# Supplementary material for: Synthesis and Characterization of Bipyridyl-(Imidazole)n Mn(II) Compounds and Their Evaluation as Potential Precatalysts for Water Oxidation
Source: Molecules. 2023 Oct 23;28(20):7221. doi: 10.3390/molecules28207221 (PMC10608871; doi:10.3390/molecules28207221)
Supplement: Supplementary file 1 [file molecules-28-07221-s001.zip]

Archive with 19 entries (19 files):
- Calculation_Outputs/BPI1.out
- Calculation_Outputs/BPI1_TDDFT.out
- Calculation_Outputs/BPI2.out
- Calculation_Outputs/BPI2_Mn_H2O_2_dication.out
- Calculation_Outputs/BPI2_Mn_H2O_2_dication_TDDFT.out
- Calculation_Outputs/BPI2_TDDFT.out
- Calculation_Outputs/complex1.out
- Calculation_Outputs/complex1_TDDFT.out
- Calculation_Outputs/complex3.out
- Calculation_Outputs/complex3_TDDFT.out
- crystal_data_for_resubmission/checkcif-complex1-revised.pdf
- crystal_data_for_resubmission/checkcif-complex2-revised.pdf
- crystal_data_for_resubmission/checkcif-complex4-revised.pdf
- crystal_data_for_resubmission/complex1-cif-revised.cif
- crystal_data_for_resubmission/complex2-cif-revised.cif
- crystal_data_for_resubmission/complex4-cif-revised.cif
- crystal_data_for_resubmission/compound3_checkcif.pdf
- crystal_data_for_resubmission/compound3_cif.cif
- Supporting information_molecules_revised.pdf
