# Supplementary material for: Synthesis and Characterization of Bipyridyl-(Imidazole)n Mn(II) Compounds and Their Evaluation as Potential Precatalysts for Water Oxidation
Source: Molecules. 2023 Oct 23;28(20):7221. doi: 10.3390/molecules28207221 (PMC10608871; doi:10.3390/molecules28207221)
Supplement: Supplementary file 1 [file molecules-28-07221-s001.zip › Calculation_Outputs/BPI1.out]

 Entering Gaussian System, Link 0=g16
 Input=1.com
 Output=1.out
 Initial command:
 /usr/local/apps/gaussian/g16-b01-avx2//g16/l1.exe "/tmp/r2771.684565.maple/Gau-28608.inp" -scrdir="/tmp/r2771.684565.maple/"
 Entering Link 1 = /usr/local/apps/gaussian/g16-b01-avx2//g16/l1.exe PID=     28611.
  
 Copyright (c) 1988-2017, Gaussian, Inc.  All Rights Reserved.
  
 This is part of the Gaussian(R) 16 program.  It is based on
 the Gaussian(R) 09 system (copyright 2009, Gaussian, Inc.),
 the Gaussian(R) 03 system (copyright 2003, Gaussian, Inc.),
 the Gaussian(R) 98 system (copyright 1998, Gaussian, Inc.),
 the Gaussian(R) 94 system (copyright 1995, Gaussian, Inc.),
 the Gaussian 92(TM) system (copyright 1992, Gaussian, Inc.),
 the Gaussian 90(TM) system (copyright 1990, Gaussian, Inc.),
 the Gaussian 88(TM) system (copyright 1988, Gaussian, Inc.),
 the Gaussian 86(TM) system (copyright 1986, Carnegie Mellon
 University), and the Gaussian 82(TM) system (copyright 1983,
 Carnegie Mellon University). Gaussian is a federally registered
 trademark of Gaussian, Inc.
  
 This software contains proprietary and confidential information,
 including trade secrets, belonging to Gaussian, Inc.
  
 This software is provided under written license and may be
 used, copied, transmitted, or stored only in accord with that
 written license.
  
 The following legend is applicable only to US Government
 contracts under FAR:
  
                    RESTRICTED RIGHTS LEGEND
  
 Use, reproduction and disclosure by the US Government is
 subject to restrictions as set forth in subparagraphs (a)
 and (c) of the Commercial Computer Software - Restricted
 Rights clause in FAR 52.227-19.
  
 Gaussian, Inc.
 340 Quinnipiac St., Bldg. 40, Wallingford CT 06492
  
  
 ---------------------------------------------------------------
 Warning -- This program may not be used in any manner that
 competes with the business of Gaussian, Inc. or will provide
 assistance to any competitor of Gaussian, Inc.  The licensee
 of this program is prohibited from giving any competitor of
 Gaussian, Inc. access to this program.  By using this program,
 the user acknowledges that Gaussian, Inc. is engaged in the
 business of creating and licensing software in the field of
 computational chemistry and represents and warrants to the
 licensee that it is not a competitor of Gaussian, Inc. and that
 it will not use this program in any manner prohibited above.
 ---------------------------------------------------------------
  

 Cite this work as:
 Gaussian 16, Revision B.01,
 M. J. Frisch, G. W. Trucks, H. B. Schlegel, G. E. Scuseria, 
 M. A. Robb, J. R. Cheeseman, G. Scalmani, V. Barone, 
 G. A. Petersson, H. Nakatsuji, X. Li, M. Caricato, A. V. Marenich, 
 J. Bloino, B. G. Janesko, R. Gomperts, B. Mennucci, H. P. Hratchian, 
 J. V. Ortiz, A. F. Izmaylov, J. L. Sonnenberg, D. Williams-Young, 
 F. Ding, F. Lipparini, F. Egidi, J. Goings, B. Peng, A. Petrone, 
 T. Henderson, D. Ranasinghe, V. G. Zakrzewski, J. Gao, N. Rega, 
 G. Zheng, W. Liang, M. Hada, M. Ehara, K. Toyota, R. Fukuda, 
 J. Hasegawa, M. Ishida, T. Nakajima, Y. Honda, O. Kitao, H. Nakai, 
 T. Vreven, K. Throssell, J. A. Montgomery, Jr., J. E. Peralta, 
 F. Ogliaro, M. J. Bearpark, J. J. Heyd, E. N. Brothers, K. N. Kudin, 
 V. N. Staroverov, T. A. Keith, R. Kobayashi, J. Normand, 
 K. Raghavachari, A. P. Rendell, J. C. Burant, S. S. Iyengar, 
 J. Tomasi, M. Cossi, J. M. Millam, M. Klene, C. Adamo, R. Cammi, 
 J. W. Ochterski, R. L. Martin, K. Morokuma, O. Farkas, 
 J. B. Foresman, and D. J. Fox, Gaussian, Inc., Wallingford CT, 2016.
 
 ******************************************
 Gaussian 16:  ES64L-G16RevB.01 20-Dec-2017
                28-Aug-2023 
 ******************************************
 %mem=64gb
 %nprocs=12
 Will use up to   12 processors via shared memory.
 %chk=1.chk
 ----------------------------------------------------------------------
 # b3lyp/6-311g(d) opt freq EmpiricalDispersion=GD3BJ SCRF=(pcm, Solven
 t=Acetonitrile, read) scf=xqc
 ----------------------------------------------------------------------
 1/18=20,19=15,26=3,38=1,40=2/1,3;
 2/9=110,12=2,17=6,18=5,40=1/2;
 3/5=4,6=6,7=1,11=2,25=1,30=1,70=2203,71=1,72=2,74=-5,124=41/1,2,3;
 4//1;
 5/5=2,8=3,13=1,38=5,53=2/2,8;
 6/7=2,8=2,9=2,10=2,28=1/1;
 7//1,2,3,16;
 1/18=20,19=15,26=3/3(2);
 2/9=110/2;
 99//99;
 2/9=110/2;
 3/5=4,6=6,7=1,11=2,25=1,30=1,70=2205,71=1,72=2,74=-5,124=41/1,2,3;
 4/5=5,16=3,69=1/1;
 5/5=2,8=3,13=1,38=5,53=2/2,8;
 7//1,2,3,16;
 1/18=20,19=15,26=3/3(-5);
 2/9=110/2;
 6/7=2,8=2,9=2,10=2,19=2,28=1/1;
 99/9=1/99;
 ----
 BPI1
 ----
 Symbolic Z-matrix:
 Charge =  0 Multiplicity = 1
 N                     3.4981    2.8803    4.6509 
 N                     0.8083    2.3805    4.5119 
 N                     0.0862    3.754     7.1149 
 N                    -2.0057    3.6       7.7164 
 O                    -2.7079    2.6177    5.2107 
 C                     4.8265    3.0599    4.8526 
 H                     5.1215    3.6796    5.5104 
 C                     5.7723    2.3423    4.1039 
 H                     6.7002    2.4672    4.2686 
 C                     5.3674    1.4682    3.1385 
 H                     5.9994    0.9968    2.609 
 C                     4.        1.2839    2.953 
 H                     3.6863    0.6611    2.3088 
 C                     3.095     2.016     3.7145 
 C                     1.5867    1.8388    3.5696 
 C                     1.0955    1.1596    2.4698 
 H                     1.6774    0.8356    1.7927 
 C                    -0.2808    0.9666    2.3886 
 H                    -0.6535    0.4645    1.6741 
 C                    -1.1009    1.5137    3.361 
 H                    -2.0439    1.4168    3.305 
 C                    -0.5278    2.2073    4.4145 
 C                    -1.4907    2.7363    5.4471 
 C                    -1.1201    3.3418    6.7545 
 C                    -1.3208    4.1502    8.7664 
 H                    -1.6789    4.4134    9.6054 
 C                    -0.0339    4.2441    8.3701 
 H                     0.6765    4.5991    8.8919 
 C                    -3.4663    3.3331    7.7639 
 H                    -3.8332    3.6754    8.6056 
 H                    -3.6237    2.3674    7.7076 
 H                    -3.9044    3.7802    7.0103 
 

 GradGradGradGradGradGradGradGradGradGradGradGradGradGradGradGradGradGrad
 Berny optimization.
 Initialization pass.
                           ----------------------------
                           !    Initial Parameters    !
                           ! (Angstroms and Degrees)  !
 --------------------------                            --------------------------
 ! Name  Definition              Value          Derivative Info.                !
 --------------------------------------------------------------------------------
 ! R1    R(1,6)                  1.3556         estimate D2E/DX2                !
 ! R2    R(1,14)                 1.3365         estimate D2E/DX2                !
 ! R3    R(2,15)                 1.3369         estimate D2E/DX2                !
 ! R4    R(2,22)                 1.3508         estimate D2E/DX2                !
 ! R5    R(3,24)                 1.3247         estimate D2E/DX2                !
 ! R6    R(3,27)                 1.3528         estimate D2E/DX2                !
 ! R7    R(4,24)                 1.3327         estimate D2E/DX2                !
 ! R8    R(4,25)                 1.3691         estimate D2E/DX2                !
 ! R9    R(4,29)                 1.4855         estimate D2E/DX2                !
 ! R10   R(5,23)                 1.2456         estimate D2E/DX2                !
 ! R11   R(6,7)                  0.9507         estimate D2E/DX2                !
 ! R12   R(6,8)                  1.4036         estimate D2E/DX2                !
 ! R13   R(8,9)                  0.9506         estimate D2E/DX2                !
 ! R14   R(8,10)                 1.3638         estimate D2E/DX2                !
 ! R15   R(10,11)                0.9497         estimate D2E/DX2                !
 ! R16   R(10,12)                1.3922         estimate D2E/DX2                !
 ! R17   R(12,13)                0.9494         estimate D2E/DX2                !
 ! R18   R(12,14)                1.391          estimate D2E/DX2                !
 ! R19   R(14,15)                1.5256         estimate D2E/DX2                !
 ! R20   R(15,16)                1.3828         estimate D2E/DX2                !
 ! R21   R(16,17)                0.9498         estimate D2E/DX2                !
 ! R22   R(16,18)                1.3921         estimate D2E/DX2                !
 ! R23   R(18,19)                0.9495         estimate D2E/DX2                !
 ! R24   R(18,20)                1.3847         estimate D2E/DX2                !
 ! R25   R(20,21)                0.9496         estimate D2E/DX2                !
 ! R26   R(20,22)                1.3854         estimate D2E/DX2                !
 ! R27   R(22,23)                1.5077         estimate D2E/DX2                !
 ! R28   R(23,24)                1.4877         estimate D2E/DX2                !
 ! R29   R(25,26)                0.9494         estimate D2E/DX2                !
 ! R30   R(25,27)                1.3498         estimate D2E/DX2                !
 ! R31   R(27,28)                0.9502         estimate D2E/DX2                !
 ! R32   R(29,30)                0.9799         estimate D2E/DX2                !
 ! R33   R(29,31)                0.9801         estimate D2E/DX2                !
 ! R34   R(29,32)                0.9797         estimate D2E/DX2                !
 ! A1    A(6,1,14)             119.0436         estimate D2E/DX2                !
 ! A2    A(15,2,22)            118.238          estimate D2E/DX2                !
 ! A3    A(24,3,27)            106.5172         estimate D2E/DX2                !
 ! A4    A(24,4,25)            107.3961         estimate D2E/DX2                !
 ! A5    A(24,4,29)            129.9117         estimate D2E/DX2                !
 ! A6    A(25,4,29)            122.6532         estimate D2E/DX2                !
 ! A7    A(1,6,7)              119.565          estimate D2E/DX2                !
 ! A8    A(1,6,8)              120.8794         estimate D2E/DX2                !
 ! A9    A(7,6,8)              119.5556         estimate D2E/DX2                !
 ! A10   A(6,8,9)              119.8769         estimate D2E/DX2                !
 ! A11   A(6,8,10)             120.3456         estimate D2E/DX2                !
 ! A12   A(9,8,10)             119.7773         estimate D2E/DX2                !
 ! A13   A(8,10,11)            121.0112         estimate D2E/DX2                !
 ! A14   A(8,10,12)            118.0843         estimate D2E/DX2                !
 ! A15   A(11,10,12)           120.9043         estimate D2E/DX2                !
 ! A16   A(10,12,13)           120.12           estimate D2E/DX2                !
 ! A17   A(10,12,14)           119.763          estimate D2E/DX2                !
 ! A18   A(13,12,14)           120.117          estimate D2E/DX2                !
 ! A19   A(1,14,12)            121.8485         estimate D2E/DX2                !
 ! A20   A(1,14,15)            116.0938         estimate D2E/DX2                !
 ! A21   A(12,14,15)           122.0133         estimate D2E/DX2                !
 ! A22   A(2,15,14)            117.4932         estimate D2E/DX2                !
 ! A23   A(2,15,16)            123.5584         estimate D2E/DX2                !
 ! A24   A(14,15,16)           118.9334         estimate D2E/DX2                !
 ! A25   A(15,16,17)           121.1267         estimate D2E/DX2                !
 ! A26   A(15,16,18)           117.7532         estimate D2E/DX2                !
 ! A27   A(17,16,18)           121.1201         estimate D2E/DX2                !
 ! A28   A(16,18,19)           120.3492         estimate D2E/DX2                !
 ! A29   A(16,18,20)           119.326          estimate D2E/DX2                !
 ! A30   A(19,18,20)           120.3248         estimate D2E/DX2                !
 ! A31   A(18,20,21)           120.424          estimate D2E/DX2                !
 ! A32   A(18,20,22)           119.1307         estimate D2E/DX2                !
 ! A33   A(21,20,22)           120.445          estimate D2E/DX2                !
 ! A34   A(2,22,20)            121.8831         estimate D2E/DX2                !
 ! A35   A(2,22,23)            122.5014         estimate D2E/DX2                !
 ! A36   A(20,22,23)           115.6109         estimate D2E/DX2                !
 ! A37   A(5,23,22)            117.4316         estimate D2E/DX2                !
 ! A38   A(5,23,24)            116.6774         estimate D2E/DX2                !
 ! A39   A(22,23,24)           125.8434         estimate D2E/DX2                !
 ! A40   A(3,24,4)             110.3924         estimate D2E/DX2                !
 ! A41   A(3,24,23)            126.3385         estimate D2E/DX2                !
 ! A42   A(4,24,23)            123.2019         estimate D2E/DX2                !
 ! A43   A(4,25,26)            126.9031         estimate D2E/DX2                !
 ! A44   A(4,25,27)            106.2446         estimate D2E/DX2                !
 ! A45   A(26,25,27)           126.8523         estimate D2E/DX2                !
 ! A46   A(3,27,25)            109.3809         estimate D2E/DX2                !
 ! A47   A(3,27,28)            125.3427         estimate D2E/DX2                !
 ! A48   A(25,27,28)           125.2764         estimate D2E/DX2                !
 ! A49   A(4,29,30)            109.441          estimate D2E/DX2                !
 ! A50   A(4,29,31)            109.4571         estimate D2E/DX2                !
 ! A51   A(4,29,32)            109.4566         estimate D2E/DX2                !
 ! A52   A(30,29,31)           109.4756         estimate D2E/DX2                !
 ! A53   A(30,29,32)           109.5045         estimate D2E/DX2                !
 ! A54   A(31,29,32)           109.4925         estimate D2E/DX2                !
 ! D1    D(14,1,6,7)           179.3586         estimate D2E/DX2                !
 ! D2    D(14,1,6,8)            -0.6926         estimate D2E/DX2                !
 ! D3    D(6,1,14,12)            0.8083         estimate D2E/DX2                !
 ! D4    D(6,1,14,15)          178.431          estimate D2E/DX2                !
 ! D5    D(22,2,15,14)        -178.5505         estimate D2E/DX2                !
 ! D6    D(22,2,15,16)           2.8737         estimate D2E/DX2                !
 ! D7    D(15,2,22,20)          -1.2853         estimate D2E/DX2                !
 ! D8    D(15,2,22,23)         177.9007         estimate D2E/DX2                !
 ! D9    D(27,3,24,4)            2.3392         estimate D2E/DX2                !
 ! D10   D(27,3,24,23)         179.4176         estimate D2E/DX2                !
 ! D11   D(24,3,27,25)          -1.0049         estimate D2E/DX2                !
 ! D12   D(24,3,27,28)         178.9884         estimate D2E/DX2                !
 ! D13   D(25,4,24,3)           -2.7608         estimate D2E/DX2                !
 ! D14   D(25,4,24,23)        -179.9483         estimate D2E/DX2                !
 ! D15   D(29,4,24,3)          179.5081         estimate D2E/DX2                !
 ! D16   D(29,4,24,23)           2.3206         estimate D2E/DX2                !
 ! D17   D(24,4,25,26)        -177.9797         estimate D2E/DX2                !
 ! D18   D(24,4,25,27)           2.0363         estimate D2E/DX2                !
 ! D19   D(29,4,25,26)          -0.0467         estimate D2E/DX2                !
 ! D20   D(29,4,25,27)         179.9694         estimate D2E/DX2                !
 ! D21   D(24,4,29,30)        -178.0058         estimate D2E/DX2                !
 ! D22   D(24,4,29,31)          62.016          estimate D2E/DX2                !
 ! D23   D(24,4,29,32)         -57.9924         estimate D2E/DX2                !
 ! D24   D(25,4,29,30)           4.566          estimate D2E/DX2                !
 ! D25   D(25,4,29,31)        -115.4123         estimate D2E/DX2                !
 ! D26   D(25,4,29,32)         124.5793         estimate D2E/DX2                !
 ! D27   D(1,6,8,9)           -178.8337         estimate D2E/DX2                !
 ! D28   D(1,6,8,10)             1.3118         estimate D2E/DX2                !
 ! D29   D(7,6,8,9)              1.1151         estimate D2E/DX2                !
 ! D30   D(7,6,8,10)          -178.7394         estimate D2E/DX2                !
 ! D31   D(6,8,10,11)          178.1889         estimate D2E/DX2                !
 ! D32   D(6,8,10,12)           -1.9576         estimate D2E/DX2                !
 ! D33   D(9,8,10,11)           -1.6657         estimate D2E/DX2                !
 ! D34   D(9,8,10,12)          178.1878         estimate D2E/DX2                !
 ! D35   D(8,10,12,13)        -177.9786         estimate D2E/DX2                !
 ! D36   D(8,10,12,14)           2.0505         estimate D2E/DX2                !
 ! D37   D(11,10,12,13)          1.8751         estimate D2E/DX2                !
 ! D38   D(11,10,12,14)       -178.0958         estimate D2E/DX2                !
 ! D39   D(10,12,14,1)          -1.5117         estimate D2E/DX2                !
 ! D40   D(10,12,14,15)       -178.9937         estimate D2E/DX2                !
 ! D41   D(13,12,14,1)         178.5175         estimate D2E/DX2                !
 ! D42   D(13,12,14,15)          1.0355         estimate D2E/DX2                !
 ! D43   D(1,14,15,2)          -10.5064         estimate D2E/DX2                !
 ! D44   D(1,14,15,16)         168.1376         estimate D2E/DX2                !
 ! D45   D(12,14,15,2)         167.1121         estimate D2E/DX2                !
 ! D46   D(12,14,15,16)        -14.2439         estimate D2E/DX2                !
 ! D47   D(2,15,16,17)         176.1061         estimate D2E/DX2                !
 ! D48   D(2,15,16,18)          -3.901          estimate D2E/DX2                !
 ! D49   D(14,15,16,17)         -2.4504         estimate D2E/DX2                !
 ! D50   D(14,15,16,18)        177.5425         estimate D2E/DX2                !
 ! D51   D(15,16,18,19)       -176.6628         estimate D2E/DX2                !
 ! D52   D(15,16,18,20)          3.2988         estimate D2E/DX2                !
 ! D53   D(17,16,18,19)          3.3301         estimate D2E/DX2                !
 ! D54   D(17,16,18,20)       -176.7084         estimate D2E/DX2                !
 ! D55   D(16,18,20,21)        177.9188         estimate D2E/DX2                !
 ! D56   D(16,18,20,22)         -1.9063         estimate D2E/DX2                !
 ! D57   D(19,18,20,21)         -2.1196         estimate D2E/DX2                !
 ! D58   D(19,18,20,22)        178.0553         estimate D2E/DX2                !
 ! D59   D(18,20,22,2)           0.8694         estimate D2E/DX2                !
 ! D60   D(18,20,22,23)       -178.3693         estimate D2E/DX2                !
 ! D61   D(21,20,22,2)        -178.9556         estimate D2E/DX2                !
 ! D62   D(21,20,22,23)          1.8056         estimate D2E/DX2                !
 ! D63   D(2,22,23,5)          174.3566         estimate D2E/DX2                !
 ! D64   D(2,22,23,24)          -8.2468         estimate D2E/DX2                !
 ! D65   D(20,22,23,5)          -6.4099         estimate D2E/DX2                !
 ! D66   D(20,22,23,24)        170.9867         estimate D2E/DX2                !
 ! D67   D(5,23,24,3)         -168.3869         estimate D2E/DX2                !
 ! D68   D(5,23,24,4)            8.34           estimate D2E/DX2                !
 ! D69   D(22,23,24,3)          14.199          estimate D2E/DX2                !
 ! D70   D(22,23,24,4)        -169.0741         estimate D2E/DX2                !
 ! D71   D(4,25,27,3)           -0.6397         estimate D2E/DX2                !
 ! D72   D(4,25,27,28)         179.3671         estimate D2E/DX2                !
 ! D73   D(26,25,27,3)         179.3764         estimate D2E/DX2                !
 ! D74   D(26,25,27,28)         -0.6169         estimate D2E/DX2                !
 --------------------------------------------------------------------------------
 Trust Radius=3.00D-01 FncErr=1.00D-07 GrdErr=1.00D-06 EigMax=2.50D+02 EigMin=1.00D-04
 Number of steps in this run=    172 maximum allowed number of steps=    192.
 GradGradGradGradGradGradGradGradGradGradGradGradGradGradGradGradGradGrad

                          Input orientation:                          
 ---------------------------------------------------------------------
 Center     Atomic      Atomic             Coordinates (Angstroms)
 Number     Number       Type             X           Y           Z
 ---------------------------------------------------------------------
      1          7           0        3.498100    2.880300    4.650900
      2          7           0        0.808300    2.380500    4.511900
      3          7           0        0.086200    3.754000    7.114900
      4          7           0       -2.005700    3.600000    7.716400
      5          8           0       -2.707900    2.617700    5.210700
      6          6           0        4.826500    3.059900    4.852600
      7          1           0        5.121500    3.679600    5.510400
      8          6           0        5.772300    2.342300    4.103900
      9          1           0        6.700200    2.467200    4.268600
     10          6           0        5.367400    1.468200    3.138500
     11          1           0        5.999400    0.996800    2.609000
     12          6           0        4.000000    1.283900    2.953000
     13          1           0        3.686300    0.661100    2.308800
     14          6           0        3.095000    2.016000    3.714500
     15          6           0        1.586700    1.838800    3.569600
     16          6           0        1.095500    1.159600    2.469800
     17          1           0        1.677400    0.835600    1.792700
     18          6           0       -0.280800    0.966600    2.388600
     19          1           0       -0.653500    0.464500    1.674100
     20          6           0       -1.100900    1.513700    3.361000
     21          1           0       -2.043900    1.416800    3.305000
     22          6           0       -0.527800    2.207300    4.414500
     23          6           0       -1.490700    2.736300    5.447100
     24          6           0       -1.120100    3.341800    6.754500
     25          6           0       -1.320800    4.150200    8.766400
     26          1           0       -1.678900    4.413400    9.605400
     27          6           0       -0.033900    4.244100    8.370100
     28          1           0        0.676500    4.599100    8.891900
     29          6           0       -3.466300    3.333100    7.763900
     30          1           0       -3.833200    3.675400    8.605600
     31          1           0       -3.623700    2.367400    7.707600
     32          1           0       -3.904400    3.780200    7.010300
 ---------------------------------------------------------------------
                    Distance matrix (angstroms):
                    1          2          3          4          5
     1  N    0.000000
     2  N    2.739369   0.000000
     3  N    4.298338   3.030436   0.000000
     4  N    6.340905   4.435606   2.182101   0.000000
     5  O    6.236728   3.592805   3.567093   2.781462   0.000000
     6  C    1.355576   4.089449   5.298134   7.427787   7.555856
     7  H    2.003259   4.613931   5.285282   7.461217   7.906766
     8  C    2.400133   4.980885   6.587166   8.667713   8.556556
     9  H    3.251192   5.897559   7.314525   9.432033   9.456350
    10  C    2.788488   4.848083   6.994835   8.936685   8.415809
    11  H    3.738105   5.699401   7.929137   9.846005   9.231101
    12  C    2.383959   3.717479   6.224198   8.007667   7.202233
    13  H    3.231981   4.011592   6.754654   8.383206   7.289383
    14  C    1.336544   2.449021   4.861712   6.673934   6.022815
    15  C    2.430511   1.336890   4.299842   5.762214   4.662991
    16  C    3.672941   2.396509   5.415400   6.565044   4.909627
    17  H    3.957910   3.245936   6.274933   7.503156   5.838618
    18  C    4.802118   2.773744   5.499291   6.188338   4.072001
    19  H    5.650948   3.723040   6.400802   6.940403   4.622161
    20  C    4.968122   2.391852   4.529891   4.913331   2.687500
    21  H    5.887873   3.243512   4.951279   4.922222   2.348350
    22  C    4.088604   1.350795   3.171977   3.876383   2.356947
    23  C    5.053988   2.507308   2.510754   2.482121   1.245603
    24  C    5.095673   3.109997   1.324748   1.332744   2.329967
    25  C    6.463109   5.075990   2.205465   1.369054   4.112859
    26  H    7.327946   6.021843   3.122976   2.082484   4.857650
    27  C    5.307299   4.366694   1.352830   2.174899   4.447163
    28  H    5.376038   4.911615   2.054356   3.094220   5.378786
    29  C    7.641902   5.454829   3.635741   1.485545   2.757861
    30  H    8.367783   6.322869   4.194051   2.033745   3.729662
    31  H    7.767015   5.464000   4.004661   2.034036   2.671301
    32  H    7.821355   5.514590   3.992057   2.033743   2.453891
                    6          7          8          9         10
     6  C    0.000000
     7  H    0.950660   0.000000
     8  C    1.403581   2.046987   0.000000
     9  H    2.050147   2.346119   0.950644   0.000000
    10  C    2.400879   3.252179   1.363815   2.012830   0.000000
    11  H    3.265856   4.047993   2.024023   2.325397   0.949743
    12  C    2.728692   3.679325   2.363436   3.228325   1.392178
    13  H    3.677664   4.628324   3.224936   4.023233   2.041056
    14  C    2.320149   3.177975   2.725076   3.675333   2.407418
    15  C    3.692354   4.432839   4.249498   5.199170   3.823203
    16  C    4.817597   5.639532   5.093282   6.029773   4.334919
    17  H    4.922127   5.811321   4.937610   5.832728   3.978374
    18  C    6.044643   6.803738   6.440095   7.383804   5.719800
    19  H    6.846120   7.642296   7.121865   8.051034   6.277190
    20  C    6.304734   6.930318   6.962712   7.911388   6.472286
    21  H    7.231683   7.831156   7.911244   8.859523   7.413348
    22  C    5.439429   5.939971   6.309196   7.234143   6.076827
    23  C    6.353358   6.679447   7.396661   8.279621   7.346513
    24  C    6.249699   6.373340   7.451836   8.252376   7.659862
    25  C    7.368574   7.233687   8.678679   9.348750   9.143216
    26  H    8.169535   7.972009   9.490856  10.123164  10.007264
    27  C    6.115441   5.922389   7.451796   8.082560   8.015566
    28  H    5.992293   5.660216   7.347467   7.887006   8.056593
    29  C    8.793227   8.885304   9.986442  10.785390  10.144281
    30  H    9.458026   9.474541  10.691496  11.455210  10.927578
    31  H    8.946310   9.111975  10.063404  10.882077  10.125469
    32  H    9.022368   9.150229  10.205549  11.031701  10.310308
                   11         12         13         14         15
    11  H    0.000000
    12  C    2.048991   0.000000
    13  H    2.356533   0.949358   0.000000
    14  C    3.270541   1.390999   2.039947   0.000000
    15  C    4.593870   2.551887   2.717520   1.525570   0.000000
    16  C    4.908576   2.947041   2.643231   2.506132   1.382805
    17  H    4.401365   2.634718   2.081463   2.663879   2.042550
    18  C    6.284139   4.329489   3.979646   3.775616   2.375510
    19  H    6.739322   4.895106   4.390371   4.541105   3.240388
    20  C    7.158697   5.122348   4.975071   4.240618   2.715216
    21  H    8.084274   6.055600   5.865040   5.189896   3.664608
    22  C    6.879642   4.846609   4.958160   3.694763   2.306677
    23  C    8.196479   6.203047   6.399743   4.954733   3.714957
    24  C    8.565715   6.700879   7.074735   5.363433   4.441775
    25  C   10.071883   8.385834   8.885126   7.041008   6.387711
    26  H   10.935221   9.289677   9.803341   7.952380   7.329638
    27  C    8.951868   7.374287   7.963488   6.035649   5.608620
    28  H    8.988029   7.570121   8.240385   6.271126   6.064206
    29  C   11.028634   9.115351   9.383890   7.821960   6.734827
    30  H   11.824303   9.951391  10.260535   8.641552   7.622973
    31  H   10.976262   9.049917   9.246329   7.823635   6.674633
    32  H   11.189460   9.228908   9.457886   7.935131   6.764586
                   16         17         18         19         20
    16  C    0.000000
    17  H    0.949762   0.000000
    18  C    1.392137   2.051050   0.000000
    19  H    2.043356   2.363234   0.949484   0.000000
    20  C    2.396622   3.261646   1.384718   2.036325   0.000000
    21  H    3.258764   4.058684   2.037398   2.345191   0.949618
    22  C    2.741284   3.690299   2.388434   3.250068   1.385419
    23  C    4.247202   5.196552   3.734986   4.483024   2.449185
    24  C    5.294293   6.223062   5.040544   5.857221   3.854628
    25  C    7.377626   8.283011   7.203696   8.020623   6.018126
    26  H    8.318732   9.225166   8.118948   8.919124   6.909043
    27  C    6.753016   7.603197   6.825050   7.713994   5.803848
    28  H    7.297197   8.097183   7.510286   8.423803   6.577971
    29  C    7.318580   8.267429   6.681436   7.295641   5.318915
    30  H    8.262528   9.211231   7.655601   8.274422   6.296367
    31  H    7.152914   8.089136   6.436535   6.989008   5.097672
    32  H    7.244493   8.188438   6.512061   7.073701   5.129720
                   21         22         23         24         25
    21  H    0.000000
    22  C    2.038244   0.000000
    23  C    2.575986   1.507740   0.000000
    24  C    4.056856   2.667116   1.487706   0.000000
    25  C    6.149897   4.831433   3.611888   2.177506   0.000000
    26  H    6.986263   5.756505   4.487710   3.096484   0.949437
    27  C    6.139134   4.476524   3.597173   2.145726   1.349808
    28  H    6.981480   5.217102   4.475872   3.062198   2.050968
    29  C    5.057392   4.595725   3.102697   2.554138   2.505160
    30  H    6.033177   5.535911   4.042937   3.301329   2.561922
    31  H    4.773080   4.522691   3.129798   2.850591   3.098836
    32  H    4.772459   4.540222   3.059292   2.830186   3.145755
                   26         27         28         29         30
    26  H    0.000000
    27  C    2.064135   0.000000
    28  H    2.468092   0.950246   0.000000
    29  C    2.784415   3.602606   4.476375   0.000000
    30  H    2.487017   3.848839   4.612221   0.979920   0.000000
    31  H    3.401471   4.104580   4.987461   0.980062   1.600362
    32  H    3.476829   4.128563   5.019528   0.979665   1.600323
                   31         32
    31  H    0.000000
    32  H    1.600320   0.000000
 Stoichiometry    C15H12N4O
 Framework group  C1[X(C15H12N4O)]
 Deg. of freedom    90
 Full point group                 C1      NOp   1
 Largest Abelian subgroup         C1      NOp   1
 Largest concise Abelian subgroup C1      NOp   1
                         Standard orientation:                         
 ---------------------------------------------------------------------
 Center     Atomic      Atomic             Coordinates (Angstroms)
 Number     Number       Type             X           Y           Z
 ---------------------------------------------------------------------
      1          7           0       -2.475270   -1.311583   -0.314963
      2          7           0       -0.400819    0.467388   -0.125059
      3          7           0        1.809894   -1.605198   -0.151034
      4          7           0        3.832227   -0.833765    0.125780
      5          8           0        2.943172    1.775828   -0.243184
      6          6           0       -3.446225   -2.257118   -0.286798
      7          1           0       -3.230072   -3.157922   -0.500301
      8          6           0       -4.766338   -1.924106    0.054440
      9          1           0       -5.432589   -2.601488    0.085852
     10          6           0       -5.099658   -0.632541    0.338606
     11          1           0       -5.994916   -0.392461    0.545696
     12          6           0       -4.088849    0.324571    0.319564
     13          1           0       -4.283108    1.227088    0.540942
     14          6           0       -2.793336   -0.046102   -0.025581
     15          6           0       -1.642634    0.955398   -0.041289
     16          6           0       -1.931463    2.307003    0.002225
     17          1           0       -2.829081    2.617342    0.006633
     18          6           0       -0.862084    3.197554    0.039510
     19          1           0       -1.017582    4.130959    0.117587
     20          6           0        0.430998    2.708235   -0.037626
     21          1           0        1.170872    3.303490   -0.043300
     22          6           0        0.630845    1.339221   -0.110084
     23          6           0        2.070114    0.892034   -0.152612
     24          6           0        2.549816   -0.511821   -0.041493
     25          6           0        3.906984   -2.199480    0.185294
     26          1           0        4.687004   -2.722143    0.326090
     27          6           0        2.649374   -2.654767    0.003326
     28          1           0        2.394103   -3.569929   -0.013523
     29          6           0        5.022039    0.041708    0.283064
     30          1           0        5.827244   -0.512105    0.355036
     31          1           0        4.924149    0.582966    1.094223
     32          1           0        5.098863    0.630944   -0.495807
 ---------------------------------------------------------------------
 Rotational constants (GHZ):           0.6449920           0.2004249           0.1539477
 Standard basis: 6-311G(d) (5D, 7F)
 There are   416 symmetry adapted cartesian basis functions of A   symmetry.
 There are   396 symmetry adapted basis functions of A   symmetry.
   396 basis functions,   700 primitive gaussians,   416 cartesian basis functions
    69 alpha electrons       69 beta electrons
       nuclear repulsion energy      1401.9717901434 Hartrees.
 NAtoms=   32 NActive=   32 NUniq=   32 SFac= 1.00D+00 NAtFMM=   60 NAOKFM=F Big=F
 Integral buffers will be    131072 words long.
 Raffenetti 2 integral format.
 Two-electron integral symmetry is turned on.
 Nuclear repulsion after empirical dispersion term =     1401.9025827290 Hartrees.
 Using the following non-standard input for PCM:
 surface=sas
 --- end of non-standard input.
 ------------------------------------------------------------------------------
 Polarizable Continuum Model (PCM)
 =================================
 Model                : PCM.
 Atomic radii         : UFF (Universal Force Field).
 Polarization charges : Total charges.
 Charge compensation  : None.
 Solution method      : On-the-fly selection.
 Cavity type          : SAS (Solvent Accessible Surface) (Alpha=1.000).
 Cavity algorithm     : GePol (No added spheres)
                        Default sphere list used, NSphG=   32.
                        Lebedev-Laikov grids with approx.  5.0 points / Ang**2.
                        Smoothing algorithm: York/Karplus (Gamma=1.0000).
                        Polarization charges: spherical gaussians, with
                                              point-specific exponents (IZeta= 3).
                        Self-potential: point-specific (ISelfS= 7).
                        Self-field    : sphere-specific E.n sum rule (ISelfD= 2).
 1st derivatives      : Analytical E(r).r(x)/FMM algorithm (CHGder, D1EAlg=3).
                        Cavity 1st derivative terms included.
 Solvent              : Acetonitrile, Eps=  35.688000 Eps(inf)=   1.806874
                        RSolv=   2.155000 Ang.
 ------------------------------------------------------------------------------
 One-electron integrals computed using PRISM.
 NBasis=   396 RedAO= T EigKep=  2.62D-04  NBF=   396
 NBsUse=   396 1.00D-06 EigRej= -1.00D+00 NBFU=   396
 ExpMin= 1.03D-01 ExpMax= 8.59D+03 ExpMxC= 1.30D+03 IAcc=3 IRadAn=         5 AccDes= 0.00D+00
 Harris functional with IExCor=  402 and IRadAn=       5 diagonalized for initial guess.
 HarFok:  IExCor=  402 AccDes= 0.00D+00 IRadAn=         5 IDoV= 1 UseB2=F ITyADJ=14
 ICtDFT=  3500011 ScaDFX=  1.000000  1.000000  1.000000  1.000000
 FoFCou: FMM=F IPFlag=           0 FMFlag=      100000 FMFlg1=           0
         NFxFlg=           0 DoJE=T BraDBF=F KetDBF=T FulRan=T
         wScrn=  0.000000 ICntrl=       500 IOpCl=  0 I1Cent=   200000004 NGrid=           0
         NMat0=    1 NMatS0=      1 NMatT0=    0 NMatD0=    1 NMtDS0=    0 NMtDT0=    0
 Petite list used in FoFCou.
 Requested convergence on RMS density matrix=1.00D-08 within  32 cycles.
 Requested convergence on MAX density matrix=1.00D-06.
 Requested convergence on             energy=1.00D-06.
 No special actions if energy rises.
 Inv3:  Mode=1 IEnd=   103582128.
 Iteration    1 A*A^-1 deviation from unit magnitude is 3.33D-15 for   2039.
 Iteration    1 A*A^-1 deviation from orthogonality  is 1.89D-15 for   3553   2522.
 Iteration    1 A^-1*A deviation from unit magnitude is 3.33D-15 for   4212.
 Iteration    1 A^-1*A deviation from orthogonality  is 8.17D-15 for   5674   5668.
 Error on total polarization charges = -0.00008
 SCF Done:  E(RB3LYP) =  -873.121985361     A.U. after   14 cycles
            NFock= 14  Conv=0.92D-08     -V/T= 2.0006
 QCSCF skips out because SCF is already converged.

 **********************************************************************

            Population analysis using the SCF Density.

 **********************************************************************

 Orbital symmetries:
       Occupied  (A) (A) (A) (A) (A) (A) (A) (A) (A) (A) (A) (A)
                 (A) (A) (A) (A) (A) (A) (A) (A) (A) (A) (A) (A)
                 (A) (A) (A) (A) (A) (A) (A) (A) (A) (A) (A) (A)
                 (A) (A) (A) (A) (A) (A) (A) (A) (A) (A) (A) (A)
                 (A) (A) (A) (A) (A) (A) (A) (A) (A) (A) (A) (A)
                 (A) (A) (A) (A) (A) (A) (A) (A) (A)
       Virtual   (A) (A) (A) (A) (A) (A) (A) (A) (A) (A) (A) (A)
                 (A) (A) (A) (A) (A) (A) (A) (A) (A) (A) (A) (A)
                 (A) (A) (A) (A) (A) (A) (A) (A) (A) (A) (A) (A)
                 (A) (A) (A) (A) (A) (A) (A) (A) (A) (A) (A) (A)
                 (A) (A) (A) (A) (A) (A) (A) (A) (A) (A) (A) (A)
                 (A) (A) (A) (A) (A) (A) (A) (A) (A) (A) (A) (A)
                 (A) (A) (A) (A) (A) (A) (A) (A) (A) (A) (A) (A)
                 (A) (A) (A) (A) (A) (A) (A) (A) (A) (A) (A) (A)
                 (A) (A) (A) (A) (A) (A) (A) (A) (A) (A) (A) (A)
                 (A) (A) (A) (A) (A) (A) (A) (A) (A) (A) (A) (A)
                 (A) (A) (A) (A) (A) (A) (A) (A) (A) (A) (A) (A)
                 (A) (A) (A) (A) (A) (A) (A) (A) (A) (A) (A) (A)
                 (A) (A) (A) (A) (A) (A) (A) (A) (A) (A) (A) (A)
                 (A) (A) (A) (A) (A) (A) (A) (A) (A) (A) (A) (A)
                 (A) (A) (A) (A) (A) (A) (A) (A) (A) (A) (A) (A)
                 (A) (A) (A) (A) (A) (A) (A) (A) (A) (A) (A) (A)
                 (A) (A) (A) (A) (A) (A) (A) (A) (A) (A) (A) (A)
                 (A) (A) (A) (A) (A) (A) (A) (A) (A) (A) (A) (A)
                 (A) (A) (A) (A) (A) (A) (A) (A) (A) (A) (A) (A)
                 (A) (A) (A) (A) (A) (A) (A) (A) (A) (A) (A) (A)
                 (A) (A) (A) (A) (A) (A) (A) (A) (A) (A) (A) (A)
                 (A) (A) (A) (A) (A) (A) (A) (A) (A) (A) (A) (A)
                 (A) (A) (A) (A) (A) (A) (A) (A) (A) (A) (A) (A)
                 (A) (A) (A) (A) (A) (A) (A) (A) (A) (A) (A) (A)
                 (A) (A) (A) (A) (A) (A) (A) (A) (A) (A) (A) (A)
                 (A) (A) (A) (A) (A) (A) (A) (A) (A) (A) (A) (A)
                 (A) (A) (A) (A) (A) (A) (A) (A) (A) (A) (A) (A)
                 (A) (A) (A)
 The electronic state is 1-A.
 Alpha  occ. eigenvalues --  -19.10949 -14.37769 -14.30988 -14.30120 -14.28429
 Alpha  occ. eigenvalues --  -10.27192 -10.22393 -10.22093 -10.21915 -10.21430
 Alpha  occ. eigenvalues --  -10.19486 -10.18556 -10.18139 -10.18095 -10.17677
 Alpha  occ. eigenvalues --  -10.17520 -10.17086 -10.17044 -10.16526 -10.16504
 Alpha  occ. eigenvalues --   -1.04903  -1.02555  -0.95702  -0.93458  -0.88938
 Alpha  occ. eigenvalues --   -0.82346  -0.81576  -0.80581  -0.77453  -0.76308
 Alpha  occ. eigenvalues --   -0.74896  -0.68689  -0.66813  -0.65763  -0.63563
 Alpha  occ. eigenvalues --   -0.62158  -0.61153  -0.57287  -0.55548  -0.53997
 Alpha  occ. eigenvalues --   -0.53377  -0.51107  -0.50541  -0.49391  -0.48617
 Alpha  occ. eigenvalues --   -0.46979  -0.46394  -0.45475  -0.45043  -0.43516
 Alpha  occ. eigenvalues --   -0.42733  -0.42432  -0.42380  -0.41761  -0.41631
 Alpha  occ. eigenvalues --   -0.39945  -0.39740  -0.37760  -0.37572  -0.30410
 Alpha  occ. eigenvalues --   -0.29112  -0.28545  -0.27709  -0.27571  -0.27169
 Alpha  occ. eigenvalues --   -0.24944  -0.24814  -0.24185  -0.23748
 Alpha virt. eigenvalues --   -0.08211  -0.05309  -0.03100  -0.01242   0.02066
 Alpha virt. eigenvalues --    0.05224   0.05605   0.05850   0.06832   0.08243
 Alpha virt. eigenvalues --    0.08590   0.08874   0.10161   0.10740   0.12326
 Alpha virt. eigenvalues --    0.12761   0.13063   0.13704   0.13849   0.14743
 Alpha virt. eigenvalues --    0.17436   0.18285   0.19578   0.20400   0.21799
 Alpha virt. eigenvalues --    0.22345   0.24855   0.26057   0.26603   0.27310
 Alpha virt. eigenvalues --    0.28048   0.28384   0.29135   0.29696   0.31100
 Alpha virt. eigenvalues --    0.32917   0.33711   0.34356   0.34721   0.35760
 Alpha virt. eigenvalues --    0.35990   0.37449   0.37858   0.38491   0.38642
 Alpha virt. eigenvalues --    0.39373   0.39599   0.40791   0.40930   0.41361
 Alpha virt. eigenvalues --    0.42079   0.42559   0.43382   0.44190   0.44715
 Alpha virt. eigenvalues --    0.45180   0.45728   0.46512   0.47513   0.47866
 Alpha virt. eigenvalues --    0.48888   0.49769   0.50150   0.51696   0.52404
 Alpha virt. eigenvalues --    0.53265   0.53969   0.54013   0.55104   0.56035
 Alpha virt. eigenvalues --    0.56759   0.57180   0.58708   0.59039   0.59942
 Alpha virt. eigenvalues --    0.60726   0.61336   0.62300   0.62579   0.62979
 Alpha virt. eigenvalues --    0.63441   0.63599   0.63805   0.64240   0.64747
 Alpha virt. eigenvalues --    0.65628   0.65709   0.66324   0.67242   0.69452
 Alpha virt. eigenvalues --    0.70417   0.71242   0.71442   0.72173   0.72489
 Alpha virt. eigenvalues --    0.73143   0.74372   0.75738   0.77206   0.77648
 Alpha virt. eigenvalues --    0.78812   0.79649   0.80307   0.81975   0.82735
 Alpha virt. eigenvalues --    0.83323   0.83471   0.84894   0.85561   0.86725
 Alpha virt. eigenvalues --    0.89063   0.89788   0.90318   0.91860   0.93236
 Alpha virt. eigenvalues --    0.95815   0.96000   0.97329   1.00030   1.00642
 Alpha virt. eigenvalues --    1.01640   1.04037   1.04675   1.05903   1.07940
 Alpha virt. eigenvalues --    1.08811   1.10155   1.11119   1.12617   1.13290
 Alpha virt. eigenvalues --    1.14119   1.16464   1.16708   1.17490   1.18972
 Alpha virt. eigenvalues --    1.20227   1.20848   1.21392   1.22756   1.24431
 Alpha virt. eigenvalues --    1.25540   1.27056   1.27827   1.29112   1.31799
 Alpha virt. eigenvalues --    1.33355   1.33877   1.35052   1.37817   1.38679
 Alpha virt. eigenvalues --    1.40980   1.44245   1.45154   1.46992   1.47638
 Alpha virt. eigenvalues --    1.49016   1.49368   1.50968   1.53751   1.54173
 Alpha virt. eigenvalues --    1.54536   1.56038   1.57104   1.58917   1.62942
 Alpha virt. eigenvalues --    1.63034   1.64148   1.64589   1.66451   1.68073
 Alpha virt. eigenvalues --    1.69286   1.70708   1.72429   1.72882   1.74750
 Alpha virt. eigenvalues --    1.75012   1.77936   1.78043   1.81098   1.83515
 Alpha virt. eigenvalues --    1.84759   1.85325   1.85545   1.86935   1.87254
 Alpha virt. eigenvalues --    1.88758   1.89375   1.90695   1.92864   1.93453
 Alpha virt. eigenvalues --    1.94018   1.96280   1.97389   2.00495   2.01637
 Alpha virt. eigenvalues --    2.06423   2.07253   2.07597   2.12312   2.16472
 Alpha virt. eigenvalues --    2.18984   2.20868   2.22484   2.24900   2.26730
 Alpha virt. eigenvalues --    2.28103   2.29736   2.30808   2.33083   2.35216
 Alpha virt. eigenvalues --    2.36109   2.36738   2.37856   2.39442   2.42634
 Alpha virt. eigenvalues --    2.43461   2.44342   2.45921   2.46971   2.50009
 Alpha virt. eigenvalues --    2.50233   2.51560   2.53744   2.53942   2.56355
 Alpha virt. eigenvalues --    2.57294   2.60464   2.60718   2.62378   2.63147
 Alpha virt. eigenvalues --    2.64676   2.66434   2.69474   2.71085   2.71191
 Alpha virt. eigenvalues --    2.74149   2.77935   2.78777   2.79522   2.81797
 Alpha virt. eigenvalues --    2.83482   2.86438   2.87070   2.87618   2.90208
 Alpha virt. eigenvalues --    2.90720   2.92197   2.93025   2.96158   2.96683
 Alpha virt. eigenvalues --    2.97402   2.98664   2.99170   3.04447   3.07880
 Alpha virt. eigenvalues --    3.11829   3.12373   3.17484   3.19831   3.24257
 Alpha virt. eigenvalues --    3.25388   3.28040   3.28231   3.30047   3.30947
 Alpha virt. eigenvalues --    3.35068   3.38476   3.39694   3.39769   3.40407
 Alpha virt. eigenvalues --    3.42611   3.48120   3.50169   3.52556   3.53556
 Alpha virt. eigenvalues --    3.56189   3.61912   3.65023   3.66065   3.67201
 Alpha virt. eigenvalues --    3.69511   3.72274   3.76189   3.79500   3.80951
 Alpha virt. eigenvalues --    3.83335   3.86728   3.88905   3.90202   3.91234
 Alpha virt. eigenvalues --    3.93015   4.02493   4.12435   4.22150   4.34107
 Alpha virt. eigenvalues --    4.37835   4.45612   4.52812   4.60935   4.80340
 Alpha virt. eigenvalues --    4.86662   4.90206   5.14663   5.17302   5.24647
 Alpha virt. eigenvalues --    5.29034   5.64819  23.40614  23.48965  23.51626
 Alpha virt. eigenvalues --   23.64978  23.77109  23.77991  23.78505  23.89751
 Alpha virt. eigenvalues --   23.90763  23.94386  24.02930  24.05792  24.12969
 Alpha virt. eigenvalues --   24.15430  24.15464  35.47688  35.61050  35.67059
 Alpha virt. eigenvalues --   35.72296  49.96339
          Condensed to atoms (all electrons):
               1          2          3          4          5          6
     1  N    6.393840   0.005005   0.000209   0.000000  -0.000000   0.521070
     2  N    0.005005   6.396527  -0.007119  -0.000019   0.001700  -0.000003
     3  N    0.000209  -0.007119   6.436837  -0.095850   0.001762   0.000002
     4  N    0.000000  -0.000019  -0.095850   6.511240  -0.004042   0.000000
     5  O   -0.000000   0.001700   0.001762  -0.004042   7.860942   0.000000
     6  C    0.521070  -0.000003   0.000002   0.000000   0.000000   4.889188
     7  H   -0.024910   0.000102   0.000043   0.000000   0.000000   0.414651
     8  C   -0.039112  -0.000063  -0.000001  -0.000000  -0.000000   0.475744
     9  H    0.006651  -0.000003  -0.000000  -0.000000   0.000000  -0.027288
    10  C   -0.040399  -0.000023   0.000000   0.000000   0.000000  -0.055141
    11  H   -0.001202   0.000006   0.000000   0.000000  -0.000000   0.005733
    12  C   -0.080677   0.002965  -0.000001  -0.000000  -0.000000  -0.050150
    13  H    0.006320   0.000101  -0.000000   0.000000  -0.000000  -0.000293
    14  C    0.597928  -0.071281   0.000235  -0.000000   0.000000  -0.099213
    15  C   -0.071718   0.605183  -0.000184   0.000009  -0.000239   0.007107
    16  C    0.003666  -0.082009  -0.000049  -0.000000   0.000027  -0.000108
    17  H    0.000254   0.004344   0.000000  -0.000000   0.000001  -0.000070
    18  C   -0.000073  -0.019660   0.000009   0.000002   0.001566   0.000010
    19  H    0.000005  -0.000559   0.000001   0.000000  -0.000146  -0.000000
    20  C   -0.000054  -0.072772  -0.000598  -0.000151   0.013481  -0.000001
    21  H   -0.000002   0.005276  -0.000091  -0.000037   0.031462  -0.000000
    22  C   -0.000311   0.532664   0.007878   0.005257  -0.133893   0.000043
    23  C   -0.000019  -0.040697  -0.035036  -0.026171   0.664612  -0.000002
    24  C    0.000017   0.008848   0.554832   0.396392  -0.108559   0.000000
    25  C   -0.000001  -0.000017  -0.102990   0.460628  -0.000512  -0.000000
    26  H   -0.000000   0.000001   0.006469  -0.027272  -0.000036   0.000000
    27  C    0.000006   0.000322   0.526189  -0.069899  -0.000162   0.000000
    28  H    0.000026   0.000047  -0.021984   0.003815   0.000011   0.000000
    29  C    0.000000  -0.000001   0.007738   0.254676   0.002922  -0.000000
    30  H    0.000000  -0.000001  -0.000488  -0.018906   0.002103   0.000000
    31  H   -0.000000  -0.000005  -0.000101  -0.030090   0.002304   0.000000
    32  H   -0.000000  -0.000013  -0.000036  -0.028401   0.011499  -0.000000
               7          8          9         10         11         12
     1  N   -0.024910  -0.039112   0.006651  -0.040399  -0.001202  -0.080677
     2  N    0.000102  -0.000063  -0.000003  -0.000023   0.000006   0.002965
     3  N    0.000043  -0.000001  -0.000000   0.000000   0.000000  -0.000001
     4  N    0.000000  -0.000000  -0.000000   0.000000   0.000000  -0.000000
     5  O    0.000000  -0.000000   0.000000   0.000000  -0.000000  -0.000000
     6  C    0.414651   0.475744  -0.027288  -0.055141   0.005733  -0.050150
     7  H    0.415666  -0.062519  -0.001317   0.003739  -0.000304   0.000172
     8  C   -0.062519   5.120740   0.382139   0.537615  -0.044072  -0.029244
     9  H   -0.001317   0.382139   0.441864  -0.048033  -0.006541   0.007271
    10  C    0.003739   0.537615  -0.048033   4.897641   0.416623   0.540223
    11  H   -0.000304  -0.044072  -0.006541   0.416623   0.420436  -0.043242
    12  C    0.000172  -0.029244   0.007271   0.540223  -0.043242   5.224996
    13  H    0.000098   0.007846  -0.000105  -0.043750  -0.005393   0.370515
    14  C    0.004647  -0.038199   0.001381  -0.058057   0.004483   0.475875
    15  C   -0.000593  -0.000499   0.000267   0.001803  -0.000346  -0.129889
    16  C    0.000032  -0.000266  -0.000007   0.001405   0.000091  -0.010996
    17  H   -0.000002   0.000067   0.000007   0.000337  -0.000053  -0.000877
    18  C   -0.000000   0.000002  -0.000000  -0.000026  -0.000000   0.001533
    19  H    0.000000  -0.000000  -0.000000  -0.000001   0.000000   0.000087
    20  C    0.000000  -0.000001   0.000000   0.000002  -0.000000  -0.000277
    21  H   -0.000000   0.000000   0.000000  -0.000000  -0.000000  -0.000003
    22  C   -0.000000  -0.000001  -0.000000   0.000007  -0.000000   0.000057
    23  C   -0.000002   0.000000   0.000000  -0.000000  -0.000000   0.000016
    24  C    0.000002  -0.000000  -0.000000   0.000000   0.000000  -0.000002
    25  C    0.000000  -0.000000   0.000000   0.000000  -0.000000  -0.000000
    26  H   -0.000000  -0.000000   0.000000  -0.000000  -0.000000  -0.000000
    27  C   -0.000000  -0.000000   0.000000   0.000000   0.000000   0.000000
    28  H   -0.000000   0.000000  -0.000000   0.000000   0.000000   0.000000
    29  C   -0.000000   0.000000   0.000000  -0.000000  -0.000000   0.000000
    30  H    0.000000  -0.000000  -0.000000   0.000000   0.000000   0.000000
    31  H    0.000000  -0.000000  -0.000000   0.000000  -0.000000   0.000000
    32  H    0.000000   0.000000  -0.000000  -0.000000   0.000000   0.000000
              13         14         15         16         17         18
     1  N    0.006320   0.597928  -0.071718   0.003666   0.000254  -0.000073
     2  N    0.000101  -0.071281   0.605183  -0.082009   0.004344  -0.019660
     3  N   -0.000000   0.000235  -0.000184  -0.000049   0.000000   0.000009
     4  N    0.000000  -0.000000   0.000009  -0.000000  -0.000000   0.000002
     5  O   -0.000000   0.000000  -0.000239   0.000027   0.000001   0.001566
     6  C   -0.000293  -0.099213   0.007107  -0.000108  -0.000070   0.000010
     7  H    0.000098   0.004647  -0.000593   0.000032  -0.000002  -0.000000
     8  C    0.007846  -0.038199  -0.000499  -0.000266   0.000067   0.000002
     9  H   -0.000105   0.001381   0.000267  -0.000007   0.000007  -0.000000
    10  C   -0.043750  -0.058057   0.001803   0.001405   0.000337  -0.000026
    11  H   -0.005393   0.004483  -0.000346   0.000091  -0.000053  -0.000000
    12  C    0.370515   0.475875  -0.129889  -0.010996  -0.000877   0.001533
    13  H    0.435889  -0.023760  -0.003852  -0.000578   0.004189   0.000474
    14  C   -0.023760   4.923129   0.339842  -0.147910  -0.005550   0.005615
    15  C   -0.003852   0.339842   4.914360   0.425625  -0.022067  -0.048879
    16  C   -0.000578  -0.147910   0.425625   5.264040   0.374351   0.523034
    17  H    0.004189  -0.005550  -0.022067   0.374351   0.416902  -0.037437
    18  C    0.000474   0.005615  -0.048879   0.523034  -0.037437   4.917498
    19  H   -0.000031  -0.000299   0.005837  -0.043494  -0.004603   0.408970
    20  C    0.000014  -0.002702  -0.067046  -0.001579   0.005584   0.508181
    21  H    0.000004   0.000180  -0.000072   0.006378  -0.000064  -0.036805
    22  C   -0.000049   0.006481  -0.064409  -0.065940   0.000047  -0.056017
    23  C    0.000001   0.000106   0.000434  -0.000558   0.000125   0.006554
    24  C   -0.000000  -0.000182  -0.001203   0.000285  -0.000001  -0.000245
    25  C    0.000000   0.000000  -0.000002  -0.000000   0.000000   0.000000
    26  H    0.000000  -0.000000  -0.000000   0.000000   0.000000  -0.000000
    27  C   -0.000000   0.000002  -0.000002   0.000000  -0.000000  -0.000000
    28  H   -0.000000   0.000000   0.000001   0.000000  -0.000000  -0.000000
    29  C    0.000000  -0.000000   0.000000   0.000000   0.000000  -0.000000
    30  H    0.000000   0.000000   0.000000  -0.000000  -0.000000  -0.000000
    31  H    0.000000  -0.000000  -0.000000   0.000000   0.000000   0.000000
    32  H   -0.000000   0.000000   0.000001   0.000000   0.000000  -0.000002
              19         20         21         22         23         24
     1  N    0.000005  -0.000054  -0.000002  -0.000311  -0.000019   0.000017
     2  N   -0.000559  -0.072772   0.005276   0.532664  -0.040697   0.008848
     3  N    0.000001  -0.000598  -0.000091   0.007878  -0.035036   0.554832
     4  N    0.000000  -0.000151  -0.000037   0.005257  -0.026171   0.396392
     5  O   -0.000146   0.013481   0.031462  -0.133893   0.664612  -0.108559
     6  C   -0.000000  -0.000001  -0.000000   0.000043  -0.000002   0.000000
     7  H    0.000000   0.000000  -0.000000  -0.000000  -0.000002   0.000002
     8  C   -0.000000  -0.000001   0.000000  -0.000001   0.000000  -0.000000
     9  H   -0.000000   0.000000   0.000000  -0.000000   0.000000  -0.000000
    10  C   -0.000001   0.000002  -0.000000   0.000007  -0.000000   0.000000
    11  H    0.000000  -0.000000  -0.000000  -0.000000  -0.000000   0.000000
    12  C    0.000087  -0.000277  -0.000003   0.000057   0.000016  -0.000002
    13  H   -0.000031   0.000014   0.000004  -0.000049   0.000001  -0.000000
    14  C   -0.000299  -0.002702   0.000180   0.006481   0.000106  -0.000182
    15  C    0.005837  -0.067046  -0.000072  -0.064409   0.000434  -0.001203
    16  C   -0.043494  -0.001579   0.006378  -0.065940  -0.000558   0.000285
    17  H   -0.004603   0.005584  -0.000064   0.000047   0.000125  -0.000001
    18  C    0.408970   0.508181  -0.036805  -0.056017   0.006554  -0.000245
    19  H    0.417026  -0.040047  -0.006423   0.007753  -0.000422  -0.000012
    20  C   -0.040047   5.247012   0.374586   0.345044  -0.094769   0.021922
    21  H   -0.006423   0.374586   0.407644  -0.047438  -0.003041   0.003456
    22  C    0.007753   0.345044  -0.047438   5.284836   0.227316  -0.138742
    23  C   -0.000422  -0.094769  -0.003041   0.227316   4.818219   0.290990
    24  C   -0.000012   0.021922   0.003456  -0.138742   0.290990   5.007745
    25  C   -0.000000   0.000021   0.000007  -0.000451   0.001774  -0.138819
    26  H   -0.000000   0.000000   0.000000  -0.000018  -0.000361   0.006163
    27  C    0.000000   0.000058   0.000005  -0.000523   0.002788  -0.166747
    28  H    0.000000  -0.000000  -0.000000   0.000021  -0.000275   0.006143
    29  C   -0.000000  -0.000107  -0.000037   0.000594  -0.003509  -0.055500
    30  H    0.000000  -0.000007  -0.000006   0.000146   0.000734   0.001758
    31  H   -0.000000   0.000007   0.000050  -0.000176   0.001467  -0.004249
    32  H   -0.000000  -0.000046   0.000008   0.000606  -0.000847  -0.005185
              25         26         27         28         29         30
     1  N   -0.000001  -0.000000   0.000006   0.000026   0.000000   0.000000
     2  N   -0.000017   0.000001   0.000322   0.000047  -0.000001  -0.000001
     3  N   -0.102990   0.006469   0.526189  -0.021984   0.007738  -0.000488
     4  N    0.460628  -0.027272  -0.069899   0.003815   0.254676  -0.018906
     5  O   -0.000512  -0.000036  -0.000162   0.000011   0.002922   0.002103
     6  C   -0.000000   0.000000   0.000000   0.000000  -0.000000   0.000000
     7  H    0.000000  -0.000000  -0.000000  -0.000000  -0.000000   0.000000
     8  C   -0.000000  -0.000000  -0.000000   0.000000   0.000000  -0.000000
     9  H    0.000000   0.000000   0.000000  -0.000000   0.000000  -0.000000
    10  C    0.000000  -0.000000   0.000000   0.000000  -0.000000   0.000000
    11  H   -0.000000  -0.000000   0.000000   0.000000  -0.000000   0.000000
    12  C   -0.000000  -0.000000   0.000000   0.000000   0.000000   0.000000
    13  H    0.000000   0.000000  -0.000000  -0.000000   0.000000   0.000000
    14  C    0.000000  -0.000000   0.000002   0.000000  -0.000000   0.000000
    15  C   -0.000002  -0.000000  -0.000002   0.000001   0.000000   0.000000
    16  C   -0.000000   0.000000   0.000000   0.000000   0.000000  -0.000000
    17  H    0.000000   0.000000  -0.000000  -0.000000   0.000000  -0.000000
    18  C    0.000000  -0.000000  -0.000000  -0.000000  -0.000000  -0.000000
    19  H   -0.000000  -0.000000   0.000000   0.000000  -0.000000   0.000000
    20  C    0.000021   0.000000   0.000058  -0.000000  -0.000107  -0.000007
    21  H    0.000007   0.000000   0.000005  -0.000000  -0.000037  -0.000006
    22  C   -0.000451  -0.000018  -0.000523   0.000021   0.000594   0.000146
    23  C    0.001774  -0.000361   0.002788  -0.000275  -0.003509   0.000734
    24  C   -0.138819   0.006163  -0.166747   0.006143  -0.055500   0.001758
    25  C    5.130872   0.371164   0.527705  -0.053908  -0.062662  -0.008566
    26  H    0.371164   0.407456  -0.022222   0.001691  -0.003515  -0.001138
    27  C    0.527705  -0.022222   4.979317   0.413897   0.010888   0.000968
    28  H   -0.053908   0.001691   0.413897   0.413133  -0.000241   0.000006
    29  C   -0.062662  -0.003515   0.010888  -0.000241   5.228542   0.378262
    30  H   -0.008566  -0.001138   0.000968   0.000006   0.378262   0.460011
    31  H    0.003154   0.000116  -0.000419   0.000010   0.396001  -0.030092
    32  H    0.003127   0.000135  -0.000380   0.000018   0.392744  -0.027146
              31         32
     1  N   -0.000000  -0.000000
     2  N   -0.000005  -0.000013
     3  N   -0.000101  -0.000036
     4  N   -0.030090  -0.028401
     5  O    0.002304   0.011499
     6  C    0.000000  -0.000000
     7  H    0.000000   0.000000
     8  C   -0.000000   0.000000
     9  H   -0.000000  -0.000000
    10  C    0.000000  -0.000000
    11  H   -0.000000   0.000000
    12  C    0.000000   0.000000
    13  H    0.000000  -0.000000
    14  C   -0.000000   0.000000
    15  C   -0.000000   0.000001
    16  C    0.000000   0.000000
    17  H    0.000000   0.000000
    18  C    0.000000  -0.000002
    19  H   -0.000000  -0.000000
    20  C    0.000007  -0.000046
    21  H    0.000050   0.000008
    22  C   -0.000176   0.000606
    23  C    0.001467  -0.000847
    24  C   -0.004249  -0.005185
    25  C    0.003154   0.003127
    26  H    0.000116   0.000135
    27  C   -0.000419  -0.000380
    28  H    0.000010   0.000018
    29  C    0.396001   0.392744
    30  H   -0.030092  -0.027146
    31  H    0.428289  -0.028394
    32  H   -0.028394   0.410992
 Mulliken charges:
               1
     1  N   -0.276518
     2  N   -0.268848
     3  N   -0.277675
     4  N   -0.331182
     5  O   -0.346802
     6  C   -0.081281
     7  H    0.250495
     8  C   -0.310177
     9  H    0.243713
    10  C   -0.153965
    11  H    0.253782
    12  C   -0.278353
    13  H    0.252361
    14  C    0.087248
    15  C    0.110530
    16  C   -0.245442
    17  H    0.264516
    18  C   -0.174305
    19  H    0.256360
    20  C   -0.235758
    21  H    0.264964
    22  C    0.089218
    23  C    0.190572
    24  C    0.320893
    25  C   -0.130523
    26  H    0.261368
    27  C   -0.201792
    28  H    0.237589
    29  C   -0.546798
    30  H    0.242363
    31  H    0.262130
    32  H    0.271318
 Sum of Mulliken charges =  -0.00000
 Mulliken charges with hydrogens summed into heavy atoms:
               1
     1  N   -0.276518
     2  N   -0.268848
     3  N   -0.277675
     4  N   -0.331182
     5  O   -0.346802
     6  C    0.169214
     8  C   -0.066464
    10  C    0.099818
    12  C   -0.025992
    14  C    0.087248
    15  C    0.110530
    16  C    0.019075
    18  C    0.082055
    20  C    0.029206
    22  C    0.089218
    23  C    0.190572
    24  C    0.320893
    25  C    0.130844
    27  C    0.035797
    29  C    0.229014
 Electronic spatial extent (au):  <R**2>=           6615.6329
 Charge=             -0.0000 electrons
 Dipole moment (field-independent basis, Debye):
    X=             -0.6809    Y=              0.9450    Z=              1.4937  Tot=              1.8941
 Quadrupole moment (field-independent basis, Debye-Ang):
   XX=            -71.9533   YY=            -99.5524   ZZ=           -116.7658
   XY=             -9.1796   XZ=              1.1284   YZ=              0.6378
 Traceless Quadrupole moment (field-independent basis, Debye-Ang):
   XX=             24.1372   YY=             -3.4619   ZZ=            -20.6753
   XY=             -9.1796   XZ=              1.1284   YZ=              0.6378
 Octapole moment (field-independent basis, Debye-Ang**2):
  XXX=             30.2484  YYY=             -7.8428  ZZZ=             -1.1920  XYY=            -19.1318
  XXY=            -53.0016  XXZ=             26.3311  XZZ=             15.0024  YZZ=              2.5277
  YYZ=              2.7809  XYZ=             -3.5386
 Hexadecapole moment (field-independent basis, Debye-Ang**3):
 XXXX=          -5298.7851 YYYY=          -1862.0910 ZZZZ=           -153.4241 XXXY=            -66.3665
 XXXZ=             -6.9644 YYYX=            -47.7162 YYYZ=             14.2239 ZZZX=              3.2347
 ZZZY=              0.6924 XXYY=          -1307.6857 XXZZ=          -1180.2029 YYZZ=           -408.8585
 XXYZ=              3.8342 YYXZ=             16.7517 ZZXY=             12.3016
 N-N= 1.401902582729D+03 E-N=-4.840580547669D+03  KE= 8.725892180375D+02
 D1PCM: PCM CHGder 1st derivatives, ID1Alg=3 FixD1E=F DoIter=F DoCFld=F I1PDM=0.
 Calling FoFJK, ICntrl=      2127 FMM=F ISym2X=0 I1Cent= 0 IOpClX= 0 NMat=1 NMatS=1 NMatT=0.
 ***** Axes restored to original set *****
 -------------------------------------------------------------------
 Center     Atomic                   Forces (Hartrees/Bohr)
 Number     Number              X              Y              Z
 -------------------------------------------------------------------
      1        7           0.017560667    0.013291485    0.009814592
      2        7          -0.012242303   -0.005439886    0.004598678
      3        7           0.022017445   -0.004890680   -0.007638692
      4        7          -0.046368112    0.003969991    0.038832327
      5        8           0.022589245   -0.000294420    0.001009225
      6        6          -0.056045755   -0.106617437   -0.111661480
      7        1           0.034259668    0.089483651    0.095778198
      8        6          -0.116237842    0.002127164   -0.003355285
      9        1           0.132102085    0.019992833    0.024193856
     10        6          -0.102102363    0.055247170    0.063321991
     11        1           0.089677360   -0.069255959   -0.075352747
     12        6           0.042254781    0.081415924    0.080410566
     13        1          -0.043238730   -0.089240066   -0.092535429
     14        6          -0.012145624    0.005163916    0.013524815
     15        6           0.022488854    0.014590037    0.009942009
     16        6          -0.093263224    0.037615329    0.088477751
     17        1           0.081185112   -0.047686401   -0.095579928
     18        6           0.057941499    0.070016292    0.095764200
     19        1          -0.054213397   -0.070296860   -0.103986180
     20        6           0.121779470    0.006974197    0.000293493
     21        1          -0.133727726   -0.013971151   -0.005432059
     22        6           0.022647661    0.007671955    0.005699489
     23        6          -0.029519816    0.004588144    0.008664208
     24        6           0.030856642   -0.005867651   -0.039771685
     25        6           0.033116751   -0.033014167   -0.104779997
     26        1          -0.062264538    0.033567514    0.113869452
     27        6          -0.081991346   -0.046680162   -0.076397938
     28        1           0.105162522    0.048544305    0.066387551
     29        6           0.097011959    0.016837615   -0.007510680
     30        1          -0.031286777    0.035902931    0.087050047
     31        1          -0.015562861   -0.097118450   -0.007505766
     32        1          -0.042441308    0.043372837   -0.076124583
 -------------------------------------------------------------------
 Cartesian Forces:  Max     0.133727726 RMS     0.061659056

 GradGradGradGradGradGradGradGradGradGradGradGradGradGradGradGradGradGrad
 Berny optimization.
 FormGI is forming the generalized inverse of G from B-inverse, IUseBI=4.
 Internal  Forces:  Max     0.136705300 RMS     0.035243469
 Search for a local minimum.
 Step number   1 out of a maximum of  172
 All quantities printed in internal units (Hartrees-Bohrs-Radians)
 Mixed Optimization -- RFO/linear search
 Second derivative matrix not updated -- first step.
 ITU=  0
     Eigenvalues ---    0.00428   0.00560   0.00664   0.00801   0.00929
     Eigenvalues ---    0.01532   0.01643   0.01686   0.01728   0.01877
     Eigenvalues ---    0.02115   0.02158   0.02200   0.02233   0.02258
     Eigenvalues ---    0.02265   0.02286   0.02292   0.02302   0.02313
     Eigenvalues ---    0.02356   0.02398   0.02416   0.02430   0.02441
     Eigenvalues ---    0.02588   0.02631   0.07425   0.07427   0.16000
     Eigenvalues ---    0.16000   0.16000   0.16000   0.16000   0.16000
     Eigenvalues ---    0.16000   0.16000   0.16000   0.16000   0.16000
     Eigenvalues ---    0.16000   0.21995   0.22057   0.22415   0.22690
     Eigenvalues ---    0.23518   0.24418   0.24753   0.24882   0.24958
     Eigenvalues ---    0.24977   0.24985   0.24987   0.24995   0.24998
     Eigenvalues ---    0.25000   0.29836   0.31579   0.33702   0.33942
     Eigenvalues ---    0.42136   0.43923   0.45076   0.45342   0.46367
     Eigenvalues ---    0.47115   0.47834   0.48395   0.48423   0.50332
     Eigenvalues ---    0.51373   0.51400   0.51450   0.52785   0.53468
     Eigenvalues ---    0.53490   0.56581   0.56752   0.57399   0.57532
     Eigenvalues ---    0.57535   0.57625   0.57735   0.57739   0.57768
     Eigenvalues ---    0.57798   0.57809   0.57827   0.59071   0.84883
 RFO step:  Lambda=-2.48876573D-01 EMin= 4.27701479D-03
 Linear search not attempted -- first point.
 Maximum step size (   0.300) exceeded in Quadratic search.
    -- Step size scaled by   0.539
 Iteration  1 RMS(Cart)=  0.03796845 RMS(Int)=  0.00023783
 Iteration  2 RMS(Cart)=  0.00038795 RMS(Int)=  0.00000599
 Iteration  3 RMS(Cart)=  0.00000015 RMS(Int)=  0.00000599
 Variable       Old X    -DE/DX   Delta X   Delta X   Delta X     New X
                                 (Linear)    (Quad)   (Total)
    R1        2.56167  -0.02079   0.00000  -0.01485  -0.01484   2.54683
    R2        2.52570   0.00147   0.00000   0.00058   0.00057   2.52627
    R3        2.52636  -0.00516   0.00000  -0.00356  -0.00356   2.52280
    R4        2.55263  -0.01437   0.00000  -0.01000  -0.01000   2.54263
    R5        2.50341   0.00905   0.00000   0.00574   0.00573   2.50914
    R6        2.55648   0.00775   0.00000   0.00492   0.00491   2.56139
    R7        2.51852   0.04283   0.00000   0.02793   0.02793   2.54645
    R8        2.58714  -0.00315   0.00000  -0.00204  -0.00202   2.58511
    R9        2.80727  -0.00754   0.00000  -0.00691  -0.00691   2.80036
   R10        2.35385  -0.02224   0.00000  -0.01092  -0.01092   2.34293
   R11        1.79649   0.13524   0.00000   0.08846   0.08846   1.88495
   R12        2.65238  -0.00418   0.00000  -0.00346  -0.00345   2.64893
   R13        1.79646   0.13576   0.00000   0.08880   0.08880   1.88526
   R14        2.57724   0.02417   0.00000   0.01732   0.01732   2.59456
   R15        1.79475   0.13606   0.00000   0.08878   0.08878   1.88353
   R16        2.63084   0.00052   0.00000   0.00105   0.00105   2.63188
   R17        1.79403   0.13562   0.00000   0.08840   0.08840   1.88243
   R18        2.62861   0.00771   0.00000   0.00598   0.00597   2.63457
   R19        2.88291  -0.01318   0.00000  -0.01298  -0.01298   2.86993
   R20        2.61312   0.01900   0.00000   0.01401   0.01401   2.62713
   R21        1.79479   0.13415   0.00000   0.08754   0.08754   1.88233
   R22        2.63076  -0.00035   0.00000   0.00006   0.00006   2.63082
   R23        1.79426   0.13671   0.00000   0.08914   0.08914   1.88340
   R24        2.61674   0.00382   0.00000   0.00304   0.00305   2.61978
   R25        1.79452   0.13454   0.00000   0.08776   0.08776   1.88228
   R26        2.61806   0.01331   0.00000   0.00973   0.00974   2.62780
   R27        2.84922  -0.00390   0.00000  -0.00373  -0.00373   2.84549
   R28        2.81136  -0.01207   0.00000  -0.01111  -0.01111   2.80025
   R29        1.79418   0.13341   0.00000   0.08698   0.08698   1.88116
   R30        2.55077   0.03721   0.00000   0.02483   0.02484   2.57561
   R31        1.79571   0.13321   0.00000   0.08704   0.08704   1.88274
   R32        1.85178   0.09903   0.00000   0.06998   0.06998   1.92177
   R33        1.85205   0.09863   0.00000   0.06973   0.06973   1.92177
   R34        1.85130   0.09733   0.00000   0.06874   0.06874   1.92004
    A1        2.07770  -0.00141   0.00000  -0.00375  -0.00375   2.07396
    A2        2.06364   0.00032   0.00000  -0.00070  -0.00070   2.06294
    A3        1.85908  -0.00700   0.00000  -0.00823  -0.00826   1.85082
    A4        1.87441  -0.00577   0.00000  -0.00544  -0.00543   1.86899
    A5        2.26739   0.00079   0.00000   0.00046   0.00046   2.26784
    A6        2.14070   0.00501   0.00000   0.00503   0.00502   2.14572
    A7        2.08680  -0.01337   0.00000  -0.01599  -0.01600   2.07080
    A8        2.10974   0.01219   0.00000   0.01280   0.01281   2.12255
    A9        2.08664   0.00118   0.00000   0.00320   0.00319   2.08983
   A10        2.09225   0.00267   0.00000   0.00251   0.00251   2.09475
   A11        2.10043  -0.00894   0.00000  -0.00977  -0.00975   2.09067
   A12        2.09051   0.00627   0.00000   0.00726   0.00725   2.09776
   A13        2.11204   0.00111   0.00000   0.00052   0.00052   2.11256
   A14        2.06096  -0.00011   0.00000   0.00174   0.00174   2.06270
   A15        2.11018  -0.00100   0.00000  -0.00226  -0.00226   2.10792
   A16        2.09649   0.00142   0.00000   0.00063   0.00064   2.09713
   A17        2.09026  -0.00584   0.00000  -0.00522  -0.00523   2.08503
   A18        2.09644   0.00442   0.00000   0.00458   0.00459   2.10103
   A19        2.12666   0.00414   0.00000   0.00426   0.00425   2.13091
   A20        2.02622   0.00251   0.00000   0.00284   0.00285   2.02907
   A21        2.12953  -0.00661   0.00000  -0.00702  -0.00702   2.12252
   A22        2.05064  -0.00254   0.00000  -0.00268  -0.00268   2.04797
   A23        2.15650  -0.00350   0.00000  -0.00389  -0.00390   2.15260
   A24        2.07578   0.00606   0.00000   0.00661   0.00661   2.08239
   A25        2.11406  -0.00036   0.00000  -0.00057  -0.00057   2.11349
   A26        2.05518   0.00336   0.00000   0.00461   0.00461   2.05979
   A27        2.11394  -0.00300   0.00000  -0.00404  -0.00404   2.10990
   A28        2.10049   0.00231   0.00000   0.00223   0.00223   2.10272
   A29        2.08263  -0.00393   0.00000  -0.00354  -0.00354   2.07910
   A30        2.10006   0.00162   0.00000   0.00131   0.00131   2.10137
   A31        2.10180   0.00398   0.00000   0.00471   0.00471   2.10650
   A32        2.07922  -0.00436   0.00000  -0.00467  -0.00466   2.07456
   A33        2.10216   0.00037   0.00000  -0.00004  -0.00005   2.10211
   A34        2.12726   0.00820   0.00000   0.00838   0.00839   2.13565
   A35        2.13805  -0.01107   0.00000  -0.01172  -0.01173   2.12633
   A36        2.01779   0.00287   0.00000   0.00334   0.00334   2.02113
   A37        2.04957   0.00278   0.00000   0.00301   0.00301   2.05258
   A38        2.03640   0.01226   0.00000   0.01326   0.01326   2.04966
   A39        2.19638  -0.01505   0.00000  -0.01626  -0.01626   2.18012
   A40        1.92671   0.00706   0.00000   0.00822   0.00821   1.93492
   A41        2.20502  -0.00080   0.00000  -0.00112  -0.00112   2.20391
   A42        2.15028  -0.00621   0.00000  -0.00698  -0.00698   2.14330
   A43        2.21488  -0.01106   0.00000  -0.01464  -0.01464   2.20023
   A44        1.85432  -0.00130   0.00000  -0.00160  -0.00159   1.85273
   A45        2.21399   0.01236   0.00000   0.01624   0.01623   2.23022
   A46        1.90906   0.00711   0.00000   0.00727   0.00727   1.91632
   A47        2.18764  -0.01149   0.00000  -0.01410  -0.01410   2.17354
   A48        2.18649   0.00438   0.00000   0.00683   0.00683   2.19332
   A49        1.91011  -0.00787   0.00000  -0.01039  -0.01040   1.89971
   A50        1.91039   0.00083   0.00000   0.00108   0.00108   1.91147
   A51        1.91038   0.00004   0.00000   0.00008   0.00007   1.91045
   A52        1.91071   0.00332   0.00000   0.00432   0.00431   1.91502
   A53        1.91121   0.00399   0.00000   0.00528   0.00527   1.91649
   A54        1.91100  -0.00031   0.00000  -0.00037  -0.00037   1.91063
    D1        3.13040   0.00020   0.00000   0.00046   0.00047   3.13087
    D2       -0.01209   0.00034   0.00000   0.00076   0.00077  -0.01132
    D3        0.01411  -0.00054   0.00000  -0.00109  -0.00109   0.01302
    D4        3.11421   0.00039   0.00000   0.00099   0.00100   3.11521
    D5       -3.11629  -0.00058   0.00000  -0.00107  -0.00107  -3.11737
    D6        0.05015  -0.00158   0.00000  -0.00300  -0.00299   0.04717
    D7       -0.02243   0.00075   0.00000   0.00157   0.00157  -0.02086
    D8        3.10495   0.00095   0.00000   0.00192   0.00192   3.10688
    D9        0.04083  -0.00214   0.00000  -0.00415  -0.00414   0.03668
   D10        3.13143  -0.00109   0.00000  -0.00175  -0.00173   3.12970
   D11       -0.01754   0.00118   0.00000   0.00245   0.00245  -0.01509
   D12        3.12394   0.00075   0.00000   0.00171   0.00172   3.12566
   D13       -0.04818   0.00193   0.00000   0.00403   0.00404  -0.04415
   D14       -3.14069   0.00075   0.00000   0.00154   0.00155  -3.13914
   D15        3.13301   0.00106   0.00000   0.00239   0.00241   3.13542
   D16        0.04050  -0.00012   0.00000  -0.00010  -0.00009   0.04042
   D17       -3.10633  -0.00105   0.00000  -0.00190  -0.00190  -3.10823
   D18        0.03554  -0.00153   0.00000  -0.00276  -0.00274   0.03280
   D19       -0.00081  -0.00035   0.00000  -0.00051  -0.00051  -0.00132
   D20        3.14106  -0.00083   0.00000  -0.00137  -0.00135   3.13971
   D21       -3.10679   0.00002   0.00000   0.00010   0.00011  -3.10668
   D22        1.08238   0.00027   0.00000   0.00051   0.00051   1.08290
   D23       -1.01216   0.00011   0.00000   0.00026   0.00026  -1.01190
   D24        0.07969  -0.00074   0.00000  -0.00153  -0.00153   0.07816
   D25       -2.01432  -0.00049   0.00000  -0.00112  -0.00112  -2.01545
   D26        2.17432  -0.00065   0.00000  -0.00138  -0.00138   2.17294
   D27       -3.12124  -0.00035   0.00000  -0.00072  -0.00072  -3.12196
   D28        0.02290  -0.00063   0.00000  -0.00126  -0.00126   0.02164
   D29        0.01946  -0.00023   0.00000  -0.00043  -0.00043   0.01904
   D30       -3.11959  -0.00051   0.00000  -0.00097  -0.00097  -3.12056
   D31        3.10998   0.00077   0.00000   0.00154   0.00153   3.11152
   D32       -0.03417   0.00096   0.00000   0.00187   0.00186  -0.03230
   D33       -0.02907   0.00050   0.00000   0.00100   0.00100  -0.02807
   D34        3.10996   0.00068   0.00000   0.00133   0.00133   3.11129
   D35       -3.10631  -0.00053   0.00000  -0.00099  -0.00099  -3.10730
   D36        0.03579  -0.00105   0.00000  -0.00204  -0.00204   0.03375
   D37        0.03273  -0.00034   0.00000  -0.00065  -0.00065   0.03207
   D38       -3.10836  -0.00086   0.00000  -0.00170  -0.00170  -3.11006
   D39       -0.02638   0.00082   0.00000   0.00170   0.00170  -0.02468
   D40       -3.12403  -0.00040   0.00000  -0.00076  -0.00076  -3.12479
   D41        3.11572   0.00030   0.00000   0.00065   0.00065   3.11637
   D42        0.01807  -0.00092   0.00000  -0.00181  -0.00181   0.01626
   D43       -0.18337  -0.00191   0.00000  -0.00394  -0.00394  -0.18731
   D44        2.93455  -0.00109   0.00000  -0.00225  -0.00225   2.93230
   D45        2.91666  -0.00070   0.00000  -0.00156  -0.00156   2.91509
   D46       -0.24860   0.00012   0.00000   0.00013   0.00012  -0.24848
   D47        3.07363   0.00099   0.00000   0.00200   0.00199   3.07562
   D48       -0.06809   0.00170   0.00000   0.00344   0.00344  -0.06464
   D49       -0.04277   0.00009   0.00000   0.00017   0.00017  -0.04260
   D50        3.09870   0.00081   0.00000   0.00161   0.00162   3.10032
   D51       -3.08335  -0.00135   0.00000  -0.00270  -0.00270  -3.08605
   D52        0.05757  -0.00147   0.00000  -0.00290  -0.00290   0.05467
   D53        0.05812  -0.00063   0.00000  -0.00126  -0.00126   0.05686
   D54       -3.08414  -0.00075   0.00000  -0.00146  -0.00146  -3.08560
   D55        3.10527   0.00078   0.00000   0.00153   0.00153   3.10680
   D56       -0.03327   0.00105   0.00000   0.00205   0.00204  -0.03123
   D57       -0.03699   0.00067   0.00000   0.00133   0.00133  -0.03566
   D58        3.10765   0.00094   0.00000   0.00185   0.00184   3.10949
   D59        0.01517  -0.00067   0.00000  -0.00129  -0.00129   0.01389
   D60       -3.11313  -0.00074   0.00000  -0.00150  -0.00150  -3.11463
   D61       -3.12337  -0.00041   0.00000  -0.00078  -0.00079  -3.12415
   D62        0.03151  -0.00048   0.00000  -0.00099  -0.00100   0.03052
   D63        3.04310   0.00017   0.00000   0.00048   0.00048   3.04358
   D64       -0.14393   0.00047   0.00000   0.00099   0.00100  -0.14294
   D65       -0.11187   0.00041   0.00000   0.00086   0.00086  -0.11102
   D66        2.98428   0.00071   0.00000   0.00138   0.00138   2.98566
   D67       -2.93891  -0.00144   0.00000  -0.00287  -0.00287  -2.94178
   D68        0.14556   0.00013   0.00000   0.00025   0.00024   0.14580
   D69        0.24782  -0.00152   0.00000  -0.00315  -0.00315   0.24467
   D70       -2.95090   0.00004   0.00000  -0.00004  -0.00004  -2.95094
   D71       -0.01116  -0.00012   0.00000  -0.00004  -0.00004  -0.01120
   D72        3.13055   0.00032   0.00000   0.00070   0.00071   3.13125
   D73        3.13071  -0.00059   0.00000  -0.00089  -0.00089   3.12982
   D74       -0.01077  -0.00015   0.00000  -0.00015  -0.00015  -0.01092
         Item               Value     Threshold  Converged?
 Maximum Force            0.136705     0.000450     NO 
 RMS     Force            0.035243     0.000300     NO 
 Maximum Displacement     0.180440     0.001800     NO 
 RMS     Displacement     0.038118     0.001200     NO 
 Predicted change in Energy=-1.092352D-01
 GradGradGradGradGradGradGradGradGradGradGradGradGradGradGradGradGradGrad

                          Input orientation:                          
 ---------------------------------------------------------------------
 Center     Atomic      Atomic             Coordinates (Angstroms)
 Number     Number       Type             X           Y           Z
 ---------------------------------------------------------------------
      1          7           0        3.467408    2.891855    4.671220
      2          7           0        0.788785    2.377191    4.509783
      3          7           0        0.116114    3.729774    7.070772
      4          7           0       -1.987586    3.597105    7.711128
      5          8           0       -2.712393    2.618272    5.203200
      6          6           0        4.786992    3.071850    4.877753
      7          1           0        5.077448    3.726362    5.572159
      8          6           0        5.748861    2.363998    4.143811
      9          1           0        6.719390    2.503526    4.327889
     10          6           0        5.350591    1.481161    3.170642
     11          1           0        6.018768    0.987073    2.620304
     12          6           0        3.984986    1.291350    2.973664
     13          1           0        3.663478    0.636142    2.295708
     14          6           0        3.074194    2.024693    3.732833
     15          6           0        1.575075    1.841085    3.573524
     16          6           0        1.087012    1.157781    2.465554
     17          1           0        1.701295    0.819163    1.758322
     18          6           0       -0.288041    0.961355    2.371863
     19          1           0       -0.673357    0.435689    1.617858
     20          6           0       -1.115050    1.505867    3.342157
     21          1           0       -2.104165    1.404946    3.282181
     22          6           0       -0.540635    2.200641    4.400943
     23          6           0       -1.499426    2.731648    5.433457
     24          6           0       -1.103588    3.331233    6.729458
     25          6           0       -1.283282    4.142510    8.749330
     26          1           0       -1.656842    4.419091    9.629617
     27          6           0        0.010662    4.223157    8.328803
     28          1           0        0.771985    4.587274    8.858360
     29          6           0       -3.445797    3.340688    7.773291
     30          1           0       -3.805431    3.700909    8.653689
     31          1           0       -3.617568    2.339971    7.716151
     32          1           0       -3.905081    3.808041    6.996774
 ---------------------------------------------------------------------
                    Distance matrix (angstroms):
                    1          2          3          4          5
     1  N    0.000000
     2  N    2.732390   0.000000
     3  N    4.206082   2.973320   0.000000
     4  N    6.284535   4.409653   2.203000   0.000000
     5  O    6.208686   3.577317   3.567031   2.788039   0.000000
     6  C    1.347723   4.074752   5.201855   7.361985   7.520134
     7  H    2.024925   4.619690   5.182730   7.382859   7.876904
     8  C    2.400380   4.973576   6.493096   8.608073   8.531107
     9  H    3.293032   5.934738   7.254678   9.404980   9.473007
    10  C    2.790729   4.837999   6.904131   8.884935   8.392617
    11  H    3.787333   5.731952   7.884821   9.840247   9.250153
    12  C    2.389812   3.708694   6.140064   7.964402   7.182370
    13  H    3.281729   4.024579   6.704893   8.368309   7.282450
    14  C    1.336846   2.439466   4.774869   6.627286   5.999908
    15  C    2.426928   1.335006   4.233965   5.735498   4.652123
    16  C    3.679438   2.398910   5.363378   6.551298   4.905427
    17  H    3.987504   3.290997   6.261516   7.533970   5.880869
    18  C    4.808042   2.781159   5.468750   6.192204   4.079133
    19  H    5.701027   3.777634   6.419387   6.989256   4.666478
    20  C    4.968530   2.397320   4.512659   4.921636   2.693033
    21  H    5.931505   3.289594   4.968691   4.943149   2.352109
    22  C    4.076178   1.345501   3.146038   3.873126   2.352566
    23  C    5.027535   2.492935   2.507394   2.484975   1.239823
    24  C    5.032235   3.068914   1.327780   1.347523   2.329385
    25  C    6.384682   5.038212   2.224009   1.367982   4.115909
    26  H    7.292194   6.030187   3.188451   2.113209   4.893905
    27  C    5.205705   4.312538   1.355429   2.183222   4.445231
    28  H    5.260408   4.877999   2.088288   3.148303   5.420153
    29  C    7.590566   5.432357   3.651318   1.481888   2.768598
    30  H    8.331195   6.327007   4.229063   2.050306   3.777924
    31  H    7.731304   5.449599   4.035895   2.058458   2.685464
    32  H    7.784676   5.501349   4.022637   2.057081   2.460684
                    6          7          8          9         10
     6  C    0.000000
     7  H    0.997472   0.000000
     8  C    1.401755   2.084948   0.000000
     9  H    2.087943   2.395727   0.997636   0.000000
    10  C    2.400450   3.298911   1.372981   2.063506   0.000000
    11  H    3.310535   4.135606   2.071194   2.388796   0.996723
    12  C    2.727443   3.724907   2.372988   3.283330   1.392733
    13  H    3.723159   4.720583   3.278688   4.117703   2.079884
    14  C    2.311072   3.208087   2.727247   3.724356   2.406963
    15  C    3.678614   4.451452   4.244898   5.241361   3.813971
    16  C    4.813753   5.672053   5.099445   6.083009   4.333570
    17  H    4.932238   5.864774   4.945692   5.883964   3.968659
    18  C    6.040664   6.831956   6.446037   7.436962   5.718602
    19  H    6.884161   7.716008   7.165452   8.140818   6.308098
    20  C    6.296384   6.946261   6.963642   7.958985   6.467963
    21  H    7.267218   7.887239   7.958154   8.952961   7.455980
    22  C    5.419406   5.938217   6.296869   7.266707   6.061174
    23  C    6.320094   6.653117   7.371297   8.295978   7.321665
    24  C    6.180212   6.300847   7.387636   8.225060   7.598971
    25  C    7.278987   7.122253   8.592145   9.288604   9.067127
    26  H    8.119007   7.892624   9.442559  10.096483   9.972658
    27  C    6.004047   5.789492   7.341496   7.998217   7.914544
    28  H    5.853377   5.484278   7.206888   7.761366   7.934841
    29  C    8.731278   8.811324   9.933216  10.765809  10.100428
    30  H    9.406548   9.402235  10.649452  11.441946  10.900634
    31  H    8.901055   9.062124  10.024579  10.879327  10.090940
    32  H    8.976879   9.095165  10.169723  11.031957  10.282077
                   11         12         13         14         15
    11  H    0.000000
    12  C    2.086556   0.000000
    13  H    2.403312   0.996137   0.000000
    14  C    3.314347   1.394157   2.083425   0.000000
    15  C    4.624324   2.543563   2.728759   1.518700   0.000000
    16  C    4.937136   2.945212   2.634223   2.511260   1.390218
    17  H    4.405880   2.629689   2.042655   2.690140   2.086915
    18  C    6.311752   4.327796   3.965610   3.779888   2.385186
    19  H    6.789216   4.926513   4.394064   4.587177   3.294725
    20  C    7.188990   5.117829   4.968481   4.239289   2.720786
    21  H    8.160560   6.098020   5.901686   5.234747   3.716437
    22  C    6.904288   4.831685   4.955223   3.680260   2.300029
    23  C    8.214659   6.180924   6.394700   4.930507   3.702028
    24  C    8.550333   6.645352   7.046032   5.304778   4.399511
    25  C   10.041996   8.321183   8.855184   6.974094   6.344741
    26  H   10.946425   9.269019   9.818489   7.930189   7.332644
    27  C    8.896996   7.284796   7.912520   5.944864   5.543856
    28  H    8.910866   7.471020   8.187831   6.175598   6.009659
    29  C   11.030448   9.080349   9.373381   7.782507   6.715356
    30  H   11.844051   9.937769  10.276250   8.622862   7.629998
    31  H   10.984397   9.021620   9.235684   7.793965   6.661366
    32  H   11.206879   9.207188   9.457486   7.908471   6.754233
                   16         17         18         19         20
    16  C    0.000000
    17  H    0.996084   0.000000
    18  C    1.392168   2.086650   0.000000
    19  H    2.083004   2.409513   0.996653   0.000000
    20  C    2.395553   3.303316   1.386330   2.076917   0.000000
    21  H    3.303268   4.140872   2.079365   2.399300   0.996058
    22  C    2.735420   3.730708   2.390983   3.298217   1.390572
    23  C    4.239713   5.235345   3.738282   4.529086   2.454347
    24  C    5.263412   6.236190   5.026935   5.890478   3.847844
    25  C    7.349336   8.296176   7.195995   8.060424   6.018115
    26  H    8.335987   9.284065   8.155033   9.001279   6.950724
    27  C    6.703189   7.590563   6.798067   7.736251   5.789432
    28  H    7.261449   8.091528   7.506370   8.470511   6.594275
    29  C    7.313242   8.308460   6.693884   7.349477   5.332344
    30  H    8.288336   9.283027   7.703151   8.365075   6.345765
    31  H    7.148385   8.130123   6.445754   7.034476   5.107851
    32  H    7.244089   8.234454   6.525060   7.123871   5.142032
                   21         22         23         24         25
    21  H    0.000000
    22  C    2.080718   0.000000
    23  C    2.598815   1.505767   0.000000
    24  C    4.073753   2.648988   1.481826   0.000000
    25  C    6.169103   4.819839   3.610023   2.184111   0.000000
    26  H    7.040960   5.788478   4.525484   3.146498   0.995465
    27  C    6.154933   4.452256   3.589985   2.143591   1.362952
    28  H    7.035143   5.223749   4.509170   3.102843   2.105665
    29  C    5.071208   4.594824   3.103887   2.564297   2.504404
    30  H    6.084312   5.567364   4.077624   3.337556   2.562303
    31  H    4.777526   4.525211   3.138571   2.876849   3.124980
    32  H    4.776648   4.543300   3.064271   2.854325   3.171302
                   26         27         28         29         30
    26  H    0.000000
    27  C    2.123930   0.000000
    28  H    2.553884   0.996306   0.000000
    29  C    2.794505   3.610326   4.530015   0.000000
    30  H    2.466709   3.865341   4.666934   1.016954   0.000000
    31  H    3.439264   4.133495   5.061935   1.016959   1.663256
    32  H    3.515654   4.156882   5.093884   1.016041   1.663363
                   31         32
    31  H    0.000000
    32  H    1.659938   0.000000
 Stoichiometry    C15H12N4O
 Framework group  C1[X(C15H12N4O)]
 Deg. of freedom    90
 Full point group                 C1      NOp   1
 Largest Abelian subgroup         C1      NOp   1
 Largest concise Abelian subgroup C1      NOp   1
                         Standard orientation:                         
 ---------------------------------------------------------------------
 Center     Atomic      Atomic             Coordinates (Angstroms)
 Number     Number       Type             X           Y           Z
 ---------------------------------------------------------------------
      1          7           0       -2.441615   -1.310114   -0.318818
      2          7           0       -0.385956    0.479323   -0.123523
      3          7           0        1.751924   -1.586938   -0.149333
      4          7           0        3.810322   -0.852342    0.127396
      5          8           0        2.947241    1.772502   -0.244691
      6          6           0       -3.405336   -2.251810   -0.290440
      7          1           0       -3.162180   -3.191935   -0.518455
      8          6           0       -4.728544   -1.938970    0.050395
      9          1           0       -5.419599   -2.657881    0.080171
     10          6           0       -5.069547   -0.640986    0.340278
     11          1           0       -6.009692   -0.393398    0.560015
     12          6           0       -4.064479    0.322967    0.321929
     13          1           0       -4.273453    1.268338    0.556222
     14          6           0       -2.766029   -0.046728   -0.025958
     15          6           0       -1.628798    0.959715   -0.041000
     16          6           0       -1.921418    2.318050    0.003803
     17          1           0       -2.863538    2.641415    0.009192
     18          6           0       -0.857599    3.215354    0.039375
     19          1           0       -1.024748    4.194611    0.119594
     20          6           0        0.438295    2.728836   -0.037225
     21          1           0        1.215637    3.351595   -0.043627
     22          6           0        0.636096    1.354302   -0.109490
     23          6           0        2.071032    0.900063   -0.153757
     24          6           0        2.518616   -0.508159   -0.042460
     25          6           0        3.857997   -2.218258    0.185493
     26          1           0        4.673101   -2.770459    0.332567
     27          6           0        2.578247   -2.650427    0.003542
     28          1           0        2.283544   -3.601965   -0.015195
     29          6           0        5.010158    0.003213    0.283637
     30          1           0        5.830964   -0.592535    0.358182
     31          1           0        4.918025    0.567356    1.124744
     32          1           0        5.099135    0.612360   -0.524671
 ---------------------------------------------------------------------
 Rotational constants (GHZ):           0.6391187           0.2033857           0.1553683
 Standard basis: 6-311G(d) (5D, 7F)
 There are   416 symmetry adapted cartesian basis functions of A   symmetry.
 There are   396 symmetry adapted basis functions of A   symmetry.
   396 basis functions,   700 primitive gaussians,   416 cartesian basis functions
    69 alpha electrons       69 beta electrons
       nuclear repulsion energy      1401.0205383255 Hartrees.
 NAtoms=   32 NActive=   32 NUniq=   32 SFac= 1.00D+00 NAtFMM=   60 NAOKFM=F Big=F
 Integral buffers will be    131072 words long.
 Raffenetti 2 integral format.
 Two-electron integral symmetry is turned on.
 Nuclear repulsion after empirical dispersion term =     1400.9514203504 Hartrees.
 ------------------------------------------------------------------------------
 Polarizable Continuum Model (PCM)
 =================================
 Model                : PCM.
 Atomic radii         : UFF (Universal Force Field).
 Polarization charges : Total charges.
 Charge compensation  : None.
 Solution method      : On-the-fly selection.
 Cavity type          : SAS (Solvent Accessible Surface) (Alpha=1.000).
 Cavity algorithm     : GePol (No added spheres)
                        Default sphere list used, NSphG=   32.
                        Lebedev-Laikov grids with approx.  5.0 points / Ang**2.
                        Smoothing algorithm: York/Karplus (Gamma=1.0000).
                        Polarization charges: spherical gaussians, with
                                              point-specific exponents (IZeta= 3).
                        Self-potential: point-specific (ISelfS= 7).
                        Self-field    : sphere-specific E.n sum rule (ISelfD= 2).
 1st derivatives      : Analytical E(r).r(x)/FMM algorithm (CHGder, D1EAlg=3).
                        Cavity 1st derivative terms included.
 Solvent              : Acetonitrile, Eps=  35.688000 Eps(inf)=   1.806874
                        RSolv=   2.155000 Ang.
 ------------------------------------------------------------------------------
 One-electron integrals computed using PRISM.
 NBasis=   396 RedAO= T EigKep=  2.60D-04  NBF=   396
 NBsUse=   396 1.00D-06 EigRej= -1.00D+00 NBFU=   396
 Initial guess from the checkpoint file:  "1.chk"
 B after Tr=     0.000000   -0.000000   -0.000000
         Rot=    0.999999   -0.000449    0.000098    0.001170 Ang=  -0.14 deg.
 ExpMin= 1.03D-01 ExpMax= 8.59D+03 ExpMxC= 1.30D+03 IAcc=3 IRadAn=         5 AccDes= 0.00D+00
 Harris functional with IExCor=  402 and IRadAn=       5 diagonalized for initial guess.
 HarFok:  IExCor=  402 AccDes= 0.00D+00 IRadAn=         5 IDoV= 1 UseB2=F ITyADJ=14
 ICtDFT=  3500011 ScaDFX=  1.000000  1.000000  1.000000  1.000000
 FoFCou: FMM=F IPFlag=           0 FMFlag=      100000 FMFlg1=           0
         NFxFlg=           0 DoJE=T BraDBF=F KetDBF=T FulRan=T
         wScrn=  0.000000 ICntrl=       500 IOpCl=  0 I1Cent=   200000004 NGrid=           0
         NMat0=    1 NMatS0=      1 NMatT0=    0 NMatD0=    1 NMtDS0=    0 NMtDT0=    0
 Petite list used in FoFCou.
 Requested convergence on RMS density matrix=1.00D-08 within  32 cycles.
 Requested convergence on MAX density matrix=1.00D-06.
 Requested convergence on             energy=1.00D-06.
 No special actions if energy rises.
 Inv3:  Mode=1 IEnd=   101198592.
 Iteration    1 A*A^-1 deviation from unit magnitude is 3.33D-15 for   3328.
 Iteration    1 A*A^-1 deviation from orthogonality  is 2.08D-15 for   2729   2437.
 Iteration    1 A^-1*A deviation from unit magnitude is 3.55D-15 for     27.
 Iteration    1 A^-1*A deviation from orthogonality  is 7.10D-15 for   5662   5612.
 Error on total polarization charges = -0.00007
 SCF Done:  E(RB3LYP) =  -873.226387616     A.U. after   12 cycles
            NFock= 12  Conv=0.45D-08     -V/T= 2.0019
 QCSCF skips out because SCF is already converged.
 D1PCM: PCM CHGder 1st derivatives, ID1Alg=3 FixD1E=F DoIter=F DoCFld=F I1PDM=0.
 Calling FoFJK, ICntrl=      2127 FMM=F ISym2X=0 I1Cent= 0 IOpClX= 0 NMat=1 NMatS=1 NMatT=0.
 ***** Axes restored to original set *****
 -------------------------------------------------------------------
 Center     Atomic                   Forces (Hartrees/Bohr)
 Number     Number              X              Y              Z
 -------------------------------------------------------------------
      1        7           0.012958303    0.010287402    0.006835876
      2        7          -0.010053647   -0.005633312    0.003205721
      3        7           0.012362593   -0.003422023   -0.001089462
      4        7          -0.032620209    0.002895738    0.029238092
      5        8           0.014736986   -0.000506499    0.000685965
      6        6          -0.031829160   -0.064680188   -0.067146942
      7        1           0.016834963    0.051140752    0.054983697
      8        6          -0.063439935    0.003063327   -0.000759969
      9        1           0.074233271    0.012297843    0.014351142
     10        6          -0.060618684    0.030267910    0.034861539
     11        1           0.051047159   -0.039471235   -0.041774156
     12        6           0.024690222    0.046174438    0.044372862
     13        1          -0.023034102   -0.050434139   -0.052171282
     14        6          -0.010889188    0.002259453    0.009587002
     15        6           0.018886141    0.010730500    0.004410235
     16        6          -0.056141177    0.020095772    0.050307216
     17        1           0.045590776   -0.027266173   -0.053611999
     18        6           0.033806215    0.039996688    0.053891265
     19        1          -0.030138136   -0.038899663   -0.059422065
     20        6           0.067887162    0.002364686   -0.001342139
     21        1          -0.075245185   -0.007731464   -0.002099771
     22        6           0.016222046    0.005711239    0.003360223
     23        6          -0.022783526    0.003867275    0.007631463
     24        6           0.023146429   -0.003909779   -0.031071201
     25        6           0.021367103   -0.017407933   -0.059243617
     26        1          -0.037191175    0.018223406    0.062959692
     27        6          -0.047997125   -0.025689163   -0.041961626
     28        1           0.061255672    0.026475127    0.034709908
     29        6           0.060298368    0.009862601   -0.006314071
     30        1          -0.017058300    0.021261232    0.051890940
     31        1          -0.010438644   -0.057241389   -0.004682400
     32        1          -0.025845214    0.025317574   -0.044592137
 -------------------------------------------------------------------
 Cartesian Forces:  Max     0.075245185 RMS     0.035592784

 GradGradGradGradGradGradGradGradGradGradGradGradGradGradGradGradGradGrad
 Berny optimization.
 Using GEDIIS/GDIIS optimizer.
 FormGI is forming the generalized inverse of G from B-inverse, IUseBI=4.
 Internal  Forces:  Max     0.077123597 RMS     0.020164050
 Search for a local minimum.
 Step number   2 out of a maximum of  172
 All quantities printed in internal units (Hartrees-Bohrs-Radians)
 Mixed Optimization -- RFO/linear search
 Update second derivatives using D2CorX and points    1    2
 DE= -1.04D-01 DEPred=-1.09D-01 R= 9.56D-01
 TightC=F SS=  1.41D+00  RLast= 3.00D-01 DXNew= 5.0454D-01 9.0109D-01
 Trust test= 9.56D-01 RLast= 3.00D-01 DXMaxT set to 5.05D-01
 ITU=  1  0
 Use linear search instead of GDIIS.
 Linear search step of   0.590 exceeds DXMaxT=   0.505 but not scaled.
 Quartic linear search produced a step of  1.96669.
 Iteration  1 RMS(Cart)=  0.07495539 RMS(Int)=  0.00085808
 Iteration  2 RMS(Cart)=  0.00150859 RMS(Int)=  0.00003475
 Iteration  3 RMS(Cart)=  0.00000206 RMS(Int)=  0.00003469
 Iteration  4 RMS(Cart)=  0.00000000 RMS(Int)=  0.00003469
 Variable       Old X    -DE/DX   Delta X   Delta X   Delta X     New X
                                 (Linear)    (Quad)   (Total)
    R1        2.54683  -0.01475  -0.02919   0.00000  -0.02916   2.51767
    R2        2.52627   0.00125   0.00112   0.00000   0.00110   2.52737
    R3        2.52280  -0.00234  -0.00700   0.00000  -0.00702   2.51578
    R4        2.54263  -0.01008  -0.01967   0.00000  -0.01967   2.52296
    R5        2.50914   0.00521   0.01127   0.00000   0.01122   2.52036
    R6        2.56139   0.00348   0.00966   0.00000   0.00962   2.57101
    R7        2.54645   0.02882   0.05492   0.00000   0.05494   2.60139
    R8        2.58511  -0.00261  -0.00398   0.00000  -0.00392   2.58119
    R9        2.80036  -0.00686  -0.01359   0.00000  -0.01359   2.78677
   R10        2.34293  -0.01450  -0.02148   0.00000  -0.02148   2.32145
   R11        1.88495   0.07674   0.17398   0.00000   0.17398   2.05893
   R12        2.64893  -0.00391  -0.00678   0.00000  -0.00673   2.64220
   R13        1.88526   0.07658   0.17465   0.00000   0.17465   2.05991
   R14        2.59456   0.01496   0.03406   0.00000   0.03409   2.62865
   R15        1.88353   0.07685   0.17460   0.00000   0.17460   2.05814
   R16        2.63188  -0.00059   0.00206   0.00000   0.00203   2.63392
   R17        1.88243   0.07611   0.17385   0.00000   0.17385   2.05628
   R18        2.63457   0.00569   0.01174   0.00000   0.01168   2.64626
   R19        2.86993  -0.00948  -0.02553   0.00000  -0.02553   2.84439
   R20        2.62713   0.01234   0.02755   0.00000   0.02753   2.65466
   R21        1.88233   0.07545   0.17216   0.00000   0.17216   2.05448
   R22        2.63082  -0.00115   0.00012   0.00000   0.00011   2.63093
   R23        1.88340   0.07712   0.17530   0.00000   0.17530   2.05870
   R24        2.61978   0.00218   0.00599   0.00000   0.00601   2.62579
   R25        1.88228   0.07563   0.17259   0.00000   0.17259   2.05487
   R26        2.62780   0.00824   0.01915   0.00000   0.01918   2.64698
   R27        2.84549  -0.00087  -0.00733   0.00000  -0.00733   2.83815
   R28        2.80025  -0.00841  -0.02185   0.00000  -0.02185   2.77839
   R29        1.88116   0.07469   0.17106   0.00000   0.17106   2.05222
   R30        2.57561   0.02175   0.04885   0.00000   0.04887   2.62448
   R31        1.88274   0.07493   0.17118   0.00000   0.17118   2.05392
   R32        1.92177   0.05849   0.13764   0.00000   0.13764   2.05940
   R33        1.92177   0.05835   0.13713   0.00000   0.13713   2.05890
   R34        1.92004   0.05741   0.13519   0.00000   0.13519   2.05523
    A1        2.07396  -0.00082  -0.00737   0.00000  -0.00737   2.06659
    A2        2.06294   0.00177  -0.00138   0.00000  -0.00141   2.06153
    A3        1.85082  -0.00297  -0.01624   0.00000  -0.01638   1.83443
    A4        1.86899  -0.00368  -0.01067   0.00000  -0.01060   1.85839
    A5        2.26784  -0.00048   0.00090   0.00000   0.00086   2.26870
    A6        2.14572   0.00418   0.00988   0.00000   0.00984   2.15557
    A7        2.07080  -0.01006  -0.03147   0.00000  -0.03151   2.03930
    A8        2.12255   0.00927   0.02519   0.00000   0.02527   2.14782
    A9        2.08983   0.00079   0.00628   0.00000   0.00624   2.09607
   A10        2.09475   0.00222   0.00493   0.00000   0.00489   2.09964
   A11        2.09067  -0.00684  -0.01918   0.00000  -0.01910   2.07157
   A12        2.09776   0.00462   0.01426   0.00000   0.01422   2.11197
   A13        2.11256   0.00035   0.00102   0.00000   0.00102   2.11358
   A14        2.06270   0.00051   0.00343   0.00000   0.00343   2.06613
   A15        2.10792  -0.00087  -0.00445   0.00000  -0.00444   2.10347
   A16        2.09713   0.00015   0.00126   0.00000   0.00130   2.09843
   A17        2.08503  -0.00334  -0.01029   0.00000  -0.01038   2.07465
   A18        2.10103   0.00319   0.00903   0.00000   0.00907   2.11010
   A19        2.13091   0.00125   0.00836   0.00000   0.00828   2.13918
   A20        2.02907   0.00147   0.00560   0.00000   0.00564   2.03470
   A21        2.12252  -0.00268  -0.01380   0.00000  -0.01376   2.10875
   A22        2.04797  -0.00220  -0.00527   0.00000  -0.00524   2.04272
   A23        2.15260  -0.00429  -0.00766   0.00000  -0.00771   2.14489
   A24        2.08239   0.00651   0.01300   0.00000   0.01302   2.09541
   A25        2.11349  -0.00019  -0.00112   0.00000  -0.00110   2.11239
   A26        2.05979   0.00292   0.00906   0.00000   0.00903   2.06882
   A27        2.10990  -0.00273  -0.00795   0.00000  -0.00794   2.10197
   A28        2.10272   0.00118   0.00438   0.00000   0.00437   2.10709
   A29        2.07910  -0.00206  -0.00696   0.00000  -0.00694   2.07215
   A30        2.10137   0.00088   0.00258   0.00000   0.00257   2.10394
   A31        2.10650   0.00345   0.00926   0.00000   0.00924   2.11574
   A32        2.07456  -0.00301  -0.00916   0.00000  -0.00912   2.06544
   A33        2.10211  -0.00044  -0.00010   0.00000  -0.00012   2.10200
   A34        2.13565   0.00476   0.01650   0.00000   0.01652   2.15217
   A35        2.12633  -0.00712  -0.02306   0.00000  -0.02307   2.10326
   A36        2.02113   0.00236   0.00657   0.00000   0.00656   2.02769
   A37        2.05258   0.00257   0.00592   0.00000   0.00592   2.05849
   A38        2.04966   0.00880   0.02607   0.00000   0.02607   2.07573
   A39        2.18012  -0.01138  -0.03198   0.00000  -0.03198   2.14815
   A40        1.93492   0.00268   0.01615   0.00000   0.01611   1.95103
   A41        2.20391   0.00248  -0.00219   0.00000  -0.00218   2.20173
   A42        2.14330  -0.00511  -0.01373   0.00000  -0.01372   2.12958
   A43        2.20023  -0.00931  -0.02880   0.00000  -0.02884   2.17139
   A44        1.85273  -0.00016  -0.00313   0.00000  -0.00305   1.84968
   A45        2.23022   0.00947   0.03193   0.00000   0.03189   2.26211
   A46        1.91632   0.00422   0.01429   0.00000   0.01427   1.93059
   A47        2.17354  -0.00827  -0.02773   0.00000  -0.02772   2.14583
   A48        2.19332   0.00405   0.01343   0.00000   0.01344   2.20676
   A49        1.89971  -0.00526  -0.02045   0.00000  -0.02048   1.87923
   A50        1.91147   0.00135   0.00213   0.00000   0.00212   1.91359
   A51        1.91045   0.00077   0.00014   0.00000   0.00012   1.91057
   A52        1.91502   0.00177   0.00848   0.00000   0.00846   1.92348
   A53        1.91649   0.00238   0.01037   0.00000   0.01033   1.92682
   A54        1.91063  -0.00102  -0.00073   0.00000  -0.00073   1.90990
    D1        3.13087   0.00020   0.00092   0.00000   0.00095   3.13181
    D2       -0.01132   0.00032   0.00151   0.00000   0.00153  -0.00979
    D3        0.01302  -0.00048  -0.00215   0.00000  -0.00215   0.01087
    D4        3.11521   0.00045   0.00197   0.00000   0.00204   3.11725
    D5       -3.11737  -0.00049  -0.00211   0.00000  -0.00210  -3.11947
    D6        0.04717  -0.00140  -0.00588   0.00000  -0.00582   0.04135
    D7       -0.02086   0.00068   0.00309   0.00000   0.00312  -0.01774
    D8        3.10688   0.00087   0.00378   0.00000   0.00379   3.11066
    D9        0.03668  -0.00183  -0.00815   0.00000  -0.00812   0.02857
   D10        3.12970  -0.00091  -0.00341   0.00000  -0.00328   3.12641
   D11       -0.01509   0.00100   0.00482   0.00000   0.00480  -0.01029
   D12        3.12566   0.00070   0.00338   0.00000   0.00342   3.12908
   D13       -0.04415   0.00176   0.00794   0.00000   0.00802  -0.03613
   D14       -3.13914   0.00064   0.00304   0.00000   0.00308  -3.13606
   D15        3.13542   0.00100   0.00474   0.00000   0.00483   3.14024
   D16        0.04042  -0.00012  -0.00017   0.00000  -0.00011   0.04031
   D17       -3.10823  -0.00088  -0.00373   0.00000  -0.00372  -3.11195
   D18        0.03280  -0.00124  -0.00539   0.00000  -0.00528   0.02752
   D19       -0.00132  -0.00030  -0.00100   0.00000  -0.00099  -0.00231
   D20        3.13971  -0.00065  -0.00266   0.00000  -0.00255   3.13715
   D21       -3.10668  -0.00003   0.00021   0.00000   0.00022  -3.10646
   D22        1.08290   0.00019   0.00101   0.00000   0.00102   1.08392
   D23       -1.01190   0.00014   0.00051   0.00000   0.00054  -1.01136
   D24        0.07816  -0.00073  -0.00301   0.00000  -0.00303   0.07513
   D25       -2.01545  -0.00051  -0.00221   0.00000  -0.00223  -2.01768
   D26        2.17294  -0.00056  -0.00271   0.00000  -0.00271   2.17023
   D27       -3.12196  -0.00033  -0.00141   0.00000  -0.00142  -3.12338
   D28        0.02164  -0.00061  -0.00247   0.00000  -0.00247   0.01916
   D29        0.01904  -0.00021  -0.00084   0.00000  -0.00083   0.01820
   D30       -3.12056  -0.00049  -0.00190   0.00000  -0.00188  -3.12244
   D31        3.11152   0.00078   0.00302   0.00000   0.00301   3.11452
   D32       -0.03230   0.00090   0.00367   0.00000   0.00366  -0.02864
   D33       -0.02807   0.00050   0.00197   0.00000   0.00196  -0.02611
   D34        3.11129   0.00062   0.00262   0.00000   0.00261   3.11391
   D35       -3.10730  -0.00040  -0.00194   0.00000  -0.00194  -3.10925
   D36        0.03375  -0.00094  -0.00401   0.00000  -0.00401   0.02974
   D37        0.03207  -0.00027  -0.00129   0.00000  -0.00129   0.03078
   D38       -3.11006  -0.00081  -0.00335   0.00000  -0.00336  -3.11342
   D39       -0.02468   0.00075   0.00334   0.00000   0.00335  -0.02134
   D40       -3.12479  -0.00033  -0.00149   0.00000  -0.00147  -3.12626
   D41        3.11637   0.00020   0.00128   0.00000   0.00126   3.11763
   D42        0.01626  -0.00088  -0.00356   0.00000  -0.00355   0.01271
   D43       -0.18731  -0.00193  -0.00775   0.00000  -0.00773  -0.19504
   D44        2.93230  -0.00120  -0.00443   0.00000  -0.00441   2.92790
   D45        2.91509  -0.00091  -0.00308   0.00000  -0.00310   2.91199
   D46       -0.24848  -0.00018   0.00024   0.00000   0.00023  -0.24825
   D47        3.07562   0.00088   0.00392   0.00000   0.00391   3.07953
   D48       -0.06464   0.00161   0.00677   0.00000   0.00679  -0.05786
   D49       -0.04260   0.00007   0.00033   0.00000   0.00032  -0.04228
   D50        3.10032   0.00080   0.00318   0.00000   0.00320   3.10352
   D51       -3.08605  -0.00128  -0.00532   0.00000  -0.00535  -3.09140
   D52        0.05467  -0.00133  -0.00571   0.00000  -0.00573   0.04894
   D53        0.05686  -0.00055  -0.00248   0.00000  -0.00249   0.05437
   D54       -3.08560  -0.00060  -0.00287   0.00000  -0.00288  -3.08848
   D55        3.10680   0.00069   0.00301   0.00000   0.00298   3.10978
   D56       -0.03123   0.00097   0.00401   0.00000   0.00398  -0.02725
   D57       -0.03566   0.00064   0.00262   0.00000   0.00260  -0.03307
   D58        3.10949   0.00093   0.00362   0.00000   0.00359   3.11308
   D59        0.01389  -0.00064  -0.00253   0.00000  -0.00254   0.01135
   D60       -3.11463  -0.00074  -0.00295   0.00000  -0.00295  -3.11758
   D61       -3.12415  -0.00037  -0.00155   0.00000  -0.00157  -3.12572
   D62        0.03052  -0.00046  -0.00196   0.00000  -0.00198   0.02853
   D63        3.04358   0.00020   0.00094   0.00000   0.00095   3.04453
   D64       -0.14294   0.00046   0.00196   0.00000   0.00198  -0.14096
   D65       -0.11102   0.00039   0.00169   0.00000   0.00167  -0.10934
   D66        2.98566   0.00065   0.00271   0.00000   0.00270   2.98835
   D67       -2.94178  -0.00124  -0.00565   0.00000  -0.00564  -2.94741
   D68        0.14580   0.00001   0.00048   0.00000   0.00046   0.14627
   D69        0.24467  -0.00136  -0.00620   0.00000  -0.00618   0.23848
   D70       -2.95094  -0.00010  -0.00007   0.00000  -0.00008  -2.95102
   D71       -0.01120  -0.00006  -0.00007   0.00000  -0.00005  -0.01125
   D72        3.13125   0.00025   0.00139   0.00000   0.00142   3.13267
   D73        3.12982  -0.00043  -0.00175   0.00000  -0.00175   3.12807
   D74       -0.01092  -0.00012  -0.00030   0.00000  -0.00028  -0.01120
         Item               Value     Threshold  Converged?
 Maximum Force            0.077124     0.000450     NO 
 RMS     Force            0.020164     0.000300     NO 
 Maximum Displacement     0.357166     0.001800     NO 
 RMS     Displacement     0.075549     0.001200     NO 
 Predicted change in Energy=-4.042780D-02
 GradGradGradGradGradGradGradGradGradGradGradGradGradGradGradGradGradGrad

                          Input orientation:                          
 ---------------------------------------------------------------------
 Center     Atomic      Atomic             Coordinates (Angstroms)
 Number     Number       Type             X           Y           Z
 ---------------------------------------------------------------------
      1          7           0        3.406582    2.914328    4.710943
      2          7           0        0.750564    2.371028    4.506006
      3          7           0        0.173188    3.681306    6.982849
      4          7           0       -1.951240    3.591354    7.700708
      5          8           0       -2.720570    2.619900    5.189131
      6          6           0        4.708840    3.094855    4.926674
      7          1           0        4.984904    3.818321    5.693145
      8          6           0        5.701301    2.406490    4.222315
      9          1           0        6.754140    2.576995    4.447432
     10          6           0        5.316475    1.506429    3.234014
     11          1           0        6.057030    0.967880    2.644335
     12          6           0        3.954766    1.305840    3.014439
     13          1           0        3.620023    0.586506    2.269759
     14          6           0        3.032684    2.041686    3.768922
     15          6           0        1.552065    1.845871    3.581807
     16          6           0        1.070234    1.154517    2.457847
     17          1           0        1.749138    0.787374    1.692165
     18          6           0       -0.302046    0.951559    2.339749
     19          1           0       -0.710589    0.379985    1.507144
     20          6           0       -1.142505    1.491043    3.305836
     21          1           0       -2.222318    1.382459    3.237793
     22          6           0       -0.565432    2.188095    4.375005
     23          6           0       -1.516063    2.723040    5.407379
     24          6           0       -1.071529    3.310245    6.679877
     25          6           0       -1.209438    4.126827    8.714958
     26          1           0       -1.612946    4.429995    9.676538
     27          6           0        0.096695    4.180857    8.246022
     28          1           0        0.960989    4.559939    8.785114
     29          6           0       -3.404114    3.355491    7.791548
     30          1           0       -3.744337    3.751257    8.748239
     31          1           0       -3.605900    2.286398    7.733352
     32          1           0       -3.905793    3.863532    6.971154
 ---------------------------------------------------------------------
                    Distance matrix (angstroms):
                    1          2          3          4          5
     1  N    0.000000
     2  N    2.718751   0.000000
     3  N    4.025500   2.860934   0.000000
     4  N    6.172789   4.358333   2.244239   0.000000
     5  O    6.152832   3.546458   3.566208   2.800645   0.000000
     6  C    1.332293   4.045842   5.014371   7.231767   7.449201
     7  H    2.067129   4.629643   4.983445   7.224398   7.814382
     8  C    2.400498   4.958985   6.309179   8.489082   8.479869
     9  H    3.374815   6.007394   7.138401   9.348603   9.503793
    10  C    2.794850   4.817991   6.725865   8.781683   8.346040
    11  H    3.883864   5.795966   7.797755   9.827610   9.287164
    12  C    2.401222   3.691382   5.974232   7.878173   7.142558
    13  H    3.379896   4.052051   6.608455   8.340462   7.270525
    14  C    1.337425   2.420708   4.603737   6.534517   5.954095
    15  C    2.419873   1.331291   4.103317   5.682007   4.630120
    16  C    3.692140   2.403548   5.259753   6.523426   4.896678
    17  H    4.047725   3.379764   6.232960   7.593266   5.963657
    18  C    4.819642   2.795630   5.407009   6.199052   4.092871
    19  H    5.799856   3.884893   6.454698   7.086067   4.755447
    20  C    4.969332   2.408005   4.477580   4.937637   2.703961
    21  H    6.016753   3.379890   5.004856   4.987014   2.363733
    22  C    4.051811   1.335092   3.094526   3.866511   2.343902
    23  C    4.975345   2.464546   2.500789   2.490523   1.228456
    24  C    4.907844   2.987954   1.333716   1.376594   2.327711
    25  C    6.229762   4.963841   2.260607   1.365908   4.121384
    26  H    7.221499   6.046481   3.317646   2.172939   4.963879
    27  C    5.005620   4.206037   1.360518   2.199754   4.440512
    28  H    5.028701   4.811069   2.154249   3.255023   5.499884
    29  C    7.488013   5.387514   3.682015   1.474695   2.789427
    30  H    8.254444   6.332907   4.297499   2.082807   3.872379
    31  H    7.661864   5.422334   4.097624   2.107575   2.714423
    32  H    7.712352   5.475964   4.083066   2.103950   2.475274
                    6          7          8          9         10
     6  C    0.000000
     7  H    1.089538   0.000000
     8  C    1.398194   2.160979   0.000000
     9  H    2.163586   2.494571   1.090055   0.000000
    10  C    2.399461   3.391475   1.391021   2.164573   0.000000
    11  H    3.398633   4.309258   2.164755   2.515228   1.089118
    12  C    2.725040   3.814343   2.391816   3.392021   1.393809
    13  H    3.812681   4.901745   3.384751   4.304300   2.157313
    14  C    2.293262   3.266531   2.731330   3.820493   2.405895
    15  C    3.651555   4.486947   4.235647   5.324043   3.795651
    16  C    4.806191   5.734775   5.111513   6.187785   4.330917
    17  H    4.954427   5.971989   4.964150   5.987010   3.952244
    18  C    6.032817   6.885887   6.457636   7.541495   5.716238
    19  H    6.959448   7.860242   7.251980   8.318313   6.369965
    20  C    6.279933   6.975715   6.965318   8.052300   6.459398
    21  H    7.336591   7.994137   8.049948   9.136024   7.539813
    22  C    5.380009   5.933074   6.272396   7.330254   6.030204
    23  C    6.254498   6.598779   7.320856   8.327010   7.272362
    24  C    6.044235   6.157285   7.261378   8.170836   7.478925
    25  C    7.102259   6.899015   8.420315   9.166915   8.915984
    26  H    8.019276   7.731313   9.345658  10.039188   9.903042
    27  C    5.785270   5.526591   7.123918   7.830915   7.714849
    28  H    5.574982   5.128564   6.922935   7.503876   7.688231
    29  C    8.607872   8.659858   9.825915  10.722840  10.011934
    30  H    9.300076   9.248662  10.559946  11.405869  10.841782
    31  H    8.812828   8.961649   9.948155  10.872541  10.023032
    32  H    8.887219   8.982196  10.098284  11.029892  10.226063
                   11         12         13         14         15
    11  H    0.000000
    12  C    2.161183   0.000000
    13  H    2.494947   1.088137   0.000000
    14  C    3.400651   1.400339   2.170256   0.000000
    15  C    4.684489   2.527155   2.753893   1.505187   0.000000
    16  C    4.993771   2.941634   2.619052   2.521348   1.404784
    17  H    4.415557   2.623358   1.968292   2.744760   2.174856
    18  C    6.366388   4.324485   3.939643   3.788316   2.404211
    19  H    6.887633   4.989456   4.402094   4.678566   3.401860
    20  C    7.248765   5.108951   4.957148   4.236727   2.731807
    21  H    8.310937   6.181595   5.975247   5.322755   3.818254
    22  C    6.952780   4.802260   4.951281   3.651741   2.286935
    23  C    8.250258   6.137148   6.386613   4.882611   3.676350
    24  C    8.519896   6.535803   6.991321   5.189168   4.315747
    25  C    9.981632   8.192856   8.797623   6.841541   6.259225
    26  H   10.966616   9.227314   9.849709   7.885799   7.337625
    27  C    8.787930   7.107735   7.813381   5.765458   5.415271
    28  H    8.751097   7.269976   8.081367   5.982951   5.898300
    29  C   11.032123   9.009714   9.353926   7.703244   6.675671
    30  H   11.877358   9.906195  10.306316   8.581622   7.640313
    31  H   11.000400   8.966231   9.217073   7.736109   6.635811
    32  H   11.241174   9.164374   9.459383   7.855945   6.734006
                   16         17         18         19         20
    16  C    0.000000
    17  H    1.087185   0.000000
    18  C    1.392226   2.157239   0.000000
    19  H    2.162190   2.500091   1.089420   0.000000
    20  C    2.393439   3.385363   1.389510   2.157846   0.000000
    21  H    3.391338   4.302970   2.163238   2.507075   1.087390
    22  C    2.723818   3.810102   2.395967   3.393370   1.400719
    23  C    4.224801   5.311418   3.744641   4.620664   2.464517
    24  C    5.201909   6.260856   4.999222   5.955995   3.833887
    25  C    7.292666   8.320140   7.179761   8.138812   6.017510
    26  H    8.368854   9.398005   8.224746   9.162742   7.031685
    27  C    6.603748   7.563024   6.743250   7.778870   5.759874
    28  H    7.186317   8.072382   7.493891   8.557748   6.623088
    29  C    7.301537   8.387711   6.717427   7.456705   5.358419
    30  H    8.336197   9.420777   7.794640   8.544154   6.441882
    31  H    7.139911   8.210934   6.464379   7.126212   5.128723
    32  H    7.243587   8.325185   6.551067   7.224945   5.167109
                   21         22         23         24         25
    21  H    0.000000
    22  C    2.165079   0.000000
    23  C    2.646329   1.501887   0.000000
    24  C    4.109577   2.613005   1.470263   0.000000
    25  C    6.209413   4.796730   3.606205   2.197129   0.000000
    26  H    7.149563   5.850612   4.598782   3.244526   1.085986
    27  C    6.187989   4.403895   3.575488   2.139046   1.388814
    28  H    7.141610   5.234947   4.573738   3.181963   2.214331
    29  C    5.101586   4.592787   3.106282   2.584340   2.502848
    30  H    6.188114   5.627974   4.145332   3.408301   2.562786
    31  H    4.789723   4.531291   3.157249   2.929353   3.177067
    32  H    4.788297   4.550284   3.075210   2.902416   3.221879
                   26         27         28         29         30
    26  H    0.000000
    27  C    2.243060   0.000000
    28  H    2.727025   1.086889   0.000000
    29  C    2.813544   3.625388   4.635946   0.000000
    30  H    2.421828   3.897474   4.774455   1.089789   0.000000
    31  H    3.513238   4.190586   5.208807   1.089525   1.787448
    32  H    3.591258   4.212587   5.240325   1.087582   1.787933
                   31         32
    31  H    0.000000
    32  H    1.777142   0.000000
 Stoichiometry    C15H12N4O
 Framework group  C1[X(C15H12N4O)]
 Deg. of freedom    90
 Full point group                 C1      NOp   1
 Largest Abelian subgroup         C1      NOp   1
 Largest concise Abelian subgroup C1      NOp   1
                         Standard orientation:                         
 ---------------------------------------------------------------------
 Center     Atomic      Atomic             Coordinates (Angstroms)
 Number     Number       Type             X           Y           Z
 ---------------------------------------------------------------------
      1          7           0       -2.375599   -1.306916   -0.326409
      2          7           0       -0.356452    0.502031   -0.120579
      3          7           0        1.638591   -1.548361   -0.145772
      4          7           0        3.766080   -0.889605    0.130709
      5          8           0        2.955334    1.764289   -0.247645
      6          6           0       -3.325432   -2.240719   -0.297545
      7          1           0       -3.025247   -3.255943   -0.555035
      8          6           0       -4.653859   -1.967245    0.042218
      9          1           0       -5.391334   -2.769552    0.067816
     10          6           0       -5.009937   -0.656751    0.343471
     11          1           0       -6.038407   -0.395460    0.588736
     12          6           0       -4.016154    0.320393    0.326515
     13          1           0       -4.255237    1.349550    0.586743
     14          6           0       -2.712056   -0.047661   -0.026774
     15          6           0       -1.601052    0.967755   -0.040518
     16          6           0       -1.900794    2.339371    0.006842
     17          1           0       -2.930510    2.688083    0.014380
     18          6           0       -0.847757    3.249520    0.039034
     19          1           0       -1.038580    4.318806    0.122993
     20          6           0        0.453523    2.768164   -0.036494
     21          1           0        1.305074    3.444341   -0.044423
     22          6           0        0.646897    1.382719   -0.108354
     23          6           0        2.073097    0.914371   -0.155977
     24          6           0        2.457294   -0.500403   -0.044257
     25          6           0        3.760330   -2.254379    0.186057
     26          1           0        4.643558   -2.865884    0.345230
     27          6           0        2.438232   -2.638815    0.004209
     28          1           0        2.059348   -3.657277   -0.018393
     29          6           0        4.984837   -0.073767    0.284865
     30          1           0        5.831376   -0.755440    0.364453
     31          1           0        4.906318    0.535446    1.184730
     32          1           0        5.099613    0.573651   -0.581455
 ---------------------------------------------------------------------
 Rotational constants (GHZ):           0.6282080           0.2094011           0.1582232
 Standard basis: 6-311G(d) (5D, 7F)
 There are   416 symmetry adapted cartesian basis functions of A   symmetry.
 There are   396 symmetry adapted basis functions of A   symmetry.
   396 basis functions,   700 primitive gaussians,   416 cartesian basis functions
    69 alpha electrons       69 beta electrons
       nuclear repulsion energy      1399.9800893423 Hartrees.
 NAtoms=   32 NActive=   32 NUniq=   32 SFac= 1.00D+00 NAtFMM=   60 NAOKFM=F Big=F
 Integral buffers will be    131072 words long.
 Raffenetti 2 integral format.
 Two-electron integral symmetry is turned on.
 Nuclear repulsion after empirical dispersion term =     1399.9111360863 Hartrees.
 ------------------------------------------------------------------------------
 Polarizable Continuum Model (PCM)
 =================================
 Model                : PCM.
 Atomic radii         : UFF (Universal Force Field).
 Polarization charges : Total charges.
 Charge compensation  : None.
 Solution method      : On-the-fly selection.
 Cavity type          : SAS (Solvent Accessible Surface) (Alpha=1.000).
 Cavity algorithm     : GePol (No added spheres)
                        Default sphere list used, NSphG=   32.
                        Lebedev-Laikov grids with approx.  5.0 points / Ang**2.
                        Smoothing algorithm: York/Karplus (Gamma=1.0000).
                        Polarization charges: spherical gaussians, with
                                              point-specific exponents (IZeta= 3).
                        Self-potential: point-specific (ISelfS= 7).
                        Self-field    : sphere-specific E.n sum rule (ISelfD= 2).
 1st derivatives      : Analytical E(r).r(x)/FMM algorithm (CHGder, D1EAlg=3).
                        Cavity 1st derivative terms included.
 Solvent              : Acetonitrile, Eps=  35.688000 Eps(inf)=   1.806874
                        RSolv=   2.155000 Ang.
 ------------------------------------------------------------------------------
 One-electron integrals computed using PRISM.
 NBasis=   396 RedAO= T EigKep=  2.60D-04  NBF=   396
 NBsUse=   396 1.00D-06 EigRej= -1.00D+00 NBFU=   396
 Initial guess from the checkpoint file:  "1.chk"
 B after Tr=     0.000000   -0.000000   -0.000000
         Rot=    0.999997   -0.000862    0.000214    0.002394 Ang=  -0.29 deg.
 ExpMin= 1.03D-01 ExpMax= 8.59D+03 ExpMxC= 1.30D+03 IAcc=3 IRadAn=         5 AccDes= 0.00D+00
 Harris functional with IExCor=  402 and IRadAn=       5 diagonalized for initial guess.
 HarFok:  IExCor=  402 AccDes= 0.00D+00 IRadAn=         5 IDoV= 1 UseB2=F ITyADJ=14
 ICtDFT=  3500011 ScaDFX=  1.000000  1.000000  1.000000  1.000000
 FoFCou: FMM=F IPFlag=           0 FMFlag=      100000 FMFlg1=           0
         NFxFlg=           0 DoJE=T BraDBF=F KetDBF=T FulRan=T
         wScrn=  0.000000 ICntrl=       500 IOpCl=  0 I1Cent=   200000004 NGrid=           0
         NMat0=    1 NMatS0=      1 NMatT0=    0 NMatD0=    1 NMtDS0=    0 NMtDT0=    0
 Petite list used in FoFCou.
 Requested convergence on RMS density matrix=1.00D-08 within  32 cycles.
 Requested convergence on MAX density matrix=1.00D-06.
 Requested convergence on             energy=1.00D-06.
 No special actions if energy rises.
 Inv3:  Mode=1 IEnd=    99084027.
 Iteration    1 A*A^-1 deviation from unit magnitude is 4.88D-15 for    733.
 Iteration    1 A*A^-1 deviation from orthogonality  is 2.00D-15 for   3424    859.
 Iteration    1 A^-1*A deviation from unit magnitude is 4.44D-15 for   2534.
 Iteration    1 A^-1*A deviation from orthogonality  is 4.83D-15 for   5611   5565.
 Error on total polarization charges = -0.00002
 SCF Done:  E(RB3LYP) =  -873.293119564     A.U. after   12 cycles
            NFock= 12  Conv=0.78D-08     -V/T= 2.0040
 QCSCF skips out because SCF is already converged.
 D1PCM: PCM CHGder 1st derivatives, ID1Alg=3 FixD1E=F DoIter=F DoCFld=F I1PDM=0.
 Calling FoFJK, ICntrl=      2127 FMM=F ISym2X=0 I1Cent= 0 IOpClX= 0 NMat=1 NMatS=1 NMatT=0.
 ***** Axes restored to original set *****
 -------------------------------------------------------------------
 Center     Atomic                   Forces (Hartrees/Bohr)
 Number     Number              X              Y              Z
 -------------------------------------------------------------------
      1        7           0.003816456    0.004401956    0.000921128
      2        7          -0.005294514   -0.006170548    0.000119142
      3        7          -0.005041465    0.000244705    0.012487435
      4        7          -0.009371031    0.000916383    0.012498186
      5        8          -0.001523246   -0.000798982    0.000115236
      6        6           0.000560405   -0.005447809   -0.004296013
      7        1          -0.001977198   -0.001137517   -0.000562776
      8        6           0.005134811    0.002643684    0.001342109
      9        1          -0.003463769    0.000121057   -0.001215405
     10        6          -0.003182421   -0.000970729   -0.000032392
     11        1          -0.001923955    0.000742619    0.002601958
     12        6           0.004225620    0.000259210   -0.002252291
     13        1           0.003086781    0.002477462    0.003097263
     14        6          -0.008027395   -0.003469404    0.001818013
     15        6           0.012091446    0.003329383   -0.006222555
     16        6          -0.004907403   -0.002098559    0.000983739
     17        1          -0.003702137    0.000355861    0.002695591
     18        6           0.002272486    0.000842912   -0.001447961
     19        1           0.001268578    0.003094712    0.001449953
     20        6          -0.002316994   -0.003075809   -0.003091058
     21        1           0.004193666    0.000649233    0.002630669
     22        6           0.003251938    0.001827920   -0.001400909
     23        6          -0.009296861    0.002201906    0.005259069
     24        6           0.010819545   -0.000276264   -0.015523368
     25        6           0.009789293    0.003048598   -0.000651846
     26        1          -0.002607288   -0.002616607   -0.006262737
     27        6          -0.001830820    0.001047449    0.002309772
     28        1          -0.001937489   -0.001804617   -0.004395116
     29        6           0.008319497    0.001330183   -0.003023336
     30        1           0.000154271   -0.000932552   -0.000494657
     31        1          -0.001773378    0.001014343   -0.000633833
     32        1          -0.000807429   -0.001750178    0.001176992
 -------------------------------------------------------------------
 Cartesian Forces:  Max     0.015523368 RMS     0.004423460

 GradGradGradGradGradGradGradGradGradGradGradGradGradGradGradGradGradGrad
 Berny optimization.
 Using GEDIIS/GDIIS optimizer.
 FormGI is forming the generalized inverse of G from B-inverse, IUseBI=4.
 Internal  Forces:  Max     0.009557453 RMS     0.002433850
 Search for a local minimum.
 Step number   3 out of a maximum of  172
 All quantities printed in internal units (Hartrees-Bohrs-Radians)
 Mixed Optimization -- RFO/linear search
 Update second derivatives using D2CorX and points    2    3
 ITU=  0  1  0
 Use linear search instead of GDIIS.
     Eigenvalues ---    0.00428   0.00560   0.00664   0.00803   0.00929
     Eigenvalues ---    0.01521   0.01649   0.01686   0.01738   0.01887
     Eigenvalues ---    0.02113   0.02156   0.02200   0.02233   0.02257
     Eigenvalues ---    0.02265   0.02286   0.02292   0.02302   0.02314
     Eigenvalues ---    0.02371   0.02398   0.02414   0.02431   0.02452
     Eigenvalues ---    0.02591   0.02638   0.07439   0.07617   0.15976
     Eigenvalues ---    0.16000   0.16000   0.16000   0.16000   0.16000
     Eigenvalues ---    0.16000   0.16000   0.16000   0.16000   0.16000
     Eigenvalues ---    0.16037   0.21992   0.22062   0.22408   0.22705
     Eigenvalues ---    0.23530   0.24435   0.24775   0.24826   0.24932
     Eigenvalues ---    0.24980   0.24986   0.24988   0.24995   0.24999
     Eigenvalues ---    0.25087   0.29846   0.31566   0.33715   0.33900
     Eigenvalues ---    0.42051   0.43854   0.44713   0.45276   0.45931
     Eigenvalues ---    0.46352   0.47424   0.47833   0.48415   0.48696
     Eigenvalues ---    0.50363   0.51385   0.51432   0.52552   0.52833
     Eigenvalues ---    0.53491   0.53561   0.56602   0.56747   0.57418
     Eigenvalues ---    0.57537   0.57583   0.57654   0.57738   0.57756
     Eigenvalues ---    0.57783   0.57810   0.57821   0.59140   0.84879
 RFO step:  Lambda=-4.79516254D-03 EMin= 4.27663302D-03
 Quartic linear search produced a step of -0.04495.
 Iteration  1 RMS(Cart)=  0.09690392 RMS(Int)=  0.00354201
 Iteration  2 RMS(Cart)=  0.00591303 RMS(Int)=  0.00015800
 Iteration  3 RMS(Cart)=  0.00002085 RMS(Int)=  0.00015761
 Iteration  4 RMS(Cart)=  0.00000000 RMS(Int)=  0.00015761
 Variable       Old X    -DE/DX   Delta X   Delta X   Delta X     New X
                                 (Linear)    (Quad)   (Total)
    R1        2.51767  -0.00258   0.00131  -0.00592  -0.00459   2.51308
    R2        2.52737   0.00107  -0.00005   0.00205   0.00204   2.52941
    R3        2.51578   0.00339   0.00032   0.00570   0.00603   2.52181
    R4        2.52296  -0.00117   0.00088  -0.00269  -0.00177   2.52119
    R5        2.52036  -0.00171  -0.00050  -0.00170  -0.00221   2.51815
    R6        2.57101  -0.00462  -0.00043  -0.00869  -0.00909   2.56192
    R7        2.60139   0.00496  -0.00247   0.01146   0.00896   2.61034
    R8        2.58119  -0.00203   0.00018  -0.00375  -0.00359   2.57760
    R9        2.78677  -0.00593   0.00061  -0.01731  -0.01670   2.77007
   R10        2.32145   0.00154   0.00097   0.00087   0.00184   2.32328
   R11        2.05893  -0.00165  -0.00782   0.00350  -0.00432   2.05460
   R12        2.64220  -0.00390   0.00030  -0.00898  -0.00871   2.63350
   R13        2.05991  -0.00358  -0.00785   0.00032  -0.00753   2.05237
   R14        2.62865  -0.00225  -0.00153  -0.00301  -0.00458   2.62407
   R15        2.05814  -0.00308  -0.00785   0.00115  -0.00670   2.05144
   R16        2.63392  -0.00308  -0.00009  -0.00609  -0.00620   2.62772
   R17        2.05628  -0.00471  -0.00782  -0.00156  -0.00938   2.04690
   R18        2.64626   0.00199  -0.00053   0.00492   0.00442   2.65068
   R19        2.84439  -0.00159   0.00115  -0.00629  -0.00515   2.83925
   R20        2.65466  -0.00000  -0.00124   0.00134   0.00009   2.65474
   R21        2.05448  -0.00433  -0.00774  -0.00100  -0.00874   2.04574
   R22        2.63093  -0.00315  -0.00000  -0.00666  -0.00670   2.62422
   R23        2.05870  -0.00321  -0.00788   0.00097  -0.00691   2.05180
   R24        2.62579  -0.00146  -0.00027  -0.00306  -0.00335   2.62244
   R25        2.05487  -0.00439  -0.00776  -0.00109  -0.00885   2.04602
   R26        2.64698  -0.00150  -0.00086  -0.00236  -0.00321   2.64377
   R27        2.83815   0.00578   0.00033   0.01712   0.01745   2.85560
   R28        2.77839  -0.00036   0.00098  -0.00203  -0.00105   2.77735
   R29        2.05222  -0.00531  -0.00769  -0.00266  -0.01035   2.04187
   R30        2.62448  -0.00574  -0.00220  -0.00921  -0.01139   2.61309
   R31        2.05392  -0.00435  -0.00770  -0.00108  -0.00878   2.04515
   R32        2.05940  -0.00082  -0.00619   0.00365  -0.00254   2.05687
   R33        2.05890  -0.00063  -0.00616   0.00399  -0.00218   2.05673
   R34        2.05523  -0.00133  -0.00608   0.00261  -0.00346   2.05177
    A1        2.06659   0.00051   0.00033   0.00177   0.00214   2.06873
    A2        2.06153   0.00484   0.00006   0.02027   0.02021   2.08174
    A3        1.83443   0.00488   0.00074   0.01733   0.01783   1.85226
    A4        1.85839   0.00014   0.00048   0.00342   0.00357   1.86196
    A5        2.26870  -0.00298  -0.00004  -0.01265  -0.01267   2.25603
    A6        2.15557   0.00286  -0.00044   0.00999   0.00958   2.16515
    A7        2.03930  -0.00346   0.00142  -0.01853  -0.01710   2.02220
    A8        2.14782   0.00362  -0.00114   0.01561   0.01443   2.16226
    A9        2.09607  -0.00016  -0.00028   0.00292   0.00266   2.09872
   A10        2.09964   0.00139  -0.00022   0.00690   0.00672   2.10636
   A11        2.07157  -0.00303   0.00086  -0.01567  -0.01493   2.05664
   A12        2.11197   0.00163  -0.00064   0.00878   0.00818   2.12015
   A13        2.11358  -0.00120  -0.00005  -0.00514  -0.00514   2.10844
   A14        2.06613   0.00190  -0.00015   0.00770   0.00745   2.07358
   A15        2.10347  -0.00071   0.00020  -0.00255  -0.00231   2.10117
   A16        2.09843  -0.00259  -0.00006  -0.01427  -0.01439   2.08405
   A17        2.07465   0.00163   0.00047   0.00727   0.00764   2.08229
   A18        2.11010   0.00096  -0.00041   0.00695   0.00648   2.11658
   A19        2.13918  -0.00461  -0.00037  -0.01582  -0.01632   2.12287
   A20        2.03470  -0.00103  -0.00025  -0.00382  -0.00426   2.03045
   A21        2.10875   0.00566   0.00062   0.02068   0.02112   2.12987
   A22        2.04272  -0.00182   0.00024  -0.00762  -0.00741   2.03532
   A23        2.14489  -0.00614   0.00035  -0.02244  -0.02231   2.12258
   A24        2.09541   0.00797  -0.00059   0.03048   0.02987   2.12528
   A25        2.11239   0.00032   0.00005   0.00356   0.00357   2.11596
   A26        2.06882   0.00216  -0.00041   0.00958   0.00887   2.07769
   A27        2.10197  -0.00248   0.00036  -0.01325  -0.01290   2.08907
   A28        2.10709  -0.00109  -0.00020  -0.00407  -0.00417   2.10292
   A29        2.07215   0.00172   0.00031   0.00560   0.00572   2.07788
   A30        2.10394  -0.00064  -0.00012  -0.00153  -0.00155   2.10239
   A31        2.11574   0.00227  -0.00042   0.01438   0.01402   2.12976
   A32        2.06544  -0.00017   0.00041  -0.00255  -0.00229   2.06315
   A33        2.10200  -0.00211   0.00001  -0.01186  -0.01180   2.09020
   A34        2.15217  -0.00236  -0.00074  -0.00803  -0.00887   2.14330
   A35        2.10326   0.00167   0.00104   0.00515   0.00623   2.10949
   A36        2.02769   0.00069  -0.00029   0.00295   0.00269   2.03038
   A37        2.05849   0.00139  -0.00027   0.00576   0.00547   2.06397
   A38        2.07573   0.00125  -0.00117   0.00615   0.00496   2.08069
   A39        2.14815  -0.00263   0.00144  -0.01148  -0.01007   2.13808
   A40        1.95103  -0.00585  -0.00072  -0.01740  -0.01848   1.93255
   A41        2.20173   0.00956   0.00010   0.03475   0.03481   2.23654
   A42        2.12958  -0.00368   0.00062  -0.01611  -0.01555   2.11404
   A43        2.17139  -0.00598   0.00130  -0.03441  -0.03303   2.13836
   A44        1.84968   0.00178   0.00014   0.00575   0.00569   1.85537
   A45        2.26211   0.00420  -0.00143   0.02865   0.02730   2.28941
   A46        1.93059  -0.00090  -0.00064  -0.00732  -0.00810   1.92249
   A47        2.14583  -0.00233   0.00125  -0.01375  -0.01244   2.13339
   A48        2.20676   0.00322  -0.00060   0.02107   0.02053   2.22729
   A49        1.87923  -0.00029   0.00092  -0.00234  -0.00142   1.87780
   A50        1.91359   0.00220  -0.00010   0.01234   0.01221   1.92580
   A51        1.91057   0.00206  -0.00001   0.01239   0.01234   1.92291
   A52        1.92348  -0.00102  -0.00038  -0.00616  -0.00655   1.91693
   A53        1.92682  -0.00053  -0.00046  -0.00106  -0.00154   1.92528
   A54        1.90990  -0.00232   0.00003  -0.01459  -0.01462   1.89528
    D1        3.13181   0.00018  -0.00004   0.00907   0.00912   3.14093
    D2       -0.00979   0.00028  -0.00007   0.01247   0.01250   0.00271
    D3        0.01087  -0.00034   0.00010  -0.01441  -0.01411  -0.00324
    D4        3.11725   0.00053  -0.00009   0.01954   0.01905   3.13630
    D5       -3.11947  -0.00035   0.00009  -0.01143  -0.01189  -3.13136
    D6        0.04135  -0.00104   0.00026  -0.03682  -0.03643   0.00492
    D7       -0.01774   0.00053  -0.00014   0.02049   0.02055   0.00280
    D8        3.11066   0.00069  -0.00017   0.02748   0.02749   3.13815
    D9        0.02857  -0.00127   0.00036  -0.04553  -0.04507  -0.01651
   D10        3.12641  -0.00067   0.00015  -0.01412  -0.01356   3.11285
   D11       -0.01029   0.00066  -0.00022   0.02505   0.02513   0.01484
   D12        3.12908   0.00058  -0.00015   0.02337   0.02340  -3.13070
   D13       -0.03613   0.00138  -0.00036   0.04895   0.04817   0.01204
   D14       -3.13606   0.00043  -0.00014   0.01757   0.01775  -3.11831
   D15        3.14024   0.00083  -0.00022   0.02407   0.02355  -3.11939
   D16        0.04031  -0.00013   0.00000  -0.00732  -0.00687   0.03344
   D17       -3.11195  -0.00057   0.00017  -0.02379  -0.02386  -3.13581
   D18        0.02752  -0.00074   0.00024  -0.03009  -0.03001  -0.00249
   D19       -0.00231  -0.00019   0.00004  -0.00148  -0.00140  -0.00371
   D20        3.13715  -0.00036   0.00011  -0.00778  -0.00755   3.12960
   D21       -3.10646  -0.00014  -0.00001  -0.01208  -0.01209  -3.11856
   D22        1.08392   0.00000  -0.00005  -0.01032  -0.01034   1.07357
   D23       -1.01136   0.00022  -0.00002  -0.00764  -0.00769  -1.01904
   D24        0.07513  -0.00071   0.00014  -0.04047  -0.04035   0.03478
   D25       -2.01768  -0.00057   0.00010  -0.03872  -0.03859  -2.05627
   D26        2.17023  -0.00034   0.00012  -0.03604  -0.03594   2.13430
   D27       -3.12338  -0.00028   0.00006  -0.01000  -0.01000  -3.13338
   D28        0.01916  -0.00059   0.00011  -0.01971  -0.01953  -0.00037
   D29        0.01820  -0.00017   0.00004  -0.00649  -0.00648   0.01172
   D30       -3.12244  -0.00048   0.00008  -0.01621  -0.01601  -3.13845
   D31        3.11452   0.00080  -0.00014   0.02556   0.02521   3.13974
   D32       -0.02864   0.00081  -0.00016   0.02751   0.02723  -0.00142
   D33       -0.02611   0.00050  -0.00009   0.01578   0.01560  -0.01051
   D34        3.11391   0.00051  -0.00012   0.01773   0.01761   3.13152
   D35       -3.10925  -0.00012   0.00009  -0.00650  -0.00672  -3.11596
   D36        0.02974  -0.00074   0.00018  -0.02884  -0.02886   0.00088
   D37        0.03078  -0.00011   0.00006  -0.00456  -0.00471   0.02607
   D38       -3.11342  -0.00073   0.00015  -0.02691  -0.02686  -3.14028
   D39       -0.02134   0.00058  -0.00015   0.02313   0.02284   0.00150
   D40       -3.12626  -0.00018   0.00007  -0.01170  -0.01166  -3.13792
   D41        3.11763  -0.00005  -0.00006   0.00060   0.00024   3.11787
   D42        0.01271  -0.00081   0.00016  -0.03423  -0.03426  -0.02155
   D43       -0.19504  -0.00203   0.00035  -0.18480  -0.18458  -0.37962
   D44        2.92790  -0.00152   0.00020  -0.16077  -0.16061   2.76729
   D45        2.91199  -0.00139   0.00014  -0.15226  -0.15209   2.75991
   D46       -0.24825  -0.00088  -0.00001  -0.12823  -0.12812  -0.37636
   D47        3.07953   0.00060  -0.00018   0.02049   0.01987   3.09940
   D48       -0.05786   0.00140  -0.00031   0.04923   0.04862  -0.00924
   D49       -0.04228  -0.00000  -0.00001  -0.00520  -0.00550  -0.04778
   D50        3.10352   0.00080  -0.00014   0.02354   0.02325   3.12676
   D51       -3.09140  -0.00115   0.00024  -0.04406  -0.04396  -3.13536
   D52        0.04894  -0.00106   0.00026  -0.04308  -0.04317   0.00577
   D53        0.05437  -0.00036   0.00011  -0.01553  -0.01570   0.03867
   D54       -3.08848  -0.00027   0.00013  -0.01456  -0.01491  -3.10339
   D55        3.10978   0.00052  -0.00013   0.02006   0.01999   3.12977
   D56       -0.02725   0.00083  -0.00018   0.02894   0.02868   0.00143
   D57       -0.03307   0.00061  -0.00012   0.02103   0.02077  -0.01229
   D58        3.11308   0.00092  -0.00016   0.02991   0.02947  -3.14063
   D59        0.01135  -0.00057   0.00011  -0.01768  -0.01734  -0.00599
   D60       -3.11758  -0.00073   0.00013  -0.02440  -0.02402   3.14158
   D61       -3.12572  -0.00028   0.00007  -0.00894  -0.00892  -3.13464
   D62        0.02853  -0.00044   0.00009  -0.01566  -0.01560   0.01293
   D63        3.04453   0.00023  -0.00004   0.02231   0.02225   3.06677
   D64       -0.14096   0.00038  -0.00009   0.03395   0.03385  -0.10711
   D65       -0.10934   0.00035  -0.00008   0.02873   0.02867  -0.08068
   D66        2.98835   0.00050  -0.00012   0.04038   0.04027   3.02862
   D67       -2.94741  -0.00085   0.00025  -0.05336  -0.05324  -3.00065
   D68        0.14627  -0.00020  -0.00002  -0.01881  -0.01869   0.12757
   D69        0.23848  -0.00100   0.00028  -0.06510  -0.06496   0.17353
   D70       -2.95102  -0.00035   0.00000  -0.03055  -0.03041  -2.98143
   D71       -0.01125   0.00002   0.00000   0.00359   0.00363  -0.00762
   D72        3.13267   0.00012  -0.00006   0.00540   0.00553   3.13819
   D73        3.12807  -0.00017   0.00008  -0.00327  -0.00336   3.12471
   D74       -0.01120  -0.00008   0.00001  -0.00146  -0.00147  -0.01267
         Item               Value     Threshold  Converged?
 Maximum Force            0.009557     0.000450     NO 
 RMS     Force            0.002434     0.000300     NO 
 Maximum Displacement     0.419152     0.001800     NO 
 RMS     Displacement     0.096872     0.001200     NO 
 Predicted change in Energy=-2.928747D-03
 GradGradGradGradGradGradGradGradGradGradGradGradGradGradGradGradGradGrad

                          Input orientation:                          
 ---------------------------------------------------------------------
 Center     Atomic      Atomic             Coordinates (Angstroms)
 Number     Number       Type             X           Y           Z
 ---------------------------------------------------------------------
      1          7           0        3.384725    3.009936    4.588865
      2          7           0        0.744149    2.316355    4.497404
      3          7           0        0.201951    3.587405    7.037796
      4          7           0       -1.925297    3.567215    7.716805
      5          8           0       -2.728684    2.598642    5.227106
      6          6           0        4.680358    3.212706    4.809667
      7          1           0        4.923983    4.022456    5.493088
      8          6           0        5.695822    2.461692    4.220688
      9          1           0        6.738477    2.667693    4.444252
     10          6           0        5.328149    1.441966    3.352832
     11          1           0        6.079709    0.828156    2.866141
     12          6           0        3.976294    1.218860    3.115600
     13          1           0        3.677819    0.410679    2.459076
     14          6           0        3.024505    2.026560    3.755310
     15          6           0        1.548743    1.836396    3.547080
     16          6           0        1.040133    1.181003    2.413359
     17          1           0        1.695832    0.828239    1.627515
     18          6           0       -0.333458    1.020770    2.286843
     19          1           0       -0.751572    0.512772    1.423128
     20          6           0       -1.164399    1.518752    3.280506
     21          1           0       -2.242075    1.430135    3.225600
     22          6           0       -0.575582    2.166095    4.372066
     23          6           0       -1.519459    2.691607    5.428672
     24          6           0       -1.045497    3.268259    6.694719
     25          6           0       -1.183916    4.107931    8.726011
     26          1           0       -1.621654    4.431002    9.659559
     27          6           0        0.126172    4.116623    8.283640
     28          1           0        0.999489    4.475936    8.812285
     29          6           0       -3.375138    3.361415    7.782735
     30          1           0       -3.718697    3.745912    8.741300
     31          1           0       -3.610795    2.301781    7.704030
     32          1           0       -3.865288    3.886449    6.968521
 ---------------------------------------------------------------------
                    Distance matrix (angstroms):
                    1          2          3          4          5
     1  N    0.000000
     2  N    2.731677   0.000000
     3  N    4.057189   2.891909   0.000000
     4  N    6.187964   4.365219   2.233080   0.000000
     5  O    6.160380   3.559876   3.583974   2.789654   0.000000
     6  C    1.329863   4.049036   5.016083   7.225774   7.446155
     7  H    2.052348   4.623114   4.987282   7.215595   7.788537
     8  C    2.403600   4.961528   6.275822   8.457332   8.485513
     9  H    3.374269   6.004850   7.092144   9.304822   9.499724
    10  C    2.786253   4.804962   6.667816   8.727739   8.352446
    11  H    3.871806   5.774422   7.717784   9.752513   9.289594
    12  C    2.393411   3.682477   5.936269   7.843126   7.163726
    13  H    3.373136   4.048803   6.567947   8.306765   7.313853
    14  C    1.338507   2.415514   4.601930   6.524385   5.965957
    15  C    2.415231   1.334483   4.130977   5.696604   4.658313
    16  C    3.684418   2.391625   5.280031   6.527964   4.912316
    17  H    4.047438   3.369933   6.254263   7.595657   5.972245
    18  C    4.804265   2.779632   5.426401   6.205064   4.107545
    19  H    5.776389   3.865393   6.472021   7.093491   4.767606
    20  C    4.962858   2.399910   4.501496   4.945293   2.720735
    21  H    6.001262   3.364581   5.015967   4.983813   2.368169
    22  C    4.055009   1.334158   3.119422   3.869386   2.356700
    23  C    4.985742   2.476287   2.520910   2.483334   1.229429
    24  C    4.912048   2.989507   1.332548   1.381334   2.331393
    25  C    6.260515   4.980793   2.245361   1.364008   4.111764
    26  H    7.266030   6.059423   3.303156   2.147701   4.922368
    27  C    5.049187   4.237741   1.355708   2.198107   4.449368
    28  H    5.067128   4.831893   2.138777   3.252726   5.502455
    29  C    7.484657   5.371600   3.660817   1.465858   2.744261
    30  H    8.260931   6.322284   4.277678   2.073115   3.826998
    31  H    7.690451   5.408161   4.078447   2.107698   2.646016
    32  H    7.680737   5.460634   4.078806   2.103664   2.445985
                    6          7          8          9         10
     6  C    0.000000
     7  H    1.087250   0.000000
     8  C    1.393587   2.156553   0.000000
     9  H    2.160190   2.495561   1.086069   0.000000
    10  C    2.382755   3.376829   1.388596   2.163938   0.000000
    11  H    3.379579   4.294194   2.156527   2.511634   1.085575
    12  C    2.709427   3.796145   2.392202   3.390294   1.390529
    13  H    3.792324   4.878841   3.373762   4.289833   2.141482
    14  C    2.293569   3.257528   2.746243   3.831355   2.410501
    15  C    3.646282   4.467444   4.247706   5.331915   3.804895
    16  C    4.808466   5.713395   5.155778   6.229438   4.397476
    17  H    4.971837   5.963777   5.039110   6.061837   4.067814
    18  C    6.025577   6.850607   6.493706   7.574894   5.776464
    19  H    6.947240   7.816289   7.293388   8.358929   6.445942
    20  C    6.274472   6.944959   6.988255   8.070304   6.493405
    21  H    7.321674   7.950725   8.066258   9.146966   7.571303
    22  C    5.376969   5.911682   6.280191   7.331593   6.034670
    23  C    6.252395   6.579761   7.319314   8.316439   7.263639
    24  C    6.028426   6.135750   7.226116   8.124994   7.424751
    25  C    7.108368   6.911261   8.386825   9.119871   8.853554
    26  H    8.044940   7.769927   9.327645  10.010019   9.849310
    27  C    5.798808   5.551130   7.089949   7.782215   7.650309
    28  H    5.582607   5.159881   6.869897   7.435418   7.599204
    29  C    8.587915   8.634517   9.786726  10.672953   9.952665
    30  H    9.289035   9.237060  10.522277  11.356921  10.779108
    31  H    8.828949   8.982841   9.938428  10.856678   9.978824
    32  H    8.839833   8.913287  10.049643  10.968004  10.176836
                   11         12         13         14         15
    11  H    0.000000
    12  C    2.153889   0.000000
    13  H    2.471652   1.083175   0.000000
    14  C    3.400157   1.402680   2.172122   0.000000
    15  C    4.691469   2.541757   2.783773   1.502464   0.000000
    16  C    5.072163   3.019208   2.748250   2.540380   1.404830
    17  H    4.555499   2.750906   2.189548   2.780082   2.173188
    18  C    6.442158   4.393180   4.061061   3.800516   2.407513
    19  H    6.989145   5.071068   4.550067   4.689284   3.399205
    20  C    7.288739   5.152072   5.034843   4.246201   2.744649
    21  H    8.351268   6.222929   6.055741   5.326649   3.826055
    22  C    6.953473   4.816174   4.983216   3.655200   2.302620
    23  C    8.233248   6.141871   6.405688   4.887743   3.699410
    24  C    8.448708   6.498347   6.958172   5.171737   4.322955
    25  C    9.892181   8.151761   8.751036   6.837454   6.280814
    26  H   10.883107   9.191207   9.802774   7.888491   7.358383
    27  C    8.695282   7.066054   7.763619   5.768403   5.445929
    28  H    8.629691   7.205702   8.003939   5.972699   5.915339
    29  C   10.953741   8.967511   9.316244   7.678374   6.671661
    30  H   11.791503   9.861408  10.261509   8.560785   7.640163
    31  H   10.930810   8.932543   9.176585   7.726276   6.642111
    32  H   11.184169   9.135175   9.450637   7.826440   6.724634
                   16         17         18         19         20
    16  C    0.000000
    17  H    1.082559   0.000000
    18  C    1.388680   2.142381   0.000000
    19  H    2.153438   2.476101   1.085764   0.000000
    20  C    2.392901   3.374923   1.387737   2.152271   0.000000
    21  H    3.390382   4.292233   2.166025   2.512381   1.082707
    22  C    2.723504   3.805488   2.391349   3.385363   1.399022
    23  C    4.233857   5.315922   3.750918   4.623997   2.473110
    24  C    5.199666   6.256607   4.998757   5.955566   3.838198
    25  C    7.304990   8.332945   7.191434   8.151330   6.029740
    26  H    8.375859   9.407409   8.224723   9.162334   7.027276
    27  C    6.626718   7.588235   6.764403   7.799026   5.783240
    28  H    7.197534   8.087738   7.503087   8.565776   6.635355
    29  C    7.285535   8.367703   6.703377   7.445970   5.343486
    30  H    8.322743   9.404034   7.781147   8.533033   6.426893
    31  H    7.132914   8.200954   6.459709   7.129196   5.115228
    32  H    7.220255   8.294880   6.527177   7.199187   5.148033
                   21         22         23         24         25
    21  H    0.000000
    22  C    2.152493   0.000000
    23  C    2.639511   1.511120   0.000000
    24  C    4.104301   2.613485   1.469708   0.000000
    25  C    6.208448   4.806000   3.604304   2.202353   0.000000
    26  H    7.126427   5.846508   4.575625   3.236388   1.080510
    27  C    6.197547   4.426898   3.590211   2.148767   1.382786
    28  H    7.141127   5.247071   4.580149   3.181908   2.215881
    29  C    5.077515   4.571539   3.071450   2.572875   2.499702
    30  H    6.161671   5.609385   4.113600   3.400388   2.560548
    31  H    4.763350   4.509203   3.114949   2.921223   3.193175
    32  H    4.762117   4.530271   3.049868   2.899715   3.213655
                   26         27         28         29         30
    26  H    0.000000
    27  C    2.246527   0.000000
    28  H    2.755047   1.082245   0.000000
    29  C    2.782300   3.616686   4.630280   0.000000
    30  H    2.389589   3.889716   4.774856   1.088447   0.000000
    31  H    3.509182   4.194582   5.216311   1.088372   1.781316
    32  H    3.545718   4.208832   5.235744   1.085749   1.784372
                   31         32
    31  H    0.000000
    32  H    1.765478   0.000000
 Stoichiometry    C15H12N4O
 Framework group  C1[X(C15H12N4O)]
 Deg. of freedom    90
 Full point group                 C1      NOp   1
 Largest Abelian subgroup         C1      NOp   1
 Largest concise Abelian subgroup C1      NOp   1
                         Standard orientation:                         
 ---------------------------------------------------------------------
 Center     Atomic      Atomic             Coordinates (Angstroms)
 Number     Number       Type             X           Y           Z
 ---------------------------------------------------------------------
      1          7           0       -2.400816   -1.243998   -0.469795
      2          7           0       -0.363883    0.533465   -0.077888
      3          7           0        1.622187   -1.568486   -0.056350
      4          7           0        3.748829   -0.914297    0.133580
      5          8           0        2.980795    1.743848   -0.222170
      6          6           0       -3.339434   -2.186023   -0.458907
      7          1           0       -3.039253   -3.159082   -0.839906
      8          6           0       -4.639749   -1.982051   -0.001020
      9          1           0       -5.363496   -2.791790   -0.008752
     10          6           0       -4.970180   -0.718758    0.471320
     11          1           0       -5.969657   -0.506134    0.837802
     12          6           0       -3.996578    0.274042    0.466963
     13          1           0       -4.236793    1.256233    0.855377
     14          6           0       -2.713022   -0.025159   -0.013111
     15          6           0       -1.614021    0.998947   -0.041430
     16          6           0       -1.886507    2.376984   -0.023801
     17          1           0       -2.903340    2.748327   -0.033263
     18          6           0       -0.826447    3.273982   -0.033694
     19          1           0       -1.010004    4.343949   -0.014654
     20          6           0        0.471225    2.783367   -0.067704
     21          1           0        1.332608    3.439017   -0.087612
     22          6           0        0.653450    1.396483   -0.092408
     23          6           0        2.083252    0.908833   -0.129093
     24          6           0        2.435587   -0.513690   -0.018050
     25          6           0        3.740016   -2.277645    0.175040
     26          1           0        4.641702   -2.860999    0.294038
     27          6           0        2.417402   -2.661298    0.050132
     28          1           0        2.019987   -3.667853    0.037370
     29          6           0        4.960565   -0.097412    0.248196
     30          1           0        5.807864   -0.775612    0.330930
     31          1           0        4.907357    0.536459    1.131333
     32          1           0        5.069099    0.536301   -0.626720
 ---------------------------------------------------------------------
 Rotational constants (GHZ):           0.6191989           0.2101671           0.1586473
 Standard basis: 6-311G(d) (5D, 7F)
 There are   416 symmetry adapted cartesian basis functions of A   symmetry.
 There are   396 symmetry adapted basis functions of A   symmetry.
   396 basis functions,   700 primitive gaussians,   416 cartesian basis functions
    69 alpha electrons       69 beta electrons
       nuclear repulsion energy      1399.7269140094 Hartrees.
 NAtoms=   32 NActive=   32 NUniq=   32 SFac= 1.00D+00 NAtFMM=   60 NAOKFM=F Big=F
 Integral buffers will be    131072 words long.
 Raffenetti 2 integral format.
 Two-electron integral symmetry is turned on.
 Nuclear repulsion after empirical dispersion term =     1399.6580069143 Hartrees.
 ------------------------------------------------------------------------------
 Polarizable Continuum Model (PCM)
 =================================
 Model                : PCM.
 Atomic radii         : UFF (Universal Force Field).
 Polarization charges : Total charges.
 Charge compensation  : None.
 Solution method      : On-the-fly selection.
 Cavity type          : SAS (Solvent Accessible Surface) (Alpha=1.000).
 Cavity algorithm     : GePol (No added spheres)
                        Default sphere list used, NSphG=   32.
                        Lebedev-Laikov grids with approx.  5.0 points / Ang**2.
                        Smoothing algorithm: York/Karplus (Gamma=1.0000).
                        Polarization charges: spherical gaussians, with
                                              point-specific exponents (IZeta= 3).
                        Self-potential: point-specific (ISelfS= 7).
                        Self-field    : sphere-specific E.n sum rule (ISelfD= 2).
 1st derivatives      : Analytical E(r).r(x)/FMM algorithm (CHGder, D1EAlg=3).
                        Cavity 1st derivative terms included.
 Solvent              : Acetonitrile, Eps=  35.688000 Eps(inf)=   1.806874
                        RSolv=   2.155000 Ang.
 ------------------------------------------------------------------------------
 One-electron integrals computed using PRISM.
 NBasis=   396 RedAO= T EigKep=  2.68D-04  NBF=   396
 NBsUse=   396 1.00D-06 EigRej= -1.00D+00 NBFU=   396
 Initial guess from the checkpoint file:  "1.chk"
 B after Tr=    -0.000000    0.000000    0.000000
         Rot=    0.999997   -0.001870   -0.000158    0.001592 Ang=  -0.28 deg.
 ExpMin= 1.03D-01 ExpMax= 8.59D+03 ExpMxC= 1.30D+03 IAcc=3 IRadAn=         5 AccDes= 0.00D+00
 Harris functional with IExCor=  402 and IRadAn=       5 diagonalized for initial guess.
 HarFok:  IExCor=  402 AccDes= 0.00D+00 IRadAn=         5 IDoV= 1 UseB2=F ITyADJ=14
 ICtDFT=  3500011 ScaDFX=  1.000000  1.000000  1.000000  1.000000
 FoFCou: FMM=F IPFlag=           0 FMFlag=      100000 FMFlg1=           0
         NFxFlg=           0 DoJE=T BraDBF=F KetDBF=T FulRan=T
         wScrn=  0.000000 ICntrl=       500 IOpCl=  0 I1Cent=   200000004 NGrid=           0
         NMat0=    1 NMatS0=      1 NMatT0=    0 NMatD0=    1 NMtDS0=    0 NMtDT0=    0
 Petite list used in FoFCou.
 Requested convergence on RMS density matrix=1.00D-08 within  32 cycles.
 Requested convergence on MAX density matrix=1.00D-06.
 Requested convergence on             energy=1.00D-06.
 No special actions if energy rises.
 Inv3:  Mode=1 IEnd=    98120883.
 Iteration    1 A*A^-1 deviation from unit magnitude is 3.89D-15 for   1633.
 Iteration    1 A*A^-1 deviation from orthogonality  is 2.11D-15 for   5566   1661.
 Iteration    1 A^-1*A deviation from unit magnitude is 3.77D-15 for   2522.
 Iteration    1 A^-1*A deviation from orthogonality  is 2.66D-15 for   4355   1462.
 Error on total polarization charges = -0.00004
 SCF Done:  E(RB3LYP) =  -873.296027039     A.U. after   12 cycles
            NFock= 12  Conv=0.43D-08     -V/T= 2.0039
 QCSCF skips out because SCF is already converged.
 D1PCM: PCM CHGder 1st derivatives, ID1Alg=3 FixD1E=F DoIter=F DoCFld=F I1PDM=0.
 Calling FoFJK, ICntrl=      2127 FMM=F ISym2X=0 I1Cent= 0 IOpClX= 0 NMat=1 NMatS=1 NMatT=0.
 ***** Axes restored to original set *****
 -------------------------------------------------------------------
 Center     Atomic                   Forces (Hartrees/Bohr)
 Number     Number              X              Y              Z
 -------------------------------------------------------------------
      1        7          -0.000008048    0.001790438    0.000359407
      2        7          -0.002503301   -0.000441042    0.002067253
      3        7          -0.000575104    0.002215311    0.000903626
      4        7          -0.006544930    0.003233228    0.005129811
      5        8           0.002517908   -0.000776145   -0.000744848
      6        6           0.000139296   -0.000193097   -0.000087962
      7        1          -0.000301439    0.000231205    0.000231295
      8        6           0.001766146    0.000257438    0.000963516
      9        1          -0.001210016    0.000111102   -0.000489945
     10        6          -0.000679595   -0.000196226   -0.000962273
     11        1          -0.000600573   -0.000133936    0.000464365
     12        6          -0.001071532   -0.001055395   -0.000059462
     13        1          -0.000980563   -0.000027105    0.000104357
     14        6          -0.002750767   -0.000085783   -0.001636385
     15        6           0.003227252   -0.001489823   -0.000516515
     16        6           0.000834119    0.001410158    0.000087421
     17        1           0.001027679   -0.000343655    0.000342493
     18        6          -0.000279980   -0.000517847    0.000256670
     19        1           0.000500776    0.000775806    0.000230433
     20        6          -0.001323545   -0.000259405   -0.001834101
     21        1           0.000906942    0.000002987    0.000696627
     22        6           0.003061847    0.000992721   -0.000501656
     23        6          -0.003414071   -0.000369838    0.002397921
     24        6           0.007580975   -0.003145085   -0.004662685
     25        6           0.001786669    0.000151465    0.000742509
     26        1          -0.001269090   -0.000941439   -0.001836311
     27        6          -0.001023031   -0.001335479   -0.000553137
     28        1          -0.000458118   -0.000867492   -0.001552186
     29        6           0.003510320    0.001482643    0.000106059
     30        1          -0.000683479   -0.000301942    0.000494112
     31        1          -0.000438843   -0.000044900   -0.000403742
     32        1          -0.000743905   -0.000128870    0.000263333
 -------------------------------------------------------------------
 Cartesian Forces:  Max     0.007580975 RMS     0.001777336

 GradGradGradGradGradGradGradGradGradGradGradGradGradGradGradGradGradGrad
 Berny optimization.
 Using GEDIIS/GDIIS optimizer.
 FormGI is forming the generalized inverse of G from B-inverse, IUseBI=4.
 Internal  Forces:  Max     0.006413089 RMS     0.001170106
 Search for a local minimum.
 Step number   4 out of a maximum of  172
 All quantities printed in internal units (Hartrees-Bohrs-Radians)
 Mixed Optimization -- RFO/linear search
 Update second derivatives using D2CorX and points    3    4
 DE= -2.91D-03 DEPred=-2.93D-03 R= 9.93D-01
 TightC=F SS=  1.41D+00  RLast= 3.97D-01 DXNew= 8.4853D-01 1.1914D+00
 Trust test= 9.93D-01 RLast= 3.97D-01 DXMaxT set to 8.49D-01
 ITU=  1  0  1  0
 Use linear search instead of GDIIS.
     Eigenvalues ---    0.00382   0.00555   0.00665   0.00798   0.00902
     Eigenvalues ---    0.01535   0.01641   0.01678   0.01735   0.01907
     Eigenvalues ---    0.02111   0.02155   0.02195   0.02206   0.02254
     Eigenvalues ---    0.02266   0.02280   0.02291   0.02311   0.02315
     Eigenvalues ---    0.02386   0.02395   0.02411   0.02425   0.02456
     Eigenvalues ---    0.02634   0.02828   0.07316   0.07556   0.14308
     Eigenvalues ---    0.15993   0.15999   0.15999   0.15999   0.15999
     Eigenvalues ---    0.16000   0.16000   0.16000   0.16000   0.16029
     Eigenvalues ---    0.16224   0.21855   0.22071   0.22404   0.22678
     Eigenvalues ---    0.23466   0.23998   0.24473   0.24820   0.24942
     Eigenvalues ---    0.24993   0.24998   0.25000   0.25000   0.25039
     Eigenvalues ---    0.28116   0.30954   0.33339   0.33606   0.33965
     Eigenvalues ---    0.42319   0.43540   0.44383   0.45211   0.45364
     Eigenvalues ---    0.46580   0.47217   0.47657   0.48018   0.48479
     Eigenvalues ---    0.50382   0.51390   0.51426   0.52360   0.52739
     Eigenvalues ---    0.53500   0.53821   0.56461   0.56773   0.57468
     Eigenvalues ---    0.57546   0.57634   0.57697   0.57745   0.57780
     Eigenvalues ---    0.57782   0.57805   0.58583   0.59280   0.85247
 RFO step:  Lambda=-2.04214862D-03 EMin= 3.82247530D-03
 Quartic linear search produced a step of  0.16228.
 Iteration  1 RMS(Cart)=  0.12589327 RMS(Int)=  0.00639774
 Iteration  2 RMS(Cart)=  0.01412772 RMS(Int)=  0.00008166
 Iteration  3 RMS(Cart)=  0.00015244 RMS(Int)=  0.00005162
 Iteration  4 RMS(Cart)=  0.00000002 RMS(Int)=  0.00005162
 Variable       Old X    -DE/DX   Delta X   Delta X   Delta X     New X
                                 (Linear)    (Quad)   (Total)
    R1        2.51308  -0.00003  -0.00075  -0.00057  -0.00131   2.51177
    R2        2.52941   0.00105   0.00033   0.00222   0.00256   2.53198
    R3        2.52181   0.00033   0.00098   0.00134   0.00232   2.52413
    R4        2.52119  -0.00259  -0.00029  -0.00544  -0.00571   2.51548
    R5        2.51815  -0.00151  -0.00036  -0.00276  -0.00314   2.51501
    R6        2.56192  -0.00179  -0.00147  -0.00565  -0.00712   2.55480
    R7        2.61034   0.00641   0.00145   0.01401   0.01544   2.62578
    R8        2.57760  -0.00187  -0.00058  -0.00419  -0.00477   2.57283
    R9        2.77007  -0.00175  -0.00271  -0.00793  -0.01064   2.75943
   R10        2.32328  -0.00230   0.00030  -0.00269  -0.00239   2.32090
   R11        2.05460   0.00025  -0.00070  -0.00033  -0.00103   2.05357
   R12        2.63350   0.00062  -0.00141   0.00050  -0.00092   2.63257
   R13        2.05237  -0.00124  -0.00122  -0.00362  -0.00484   2.04753
   R14        2.62407   0.00127  -0.00074   0.00204   0.00129   2.62536
   R15        2.05144  -0.00055  -0.00109  -0.00218  -0.00327   2.04817
   R16        2.62772  -0.00079  -0.00101  -0.00284  -0.00385   2.62387
   R17        2.04690   0.00023  -0.00152  -0.00109  -0.00261   2.04430
   R18        2.65068  -0.00194   0.00072  -0.00407  -0.00334   2.64734
   R19        2.83925  -0.00566  -0.00084  -0.02138  -0.02222   2.81703
   R20        2.65474  -0.00199   0.00001  -0.00462  -0.00462   2.65012
   R21        2.04574   0.00049  -0.00142  -0.00050  -0.00192   2.04382
   R22        2.62422  -0.00043  -0.00109  -0.00188  -0.00298   2.62125
   R23        2.05180  -0.00074  -0.00112  -0.00257  -0.00369   2.04810
   R24        2.62244  -0.00025  -0.00054  -0.00088  -0.00142   2.62102
   R25        2.04602  -0.00094  -0.00144  -0.00322  -0.00466   2.04136
   R26        2.64377   0.00108  -0.00052   0.00208   0.00157   2.64534
   R27        2.85560  -0.00024   0.00283   0.00161   0.00444   2.86004
   R28        2.77735  -0.00069  -0.00017  -0.00233  -0.00250   2.77485
   R29        2.04187  -0.00135  -0.00168  -0.00422  -0.00590   2.03597
   R30        2.61309  -0.00013  -0.00185  -0.00270  -0.00452   2.60856
   R31        2.04515  -0.00142  -0.00142  -0.00412  -0.00555   2.03960
   R32        2.05687   0.00054  -0.00041   0.00063   0.00022   2.05709
   R33        2.05673   0.00017  -0.00035  -0.00012  -0.00047   2.05625
   R34        2.05177   0.00008  -0.00056  -0.00049  -0.00106   2.05071
    A1        2.06873  -0.00122   0.00035  -0.00483  -0.00447   2.06426
    A2        2.08174  -0.00145   0.00328  -0.00401  -0.00078   2.08095
    A3        1.85226   0.00014   0.00289   0.00192   0.00464   1.85690
    A4        1.86196  -0.00122   0.00058  -0.00234  -0.00191   1.86005
    A5        2.25603   0.00161  -0.00206   0.00391   0.00189   2.25792
    A6        2.16515  -0.00039   0.00155  -0.00171  -0.00012   2.16503
    A7        2.02220  -0.00029  -0.00277  -0.00471  -0.00748   2.01473
    A8        2.16226  -0.00017   0.00234   0.00173   0.00406   2.16631
    A9        2.09872   0.00046   0.00043   0.00298   0.00341   2.10214
   A10        2.10636  -0.00013   0.00109  -0.00025   0.00085   2.10721
   A11        2.05664   0.00003  -0.00242  -0.00131  -0.00376   2.05288
   A12        2.12015   0.00011   0.00133   0.00159   0.00293   2.12308
   A13        2.10844   0.00025  -0.00083   0.00109   0.00026   2.10869
   A14        2.07358   0.00009   0.00121   0.00143   0.00262   2.07620
   A15        2.10117  -0.00034  -0.00037  -0.00252  -0.00289   2.09827
   A16        2.08405   0.00127  -0.00233   0.00633   0.00397   2.08801
   A17        2.08229  -0.00058   0.00124  -0.00241  -0.00120   2.08110
   A18        2.11658  -0.00069   0.00105  -0.00408  -0.00306   2.11352
   A19        2.12287   0.00186  -0.00265   0.00539   0.00272   2.12558
   A20        2.03045   0.00249  -0.00069   0.01044   0.00971   2.04016
   A21        2.12987  -0.00435   0.00343  -0.01583  -0.01244   2.11743
   A22        2.03532   0.00179  -0.00120   0.00700   0.00582   2.04113
   A23        2.12258   0.00158  -0.00362   0.00337  -0.00033   2.12225
   A24        2.12528  -0.00337   0.00485  -0.01035  -0.00549   2.11979
   A25        2.11596  -0.00077   0.00058  -0.00497  -0.00439   2.11158
   A26        2.07769  -0.00024   0.00144   0.00002   0.00136   2.07905
   A27        2.08907   0.00101  -0.00209   0.00490   0.00282   2.09189
   A28        2.10292  -0.00004  -0.00068  -0.00157  -0.00222   2.10069
   A29        2.07788  -0.00047   0.00093  -0.00095  -0.00009   2.07779
   A30        2.10239   0.00051  -0.00025   0.00253   0.00230   2.10469
   A31        2.12976   0.00068   0.00228   0.00598   0.00826   2.13802
   A32        2.06315  -0.00027  -0.00037  -0.00091  -0.00132   2.06183
   A33        2.09020  -0.00041  -0.00191  -0.00496  -0.00687   2.08333
   A34        2.14330   0.00085  -0.00144   0.00259   0.00113   2.14443
   A35        2.10949  -0.00125   0.00101  -0.00463  -0.00361   2.10587
   A36        2.03038   0.00040   0.00044   0.00203   0.00247   2.03286
   A37        2.06397  -0.00069   0.00089  -0.00197  -0.00129   2.06267
   A38        2.08069   0.00264   0.00081   0.01246   0.01305   2.09375
   A39        2.13808  -0.00194  -0.00163  -0.00949  -0.01133   2.12675
   A40        1.93255  -0.00070  -0.00300  -0.00326  -0.00645   1.92609
   A41        2.23654   0.00013   0.00565   0.00407   0.00975   2.24629
   A42        2.11404   0.00057  -0.00252  -0.00099  -0.00348   2.11055
   A43        2.13836  -0.00219  -0.00536  -0.01855  -0.02387   2.11449
   A44        1.85537   0.00028   0.00092   0.00122   0.00207   1.85744
   A45        2.28941   0.00191   0.00443   0.01738   0.02184   2.31125
   A46        1.92249   0.00151  -0.00131   0.00308   0.00168   1.92418
   A47        2.13339  -0.00195  -0.00202  -0.01179  -0.01379   2.11961
   A48        2.22729   0.00043   0.00333   0.00875   0.01210   2.23939
   A49        1.87780   0.00069  -0.00023   0.00498   0.00472   1.88252
   A50        1.92580   0.00019   0.00198   0.00232   0.00428   1.93008
   A51        1.92291   0.00096   0.00200   0.00835   0.01032   1.93323
   A52        1.91693  -0.00050  -0.00106  -0.00473  -0.00581   1.91113
   A53        1.92528  -0.00060  -0.00025  -0.00306  -0.00335   1.92193
   A54        1.89528  -0.00072  -0.00237  -0.00775  -0.01015   1.88513
    D1        3.14093  -0.00004   0.00148  -0.00041   0.00110  -3.14115
    D2        0.00271  -0.00002   0.00203   0.00050   0.00257   0.00528
    D3       -0.00324   0.00003  -0.00229  -0.00006  -0.00232  -0.00557
    D4        3.13630   0.00002   0.00309   0.00271   0.00580  -3.14109
    D5       -3.13136  -0.00019  -0.00193  -0.01111  -0.01312   3.13871
    D6        0.00492  -0.00010  -0.00591  -0.00767  -0.01356  -0.00864
    D7        0.00280  -0.00006   0.00333  -0.00067   0.00270   0.00550
    D8        3.13815  -0.00012   0.00446  -0.00306   0.00144   3.13959
    D9       -0.01651   0.00097  -0.00731   0.03701   0.02966   0.01315
   D10        3.11285   0.00060  -0.00220   0.01984   0.01766   3.13051
   D11        0.01484  -0.00067   0.00408  -0.02501  -0.02097  -0.00613
   D12       -3.13070  -0.00037   0.00380  -0.01523  -0.01156   3.14092
   D13        0.01204  -0.00089   0.00782  -0.03517  -0.02733  -0.01529
   D14       -3.11831  -0.00055   0.00288  -0.01944  -0.01653  -3.13484
   D15       -3.11939  -0.00062   0.00382  -0.02077  -0.01691  -3.13629
   D16        0.03344  -0.00028  -0.00111  -0.00504  -0.00610   0.02734
   D17       -3.13581   0.00027  -0.00387   0.01232   0.00846  -3.12735
   D18       -0.00249   0.00043  -0.00487   0.01825   0.01336   0.01087
   D19       -0.00371   0.00003  -0.00023  -0.00110  -0.00126  -0.00497
   D20        3.12960   0.00019  -0.00122   0.00483   0.00365   3.13325
   D21       -3.11856  -0.00056  -0.00196  -0.05361  -0.05559   3.10904
   D22        1.07357  -0.00048  -0.00168  -0.05223  -0.05391   1.01966
   D23       -1.01904  -0.00031  -0.00125  -0.04942  -0.05066  -1.06970
   D24        0.03478  -0.00025  -0.00655  -0.03696  -0.04352  -0.00874
   D25       -2.05627  -0.00017  -0.00626  -0.03559  -0.04184  -2.09811
   D26        2.13430   0.00000  -0.00583  -0.03277  -0.03859   2.09570
   D27       -3.13338  -0.00013  -0.00162  -0.00648  -0.00811  -3.14149
   D28       -0.00037  -0.00002  -0.00317  -0.00271  -0.00588  -0.00625
   D29        0.01172  -0.00011  -0.00105  -0.00551  -0.00656   0.00517
   D30       -3.13845   0.00000  -0.00260  -0.00175  -0.00432   3.14041
   D31        3.13974   0.00021   0.00409   0.01141   0.01548  -3.12797
   D32       -0.00142   0.00004   0.00442   0.00437   0.00876   0.00735
   D33       -0.01051   0.00032   0.00253   0.01520   0.01773   0.00722
   D34        3.13152   0.00015   0.00286   0.00815   0.01101  -3.14066
   D35       -3.11596   0.00009  -0.00109   0.00303   0.00192  -3.11405
   D36        0.00088  -0.00002  -0.00468  -0.00402  -0.00874  -0.00786
   D37        0.02607  -0.00008  -0.00077  -0.00399  -0.00476   0.02130
   D38       -3.14028  -0.00020  -0.00436  -0.01104  -0.01541   3.12749
   D39        0.00150  -0.00001   0.00371   0.00187   0.00554   0.00705
   D40       -3.13792  -0.00001  -0.00189  -0.00109  -0.00297  -3.14089
   D41        3.11787  -0.00010   0.00004  -0.00517  -0.00517   3.11270
   D42       -0.02155  -0.00010  -0.00556  -0.00812  -0.01368  -0.03523
   D43       -0.37962  -0.00100  -0.02995  -0.18689  -0.21687  -0.59649
   D44        2.76729  -0.00111  -0.02606  -0.19038  -0.21645   2.55084
   D45        2.75991  -0.00101  -0.02468  -0.18409  -0.20876   2.55114
   D46       -0.37636  -0.00111  -0.02079  -0.18757  -0.20834  -0.58471
   D47        3.09940   0.00023   0.00322   0.01099   0.01416   3.11356
   D48       -0.00924   0.00019   0.00789   0.01283   0.02067   0.01143
   D49       -0.04778   0.00034  -0.00089   0.01466   0.01373  -0.03405
   D50        3.12676   0.00030   0.00377   0.01650   0.02025  -3.13618
   D51       -3.13536  -0.00026  -0.00713  -0.01581  -0.02296   3.12487
   D52        0.00577  -0.00012  -0.00700  -0.00949  -0.01655  -0.01078
   D53        0.03867  -0.00026  -0.00255  -0.01381  -0.01638   0.02229
   D54       -3.10339  -0.00012  -0.00242  -0.00749  -0.00997  -3.11336
   D55        3.12977   0.00019   0.00324   0.01074   0.01402  -3.13940
   D56        0.00143  -0.00004   0.00465   0.00163   0.00627   0.00769
   D57       -0.01229   0.00033   0.00337   0.01707   0.02045   0.00815
   D58       -3.14063   0.00010   0.00478   0.00796   0.01269  -3.12794
   D59       -0.00599   0.00014  -0.00281   0.00369   0.00090  -0.00509
   D60        3.14158   0.00020  -0.00390   0.00599   0.00213  -3.13948
   D61       -3.13464  -0.00010  -0.00145  -0.00529  -0.00672  -3.14136
   D62        0.01293  -0.00004  -0.00253  -0.00299  -0.00550   0.00744
   D63        3.06677  -0.00006   0.00361  -0.00376  -0.00007   3.06670
   D64       -0.10711   0.00030   0.00549   0.03286   0.03827  -0.06884
   D65       -0.08068  -0.00011   0.00465  -0.00599  -0.00126  -0.08193
   D66        3.02862   0.00025   0.00654   0.03062   0.03709   3.06571
   D67       -3.00065  -0.00028  -0.00864  -0.03647  -0.04506  -3.04571
   D68        0.12757  -0.00068  -0.00303  -0.05524  -0.05817   0.06940
   D69        0.17353  -0.00058  -0.01054  -0.07316  -0.08380   0.08972
   D70       -2.98143  -0.00098  -0.00494  -0.09193  -0.09692  -3.07835
   D71       -0.00762   0.00015   0.00059   0.00384   0.00439  -0.00323
   D72        3.13819  -0.00016   0.00090  -0.00654  -0.00576   3.13244
   D73        3.12471   0.00030  -0.00055   0.01023   0.00976   3.13446
   D74       -0.01267  -0.00001  -0.00024  -0.00015  -0.00039  -0.01306
         Item               Value     Threshold  Converged?
 Maximum Force            0.006413     0.000450     NO 
 RMS     Force            0.001170     0.000300     NO 
 Maximum Displacement     0.663370     0.001800     NO 
 RMS     Displacement     0.134965     0.001200     NO 
 Predicted change in Energy=-1.264521D-03
 GradGradGradGradGradGradGradGradGradGradGradGradGradGradGradGradGradGrad

                          Input orientation:                          
 ---------------------------------------------------------------------
 Center     Atomic      Atomic             Coordinates (Angstroms)
 Number     Number       Type             X           Y           Z
 ---------------------------------------------------------------------
      1          7           0        3.389679    3.168037    4.407303
      2          7           0        0.740676    2.294035    4.514721
      3          7           0        0.213088    3.450433    7.087095
      4          7           0       -1.924245    3.542938    7.728839
      5          8           0       -2.730588    2.527019    5.247480
      6          6           0        4.687852    3.373931    4.604900
      7          1           0        4.939555    4.284449    5.142047
      8          6           0        5.691267    2.512698    4.166542
      9          1           0        6.734323    2.734707    4.358192
     10          6           0        5.303341    1.364716    3.487024
     11          1           0        6.040261    0.652604    3.134085
     12          6           0        3.950955    1.136027    3.271000
     13          1           0        3.635157    0.233114    2.765728
     14          6           0        3.015251    2.061578    3.750960
     15          6           0        1.552293    1.861756    3.545940
     16          6           0        1.053105    1.241690    2.391380
     17          1           0        1.717389    0.918567    1.601410
     18          6           0       -0.317754    1.086395    2.247557
     19          1           0       -0.726185    0.624033    1.356463
     20          6           0       -1.156108    1.537414    3.256258
     21          1           0       -2.230919    1.443136    3.203181
     22          6           0       -0.574520    2.141585    4.377117
     23          6           0       -1.523591    2.617135    5.455869
     24          6           0       -1.038012    3.181340    6.721587
     25          6           0       -1.170852    4.033144    8.751449
     26          1           0       -1.626877    4.373291    9.666386
     27          6           0        0.143216    3.969265    8.333562
     28          1           0        1.030453    4.274887    8.866774
     29          6           0       -3.379251    3.426068    7.768360
     30          1           0       -3.716792    3.785191    8.738960
     31          1           0       -3.683466    2.389405    7.638772
     32          1           0       -3.833901    4.010811    6.975262
 ---------------------------------------------------------------------
                    Distance matrix (angstroms):
                    1          2          3          4          5
     1  N    0.000000
     2  N    2.791529   0.000000
     3  N    4.165544   2.869270   0.000000
     4  N    6.277813   4.357995   2.233514   0.000000
     5  O    6.210835   3.555404   3.591950   2.799898   0.000000
     6  C    1.329169   4.093227   5.117681   7.314874   7.494226
     7  H    2.046543   4.688909   5.178637   7.372454   7.869611
     8  C    2.405149   4.967634   6.278489   8.470382   8.490952
     9  H    3.372956   6.011863   7.105328   9.326591   9.508865
    10  C    2.785855   4.768407   6.574299   8.658848   8.306273
    11  H    3.869636   5.717172   7.576944   9.638421   9.214536
    12  C    2.394845   3.632315   5.821572   7.757804   7.105234
    13  H    3.371766   3.960352   6.382469   8.154407   7.207205
    14  C    1.339864   2.410613   4.572836   6.512800   5.955743
    15  C    2.413360   1.335711   4.105745   5.692920   4.656274
    16  C    3.637903   2.390318   5.256797   6.530607   4.911793
    17  H    3.966069   3.366490   6.226234   7.595670   5.972054
    18  C    4.768941   2.778255   5.412170   6.217706   4.110559
    19  H    5.720133   3.862018   6.458398   7.110734   4.772735
    20  C    4.964677   2.398749   4.495514   4.961466   2.724568
    21  H    6.001360   3.357759   5.008712   4.998479   2.367198
    22  C    4.095045   1.331134   3.110850   3.875511   2.356845
    23  C    5.054028   2.473269   2.524150   2.486770   1.228165
    24  C    4.996052   2.970068   1.330886   1.389503   2.337935
    25  C    6.357551   4.962691   2.241633   1.361482   4.120557
    26  H    7.367254   6.038896   3.299982   2.128850   4.914635
    27  C    5.157227   4.212707   1.351943   2.195868   4.456762
    28  H    5.165069   4.790419   2.124869   3.249751   5.504523
    29  C    7.561858   5.370425   3.656449   1.460228   2.753887
    30  H    8.345422   6.319555   4.276059   2.071777   3.840057
    31  H    7.815244   5.416809   4.075936   2.105614   2.577827
    32  H    7.712638   5.470680   4.087132   2.105605   2.530646
                    6          7          8          9         10
     6  C    0.000000
     7  H    1.086703   0.000000
     8  C    1.393098   2.157727   0.000000
     9  H    2.158128   2.497463   1.083506   0.000000
    10  C    2.380214   3.375838   1.389278   2.164144   0.000000
    11  H    3.376082   4.293456   2.155856   2.513028   1.083845
    12  C    2.707494   3.793509   2.392886   3.388938   1.388493
    13  H    3.788859   4.874593   3.374369   4.289375   2.140941
    14  C    2.291087   3.252572   2.745411   3.827967   2.406374
    15  C    3.638654   4.459881   4.235561   5.317446   3.784294
    16  C    4.759990   5.650579   5.126324   6.194650   4.390908
    17  H    4.886043   5.852147   4.991278   6.005651   4.075984
    18  C    5.987151   6.800362   6.467238   7.543441   5.762851
    19  H    6.886660   7.734979   7.255845   8.314115   6.437631
    20  C    6.272440   6.946907   6.976127   8.056468   6.465877
    21  H    7.318619   7.952858   8.051898   9.131143   7.540013
    22  C    5.409540   5.965065   6.280299   7.332894   5.995419
    23  C    6.314975   6.682116   7.329900   8.331378   7.214700
    24  C    6.107616   6.280375   7.229007   8.135989   7.346787
    25  C    7.207832   7.101268   8.391770   9.136654   8.760699
    26  H    8.154334   7.974683   9.341591  10.038504   9.760326
    27  C    5.908558   5.769746   7.089888   7.795537   7.543175
    28  H    5.687869   5.399515   6.849867   7.431931   7.461125
    29  C    8.665354   8.765664   9.802124  10.695402   9.897799
    30  H    9.375374   9.387193  10.537449  11.380706  10.714679
    31  H    8.958383   9.175037   9.997860  10.927569   9.952371
    32  H    8.868174   8.967111  10.043011  10.961973  10.132069
                   11         12         13         14         15
    11  H    0.000000
    12  C    2.148871   0.000000
    13  H    2.469045   1.081795   0.000000
    14  C    3.393587   1.400910   2.167544   0.000000
    15  C    4.666212   2.521082   2.756724   1.490707   0.000000
    16  C    5.076451   3.030252   2.797205   2.524022   1.402383
    17  H    4.594242   2.797076   2.345915   2.758892   2.167500
    18  C    6.434164   4.389963   4.077021   3.784194   2.405007
    19  H    6.996110   5.079688   4.600017   4.668886   3.393705
    20  C    7.251590   5.122834   4.989794   4.233168   2.743092
    21  H    8.309160   6.189870   6.005528   5.310822   3.821704
    22  C    6.893296   4.765980   4.894918   3.644850   2.300543
    23  C    8.152418   6.077663   6.287535   4.880209   3.698580
    24  C    8.328664   6.401535   6.795541   5.148537   4.305313
    25  C    9.745922   8.041238   8.565443   6.812886   6.263208
    26  H   10.737760   9.082569   9.615049   7.866742   7.339946
    27  C    8.532874   6.939427   7.559977   5.734814   5.417418
    28  H    8.431064   7.049430   7.768087   5.916900   5.865731
    29  C   10.857985   8.899577   9.188210   7.674047   6.678027
    30  H   11.680233   9.783201  10.116715   8.554028   7.643974
    31  H   10.856314   8.884412   9.053088   7.752119   6.666548
    32  H   11.114463   9.087900   9.368992   7.817065   6.737194
                   16         17         18         19         20
    16  C    0.000000
    17  H    1.081541   0.000000
    18  C    1.387104   2.141840   0.000000
    19  H    2.149053   2.473419   1.083810   0.000000
    20  C    2.390835   3.373200   1.386987   2.151353   0.000000
    21  H    3.388867   4.293015   2.168106   2.519032   1.080242
    22  C    2.720686   3.801732   2.390477   3.383832   1.399855
    23  C    4.233475   5.314690   3.753728   4.627466   2.477727
    24  C    5.185143   6.239278   4.992445   5.951606   3.837310
    25  C    7.293057   8.316584   7.191085   8.155096   6.035396
    26  H    8.361516   9.389519   8.219277   9.160950   7.025210
    27  C    6.601295   7.556893   6.750028   7.786292   5.777643
    28  H    7.150631   8.032576   7.469818   8.533422   6.614583
    29  C    7.302685   8.384186   6.732466   7.483488   5.372937
    30  H    8.337452   9.417668   7.808667   8.569593   6.455202
    31  H    7.161528   8.233002   6.487761   7.164458   5.130288
    32  H    7.250023   8.322083   6.577742   7.259412   5.207615
                   21         22         23         24         25
    21  H    0.000000
    22  C    2.147001   0.000000
    23  C    2.636890   1.513469   0.000000
    24  C    4.101653   2.606234   1.468385   0.000000
    25  C    6.214109   4.802956   3.604213   2.205347   0.000000
    26  H    7.122057   5.836466   4.563245   3.230999   1.077390
    27  C    6.191821   4.416900   3.589932   2.148159   1.380393
    28  H    7.122615   5.223403   4.572259   3.174307   2.217540
    29  C    5.107988   4.584424   3.073347   2.576242   2.492395
    30  H    6.191760   5.621476   4.117424   3.407388   2.558017
    31  H    4.762329   4.512798   3.079283   2.909779   3.202055
    32  H    4.836434   4.568142   3.096517   2.927348   3.201120
                   26         27         28         29         30
    26  H    0.000000
    27  C    2.252307   0.000000
    28  H    2.776773   1.079310   0.000000
    29  C    2.751463   3.608641   4.623040   0.000000
    30  H    2.360874   3.885601   4.774147   1.088563   0.000000
    31  H    3.503795   4.197878   5.223415   1.088122   1.777567
    32  H    3.499214   4.202876   5.225849   1.085190   1.781924
                   31         32
    31  H    0.000000
    32  H    1.758361   0.000000
 Stoichiometry    C15H12N4O
 Framework group  C1[X(C15H12N4O)]
 Deg. of freedom    90
 Full point group                 C1      NOp   1
 Largest Abelian subgroup         C1      NOp   1
 Largest concise Abelian subgroup C1      NOp   1
                         Standard orientation:                         
 ---------------------------------------------------------------------
 Center     Atomic      Atomic             Coordinates (Angstroms)
 Number     Number       Type             X           Y           Z
 ---------------------------------------------------------------------
      1          7           0       -2.473849   -1.170245   -0.680891
      2          7           0       -0.352006    0.530289   -0.049540
      3          7           0        1.607423   -1.563166    0.054362
      4          7           0        3.749723   -0.933666    0.107855
      5          8           0        2.986942    1.745248   -0.176776
      6          6           0       -3.429528   -2.094022   -0.679110
      7          1           0       -3.199108   -3.005001   -1.224957
      8          6           0       -4.658693   -1.945545   -0.040496
      9          1           0       -5.399311   -2.735687   -0.074347
     10          6           0       -4.890872   -0.757672    0.641520
     11          1           0       -5.824236   -0.592435    1.167113
     12          6           0       -3.903090    0.218117    0.647643
     13          1           0       -4.061988    1.136668    1.196546
     14          6           0       -2.697887   -0.024022   -0.024221
     15          6           0       -1.605920    0.990525   -0.046795
     16          6           0       -1.884135    2.364993   -0.057458
     17          1           0       -2.903148    2.726635   -0.081113
     18          6           0       -0.830542    3.266791   -0.085027
     19          1           0       -1.022695    4.333154   -0.109336
     20          6           0        0.469563    2.783625   -0.088219
     21          1           0        1.330893    3.435299   -0.107105
     22          6           0        0.658344    1.396644   -0.072745
     23          6           0        2.091700    0.910766   -0.073962
     24          6           0        2.426870   -0.514634    0.035815
     25          6           0        3.722676   -2.292251    0.192396
     26          1           0        4.632365   -2.863872    0.272932
     27          6           0        2.392472   -2.659201    0.155123
     28          1           0        1.971117   -3.652222    0.190892
     29          6           0        4.973897   -0.137788    0.123353
     30          1           0        5.815362   -0.821435    0.220989
     31          1           0        4.969352    0.554815    0.962572
     32          1           0        5.067690    0.441650   -0.789385
 ---------------------------------------------------------------------
 Rotational constants (GHZ):           0.6178179           0.2097801           0.1595854
 Standard basis: 6-311G(d) (5D, 7F)
 There are   416 symmetry adapted cartesian basis functions of A   symmetry.
 There are   396 symmetry adapted basis functions of A   symmetry.
   396 basis functions,   700 primitive gaussians,   416 cartesian basis functions
    69 alpha electrons       69 beta electrons
       nuclear repulsion energy      1400.4051427387 Hartrees.
 NAtoms=   32 NActive=   32 NUniq=   32 SFac= 1.00D+00 NAtFMM=   60 NAOKFM=F Big=F
 Integral buffers will be    131072 words long.
 Raffenetti 2 integral format.
 Two-electron integral symmetry is turned on.
 Nuclear repulsion after empirical dispersion term =     1400.3362100225 Hartrees.
 ------------------------------------------------------------------------------
 Polarizable Continuum Model (PCM)
 =================================
 Model                : PCM.
 Atomic radii         : UFF (Universal Force Field).
 Polarization charges : Total charges.
 Charge compensation  : None.
 Solution method      : On-the-fly selection.
 Cavity type          : SAS (Solvent Accessible Surface) (Alpha=1.000).
 Cavity algorithm     : GePol (No added spheres)
                        Default sphere list used, NSphG=   32.
                        Lebedev-Laikov grids with approx.  5.0 points / Ang**2.
                        Smoothing algorithm: York/Karplus (Gamma=1.0000).
                        Polarization charges: spherical gaussians, with
                                              point-specific exponents (IZeta= 3).
                        Self-potential: point-specific (ISelfS= 7).
                        Self-field    : sphere-specific E.n sum rule (ISelfD= 2).
 1st derivatives      : Analytical E(r).r(x)/FMM algorithm (CHGder, D1EAlg=3).
                        Cavity 1st derivative terms included.
 Solvent              : Acetonitrile, Eps=  35.688000 Eps(inf)=   1.806874
                        RSolv=   2.155000 Ang.
 ------------------------------------------------------------------------------
 One-electron integrals computed using PRISM.
 NBasis=   396 RedAO= T EigKep=  2.81D-04  NBF=   396
 NBsUse=   396 1.00D-06 EigRej= -1.00D+00 NBFU=   396
 Initial guess from the checkpoint file:  "1.chk"
 B after Tr=     0.000000   -0.000000   -0.000000
         Rot=    0.999993   -0.002887   -0.001290    0.002122 Ang=  -0.44 deg.
 ExpMin= 1.03D-01 ExpMax= 8.59D+03 ExpMxC= 1.30D+03 IAcc=3 IRadAn=         5 AccDes= 0.00D+00
 Harris functional with IExCor=  402 and IRadAn=       5 diagonalized for initial guess.
 HarFok:  IExCor=  402 AccDes= 0.00D+00 IRadAn=         5 IDoV= 1 UseB2=F ITyADJ=14
 ICtDFT=  3500011 ScaDFX=  1.000000  1.000000  1.000000  1.000000
 FoFCou: FMM=F IPFlag=           0 FMFlag=      100000 FMFlg1=           0
         NFxFlg=           0 DoJE=T BraDBF=F KetDBF=T FulRan=T
         wScrn=  0.000000 ICntrl=       500 IOpCl=  0 I1Cent=   200000004 NGrid=           0
         NMat0=    1 NMatS0=      1 NMatT0=    0 NMatD0=    1 NMtDS0=    0 NMtDT0=    0
 Petite list used in FoFCou.
 Requested convergence on RMS density matrix=1.00D-08 within  32 cycles.
 Requested convergence on MAX density matrix=1.00D-06.
 Requested convergence on             energy=1.00D-06.
 No special actions if energy rises.
 Inv3:  Mode=1 IEnd=    98086572.
 Iteration    1 A*A^-1 deviation from unit magnitude is 3.33D-15 for    968.
 Iteration    1 A*A^-1 deviation from orthogonality  is 2.13D-15 for   5623   5073.
 Iteration    1 A^-1*A deviation from unit magnitude is 3.33D-15 for   1861.
 Iteration    1 A^-1*A deviation from orthogonality  is 1.85D-15 for   4523   3357.
 Error on total polarization charges = -0.00004
 SCF Done:  E(RB3LYP) =  -873.297283765     A.U. after   12 cycles
            NFock= 12  Conv=0.51D-08     -V/T= 2.0038
 QCSCF skips out because SCF is already converged.
 D1PCM: PCM CHGder 1st derivatives, ID1Alg=3 FixD1E=F DoIter=F DoCFld=F I1PDM=0.
 Calling FoFJK, ICntrl=      2127 FMM=F ISym2X=0 I1Cent= 0 IOpClX= 0 NMat=1 NMatS=1 NMatT=0.
 ***** Axes restored to original set *****
 -------------------------------------------------------------------
 Center     Atomic                   Forces (Hartrees/Bohr)
 Number     Number              X              Y              Z
 -------------------------------------------------------------------
      1        7          -0.002535424   -0.000175186    0.000023450
      2        7           0.001067644    0.001615566    0.001209673
      3        7           0.000418073   -0.002677874   -0.000626128
      4        7          -0.001369736   -0.001100234    0.000727093
      5        8           0.001063686   -0.001091251    0.001277820
      6        6           0.000799775    0.001693791    0.000564673
      7        1           0.000620766    0.000506298    0.000231918
      8        6          -0.000892944   -0.000654430    0.000208645
      9        1           0.000323780    0.000086750    0.000088315
     10        6           0.001290720    0.000277413   -0.000378840
     11        1           0.000517154   -0.000449289   -0.000287469
     12        6          -0.001161636   -0.000665161    0.000887762
     13        1          -0.001721235   -0.000859301   -0.000648513
     14        6           0.001803782    0.000751891   -0.001619267
     15        6          -0.002416932   -0.002105302    0.000617312
     16        6           0.001993025    0.001635838   -0.000467283
     17        1           0.001930925   -0.000307330   -0.000484234
     18        6          -0.001851062   -0.000529396    0.000588774
     19        1          -0.000251388   -0.000408549   -0.000452174
     20        6           0.000333848    0.000447207   -0.000284555
     21        1          -0.000799128   -0.000001172   -0.000369035
     22        6           0.000325538   -0.001224262    0.000864398
     23        6           0.000247148    0.002325338   -0.001534385
     24        6           0.001013701    0.001156176   -0.001516494
     25        6          -0.001749036    0.000379664    0.000134204
     26        1           0.000061643    0.000561683    0.000891571
     27        6           0.000942695    0.000611476   -0.000458397
     28        1           0.000356744    0.000235633    0.000550715
     29        6           0.000258707   -0.001424379    0.000969855
     30        1          -0.000428754    0.000442845    0.000391185
     31        1           0.000146435   -0.000100670   -0.000211339
     32        1          -0.000338514    0.001046217   -0.000889253
 -------------------------------------------------------------------
 Cartesian Forces:  Max     0.002677874 RMS     0.001033233

 GradGradGradGradGradGradGradGradGradGradGradGradGradGradGradGradGradGrad
 Berny optimization.
 Using GEDIIS/GDIIS optimizer.
 FormGI is forming the generalized inverse of G from B-inverse, IUseBI=4.
 Internal  Forces:  Max     0.002812146 RMS     0.000765610
 Search for a local minimum.
 Step number   5 out of a maximum of  172
 All quantities printed in internal units (Hartrees-Bohrs-Radians)
 Mixed Optimization -- En-DIIS/RFO-DIIS
 Update second derivatives using D2CorX and points    4    5
 DE= -1.26D-03 DEPred=-1.26D-03 R= 9.94D-01
 TightC=F SS=  1.41D+00  RLast= 4.82D-01 DXNew= 1.4270D+00 1.4451D+00
 Trust test= 9.94D-01 RLast= 4.82D-01 DXMaxT set to 1.43D+00
 ITU=  1  1  0  1  0
 Use linear search instead of GDIIS.
     Eigenvalues ---    0.00297   0.00554   0.00669   0.00846   0.00937
     Eigenvalues ---    0.01561   0.01648   0.01686   0.01735   0.01953
     Eigenvalues ---    0.02112   0.02156   0.02202   0.02220   0.02259
     Eigenvalues ---    0.02273   0.02285   0.02294   0.02312   0.02337
     Eigenvalues ---    0.02395   0.02408   0.02423   0.02449   0.02464
     Eigenvalues ---    0.02637   0.03158   0.07237   0.07513   0.14530
     Eigenvalues ---    0.15989   0.15999   0.16000   0.16000   0.16000
     Eigenvalues ---    0.16000   0.16000   0.16000   0.16026   0.16028
     Eigenvalues ---    0.16413   0.22030   0.22074   0.22494   0.22662
     Eigenvalues ---    0.23541   0.23677   0.24539   0.24813   0.24965
     Eigenvalues ---    0.24994   0.24999   0.25000   0.25015   0.26325
     Eigenvalues ---    0.28065   0.30257   0.32362   0.33611   0.33835
     Eigenvalues ---    0.42226   0.43788   0.44382   0.45261   0.45955
     Eigenvalues ---    0.46494   0.46995   0.47635   0.48232   0.48456
     Eigenvalues ---    0.50403   0.51390   0.51493   0.52351   0.53090
     Eigenvalues ---    0.53499   0.53657   0.56178   0.56755   0.57096
     Eigenvalues ---    0.57539   0.57614   0.57665   0.57740   0.57762
     Eigenvalues ---    0.57782   0.57808   0.57911   0.58858   0.84942
 RFO step:  Lambda=-1.06912805D-03 EMin= 2.96588379D-03
 Quartic linear search produced a step of  0.12743.
 Iteration  1 RMS(Cart)=  0.12757389 RMS(Int)=  0.00566974
 Iteration  2 RMS(Cart)=  0.01012418 RMS(Int)=  0.00027796
 Iteration  3 RMS(Cart)=  0.00006037 RMS(Int)=  0.00027672
 Iteration  4 RMS(Cart)=  0.00000000 RMS(Int)=  0.00027672
 Variable       Old X    -DE/DX   Delta X   Delta X   Delta X     New X
                                 (Linear)    (Quad)   (Total)
    R1        2.51177   0.00168  -0.00017   0.00282   0.00266   2.51442
    R2        2.53198   0.00029   0.00033   0.00125   0.00158   2.53356
    R3        2.52413  -0.00002   0.00030   0.00069   0.00099   2.52512
    R4        2.51548   0.00002  -0.00073  -0.00169  -0.00242   2.51306
    R5        2.51501  -0.00022  -0.00040  -0.00143  -0.00183   2.51318
    R6        2.55480   0.00127  -0.00091   0.00017  -0.00074   2.55407
    R7        2.62578   0.00186   0.00197   0.00794   0.00991   2.63568
    R8        2.57283   0.00042  -0.00061  -0.00051  -0.00112   2.57171
    R9        2.75943   0.00037  -0.00136  -0.00237  -0.00372   2.75571
   R10        2.32090  -0.00118  -0.00030  -0.00210  -0.00241   2.31849
   R11        2.05357   0.00068  -0.00013   0.00121   0.00108   2.05465
   R12        2.63257   0.00122  -0.00012   0.00244   0.00232   2.63489
   R13        2.04753   0.00035  -0.00062  -0.00058  -0.00120   2.04633
   R14        2.62536   0.00099   0.00016   0.00229   0.00245   2.62781
   R15        2.04817   0.00074  -0.00042   0.00061   0.00019   2.04836
   R16        2.62387   0.00121  -0.00049   0.00136   0.00087   2.62474
   R17        2.04430   0.00152  -0.00033   0.00212   0.00179   2.04609
   R18        2.64734  -0.00085  -0.00043  -0.00281  -0.00323   2.64410
   R19        2.81703  -0.00100  -0.00283  -0.00979  -0.01262   2.80440
   R20        2.65012  -0.00087  -0.00059  -0.00322  -0.00380   2.64632
   R21        2.04382   0.00163  -0.00025   0.00253   0.00229   2.04611
   R22        2.62125   0.00172  -0.00038   0.00290   0.00252   2.62377
   R23        2.04810   0.00064  -0.00047   0.00030  -0.00017   2.04794
   R24        2.62102   0.00029  -0.00018   0.00026   0.00007   2.62110
   R25        2.04136   0.00081  -0.00059   0.00028  -0.00032   2.04105
   R26        2.64534   0.00125   0.00020   0.00312   0.00331   2.64866
   R27        2.86004  -0.00049   0.00057   0.00024   0.00080   2.86085
   R28        2.77485  -0.00059  -0.00032  -0.00254  -0.00286   2.77198
   R29        2.03597   0.00091  -0.00075   0.00005  -0.00070   2.03527
   R30        2.60856   0.00186  -0.00058   0.00209   0.00152   2.61008
   R31        2.03960   0.00063  -0.00071  -0.00030  -0.00101   2.03859
   R32        2.05709   0.00063   0.00003   0.00149   0.00151   2.05860
   R33        2.05625   0.00008  -0.00006   0.00018   0.00012   2.05637
   R34        2.05071   0.00136  -0.00013   0.00258   0.00245   2.05316
    A1        2.06426  -0.00098  -0.00057  -0.00510  -0.00566   2.05859
    A2        2.08095  -0.00178  -0.00010  -0.00747  -0.00758   2.07338
    A3        1.85690  -0.00049   0.00059  -0.00043   0.00009   1.85699
    A4        1.86005  -0.00022  -0.00024  -0.00114  -0.00146   1.85858
    A5        2.25792   0.00000   0.00024   0.00018   0.00040   2.25832
    A6        2.16503   0.00022  -0.00002   0.00128   0.00125   2.16628
    A7        2.01473   0.00097  -0.00095   0.00270   0.00175   2.01647
    A8        2.16631  -0.00096   0.00052  -0.00251  -0.00199   2.16432
    A9        2.10214  -0.00000   0.00043  -0.00019   0.00025   2.10239
   A10        2.10721  -0.00060   0.00011  -0.00272  -0.00261   2.10460
   A11        2.05288   0.00114  -0.00048   0.00452   0.00403   2.05691
   A12        2.12308  -0.00054   0.00037  -0.00177  -0.00140   2.12168
   A13        2.10869   0.00033   0.00003   0.00135   0.00138   2.11007
   A14        2.07620  -0.00068   0.00033  -0.00220  -0.00187   2.07433
   A15        2.09827   0.00035  -0.00037   0.00081   0.00044   2.09871
   A16        2.08801   0.00170   0.00051   0.01136   0.01187   2.09988
   A17        2.08110  -0.00065  -0.00015  -0.00349  -0.00364   2.07745
   A18        2.11352  -0.00104  -0.00039  -0.00778  -0.00818   2.10534
   A19        2.12558   0.00213   0.00035   0.00884   0.00917   2.13476
   A20        2.04016   0.00036   0.00124   0.00418   0.00541   2.04556
   A21        2.11743  -0.00249  -0.00159  -0.01296  -0.01457   2.10286
   A22        2.04113   0.00037   0.00074   0.00305   0.00377   2.04490
   A23        2.12225   0.00244  -0.00004   0.00918   0.00913   2.13138
   A24        2.11979  -0.00281  -0.00070  -0.01218  -0.01290   2.10689
   A25        2.11158  -0.00074  -0.00056  -0.00668  -0.00725   2.10433
   A26        2.07905  -0.00089   0.00017  -0.00333  -0.00316   2.07589
   A27        2.09189   0.00164   0.00036   0.01029   0.01064   2.10252
   A28        2.10069   0.00034  -0.00028   0.00057   0.00029   2.10098
   A29        2.07779  -0.00064  -0.00001  -0.00226  -0.00229   2.07550
   A30        2.10469   0.00030   0.00029   0.00166   0.00195   2.10663
   A31        2.13802  -0.00045   0.00105  -0.00016   0.00089   2.13891
   A32        2.06183   0.00036  -0.00017   0.00185   0.00166   2.06349
   A33        2.08333   0.00009  -0.00088  -0.00166  -0.00254   2.08078
   A34        2.14443   0.00051   0.00014   0.00213   0.00225   2.14668
   A35        2.10587   0.00002  -0.00046  -0.00060  -0.00106   2.10481
   A36        2.03286  -0.00053   0.00032  -0.00147  -0.00116   2.03170
   A37        2.06267  -0.00017  -0.00016  -0.00077  -0.00295   2.05972
   A38        2.09375  -0.00137   0.00166  -0.00189  -0.00225   2.09150
   A39        2.12675   0.00155  -0.00144   0.00330  -0.00016   2.12659
   A40        1.92609   0.00071  -0.00082   0.00036  -0.00060   1.92549
   A41        2.24629   0.00042   0.00124   0.00605   0.00722   2.25351
   A42        2.11055  -0.00112  -0.00044  -0.00586  -0.00637   2.10418
   A43        2.11449   0.00068  -0.00304  -0.00362  -0.00664   2.10785
   A44        1.85744  -0.00033   0.00026  -0.00035  -0.00013   1.85731
   A45        2.31125  -0.00035   0.00278   0.00396   0.00676   2.31801
   A46        1.92418   0.00033   0.00021   0.00200   0.00217   1.92634
   A47        2.11961   0.00013  -0.00176  -0.00306  -0.00480   2.11480
   A48        2.23939  -0.00046   0.00154   0.00109   0.00265   2.24204
   A49        1.88252   0.00044   0.00060   0.00450   0.00510   1.88761
   A50        1.93008  -0.00016   0.00055   0.00111   0.00165   1.93173
   A51        1.93323  -0.00051   0.00131  -0.00096   0.00035   1.93359
   A52        1.91113   0.00016  -0.00074   0.00100   0.00025   1.91138
   A53        1.92193  -0.00019  -0.00043  -0.00353  -0.00397   1.91796
   A54        1.88513   0.00026  -0.00129  -0.00215  -0.00345   1.88169
    D1       -3.14115  -0.00009   0.00014  -0.00379  -0.00364   3.13840
    D2        0.00528  -0.00016   0.00033  -0.00624  -0.00590  -0.00062
    D3       -0.00557   0.00016  -0.00030   0.00775   0.00748   0.00191
    D4       -3.14109  -0.00005   0.00074  -0.00240  -0.00173   3.14037
    D5        3.13871   0.00008  -0.00167  -0.00271  -0.00448   3.13423
    D6       -0.00864   0.00026  -0.00173   0.00806   0.00635  -0.00228
    D7        0.00550  -0.00029   0.00034  -0.01222  -0.01187  -0.00637
    D8        3.13959  -0.00012   0.00018  -0.00227  -0.00205   3.13754
    D9        0.01315  -0.00069   0.00378  -0.02703  -0.02324  -0.01009
   D10        3.13051  -0.00019   0.00225  -0.00003   0.00235   3.13287
   D11       -0.00613   0.00047  -0.00267   0.01616   0.01351   0.00738
   D12        3.14092   0.00025  -0.00147   0.01109   0.00964  -3.13263
   D13       -0.01529   0.00065  -0.00348   0.02787   0.02438   0.00909
   D14       -3.13484   0.00018  -0.00211   0.00312   0.00111  -3.13373
   D15       -3.13629   0.00036  -0.00215   0.01034   0.00819  -3.12811
   D16        0.02734  -0.00011  -0.00078  -0.01440  -0.01509   0.01225
   D17       -3.12735  -0.00029   0.00108  -0.01481  -0.01371  -3.14107
   D18        0.01087  -0.00035   0.00170  -0.01684  -0.01510  -0.00423
   D19       -0.00497  -0.00003  -0.00016   0.00153   0.00139  -0.00358
   D20        3.13325  -0.00009   0.00046  -0.00050   0.00001   3.13326
   D21        3.10904   0.00031  -0.00708  -0.00678  -0.01385   3.09519
   D22        1.01966  -0.00006  -0.00687  -0.01143  -0.01829   1.00137
   D23       -1.06970   0.00006  -0.00646  -0.00884  -0.01528  -1.08499
   D24       -0.00874  -0.00001  -0.00555  -0.02703  -0.03258  -0.04132
   D25       -2.09811  -0.00038  -0.00533  -0.03168  -0.03702  -2.13513
   D26        2.09570  -0.00027  -0.00492  -0.02909  -0.03401   2.06169
   D27       -3.14149   0.00004  -0.00103  -0.00064  -0.00167   3.14003
   D28       -0.00625   0.00016  -0.00075   0.00447   0.00374  -0.00250
   D29        0.00517  -0.00003  -0.00084  -0.00320  -0.00404   0.00113
   D30        3.14041   0.00009  -0.00055   0.00191   0.00137  -3.14140
   D31       -3.12797  -0.00007   0.00197   0.00188   0.00384  -3.12413
   D32        0.00735  -0.00017   0.00112  -0.00417  -0.00306   0.00428
   D33        0.00722   0.00005   0.00226   0.00704   0.00930   0.01652
   D34       -3.14066  -0.00006   0.00140   0.00099   0.00240  -3.13826
   D35       -3.11405   0.00008   0.00024   0.00316   0.00337  -3.11068
   D36       -0.00786   0.00020  -0.00111   0.00587   0.00473  -0.00313
   D37        0.02130  -0.00002  -0.00061  -0.00286  -0.00348   0.01782
   D38        3.12749   0.00010  -0.00196  -0.00015  -0.00212   3.12537
   D39        0.00705  -0.00019   0.00071  -0.00776  -0.00708  -0.00003
   D40       -3.14089   0.00004  -0.00038   0.00290   0.00250  -3.13838
   D41        3.11270  -0.00001  -0.00066  -0.00461  -0.00529   3.10741
   D42       -0.03523   0.00022  -0.00174   0.00605   0.00429  -0.03094
   D43       -0.59649  -0.00020  -0.02764  -0.11704  -0.14471  -0.74120
   D44        2.55084  -0.00040  -0.02758  -0.12788  -0.15546   2.39539
   D45        2.55114  -0.00043  -0.02660  -0.12722  -0.15383   2.39732
   D46       -0.58471  -0.00063  -0.02655  -0.13806  -0.16458  -0.74928
   D47        3.11356   0.00004   0.00180   0.00386   0.00562   3.11917
   D48        0.01143  -0.00024   0.00263  -0.00455  -0.00194   0.00949
   D49       -0.03405   0.00025   0.00175   0.01518   0.01689  -0.01716
   D50       -3.13618  -0.00003   0.00258   0.00677   0.00933  -3.12685
   D51        3.12487   0.00015  -0.00293  -0.00098  -0.00388   3.12099
   D52       -0.01078   0.00024  -0.00211   0.00490   0.00278  -0.00800
   D53        0.02229  -0.00008  -0.00209  -0.00891  -0.01102   0.01127
   D54       -3.11336   0.00002  -0.00127  -0.00303  -0.00436  -3.11771
   D55       -3.13940  -0.00014   0.00179  -0.00220  -0.00038  -3.13978
   D56        0.00769  -0.00024   0.00080  -0.00849  -0.00768   0.00001
   D57        0.00815  -0.00005   0.00261   0.00370   0.00631   0.01447
   D58       -3.12794  -0.00015   0.00162  -0.00259  -0.00099  -3.12893
   D59       -0.00509   0.00027   0.00011   0.01246   0.01261   0.00751
   D60       -3.13948   0.00011   0.00027   0.00289   0.00317  -3.13630
   D61       -3.14136   0.00017  -0.00086   0.00637   0.00554  -3.13582
   D62        0.00744   0.00001  -0.00070  -0.00321  -0.00389   0.00355
   D63        3.06670   0.00034  -0.00001   0.04335   0.04329   3.10999
   D64       -0.06884  -0.00078   0.00488  -0.07925  -0.07432  -0.14316
   D65       -0.08193   0.00050  -0.00016   0.05271   0.05250  -0.02943
   D66        3.06571  -0.00062   0.00473  -0.06989  -0.06511   3.00060
   D67       -3.04571  -0.00140  -0.00574  -0.14957  -0.15528   3.08219
   D68        0.06940  -0.00083  -0.00741  -0.11997  -0.12732  -0.05792
   D69        0.08972  -0.00025  -0.01068  -0.02483  -0.03558   0.05414
   D70       -3.07835   0.00031  -0.01235   0.00477  -0.00761  -3.08596
   D71       -0.00323  -0.00007   0.00056   0.00085   0.00140  -0.00182
   D72        3.13244   0.00017  -0.00073   0.00634   0.00560   3.13804
   D73        3.13446  -0.00013   0.00124  -0.00153  -0.00026   3.13420
   D74       -0.01306   0.00011  -0.00005   0.00397   0.00394  -0.00912
         Item               Value     Threshold  Converged?
 Maximum Force            0.002812     0.000450     NO 
 RMS     Force            0.000766     0.000300     NO 
 Maximum Displacement     0.716809     0.001800     NO 
 RMS     Displacement     0.130357     0.001200     NO 
 Predicted change in Energy=-6.503391D-04
 GradGradGradGradGradGradGradGradGradGradGradGradGradGradGradGradGradGrad

                          Input orientation:                          
 ---------------------------------------------------------------------
 Center     Atomic      Atomic             Coordinates (Angstroms)
 Number     Number       Type             X           Y           Z
 ---------------------------------------------------------------------
      1          7           0        3.408542    3.295650    4.203901
      2          7           0        0.752411    2.335399    4.510952
      3          7           0        0.218904    3.311014    7.168485
      4          7           0       -1.933076    3.516455    7.742242
      5          8           0       -2.715363    2.503980    5.262349
      6          6           0        4.711970    3.500350    4.375955
      7          1           0        4.985682    4.478948    4.762728
      8          6           0        5.694542    2.553367    4.089739
      9          1           0        6.741301    2.779841    4.249797
     10          6           0        5.283817    1.319507    3.597197
     11          1           0        6.004691    0.541574    3.373358
     12          6           0        3.926717    1.090782    3.409694
     13          1           0        3.578541    0.129012    3.054582
     14          6           0        3.017090    2.106007    3.725372
     15          6           0        1.559696    1.894997    3.541486
     16          6           0        1.067643    1.264807    2.391796
     17          1           0        1.743204    0.936135    1.612089
     18          6           0       -0.303892    1.102260    2.249556
     19          1           0       -0.711101    0.634999    1.360567
     20          6           0       -1.141528    1.560850    3.255488
     21          1           0       -2.216083    1.463464    3.206388
     22          6           0       -0.560254    2.170779    4.375583
     23          6           0       -1.511869    2.649456    5.451303
     24          6           0       -1.030965    3.144053    6.745836
     25          6           0       -1.187814    3.934410    8.801449
     26          1           0       -1.660280    4.276737    9.706744
     27          6           0        0.134454    3.800585    8.425420
     28          1           0        1.020758    4.032944    8.994836
     29          6           0       -3.390974    3.487047    7.728716
     30          1           0       -3.746027    3.809829    8.706704
     31          1           0       -3.753180    2.481498    7.524209
     32          1           0       -3.782758    4.144660    6.957679
 ---------------------------------------------------------------------
                    Distance matrix (angstroms):
                    1          2          3          4          5
     1  N    0.000000
     2  N    2.841020   0.000000
     3  N    4.354629   2.880788   0.000000
     4  N    6.411045   4.364398   2.236609   0.000000
     5  O    6.264924   3.552249   3.590902   2.790510   0.000000
     6  C    1.330574   4.129581   5.293554   7.449079   7.546106
     7  H    2.049354   4.751713   5.465703   7.594281   7.965940
     8  C    2.406203   4.964835   6.327347   8.511690   8.491405
     9  H    3.372750   6.011034   7.165371   9.380009   9.514717
    10  C    2.791037   4.732930   6.509497   8.607643   8.256064
    11  H    3.874884   5.665543   7.453061   9.536520   9.135572
    12  C    2.400149   3.583024   5.727636   7.680627   7.038941
    13  H    3.373045   3.869905   6.191648   7.989171   7.080109
    14  C    1.340700   2.408013   4.597490   6.529069   5.948251
    15  C    2.412230   1.336237   4.118004   5.698679   4.648480
    16  C    3.589966   2.395070   5.265366   6.534639   4.907826
    17  H    3.880484   3.367940   6.231941   7.599465   5.971714
    18  C    4.734194   2.783939   5.417358   6.217087   4.105720
    19  H    5.668780   3.867577   6.462034   7.107868   4.768025
    20  C    4.961065   2.400651   4.497266   4.958014   2.719181
    21  H    5.999029   3.357695   5.004080   4.986866   2.357739
    22  C    4.128698   1.329854   3.115690   3.876838   2.354118
    23  C    5.117033   2.471812   2.526251   2.485458   1.226893
    24  C    5.117972   2.971373   1.329917   1.394744   2.334015
    25  C    6.532378   4.972894   2.243669   1.360890   4.111540
    26  H    7.545646   6.048647   3.302531   2.124080   4.899848
    27  C    5.366176   4.225128   1.351553   2.195937   4.450579
    28  H    5.403534   4.801967   2.121252   3.249751   5.497980
    29  C    7.661225   5.371028   3.657330   1.458257   2.739678
    30  H    8.469208   6.325680   4.282011   2.074379   3.825061
    31  H    7.935840   5.422307   4.073339   2.105103   2.488690
    32  H    7.747187   5.461470   4.093006   2.105114   2.589460
                    6          7          8          9         10
     6  C    0.000000
     7  H    1.087275   0.000000
     8  C    1.394326   2.159459   0.000000
     9  H    2.157135   2.496450   1.082872   0.000000
    10  C    2.385277   3.380742   1.390576   2.163959   0.000000
    11  H    3.380929   4.297865   2.157940   2.514075   1.083948
    12  C    2.712250   3.798918   2.393078   3.388300   1.388954
    13  H    3.794286   4.880548   3.380311   4.296333   2.149343
    14  C    2.289120   3.253047   2.738913   3.820840   2.402720
    15  C    3.634601   4.461571   4.222675   5.304119   3.768735
    16  C    4.713349   5.594913   5.094271   6.159374   4.385443
    17  H    4.798721   5.743841   4.936321   5.944554   4.077201
    18  C    5.952418   6.760003   6.439968   7.513320   5.752027
    19  H    6.834654   7.668375   7.222242   8.275644   6.435068
    20  C    6.267420   6.951962   6.957940   8.038258   6.438950
    21  H    7.315375   7.961203   8.034064   9.113521   7.511455
    22  C    5.437288   6.019545   6.273002   7.327992   5.956820
    23  C    6.373112   6.785229   7.334538   8.341188   7.168530
    24  C    6.222908   6.474156   7.255081   8.171351   7.288304
    25  C    7.387886   7.397286   8.454249   9.215283   8.706548
    26  H    8.344199   8.285710   9.413509  10.129438   9.710420
    27  C    6.118984   6.116364   7.160186   7.882143   7.482208
    28  H    5.936561   5.816380   6.934939   7.537259   7.393979
    29  C    8.769200   8.941437   9.831608  10.736200   9.849857
    30  H    9.507307   9.604447  10.583923  11.441545  10.669904
    31  H    9.088913   9.379941  10.052871  10.997496   9.921641
    32  H    8.901732   9.045169  10.028784  10.952222  10.073585
                   11         12         13         14         15
    11  H    0.000000
    12  C    2.149634   0.000000
    13  H    2.481538   1.082743   0.000000
    14  C    3.390741   1.399199   2.161873   0.000000
    15  C    4.649516   2.503381   2.726080   1.484026   0.000000
    16  C    5.085369   3.039853   2.834418   2.507266   1.400372
    17  H    4.627961   2.832495   2.469958   2.730815   2.162328
    18  C    6.432380   4.386810   4.082715   3.770206   2.402181
    19  H    7.011556   5.090777   4.639692   4.653554   3.391242
    20  C    7.219506   5.092333   4.936555   4.220437   2.736798
    21  H    8.273989   6.157452   5.948233   5.297952   3.815104
    22  C    6.837928   4.715108   4.800362   3.636530   2.294768
    23  C    8.078347   6.014636   6.165159   4.877052   3.694743
    24  C    8.224777   6.318574   6.630488   5.156306   4.305755
    25  C    9.628481   7.957115   8.380076   6.840383   6.274969
    26  H   10.621441   9.000982   9.428686   7.897257   7.351962
    27  C    8.402629   6.847028   7.361256   5.768157   5.432808
    28  H    8.284339   6.949441   7.554440   5.955307   5.882202
    29  C   10.766776   8.828626   9.038698   7.680971   6.676575
    30  H   11.584584   9.711979   9.957118   8.570673   7.648318
    31  H   10.780024   8.822933   8.903140   7.772304   6.665788
    32  H   11.028316   9.019444   9.249233   7.800118   6.728535
                   16         17         18         19         20
    16  C    0.000000
    17  H    1.082752   0.000000
    18  C    1.388438   2.150480   0.000000
    19  H    2.150354   2.485470   1.083722   0.000000
    20  C    2.390406   3.378271   1.387025   2.152485   0.000000
    21  H    3.389082   4.300677   2.168518   2.521583   1.080075
    22  C    2.721441   3.803573   2.393208   3.386989   1.401609
    23  C    4.234586   5.317005   3.755557   4.629621   2.478674
    24  C    5.185883   6.239093   4.991401   5.949688   3.834226
    25  C    7.300515   8.322706   7.192336   8.153532   6.032712
    26  H    8.367900   9.395040   8.217466   9.155428   7.018821
    27  C    6.611023   7.564036   6.753843   7.787685   5.776915
    28  H    7.159952   8.038477   7.472777   8.533898   6.612628
    29  C    7.300707   8.383321   6.725955   7.474571   5.364701
    30  H    8.338263   9.419308   7.802178   8.558975   6.446478
    31  H    7.145791   8.218976   6.451500   7.117182   5.088251
    32  H    7.257219   8.331040   6.597358   7.285634   5.230525
                   21         22         23         24         25
    21  H    0.000000
    22  C    2.146877   0.000000
    23  C    2.634794   1.513895   0.000000
    24  C    4.093480   2.605174   1.466871   0.000000
    25  C    6.202227   4.805467   3.602720   2.207897   0.000000
    26  H    7.104791   5.836642   4.558382   3.232025   1.077019
    27  C    6.182673   4.420414   3.588989   2.147146   1.381195
    28  H    7.112348   5.225395   4.569995   3.171386   2.219211
    29  C    5.091828   4.581380   3.069072   2.579407   2.490943
    30  H    6.172490   5.620876   4.115284   3.414649   2.562996
    31  H    4.694959   4.495016   3.057552   2.907800   3.213005
    32  H    4.869853   4.576894   3.108334   2.935721   3.190208
                   26         27         28         29         30
    26  H    0.000000
    27  C    2.256010   0.000000
    28  H    2.784638   1.078777   0.000000
    29  C    2.744359   3.607262   4.622168   0.000000
    30  H    2.359751   3.890673   4.780694   1.089363   0.000000
    31  H    3.516615   4.203079   5.230699   1.088185   1.778430
    32  H    3.475588   4.197285   5.218836   1.086484   1.781165
                   31         32
    31  H    0.000000
    32  H    1.757254   0.000000
 Stoichiometry    C15H12N4O
 Framework group  C1[X(C15H12N4O)]
 Deg. of freedom    90
 Full point group                 C1      NOp   1
 Largest Abelian subgroup         C1      NOp   1
 Largest concise Abelian subgroup C1      NOp   1
                         Standard orientation:                         
 ---------------------------------------------------------------------
 Center     Atomic      Atomic             Coordinates (Angstroms)
 Number     Number       Type             X           Y           Z
 ---------------------------------------------------------------------
      1          7           0       -2.575569   -1.070781   -0.867812
      2          7           0       -0.352255    0.510522   -0.075505
      3          7           0        1.621559   -1.572346    0.178775
      4          7           0        3.763050   -0.934122    0.083362
      5          8           0        2.981692    1.733691   -0.159957
      6          6           0       -3.550009   -1.976775   -0.876232
      7          1           0       -3.409928   -2.809408   -1.561262
      8          6           0       -4.691944   -1.901255   -0.079724
      9          1           0       -5.452328   -2.670442   -0.132433
     10          6           0       -4.815754   -0.812838    0.776853
     11          1           0       -5.675388   -0.713155    1.429567
     12          6           0       -3.808214    0.143035    0.795904
     13          1           0       -3.866464    0.985032    1.474121
     14          6           0       -2.700628   -0.021103   -0.043183
     15          6           0       -1.603587    0.978311   -0.046028
     16          6           0       -1.885423    2.349864   -0.024757
     17          1           0       -2.909436    2.701634   -0.021897
     18          6           0       -0.830940    3.252842   -0.046140
     19          1           0       -1.022777    4.319444   -0.049652
     20          6           0        0.467738    2.766787   -0.078177
     21          1           0        1.330908    3.415814   -0.094348
     22          6           0        0.655746    1.377876   -0.087535
     23          6           0        2.089509    0.892678   -0.115547
     24          6           0        2.430224   -0.524745    0.047352
     25          6           0        3.747770   -2.286834    0.231536
     26          1           0        4.666905   -2.845469    0.287105
     27          6           0        2.418657   -2.658484    0.286635
     28          1           0        2.002574   -3.647722    0.396373
     29          6           0        4.979416   -0.134890   -0.007180
     30          1           0        5.833083   -0.801960    0.106765
     31          1           0        5.001741    0.620952    0.775349
     32          1           0        5.034707    0.376032   -0.964441
 ---------------------------------------------------------------------
 Rotational constants (GHZ):           0.6188426           0.2076128           0.1600141
 Standard basis: 6-311G(d) (5D, 7F)
 There are   416 symmetry adapted cartesian basis functions of A   symmetry.
 There are   396 symmetry adapted basis functions of A   symmetry.
   396 basis functions,   700 primitive gaussians,   416 cartesian basis functions
    69 alpha electrons       69 beta electrons
       nuclear repulsion energy      1399.6734102161 Hartrees.
 NAtoms=   32 NActive=   32 NUniq=   32 SFac= 1.00D+00 NAtFMM=   60 NAOKFM=F Big=F
 Integral buffers will be    131072 words long.
 Raffenetti 2 integral format.
 Two-electron integral symmetry is turned on.
 Nuclear repulsion after empirical dispersion term =     1399.6045061297 Hartrees.
 ------------------------------------------------------------------------------
 Polarizable Continuum Model (PCM)
 =================================
 Model                : PCM.
 Atomic radii         : UFF (Universal Force Field).
 Polarization charges : Total charges.
 Charge compensation  : None.
 Solution method      : On-the-fly selection.
 Cavity type          : SAS (Solvent Accessible Surface) (Alpha=1.000).
 Cavity algorithm     : GePol (No added spheres)
                        Default sphere list used, NSphG=   32.
                        Lebedev-Laikov grids with approx.  5.0 points / Ang**2.
                        Smoothing algorithm: York/Karplus (Gamma=1.0000).
                        Polarization charges: spherical gaussians, with
                                              point-specific exponents (IZeta= 3).
                        Self-potential: point-specific (ISelfS= 7).
                        Self-field    : sphere-specific E.n sum rule (ISelfD= 2).
 1st derivatives      : Analytical E(r).r(x)/FMM algorithm (CHGder, D1EAlg=3).
                        Cavity 1st derivative terms included.
 Solvent              : Acetonitrile, Eps=  35.688000 Eps(inf)=   1.806874
                        RSolv=   2.155000 Ang.
 ------------------------------------------------------------------------------
 One-electron integrals computed using PRISM.
 NBasis=   396 RedAO= T EigKep=  2.98D-04  NBF=   396
 NBsUse=   396 1.00D-06 EigRej= -1.00D+00 NBFU=   396
 Initial guess from the checkpoint file:  "1.chk"
 B after Tr=    -0.000000    0.000000    0.000000
         Rot=    0.999986   -0.004688   -0.002117    0.001079 Ang=  -0.60 deg.
 ExpMin= 1.03D-01 ExpMax= 8.59D+03 ExpMxC= 1.30D+03 IAcc=3 IRadAn=         5 AccDes= 0.00D+00
 Harris functional with IExCor=  402 and IRadAn=       5 diagonalized for initial guess.
 HarFok:  IExCor=  402 AccDes= 0.00D+00 IRadAn=         5 IDoV= 1 UseB2=F ITyADJ=14
 ICtDFT=  3500011 ScaDFX=  1.000000  1.000000  1.000000  1.000000
 FoFCou: FMM=F IPFlag=           0 FMFlag=      100000 FMFlg1=           0
         NFxFlg=           0 DoJE=T BraDBF=F KetDBF=T FulRan=T
         wScrn=  0.000000 ICntrl=       500 IOpCl=  0 I1Cent=   200000004 NGrid=           0
         NMat0=    1 NMatS0=      1 NMatT0=    0 NMatD0=    1 NMtDS0=    0 NMtDT0=    0
 Petite list used in FoFCou.
 Requested convergence on RMS density matrix=1.00D-08 within  32 cycles.
 Requested convergence on MAX density matrix=1.00D-06.
 Requested convergence on             energy=1.00D-06.
 No special actions if energy rises.
 Inv3:  Mode=1 IEnd=    98189523.
 Iteration    1 A*A^-1 deviation from unit magnitude is 3.33D-15 for   1996.
 Iteration    1 A*A^-1 deviation from orthogonality  is 2.55D-15 for   5417   1665.
 Iteration    1 A^-1*A deviation from unit magnitude is 3.33D-15 for   3041.
 Iteration    1 A^-1*A deviation from orthogonality  is 2.96D-15 for   4215   3555.
 Error on total polarization charges = -0.00006
 SCF Done:  E(RB3LYP) =  -873.297224002     A.U. after   12 cycles
            NFock= 12  Conv=0.61D-08     -V/T= 2.0038
 QCSCF skips out because SCF is already converged.
 D1PCM: PCM CHGder 1st derivatives, ID1Alg=3 FixD1E=F DoIter=F DoCFld=F I1PDM=0.
 Calling FoFJK, ICntrl=      2127 FMM=F ISym2X=0 I1Cent= 0 IOpClX= 0 NMat=1 NMatS=1 NMatT=0.
 ***** Axes restored to original set *****
 -------------------------------------------------------------------
 Center     Atomic                   Forces (Hartrees/Bohr)
 Number     Number              X              Y              Z
 -------------------------------------------------------------------
      1        7          -0.001837846   -0.000864641   -0.000252402
      2        7           0.001991747    0.002464614   -0.000311745
      3        7          -0.000098519    0.000649178   -0.002294996
      4        7           0.001810442   -0.000142035   -0.002034367
      5        8          -0.001431842    0.004919311   -0.001781394
      6        6           0.000927069    0.000652023    0.000131308
      7        1           0.000484479    0.000055010    0.000013031
      8        6          -0.001729054   -0.000480719   -0.000445586
      9        1           0.000760571    0.000069689    0.000276906
     10        6           0.001165982    0.000474434    0.000420684
     11        1           0.000664363   -0.000243485   -0.000256632
     12        6           0.000072266    0.000328356    0.000444650
     13        1          -0.000903913   -0.000481460   -0.000556793
     14        6           0.003751833    0.000527392    0.000547498
     15        6          -0.004081701   -0.000832718    0.000157379
     16        6           0.000715912    0.000239019   -0.000034720
     17        1           0.000979255   -0.000061889   -0.000285104
     18        6          -0.001256432    0.000091186    0.000372165
     19        1          -0.000452440   -0.000507612   -0.000393330
     20        6           0.001197153   -0.000132477    0.000708085
     21        1          -0.000837280   -0.000055008   -0.000470608
     22        6          -0.001801552    0.002809073   -0.001263878
     23        6           0.002352563   -0.012746689    0.003614469
     24        6          -0.001908811    0.003133745    0.000609489
     25        6          -0.001775532   -0.000547795   -0.000634290
     26        1           0.000687040    0.000620073    0.001491888
     27        6           0.001297684   -0.000388210    0.000751651
     28        1           0.000377421    0.000131622    0.001267512
     29        6          -0.001794251   -0.001692175    0.000706265
     30        1           0.000254130    0.000696132    0.000086727
     31        1           0.000669384    0.000387459    0.000145332
     32        1          -0.000250123    0.000928598   -0.000729194
 -------------------------------------------------------------------
 Cartesian Forces:  Max     0.012746689 RMS     0.001863391

 GradGradGradGradGradGradGradGradGradGradGradGradGradGradGradGradGradGrad
 Berny optimization.
 Using GEDIIS/GDIIS optimizer.
 FormGI is forming the generalized inverse of G from B-inverse, IUseBI=4.
 Internal  Forces:  Max     0.003340244 RMS     0.000800437
 Search for a local minimum.
 Step number   6 out of a maximum of  172
 All quantities printed in internal units (Hartrees-Bohrs-Radians)
 Mixed Optimization -- En-DIIS/RFO-DIIS
 Swapping is turned off.
 Update second derivatives using D2CorX and points    5    6
 DE=  5.98D-05 DEPred=-6.50D-04 R=-9.19D-02
 Trust test=-9.19D-02 RLast= 4.02D-01 DXMaxT set to 7.14D-01
 ITU= -1  1  1  0  1  0
     Eigenvalues ---    0.00280   0.00558   0.00690   0.00790   0.01528
     Eigenvalues ---    0.01646   0.01672   0.01737   0.01872   0.02112
     Eigenvalues ---    0.02155   0.02198   0.02219   0.02246   0.02262
     Eigenvalues ---    0.02284   0.02286   0.02296   0.02312   0.02389
     Eigenvalues ---    0.02405   0.02414   0.02426   0.02433   0.02540
     Eigenvalues ---    0.02643   0.04494   0.07236   0.07439   0.14830
     Eigenvalues ---    0.15626   0.15991   0.15999   0.15999   0.16000
     Eigenvalues ---    0.16000   0.16000   0.16000   0.16027   0.16031
     Eigenvalues ---    0.16049   0.21878   0.22065   0.22417   0.22620
     Eigenvalues ---    0.23296   0.23748   0.24382   0.24714   0.24867
     Eigenvalues ---    0.24945   0.24996   0.25000   0.25014   0.25294
     Eigenvalues ---    0.28139   0.30514   0.32321   0.33631   0.33774
     Eigenvalues ---    0.42253   0.43547   0.43947   0.44998   0.45311
     Eigenvalues ---    0.46360   0.46986   0.47637   0.47862   0.48413
     Eigenvalues ---    0.50411   0.51352   0.51428   0.52375   0.52633
     Eigenvalues ---    0.53502   0.53820   0.55948   0.56782   0.56857
     Eigenvalues ---    0.57527   0.57562   0.57652   0.57731   0.57749
     Eigenvalues ---    0.57783   0.57797   0.57818   0.58858   0.85006
 En-DIIS/RFO-DIIS/Sim-DIIS IScMMF=       -3 using points:     6    5
 RFO step:  Lambda=-1.55503552D-03.
 DidBck=T Rises=T En-DIIS coefs:    0.48751    0.51249
 Iteration  1 RMS(Cart)=  0.06251807 RMS(Int)=  0.00145216
 Iteration  2 RMS(Cart)=  0.00367099 RMS(Int)=  0.00017459
 Iteration  3 RMS(Cart)=  0.00000346 RMS(Int)=  0.00017458
 Iteration  4 RMS(Cart)=  0.00000000 RMS(Int)=  0.00017458
 Variable       Old X    -DE/DX   Delta X   Delta X   Delta X     New X
                                 (Linear)    (Quad)   (Total)
    R1        2.51442   0.00121  -0.00136   0.00445   0.00309   2.51751
    R2        2.53356  -0.00062  -0.00081   0.00060  -0.00021   2.53334
    R3        2.52512  -0.00019  -0.00051   0.00038  -0.00013   2.52499
    R4        2.51306   0.00167   0.00124   0.00034   0.00158   2.51464
    R5        2.51318   0.00038   0.00094  -0.00091   0.00003   2.51321
    R6        2.55407   0.00135   0.00038   0.00253   0.00291   2.55698
    R7        2.63568  -0.00071  -0.00508   0.00608   0.00100   2.63668
    R8        2.57171   0.00096   0.00057   0.00101   0.00158   2.57329
    R9        2.75571   0.00111   0.00191   0.00023   0.00214   2.75785
   R10        2.31849   0.00110   0.00123  -0.00147  -0.00024   2.31825
   R11        2.05465   0.00018  -0.00055   0.00184   0.00128   2.05593
   R12        2.63489  -0.00001  -0.00119   0.00288   0.00169   2.63658
   R13        2.04633   0.00079   0.00061   0.00082   0.00143   2.04776
   R14        2.62781  -0.00040  -0.00126   0.00207   0.00081   2.62862
   R15        2.04836   0.00067  -0.00010   0.00186   0.00176   2.05013
   R16        2.62474   0.00111  -0.00045   0.00324   0.00280   2.62754
   R17        2.04609   0.00090  -0.00092   0.00364   0.00272   2.04881
   R18        2.64410   0.00027   0.00166  -0.00234  -0.00068   2.64342
   R19        2.80440   0.00334   0.00647  -0.00275   0.00372   2.80812
   R20        2.64632   0.00014   0.00195  -0.00278  -0.00083   2.64549
   R21        2.04611   0.00084  -0.00117   0.00396   0.00279   2.04890
   R22        2.62377   0.00146  -0.00129   0.00521   0.00392   2.62768
   R23        2.04794   0.00071   0.00009   0.00161   0.00169   2.04963
   R24        2.62110  -0.00001  -0.00004   0.00049   0.00045   2.62155
   R25        2.04105   0.00086   0.00016   0.00182   0.00198   2.04303
   R26        2.64866   0.00001  -0.00170   0.00335   0.00165   2.65030
   R27        2.86085  -0.00055  -0.00041  -0.00089  -0.00130   2.85955
   R28        2.77198   0.00048   0.00147  -0.00199  -0.00052   2.77146
   R29        2.03527   0.00115   0.00036   0.00197   0.00233   2.03760
   R30        2.61008   0.00084  -0.00078   0.00389   0.00311   2.61319
   R31        2.03859   0.00101   0.00052   0.00142   0.00193   2.04053
   R32        2.05860   0.00020  -0.00078   0.00194   0.00117   2.05977
   R33        2.05637  -0.00061  -0.00006  -0.00013  -0.00019   2.05618
   R34        2.05316   0.00117  -0.00125   0.00427   0.00302   2.05618
    A1        2.05859  -0.00027   0.00290  -0.00560  -0.00270   2.05590
    A2        2.07338  -0.00055   0.00388  -0.00916  -0.00530   2.06808
    A3        1.85699   0.00012  -0.00005  -0.00080  -0.00084   1.85615
    A4        1.85858   0.00013   0.00075  -0.00113  -0.00038   1.85820
    A5        2.25832   0.00049  -0.00020   0.00037   0.00017   2.25849
    A6        2.16628  -0.00061  -0.00064   0.00083   0.00020   2.16647
    A7        2.01647   0.00060  -0.00090   0.00575   0.00485   2.02133
    A8        2.16432  -0.00027   0.00102  -0.00397  -0.00295   2.16137
    A9        2.10239  -0.00033  -0.00013  -0.00177  -0.00190   2.10049
   A10        2.10460  -0.00031   0.00134  -0.00381  -0.00246   2.10213
   A11        2.05691   0.00069  -0.00207   0.00704   0.00497   2.06188
   A12        2.12168  -0.00038   0.00072  -0.00323  -0.00251   2.11917
   A13        2.11007   0.00000  -0.00071   0.00124   0.00054   2.11061
   A14        2.07433  -0.00056   0.00096  -0.00402  -0.00306   2.07127
   A15        2.09871   0.00056  -0.00022   0.00274   0.00252   2.10123
   A16        2.09988   0.00070  -0.00608   0.01422   0.00813   2.10801
   A17        2.07745  -0.00003   0.00187  -0.00375  -0.00189   2.07556
   A18        2.10534  -0.00067   0.00419  -0.01023  -0.00605   2.09929
   A19        2.13476   0.00044  -0.00470   0.01032   0.00562   2.14038
   A20        2.04556  -0.00063  -0.00277   0.00186  -0.00091   2.04465
   A21        2.10286   0.00019   0.00746  -0.01221  -0.00475   2.09812
   A22        2.04490  -0.00020  -0.00193   0.00190  -0.00002   2.04488
   A23        2.13138   0.00062  -0.00468   0.01151   0.00682   2.13820
   A24        2.10689  -0.00042   0.00661  -0.01347  -0.00685   2.10004
   A25        2.10433  -0.00048   0.00371  -0.00836  -0.00465   2.09968
   A26        2.07589  -0.00024   0.00162  -0.00447  -0.00286   2.07303
   A27        2.10252   0.00072  -0.00545   0.01314   0.00769   2.11021
   A28        2.10098   0.00031  -0.00015   0.00177   0.00163   2.10261
   A29        2.07550  -0.00018   0.00117  -0.00292  -0.00175   2.07376
   A30        2.10663  -0.00013  -0.00100   0.00110   0.00011   2.10675
   A31        2.13891  -0.00051  -0.00046  -0.00268  -0.00313   2.13578
   A32        2.06349   0.00025  -0.00085   0.00283   0.00197   2.06546
   A33        2.08078   0.00026   0.00130  -0.00016   0.00115   2.08194
   A34        2.14668   0.00009  -0.00115   0.00217   0.00101   2.14769
   A35        2.10481  -0.00044   0.00055  -0.00059  -0.00003   2.10478
   A36        2.03170   0.00036   0.00059  -0.00161  -0.00101   2.03069
   A37        2.05972   0.00093   0.00151   0.00262   0.00287   2.06258
   A38        2.09150  -0.00030   0.00115  -0.00356  -0.00367   2.08783
   A39        2.12659  -0.00018   0.00008   0.00728   0.00610   2.13269
   A40        1.92549   0.00033   0.00031   0.00118   0.00149   1.92698
   A41        2.25351  -0.00149  -0.00370   0.00364  -0.00006   2.25345
   A42        2.10418   0.00116   0.00327  -0.00486  -0.00159   2.10258
   A43        2.10785   0.00130   0.00340   0.00293   0.00633   2.11418
   A44        1.85731   0.00011   0.00006  -0.00042  -0.00036   1.85695
   A45        2.31801  -0.00140  -0.00346  -0.00254  -0.00600   2.31201
   A46        1.92634  -0.00068  -0.00111   0.00085  -0.00026   1.92608
   A47        2.11480   0.00115   0.00246   0.00135   0.00381   2.11861
   A48        2.24204  -0.00047  -0.00136  -0.00219  -0.00355   2.23849
   A49        1.88761  -0.00041  -0.00261   0.00317   0.00056   1.88818
   A50        1.93173  -0.00048  -0.00085  -0.00009  -0.00094   1.93080
   A51        1.93359  -0.00016  -0.00018  -0.00347  -0.00366   1.92993
   A52        1.91138   0.00062  -0.00013   0.00417   0.00405   1.91542
   A53        1.91796  -0.00002   0.00203  -0.00435  -0.00232   1.91565
   A54        1.88169   0.00046   0.00177   0.00057   0.00234   1.88402
    D1        3.13840  -0.00000   0.00186  -0.00414  -0.00227   3.13613
    D2       -0.00062  -0.00003   0.00302  -0.00750  -0.00446  -0.00509
    D3        0.00191  -0.00000  -0.00383   0.00844   0.00460   0.00651
    D4        3.14037   0.00005   0.00089  -0.00216  -0.00126   3.13911
    D5        3.13423   0.00027   0.00230   0.00301   0.00532   3.13955
    D6       -0.00228   0.00031  -0.00326   0.01554   0.01229   0.01001
    D7       -0.00637  -0.00035   0.00608  -0.01950  -0.01340  -0.01977
    D8        3.13754  -0.00035   0.00105  -0.00775  -0.00668   3.13086
    D9       -0.01009   0.00063   0.01191  -0.02761  -0.01572  -0.02581
   D10        3.13287   0.00052  -0.00121   0.00411   0.00285   3.13571
   D11        0.00738  -0.00059  -0.00692   0.01429   0.00734   0.01472
   D12       -3.13263  -0.00042  -0.00494   0.00880   0.00383  -3.12879
   D13        0.00909  -0.00046  -0.01250   0.03076   0.01829   0.02738
   D14       -3.13373  -0.00035  -0.00057   0.00219   0.00158  -3.13215
   D15       -3.12811  -0.00034  -0.00419   0.01102   0.00685  -3.12126
   D16        0.01225  -0.00024   0.00773  -0.01755  -0.00986   0.00240
   D17       -3.14107   0.00017   0.00703  -0.01601  -0.00896   3.13315
   D18       -0.00423   0.00009   0.00774  -0.02068  -0.01295  -0.01718
   D19       -0.00358   0.00007  -0.00071   0.00242   0.00171  -0.00186
   D20        3.13326  -0.00002  -0.00000  -0.00226  -0.00228   3.13098
   D21        3.09519   0.00028   0.00710   0.01015   0.01724   3.11243
   D22        1.00137   0.00006   0.00937   0.00312   0.01249   1.01386
   D23       -1.08499  -0.00010   0.00783   0.00472   0.01254  -1.07244
   D24       -0.04132   0.00042   0.01670  -0.01271   0.00399  -0.03733
   D25       -2.13513   0.00020   0.01897  -0.01974  -0.00076  -2.13589
   D26        2.06169   0.00004   0.01743  -0.01814  -0.00070   2.06099
   D27        3.14003   0.00006   0.00085   0.00146   0.00231  -3.14085
   D28       -0.00250   0.00006  -0.00192   0.00666   0.00474   0.00224
   D29        0.00113   0.00004   0.00207  -0.00206   0.00001   0.00113
   D30       -3.14140   0.00003  -0.00070   0.00314   0.00244  -3.13896
   D31       -3.12413  -0.00015  -0.00197  -0.00244  -0.00442  -3.12855
   D32        0.00428  -0.00006   0.00157  -0.00651  -0.00495  -0.00067
   D33        0.01652  -0.00016  -0.00477   0.00282  -0.00196   0.01456
   D34       -3.13826  -0.00006  -0.00123  -0.00126  -0.00249  -3.14074
   D35       -3.11068  -0.00014  -0.00173   0.00013  -0.00161  -3.11229
   D36       -0.00313   0.00003  -0.00242   0.00760   0.00518   0.00205
   D37        0.01782  -0.00006   0.00179  -0.00392  -0.00216   0.01566
   D38        3.12537   0.00012   0.00109   0.00355   0.00463   3.13000
   D39       -0.00003   0.00000   0.00363  -0.00873  -0.00510  -0.00513
   D40       -3.13838  -0.00005  -0.00128   0.00218   0.00092  -3.13747
   D41        3.10741   0.00020   0.00271  -0.00075   0.00194   3.10935
   D42       -0.03094   0.00015  -0.00220   0.01017   0.00796  -0.02298
   D43       -0.74120   0.00023   0.07416  -0.08082  -0.00665  -0.74785
   D44        2.39539   0.00019   0.07967  -0.09309  -0.01342   2.38196
   D45        2.39732   0.00028   0.07883  -0.09117  -0.01234   2.38498
   D46       -0.74928   0.00024   0.08434  -0.10344  -0.01911  -0.76839
   D47        3.11917  -0.00004  -0.00288   0.00170  -0.00121   3.11797
   D48        0.00949  -0.00015   0.00099  -0.00977  -0.00879   0.00070
   D49       -0.01716   0.00001  -0.00865   0.01462   0.00596  -0.01120
   D50       -3.12685  -0.00011  -0.00478   0.00315  -0.00162  -3.12847
   D51        3.12099   0.00014   0.00199   0.00389   0.00587   3.12686
   D52       -0.00800   0.00002  -0.00143   0.00740   0.00595  -0.00204
   D53        0.01127   0.00004   0.00565  -0.00716  -0.00153   0.00974
   D54       -3.11771  -0.00007   0.00223  -0.00366  -0.00144  -3.11916
   D55       -3.13978   0.00002   0.00019  -0.00398  -0.00379   3.13962
   D56        0.00001  -0.00005   0.00394  -0.01076  -0.00683  -0.00682
   D57        0.01447  -0.00010  -0.00324  -0.00047  -0.00372   0.01075
   D58       -3.12893  -0.00017   0.00051  -0.00725  -0.00676  -3.13569
   D59        0.00751   0.00022  -0.00646   0.01732   0.01087   0.01838
   D60       -3.13630   0.00022  -0.00163   0.00602   0.00441  -3.13189
   D61       -3.13582   0.00015  -0.00284   0.01077   0.00791  -3.12791
   D62        0.00355   0.00015   0.00199  -0.00053   0.00146   0.00501
   D63        3.10999  -0.00320  -0.02219  -0.09747  -0.11977   2.99023
   D64       -0.14316   0.00145   0.03809  -0.03218   0.00602  -0.13714
   D65       -0.02943  -0.00320  -0.02691  -0.08647  -0.11349  -0.14292
   D66        3.00060   0.00145   0.03337  -0.02118   0.01230   3.01290
   D67        3.08219   0.00224   0.07958  -0.06146   0.01801   3.10020
   D68       -0.05792   0.00211   0.06525  -0.02693   0.03819  -0.01972
   D69        0.05414  -0.00257   0.01823  -0.12832  -0.10996  -0.05582
   D70       -3.08596  -0.00269   0.00390  -0.09378  -0.08978   3.10745
   D71       -0.00182   0.00031  -0.00072   0.00458   0.00386   0.00204
   D72        3.13804   0.00013  -0.00287   0.01058   0.00768  -3.13746
   D73        3.13420   0.00022   0.00013  -0.00087  -0.00072   3.13348
   D74       -0.00912   0.00004  -0.00202   0.00512   0.00310  -0.00602
         Item               Value     Threshold  Converged?
 Maximum Force            0.003340     0.000450     NO 
 RMS     Force            0.000800     0.000300     NO 
 Maximum Displacement     0.275162     0.001800     NO 
 RMS     Displacement     0.062381     0.001200     NO 
 Predicted change in Energy=-8.159986D-04
 GradGradGradGradGradGradGradGradGradGradGradGradGradGradGradGradGradGrad

                          Input orientation:                          
 ---------------------------------------------------------------------
 Center     Atomic      Atomic             Coordinates (Angstroms)
 Number     Number       Type             X           Y           Z
 ---------------------------------------------------------------------
      1          7           0        3.400048    3.311803    4.191356
      2          7           0        0.758375    2.313163    4.527382
      3          7           0        0.214308    3.165405    7.243051
      4          7           0       -1.938167    3.517301    7.745678
      5          8           0       -2.708447    2.527183    5.260415
      6          6           0        4.704520    3.529503    4.351810
      7          1           0        4.977608    4.511196    4.733050
      8          6           0        5.691033    2.586596    4.061377
      9          1           0        6.737701    2.822348    4.213570
     10          6           0        5.290440    1.347191    3.573217
     11          1           0        6.018586    0.576370    3.343862
     12          6           0        3.932219    1.106069    3.398861
     13          1           0        3.580460    0.143065    3.046234
     14          6           0        3.019338    2.116953    3.717468
     15          6           0        1.560939    1.888374    3.547182
     16          6           0        1.073291    1.265134    2.392375
     17          1           0        1.755345    0.953996    1.609083
     18          6           0       -0.298612    1.081565    2.259317
     19          1           0       -0.707290    0.614236    1.369947
     20          6           0       -1.133731    1.520302    3.276464
     21          1           0       -2.208141    1.408512    3.232009
     22          6           0       -0.552750    2.124116    4.401107
     23          6           0       -1.503994    2.573872    5.488605
     24          6           0       -1.030319    3.073751    6.783462
     25          6           0       -1.199488    3.923585    8.815065
     26          1           0       -1.670884    4.321650    9.699347
     27          6           0        0.123848    3.696287    8.484358
     28          1           0        1.004158    3.887887    9.079598
     29          6           0       -3.395302    3.574240    7.687900
     30          1           0       -3.759102    3.952262    8.643310
     31          1           0       -3.810429    2.585882    7.501504
     32          1           0       -3.720761    4.231602    6.884238
 ---------------------------------------------------------------------
                    Distance matrix (angstroms):
                    1          2          3          4          5
     1  N    0.000000
     2  N    2.844052   0.000000
     3  N    4.413980   2.897790   0.000000
     4  N    6.416540   4.367920   2.238217   0.000000
     5  O    6.250778   3.549929   3.588965   2.783918   0.000000
     6  C    1.332211   4.133082   5.352929   7.459476   7.535403
     7  H    2.054428   4.761888   5.549801   7.608660   7.955493
     8  C    2.406540   4.962162   6.360235   8.523203   8.484839
     9  H    3.373424   6.009167   7.200702   9.393053   9.508561
    10  C    2.795600   4.731083   6.522323   8.623896   8.259614
    11  H    3.880410   5.664538   7.456301   9.556934   9.145489
    12  C    2.403438   3.578257   5.730753   7.692223   7.041548
    13  H    3.374129   3.855812   6.170801   7.995342   7.080746
    14  C    1.340588   2.409650   4.625709   6.539443   5.946133
    15  C    2.413178   1.336169   4.135659   5.703027   4.644449
    16  C    3.583153   2.399123   5.279956   6.542094   4.911208
    17  H    3.864251   3.370127   6.245537   7.607258   5.977675
    18  C    4.731471   2.788938   5.426148   6.222629   4.111412
    19  H    5.666343   3.873490   6.469247   7.112861   4.774907
    20  C    4.960005   2.402808   4.500820   4.960746   2.725730
    21  H    5.999554   3.361041   5.004337   4.989297   2.369844
    22  C    4.132699   1.330688   3.122388   3.878982   2.355399
    23  C    5.126112   2.471888   2.525976   2.484541   1.226767
    24  C    5.138466   2.977888   1.329932   1.395273   2.331206
    25  C    6.550473   4.981055   2.246082   1.361727   4.106388
    26  H    7.554608   6.056776   3.305184   2.129610   4.899057
    27  C    5.413981   4.239495   1.353094   2.197633   4.447753
    28  H    5.474219   4.823156   2.125735   3.251762   5.497373
    29  C    7.646665   5.369565   3.659825   1.459391   2.731443
    30  H    8.454792   6.327330   4.285773   2.076231   3.818207
    31  H    7.967121   5.458364   4.074451   2.105356   2.498056
    32  H    7.668348   5.412747   4.092711   2.104743   2.562542
                    6          7          8          9         10
     6  C    0.000000
     7  H    1.087953   0.000000
     8  C    1.395218   2.159677   0.000000
     9  H    2.157082   2.493992   1.083630   0.000000
    10  C    2.389979   3.384377   1.391008   2.163494   0.000000
    11  H    3.385812   4.300737   2.159428   2.513550   1.084880
    12  C    2.716173   3.803656   2.392555   3.388229   1.390434
    13  H    3.799474   4.886506   3.384654   4.302256   2.156771
    14  C    2.288564   3.255554   2.734373   3.817057   2.402342
    15  C    3.636321   4.467561   4.220141   5.302381   3.768652
    16  C    4.706653   5.591008   5.084819   6.150383   4.380122
    17  H    4.780525   5.726764   4.916175   5.924353   4.063166
    18  C    5.949980   6.761673   6.433381   7.507272   5.747556
    19  H    6.832129   7.669083   7.216131   8.269815   6.431516
    20  C    6.267251   6.958129   6.952013   8.033239   6.433351
    21  H    7.316928   7.969615   8.029489   9.109911   7.506591
    22  C    5.442098   6.032677   6.270098   7.326211   5.952469
    23  C    6.383665   6.807000   7.335227   8.343440   7.165040
    24  C    6.245720   6.508888   7.267988   8.185944   7.296484
    25  C    7.411697   7.427291   8.477286   9.240425   8.731205
    26  H    8.358793   8.300752   9.433713  10.151156   9.738424
    27  C    6.171574   6.188326   7.196369   7.921267   7.505414
    28  H    6.014407   5.921933   6.988755   7.595204   7.426141
    29  C    8.760058   8.928306   9.833036  10.738439   9.865723
    30  H    9.498873   9.588151  10.590761  11.449113  10.695160
    31  H    9.127724   9.412798  10.105061  11.051220   9.989575
    32  H    8.825615   8.964787   9.962753  10.885673  10.024192
                   11         12         13         14         15
    11  H    0.000000
    12  C    2.153261   0.000000
    13  H    2.494152   1.084184   0.000000
    14  C    3.392413   1.398838   2.159084   0.000000
    15  C    4.651162   2.501393   2.715790   1.485993   0.000000
    16  C    5.082880   3.035092   2.823556   2.503711   1.399931
    17  H    4.618147   2.822270   2.460499   2.719455   2.160344
    18  C    6.429499   4.381677   4.067827   3.769221   2.401555
    19  H    7.009650   5.087576   4.627823   4.653684   3.392439
    20  C    7.214651   5.084330   4.916643   4.218822   2.733132
    21  H    8.269463   6.150067   5.928218   5.297556   3.812554
    22  C    6.833428   4.707001   4.779505   3.636925   2.291821
    23  C    8.073361   6.006154   6.142122   4.879163   3.692268
    24  C    8.231332   6.320924   6.619296   5.168704   4.311988
    25  C    9.656009   7.975467   8.391641   6.859148   6.285907
    26  H   10.655856   9.023904   9.449926   7.914654   7.363059
    27  C    8.420602   6.861138   7.358448   5.796672   5.450642
    28  H    8.307184   6.970138   7.553972   5.995798   5.908949
    29  C   10.792553   8.841962   9.054241   7.683465   6.674730
    30  H   11.622564   9.734551   9.985310   8.577851   7.650686
    31  H   10.859726   8.886513   8.968947   7.822055   6.706323
    32  H   10.988624   8.971338   9.206206   7.741389   6.672556
                   16         17         18         19         20
    16  C    0.000000
    17  H    1.084229   0.000000
    18  C    1.390510   2.158199   0.000000
    19  H    2.153949   2.497438   1.084617   0.000000
    20  C    2.391165   3.383434   1.387264   2.153513   0.000000
    21  H    3.390182   4.306936   2.167792   2.520060   1.081125
    22  C    2.723391   3.806821   2.395571   3.389919   1.402481
    23  C    4.235780   5.319585   3.756092   4.630146   2.478038
    24  C    5.194027   6.247199   4.997208   5.954805   3.837047
    25  C    7.313264   8.335207   7.201839   8.162342   6.037896
    26  H    8.382399   9.409172   8.230147   9.168006   7.027767
    27  C    6.627534   7.579668   6.765086   7.797736   5.782610
    28  H    7.183492   8.061054   7.489251   8.548951   6.622114
    29  C    7.303621   8.387305   6.728479   7.476869   5.366017
    30  H    8.345470   9.427571   7.808410   8.564916   6.450584
    31  H    7.190152   8.268103   6.486628   7.149325   5.113818
    32  H    7.208307   8.279958   6.559247   7.250775   5.201913
                   21         22         23         24         25
    21  H    0.000000
    22  C    2.149232   0.000000
    23  C    2.635548   1.513208   0.000000
    24  C    4.095498   2.608734   1.466595   0.000000
    25  C    6.205923   4.810341   3.602746   2.208675   0.000000
    26  H    7.113471   5.843862   4.562119   3.235732   1.078251
    27  C    6.185407   4.427465   3.589460   2.147720   1.382841
    28  H    7.117616   5.236710   4.573040   3.173981   2.219755
    29  C    5.094575   4.581045   3.068336   2.581016   2.492817
    30  H    6.177243   5.623087   4.115536   3.417173   2.565530
    31  H    4.709789   4.520858   3.061298   2.912492   3.214327
    32  H    4.857636   4.543537   3.099986   2.930742   3.190577
                   26         27         28         29         30
    26  H    0.000000
    27  C    2.255734   0.000000
    28  H    2.779944   1.079799   0.000000
    29  C    2.752845   3.610216   4.624981   0.000000
    30  H    2.369032   3.894623   4.783632   1.089981   0.000000
    31  H    3.524352   4.204466   5.231238   1.088084   1.781390
    32  H    3.483524   4.198567   5.221360   1.088081   1.781527
                   31         32
    31  H    0.000000
    32  H    1.759958   0.000000
 Stoichiometry    C15H12N4O
 Framework group  C1[X(C15H12N4O)]
 Deg. of freedom    90
 Full point group                 C1      NOp   1
 Largest Abelian subgroup         C1      NOp   1
 Largest concise Abelian subgroup C1      NOp   1
                         Standard orientation:                         
 ---------------------------------------------------------------------
 Center     Atomic      Atomic             Coordinates (Angstroms)
 Number     Number       Type             X           Y           Z
 ---------------------------------------------------------------------
      1          7           0       -2.574436   -1.067758   -0.891714
      2          7           0       -0.355152    0.503523   -0.058357
      3          7           0        1.641732   -1.562464    0.317586
      4          7           0        3.770861   -0.925721    0.051159
      5          8           0        2.973260    1.729211   -0.204502
      6          6           0       -3.551350   -1.973255   -0.914077
      7          1           0       -3.414304   -2.800995   -1.606686
      8          6           0       -4.694493   -1.902656   -0.117287
      9          1           0       -5.455661   -2.671403   -0.179778
     10          6           0       -4.824074   -0.822685    0.749762
     11          1           0       -5.688582   -0.729029    1.398468
     12          6           0       -3.813165    0.131398    0.782828
     13          1           0       -3.866131    0.972456    1.464936
     14          6           0       -2.705648   -0.027120   -0.056830
     15          6           0       -1.606211    0.972462   -0.041144
     16          6           0       -1.896230    2.341914   -0.023870
     17          1           0       -2.925263    2.683342   -0.032293
     18          6           0       -0.842614    3.249334   -0.025498
     19          1           0       -1.035907    4.316588   -0.026156
     20          6           0        0.457178    2.764791   -0.041690
     21          1           0        1.318498    3.418199   -0.045605
     22          6           0        0.649863    1.375621   -0.047322
     23          6           0        2.085264    0.896663   -0.051910
     24          6           0        2.437185   -0.518812    0.101336
     25          6           0        3.768112   -2.278030    0.211018
     26          1           0        4.686869   -2.842328    0.202116
     27          6           0        2.446109   -2.648983    0.375187
     28          1           0        2.043974   -3.638736    0.532164
     29          6           0        4.976726   -0.126254   -0.140054
     30          1           0        5.837906   -0.792642   -0.091507
     31          1           0        5.057733    0.635968    0.632204
     32          1           0        4.953841    0.375499   -1.105269
 ---------------------------------------------------------------------
 Rotational constants (GHZ):           0.6193591           0.2067472           0.1598115
 Standard basis: 6-311G(d) (5D, 7F)
 There are   416 symmetry adapted cartesian basis functions of A   symmetry.
 There are   396 symmetry adapted basis functions of A   symmetry.
   396 basis functions,   700 primitive gaussians,   416 cartesian basis functions
    69 alpha electrons       69 beta electrons
       nuclear repulsion energy      1398.7601742409 Hartrees.
 NAtoms=   32 NActive=   32 NUniq=   32 SFac= 1.00D+00 NAtFMM=   60 NAOKFM=F Big=F
 Integral buffers will be    131072 words long.
 Raffenetti 2 integral format.
 Two-electron integral symmetry is turned on.
 Nuclear repulsion after empirical dispersion term =     1398.6912997569 Hartrees.
 ------------------------------------------------------------------------------
 Polarizable Continuum Model (PCM)
 =================================
 Model                : PCM.
 Atomic radii         : UFF (Universal Force Field).
 Polarization charges : Total charges.
 Charge compensation  : None.
 Solution method      : On-the-fly selection.
 Cavity type          : SAS (Solvent Accessible Surface) (Alpha=1.000).
 Cavity algorithm     : GePol (No added spheres)
                        Default sphere list used, NSphG=   32.
                        Lebedev-Laikov grids with approx.  5.0 points / Ang**2.
                        Smoothing algorithm: York/Karplus (Gamma=1.0000).
                        Polarization charges: spherical gaussians, with
                                              point-specific exponents (IZeta= 3).
                        Self-potential: point-specific (ISelfS= 7).
                        Self-field    : sphere-specific E.n sum rule (ISelfD= 2).
 1st derivatives      : Analytical E(r).r(x)/FMM algorithm (CHGder, D1EAlg=3).
                        Cavity 1st derivative terms included.
 Solvent              : Acetonitrile, Eps=  35.688000 Eps(inf)=   1.806874
                        RSolv=   2.155000 Ang.
 ------------------------------------------------------------------------------
 One-electron integrals computed using PRISM.
 NBasis=   396 RedAO= T EigKep=  2.96D-04  NBF=   396
 NBsUse=   396 1.00D-06 EigRej= -1.00D+00 NBFU=   396
 Initial guess from the checkpoint file:  "1.chk"
 B after Tr=     0.000000   -0.000000   -0.000000
         Rot=    0.999999   -0.000243   -0.000174   -0.001173 Ang=  -0.14 deg.
 ExpMin= 1.03D-01 ExpMax= 8.59D+03 ExpMxC= 1.30D+03 IAcc=3 IRadAn=         5 AccDes= 0.00D+00
 Harris functional with IExCor=  402 and IRadAn=       5 diagonalized for initial guess.
 HarFok:  IExCor=  402 AccDes= 0.00D+00 IRadAn=         5 IDoV= 1 UseB2=F ITyADJ=14
 ICtDFT=  3500011 ScaDFX=  1.000000  1.000000  1.000000  1.000000
 FoFCou: FMM=F IPFlag=           0 FMFlag=      100000 FMFlg1=           0
         NFxFlg=           0 DoJE=T BraDBF=F KetDBF=T FulRan=T
         wScrn=  0.000000 ICntrl=       500 IOpCl=  0 I1Cent=   200000004 NGrid=           0
         NMat0=    1 NMatS0=      1 NMatT0=    0 NMatD0=    1 NMtDS0=    0 NMtDT0=    0
 Petite list used in FoFCou.
 Requested convergence on RMS density matrix=1.00D-08 within  32 cycles.
 Requested convergence on MAX density matrix=1.00D-06.
 Requested convergence on             energy=1.00D-06.
 No special actions if energy rises.
 Inv3:  Mode=1 IEnd=    98017968.
 Iteration    1 A*A^-1 deviation from unit magnitude is 3.77D-15 for   2357.
 Iteration    1 A*A^-1 deviation from orthogonality  is 2.55D-15 for   3712   2761.
 Iteration    1 A^-1*A deviation from unit magnitude is 4.00D-15 for   2357.
 Iteration    1 A^-1*A deviation from orthogonality  is 3.09D-15 for   4107   3557.
 Error on total polarization charges = -0.00008
 SCF Done:  E(RB3LYP) =  -873.297928202     A.U. after   11 cycles
            NFock= 11  Conv=0.57D-08     -V/T= 2.0038
 QCSCF skips out because SCF is already converged.
 D1PCM: PCM CHGder 1st derivatives, ID1Alg=3 FixD1E=F DoIter=F DoCFld=F I1PDM=0.
 Calling FoFJK, ICntrl=      2127 FMM=F ISym2X=0 I1Cent= 0 IOpClX= 0 NMat=1 NMatS=1 NMatT=0.
 ***** Axes restored to original set *****
 -------------------------------------------------------------------
 Center     Atomic                   Forces (Hartrees/Bohr)
 Number     Number              X              Y              Z
 -------------------------------------------------------------------
      1        7           0.000111902   -0.000438946   -0.000410653
      2        7           0.000850951    0.000423791   -0.000000763
      3        7          -0.000095398    0.001444823   -0.001421682
      4        7           0.002206144    0.001300986   -0.001623648
      5        8          -0.001146906   -0.001246351   -0.000454087
      6        6           0.000341592   -0.000830687   -0.000051025
      7        1          -0.000099256   -0.000363153   -0.000149161
      8        6          -0.000894942    0.000072138   -0.000550750
      9        1           0.000341341    0.000007471    0.000151056
     10        6          -0.000097072    0.000252778    0.000563887
     11        1           0.000157302    0.000194077   -0.000004615
     12        6           0.000919926    0.000509126   -0.000190806
     13        1           0.000179351    0.000166918   -0.000106373
     14        6           0.001817027    0.000449623    0.001463332
     15        6          -0.001660480    0.001161474   -0.000721797
     16        6          -0.000845319   -0.000760531    0.000360151
     17        1          -0.000276165    0.000059741    0.000176408
     18        6           0.000138019    0.000571330   -0.000159759
     19        1          -0.000177703   -0.000078448    0.000026653
     20        6           0.000981028   -0.000801545    0.000967540
     21        1          -0.000171755    0.000090859   -0.000182078
     22        6          -0.001985405   -0.001016502    0.000321292
     23        6           0.001446559    0.002346072   -0.001745716
     24        6          -0.001728236   -0.002342520    0.002822530
     25        6          -0.000384902   -0.001455018   -0.000698617
     26        1           0.000510858    0.000188789    0.000477937
     27        6           0.000158459   -0.000601826    0.000593219
     28        1          -0.000035314   -0.000013514    0.000528064
     29        6          -0.001403483    0.000076750   -0.000105643
     30        1           0.000524457    0.000161397   -0.000119135
     31        1           0.000461798    0.000462926    0.000244049
     32        1          -0.000144379    0.000007975    0.000000190
 -------------------------------------------------------------------
 Cartesian Forces:  Max     0.002822530 RMS     0.000887728

 GradGradGradGradGradGradGradGradGradGradGradGradGradGradGradGradGradGrad
 Berny optimization.
 Using GEDIIS/GDIIS optimizer.
 FormGI is forming the generalized inverse of G from B-inverse, IUseBI=4.
 Internal  Forces:  Max     0.002815803 RMS     0.000666863
 Search for a local minimum.
 Step number   7 out of a maximum of  172
 All quantities printed in internal units (Hartrees-Bohrs-Radians)
 Mixed Optimization -- En-DIIS/RFO-DIIS
 Swapping is turned off.
 Update second derivatives using D2CorX and points    5    6    7
 DE= -7.04D-04 DEPred=-8.16D-04 R= 8.63D-01
 TightC=F SS=  1.41D+00  RLast= 2.32D-01 DXNew= 1.2000D+00 6.9646D-01
 Trust test= 8.63D-01 RLast= 2.32D-01 DXMaxT set to 7.14D-01
 ITU=  1 -1  1  1  0  1  0
     Eigenvalues ---    0.00185   0.00553   0.00660   0.00786   0.01565
     Eigenvalues ---    0.01660   0.01693   0.01744   0.01963   0.02112
     Eigenvalues ---    0.02155   0.02197   0.02218   0.02259   0.02267
     Eigenvalues ---    0.02280   0.02289   0.02311   0.02337   0.02390
     Eigenvalues ---    0.02410   0.02410   0.02423   0.02464   0.02635
     Eigenvalues ---    0.03755   0.04694   0.07265   0.07447   0.14258
     Eigenvalues ---    0.15368   0.15995   0.15999   0.15999   0.16000
     Eigenvalues ---    0.16000   0.16000   0.16001   0.16027   0.16028
     Eigenvalues ---    0.16152   0.21686   0.22064   0.22434   0.22611
     Eigenvalues ---    0.23392   0.23977   0.24161   0.24721   0.24891
     Eigenvalues ---    0.24988   0.24999   0.25004   0.25020   0.26567
     Eigenvalues ---    0.30147   0.32226   0.33343   0.33614   0.34143
     Eigenvalues ---    0.42351   0.43517   0.44291   0.45262   0.46101
     Eigenvalues ---    0.46421   0.46979   0.47639   0.47937   0.48429
     Eigenvalues ---    0.50397   0.51252   0.51417   0.52365   0.52806
     Eigenvalues ---    0.53520   0.53851   0.56488   0.56779   0.57416
     Eigenvalues ---    0.57504   0.57608   0.57670   0.57747   0.57762
     Eigenvalues ---    0.57782   0.57808   0.57914   0.58910   0.85377
 En-DIIS/RFO-DIIS/Sim-DIIS IScMMF=       -3 using points:     7    6    5
 RFO step:  Lambda=-8.97975995D-04.
 DidBck=F Rises=F RFO-DIIS coefs:    2.22242   -0.36445   -0.85798
 Iteration  1 RMS(Cart)=  0.21664033 RMS(Int)=  0.01238837
 Iteration  2 RMS(Cart)=  0.03784016 RMS(Int)=  0.00030141
 Iteration  3 RMS(Cart)=  0.00069001 RMS(Int)=  0.00014668
 Iteration  4 RMS(Cart)=  0.00000026 RMS(Int)=  0.00014668
 Variable       Old X    -DE/DX   Delta X   Delta X   Delta X     New X
                                 (Linear)    (Quad)   (Total)
    R1        2.51751  -0.00020   0.00606  -0.00110   0.00496   2.52247
    R2        2.53334  -0.00081   0.00110  -0.00135  -0.00025   2.53310
    R3        2.52499  -0.00024   0.00069  -0.00031   0.00040   2.52539
    R4        2.51464   0.00109  -0.00015   0.00204   0.00188   2.51652
    R5        2.51321   0.00008  -0.00154   0.00045  -0.00107   2.51214
    R6        2.55698  -0.00011   0.00293  -0.00026   0.00266   2.55964
    R7        2.63668  -0.00125   0.00972  -0.00355   0.00618   2.64287
    R8        2.57329   0.00001   0.00097   0.00005   0.00103   2.57432
    R9        2.75785   0.00059  -0.00058   0.00163   0.00106   2.75890
   R10        2.31825   0.00126  -0.00235   0.00176  -0.00060   2.31766
   R11        2.05593  -0.00041   0.00249  -0.00093   0.00157   2.05750
   R12        2.63658  -0.00094   0.00405  -0.00252   0.00152   2.63810
   R13        2.04776   0.00035   0.00072   0.00051   0.00123   2.04900
   R14        2.62862  -0.00100   0.00310  -0.00221   0.00089   2.62951
   R15        2.05013  -0.00003   0.00232  -0.00030   0.00202   2.05215
   R16        2.62754  -0.00016   0.00417  -0.00065   0.00352   2.63106
   R17        2.04881  -0.00017   0.00487  -0.00092   0.00394   2.05275
   R18        2.64342   0.00053  -0.00361   0.00178  -0.00182   2.64160
   R19        2.80812   0.00281  -0.00629   0.00993   0.00364   2.81176
   R20        2.64549   0.00049  -0.00428   0.00164  -0.00261   2.64288
   R21        2.04890  -0.00032   0.00537  -0.00122   0.00416   2.05306
   R22        2.62768  -0.00008   0.00695  -0.00098   0.00598   2.63367
   R23        2.04963   0.00008   0.00192  -0.00008   0.00185   2.05148
   R24        2.62155  -0.00039   0.00061  -0.00082  -0.00022   2.62133
   R25        2.04303   0.00017   0.00215   0.00001   0.00217   2.04520
   R26        2.65030  -0.00096   0.00486  -0.00243   0.00241   2.65271
   R27        2.85955  -0.00121  -0.00090  -0.00268  -0.00358   2.85597
   R28        2.77146   0.00038  -0.00309   0.00150  -0.00159   2.76987
   R29        2.03760   0.00024   0.00224   0.00014   0.00239   2.03999
   R30        2.61319  -0.00065   0.00510  -0.00163   0.00345   2.61664
   R31        2.04053   0.00026   0.00150   0.00029   0.00179   2.04232
   R32        2.05977  -0.00022   0.00273  -0.00074   0.00199   2.06176
   R33        2.05618  -0.00064  -0.00013  -0.00106  -0.00119   2.05499
   R34        2.05618   0.00005   0.00579  -0.00058   0.00521   2.06139
    A1        2.05590   0.00013  -0.00816   0.00163  -0.00652   2.04938
    A2        2.06808   0.00023  -0.01298   0.00329  -0.00974   2.05834
    A3        1.85615   0.00026  -0.00095   0.00187   0.00080   1.85695
    A4        1.85820  -0.00009  -0.00172   0.00008  -0.00184   1.85636
    A5        2.25849   0.00092   0.00055   0.00262   0.00308   2.26157
    A6        2.16647  -0.00083   0.00131  -0.00260  -0.00138   2.16510
    A7        2.02133  -0.00024   0.00743  -0.00172   0.00571   2.02704
    A8        2.16137   0.00048  -0.00532   0.00238  -0.00296   2.15841
    A9        2.10049  -0.00024  -0.00210  -0.00066  -0.00276   2.09774
   A10        2.10213   0.00010  -0.00526   0.00134  -0.00391   2.09822
   A11        2.06188  -0.00014   0.00954  -0.00217   0.00733   2.06922
   A12        2.11917   0.00004  -0.00427   0.00083  -0.00343   2.11574
   A13        2.11061  -0.00021   0.00184  -0.00150   0.00034   2.11095
   A14        2.07127  -0.00005  -0.00535   0.00047  -0.00490   2.06637
   A15        2.10123   0.00027   0.00345   0.00110   0.00454   2.10577
   A16        2.10801  -0.00028   0.02012  -0.00435   0.01575   2.12376
   A17        2.07556   0.00032  -0.00544   0.00238  -0.00308   2.07247
   A18        2.09929  -0.00003  -0.01441   0.00196  -0.01248   2.08681
   A19        2.14038  -0.00073   0.01474  -0.00465   0.01007   2.15045
   A20        2.04465  -0.00041   0.00353  -0.00256   0.00093   2.04558
   A21        2.09812   0.00114  -0.01830   0.00730  -0.01103   2.08708
   A22        2.04488  -0.00022   0.00321  -0.00171   0.00144   2.04633
   A23        2.13820  -0.00086   0.01617  -0.00527   0.01085   2.14905
   A24        2.10004   0.00108  -0.01944   0.00709  -0.01240   2.08764
   A25        2.09968  -0.00013  -0.01190   0.00138  -0.01056   2.08912
   A26        2.07303   0.00046  -0.00621   0.00255  -0.00370   2.06933
   A27        2.11021  -0.00033   0.01853  -0.00408   0.01441   2.12462
   A28        2.10261   0.00012   0.00224   0.00058   0.00284   2.10545
   A29        2.07376   0.00011  -0.00410   0.00080  -0.00334   2.07041
   A30        2.10675  -0.00022   0.00181  -0.00134   0.00048   2.10723
   A31        2.13578  -0.00006  -0.00306   0.00004  -0.00299   2.13278
   A32        2.06546  -0.00009   0.00383  -0.00101   0.00273   2.06819
   A33        2.08194   0.00016  -0.00077   0.00100   0.00025   2.08219
   A34        2.14769   0.00015   0.00316  -0.00026   0.00273   2.15042
   A35        2.10478  -0.00114  -0.00096  -0.00331  -0.00434   2.10044
   A36        2.03069   0.00100  -0.00223   0.00352   0.00122   2.03191
   A37        2.06258   0.00065   0.00097   0.00268   0.00281   2.06539
   A38        2.08783   0.00218  -0.00642   0.00755   0.00029   2.08812
   A39        2.13269  -0.00282   0.00732  -0.00953  -0.00306   2.12963
   A40        1.92698  -0.00001   0.00130  -0.00024   0.00068   1.92766
   A41        2.25345  -0.00257   0.00612  -0.00870  -0.00288   2.25057
   A42        2.10258   0.00259  -0.00742   0.00930   0.00159   2.10417
   A43        2.11418   0.00047   0.00204   0.00286   0.00495   2.11913
   A44        1.85695   0.00045  -0.00055   0.00190   0.00124   1.85819
   A45        2.31201  -0.00092  -0.00154  -0.00471  -0.00620   2.30581
   A46        1.92608  -0.00059   0.00154  -0.00245  -0.00103   1.92505
   A47        2.11861   0.00071   0.00054   0.00347   0.00405   2.12267
   A48        2.23849  -0.00012  -0.00207  -0.00101  -0.00302   2.23547
   A49        1.88818  -0.00072   0.00506  -0.00519  -0.00015   1.88803
   A50        1.93080  -0.00025   0.00027  -0.00105  -0.00079   1.93000
   A51        1.92993   0.00039  -0.00417   0.00260  -0.00157   1.92836
   A52        1.91542   0.00038   0.00516   0.00105   0.00619   1.92161
   A53        1.91565   0.00010  -0.00624   0.00093  -0.00532   1.91033
   A54        1.88402   0.00012  -0.00010   0.00173   0.00163   1.88565
    D1        3.13613   0.00004  -0.00589   0.00262  -0.00319   3.13295
    D2       -0.00509   0.00009  -0.01052   0.00506  -0.00538  -0.01047
    D3        0.00651  -0.00012   0.01204  -0.00732   0.00478   0.01129
    D4        3.13911   0.00007  -0.00302   0.00478   0.00155   3.14066
    D5        3.13955  -0.00005   0.00266   0.00043   0.00277  -3.14087
    D6        0.01001  -0.00023   0.02047  -0.01031   0.01020   0.02021
    D7       -0.01977   0.00015  -0.02656   0.00712  -0.01934  -0.03911
    D8        3.13086   0.00034  -0.00993   0.01362   0.00382   3.13468
    D9       -0.02581   0.00105  -0.03915   0.03866  -0.00049  -0.02630
   D10        3.13571   0.00061   0.00550   0.01677   0.02248  -3.12500
   D11        0.01472  -0.00074   0.02057  -0.02549  -0.00488   0.00984
   D12       -3.12879  -0.00048   0.01296  -0.01810  -0.00510  -3.13389
   D13        0.02738  -0.00098   0.04328  -0.03765   0.00563   0.03301
   D14       -3.13215  -0.00065   0.00288  -0.01818  -0.01517   3.13587
   D15       -3.12126  -0.00071   0.01540  -0.02190  -0.00649  -3.12774
   D16        0.00240  -0.00038  -0.02499  -0.00242  -0.02729  -0.02489
   D17        3.13315   0.00033  -0.02272   0.01521  -0.00745   3.12570
   D18       -0.01718   0.00048  -0.02879   0.02047  -0.00825  -0.02543
   D19       -0.00186   0.00007   0.00329   0.00047   0.00380   0.00194
   D20        3.13098   0.00022  -0.00278   0.00573   0.00301   3.13399
   D21        3.11243  -0.00006   0.00919   0.00772   0.01693   3.12936
   D22        1.01386   0.00008  -0.00043   0.01033   0.00991   1.02377
   D23       -1.07244  -0.00016   0.00222   0.00716   0.00940  -1.06304
   D24       -0.03733   0.00026  -0.02308   0.02599   0.00290  -0.03443
   D25       -2.13589   0.00040  -0.03269   0.02859  -0.00412  -2.14001
   D26        2.06099   0.00016  -0.03004   0.02543  -0.00463   2.05636
   D27       -3.14085   0.00001   0.00139   0.00037   0.00175  -3.13910
   D28        0.00224  -0.00007   0.00901  -0.00375   0.00533   0.00757
   D29        0.00113   0.00007  -0.00346   0.00292  -0.00053   0.00060
   D30       -3.13896  -0.00002   0.00417  -0.00120   0.00305  -3.13591
   D31       -3.12855  -0.00004  -0.00211  -0.00120  -0.00344  -3.13198
   D32       -0.00067   0.00009  -0.00868   0.00442  -0.00431  -0.00498
   D33        0.01456  -0.00013   0.00559  -0.00536   0.00018   0.01474
   D34       -3.14074  -0.00000  -0.00098   0.00025  -0.00069  -3.14144
   D35       -3.11229  -0.00014   0.00092  -0.00613  -0.00544  -3.11773
   D36        0.00205  -0.00012   0.01039  -0.00656   0.00374   0.00579
   D37        0.01566  -0.00002  -0.00563  -0.00056  -0.00635   0.00932
   D38        3.13000   0.00000   0.00384  -0.00100   0.00284   3.13284
   D39       -0.00513   0.00014  -0.01231   0.00825  -0.00412  -0.00925
   D40       -3.13747  -0.00005   0.00327  -0.00415  -0.00088  -3.13834
   D41        3.10935   0.00016  -0.00217   0.00772   0.00531   3.11466
   D42       -0.02298  -0.00003   0.01341  -0.00469   0.00856  -0.01443
   D43       -0.74785   0.00004  -0.13229   0.03633  -0.09603  -0.84388
   D44        2.38196   0.00021  -0.14979   0.04674  -0.10303   2.27894
   D45        2.38498   0.00023  -0.14706   0.04806  -0.09903   2.28595
   D46       -0.76839   0.00039  -0.16456   0.05846  -0.10602  -0.87441
   D47        3.11797   0.00010   0.00335   0.00369   0.00676   3.12473
   D48        0.00070   0.00023  -0.01241   0.01074  -0.00179  -0.00108
   D49       -0.01120  -0.00008   0.02178  -0.00732   0.01427   0.00307
   D50       -3.12847   0.00005   0.00602  -0.00027   0.00572  -3.12275
   D51        3.12686  -0.00008   0.00384  -0.00419  -0.00030   3.12656
   D52       -0.00204  -0.00014   0.00966  -0.00763   0.00195  -0.00009
   D53        0.00974   0.00004  -0.01132   0.00282  -0.00866   0.00108
   D54       -3.11916  -0.00002  -0.00550  -0.00062  -0.00641  -3.12557
   D55        3.13962  -0.00012  -0.00496  -0.00277  -0.00762   3.13200
   D56       -0.00682   0.00007  -0.01494   0.00464  -0.01027  -0.01709
   D57        0.01075  -0.00017   0.00087  -0.00624  -0.00538   0.00537
   D58       -3.13569   0.00001  -0.00911   0.00118  -0.00803   3.13946
   D59        0.01838  -0.00007   0.02410  -0.00446   0.01982   0.03820
   D60       -3.13189  -0.00026   0.00811  -0.01074  -0.00253  -3.13442
   D61       -3.12791   0.00010   0.01443   0.00271   0.01724  -3.11067
   D62        0.00501  -0.00009  -0.00155  -0.00356  -0.00511  -0.00010
   D63        2.99023  -0.00035  -0.10926  -0.06068  -0.16996   2.82026
   D64       -0.13714  -0.00148  -0.05641  -0.11799  -0.17434  -0.31148
   D65       -0.14292  -0.00017  -0.09368  -0.05458  -0.14833  -0.29125
   D66        3.01290  -0.00130  -0.04083  -0.11190  -0.15271   2.86019
   D67        3.10020  -0.00107  -0.11121  -0.06079  -0.17206   2.92814
   D68       -0.01972  -0.00152  -0.06254  -0.08447  -0.14705  -0.16678
   D69       -0.05582   0.00006  -0.16494  -0.00271  -0.16761  -0.22343
   D70        3.10745  -0.00039  -0.11627  -0.02639  -0.14261   2.96484
   D71        0.00204   0.00014   0.00592   0.00248   0.00841   0.01045
   D72       -3.13746  -0.00014   0.01420  -0.00556   0.00864  -3.12883
   D73        3.13348   0.00033  -0.00110   0.00865   0.00758   3.14106
   D74       -0.00602   0.00005   0.00717   0.00060   0.00781   0.00179
         Item               Value     Threshold  Converged?
 Maximum Force            0.002816     0.000450     NO 
 RMS     Force            0.000667     0.000300     NO 
 Maximum Displacement     1.337388     0.001800     NO 
 RMS     Displacement     0.243932     0.001200     NO 
 Predicted change in Energy=-5.439367D-04
 GradGradGradGradGradGradGradGradGradGradGradGradGradGradGradGradGradGrad

                          Input orientation:                          
 ---------------------------------------------------------------------
 Center     Atomic      Atomic             Coordinates (Angstroms)
 Number     Number       Type             X           Y           Z
 ---------------------------------------------------------------------
      1          7           0        3.354373    3.438317    3.998829
      2          7           0        0.749579    2.323819    4.528878
      3          7           0        0.134769    2.699620    7.402233
      4          7           0       -1.924088    3.516454    7.742832
      5          8           0       -2.705172    2.592188    5.225373
      6          6           0        4.656767    3.703138    4.123008
      7          1           0        4.915944    4.732192    4.366575
      8          6           0        5.660052    2.746100    3.960583
      9          1           0        6.702021    3.022657    4.076706
     10          6           0        5.290832    1.442673    3.642840
     11          1           0        6.038657    0.665462    3.516404
     12          6           0        3.935806    1.152662    3.507612
     13          1           0        3.586904    0.148924    3.282305
     14          6           0        3.006807    2.181274    3.689203
     15          6           0        1.553792    1.891191    3.553182
     16          6           0        1.087582    1.211469    2.423329
     17          1           0        1.789770    0.898275    1.655753
     18          6           0       -0.280349    0.971355    2.307390
     19          1           0       -0.680291    0.459045    1.437850
     20          6           0       -1.121101    1.416341    3.316993
     21          1           0       -2.192711    1.268906    3.281959
     22          6           0       -0.553448    2.070913    4.421452
     23          6           0       -1.511125    2.527351    5.497830
     24          6           0       -1.052201    2.901430    6.838682
     25          6           0       -1.208981    3.726491    8.883133
     26          1           0       -1.649949    4.206870    9.743443
     27          6           0        0.054677    3.208392    8.654993
     28          1           0        0.895928    3.180172    9.332868
     29          6           0       -3.319381    3.909333    7.568891
     30          1           0       -3.667884    4.350348    8.503988
     31          1           0       -3.930123    3.047067    7.311896
     32          1           0       -3.412656    4.640969    6.765189
 ---------------------------------------------------------------------
                    Distance matrix (angstroms):
                    1          2          3          4          5
     1  N    0.000000
     2  N    2.882361   0.000000
     3  N    4.742855   2.962328   0.000000
     4  N    6.471925   4.347457   2.241008   0.000000
     5  O    6.240067   3.534464   3.579877   2.793199   0.000000
     6  C    1.334834   4.163336   5.675283   7.513031   7.526459
     7  H    2.061032   4.815101   6.017159   7.724194   7.962322
     8  C    2.407652   4.961252   6.509675   8.509879   8.461700
     9  H    3.374254   6.010357   7.368330   9.385845   9.486835
    10  C    2.803426   4.710037   6.503686   8.553688   8.231760
    11  H    3.889324   5.634677   7.354819   9.454954   9.115229
    12  C    2.409062   3.544944   5.657653   7.606771   7.008961
    13  H    3.374549   3.786096   5.949546   7.849051   7.023908
    14  C    1.340458   2.412561   4.722698   6.521376   5.929197
    15  C    2.415428   1.336379   4.181194   5.682456   4.628866
    16  C    3.546744   2.405183   5.283175   6.533011   4.913535
    17  H    3.793389   3.371797   6.245471   7.596061   5.984650
    18  C    4.707236   2.797305   5.395984   6.222816   4.125711
    19  H    5.631446   3.882829   6.423267   7.116712   4.795391
    20  C    4.958140   2.406580   4.462420   4.964203   2.744779
    21  H    5.999199   3.365222   4.943760   5.002302   2.406357
    22  C    4.161667   1.331684   3.123134   3.872959   2.355405
    23  C    5.172034   2.468012   2.522973   2.487750   1.226452
    24  C    5.269810   2.985840   1.329366   1.398546   2.330388
    25  C    6.690565   4.976242   2.247931   1.362270   4.111500
    26  H    7.657316   6.041135   3.307308   2.134073   4.912601
    27  C    5.711455   4.276703   1.354501   2.200557   4.445084
    28  H    5.878993   4.881913   2.130175   3.254810   5.494102
    29  C    7.583284   5.320900   3.663650   1.459950   2.757571
    30  H    8.392875   6.278719   4.289398   2.077393   3.842819
    31  H    8.012076   5.492531   4.080713   2.104805   2.461909
    32  H    7.408899   5.262554   4.093761   2.106219   2.658772
                    6          7          8          9         10
     6  C    0.000000
     7  H    1.088783   0.000000
     8  C    1.396025   2.159419   0.000000
     9  H    2.155983   2.489298   1.084282   0.000000
    10  C    2.396310   3.388992   1.391476   2.162417   0.000000
    11  H    3.391912   4.303669   2.160947   2.512043   1.085949
    12  C    2.720924   3.809400   2.391078   3.387138   1.392296
    13  H    3.805762   4.893703   3.391655   4.312003   2.169594
    14  C    2.286181   3.257425   2.726240   3.809552   2.400926
    15  C    3.638174   4.476267   4.214050   5.297033   3.764927
    16  C    4.672944   5.552302   5.062186   6.126662   4.382690
    17  H    4.708957   5.640961   4.868859   5.874029   4.062304
    18  C    5.927413   6.736883   6.416474   7.489447   5.748358
    19  H    6.798412   7.625946   7.196857   8.248285   6.440792
    20  C    6.266009   6.967238   6.940210   8.022385   6.420261
    21  H    7.317664   7.981461   8.019260   9.100743   7.494254
    22  C    5.468051   6.082736   6.267046   7.325743   5.929294
    23  C    6.427714   6.888271   7.337354   8.349892   7.133312
    24  C    6.372593   6.714295   7.304925   8.232324   7.250892
    25  C    7.554227   7.676291   8.507425   9.283376   8.655869
    26  H    8.462725   8.502801   9.434587  10.162169   9.645340
    27  C    6.477878   6.659160   7.326079   8.073562   7.460346
    28  H    6.446708   6.575208   7.193521   7.833439   7.396654
    29  C    8.691121   8.874261   9.746960  10.649416   9.779267
    30  H    9.429300   9.536567  10.498883  11.353349  10.599242
    31  H    9.183361   9.474569  10.163333  11.113485  10.052963
    32  H    8.542613   8.667598   9.683511  10.590258   9.784112
                   11         12         13         14         15
    11  H    0.000000
    12  C    2.158570   0.000000
    13  H    2.516487   1.086271   0.000000
    14  C    3.394062   1.397876   2.152330   0.000000
    15  C    4.649492   2.494291   2.691173   1.487919   0.000000
    16  C    5.099615   3.048197   2.848412   2.495273   1.398550
    17  H    4.644272   2.845973   2.537102   2.694844   2.154484
    18  C    6.440894   4.387409   4.072161   3.765463   2.400451
    19  H    7.036139   5.106208   4.659092   4.650737   3.393640
    20  C    7.201786   5.067363   4.875743   4.214652   2.726962
    21  H    8.256786   6.133771   5.887131   5.294644   3.807504
    22  C    6.800754   4.672439   4.704701   3.636453   2.286188
    23  C    8.024456   5.959849   6.046104   4.878793   3.685116
    24  C    8.143546   6.247754   6.461068   5.187812   4.313501
    25  C    9.523652   7.873351   8.195656   6.865674   6.277709
    26  H   10.508675   8.911478   9.254073   7.902040   7.344771
    27  C    8.287316   6.766441   7.120587   5.867633   5.478216
    28  H    8.161047   6.876428   7.282797   6.107746   5.958106
    29  C   10.701319   8.759621   8.956131   7.619634   6.629226
    30  H   11.518304   9.643914   9.876735   8.511084   7.604199
    31  H   10.929519   8.940592   9.007915   7.873659   6.748134
    32  H   10.755769   8.762419   9.016806   7.531354   6.522567
                   16         17         18         19         20
    16  C    0.000000
    17  H    1.086430   0.000000
    18  C    1.393676   2.171489   0.000000
    19  H    2.159325   2.518255   1.085594   0.000000
    20  C    2.391421   3.391355   1.387147   2.154509   0.000000
    21  H    3.391293   4.317646   2.166898   2.518735   1.082271
    22  C    2.724725   3.809835   2.398514   3.393536   1.403753
    23  C    4.235255   5.320842   3.756972   4.631589   2.478409
    24  C    5.189411   6.241168   4.985333   5.939070   3.822633
    25  C    7.302644   8.320237   7.189821   8.147880   6.027141
    26  H    8.369623   9.390911   8.224308   9.163477   7.026093
    27  C    6.624820   7.572091   6.738593   7.757980   5.752230
    28  H    7.187089   8.058790   7.457870   8.498253   6.585609
    29  C    7.292230   8.374670   6.749135   7.513917   5.396858
    30  H    8.333154   9.412817   7.828845   8.602224   6.480695
    31  H    7.241884   8.326250   6.532573   7.194699   5.148701
    32  H    7.131996   8.196300   6.568819   7.303071   5.247809
                   21         22         23         24         25
    21  H    0.000000
    22  C    2.151475   0.000000
    23  C    2.637865   1.511314   0.000000
    24  C    4.076295   2.604134   1.465753   0.000000
    25  C    6.195208   4.803879   3.604095   2.210223   0.000000
    26  H    7.118778   5.838511   4.567854   3.240234   1.079514
    27  C    6.138555   4.425669   3.589322   2.149044   1.384668
    28  H    7.057346   5.239575   4.574669   3.177084   2.220668
    29  C    5.159363   4.575647   3.077167   2.586345   2.492880
    30  H    6.240274   5.618063   4.124550   3.422632   2.564986
    31  H    4.735067   4.550766   3.067978   2.920202   3.214811
    32  H    4.999197   4.502595   3.112780   2.933112   3.190320
                   26         27         28         29         30
    26  H    0.000000
    27  C    2.255533   0.000000
    28  H    2.775639   1.080747   0.000000
    29  C    2.757573   3.613199   4.627323   0.000000
    30  H    2.372530   3.896707   4.783799   1.091034   0.000000
    31  H    3.529413   4.208155   5.233814   1.087453   1.785607
    32  H    3.487919   4.200719   5.224060   1.090839   1.781299
                   31         32
    31  H    0.000000
    32  H    1.762721   0.000000
 Stoichiometry    C15H12N4O
 Framework group  C1[X(C15H12N4O)]
 Deg. of freedom    90
 Full point group                 C1      NOp   1
 Largest Abelian subgroup         C1      NOp   1
 Largest concise Abelian subgroup C1      NOp   1
                         Standard orientation:                         
 ---------------------------------------------------------------------
 Center     Atomic      Atomic             Coordinates (Angstroms)
 Number     Number       Type             X           Y           Z
 ---------------------------------------------------------------------
      1          7           0       -2.637144   -0.949715   -1.076862
      2          7           0       -0.351150    0.491406   -0.074161
      3          7           0        1.722088   -1.470762    0.717655
      4          7           0        3.754617   -0.937895   -0.061444
      5          8           0        2.951563    1.723810   -0.330500
      6          6           0       -3.623053   -1.846407   -1.152425
      7          1           0       -3.551828   -2.570548   -1.962361
      8          6           0       -4.699411   -1.889861   -0.264478
      9          1           0       -5.469274   -2.645105   -0.376660
     10          6           0       -4.760108   -0.943736    0.754036
     11          1           0       -5.575225   -0.947115    1.471572
     12          6           0       -3.739777   -0.000632    0.843300
     13          1           0       -3.722257    0.748205    1.630014
     14          6           0       -2.704487   -0.039456   -0.095169
     15          6           0       -1.602403    0.956956   -0.014690
     16          6           0       -1.907413    2.317452    0.094678
     17          1           0       -2.945806    2.635689    0.122891
     18          6           0       -0.858365    3.233555    0.145541
     19          1           0       -1.056900    4.298490    0.216334
     20          6           0        0.443156    2.757493    0.085683
     21          1           0        1.300440    3.417569    0.111686
     22          6           0        0.645898    1.371263   -0.002541
     23          6           0        2.082103    0.903724   -0.055391
     24          6           0        2.455290   -0.490744    0.198819
     25          6           0        3.782605   -2.256124    0.281000
     26          1           0        4.676539   -2.849520    0.162204
     27          6           0        2.522519   -2.562365    0.766496
     28          1           0        2.166129   -3.509829    1.145061
     29          6           0        4.895730   -0.211605   -0.610821
     30          1           0        5.744945   -0.895151   -0.655015
     31          1           0        5.138524    0.646290    0.011770
     32          1           0        4.669631    0.152232   -1.614032
 ---------------------------------------------------------------------
 Rotational constants (GHZ):           0.6109973           0.2045375           0.1614926
 Standard basis: 6-311G(d) (5D, 7F)
 There are   416 symmetry adapted cartesian basis functions of A   symmetry.
 There are   396 symmetry adapted basis functions of A   symmetry.
   396 basis functions,   700 primitive gaussians,   416 cartesian basis functions
    69 alpha electrons       69 beta electrons
       nuclear repulsion energy      1396.9503759032 Hartrees.
 NAtoms=   32 NActive=   32 NUniq=   32 SFac= 1.00D+00 NAtFMM=   60 NAOKFM=F Big=F
 Integral buffers will be    131072 words long.
 Raffenetti 2 integral format.
 Two-electron integral symmetry is turned on.
 Nuclear repulsion after empirical dispersion term =     1396.8816135716 Hartrees.
 ------------------------------------------------------------------------------
 Polarizable Continuum Model (PCM)
 =================================
 Model                : PCM.
 Atomic radii         : UFF (Universal Force Field).
 Polarization charges : Total charges.
 Charge compensation  : None.
 Solution method      : On-the-fly selection.
 Cavity type          : SAS (Solvent Accessible Surface) (Alpha=1.000).
 Cavity algorithm     : GePol (No added spheres)
                        Default sphere list used, NSphG=   32.
                        Lebedev-Laikov grids with approx.  5.0 points / Ang**2.
                        Smoothing algorithm: York/Karplus (Gamma=1.0000).
                        Polarization charges: spherical gaussians, with
                                              point-specific exponents (IZeta= 3).
                        Self-potential: point-specific (ISelfS= 7).
                        Self-field    : sphere-specific E.n sum rule (ISelfD= 2).
 1st derivatives      : Analytical E(r).r(x)/FMM algorithm (CHGder, D1EAlg=3).
                        Cavity 1st derivative terms included.
 Solvent              : Acetonitrile, Eps=  35.688000 Eps(inf)=   1.806874
                        RSolv=   2.155000 Ang.
 ------------------------------------------------------------------------------
 One-electron integrals computed using PRISM.
 NBasis=   396 RedAO= T EigKep=  3.17D-04  NBF=   396
 NBsUse=   396 1.00D-06 EigRej= -1.00D+00 NBFU=   396
 Initial guess from the checkpoint file:  "1.chk"
 B after Tr=    -0.000000    0.000000    0.000000
         Rot=    0.999980   -0.005652   -0.002635   -0.001302 Ang=  -0.73 deg.
 ExpMin= 1.03D-01 ExpMax= 8.59D+03 ExpMxC= 1.30D+03 IAcc=3 IRadAn=         5 AccDes= 0.00D+00
 Harris functional with IExCor=  402 and IRadAn=       5 diagonalized for initial guess.
 HarFok:  IExCor=  402 AccDes= 0.00D+00 IRadAn=         5 IDoV= 1 UseB2=F ITyADJ=14
 ICtDFT=  3500011 ScaDFX=  1.000000  1.000000  1.000000  1.000000
 FoFCou: FMM=F IPFlag=           0 FMFlag=      100000 FMFlg1=           0
         NFxFlg=           0 DoJE=T BraDBF=F KetDBF=T FulRan=T
         wScrn=  0.000000 ICntrl=       500 IOpCl=  0 I1Cent=   200000004 NGrid=           0
         NMat0=    1 NMatS0=      1 NMatT0=    0 NMatD0=    1 NMtDS0=    0 NMtDT0=    0
 Petite list used in FoFCou.
 Requested convergence on RMS density matrix=1.00D-08 within  32 cycles.
 Requested convergence on MAX density matrix=1.00D-06.
 Requested convergence on             energy=1.00D-06.
 No special actions if energy rises.
 Inv3:  Mode=1 IEnd=    96174732.
 Iteration    1 A*A^-1 deviation from unit magnitude is 3.33D-15 for   5383.
 Iteration    1 A*A^-1 deviation from orthogonality  is 2.44D-15 for   5369   1678.
 Iteration    1 A^-1*A deviation from unit magnitude is 3.44D-15 for   1276.
 Iteration    1 A^-1*A deviation from orthogonality  is 2.62D-14 for   5418   5371.
 Error on total polarization charges = -0.00011
 SCF Done:  E(RB3LYP) =  -873.298694638     A.U. after   14 cycles
            NFock= 14  Conv=0.64D-08     -V/T= 2.0039
 QCSCF skips out because SCF is already converged.
 D1PCM: PCM CHGder 1st derivatives, ID1Alg=3 FixD1E=F DoIter=F DoCFld=F I1PDM=0.
 Calling FoFJK, ICntrl=      2127 FMM=F ISym2X=0 I1Cent= 0 IOpClX= 0 NMat=1 NMatS=1 NMatT=0.
 ***** Axes restored to original set *****
 -------------------------------------------------------------------
 Center     Atomic                   Forces (Hartrees/Bohr)
 Number     Number              X              Y              Z
 -------------------------------------------------------------------
      1        7           0.002516346   -0.000541947   -0.000224957
      2        7          -0.000254799   -0.000616831    0.000339327
      3        7           0.000541188    0.001297674   -0.002207002
      4        7           0.004784176   -0.000293297   -0.001817308
      5        8          -0.001223902   -0.000650723   -0.001172797
      6        6          -0.000270733   -0.002268078    0.000111472
      7        1          -0.000783067   -0.000939262   -0.000205500
      8        6           0.000064166    0.000695802   -0.000789687
      9        1          -0.000000806   -0.000045006    0.000096657
     10        6          -0.001718521   -0.000074989    0.000741242
     11        1          -0.000484033    0.000694141    0.000095830
     12        6           0.001759157    0.000742703   -0.001150370
     13        1           0.001903027    0.001059833    0.000286380
     14        6          -0.000280893    0.000514256    0.002496545
     15        6           0.000974796    0.003139544   -0.001396620
     16        6          -0.002640319   -0.002116580    0.000998261
     17        1          -0.002224029    0.000163736    0.000625593
     18        6           0.002165904    0.001044518   -0.000989721
     19        1           0.000160357    0.000290314    0.000527281
     20        6           0.000975806   -0.001240923    0.001971026
     21        1           0.000479773    0.000180729    0.000040683
     22        6          -0.002900618   -0.001349422   -0.000099553
     23        6           0.000455115    0.001993269   -0.001455672
     24        6          -0.003772141    0.000709763    0.004543404
     25        6           0.001031435   -0.002340557   -0.000478792
     26        1           0.000487148   -0.000275749   -0.000468625
     27        6          -0.001400218   -0.000117989    0.000573010
     28        1          -0.000473308   -0.000093091   -0.000191430
     29        6          -0.001074524    0.001121655   -0.001162131
     30        1           0.000717544   -0.000283765   -0.000864040
     31        1           0.000544035    0.000477706    0.000618234
     32        1          -0.000058061   -0.000877432    0.000609259
 -------------------------------------------------------------------
 Cartesian Forces:  Max     0.004784176 RMS     0.001389948

 GradGradGradGradGradGradGradGradGradGradGradGradGradGradGradGradGradGrad
 Berny optimization.
 Using GEDIIS/GDIIS optimizer.
 FormGI is forming the generalized inverse of G from B-inverse, IUseBI=4.
 Internal  Forces:  Max     0.008097386 RMS     0.001451183
 Search for a local minimum.
 Step number   8 out of a maximum of  172
 All quantities printed in internal units (Hartrees-Bohrs-Radians)
 Mixed Optimization -- RFO/linear search
 Update second derivatives using D2CorX and points    7    8
 DE= -7.66D-04 DEPred=-5.44D-04 R= 1.41D+00
 TightC=F SS=  1.41D+00  RLast= 5.02D-01 DXNew= 1.2000D+00 1.5060D+00
 Trust test= 1.41D+00 RLast= 5.02D-01 DXMaxT set to 1.20D+00
 ITU=  1  1 -1  1  1  0  1  0
 Use linear search instead of GDIIS.
     Eigenvalues ---    0.00114   0.00543   0.00613   0.00820   0.01563
     Eigenvalues ---    0.01667   0.01701   0.01745   0.01969   0.02112
     Eigenvalues ---    0.02155   0.02197   0.02217   0.02258   0.02267
     Eigenvalues ---    0.02279   0.02293   0.02312   0.02343   0.02394
     Eigenvalues ---    0.02409   0.02423   0.02455   0.02475   0.02632
     Eigenvalues ---    0.03378   0.04636   0.07270   0.07454   0.14119
     Eigenvalues ---    0.15725   0.15997   0.15998   0.15999   0.16000
     Eigenvalues ---    0.16000   0.16001   0.16023   0.16027   0.16029
     Eigenvalues ---    0.16118   0.21701   0.22065   0.22433   0.22653
     Eigenvalues ---    0.23393   0.23904   0.24133   0.24715   0.24926
     Eigenvalues ---    0.24993   0.25002   0.25003   0.25590   0.27056
     Eigenvalues ---    0.30426   0.32036   0.33486   0.33801   0.36965
     Eigenvalues ---    0.42290   0.43684   0.44498   0.45291   0.46299
     Eigenvalues ---    0.46784   0.47399   0.47809   0.48373   0.49795
     Eigenvalues ---    0.50620   0.51411   0.51418   0.52358   0.53481
     Eigenvalues ---    0.53607   0.53717   0.56581   0.56779   0.57471
     Eigenvalues ---    0.57556   0.57655   0.57732   0.57744   0.57778
     Eigenvalues ---    0.57786   0.57819   0.58771   0.67699   0.85184
 RFO step:  Lambda=-1.43538291D-03 EMin= 1.14345159D-03
 Quartic linear search produced a step of  0.15899.
 Iteration  1 RMS(Cart)=  0.21255760 RMS(Int)=  0.01213529
 Iteration  2 RMS(Cart)=  0.04034943 RMS(Int)=  0.00030926
 Iteration  3 RMS(Cart)=  0.00084481 RMS(Int)=  0.00003642
 Iteration  4 RMS(Cart)=  0.00000036 RMS(Int)=  0.00003642
 Variable       Old X    -DE/DX   Delta X   Delta X   Delta X     New X
                                 (Linear)    (Quad)   (Total)
    R1        2.52247  -0.00184   0.00079   0.00216   0.00294   2.52542
    R2        2.53310  -0.00119  -0.00004  -0.00181  -0.00185   2.53125
    R3        2.52539  -0.00045   0.00006  -0.00065  -0.00059   2.52480
    R4        2.51652   0.00079   0.00030   0.00322   0.00353   2.52005
    R5        2.51214  -0.00066  -0.00017  -0.00121  -0.00137   2.51076
    R6        2.55964  -0.00100   0.00042   0.00268   0.00310   2.56273
    R7        2.64287  -0.00513   0.00098  -0.00399  -0.00300   2.63987
    R8        2.57432  -0.00045   0.00016   0.00111   0.00128   2.57559
    R9        2.75890   0.00009   0.00017   0.00305   0.00322   2.76212
   R10        2.31766   0.00142  -0.00009   0.00069   0.00060   2.31826
   R11        2.05750  -0.00112   0.00025  -0.00007   0.00018   2.05768
   R12        2.63810  -0.00207   0.00024  -0.00111  -0.00087   2.63724
   R13        2.04900  -0.00000   0.00020   0.00148   0.00168   2.05068
   R14        2.62951  -0.00155   0.00014  -0.00104  -0.00090   2.62861
   R15        2.05215  -0.00084   0.00032   0.00096   0.00128   2.05343
   R16        2.63106  -0.00166   0.00056   0.00141   0.00197   2.63303
   R17        2.05275  -0.00165   0.00063   0.00161   0.00223   2.05499
   R18        2.64160   0.00099  -0.00029   0.00019  -0.00010   2.64150
   R19        2.81176   0.00274   0.00058   0.01111   0.01169   2.82345
   R20        2.64288   0.00122  -0.00042   0.00015  -0.00028   2.64260
   R21        2.05306  -0.00193   0.00066   0.00137   0.00203   2.05509
   R22        2.63367  -0.00196   0.00095   0.00271   0.00365   2.63732
   R23        2.05148  -0.00062   0.00029   0.00112   0.00142   2.05289
   R24        2.62133  -0.00051  -0.00004  -0.00047  -0.00051   2.62082
   R25        2.04520  -0.00050   0.00034   0.00175   0.00210   2.04729
   R26        2.65271  -0.00268   0.00038  -0.00173  -0.00134   2.65137
   R27        2.85597  -0.00263  -0.00057  -0.00951  -0.01008   2.84589
   R28        2.76987  -0.00053  -0.00025  -0.00239  -0.00265   2.76723
   R29        2.03999  -0.00070   0.00038   0.00193   0.00231   2.04229
   R30        2.61664  -0.00230   0.00055   0.00144   0.00198   2.61862
   R31        2.04232  -0.00049   0.00028   0.00156   0.00184   2.04416
   R32        2.06176  -0.00108   0.00032  -0.00004   0.00028   2.06203
   R33        2.05499  -0.00083  -0.00019  -0.00201  -0.00220   2.05278
   R34        2.06139  -0.00103   0.00083   0.00288   0.00371   2.06510
    A1        2.04938   0.00107  -0.00104  -0.00190  -0.00294   2.04644
    A2        2.05834   0.00129  -0.00155  -0.00482  -0.00635   2.05199
    A3        1.85695  -0.00038   0.00013  -0.00186  -0.00175   1.85520
    A4        1.85636  -0.00007  -0.00029  -0.00199  -0.00229   1.85407
    A5        2.26157  -0.00043   0.00049   0.00060   0.00108   2.26265
    A6        2.16510   0.00051  -0.00022   0.00134   0.00111   2.16621
    A7        2.02704  -0.00113   0.00091   0.00269   0.00360   2.03064
    A8        2.15841   0.00117  -0.00047  -0.00082  -0.00129   2.15712
    A9        2.09774  -0.00004  -0.00044  -0.00187  -0.00231   2.09543
   A10        2.09822   0.00064  -0.00062  -0.00147  -0.00209   2.09613
   A11        2.06922  -0.00124   0.00117   0.00302   0.00419   2.07341
   A12        2.11574   0.00060  -0.00055  -0.00155  -0.00209   2.11364
   A13        2.11095  -0.00048   0.00005  -0.00089  -0.00084   2.11011
   A14        2.06637   0.00070  -0.00078  -0.00243  -0.00321   2.06316
   A15        2.10577  -0.00022   0.00072   0.00337   0.00409   2.10985
   A16        2.12376  -0.00187   0.00250   0.00522   0.00771   2.13147
   A17        2.07247   0.00076  -0.00049  -0.00032  -0.00082   2.07166
   A18        2.08681   0.00111  -0.00198  -0.00481  -0.00680   2.08001
   A19        2.15045  -0.00246   0.00160   0.00246   0.00406   2.15451
   A20        2.04558  -0.00060   0.00015  -0.00209  -0.00194   2.04364
   A21        2.08708   0.00307  -0.00175  -0.00035  -0.00210   2.08498
   A22        2.04633  -0.00049   0.00023  -0.00075  -0.00052   2.04580
   A23        2.14905  -0.00301   0.00173   0.00243   0.00415   2.15321
   A24        2.08764   0.00350  -0.00197  -0.00163  -0.00361   2.08404
   A25        2.08912   0.00059  -0.00168  -0.00450  -0.00618   2.08295
   A26        2.06933   0.00145  -0.00059   0.00041  -0.00019   2.06914
   A27        2.12462  -0.00204   0.00229   0.00411   0.00640   2.13102
   A28        2.10545  -0.00022   0.00045   0.00226   0.00271   2.10816
   A29        2.07041   0.00059  -0.00053  -0.00160  -0.00214   2.06827
   A30        2.10723  -0.00037   0.00008  -0.00064  -0.00056   2.10666
   A31        2.13278   0.00049  -0.00048  -0.00237  -0.00286   2.12993
   A32        2.06819  -0.00081   0.00043  -0.00035   0.00008   2.06827
   A33        2.08219   0.00033   0.00004   0.00277   0.00280   2.08499
   A34        2.15042   0.00052   0.00043   0.00386   0.00423   2.15465
   A35        2.10044  -0.00371  -0.00069  -0.01310  -0.01386   2.08658
   A36        2.03191   0.00319   0.00019   0.00880   0.00891   2.04082
   A37        2.06539   0.00282   0.00045   0.01020   0.01053   2.07593
   A38        2.08812   0.00529   0.00005   0.01100   0.01093   2.09905
   A39        2.12963  -0.00810  -0.00049  -0.02097  -0.02157   2.10806
   A40        1.92766   0.00083   0.00011   0.00445   0.00451   1.93217
   A41        2.25057  -0.00515  -0.00046  -0.01749  -0.01798   2.23259
   A42        2.10417   0.00433   0.00025   0.01257   0.01277   2.11694
   A43        2.11913   0.00005   0.00079   0.00873   0.00952   2.12865
   A44        1.85819   0.00034   0.00020   0.00126   0.00144   1.85964
   A45        2.30581  -0.00038  -0.00099  -0.00995  -0.01094   2.29487
   A46        1.92505  -0.00068  -0.00016  -0.00149  -0.00168   1.92337
   A47        2.12267   0.00042   0.00064   0.00611   0.00677   2.12943
   A48        2.23547   0.00026  -0.00048  -0.00462  -0.00509   2.23038
   A49        1.88803  -0.00053  -0.00002  -0.00217  -0.00220   1.88583
   A50        1.93000  -0.00023  -0.00013  -0.00262  -0.00275   1.92725
   A51        1.92836   0.00036  -0.00025  -0.00232  -0.00258   1.92578
   A52        1.92161   0.00019   0.00098   0.00595   0.00694   1.92855
   A53        1.91033   0.00013  -0.00085  -0.00310  -0.00396   1.90637
   A54        1.88565   0.00011   0.00026   0.00428   0.00453   1.89018
    D1        3.13295   0.00008  -0.00051  -0.00068  -0.00118   3.13177
    D2       -0.01047   0.00020  -0.00086   0.00031  -0.00054  -0.01100
    D3        0.01129  -0.00023   0.00076  -0.00097  -0.00022   0.01107
    D4        3.14066   0.00006   0.00025   0.00106   0.00129  -3.14124
    D5       -3.14087  -0.00028   0.00044  -0.00192  -0.00150   3.14081
    D6        0.02021  -0.00065   0.00162  -0.00442  -0.00282   0.01738
    D7       -0.03911   0.00058  -0.00307  -0.00061  -0.00368  -0.04278
    D8        3.13468   0.00059   0.00061   0.01637   0.01687  -3.13163
    D9       -0.02630   0.00103  -0.00008   0.01368   0.01362  -0.01268
   D10       -3.12500   0.00055   0.00357   0.02609   0.02949  -3.09550
   D11        0.00984  -0.00072  -0.00078  -0.01168  -0.01245  -0.00261
   D12       -3.13389  -0.00045  -0.00081  -0.01022  -0.01103   3.13827
   D13        0.03301  -0.00100   0.00090  -0.01073  -0.00983   0.02319
   D14        3.13587  -0.00083  -0.00241  -0.02277  -0.02533   3.11053
   D15       -3.12774  -0.00070  -0.00103  -0.01371  -0.01472   3.14072
   D16       -0.02489  -0.00052  -0.00434  -0.02575  -0.03023  -0.05512
   D17        3.12570   0.00031  -0.00119  -0.00026  -0.00148   3.12422
   D18       -0.02543   0.00053  -0.00131   0.00326   0.00191  -0.02352
   D19        0.00194   0.00003   0.00060   0.00252   0.00308   0.00501
   D20        3.13399   0.00025   0.00048   0.00605   0.00646   3.14045
   D21        3.12936   0.00002   0.00269   0.03637   0.03905  -3.11478
   D22        1.02377   0.00027   0.00158   0.03202   0.03359   1.05736
   D23       -1.06304   0.00006   0.00150   0.02987   0.03136  -1.03168
   D24       -0.03443   0.00037   0.00046   0.03288   0.03334  -0.00109
   D25       -2.14001   0.00062  -0.00066   0.02853   0.02788  -2.11214
   D26        2.05636   0.00041  -0.00074   0.02638   0.02565   2.08201
   D27       -3.13910  -0.00003   0.00028   0.00186   0.00214  -3.13696
   D28        0.00757  -0.00023   0.00085   0.00025   0.00110   0.00868
   D29        0.00060   0.00010  -0.00008   0.00290   0.00281   0.00341
   D30       -3.13591  -0.00010   0.00048   0.00128   0.00177  -3.13414
   D31       -3.13198   0.00006  -0.00055  -0.00390  -0.00446  -3.13644
   D32       -0.00498   0.00023  -0.00069  -0.00013  -0.00082  -0.00580
   D33        0.01474  -0.00014   0.00003  -0.00553  -0.00551   0.00924
   D34       -3.14144   0.00003  -0.00011  -0.00176  -0.00187   3.13988
   D35       -3.11773  -0.00013  -0.00086  -0.00639  -0.00730  -3.12503
   D36        0.00579  -0.00023   0.00060  -0.00051   0.00009   0.00588
   D37        0.00932   0.00004  -0.00101  -0.00266  -0.00370   0.00561
   D38        3.13284  -0.00006   0.00045   0.00322   0.00368   3.13652
   D39       -0.00925   0.00025  -0.00065   0.00108   0.00043  -0.00882
   D40       -3.13834  -0.00002  -0.00014  -0.00098  -0.00111  -3.13946
   D41        3.11466   0.00012   0.00084   0.00694   0.00774   3.12241
   D42       -0.01443  -0.00016   0.00136   0.00487   0.00620  -0.00823
   D43       -0.84388   0.00040  -0.01527   0.01819   0.00292  -0.84097
   D44        2.27894   0.00068  -0.01638   0.02064   0.00427   2.28321
   D45        2.28595   0.00064  -0.01574   0.02016   0.00440   2.29035
   D46       -0.87441   0.00093  -0.01686   0.02262   0.00576  -0.86865
   D47        3.12473   0.00016   0.00108   0.00643   0.00750   3.13224
   D48       -0.00108   0.00047  -0.00028   0.00487   0.00460   0.00352
   D49        0.00307  -0.00018   0.00227   0.00386   0.00612   0.00919
   D50       -3.12275   0.00013   0.00091   0.00230   0.00321  -3.11953
   D51        3.12656  -0.00018  -0.00005   0.00068   0.00064   3.12720
   D52       -0.00009  -0.00024   0.00031  -0.00042  -0.00009  -0.00018
   D53        0.00108   0.00012  -0.00138  -0.00083  -0.00223  -0.00115
   D54       -3.12557   0.00006  -0.00102  -0.00193  -0.00296  -3.12853
   D55        3.13200  -0.00016  -0.00121  -0.01096  -0.01219   3.11981
   D56       -0.01709   0.00021  -0.00163  -0.00409  -0.00573  -0.02282
   D57        0.00537  -0.00022  -0.00086  -0.01209  -0.01295  -0.00758
   D58        3.13946   0.00015  -0.00128  -0.00521  -0.00649   3.13297
   D59        0.03820  -0.00042   0.00315   0.00493   0.00811   0.04631
   D60       -3.13442  -0.00054  -0.00040  -0.01181  -0.01232   3.13644
   D61       -3.11067  -0.00006   0.00274   0.01158   0.01438  -3.09630
   D62       -0.00010  -0.00018  -0.00081  -0.00516  -0.00606  -0.00616
   D63        2.82026  -0.00051  -0.02702  -0.15104  -0.17803   2.64224
   D64       -0.31148  -0.00143  -0.02772  -0.17828  -0.20595  -0.51743
   D65       -0.29125  -0.00047  -0.02358  -0.13512  -0.15875  -0.45000
   D66        2.86019  -0.00138  -0.02428  -0.16236  -0.18667   2.67352
   D67        2.92814  -0.00067  -0.02736  -0.12893  -0.15625   2.77189
   D68       -0.16678  -0.00109  -0.02338  -0.11516  -0.13859  -0.30536
   D69       -0.22343   0.00024  -0.02665  -0.10136  -0.12796  -0.35139
   D70        2.96484  -0.00018  -0.02267  -0.08759  -0.11030   2.85454
   D71        0.01045   0.00008   0.00134   0.00509   0.00646   0.01690
   D72       -3.12883  -0.00021   0.00137   0.00350   0.00491  -3.12392
   D73        3.14106   0.00034   0.00121   0.00930   0.01047  -3.13166
   D74        0.00179   0.00005   0.00124   0.00771   0.00892   0.01071
         Item               Value     Threshold  Converged?
 Maximum Force            0.008097     0.000450     NO 
 RMS     Force            0.001451     0.000300     NO 
 Maximum Displacement     1.312454     0.001800     NO 
 RMS     Displacement     0.243009     0.001200     NO 
 Predicted change in Energy=-1.028522D-03
 GradGradGradGradGradGradGradGradGradGradGradGradGradGradGradGradGradGrad

                          Input orientation:                          
 ---------------------------------------------------------------------
 Center     Atomic      Atomic             Coordinates (Angstroms)
 Number     Number       Type             X           Y           Z
 ---------------------------------------------------------------------
      1          7           0        3.267307    3.521235    3.919848
      2          7           0        0.709602    2.332392    4.520970
      3          7           0       -0.038585    2.275066    7.454455
      4          7           0       -1.875219    3.534398    7.719197
      5          8           0       -2.719508    2.703731    5.146557
      6          6           0        4.559305    3.847110    4.022274
      7          1           0        4.779756    4.897956    4.203333
      8          6           0        5.599732    2.923646    3.911230
      9          1           0        6.630011    3.250320    4.008222
     10          6           0        5.288581    1.589363    3.670901
     11          1           0        6.071399    0.840866    3.583107
     12          6           0        3.945425    1.236091    3.558991
     13          1           0        3.629848    0.209797    3.386700
     14          6           0        2.975862    2.235010    3.685552
     15          6           0        1.530355    1.874753    3.571231
     16          6           0        1.097968    1.106527    2.485688
     17          1           0        1.822172    0.775344    1.745071
     18          6           0       -0.260280    0.802906    2.382255
     19          1           0       -0.637726    0.219991    1.546857
     20          6           0       -1.120784    1.276708    3.361270
     21          1           0       -2.187762    1.092075    3.326896
     22          6           0       -0.582296    2.015816    4.425356
     23          6           0       -1.549201    2.518836    5.464611
     24          6           0       -1.110718    2.763429    6.840196
     25          6           0       -1.209940    3.528137    8.908728
     26          1           0       -1.575436    4.066696    9.771487
     27          6           0       -0.087452    2.735714    8.729025
     28          1           0        0.671114    2.485651    9.458524
     29          6           0       -3.123176    4.257322    7.481681
     30          1           0       -3.400823    4.765483    8.406538
     31          1           0       -3.906786    3.570303    7.175123
     32          1           0       -2.987945    4.998728    6.690325
 ---------------------------------------------------------------------
                    Distance matrix (angstroms):
                    1          2          3          4          5
     1  N    0.000000
     2  N    2.883843   0.000000
     3  N    4.997530   3.027937   0.000000
     4  N    6.393810   4.284247   2.242595   0.000000
     5  O    6.165637   3.505431   3.563355   2.832191   0.000000
     6  C    1.336392   4.166927   5.949099   7.427525   7.453351
     7  H    2.064759   4.821739   6.376971   7.649137   7.870404
     8  C    2.407778   4.963340   6.690719   8.411215   8.413332
     9  H    3.374757   6.013048   7.569531   9.283910   9.434409
    10  C    2.807071   4.716117   6.569944   8.455288   8.218812
    11  H    3.893674   5.643855   7.374019   9.354736   9.121112
    12  C    2.410797   3.549342   5.668019   7.514614   7.006830
    13  H    3.373619   3.784153   5.854004   7.754306   7.044936
    14  C    1.339481   2.417300   4.826295   6.441404   5.898430
    15  C    2.418561   1.336066   4.207285   5.617649   4.607623
    16  C    3.548755   2.407477   5.229328   6.490301   4.919797
    17  H    3.789193   3.371620   6.189398   7.548063   5.992966
    18  C    4.711409   2.802517   5.286172   6.209027   4.159603
    19  H    5.637249   3.888814   6.283471   7.114384   4.843616
    20  C    4.960368   2.410329   4.349947   4.965668   2.789187
    21  H    6.000849   3.370299   4.801581   5.035368   2.488244
    22  C    4.164285   1.333552   3.088409   3.850601   2.358184
    23  C    5.156534   2.455078   2.510152   2.494156   1.226770
    24  C    5.316936   2.979626   1.328639   1.396960   2.336704
    25  C    6.703336   4.936281   2.248815   1.362945   4.136710
    26  H    7.615206   5.983071   3.307641   2.141286   4.955457
    27  C    5.916049   4.301824   1.356139   2.203125   4.445539
    28  H    6.203998   4.940082   2.136425   3.257137   5.489712
    29  C    7.353010   5.211656   3.666713   1.461653   2.833619
    30  H    8.132804   6.157366   4.291071   2.077372   3.916949
    31  H    7.878251   5.466991   4.088844   2.103466   2.505126
    32  H    6.999051   5.048495   4.086680   2.107368   2.778900
                    6          7          8          9         10
     6  C    0.000000
     7  H    1.088879   0.000000
     8  C    1.395566   2.157680   0.000000
     9  H    2.155036   2.485199   1.085171   0.000000
    10  C    2.398485   3.389569   1.391002   2.161481   0.000000
    11  H    3.393641   4.302674   2.160580   2.509629   1.086627
    12  C    2.721929   3.810583   2.389278   3.386138   1.393339
    13  H    3.807610   4.895714   3.394195   4.316486   2.176090
    14  C    2.284631   3.257823   2.722103   3.806281   2.401196
    15  C    3.642550   4.483070   4.216113   5.299965   3.770363
    16  C    4.674692   5.557050   5.059642   6.125150   4.381677
    17  H    4.702478   5.637933   4.855658   5.861969   4.048140
    18  C    5.931715   6.744459   6.416779   7.490642   5.750563
    19  H    6.803882   7.634745   7.197632   8.249922   6.442659
    20  C    6.269554   6.974158   6.941196   8.024245   6.424452
    21  H    7.320976   7.987439   8.021295   9.103590   7.500756
    22  C    5.472858   6.091603   6.269446   7.329077   5.934497
    23  C    6.415488   6.877989   7.326944   8.340002   7.129977
    24  C    6.423722   6.797569   7.323569   8.256877   7.236981
    25  C    7.567256   7.739096   8.468296   9.249701   8.568807
    26  H    8.410512   8.490218   9.334464  10.060370   9.511522
    27  C    6.706792   6.989056   7.455906   8.226488   7.469971
    28  H    6.820880   7.093461   7.433410   8.111656   7.457943
    29  C    8.435419   8.579879   9.519241  10.402097   9.612373
    30  H    9.133937   9.198171  10.227910  11.057058  10.393254
    31  H    9.038350   9.276325  10.071993  11.007077  10.037851
    32  H    8.087379   8.156744   9.261616  10.136848   9.446776
                   11         12         13         14         15
    11  H    0.000000
    12  C    2.162533   0.000000
    13  H    2.529426   1.087453   0.000000
    14  C    3.396539   1.397823   2.149069   0.000000
    15  C    4.657267   2.498119   2.685889   1.494103   0.000000
    16  C    5.099992   3.045780   2.833083   2.497926   1.398404
    17  H    4.630184   2.830335   2.506488   2.688325   2.151445
    18  C    6.444660   4.388657   4.061254   3.771223   2.401852
    19  H    7.038761   5.107486   4.647290   4.657503   3.396602
    20  C    7.208791   5.070228   4.869030   4.219717   2.725854
    21  H    8.266951   6.139266   5.884435   5.300750   3.807451
    22  C    6.808931   4.675341   4.699220   3.640857   2.283139
    23  C    8.026778   5.955479   6.039198   4.870503   3.671974
    24  C    8.117122   6.218010   6.396924   5.189522   4.295480
    25  C    9.412840   7.775021   8.057774   6.817234   6.223485
    26  H   10.352589   8.779939   9.095942   7.817160   7.272807
    27  C    8.246354   6.726233   6.981333   5.922095   5.473700
    28  H    8.147939   6.861997   7.127459   6.221084   5.980946
    29  C   10.555153   8.630206   8.874383   7.463150   6.528676
    30  H   11.330979   9.482757   9.766442   8.327851   7.486857
    31  H   10.950642   8.954449   9.079978   7.831408   6.739839
    32  H   10.440992   8.487302   8.811525   7.227295   6.316882
                   16         17         18         19         20
    16  C    0.000000
    17  H    1.087505   0.000000
    18  C    1.395608   2.177928   0.000000
    19  H    2.163327   2.529586   1.086345   0.000000
    20  C    2.391331   3.394769   1.386876   2.154551   0.000000
    21  H    3.391734   4.322274   2.165906   2.516283   1.083380
    22  C    2.722573   3.808433   2.397730   3.393202   1.403043
    23  C    4.228013   5.314216   3.755882   4.632954   2.480013
    24  C    5.156099   6.206015   4.943696   5.891709   3.783301
    25  C    7.241966   8.251639   7.136076   8.091254   5.987584
    26  H    8.306175   9.316656   8.184296   9.128032   7.005828
    27  C    6.560390   7.501022   6.636799   7.629888   5.657673
    28  H    7.120718   7.984199   7.332987   8.333111   6.469076
    29  C    7.259856   8.336026   6.792151   7.596028   5.465476
    30  H    8.287553   9.358206   7.864922   8.680520   6.544070
    31  H    7.287561   8.373662   6.627750   7.320431   5.250510
    32  H    7.037249   8.088864   6.603373   7.403723   5.331259
                   21         22         23         24         25
    21  H    0.000000
    22  C    2.153471   0.000000
    23  C    2.648251   1.505983   0.000000
    24  C    4.036921   2.582558   1.464353   0.000000
    25  C    6.168256   4.773015   3.604959   2.207588   0.000000
    26  H    7.124329   5.811501   4.576652   3.241440   1.080734
    27  C    6.024604   4.391434   3.583315   2.148375   1.385716
    28  H    6.907394   5.208124   4.569709   3.179265   2.219779
    29  C    5.306226   4.563063   3.093268   2.587123   2.495725
    30  H    6.384999   5.599515   4.138945   3.421436   2.565772
    31  H    4.889326   4.585834   3.096715   2.929371   3.206265
    32  H    5.216789   4.451403   3.118048   2.922842   3.200820
                   26         27         28         29         30
    26  H    0.000000
    27  C    2.252185   0.000000
    28  H    2.764894   1.081722   0.000000
    29  C    2.770387   3.617566   4.630698   0.000000
    30  H    2.383994   3.899024   4.783825   1.091180   0.000000
    31  H    3.524586   4.206954   5.229489   1.086287   1.789089
    32  H    3.515313   4.205995   5.231366   1.092801   1.780522
                   31         32
    31  H    0.000000
    32  H    1.766266   0.000000
 Stoichiometry    C15H12N4O
 Framework group  C1[X(C15H12N4O)]
 Deg. of freedom    90
 Full point group                 C1      NOp   1
 Largest Abelian subgroup         C1      NOp   1
 Largest concise Abelian subgroup C1      NOp   1
                         Standard orientation:                         
 ---------------------------------------------------------------------
 Center     Atomic      Atomic             Coordinates (Angstroms)
 Number     Number       Type             X           Y           Z
 ---------------------------------------------------------------------
      1          7           0       -2.624755   -0.905976   -1.157949
      2          7           0       -0.334568    0.493676   -0.103165
      3          7           0        1.832525   -1.263339    1.073698
      4          7           0        3.688944   -0.977306   -0.151506
      5          8           0        2.919692    1.720116   -0.543263
      6          6           0       -3.606222   -1.805356   -1.275350
      7          1           0       -3.546019   -2.477577   -2.129839
      8          6           0       -4.667130   -1.912513   -0.375018
      9          1           0       -5.432210   -2.667753   -0.522876
     10          6           0       -4.722923   -1.034458    0.702382
     11          1           0       -5.531013   -1.090507    1.426681
     12          6           0       -3.707517   -0.089647    0.835333
     13          1           0       -3.679955    0.617296    1.661182
     14          6           0       -2.687040   -0.062156   -0.119538
     15          6           0       -1.588199    0.942148    0.007995
     16          6           0       -1.908349    2.287871    0.213095
     17          1           0       -2.952775    2.582185    0.285353
     18          6           0       -0.868782    3.214665    0.302961
     19          1           0       -1.076559    4.270962    0.448595
     20          6           0        0.435884    2.759301    0.184992
     21          1           0        1.284920    3.430991    0.226013
     22          6           0        0.651732    1.384226    0.008617
     23          6           0        2.081442    0.929497   -0.122286
     24          6           0        2.475274   -0.426228    0.266604
     25          6           0        3.759030   -2.216267    0.412127
     26          1           0        4.597033   -2.876606    0.239821
     27          6           0        2.611767   -2.368687    1.174206
     28          1           0        2.326250   -3.218340    1.779755
     29          6           0        4.711121   -0.419600   -1.034992
     30          1           0        5.504036   -1.161117   -1.145051
     31          1           0        5.107857    0.502914   -0.620761
     32          1           0        4.285350   -0.199547   -2.017087
 ---------------------------------------------------------------------
 Rotational constants (GHZ):           0.5957873           0.2044151           0.1650409
 Standard basis: 6-311G(d) (5D, 7F)
 There are   416 symmetry adapted cartesian basis functions of A   symmetry.
 There are   396 symmetry adapted basis functions of A   symmetry.
   396 basis functions,   700 primitive gaussians,   416 cartesian basis functions
    69 alpha electrons       69 beta electrons
       nuclear repulsion energy      1396.8437272879 Hartrees.
 NAtoms=   32 NActive=   32 NUniq=   32 SFac= 1.00D+00 NAtFMM=   60 NAOKFM=F Big=F
 Integral buffers will be    131072 words long.
 Raffenetti 2 integral format.
 Two-electron integral symmetry is turned on.
 Nuclear repulsion after empirical dispersion term =     1396.7750306948 Hartrees.
 ------------------------------------------------------------------------------
 Polarizable Continuum Model (PCM)
 =================================
 Model                : PCM.
 Atomic radii         : UFF (Universal Force Field).
 Polarization charges : Total charges.
 Charge compensation  : None.
 Solution method      : On-the-fly selection.
 Cavity type          : SAS (Solvent Accessible Surface) (Alpha=1.000).
 Cavity algorithm     : GePol (No added spheres)
                        Default sphere list used, NSphG=   32.
                        Lebedev-Laikov grids with approx.  5.0 points / Ang**2.
                        Smoothing algorithm: York/Karplus (Gamma=1.0000).
                        Polarization charges: spherical gaussians, with
                                              point-specific exponents (IZeta= 3).
                        Self-potential: point-specific (ISelfS= 7).
                        Self-field    : sphere-specific E.n sum rule (ISelfD= 2).
 1st derivatives      : Analytical E(r).r(x)/FMM algorithm (CHGder, D1EAlg=3).
                        Cavity 1st derivative terms included.
 Solvent              : Acetonitrile, Eps=  35.688000 Eps(inf)=   1.806874
                        RSolv=   2.155000 Ang.
 ------------------------------------------------------------------------------
 One-electron integrals computed using PRISM.
 NBasis=   396 RedAO= T EigKep=  3.38D-04  NBF=   396
 NBsUse=   396 1.00D-06 EigRej= -1.00D+00 NBFU=   396
 Initial guess from the checkpoint file:  "1.chk"
 B after Tr=     0.000000    0.000000    0.000000
         Rot=    0.999975    0.006309   -0.002610   -0.001867 Ang=   0.81 deg.
 ExpMin= 1.03D-01 ExpMax= 8.59D+03 ExpMxC= 1.30D+03 IAcc=3 IRadAn=         5 AccDes= 0.00D+00
 Harris functional with IExCor=  402 and IRadAn=       5 diagonalized for initial guess.
 HarFok:  IExCor=  402 AccDes= 0.00D+00 IRadAn=         5 IDoV= 1 UseB2=F ITyADJ=14
 ICtDFT=  3500011 ScaDFX=  1.000000  1.000000  1.000000  1.000000
 FoFCou: FMM=F IPFlag=           0 FMFlag=      100000 FMFlg1=           0
         NFxFlg=           0 DoJE=T BraDBF=F KetDBF=T FulRan=T
         wScrn=  0.000000 ICntrl=       500 IOpCl=  0 I1Cent=   200000004 NGrid=           0
         NMat0=    1 NMatS0=      1 NMatT0=    0 NMatD0=    1 NMtDS0=    0 NMtDT0=    0
 Petite list used in FoFCou.
 Requested convergence on RMS density matrix=1.00D-08 within  32 cycles.
 Requested convergence on MAX density matrix=1.00D-06.
 Requested convergence on             energy=1.00D-06.
 No special actions if energy rises.
 Inv3:  Mode=1 IEnd=    94550988.
 Iteration    1 A*A^-1 deviation from unit magnitude is 3.44D-15 for   2993.
 Iteration    1 A*A^-1 deviation from orthogonality  is 3.33D-15 for   2938   2723.
 Iteration    1 A^-1*A deviation from unit magnitude is 3.33D-15 for    362.
 Iteration    1 A^-1*A deviation from orthogonality  is 3.52D-13 for   2951   2938.
 Error on total polarization charges = -0.00012
 SCF Done:  E(RB3LYP) =  -873.299710986     A.U. after   14 cycles
            NFock= 14  Conv=0.51D-08     -V/T= 2.0039
 QCSCF skips out because SCF is already converged.
 D1PCM: PCM CHGder 1st derivatives, ID1Alg=3 FixD1E=F DoIter=F DoCFld=F I1PDM=0.
 Calling FoFJK, ICntrl=      2127 FMM=F ISym2X=0 I1Cent= 0 IOpClX= 0 NMat=1 NMatS=1 NMatT=0.
 ***** Axes restored to original set *****
 -------------------------------------------------------------------
 Center     Atomic                   Forces (Hartrees/Bohr)
 Number     Number              X              Y              Z
 -------------------------------------------------------------------
      1        7           0.004167809    0.000271674    0.000101068
      2        7          -0.001830168   -0.001993450    0.000859378
      3        7           0.000698096    0.000815241   -0.002068640
      4        7           0.004644284   -0.002582675   -0.001012256
      5        8           0.000730489    0.000776929   -0.000704476
      6        6          -0.001025082   -0.002700495    0.000176524
      7        1          -0.001181665   -0.001037325   -0.000132592
      8        6           0.001525395    0.001307237   -0.000504051
      9        1          -0.000508374   -0.000158846   -0.000050915
     10        6          -0.002874686   -0.000808528    0.000414646
     11        1          -0.001088094    0.000826608    0.000199343
     12        6           0.001783161    0.000423054   -0.001643074
     13        1           0.002895015    0.001663177    0.000692939
     14        6          -0.004102413   -0.000351185    0.002102837
     15        6           0.005047845    0.003780216   -0.001570766
     16        6          -0.003359402   -0.002504135    0.001209179
     17        1          -0.003369382    0.000171995    0.000685830
     18        6           0.003729028    0.000817723   -0.001552666
     19        1           0.000555876    0.000680627    0.000789649
     20        6           0.000461131   -0.000413254    0.002114366
     21        1           0.000946962    0.000188845    0.000344371
     22        6          -0.002200909   -0.001220211   -0.001327964
     23        6          -0.002722387   -0.000058353   -0.000577435
     24        6          -0.003402243    0.005097411    0.004651182
     25        6           0.002430809   -0.003136335    0.001009542
     26        1          -0.000008161   -0.000428416   -0.001679616
     27        6          -0.002444637    0.001479458    0.000637332
     28        1          -0.000606892    0.000022032   -0.001179497
     29        6           0.001497330    0.001398574   -0.002256439
     30        1           0.000187293   -0.000742526   -0.001346544
     31        1          -0.000164194   -0.000048498    0.000467112
     32        1          -0.000411833   -0.001536568    0.001151631
 -------------------------------------------------------------------
 Cartesian Forces:  Max     0.005097411 RMS     0.001897557

 GradGradGradGradGradGradGradGradGradGradGradGradGradGradGradGradGradGrad
 Berny optimization.
 Using GEDIIS/GDIIS optimizer.
 FormGI is forming the generalized inverse of G from B-inverse, IUseBI=4.
 Internal  Forces:  Max     0.008156542 RMS     0.001664042
 Search for a local minimum.
 Step number   9 out of a maximum of  172
 All quantities printed in internal units (Hartrees-Bohrs-Radians)
 Mixed Optimization -- RFO/linear search
 Update second derivatives using D2CorX and points    8    9
 DE= -1.02D-03 DEPred=-1.03D-03 R= 9.88D-01
 TightC=F SS=  1.41D+00  RLast= 4.69D-01 DXNew= 2.0182D+00 1.4081D+00
 Trust test= 9.88D-01 RLast= 4.69D-01 DXMaxT set to 1.41D+00
 ITU=  1  1  1 -1  1  1  0  1  0
 Use linear search instead of GDIIS.
     Eigenvalues ---    0.00361   0.00493   0.00568   0.00821   0.01555
     Eigenvalues ---    0.01669   0.01699   0.01752   0.01984   0.02112
     Eigenvalues ---    0.02155   0.02192   0.02209   0.02259   0.02263
     Eigenvalues ---    0.02274   0.02293   0.02311   0.02323   0.02390
     Eigenvalues ---    0.02406   0.02418   0.02445   0.02465   0.02621
     Eigenvalues ---    0.02858   0.04662   0.07283   0.07491   0.13738
     Eigenvalues ---    0.15852   0.15998   0.15999   0.15999   0.16000
     Eigenvalues ---    0.16000   0.16000   0.16007   0.16027   0.16043
     Eigenvalues ---    0.16099   0.21307   0.22062   0.22374   0.22463
     Eigenvalues ---    0.22721   0.23534   0.24084   0.24656   0.24869
     Eigenvalues ---    0.24981   0.24993   0.25003   0.25057   0.26049
     Eigenvalues ---    0.29194   0.30676   0.32548   0.33756   0.33974
     Eigenvalues ---    0.42236   0.43652   0.44218   0.45273   0.45491
     Eigenvalues ---    0.46392   0.47260   0.47840   0.48181   0.48394
     Eigenvalues ---    0.50541   0.51416   0.51466   0.52354   0.52904
     Eigenvalues ---    0.53565   0.53760   0.56126   0.56732   0.57369
     Eigenvalues ---    0.57560   0.57646   0.57729   0.57739   0.57773
     Eigenvalues ---    0.57788   0.57819   0.58584   0.59241   0.85282
 RFO step:  Lambda=-2.32362478D-03 EMin= 3.61133797D-03
 Quartic linear search produced a step of  0.09776.
 Iteration  1 RMS(Cart)=  0.10078304 RMS(Int)=  0.00205031
 Iteration  2 RMS(Cart)=  0.00429907 RMS(Int)=  0.00009973
 Iteration  3 RMS(Cart)=  0.00000801 RMS(Int)=  0.00009968
 Iteration  4 RMS(Cart)=  0.00000000 RMS(Int)=  0.00009968
 Variable       Old X    -DE/DX   Delta X   Delta X   Delta X     New X
                                 (Linear)    (Quad)   (Total)
    R1        2.52542  -0.00291   0.00029  -0.00469  -0.00440   2.52102
    R2        2.53125  -0.00064  -0.00018  -0.00310  -0.00328   2.52798
    R3        2.52480  -0.00007  -0.00006  -0.00119  -0.00126   2.52354
    R4        2.52005  -0.00039   0.00035   0.00337   0.00369   2.52374
    R5        2.51076  -0.00124  -0.00013  -0.00081  -0.00099   2.50978
    R6        2.56273  -0.00096   0.00030   0.00174   0.00208   2.56481
    R7        2.63987  -0.00795  -0.00029  -0.02102  -0.02138   2.61849
    R8        2.57559  -0.00041   0.00012   0.00103   0.00116   2.57675
    R9        2.76212  -0.00108   0.00031   0.00281   0.00313   2.76525
   R10        2.31826  -0.00040   0.00006   0.00157   0.00163   2.31989
   R11        2.05768  -0.00126   0.00002  -0.00294  -0.00293   2.05476
   R12        2.63724  -0.00198  -0.00008  -0.00540  -0.00549   2.63175
   R13        2.05068  -0.00053   0.00016   0.00084   0.00100   2.05168
   R14        2.62861  -0.00100  -0.00009  -0.00386  -0.00396   2.62466
   R15        2.05343  -0.00137   0.00013  -0.00165  -0.00153   2.05190
   R16        2.63303  -0.00269   0.00019  -0.00383  -0.00364   2.62939
   R17        2.05499  -0.00252   0.00022  -0.00379  -0.00357   2.05142
   R18        2.64150   0.00104  -0.00001   0.00424   0.00424   2.64574
   R19        2.82345  -0.00043   0.00114   0.01445   0.01559   2.83904
   R20        2.64260   0.00129  -0.00003   0.00491   0.00490   2.64750
   R21        2.05509  -0.00276   0.00020  -0.00466  -0.00446   2.05063
   R22        2.63732  -0.00348   0.00036  -0.00585  -0.00547   2.63185
   R23        2.05289  -0.00117   0.00014  -0.00101  -0.00088   2.05202
   R24        2.62082  -0.00004  -0.00005  -0.00035  -0.00040   2.62042
   R25        2.04729  -0.00098   0.00020  -0.00011   0.00010   2.04739
   R26        2.65137  -0.00327  -0.00013  -0.00859  -0.00874   2.64263
   R27        2.84589  -0.00193  -0.00099  -0.01087  -0.01186   2.83404
   R28        2.76723  -0.00075  -0.00026   0.00022  -0.00004   2.76718
   R29        2.04229  -0.00155   0.00023  -0.00045  -0.00023   2.04207
   R30        2.61862  -0.00332   0.00019  -0.00429  -0.00403   2.61460
   R31        2.04416  -0.00123   0.00018  -0.00009   0.00009   2.04425
   R32        2.06203  -0.00153   0.00003  -0.00364  -0.00362   2.05842
   R33        2.05278   0.00002  -0.00022  -0.00125  -0.00147   2.05132
   R34        2.06510  -0.00193   0.00036  -0.00335  -0.00299   2.06211
    A1        2.04644   0.00156  -0.00029   0.00721   0.00693   2.05337
    A2        2.05199   0.00190  -0.00062   0.00827   0.00755   2.05954
    A3        1.85520  -0.00091  -0.00017  -0.00360  -0.00411   1.85109
    A4        1.85407   0.00060  -0.00022   0.00130   0.00073   1.85480
    A5        2.26265  -0.00339   0.00011  -0.00910  -0.00894   2.25371
    A6        2.16621   0.00280   0.00011   0.00831   0.00847   2.17468
    A7        2.03064  -0.00163   0.00035  -0.00568  -0.00533   2.02531
    A8        2.15712   0.00132  -0.00013   0.00461   0.00448   2.16160
    A9        2.09543   0.00031  -0.00023   0.00108   0.00085   2.09628
   A10        2.09613   0.00095  -0.00020   0.00421   0.00400   2.10013
   A11        2.07341  -0.00190   0.00041  -0.00735  -0.00696   2.06645
   A12        2.11364   0.00095  -0.00020   0.00317   0.00295   2.11660
   A13        2.11011  -0.00049  -0.00008  -0.00280  -0.00289   2.10723
   A14        2.06316   0.00127  -0.00031   0.00381   0.00348   2.06664
   A15        2.10985  -0.00078   0.00040  -0.00093  -0.00054   2.10931
   A16        2.13147  -0.00274   0.00075  -0.01724  -0.01649   2.11498
   A17        2.07166   0.00079  -0.00008   0.00518   0.00509   2.07675
   A18        2.08001   0.00194  -0.00066   0.01199   0.01132   2.09133
   A19        2.15451  -0.00304   0.00040  -0.01333  -0.01295   2.14157
   A20        2.04364  -0.00040  -0.00019  -0.00619  -0.00640   2.03724
   A21        2.08498   0.00344  -0.00021   0.01962   0.01939   2.10438
   A22        2.04580  -0.00050  -0.00005  -0.00448  -0.00455   2.04125
   A23        2.15321  -0.00378   0.00041  -0.01504  -0.01471   2.13850
   A24        2.08404   0.00429  -0.00035   0.01978   0.01940   2.10344
   A25        2.08295   0.00124  -0.00060   0.00933   0.00869   2.09164
   A26        2.06914   0.00168  -0.00002   0.00761   0.00757   2.07671
   A27        2.13102  -0.00293   0.00063  -0.01710  -0.01650   2.11453
   A28        2.10816  -0.00059   0.00027  -0.00061  -0.00035   2.10781
   A29        2.06827   0.00083  -0.00021   0.00264   0.00242   2.07069
   A30        2.10666  -0.00023  -0.00006  -0.00196  -0.00202   2.10464
   A31        2.12993   0.00080  -0.00028   0.00029  -0.00000   2.12993
   A32        2.06827  -0.00102   0.00001  -0.00470  -0.00478   2.06350
   A33        2.08499   0.00022   0.00027   0.00442   0.00468   2.08966
   A34        2.15465   0.00042   0.00041   0.00216   0.00249   2.15714
   A35        2.08658  -0.00423  -0.00135  -0.01831  -0.01964   2.06694
   A36        2.04082   0.00382   0.00087   0.01654   0.01744   2.05826
   A37        2.07593   0.00340   0.00103   0.01454   0.01521   2.09113
   A38        2.09905   0.00476   0.00107   0.01955   0.02024   2.11930
   A39        2.10806  -0.00816  -0.00211  -0.03482  -0.03730   2.07077
   A40        1.93217   0.00119   0.00044   0.00586   0.00594   1.93811
   A41        2.23259  -0.00388  -0.00176  -0.02629  -0.02795   2.20464
   A42        2.11694   0.00269   0.00125   0.02137   0.02274   2.13968
   A43        2.12865  -0.00057   0.00093   0.00823   0.00920   2.13786
   A44        1.85964  -0.00042   0.00014  -0.00027  -0.00031   1.85932
   A45        2.29487   0.00099  -0.00107  -0.00787  -0.00890   2.28597
   A46        1.92337  -0.00045  -0.00016  -0.00223  -0.00252   1.92085
   A47        2.12943  -0.00029   0.00066   0.00533   0.00604   2.13548
   A48        2.23038   0.00074  -0.00050  -0.00310  -0.00354   2.22684
   A49        1.88583   0.00022  -0.00022  -0.00477  -0.00500   1.88083
   A50        1.92725  -0.00010  -0.00027  -0.00441  -0.00469   1.92256
   A51        1.92578   0.00017  -0.00025   0.00027   0.00002   1.92580
   A52        1.92855  -0.00032   0.00068   0.00045   0.00110   1.92965
   A53        1.90637   0.00005  -0.00039   0.00297   0.00258   1.90895
   A54        1.89018  -0.00002   0.00044   0.00555   0.00599   1.89617
    D1        3.13177   0.00008  -0.00012   0.00413   0.00406   3.13583
    D2       -0.01100   0.00019  -0.00005   0.00890   0.00888  -0.00212
    D3        0.01107  -0.00019  -0.00002  -0.01040  -0.01037   0.00071
    D4       -3.14124   0.00001   0.00013   0.00147   0.00146  -3.13977
    D5        3.14081  -0.00042  -0.00015  -0.00971  -0.01003   3.13079
    D6        0.01738  -0.00075  -0.00028  -0.02697  -0.02712  -0.00974
    D7       -0.04278   0.00076  -0.00036   0.03092   0.03068  -0.01211
    D8       -3.13163   0.00035   0.00165   0.02147   0.02330  -3.10833
    D9       -0.01268   0.00050   0.00133   0.04530   0.04669   0.03401
   D10       -3.09550   0.00034   0.00288   0.02598   0.02913  -3.06637
   D11       -0.00261  -0.00027  -0.00122  -0.02488  -0.02588  -0.02849
   D12        3.13827  -0.00016  -0.00108  -0.01896  -0.01990   3.11837
   D13        0.02319  -0.00056  -0.00096  -0.04893  -0.04999  -0.02680
   D14        3.11053  -0.00066  -0.00248  -0.03292  -0.03515   3.07538
   D15        3.14072  -0.00028  -0.00144  -0.02514  -0.02684   3.11388
   D16       -0.05512  -0.00038  -0.00296  -0.00913  -0.01200  -0.06713
   D17        3.12422   0.00011  -0.00014   0.01808   0.01792  -3.14105
   D18       -0.02352   0.00037   0.00019   0.03145   0.03168   0.00816
   D19        0.00501  -0.00005   0.00030  -0.00375  -0.00360   0.00141
   D20        3.14045   0.00022   0.00063   0.00963   0.01016  -3.13258
   D21       -3.11478  -0.00010   0.00382   0.01488   0.01873  -3.09605
   D22        1.05736   0.00021   0.00328   0.02000   0.02330   1.08066
   D23       -1.03168   0.00019   0.00307   0.01575   0.01883  -1.01284
   D24       -0.00109   0.00018   0.00326   0.04232   0.04557   0.04448
   D25       -2.11214   0.00049   0.00273   0.04744   0.05014  -2.06200
   D26        2.08201   0.00047   0.00251   0.04319   0.04568   2.12768
   D27       -3.13696  -0.00004   0.00021   0.00163   0.00184  -3.13512
   D28        0.00868  -0.00025   0.00011  -0.00796  -0.00782   0.00086
   D29        0.00341   0.00007   0.00027   0.00656   0.00684   0.01026
   D30       -3.13414  -0.00014   0.00017  -0.00303  -0.00281  -3.13695
   D31       -3.13644   0.00019  -0.00044  -0.00021  -0.00071  -3.13715
   D32       -0.00580   0.00026  -0.00008   0.00770   0.00760   0.00180
   D33        0.00924  -0.00002  -0.00054  -0.00991  -0.01046  -0.00123
   D34        3.13988   0.00005  -0.00018  -0.00199  -0.00215   3.13773
   D35       -3.12503   0.00006  -0.00071  -0.00169  -0.00252  -3.12755
   D36        0.00588  -0.00023   0.00001  -0.00892  -0.00897  -0.00309
   D37        0.00561   0.00013  -0.00036   0.00621   0.00579   0.01140
   D38        3.13652  -0.00015   0.00036  -0.00101  -0.00066   3.13586
   D39       -0.00882   0.00022   0.00004   0.01072   0.01072   0.00190
   D40       -3.13946   0.00003  -0.00011  -0.00127  -0.00139  -3.14085
   D41        3.12241  -0.00009   0.00076   0.00353   0.00419   3.12659
   D42       -0.00823  -0.00028   0.00061  -0.00846  -0.00793  -0.01615
   D43       -0.84097   0.00043   0.00029   0.11367   0.11390  -0.72706
   D44        2.28321   0.00066   0.00042   0.12985   0.13027   2.41348
   D45        2.29035   0.00058   0.00043   0.12484   0.12526   2.41562
   D46       -0.86865   0.00081   0.00056   0.14102   0.14163  -0.72702
   D47        3.13224   0.00007   0.00073   0.00065   0.00121   3.13345
   D48        0.00352   0.00045   0.00045   0.01453   0.01490   0.01842
   D49        0.00919  -0.00022   0.00060  -0.01672  -0.01623  -0.00704
   D50       -3.11953   0.00017   0.00031  -0.00284  -0.00253  -3.12207
   D51        3.12720  -0.00017   0.00006   0.00023   0.00031   3.12750
   D52       -0.00018  -0.00018  -0.00001  -0.00503  -0.00512  -0.00530
   D53       -0.00115   0.00019  -0.00022   0.01430   0.01399   0.01284
   D54       -3.12853   0.00018  -0.00029   0.00903   0.00856  -3.11997
   D55        3.11981  -0.00007  -0.00119  -0.00717  -0.00826   3.11155
   D56       -0.02282   0.00022  -0.00056   0.00877   0.00820  -0.01462
   D57       -0.00758  -0.00007  -0.00127  -0.01244  -0.01369  -0.02127
   D58        3.13297   0.00022  -0.00063   0.00349   0.00277   3.13574
   D59        0.04631  -0.00057   0.00079  -0.02273  -0.02185   0.02446
   D60        3.13644  -0.00040  -0.00120  -0.01447  -0.01554   3.12090
   D61       -3.09630  -0.00029   0.00141  -0.00722  -0.00578  -3.10208
   D62       -0.00616  -0.00011  -0.00059   0.00104   0.00052  -0.00564
   D63        2.64224  -0.00020  -0.01740   0.00198  -0.01549   2.62675
   D64       -0.51743   0.00005  -0.02013  -0.04407  -0.06417  -0.58160
   D65       -0.45000  -0.00051  -0.01552  -0.00652  -0.02207  -0.47207
   D66        2.67352  -0.00025  -0.01825  -0.05257  -0.07076   2.60276
   D67        2.77189   0.00074  -0.01528   0.03861   0.02327   2.79516
   D68       -0.30536   0.00063  -0.01355   0.01815   0.00459  -0.30078
   D69       -0.35139   0.00050  -0.01251   0.08533   0.07284  -0.27855
   D70        2.85454   0.00039  -0.01078   0.06488   0.05416   2.90870
   D71        0.01690  -0.00011   0.00063  -0.00516  -0.00451   0.01239
   D72       -3.12392  -0.00023   0.00048  -0.01151  -0.01089  -3.13481
   D73       -3.13166   0.00018   0.00102   0.01008   0.01096  -3.12070
   D74        0.01071   0.00006   0.00087   0.00372   0.00458   0.01529
         Item               Value     Threshold  Converged?
 Maximum Force            0.008157     0.000450     NO 
 RMS     Force            0.001664     0.000300     NO 
 Maximum Displacement     0.436028     0.001800     NO 
 RMS     Displacement     0.100509     0.001200     NO 
 Predicted change in Energy=-1.308649D-03
 GradGradGradGradGradGradGradGradGradGradGradGradGradGradGradGradGradGrad

                          Input orientation:                          
 ---------------------------------------------------------------------
 Center     Atomic      Atomic             Coordinates (Angstroms)
 Number     Number       Type             X           Y           Z
 ---------------------------------------------------------------------
      1          7           0        3.213333    3.489955    4.049733
      2          7           0        0.664539    2.325189    4.504131
      3          7           0       -0.034855    2.287242    7.323241
      4          7           0       -1.832742    3.569485    7.682539
      5          8           0       -2.753822    2.795226    5.074144
      6          6           0        4.492731    3.847691    4.171764
      7          1           0        4.674848    4.887074    4.434069
      8          6           0        5.563182    2.977752    3.979792
      9          1           0        6.583442    3.329000    4.099956
     10          6           0        5.289959    1.659008    3.640188
     11          1           0        6.095454    0.947463    3.485650
     12          6           0        3.960247    1.271795    3.506173
     13          1           0        3.695163    0.249521    3.254909
     14          6           0        2.952541    2.219690    3.721127
     15          6           0        1.505157    1.840044    3.586912
     16          6           0        1.080579    1.014275    2.537802
     17          1           0        1.800354    0.650418    1.811806
     18          6           0       -0.272296    0.701542    2.430182
     19          1           0       -0.634915    0.074805    1.620956
     20          6           0       -1.150349    1.215727    3.372244
     21          1           0       -2.216769    1.030307    3.325421
     22          6           0       -0.629135    2.011154    4.397528
     23          6           0       -1.588050    2.586033    5.397087
     24          6           0       -1.124533    2.805796    6.768626
     25          6           0       -1.153382    3.481784    8.861551
     26          1           0       -1.482308    3.984483    9.759788
     27          6           0       -0.052312    2.678734    8.622675
     28          1           0        0.712718    2.381201    9.327250
     29          6           0       -3.062653    4.337929    7.487396
     30          1           0       -3.290632    4.843898    8.424692
     31          1           0       -3.875560    3.676966    7.203421
     32          1           0       -2.925134    5.080213    6.699447
 ---------------------------------------------------------------------
                    Distance matrix (angstroms):
                    1          2          3          4          5
     1  N    0.000000
     2  N    2.838927   0.000000
     3  N    4.765825   2.904818   0.000000
     4  N    6.218237   4.229298   2.237329   0.000000
     5  O    6.094178   3.497291   3.565006   2.872559   0.000000
     6  C    1.334064   4.133223   5.732874   7.239790   7.377975
     7  H    2.058077   4.759279   6.106369   7.391707   7.744073
     8  C    2.406042   4.969655   6.556941   8.292176   8.390678
     9  H    3.374325   6.017010   7.434829   9.150131   9.403109
    10  C    2.798656   4.752337   6.504860   8.409720   8.249221
    11  H    3.884467   5.694758   7.355460   9.345864   9.178629
    12  C    2.402826   3.601007   5.618005   7.502009   7.061027
    13  H    3.371101   3.879902   5.883592   7.822007   7.167959
    14  C    1.337748   2.420575   4.680206   6.357175   5.892749
    15  C    2.419561   1.335401   4.065928   5.559379   4.611197
    16  C    3.600496   2.399591   5.075929   6.440874   4.930258
    17  H    3.881726   3.368019   6.035155   7.495722   5.998631
    18  C    4.748453   2.795560   5.149063   6.184444   4.187126
    19  H    5.689571   3.881432   6.145812   7.098618   4.880058
    20  C    4.967174   2.409542   4.242976   4.958274   2.821774
    21  H    6.005040   3.371648   4.724743   5.057606   2.541928
    22  C    4.131872   1.335505   2.998197   3.829930   2.363658
    23  C    5.068107   2.437123   2.492340   2.500069   1.227631
    24  C    5.165029   2.925696   1.328117   1.385648   2.350737
    25  C    6.497834   4.861034   2.245981   1.363558   4.168600
    26  H    7.409340   5.914739   3.303409   2.147089   4.998634
    27  C    5.677527   4.195388   1.357240   2.201641   4.461368
    28  H    5.944291   4.823685   2.140969   3.255220   5.502475
    29  C    7.205871   5.181018   3.660577   1.463307   2.880814
    30  H    7.954557   6.112124   4.283663   2.073731   3.963759
    31  H    7.761000   5.452152   4.086160   2.101003   2.563120
    32  H    6.872458   5.029445   4.067372   2.107626   2.809292
                    6          7          8          9         10
     6  C    0.000000
     7  H    1.087331   0.000000
     8  C    1.392663   2.154302   0.000000
     9  H    2.155288   2.486354   1.085701   0.000000
    10  C    2.389242   3.380683   1.388908   2.161795   0.000000
    11  H    3.383902   4.293968   2.156285   2.507434   1.085818
    12  C    2.713262   3.800248   2.388305   3.386122   1.391412
    13  H    3.797837   4.884373   3.384996   4.305747   2.162977
    14  C    2.285967   3.254161   2.730752   3.815432   2.405086
    15  C    3.646683   4.477612   4.232765   5.316878   3.789504
    16  C    4.726612   5.613660   5.101794   6.170882   4.398843
    17  H    4.800088   5.752237   4.927019   5.940401   4.066642
    18  C    5.969660   6.782955   6.452536   7.529464   5.772308
    19  H    6.858137   7.698385   7.239310   8.296982   6.456867
    20  C    6.277804   6.967006   6.967449   8.050280   6.461104
    21  H    7.326073   7.974844   8.046638   9.128396   7.539583
    22  C    5.445856   6.033613   6.281210   7.338020   5.977729
    23  C    6.330016   6.741371   7.300842   8.307095   7.159126
    24  C    6.275580   6.588983   7.247944   8.173642   7.228275
    25  C    7.348917   7.452899   8.318524   9.085955   8.491277
    26  H    8.182043   8.190759   9.168467   9.875205   9.419179
    27  C    6.467959   6.690832   7.292431   8.056741   7.375967
    28  H    6.558821   6.776511   7.244183   7.917596   7.335896
    29  C    8.265445   8.336263   9.410547  10.273258   9.578296
    30  H    8.925277   8.909310  10.081153  10.885568  10.327707
    31  H    8.902157   9.068801   9.998527  10.915278  10.038702
    32  H    7.933034   7.932778   9.157968  10.011849   9.410179
                   11         12         13         14         15
    11  H    0.000000
    12  C    2.159796   0.000000
    13  H    2.510331   1.085564   0.000000
    14  C    3.398810   1.400064   2.156481   0.000000
    15  C    4.677369   2.521288   2.726924   1.502354   0.000000
    16  C    5.104101   3.049024   2.816938   2.521414   1.400997
    17  H    4.619293   2.814627   2.415277   2.726840   2.157163
    18  C    6.459313   4.404244   4.077405   3.790895   2.406979
    19  H    7.038215   5.109045   4.631404   4.677723   3.400141
    20  C    7.251654   5.112658   4.942297   4.238321   2.736341
    21  H    8.314180   6.184377   5.963685   5.319115   3.817955
    22  C    6.868992   4.733243   4.807128   3.650947   2.289449
    23  C    8.085465   6.007194   6.161214   4.853867   3.660760
    24  C    8.146137   6.233117   6.489238   5.123798   4.239251
    25  C    9.373831   7.727439   8.086429   6.698914   6.130656
    26  H   10.296153   8.722831   9.114252   7.697260   7.185260
    27  C    8.196424   6.652722   6.982661   5.767586   5.337417
    28  H    8.071787   6.757379   7.093121   6.039165   5.819990
    29  C   10.553679   8.635533   8.960864   7.406367   6.505235
    30  H   11.299334   9.461870   9.830375   8.245435   7.444920
    31  H   10.986043   8.991905   9.200759   7.802115   6.738363
    32  H   10.429723   8.491732   8.889812   7.183318   6.309837
                   16         17         18         19         20
    16  C    0.000000
    17  H    1.085145   0.000000
    18  C    1.392715   2.163535   0.000000
    19  H    2.160123   2.509640   1.085882   0.000000
    20  C    2.390379   3.385438   1.386666   2.152762   0.000000
    21  H    3.390148   4.309597   2.165760   2.514050   1.083432
    22  C    2.715781   3.799997   2.390161   3.385090   1.398419
    23  C    4.215153   5.299258   3.753004   4.633994   2.483810
    24  C    5.096266   6.145786   4.896559   5.847781   3.750253
    25  C    7.146256   8.151079   7.061768   8.018886   5.938646
    26  H    8.218735   9.222921   8.121881   9.068861   6.969715
    27  C    6.409333   7.344003   6.504203   7.492927   5.559955
    28  H    6.935446   7.788483   7.166663   8.156136   6.347554
    29  C    7.260270   8.334200   6.825306   7.647434   5.508132
    30  H    8.272180   9.339896   7.886926   8.722838   6.578120
    31  H    7.308983   8.393183   6.679856   7.391973   5.306825
    32  H    7.063772   8.114330   6.666103   7.489345   5.399481
                   21         22         23         24         25
    21  H    0.000000
    22  C    2.152221   0.000000
    23  C    2.665965   1.499708   0.000000
    24  C    4.025046   2.549310   1.464330   0.000000
    25  C    6.147297   4.729174   3.604693   2.199574   0.000000
    26  H    7.118122   5.777176   4.582576   3.234866   1.080615
    27  C    5.955089   4.316278   3.573724   2.145531   1.383584
    28  H    6.813865   5.122466   4.558692   3.178416   2.215962
    29  C    5.383113   4.569811   3.100481   2.573008   2.503318
    30  H    6.457493   5.596968   4.142840   3.404173   2.571777
    31  H    4.979486   4.602960   3.112182   2.918242   3.193391
    32  H    5.318606   4.470969   3.115263   2.901710   3.220057
                   26         27         28         29         30
    26  H    0.000000
    27  C    2.245639   0.000000
    28  H    2.752406   1.081768   0.000000
    29  C    2.790373   3.619936   4.633278   0.000000
    30  H    2.406473   3.900493   4.786052   1.089267   0.000000
    31  H    3.515286   4.198568   5.219382   1.085509   1.787560
    32  H    3.556410   4.209396   5.236790   1.091219   1.779298
                   31         32
    31  H    0.000000
    32  H    1.768163   0.000000
 Stoichiometry    C15H12N4O
 Framework group  C1[X(C15H12N4O)]
 Deg. of freedom    90
 Full point group                 C1      NOp   1
 Largest Abelian subgroup         C1      NOp   1
 Largest concise Abelian subgroup C1      NOp   1
                         Standard orientation:                         
 ---------------------------------------------------------------------
 Center     Atomic      Atomic             Coordinates (Angstroms)
 Number     Number       Type             X           Y           Z
 ---------------------------------------------------------------------
      1          7           0       -2.517483   -0.970035   -1.081458
      2          7           0       -0.304937    0.524937   -0.117505
      3          7           0        1.734308   -1.174690    1.061782
      4          7           0        3.626284   -1.034684   -0.124163
      5          8           0        2.942784    1.703375   -0.660309
      6          6           0       -3.480995   -1.883648   -1.210627
      7          1           0       -3.345505   -2.610924   -2.007496
      8          6           0       -4.611893   -1.938386   -0.399712
      9          1           0       -5.358696   -2.711615   -0.551858
     10          6           0       -4.751739   -0.988444    0.603842
     11          1           0       -5.616346   -0.998209    1.260622
     12          6           0       -3.756324   -0.027104    0.748768
     13          1           0       -3.813586    0.728438    1.526152
     14          6           0       -2.654970   -0.055171   -0.115182
     15          6           0       -1.559260    0.965011    0.010182
     16          6           0       -1.864611    2.311312    0.248988
     17          1           0       -2.900356    2.622544    0.337902
     18          6           0       -0.825014    3.233965    0.336193
     19          1           0       -1.029402    4.286596    0.507461
     20          6           0        0.478008    2.782989    0.189236
     21          1           0        1.326137    3.456465    0.219763
     22          6           0        0.685044    1.416254   -0.022303
     23          6           0        2.094940    0.939753   -0.207405
     24          6           0        2.444168   -0.410135    0.239926
     25          6           0        3.648566   -2.226330    0.538236
     26          1           0        4.463983   -2.928851    0.441859
     27          6           0        2.477526   -2.290672    1.272287
     28          1           0        2.151653   -3.088394    1.926251
     29          6           0        4.676932   -0.567265   -1.029108
     30          1           0        5.427821   -1.353113   -1.100599
     31          1           0        5.118437    0.348396   -0.648360
     32          1           0        4.264113   -0.369823   -2.019742
 ---------------------------------------------------------------------
 Rotational constants (GHZ):           0.5907437           0.2094186           0.1677399
 Standard basis: 6-311G(d) (5D, 7F)
 There are   416 symmetry adapted cartesian basis functions of A   symmetry.
 There are   396 symmetry adapted basis functions of A   symmetry.
   396 basis functions,   700 primitive gaussians,   416 cartesian basis functions
    69 alpha electrons       69 beta electrons
       nuclear repulsion energy      1401.2998716917 Hartrees.
 NAtoms=   32 NActive=   32 NUniq=   32 SFac= 1.00D+00 NAtFMM=   60 NAOKFM=F Big=F
 Integral buffers will be    131072 words long.
 Raffenetti 2 integral format.
 Two-electron integral symmetry is turned on.
 Nuclear repulsion after empirical dispersion term =     1401.2310237573 Hartrees.
 ------------------------------------------------------------------------------
 Polarizable Continuum Model (PCM)
 =================================
 Model                : PCM.
 Atomic radii         : UFF (Universal Force Field).
 Polarization charges : Total charges.
 Charge compensation  : None.
 Solution method      : On-the-fly selection.
 Cavity type          : SAS (Solvent Accessible Surface) (Alpha=1.000).
 Cavity algorithm     : GePol (No added spheres)
                        Default sphere list used, NSphG=   32.
                        Lebedev-Laikov grids with approx.  5.0 points / Ang**2.
                        Smoothing algorithm: York/Karplus (Gamma=1.0000).
                        Polarization charges: spherical gaussians, with
                                              point-specific exponents (IZeta= 3).
                        Self-potential: point-specific (ISelfS= 7).
                        Self-field    : sphere-specific E.n sum rule (ISelfD= 2).
 1st derivatives      : Analytical E(r).r(x)/FMM algorithm (CHGder, D1EAlg=3).
                        Cavity 1st derivative terms included.
 Solvent              : Acetonitrile, Eps=  35.688000 Eps(inf)=   1.806874
                        RSolv=   2.155000 Ang.
 ------------------------------------------------------------------------------
 One-electron integrals computed using PRISM.
 NBasis=   396 RedAO= T EigKep=  3.35D-04  NBF=   396
 NBsUse=   396 1.00D-06 EigRej= -1.00D+00 NBFU=   396
 Initial guess from the checkpoint file:  "1.chk"
 B after Tr=     0.000000   -0.000000   -0.000000
         Rot=    0.999918    0.011617    0.003778    0.003734 Ang=   1.46 deg.
 ExpMin= 1.03D-01 ExpMax= 8.59D+03 ExpMxC= 1.30D+03 IAcc=3 IRadAn=         5 AccDes= 0.00D+00
 Harris functional with IExCor=  402 and IRadAn=       5 diagonalized for initial guess.
 HarFok:  IExCor=  402 AccDes= 0.00D+00 IRadAn=         5 IDoV= 1 UseB2=F ITyADJ=14
 ICtDFT=  3500011 ScaDFX=  1.000000  1.000000  1.000000  1.000000
 FoFCou: FMM=F IPFlag=           0 FMFlag=      100000 FMFlg1=           0
         NFxFlg=           0 DoJE=T BraDBF=F KetDBF=T FulRan=T
         wScrn=  0.000000 ICntrl=       500 IOpCl=  0 I1Cent=   200000004 NGrid=           0
         NMat0=    1 NMatS0=      1 NMatT0=    0 NMatD0=    1 NMtDS0=    0 NMtDT0=    0
 Petite list used in FoFCou.
 Requested convergence on RMS density matrix=1.00D-08 within  32 cycles.
 Requested convergence on MAX density matrix=1.00D-06.
 Requested convergence on             energy=1.00D-06.
 No special actions if energy rises.
 Inv3:  Mode=1 IEnd=    93677232.
 Iteration    1 A*A^-1 deviation from unit magnitude is 4.77D-15 for   3700.
 Iteration    1 A*A^-1 deviation from orthogonality  is 2.00D-15 for   2939   2729.
 Iteration    1 A^-1*A deviation from unit magnitude is 4.77D-15 for   3700.
 Iteration    1 A^-1*A deviation from orthogonality  is 1.80D-15 for   4653   3715.
 Error on total polarization charges = -0.00012
 SCF Done:  E(RB3LYP) =  -873.300553856     A.U. after   12 cycles
            NFock= 12  Conv=0.52D-08     -V/T= 2.0039
 QCSCF skips out because SCF is already converged.
 D1PCM: PCM CHGder 1st derivatives, ID1Alg=3 FixD1E=F DoIter=F DoCFld=F I1PDM=0.
 Calling FoFJK, ICntrl=      2127 FMM=F ISym2X=0 I1Cent= 0 IOpClX= 0 NMat=1 NMatS=1 NMatT=0.
 ***** Axes restored to original set *****
 -------------------------------------------------------------------
 Center     Atomic                   Forces (Hartrees/Bohr)
 Number     Number              X              Y              Z
 -------------------------------------------------------------------
      1        7           0.001943454    0.001289552    0.000794250
      2        7          -0.001542968    0.000455658   -0.002240035
      3        7          -0.001217103   -0.004485111    0.003330197
      4        7          -0.001492186   -0.002417511    0.001988437
      5        8           0.003127037    0.002051633    0.000475440
      6        6          -0.001222516   -0.000165862   -0.000022272
      7        1          -0.000588064    0.000065883    0.000041487
      8        6           0.002564256    0.001157319    0.000744532
      9        1          -0.000913230   -0.000191194   -0.000290613
     10        6          -0.001702348   -0.001287832   -0.000733144
     11        1          -0.000945302    0.000063860    0.000220909
     12        6          -0.000689601   -0.000579966   -0.000768974
     13        1           0.001232676    0.000738866    0.000652637
     14        6          -0.006042709   -0.002009278   -0.001196591
     15        6           0.006161216    0.000445837    0.000705622
     16        6          -0.000531782   -0.000584819    0.000180216
     17        1          -0.001366533    0.000014445    0.000093225
     18        6           0.002550142   -0.000450841   -0.000791942
     19        1           0.000698734    0.000579796    0.000400375
     20        6          -0.001022902    0.000599409    0.000212387
     21        1           0.000734829    0.000126982    0.000586043
     22        6           0.002165956    0.000487502   -0.001296933
     23        6          -0.005318309   -0.003541018    0.002024789
     24        6           0.001905860    0.007513487   -0.001938222
     25        6           0.002984827   -0.000233202    0.002372886
     26        1          -0.000882115    0.000271950   -0.002124776
     27        6          -0.001266716    0.002017145   -0.000634436
     28        1          -0.000269274    0.000017633   -0.001620942
     29        6           0.003011954   -0.000777540   -0.000993965
     30        1          -0.000682112    0.000034568   -0.000602570
     31        1          -0.001156177   -0.000032317   -0.000136777
     32        1          -0.000228993   -0.001175034    0.000568760
 -------------------------------------------------------------------
 Cartesian Forces:  Max     0.007513487 RMS     0.001899560

 GradGradGradGradGradGradGradGradGradGradGradGradGradGradGradGradGradGrad
 Berny optimization.
 Using GEDIIS/GDIIS optimizer.
 FormGI is forming the generalized inverse of G from B-inverse, IUseBI=4.
 Internal  Forces:  Max     0.006411345 RMS     0.001096635
 Search for a local minimum.
 Step number  10 out of a maximum of  172
 All quantities printed in internal units (Hartrees-Bohrs-Radians)
 Mixed Optimization -- RFO/linear search
 Update second derivatives using D2CorX and points    9   10
 DE= -8.43D-04 DEPred=-1.31D-03 R= 6.44D-01
 TightC=F SS=  1.41D+00  RLast= 3.40D-01 DXNew= 2.3681D+00 1.0207D+00
 Trust test= 6.44D-01 RLast= 3.40D-01 DXMaxT set to 1.41D+00
 ITU=  1  1  1  1 -1  1  1  0  1  0
 Use linear search instead of GDIIS.
     Eigenvalues ---    0.00411   0.00434   0.00582   0.00852   0.01557
     Eigenvalues ---    0.01661   0.01706   0.01750   0.01983   0.02112
     Eigenvalues ---    0.02155   0.02200   0.02216   0.02259   0.02268
     Eigenvalues ---    0.02283   0.02293   0.02312   0.02334   0.02396
     Eigenvalues ---    0.02407   0.02422   0.02429   0.02459   0.02631
     Eigenvalues ---    0.03861   0.04765   0.07326   0.07529   0.14714
     Eigenvalues ---    0.15051   0.15995   0.15996   0.15999   0.16000
     Eigenvalues ---    0.16000   0.16000   0.16009   0.16029   0.16033
     Eigenvalues ---    0.16163   0.21600   0.22066   0.22355   0.22480
     Eigenvalues ---    0.23443   0.23452   0.24155   0.24237   0.24728
     Eigenvalues ---    0.24977   0.24989   0.25006   0.25757   0.25816
     Eigenvalues ---    0.28885   0.31482   0.32311   0.33681   0.34005
     Eigenvalues ---    0.42381   0.43059   0.43965   0.44832   0.45311
     Eigenvalues ---    0.46358   0.47043   0.47629   0.47841   0.48382
     Eigenvalues ---    0.50459   0.51311   0.51419   0.52380   0.52518
     Eigenvalues ---    0.53551   0.53753   0.55397   0.56784   0.56928
     Eigenvalues ---    0.57535   0.57562   0.57664   0.57739   0.57750
     Eigenvalues ---    0.57785   0.57793   0.57824   0.59042   0.85411
 RFO step:  Lambda=-1.28615416D-03 EMin= 4.11317498D-03
 Quartic linear search produced a step of -0.22211.
 Iteration  1 RMS(Cart)=  0.12690069 RMS(Int)=  0.00435751
 Iteration  2 RMS(Cart)=  0.00863575 RMS(Int)=  0.00006604
 Iteration  3 RMS(Cart)=  0.00003316 RMS(Int)=  0.00006477
 Iteration  4 RMS(Cart)=  0.00000000 RMS(Int)=  0.00006477
 Variable       Old X    -DE/DX   Delta X   Delta X   Delta X     New X
                                 (Linear)    (Quad)   (Total)
    R1        2.52102  -0.00130   0.00098  -0.00404  -0.00307   2.51795
    R2        2.52798   0.00123   0.00073   0.00029   0.00101   2.52899
    R3        2.52354  -0.00013   0.00028  -0.00044  -0.00016   2.52339
    R4        2.52374  -0.00137  -0.00082  -0.00121  -0.00203   2.52171
    R5        2.50978   0.00084   0.00022  -0.00062  -0.00037   2.50941
    R6        2.56481  -0.00065  -0.00046  -0.00070  -0.00119   2.56362
    R7        2.61849  -0.00229   0.00475  -0.01190  -0.00710   2.61139
    R8        2.57675  -0.00036  -0.00026  -0.00099  -0.00125   2.57550
    R9        2.76525  -0.00166  -0.00069  -0.00429  -0.00498   2.76027
   R10        2.31989  -0.00274  -0.00036  -0.00274  -0.00310   2.31679
   R11        2.05476  -0.00003   0.00065  -0.00221  -0.00156   2.05320
   R12        2.63175   0.00058   0.00122  -0.00177  -0.00055   2.63120
   R13        2.05168  -0.00095  -0.00022  -0.00209  -0.00231   2.04937
   R14        2.62466   0.00148   0.00088   0.00063   0.00151   2.62616
   R15        2.05190  -0.00077   0.00034  -0.00287  -0.00253   2.04937
   R16        2.62939  -0.00149   0.00081  -0.00525  -0.00444   2.62495
   R17        2.05142  -0.00115   0.00079  -0.00400  -0.00321   2.04821
   R18        2.64574  -0.00080  -0.00094  -0.00030  -0.00124   2.64450
   R19        2.83904  -0.00641  -0.00346  -0.01415  -0.01762   2.82142
   R20        2.64750  -0.00054  -0.00109   0.00031  -0.00078   2.64672
   R21        2.05063  -0.00097   0.00099  -0.00411  -0.00312   2.04751
   R22        2.63185  -0.00244   0.00121  -0.00732  -0.00611   2.62574
   R23        2.05202  -0.00087   0.00019  -0.00273  -0.00254   2.04948
   R24        2.62042   0.00117   0.00009   0.00149   0.00158   2.62200
   R25        2.04739  -0.00077  -0.00002  -0.00207  -0.00209   2.04530
   R26        2.64263  -0.00050   0.00194  -0.00531  -0.00336   2.63927
   R27        2.83404   0.00246   0.00263  -0.00154   0.00109   2.83513
   R28        2.76718   0.00053   0.00001   0.00010   0.00011   2.76730
   R29        2.04207  -0.00137   0.00005  -0.00341  -0.00336   2.03871
   R30        2.61460  -0.00110   0.00089  -0.00456  -0.00372   2.61088
   R31        2.04425  -0.00125  -0.00002  -0.00313  -0.00315   2.04110
   R32        2.05842  -0.00036   0.00080  -0.00271  -0.00191   2.05651
   R33        2.05132   0.00092   0.00033   0.00019   0.00052   2.05183
   R34        2.06211  -0.00124   0.00066  -0.00358  -0.00291   2.05919
    A1        2.05337   0.00048  -0.00154   0.00342   0.00188   2.05524
    A2        2.05954   0.00083  -0.00168   0.00423   0.00258   2.06212
    A3        1.85109  -0.00066   0.00091  -0.00349  -0.00258   1.84851
    A4        1.85480   0.00115  -0.00016   0.00338   0.00325   1.85805
    A5        2.25371  -0.00350   0.00199  -0.01618  -0.01421   2.23950
    A6        2.17468   0.00234  -0.00188   0.01279   0.01089   2.18557
    A7        2.02531  -0.00054   0.00118  -0.00674  -0.00556   2.01975
    A8        2.16160  -0.00014  -0.00099   0.00254   0.00155   2.16314
    A9        2.09628   0.00068  -0.00019   0.00419   0.00401   2.10028
   A10        2.10013   0.00037  -0.00089   0.00285   0.00197   2.10210
   A11        2.06645  -0.00089   0.00155  -0.00642  -0.00487   2.06158
   A12        2.11660   0.00052  -0.00066   0.00355   0.00290   2.11949
   A13        2.10723   0.00012   0.00064  -0.00016   0.00047   2.10770
   A14        2.06664   0.00087  -0.00077   0.00498   0.00422   2.07086
   A15        2.10931  -0.00099   0.00012  -0.00482  -0.00471   2.10461
   A16        2.11498  -0.00092   0.00366  -0.01051  -0.00687   2.10811
   A17        2.07675  -0.00020  -0.00113   0.00082  -0.00031   2.07644
   A18        2.09133   0.00112  -0.00251   0.00950   0.00697   2.09830
   A19        2.14157  -0.00012   0.00288  -0.00535  -0.00246   2.13910
   A20        2.03724   0.00059   0.00142   0.00132   0.00274   2.03999
   A21        2.10438  -0.00046  -0.00431   0.00402  -0.00029   2.10409
   A22        2.04125  -0.00024   0.00101  -0.00118  -0.00016   2.04109
   A23        2.13850  -0.00013   0.00327  -0.00693  -0.00365   2.13485
   A24        2.10344   0.00038  -0.00431   0.00810   0.00379   2.10723
   A25        2.09164   0.00104  -0.00193   0.00748   0.00554   2.09717
   A26        2.07671  -0.00015  -0.00168   0.00334   0.00165   2.07835
   A27        2.11453  -0.00090   0.00366  -0.01116  -0.00751   2.10702
   A28        2.10781  -0.00063   0.00008  -0.00320  -0.00313   2.10469
   A29        2.07069   0.00032  -0.00054   0.00172   0.00119   2.07188
   A30        2.10464   0.00032   0.00045   0.00146   0.00191   2.10655
   A31        2.12993   0.00048   0.00000   0.00346   0.00346   2.13339
   A32        2.06350  -0.00001   0.00106  -0.00268  -0.00160   2.06190
   A33        2.08966  -0.00046  -0.00104  -0.00076  -0.00180   2.08786
   A34        2.15714  -0.00086  -0.00055   0.00011  -0.00044   2.15670
   A35        2.06694   0.00085   0.00436  -0.01194  -0.00760   2.05934
   A36        2.05826  -0.00000  -0.00387   0.01144   0.00754   2.06580
   A37        2.09113  -0.00068  -0.00338   0.00753   0.00411   2.09524
   A38        2.11930  -0.00182  -0.00450   0.01095   0.00641   2.12570
   A39        2.07077   0.00261   0.00828  -0.01737  -0.00914   2.06163
   A40        1.93811  -0.00033  -0.00132   0.00199   0.00032   1.93843
   A41        2.20464   0.00270   0.00621  -0.00857  -0.00281   2.20183
   A42        2.13968  -0.00242  -0.00505   0.00476  -0.00074   2.13894
   A43        2.13786  -0.00140  -0.00204  -0.00638  -0.00838   2.12947
   A44        1.85932  -0.00097   0.00007  -0.00363  -0.00361   1.85571
   A45        2.28597   0.00237   0.00198   0.00998   0.01199   2.29797
   A46        1.92085   0.00087   0.00056   0.00271   0.00318   1.92403
   A47        2.13548  -0.00149  -0.00134  -0.00614  -0.00745   2.12803
   A48        2.22684   0.00062   0.00079   0.00347   0.00429   2.23113
   A49        1.88083   0.00117   0.00111   0.00515   0.00626   1.88709
   A50        1.92256   0.00078   0.00104   0.00096   0.00200   1.92456
   A51        1.92580  -0.00047  -0.00000  -0.00053  -0.00054   1.92526
   A52        1.92965  -0.00085  -0.00024  -0.00375  -0.00400   1.92565
   A53        1.90895  -0.00018  -0.00057   0.00003  -0.00055   1.90840
   A54        1.89617  -0.00046  -0.00133  -0.00185  -0.00318   1.89300
    D1        3.13583  -0.00001  -0.00090   0.00074  -0.00016   3.13567
    D2       -0.00212  -0.00002  -0.00197   0.00301   0.00104  -0.00108
    D3        0.00071   0.00006   0.00230  -0.00162   0.00066   0.00137
    D4       -3.13977  -0.00011  -0.00033  -0.00389  -0.00420   3.13921
    D5        3.13079  -0.00010   0.00223  -0.01473  -0.01248   3.11831
    D6       -0.00974   0.00012   0.00602  -0.01303  -0.00705  -0.01679
    D7       -0.01211  -0.00035  -0.00681   0.00516  -0.00166  -0.01377
    D8       -3.10833  -0.00007  -0.00518   0.01507   0.00981  -3.09852
    D9        0.03401  -0.00193  -0.01037  -0.02670  -0.03703  -0.00302
   D10       -3.06637  -0.00032  -0.00647   0.02261   0.01612  -3.05026
   D11       -0.02849   0.00129   0.00575   0.01942   0.02509  -0.00340
   D12        3.11837   0.00083   0.00442   0.01285   0.01725   3.13562
   D13       -0.02680   0.00182   0.01110   0.02390   0.03507   0.00827
   D14        3.07538   0.00042   0.00781  -0.02362  -0.01589   3.05949
   D15        3.11388   0.00133   0.00596   0.01729   0.02343   3.13731
   D16       -0.06713  -0.00007   0.00267  -0.03024  -0.02753  -0.09466
   D17       -3.14105  -0.00069  -0.00398  -0.01408  -0.01810   3.12404
   D18        0.00816  -0.00094  -0.00704  -0.01094  -0.01800  -0.00984
   D19        0.00141  -0.00022   0.00080  -0.00783  -0.00691  -0.00550
   D20       -3.13258  -0.00047  -0.00226  -0.00468  -0.00680  -3.13938
   D21       -3.09605   0.00041  -0.00416   0.02889   0.02473  -3.07132
   D22        1.08066   0.00026  -0.00517   0.02972   0.02454   1.10519
   D23       -1.01284   0.00063  -0.00418   0.03174   0.02755  -0.98529
   D24        0.04448  -0.00017  -0.01012   0.02117   0.01105   0.05553
   D25       -2.06200  -0.00032  -0.01114   0.02200   0.01087  -2.05113
   D26        2.12768   0.00005  -0.01015   0.02402   0.01388   2.14157
   D27       -3.13512  -0.00005  -0.00041  -0.00161  -0.00202  -3.13714
   D28        0.00086  -0.00001   0.00174  -0.00471  -0.00297  -0.00211
   D29        0.01026  -0.00006  -0.00152   0.00077  -0.00075   0.00951
   D30       -3.13695  -0.00002   0.00063  -0.00232  -0.00170  -3.13864
   D31       -3.13715   0.00016   0.00016   0.00749   0.00765  -3.12950
   D32        0.00180   0.00001  -0.00169   0.00482   0.00313   0.00493
   D33       -0.00123   0.00020   0.00232   0.00437   0.00669   0.00546
   D34        3.13773   0.00005   0.00048   0.00169   0.00217   3.13989
   D35       -3.12755   0.00025   0.00056   0.00860   0.00914  -3.11841
   D36       -0.00309   0.00003   0.00199  -0.00360  -0.00160  -0.00469
   D37        0.01140   0.00009  -0.00129   0.00593   0.00463   0.01603
   D38        3.13586  -0.00012   0.00015  -0.00627  -0.00611   3.12975
   D39        0.00190  -0.00007  -0.00238   0.00201  -0.00036   0.00154
   D40       -3.14085   0.00011   0.00031   0.00436   0.00468  -3.13617
   D41        3.12659  -0.00031  -0.00093  -0.01022  -0.01117   3.11542
   D42       -0.01615  -0.00012   0.00176  -0.00787  -0.00613  -0.02229
   D43       -0.72706   0.00037  -0.02530   0.05478   0.02951  -0.69756
   D44        2.41348   0.00015  -0.02894   0.05311   0.02417   2.43765
   D45        2.41562   0.00019  -0.02782   0.05257   0.02475   2.44036
   D46       -0.72702  -0.00002  -0.03146   0.05090   0.01941  -0.70761
   D47        3.13345  -0.00016  -0.00027  -0.00127  -0.00154   3.13191
   D48        0.01842   0.00009  -0.00331   0.01349   0.01020   0.02862
   D49       -0.00704   0.00007   0.00360   0.00050   0.00409  -0.00295
   D50       -3.12207   0.00031   0.00056   0.01525   0.01583  -3.10624
   D51        3.12750  -0.00015  -0.00007  -0.00811  -0.00817   3.11933
   D52       -0.00530  -0.00008   0.00114  -0.00566  -0.00451  -0.00980
   D53        0.01284   0.00007  -0.00311   0.00655   0.00343   0.01627
   D54       -3.11997   0.00014  -0.00190   0.00900   0.00710  -3.11287
   D55        3.11155   0.00016   0.00184  -0.00018   0.00163   3.11318
   D56       -0.01462  -0.00013  -0.00182  -0.00170  -0.00355  -0.01817
   D57       -0.02127   0.00024   0.00304   0.00229   0.00532  -0.01595
   D58        3.13574  -0.00006  -0.00062   0.00076   0.00015   3.13589
   D59        0.02446   0.00035   0.00485   0.00212   0.00696   0.03142
   D60        3.12090   0.00009   0.00345  -0.00831  -0.00492   3.11598
   D61       -3.10208   0.00005   0.00128   0.00059   0.00188  -3.10020
   D62       -0.00564  -0.00020  -0.00012  -0.00985  -0.01000  -0.01565
   D63        2.62675  -0.00203   0.00344  -0.14930  -0.14583   2.48092
   D64       -0.58160  -0.00016   0.01425  -0.13017  -0.11593  -0.69752
   D65       -0.47207  -0.00175   0.00490  -0.13969  -0.13478  -0.60685
   D66        2.60276   0.00012   0.01572  -0.12056  -0.10488   2.49788
   D67        2.79516  -0.00016  -0.00517  -0.05528  -0.06040   2.73476
   D68       -0.30078   0.00156  -0.00102  -0.00054  -0.00156  -0.30234
   D69       -0.27855  -0.00211  -0.01618  -0.07457  -0.09074  -0.36930
   D70        2.90870  -0.00039  -0.01203  -0.01983  -0.03191   2.87679
   D71        0.01239  -0.00017   0.00100  -0.00491  -0.00394   0.00845
   D72       -3.13481   0.00031   0.00242   0.00206   0.00444  -3.13037
   D73       -3.12070  -0.00043  -0.00243  -0.00129  -0.00369  -3.12438
   D74        0.01529   0.00005  -0.00102   0.00568   0.00469   0.01998
         Item               Value     Threshold  Converged?
 Maximum Force            0.006411     0.000450     NO 
 RMS     Force            0.001097     0.000300     NO 
 Maximum Displacement     0.643553     0.001800     NO 
 RMS     Displacement     0.129936     0.001200     NO 
 Predicted change in Energy=-7.834682D-04
 GradGradGradGradGradGradGradGradGradGradGradGradGradGradGradGradGradGrad

                          Input orientation:                          
 ---------------------------------------------------------------------
 Center     Atomic      Atomic             Coordinates (Angstroms)
 Number     Number       Type             X           Y           Z
 ---------------------------------------------------------------------
      1          7           0        3.175433    3.523812    4.013942
      2          7           0        0.662816    2.331904    4.501234
      3          7           0       -0.176821    2.074670    7.373788
      4          7           0       -1.807748    3.570038    7.683645
      5          8           0       -2.706954    2.939267    5.025949
      6          6           0        4.445505    3.913242    4.117182
      7          1           0        4.599205    4.960877    4.360769
      8          6           0        5.535624    3.068016    3.927624
      9          1           0        6.547375    3.444845    4.029854
     10          6           0        5.285970    1.737331    3.614204
     11          1           0        6.102877    1.039086    3.468545
     12          6           0        3.967268    1.316212    3.499396
     13          1           0        3.732637    0.281602    3.277364
     14          6           0        2.939290    2.242472    3.708313
     15          6           0        1.509402    1.826570    3.600676
     16          6           0        1.092596    0.951615    2.589558
     17          1           0        1.808148    0.569339    1.871359
     18          6           0       -0.253606    0.620653    2.495410
     19          1           0       -0.606309   -0.038209    1.709452
     20          6           0       -1.138911    1.161261    3.416894
     21          1           0       -2.202268    0.962725    3.381003
     22          6           0       -0.625889    1.997562    4.410884
     23          6           0       -1.582933    2.611576    5.389615
     24          6           0       -1.148775    2.757820    6.780498
     25          6           0       -1.199847    3.380327    8.888616
     26          1           0       -1.509884    3.910853    9.775356
     27          6           0       -0.200973    2.449470    8.677372
     28          1           0        0.487680    2.040648    9.402106
     29          6           0       -2.924855    4.478311    7.437323
     30          1           0       -3.140526    5.008446    8.362931
     31          1           0       -3.797312    3.921275    7.109519
     32          1           0       -2.663415    5.197781    6.661816
 ---------------------------------------------------------------------
                    Distance matrix (angstroms):
                    1          2          3          4          5
     1  N    0.000000
     2  N    2.823357   0.000000
     3  N    4.962478   3.003786   0.000000
     4  N    6.188776   4.214784   2.234292   0.000000
     5  O    5.997359   3.464038   3.558293   2.875725   0.000000
     6  C    1.332440   4.117871   5.945732   7.206984   7.275448
     7  H    2.052455   4.735651   6.341838   7.350169   7.609818
     8  C    2.405349   4.961366   6.744984   8.263464   8.316428
     9  H    3.372905   6.007402   7.633747   9.119976   9.321503
    10  C    2.793864   4.744881   6.640057   8.380931   8.205151
    11  H    3.878306   5.686132   7.467126   9.314010   9.146000
    12  C    2.401095   3.599266   5.723605   7.479203   7.036327
    13  H    3.371194   3.889139   5.939667   7.805446   7.182553
    14  C    1.338284   2.412273   4.813940   6.332462   5.839671
    15  C    2.413934   1.335318   4.140202   5.542003   4.587717
    16  C    3.603232   2.396750   5.075582   6.420113   4.931869
    17  H    3.897312   3.366699   6.040103   7.474060   5.996176
    18  C    4.742634   2.791332   5.091035   6.167010   4.218828
    19  H    5.683329   3.875842   6.060810   7.081941   4.927192
    20  C    4.954965   2.406744   4.173361   4.945170   2.865155
    21  H    5.989945   3.367235   4.613154   5.046430   2.620548
    22  C    4.115465   1.334432   2.997734   3.818434   2.365574
    23  C    5.036536   2.431218   2.490454   2.496351   1.225992
    24  C    5.190313   2.942501   1.327923   1.381890   2.353569
    25  C    6.551802   4.880351   2.246336   1.362898   4.169665
    26  H    7.436120   5.918620   3.303960   2.140124   4.993378
    27  C    5.856783   4.266155   1.356609   2.196564   4.455640
    28  H    6.201298   4.912642   2.134664   3.249790   5.492172
    29  C    7.060037   5.108725   3.651468   1.460671   2.868949
    30  H    7.810837   6.044997   4.285906   2.075269   3.950309
    31  H    7.639355   5.405737   4.072805   2.100322   2.548429
    32  H    6.626127   4.893381   4.055105   2.103770   2.789058
                    6          7          8          9         10
     6  C    0.000000
     7  H    1.086507   0.000000
     8  C    1.392372   2.155787   0.000000
     9  H    2.155199   2.490628   1.084478   0.000000
    10  C    2.386202   3.379387   1.389706   2.163218   0.000000
    11  H    3.380590   4.293896   2.156175   2.510044   1.084481
    12  C    2.711998   3.798011   2.389966   3.386653   1.389064
    13  H    3.795034   4.880606   3.381967   4.300592   2.155331
    14  C    2.286335   3.251268   2.733234   3.816722   2.402276
    15  C    3.638912   4.466375   4.225937   5.308878   3.777647
    16  C    4.727248   5.613170   5.100007   6.168085   4.387669
    17  H    4.814672   5.768255   4.936162   5.948774   4.061646
    18  C    5.962628   6.772509   6.446395   7.522228   5.760692
    19  H    6.850690   7.688804   7.231339   8.288011   6.442016
    20  C    6.264942   6.946507   6.960315   8.041733   6.453673
    21  H    7.310294   7.950169   8.037787   9.118014   7.531807
    22  C    5.429100   6.007109   6.272452   7.327724   5.970972
    23  C    6.297259   6.693024   7.281456   8.285240   7.148302
    24  C    6.302715   6.614214   7.274359   8.201755   7.243808
    25  C    7.410841   7.525194   8.371114   9.145009   8.519664
    26  H    8.214718   8.230509   9.194864   9.906936   9.426962
    27  C    6.672909   6.926900   7.473369   8.254115   7.499957
    28  H    6.863046   7.130740   7.517125   8.219049   7.524320
    29  C    8.103385   8.143067   9.267504  10.119390   9.462921
    30  H    8.762061   8.713380   9.935431  10.727341  10.210604
    31  H    8.769160   8.895948   9.897282  10.803883   9.974610
    32  H    7.659109   7.622112   8.901458   9.738515   9.189961
                   11         12         13         14         15
    11  H    0.000000
    12  C    2.153736   0.000000
    13  H    2.495670   1.083867   0.000000
    14  C    3.393215   1.399408   2.158733   0.000000
    15  C    4.662361   2.512335   2.726579   1.493031   0.000000
    16  C    5.087553   3.037182   2.809237   2.515592   1.400583
    17  H    4.606123   2.805374   2.400688   2.730065   2.158800
    18  C    6.444141   4.394037   4.076339   3.781007   2.405004
    19  H    7.019128   5.094699   4.624617   4.665643   3.395638
    20  C    7.243003   5.109196   4.952298   4.229145   2.736782
    21  H    8.305958   6.180788   5.974761   5.308532   3.817195
    22  C    6.861704   4.732034   4.819351   3.641991   2.290228
    23  C    8.076813   6.004634   6.176218   4.838752   3.657741
    24  C    8.155338   6.246420   6.498599   5.139668   4.247870
    25  C    9.390866   7.746182   8.088117   6.727757   6.141376
    26  H   10.294515   8.724622   9.103812   7.706339   7.182408
    27  C    8.298168   6.743140   7.023747   5.881807   5.393165
    28  H    8.230474   6.890161   7.150975   6.202452   5.894601
    29  C   10.444110   8.544443   8.901676   7.300185   6.435389
    30  H   11.187106   9.370555   9.769668   8.141268   7.377346
    31  H   10.935148   8.950310   9.199607   7.731002   6.697834
    32  H   10.214676   8.308636   8.748304   6.989088   6.176411
                   16         17         18         19         20
    16  C    0.000000
    17  H    1.083494   0.000000
    18  C    1.389481   2.154739   0.000000
    19  H    2.154208   2.494981   1.084540   0.000000
    20  C    2.389155   3.379972   1.387500   2.153544   0.000000
    21  H    3.388604   4.303163   2.167619   2.518538   1.082327
    22  C    2.713747   3.796517   2.388203   3.382673   1.396641
    23  C    4.213578   5.296063   3.755970   4.638831   2.488412
    24  C    5.084299   6.134532   4.871426   5.816146   3.723295
    25  C    7.129661   8.135821   7.027394   7.973648   5.904888
    26  H    8.195467   9.200446   8.087105   9.026092   6.937428
    27  C    6.401435   7.341203   6.447014   7.409774   5.496529
    28  H    6.925512   7.785919   7.090016   8.043343   6.264333
    29  C    7.216531   8.286214   6.814661   7.653961   5.509652
    30  H    8.228550   9.291692   7.874950   8.726956   6.578037
    31  H    7.291099   8.372274   6.688944   7.417596   5.321677
    32  H    6.980031   8.022832   6.642005   7.494877   5.398808
                   21         22         23         24         25
    21  H    0.000000
    22  C    2.148607   0.000000
    23  C    2.671480   1.500286   0.000000
    24  C    3.986073   2.542926   1.464390   0.000000
    25  C    6.097824   4.721393   3.602880   2.198701   0.000000
    26  H    7.075211   5.763652   4.574733   3.229405   1.078836
    27  C    5.853812   4.311344   3.570075   2.142787   1.381617
    28  H    6.682171   5.114116   4.551206   3.172561   2.214985
    29  C    5.416199   4.538578   3.078728   2.558509   2.507484
    30  H    6.485969   5.568437   4.124523   3.396540   2.587151
    31  H    5.019862   4.587072   3.094650   2.911465   3.194470
    32  H    5.376997   4.411305   3.078051   2.874305   3.225494
                   26         27         28         29         30
    26  H    0.000000
    27  C    2.248212   0.000000
    28  H    2.761747   1.080101   0.000000
    29  C    2.791155   3.615722   4.631195   0.000000
    30  H    2.420464   3.910013   4.801207   1.088258   0.000000
    31  H    3.512708   4.190229   5.210937   1.085783   1.784474
    32  H    3.561032   4.204676   5.235081   1.089679   1.776872
                   31         32
    31  H    0.000000
    32  H    1.765114   0.000000
 Stoichiometry    C15H12N4O
 Framework group  C1[X(C15H12N4O)]
 Deg. of freedom    90
 Full point group                 C1      NOp   1
 Largest Abelian subgroup         C1      NOp   1
 Largest concise Abelian subgroup C1      NOp   1
                         Standard orientation:                         
 ---------------------------------------------------------------------
 Center     Atomic      Atomic             Coordinates (Angstroms)
 Number     Number       Type             X           Y           Z
 ---------------------------------------------------------------------
      1          7           0       -2.513375   -0.973113   -1.093077
[truncated: 615,646 more chars]
