# Supplementary material for: Synthesis and Characterization of Bipyridyl-(Imidazole)n Mn(II) Compounds and Their Evaluation as Potential Precatalysts for Water Oxidation
Source: Molecules. 2023 Oct 23;28(20):7221. doi: 10.3390/molecules28207221 (PMC10608871; doi:10.3390/molecules28207221)
Supplement: Supplementary file 1 [file molecules-28-07221-s001.zip › Calculation_Outputs/BPI1_TDDFT.out]

 Entering Gaussian System, Link 0=g16
 Input=1.com
 Output=1.out
 Initial command:
 /usr/local/apps/gaussian/g16-b01-avx2//g16/l1.exe "/tmp/r2771.684583.maple/Gau-25347.inp" -scrdir="/tmp/r2771.684583.maple/"
 Entering Link 1 = /usr/local/apps/gaussian/g16-b01-avx2//g16/l1.exe PID=     25348.
  
 Copyright (c) 1988-2017, Gaussian, Inc.  All Rights Reserved.
  
 This is part of the Gaussian(R) 16 program.  It is based on
 the Gaussian(R) 09 system (copyright 2009, Gaussian, Inc.),
 the Gaussian(R) 03 system (copyright 2003, Gaussian, Inc.),
 the Gaussian(R) 98 system (copyright 1998, Gaussian, Inc.),
 the Gaussian(R) 94 system (copyright 1995, Gaussian, Inc.),
 the Gaussian 92(TM) system (copyright 1992, Gaussian, Inc.),
 the Gaussian 90(TM) system (copyright 1990, Gaussian, Inc.),
 the Gaussian 88(TM) system (copyright 1988, Gaussian, Inc.),
 the Gaussian 86(TM) system (copyright 1986, Carnegie Mellon
 University), and the Gaussian 82(TM) system (copyright 1983,
 Carnegie Mellon University). Gaussian is a federally registered
 trademark of Gaussian, Inc.
  
 This software contains proprietary and confidential information,
 including trade secrets, belonging to Gaussian, Inc.
  
 This software is provided under written license and may be
 used, copied, transmitted, or stored only in accord with that
 written license.
  
 The following legend is applicable only to US Government
 contracts under FAR:
  
                    RESTRICTED RIGHTS LEGEND
  
 Use, reproduction and disclosure by the US Government is
 subject to restrictions as set forth in subparagraphs (a)
 and (c) of the Commercial Computer Software - Restricted
 Rights clause in FAR 52.227-19.
  
 Gaussian, Inc.
 340 Quinnipiac St., Bldg. 40, Wallingford CT 06492
  
  
 ---------------------------------------------------------------
 Warning -- This program may not be used in any manner that
 competes with the business of Gaussian, Inc. or will provide
 assistance to any competitor of Gaussian, Inc.  The licensee
 of this program is prohibited from giving any competitor of
 Gaussian, Inc. access to this program.  By using this program,
 the user acknowledges that Gaussian, Inc. is engaged in the
 business of creating and licensing software in the field of
 computational chemistry and represents and warrants to the
 licensee that it is not a competitor of Gaussian, Inc. and that
 it will not use this program in any manner prohibited above.
 ---------------------------------------------------------------
  

 Cite this work as:
 Gaussian 16, Revision B.01,
 M. J. Frisch, G. W. Trucks, H. B. Schlegel, G. E. Scuseria, 
 M. A. Robb, J. R. Cheeseman, G. Scalmani, V. Barone, 
 G. A. Petersson, H. Nakatsuji, X. Li, M. Caricato, A. V. Marenich, 
 J. Bloino, B. G. Janesko, R. Gomperts, B. Mennucci, H. P. Hratchian, 
 J. V. Ortiz, A. F. Izmaylov, J. L. Sonnenberg, D. Williams-Young, 
 F. Ding, F. Lipparini, F. Egidi, J. Goings, B. Peng, A. Petrone, 
 T. Henderson, D. Ranasinghe, V. G. Zakrzewski, J. Gao, N. Rega, 
 G. Zheng, W. Liang, M. Hada, M. Ehara, K. Toyota, R. Fukuda, 
 J. Hasegawa, M. Ishida, T. Nakajima, Y. Honda, O. Kitao, H. Nakai, 
 T. Vreven, K. Throssell, J. A. Montgomery, Jr., J. E. Peralta, 
 F. Ogliaro, M. J. Bearpark, J. J. Heyd, E. N. Brothers, K. N. Kudin, 
 V. N. Staroverov, T. A. Keith, R. Kobayashi, J. Normand, 
 K. Raghavachari, A. P. Rendell, J. C. Burant, S. S. Iyengar, 
 J. Tomasi, M. Cossi, J. M. Millam, M. Klene, C. Adamo, R. Cammi, 
 J. W. Ochterski, R. L. Martin, K. Morokuma, O. Farkas, 
 J. B. Foresman, and D. J. Fox, Gaussian, Inc., Wallingford CT, 2016.
 
 ******************************************
 Gaussian 16:  ES64L-G16RevB.01 20-Dec-2017
                28-Aug-2023 
 ******************************************
 %mem=64gb
 %nprocs=12
 Will use up to   12 processors via shared memory.
 %chk=1.chk
 ----------------------------------------------------------------------
 # td=(nstates=20) b3lyp/6-311+g(2d,p) scrf=(solvent=acetonitrile,read,
 pcm) guess=read geom=allcheck empiricaldispersion=gd3bj scf=xqc
 ----------------------------------------------------------------------
 1/29=7,38=1,40=2,172=1/1;
 2/12=2,40=1/2;
 3/5=4,6=6,7=112,11=9,14=-4,25=1,30=1,70=2203,72=2,74=-5,116=-2,124=41/1,2,3,8;
 4/5=1/1;
 5/5=2,8=3,13=1,38=6,53=2/2,8;
 8/6=1,10=2,108=20/1;
 9/41=20,42=1,70=2/14;
 6/7=2,8=2,9=2,10=2/1;
 99/5=1,9=1/99;
 Structure from the checkpoint file:  "1.chk"
 ----
 BPI1
 ----
 Charge =  0 Multiplicity = 1
 Redundant internal coordinates found in file.  (old form).
 N,0,3.1877470239,3.5080979155,4.0530528414
 N,0,0.6641426938,2.3404217993,4.4964910592
 N,0,-0.1471550706,2.1241790895,7.35856642
 N,0,-1.8170813062,3.5732393804,7.6852002946
 O,0,-2.6986214008,2.9676933635,5.0186106418
 C,0,4.4591197483,3.8913095297,4.1590105879
 H,0,4.6181074182,4.9320613272,4.4310995593
 C,0,5.5465166555,3.0469872523,3.9412182065
 H,0,6.5600504825,3.4174911752,4.0449371588
 C,0,5.2890807044,1.72561014,3.5941368968
 H,0,6.1012223294,1.0264346186,3.425821733
 C,0,3.9676059831,1.311460729,3.4770275431
 H,0,3.7323565423,0.282180573,3.2325657648
 C,0,2.9428872826,2.2351120862,3.713533167
 C,0,1.5138578366,1.8295027226,3.5998200033
 C,0,1.0949652352,0.9562289913,2.5875776326
 H,0,1.8083145031,0.5679925342,1.870201743
 C,0,-0.2524936064,0.6285379133,2.4920967455
 H,0,-0.6039471753,-0.0314833219,1.7064305857
 C,0,-1.1395117822,1.1743772185,3.409805139
 H,0,-2.2033070267,0.9771941678,3.3712856964
 C,0,-0.6237852213,2.0095756286,4.4038057329
 C,0,-1.5802178518,2.6295897194,5.3848968456
 C,0,-1.1442080375,2.7816984389,6.7743513389
 C,0,-1.1929919858,3.3984456791,8.8858511851
 H,0,-1.5141153716,3.9243471331,9.7710817606
 C,0,-0.1709581112,2.4948246236,8.6633782611
 H,0,0.5387435762,2.1045070561,9.3777948077
 C,0,-2.9675379909,4.4401865548,7.4510796013
 H,0,-3.1173126391,5.0562819376,8.3366697973
 H,0,-3.8590571825,3.8473949558,7.2550239937
 H,0,-2.7876162553,5.0799190675,6.5897772561
 Recover connectivity data from disk.
                           ----------------------------
                           !    Current Parameters    !
                           ! (Angstroms and Degrees)  !
 --------------------------                            --------------------------
 ! Name  Definition              Value                                          !
 --------------------------------------------------------------------------------
 ! R1    R(1,6)                  1.3321                                         !
 ! R2    R(1,14)                 1.34                                           !
 ! R3    R(2,15)                 1.3368                                         !
 ! R4    R(2,22)                 1.333                                          !
 ! R5    R(3,24)                 1.3296                                         !
 ! R6    R(3,27)                 1.3566                                         !
 ! R7    R(4,24)                 1.3816                                         !
 ! R8    R(4,25)                 1.3644                                         !
 ! R9    R(4,29)                 1.4594                                         !
 ! R10   R(5,23)                 1.2245                                         !
 ! R11   R(6,7)                  1.0874                                         !
 ! R12   R(6,8)                  1.3938                                         !
 ! R13   R(8,9)                  1.0841                                         !
 ! R14   R(8,10)                 1.3902                                         !
 ! R15   R(10,11)                1.0848                                         !
 ! R16   R(10,12)                1.3898                                         !
 ! R17   R(12,13)                1.0838                                         !
 ! R18   R(12,14)                1.3997                                         !
 ! R19   R(14,15)                1.4898                                         !
 ! R20   R(15,16)                1.401                                          !
 ! R21   R(16,17)                1.0836                                         !
 ! R22   R(16,18)                1.39                                           !
 ! R23   R(18,19)                1.0846                                         !
 ! R24   R(18,20)                1.3881                                         !
 ! R25   R(20,21)                1.0826                                         !
 ! R26   R(20,22)                1.397                                          !
 ! R27   R(22,23)                1.5039                                         !
 ! R28   R(23,24)                1.4642                                         !
 ! R29   R(25,26)                1.0786                                         !
 ! R30   R(25,27)                1.3822                                         !
 ! R31   R(27,28)                1.08                                           !
 ! R32   R(29,30)                1.0892                                         !
 ! R33   R(29,31)                1.0884                                         !
 ! R34   R(29,32)                1.0879                                         !
 ! A1    A(6,1,14)             117.8935                                         !
 ! A2    A(15,2,22)            118.2064                                         !
 ! A3    A(24,3,27)            105.923                                          !
 ! A4    A(24,4,25)            106.4974                                         !
 ! A5    A(24,4,29)            128.2041                                         !
 ! A6    A(25,4,29)            125.2984                                         !
 ! A7    A(1,6,7)              115.7711                                         !
 ! A8    A(1,6,8)              123.9108                                         !
 ! A9    A(7,6,8)              120.318                                          !
 ! A10   A(6,8,9)              120.4905                                         !
 ! A11   A(6,8,10)             118.0537                                         !
 ! A12   A(9,8,10)             121.4555                                         !
 ! A13   A(8,10,11)            120.8443                                         !
 ! A14   A(8,10,12)            118.7076                                         !
 ! A15   A(11,10,12)           120.4459                                         !
 ! A16   A(10,12,13)           120.5587                                         !
 ! A17   A(10,12,14)           119.0278                                         !
 ! A18   A(13,12,14)           120.393                                          !
 ! A19   A(1,14,12)            122.4059                                         !
 ! A20   A(1,14,15)            116.9515                                         !
 ! A21   A(12,14,15)           120.6422                                         !
 ! A22   A(2,15,14)            117.0289                                         !
 ! A23   A(2,15,16)            122.1961                                         !
 ! A24   A(14,15,16)           120.7741                                         !
 ! A25   A(15,16,17)           120.3196                                         !
 ! A26   A(15,16,18)           119.1061                                         !
 ! A27   A(17,16,18)           120.5448                                         !
 ! A28   A(16,18,19)           120.4858                                         !
 ! A29   A(16,18,20)           118.7719                                         !
 ! A30   A(19,18,20)           120.7377                                         !
 ! A31   A(18,20,21)           122.1918                                         !
 ! A32   A(18,20,22)           118.0075                                         !
 ! A33   A(21,20,22)           119.7996                                         !
 ! A34   A(2,22,20)            123.6805                                         !
 ! A35   A(2,22,23)            117.8262                                         !
 ! A36   A(20,22,23)           118.4164                                         !
 ! A37   A(5,23,22)            119.9717                                         !
 ! A38   A(5,23,24)            121.8151                                         !
 ! A39   A(22,23,24)           118.1979                                         !
 ! A40   A(3,24,4)             111.0298                                         !
 ! A41   A(3,24,23)            126.0798                                         !
 ! A42   A(4,24,23)            122.6902                                         !
 ! A43   A(4,25,26)            121.5732                                         !
 ! A44   A(4,25,27)            106.2797                                         !
 ! A45   A(26,25,27)           132.1441                                         !
 ! A46   A(3,27,25)            110.2662                                         !
 ! A47   A(3,27,28)            121.7324                                         !
 ! A48   A(25,27,28)           128.0012                                         !
 ! A49   A(4,29,30)            108.2994                                         !
 ! A50   A(4,29,31)            110.5516                                         !
 ! A51   A(4,29,32)            110.2402                                         !
 ! A52   A(30,29,31)           109.9929                                         !
 ! A53   A(30,29,32)           109.5028                                         !
 ! A54   A(31,29,32)           108.2482                                         !
 ! D1    D(14,1,6,7)           179.6968                                         !
 ! D2    D(14,1,6,8)            -0.1668                                         !
 ! D3    D(6,1,14,12)            0.2847                                         !
 ! D4    D(6,1,14,15)         -179.9457                                         !
 ! D5    D(22,2,15,14)         178.9744                                         !
 ! D6    D(22,2,15,16)          -0.683                                          !
 ! D7    D(15,2,22,20)          -0.9977                                         !
 ! D8    D(15,2,22,23)        -177.7526                                         !
 ! D9    D(27,3,24,4)           -0.1169                                         !
 ! D10   D(27,3,24,23)        -175.0599                                         !
 ! D11   D(24,3,27,25)          -0.2869                                         !
 ! D12   D(24,3,27,28)         179.8743                                         !
 ! D13   D(25,4,24,3)            0.4738                                         !
 ! D14   D(25,4,24,23)         175.6181                                         !
 ! D15   D(29,4,24,3)         -179.6592                                         !
 ! D16   D(29,4,24,23)          -4.5149                                         !
 ! D17   D(24,4,25,26)         178.8158                                         !
 ! D18   D(24,4,25,27)          -0.6195                                         !
 ! D19   D(29,4,25,26)          -1.0561                                         !
 ! D20   D(29,4,25,27)         179.5085                                         !
 ! D21   D(24,4,29,30)        -169.2087                                         !
 ! D22   D(24,4,29,31)          70.2221                                         !
 ! D23   D(24,4,29,32)         -49.4256                                         !
 ! D24   D(25,4,29,30)          10.6351                                         !
 ! D25   D(25,4,29,31)        -109.9341                                         !
 ! D26   D(25,4,29,32)         130.4182                                         !
 ! D27   D(1,6,8,9)           -179.8729                                         !
 ! D28   D(1,6,8,10)            -0.0749                                         !
 ! D29   D(7,6,8,9)              0.2695                                         !
 ! D30   D(7,6,8,10)          -179.9326                                         !
 ! D31   D(6,8,10,11)         -179.267                                          !
 ! D32   D(6,8,10,12)            0.1991                                         !
 ! D33   D(9,8,10,11)            0.529                                          !
 ! D34   D(9,8,10,12)          179.995                                          !
 ! D35   D(8,10,12,13)        -178.4478                                         !
 ! D36   D(8,10,12,14)          -0.0896                                         !
 ! D37   D(11,10,12,13)          1.0204                                         !
 ! D38   D(11,10,12,14)        179.3787                                         !
 ! D39   D(10,12,14,1)          -0.1602                                         !
 ! D40   D(10,12,14,15)       -179.9214                                         !
 ! D41   D(13,12,14,1)         178.2009                                         !
 ! D42   D(13,12,14,15)         -1.5603                                         !
 ! D43   D(1,14,15,2)          -38.3352                                         !
 ! D44   D(1,14,15,16)         141.3273                                         !
 ! D45   D(12,14,15,2)         141.4386                                         !
 ! D46   D(12,14,15,16)        -38.8988                                         !
 ! D47   D(2,15,16,17)         179.3646                                         !
 ! D48   D(2,15,16,18)           1.3275                                         !
 ! D49   D(14,15,16,17)         -0.2802                                         !
 ! D50   D(14,15,16,18)       -178.3173                                         !
 ! D51   D(15,16,18,19)        178.9162                                         !
 ! D52   D(15,16,18,20)         -0.3034                                         !
 ! D53   D(17,16,18,19)          0.8837                                         !
 ! D54   D(17,16,18,20)       -178.3359                                         !
 ! D55   D(16,18,20,21)        178.3927                                         !
 ! D56   D(16,18,20,22)         -1.2279                                         !
 ! D57   D(19,18,20,21)         -0.8249                                         !
 ! D58   D(19,18,20,22)        179.5546                                         !
 ! D59   D(18,20,22,2)           1.9663                                         !
 ! D60   D(18,20,22,23)        178.7033                                         !
 ! D61   D(21,20,22,2)        -177.6636                                         !
 ! D62   D(21,20,22,23)         -0.9267                                         !
 ! D63   D(2,22,23,5)          141.7447                                         !
 ! D64   D(2,22,23,24)         -39.6564                                         !
 ! D65   D(20,22,23,5)         -35.1851                                         !
 ! D66   D(20,22,23,24)        143.4138                                         !
 ! D67   D(5,23,24,3)          159.3126                                         !
 ! D68   D(5,23,24,4)          -15.0773                                         !
 ! D69   D(22,23,24,3)         -19.2591                                         !
 ! D70   D(22,23,24,4)         166.3511                                         !
 ! D71   D(4,25,27,3)            0.5771                                         !
 ! D72   D(4,25,27,28)        -179.5969                                         !
 ! D73   D(26,25,27,3)        -178.7741                                         !
 ! D74   D(26,25,27,28)          1.0519                                         !
 --------------------------------------------------------------------------------
                          Input orientation:                          
 ---------------------------------------------------------------------
 Center     Atomic      Atomic             Coordinates (Angstroms)
 Number     Number       Type             X           Y           Z
 ---------------------------------------------------------------------
      1          7           0        3.187747    3.508098    4.053053
      2          7           0        0.664143    2.340422    4.496491
      3          7           0       -0.147155    2.124179    7.358566
      4          7           0       -1.817081    3.573239    7.685200
      5          8           0       -2.698621    2.967693    5.018611
      6          6           0        4.459120    3.891310    4.159011
      7          1           0        4.618107    4.932061    4.431100
      8          6           0        5.546517    3.046987    3.941218
      9          1           0        6.560050    3.417491    4.044937
     10          6           0        5.289081    1.725610    3.594137
     11          1           0        6.101222    1.026435    3.425822
     12          6           0        3.967606    1.311461    3.477028
     13          1           0        3.732357    0.282181    3.232566
     14          6           0        2.942887    2.235112    3.713533
     15          6           0        1.513858    1.829503    3.599820
     16          6           0        1.094965    0.956229    2.587578
     17          1           0        1.808315    0.567993    1.870202
     18          6           0       -0.252494    0.628538    2.492097
     19          1           0       -0.603947   -0.031483    1.706431
     20          6           0       -1.139512    1.174377    3.409805
     21          1           0       -2.203307    0.977194    3.371286
     22          6           0       -0.623785    2.009576    4.403806
     23          6           0       -1.580218    2.629590    5.384897
     24          6           0       -1.144208    2.781698    6.774351
     25          6           0       -1.192992    3.398446    8.885851
     26          1           0       -1.514115    3.924347    9.771082
     27          6           0       -0.170958    2.494825    8.663378
     28          1           0        0.538744    2.104507    9.377795
     29          6           0       -2.967538    4.440187    7.451080
     30          1           0       -3.117313    5.056282    8.336670
     31          1           0       -3.859057    3.847395    7.255024
     32          1           0       -2.787616    5.079919    6.589777
 ---------------------------------------------------------------------
                    Distance matrix (angstroms):
                    1          2          3          4          5
     1  N    0.000000
     2  N    2.815792   0.000000
     3  N    4.895225   2.982690   0.000000
     4  N    6.184258   4.224237   2.234976   0.000000
     5  O    5.989463   3.460384   3.563270   2.873064   0.000000
     6  C    1.332091   4.113514   5.880278   7.205962   7.268097
     7  H    2.053417   4.728077   6.257954   7.338067   7.598581
     8  C    2.406018   4.964387   6.704308   8.277495   8.315610
     9  H    3.373530   6.010467   7.592062   9.135213   9.320588
    10  C    2.793469   4.752082   6.624383   8.405241   8.208245
    11  H    3.878197   5.695150   7.464164   9.344948   9.151104
    12  C    2.401083   3.607068   5.714728   7.502464   7.039757
    13  H    3.372883   3.904843   5.955456   7.839214   7.194401
    14  C    1.340046   2.411802   4.779847   6.342084   5.836653
    15  C    2.413505   1.336815   4.119948   5.552126   4.588401
    16  C    3.611009   2.396987   5.066488   6.427637   4.934289
    17  H    3.913041   3.368684   6.030566   7.482594   5.998626
    18  C    4.750127   2.790764   5.092206   6.171509   4.223560
    19  H    5.693173   3.875361   6.066480   7.086001   4.934902
    20  C    4.958345   2.407014   4.180862   4.949004   2.869680
    21  H    5.994476   3.368493   4.630523   5.049602   2.630799
    22  C    4.110520   1.332970   2.995150   3.825774   2.366626
    23  C    5.027830   2.431057   2.490879   2.497594   1.224462
    24  C    5.167103   2.941684   1.329569   1.381644   2.352322
    25  C    6.523713   4.882094   2.247249   1.364406   4.172292
    26  H    7.414623   5.922410   3.305967   2.136812   4.990413
    27  C    5.793334   4.252550   1.356642   2.197620   4.460607
    28  H    6.110660   4.888610   2.132634   3.251455   5.498010
    29  C    7.092454   5.131054   3.650618   1.459438   2.856126
    30  H    7.778176   6.035087   4.286694   2.077120   3.942971
    31  H    7.747593   5.508158   4.093704   2.104728   2.668713
    32  H    6.679114   4.878661   4.037260   2.100470   2.634005
                    6          7          8          9         10
     6  C    0.000000
     7  H    1.087416   0.000000
     8  C    1.393824   2.157645   0.000000
     9  H    2.156717   2.492827   1.084104   0.000000
    10  C    2.387084   3.381130   1.390243   2.163573   0.000000
    11  H    3.382540   4.296991   2.157768   2.512166   1.084781
    12  C    2.713357   3.800283   2.391753   3.388016   1.389795
    13  H    3.796353   4.882871   3.381940   4.299532   2.153512
    14  C    2.289192   3.254965   2.736762   3.819911   2.403845
    15  C    3.638449   4.466907   4.226246   5.308851   3.776656
    16  C    4.733037   5.623019   5.100973   6.168376   4.381291
    17  H    4.828028   5.787766   4.940514   5.952152   4.053118
    18  C    5.968549   6.782536   6.448052   7.523319   5.755615
    19  H    6.858433   7.702626   7.231837   8.287756   6.432619
    20  C    6.267991   6.950785   6.963623   8.044763   6.454815
    21  H    7.314404   7.955870   8.041681   9.121693   7.532972
    22  C    5.425566   6.001592   6.273981   7.329291   5.974796
    23  C    6.290336   6.680594   7.283459   8.287355   7.156205
    24  C    6.282398   6.581730   7.270682   8.198142   7.253709
    25  C    7.384599   7.481020   8.366235   9.140267   8.533340
    26  H    8.196095   8.193598   9.198347   9.911498   9.448416
    27  C    6.608867   6.840136   7.435940   8.215095   7.490055
    28  H    6.767401   7.007572   7.451337   8.149812   7.493995
    29  C    8.142127   8.179501   9.313928  10.169693   9.508769
    30  H    8.729967   8.666351   9.920645  10.712421  10.210409
    31  H    8.875770   9.000743  10.004338  10.910879  10.079310
    32  H    7.735412   7.715341   8.978054   9.829484   9.244365
                   11         12         13         14         15
    11  H    0.000000
    12  C    2.153179   0.000000
    13  H    2.490540   1.083753   0.000000
    14  C    3.393930   1.399684   2.160679   0.000000
    15  C    4.660376   2.510842   2.729619   1.489824   0.000000
    16  C    5.076435   3.028098   2.797532   2.513590   1.400968
    17  H    4.589028   2.792342   2.374797   2.732108   2.160947
    18  C    6.434273   4.386994   4.067836   3.779345   2.406110
    19  H    7.002485   5.083071   4.607711   4.663255   3.396070
    20  C    7.242263   5.109399   4.956060   4.228876   2.739647
    21  H    8.304854   6.180864   5.977825   5.308748   3.820468
    22  C    6.866494   4.735732   4.830287   3.639848   2.290925
    23  C    8.087806   6.012968   6.194054   4.838135   3.660593
    24  C    8.172507   6.258162   6.524777   5.135340   4.248487
    25  C    9.415090   7.761614   8.119717   6.723966   6.142536
    26  H   10.327323   8.745946   9.140188   7.707936   7.186200
    27  C    8.302314   6.739903   7.044529   5.853584   5.377814
    28  H    8.217627   6.870595   7.161276   6.154740   5.866129
    29  C   10.492798   8.583603   8.942788   7.332444   6.459936
    30  H   11.195423   9.372080   9.785800   8.127633   7.368690
    31  H   11.037562   9.053225   9.301639   7.836330   6.804456
    32  H   10.269021   8.338076   8.763516   7.014583   6.165041
                   16         17         18         19         20
    16  C    0.000000
    17  H    1.083616   0.000000
    18  C    1.390016   2.153451   0.000000
    19  H    2.153671   2.491024   1.084628   0.000000
    20  C    2.390927   3.380497   1.388139   2.154626   0.000000
    21  H    3.390168   4.302767   2.167996   2.519350   1.082601
    22  C    2.713361   3.796369   2.387416   3.382624   1.396985
    23  C    4.216840   5.299568   3.759701   4.643870   2.492559
    24  C    5.086778   6.137472   4.875342   5.821486   3.728763
    25  C    7.132140   8.138713   7.031147   7.978438   5.910704
    26  H    8.198766   9.204758   8.089355   9.028599   6.940353
    27  C    6.394153   7.333311   6.447821   7.414097   5.502882
    28  H    6.909050   7.767666   7.086422   8.044751   6.268858
    29  C    7.231566   8.303544   6.818478   7.653978   5.508093
    30  H    8.222273   9.285567   7.872175   8.727109   6.576844
    31  H    7.395014   8.477611   6.786296   7.511879   5.415409
    32  H    6.935190   7.984639   6.559926   7.398778   5.299220
                   21         22         23         24         25
    21  H    0.000000
    22  C    2.150999   0.000000
    23  C    2.678298   1.503902   0.000000
    24  C    3.994844   2.546861   1.464181   0.000000
    25  C    6.106851   4.726699   3.605241   2.200270   0.000000
    26  H    7.079413   5.767728   4.573771   3.228447   1.078576
    27  C    5.868551   4.310972   3.571080   2.144280   1.382237
    28  H    6.698345   5.108919   4.550708   3.173142   2.217024
    29  C    5.405653   4.548288   3.077666   2.555988   2.508547
    30  H    6.490717   5.564847   4.118793   3.392302   2.598660
    31  H    5.105192   4.687644   3.189598   2.955869   3.157381
    32  H    5.247138   4.345992   2.985576   2.831374   3.262229
                   26         27         28         29         30
    26  H    0.000000
    27  C    2.252690   0.000000
    28  H    2.771412   1.080007   0.000000
    29  C    2.785846   3.615931   4.632671   0.000000
    30  H    2.430855   3.917755   4.812864   1.089163   0.000000
    31  H    3.440236   4.173126   5.185023   1.088415   1.783690
    32  H    3.616331   4.222491   5.262204   1.087875   1.777890
                   31         32
    31  H    0.000000
    32  H    1.763421   0.000000
 Stoichiometry    C15H12N4O
 Framework group  C1[X(C15H12N4O)]
 Deg. of freedom    90
 Full point group                 C1      NOp   1
 Largest Abelian subgroup         C1      NOp   1
 Largest concise Abelian subgroup C1      NOp   1
                         Standard orientation:                         
 ---------------------------------------------------------------------
 Center     Atomic      Atomic             Coordinates (Angstroms)
 Number     Number       Type             X           Y           Z
 ---------------------------------------------------------------------
      1          7           0       -2.498647   -0.991839   -1.072331
      2          7           0       -0.314290    0.519286   -0.137575
      3          7           0        1.831786   -1.054319    1.209482
      4          7           0        3.614530   -1.032664   -0.138284
      5          8           0        2.874899    1.645802   -0.868534
      6          6           0       -3.456553   -1.906222   -1.216503
      7          1           0       -3.298120   -2.636381   -2.006592
      8          6           0       -4.605784   -1.959208   -0.429606
      9          1           0       -5.350003   -2.730159   -0.594088
     10          6           0       -4.761078   -1.001591    0.566200
     11          1           0       -5.632231   -1.007579    1.212579
     12          6           0       -3.771348   -0.039266    0.727124
     13          1           0       -3.849604    0.706065    1.509990
     14          6           0       -2.653590   -0.067186   -0.114869
     15          6           0       -1.570467    0.945856    0.027136
     16          6           0       -1.873081    2.283430    0.313552
     17          1           0       -2.903310    2.598158    0.431021
     18          6           0       -0.837763    3.206535    0.403755
     19          1           0       -1.047957    4.250995    0.607077
     20          6           0        0.465785    2.769293    0.212668
     21          1           0        1.311270    3.444663    0.245139
     22          6           0        0.672005    1.410221   -0.036258
     23          6           0        2.077688    0.931429   -0.274032
     24          6           0        2.459149   -0.381711    0.249395
     25          6           0        3.692205   -2.166656    0.616456
     26          1           0        4.500336   -2.870785    0.496244
     27          6           0        2.586920   -2.156191    1.446404
     28          1           0        2.307555   -2.886916    2.190992
     29          6           0        4.583894   -0.625184   -1.150338
     30          1           0        5.261202   -1.458908   -1.330432
     31          1           0        5.145316    0.244300   -0.813515
     32          1           0        4.074796   -0.364417   -2.075698
 ---------------------------------------------------------------------
 Rotational constants (GHZ):           0.5892563           0.2079040           0.1692106
 Standard basis: 6-311+G(2d,p) (5D, 7F)
 There are   652 symmetry adapted cartesian basis functions of A   symmetry.
 There are   612 symmetry adapted basis functions of A   symmetry.
   612 basis functions,   936 primitive gaussians,   652 cartesian basis functions
    69 alpha electrons       69 beta electrons
       nuclear repulsion energy      1401.7663594833 Hartrees.
 NAtoms=   32 NActive=   32 NUniq=   32 SFac= 1.00D+00 NAtFMM=   60 NAOKFM=F Big=F
 Integral buffers will be    131072 words long.
 Regular integral format.
 Two-electron integral symmetry is turned on.
 Nuclear repulsion after empirical dispersion term =     1401.6974808518 Hartrees.
 Using the following non-standard input for PCM:
 surface=sas
 --- end of non-standard input.
 ------------------------------------------------------------------------------
 Polarizable Continuum Model (PCM)
 =================================
 Model                : PCM.
 Atomic radii         : UFF (Universal Force Field).
 Polarization charges : Total charges.
 Charge compensation  : None.
 Solution method      : On-the-fly selection.
 Cavity type          : SAS (Solvent Accessible Surface) (Alpha=1.000).
 Cavity algorithm     : GePol (No added spheres)
                        Default sphere list used, NSphG=   32.
                        Lebedev-Laikov grids with approx.  5.0 points / Ang**2.
                        Smoothing algorithm: York/Karplus (Gamma=1.0000).
                        Polarization charges: spherical gaussians, with
                                              point-specific exponents (IZeta= 3).
                        Self-potential: point-specific (ISelfS= 7).
                        Self-field    : sphere-specific E.n sum rule (ISelfD= 2).
 Solvent              : Acetonitrile, Eps=  35.688000 Eps(inf)=   1.806874
                        RSolv=   2.155000 Ang.
 ------------------------------------------------------------------------------
 One-electron integrals computed using PRISM.
 NBasis=   612 RedAO= T EigKep=  1.02D-06  NBF=   612
 NBsUse=   611 1.00D-06 EigRej=  3.63D-07 NBFU=   611
 Initial guess from the checkpoint file:  "1.chk"
 B after Tr=     0.000000   -0.000000    0.000000
         Rot=    1.000000   -0.000000   -0.000000    0.000000 Ang=   0.00 deg.
 Requested convergence on RMS density matrix=1.00D-08 within  32 cycles.
 Requested convergence on MAX density matrix=1.00D-06.
 Requested convergence on             energy=1.00D-06.
 No special actions if energy rises.
 Inv3:  Mode=1 IEnd=    93643707.
 Iteration    1 A*A^-1 deviation from unit magnitude is 4.00D-15 for    205.
 Iteration    1 A*A^-1 deviation from orthogonality  is 3.31D-15 for   3700   3634.
 Iteration    1 A^-1*A deviation from unit magnitude is 3.77D-15 for    205.
 Iteration    1 A^-1*A deviation from orthogonality  is 6.19D-15 for   3309   3215.
 Error on total polarization charges = -0.00006
 SCF Done:  E(RB3LYP) =  -873.358403802     A.U. after   12 cycles
            NFock= 12  Conv=0.68D-08     -V/T= 2.0042
 QCSCF skips out because SCF is already converged.
 DoSCS=F DFT=T ScalE2(SS,OS)=  1.000000  1.000000
 ExpMin= 4.38D-02 ExpMax= 8.59D+03 ExpMxC= 1.30D+03 IAcc=3 IRadAn=         5 AccDes= 0.00D+00
 HarFok:  IExCor=  205 AccDes= 0.00D+00 IRadAn=         5 IDoV=-2 UseB2=F ITyADJ=14
 ICtDFT= 12500011 ScaDFX=  1.000000  1.000000  1.000000  1.000000
 Range of M.O.s used for correlation:    21   611
 NBasis=   612 NAE=    69 NBE=    69 NFC=    20 NFV=     0
 NROrb=    591 NOA=    49 NOB=    49 NVA=   542 NVB=   542

 **** Warning!!: The largest alpha MO coefficient is  0.15478361D+03

 NEqPCM:  Using non-equilibrium solvation (IEInf=1, Eps=  35.6880, EpsInf=   1.8069)
 Inv3:  Mode=1 IEnd=    93643707.
 Iteration    1 A*A^-1 deviation from unit magnitude is 4.66D-15 for   1523.
 Iteration    1 A*A^-1 deviation from orthogonality  is 2.89D-15 for   4924    136.
 Iteration    1 A^-1*A deviation from unit magnitude is 4.00D-15 for   1523.
 Iteration    1 A^-1*A deviation from orthogonality  is 2.16D-15 for   5507   4597.
 Orbital symmetries:
       Occupied  (A) (A) (A) (A) (A) (A) (A) (A) (A) (A) (A) (A)
                 (A) (A) (A) (A) (A) (A) (A) (A) (A) (A) (A) (A)
                 (A) (A) (A) (A) (A) (A) (A) (A) (A) (A) (A) (A)
                 (A) (A) (A) (A) (A) (A) (A) (A) (A) (A) (A) (A)
                 (A) (A) (A) (A) (A) (A) (A) (A) (A) (A) (A) (A)
                 (A) (A) (A) (A) (A) (A) (A) (A) (A)
       Virtual   (A) (A) (A) (A) (A) (A) (A) (A) (A) (A) (A) (A)
                 (A) (A) (A) (A) (A) (A) (A) (A) (A) (A) (A) (A)
                 (A) (A) (A) (A) (A) (A) (A) (A) (A) (A) (A) (A)
                 (A) (A) (A) (A) (A) (A) (A) (A) (A) (A) (A) (A)
                 (A) (A) (A) (A) (A) (A) (A) (A) (A) (A) (A) (A)
                 (A) (A) (A) (A) (A) (A) (A) (A) (A) (A) (A) (A)
                 (A) (A) (A) (A) (A) (A) (A) (A) (A) (A) (A) (A)
                 (A) (A) (A) (A) (A) (A) (A) (A) (A) (A) (A) (A)
                 (A) (A) (A) (A) (A) (A) (A) (A) (A) (A) (A) (A)
                 (A) (A) (A) (A) (A) (A) (A) (A) (A) (A) (A) (A)
                 (A) (A) (A) (A) (A) (A) (A) (A) (A) (A) (A) (A)
                 (A) (A) (A) (A) (A) (A) (A) (A) (A) (A) (A) (A)
                 (A) (A) (A) (A) (A) (A) (A) (A) (A) (A) (A) (A)
                 (A) (A) (A) (A) (A) (A) (A) (A) (A) (A) (A) (A)
                 (A) (A) (A) (A) (A) (A) (A) (A) (A) (A) (A) (A)
                 (A) (A) (A) (A) (A) (A) (A) (A) (A) (A) (A) (A)
                 (A) (A) (A) (A) (A) (A) (A) (A) (A) (A) (A) (A)
                 (A) (A) (A) (A) (A) (A) (A) (A) (A) (A) (A) (A)
                 (A) (A) (A) (A) (A) (A) (A) (A) (A) (A) (A) (A)
                 (A) (A) (A) (A) (A) (A) (A) (A) (A) (A) (A) (A)
                 (A) (A) (A) (A) (A) (A) (A) (A) (A) (A) (A) (A)
                 (A) (A) (A) (A) (A) (A) (A) (A) (A) (A) (A) (A)
                 (A) (A) (A) (A) (A) (A) (A) (A) (A) (A) (A) (A)
                 (A) (A) (A) (A) (A) (A) (A) (A) (A) (A) (A) (A)
                 (A) (A) (A) (A) (A) (A) (A) (A) (A) (A) (A) (A)
                 (A) (A) (A) (A) (A) (A) (A) (A) (A) (A) (A) (A)
                 (A) (A) (A) (A) (A) (A) (A) (A) (A) (A) (A) (A)
                 (A) (A) (A) (A) (A) (A) (A) (A) (A) (A) (A) (A)
                 (A) (A) (A) (A) (A) (A) (A) (A) (A) (A) (A) (A)
                 (A) (A) (A) (A) (A) (A) (A) (A) (A) (A) (A) (A)
                 (A) (A) (A) (A) (A) (A) (A) (A) (A) (A) (A) (A)
                 (A) (A) (A) (A) (A) (A) (A) (A) (A) (A) (A) (A)
                 (A) (A) (A) (A) (A) (A) (A) (A) (A) (A) (A) (A)
                 (A) (A) (A) (A) (A) (A) (A) (A) (A) (A) (A) (A)
                 (A) (A) (A) (A) (A) (A) (A) (A) (A) (A) (A) (A)
                 (A) (A) (A) (A) (A) (A) (A) (A) (A) (A) (A) (A)
                 (A) (A) (A) (A) (A) (A) (A) (A) (A) (A) (A) (A)
                 (A) (A) (A) (A) (A) (A) (A) (A) (A) (A) (A) (A)
                 (A) (A) (A) (A) (A) (A) (A) (A) (A) (A) (A) (A)
                 (A) (A) (A) (A) (A) (A) (A) (A) (A) (A) (A) (A)
                 (A) (A) (A) (A) (A) (A) (A) (A) (A) (A) (A) (A)
                 (A) (A) (A) (A) (A) (A) (A) (A) (A) (A) (A) (A)
                 (A) (A) (A) (A) (A) (A) (A) (A) (A) (A) (A) (A)
                 (A) (A) (A) (A) (A) (A) (A) (A) (A) (A) (A) (A)
                 (A) (A) (A) (A) (A) (A) (A) (A) (A) (A) (A) (A)
                 (A) (A)
    80 initial guesses have been made.
 Convergence on wavefunction:    0.001000000000000
 Iteration     1 Dimension    80 NMult     0 NNew     80
 CISAX will form    80 AO SS matrices at one time.
 New state      1 was old state      2
 New state      2 was old state      3
 New state      3 was old state      4
 New state      4 was old state      8
 New state      6 was old state      1
 New state      7 was old state     10
 New state      8 was old state      6
 New state      9 was old state     11
 New state     10 was old state     22
 New state     11 was old state      7
 New state     12 was old state      9
 New state     13 was old state     18
 New state     14 was old state     19
 New state     15 was old state     13
 New state     16 was old state     12
 New state     18 was old state     21
 New state     19 was old state     16
 New state     20 was old state     25
 Iteration     2 Dimension   120 NMult    80 NNew     40
 New state      5 was old state      6
 New state      6 was old state      5
 New state     10 was old state     11
 New state     11 was old state     10
 New state     12 was old state     16
 New state     15 was old state     12
 New state     16 was old state     15
 New state     17 was old state     18
 New state     18 was old state     17
 Iteration     3 Dimension   160 NMult   120 NNew     40
 Iteration     4 Dimension   200 NMult   160 NNew     40
 Iteration     5 Dimension   224 NMult   200 NNew     24
 Iteration     6 Dimension   226 NMult   224 NNew      2
 ***********************************************************************
 Excited states from <AA,BB:AA,BB> singles matrix:
 ***********************************************************************
 
 Ground to excited state transition densities written to RWF  633
 Ground to excited state transition electric dipole moments (Au):
       state          X           Y           Z        Dip. S.      Osc.
         1        -0.0475     -0.1176      0.1095      0.0281      0.0024
         2         1.1366     -1.0537      0.2629      2.4714      0.2432
         3         0.3130     -0.2425      0.1495      0.1791      0.0183
         4        -0.2225      0.3948     -0.1645      0.2324      0.0241
         5        -0.1695      0.0077      0.1298      0.0456      0.0049
         6        -0.1591      0.1076      0.0004      0.0369      0.0040
         7        -0.0566      0.0911     -0.0811      0.0181      0.0020
         8        -0.3359     -0.3437     -0.0040      0.2310      0.0259
         9         0.0542      0.0174      0.0106      0.0034      0.0004
        10         1.2296      1.0871      0.2000      2.7337      0.3207
        11        -0.2037     -0.0694     -0.1098      0.0584      0.0070
        12        -0.0337     -0.4252      0.2513      0.2451      0.0303
        13        -0.3823      0.3030      0.0460      0.2401      0.0298
        14         0.3748     -0.0018      0.0939      0.1493      0.0186
        15         0.0512      0.0424      0.0218      0.0049      0.0006
        16         0.8142     -0.1139     -0.1282      0.6924      0.0879
        17         0.8567      0.1928      0.0868      0.7787      0.1009
        18         0.1197      0.2579     -0.1004      0.0909      0.0118
        19        -0.4722     -0.1393     -0.0373      0.2437      0.0322
        20         0.0652      0.6741     -0.2164      0.5056      0.0675
 Ground to excited state transition velocity dipole moments (Au):
       state          X           Y           Z        Dip. S.      Osc.
         1         0.0062      0.0154     -0.0147      0.0005      0.0026
         2        -0.1677      0.1556     -0.0387      0.0539      0.2432
         3        -0.0487      0.0364     -0.0222      0.0042      0.0182
         4         0.0350     -0.0611      0.0263      0.0056      0.0242
         5         0.0271     -0.0007     -0.0213      0.0012      0.0050
         6         0.0264     -0.0177      0.0004      0.0010      0.0042
         7         0.0097     -0.0159      0.0144      0.0006      0.0022
         8         0.0565      0.0581     -0.0004      0.0066      0.0260
         9        -0.0099     -0.0033     -0.0026      0.0001      0.0005
        10        -0.2169     -0.1917     -0.0357      0.0851      0.3223
        11         0.0366      0.0118      0.0203      0.0019      0.0070
        12         0.0066      0.0796     -0.0467      0.0086      0.0308
        13         0.0708     -0.0561     -0.0098      0.0083      0.0295
        14        -0.0704      0.0006     -0.0176      0.0053      0.0187
        15        -0.0094     -0.0082     -0.0041      0.0002      0.0006
        16        -0.1551      0.0216      0.0250      0.0252      0.0881
        17        -0.1670     -0.0376     -0.0166      0.0296      0.1015
        18        -0.0242     -0.0501      0.0206      0.0035      0.0120
        19         0.0942      0.0280      0.0071      0.0097      0.0327
        20        -0.0129     -0.1347      0.0439      0.0202      0.0673
 Ground to excited state transition magnetic dipole moments (Au):
       state          X           Y           Z
         1        -0.1790     -0.1666      0.2228
         2         0.0616      0.1455      0.8279
         3        -0.5491     -0.1834      0.5134
         4         0.0425      0.1937     -0.1883
         5         0.3702      0.4072     -0.4232
         6        -0.1139     -0.0833     -0.1704
         7        -0.2271     -0.2043     -0.2148
         8         0.2295      0.0961     -0.3008
         9         0.1086     -0.3362      0.2211
        10         0.1403     -0.2333      1.2979
        11        -0.2509     -0.2549     -0.2395
        12        -0.0307      0.4067      0.4726
        13         0.1872      0.0750     -0.2502
        14         0.0541     -0.2444      0.4259
        15        -0.0083     -0.0630      0.0139
        16        -0.1646      0.3311      0.0975
        17        -0.0822      0.2149      0.5806
        18        -0.3198      0.0193     -0.1439
        19         0.1830     -0.1208     -0.1758
        20        -0.0948      0.0515     -0.4455
 Ground to excited state transition velocity quadrupole moments (Au):
       state          XX          YY          ZZ          XY          XZ          YZ
         1         0.0095     -0.0905      0.0117      0.1664     -0.0448     -0.0230
         2        -0.5275      0.0716     -0.0736      0.7058     -0.2143      0.1792
         3        -0.0845     -0.2354     -0.0344      0.5087     -0.1346      0.0041
         4         0.3093      0.0641      0.0477     -0.3747      0.1252     -0.0365
         5         0.0643     -0.2177      0.0017      0.2225     -0.0800     -0.0255
         6         0.1024     -0.0670     -0.0329      0.1504     -0.0638     -0.0273
         7        -0.0383      0.0598     -0.0638     -0.0756     -0.0465      0.0097
         8        -0.4106      0.1595      0.0006     -0.2715      0.0032     -0.0109
         9        -0.0503      0.0809     -0.0536     -0.1847      0.0002      0.0040
        10         1.5342     -0.2898      0.0649      0.7377      0.1431      0.0755
        11        -0.2065      0.1075     -0.0833     -0.0946     -0.1074     -0.0105
        12         0.1760     -0.0688     -0.0350      0.2346     -0.3550      0.0854
        13         0.4527     -0.0357      0.0323     -0.1887     -0.0253     -0.0752
        14        -0.0791      0.2427      0.0284      0.1216      0.1956      0.1856
        15         0.0154     -0.0119     -0.0101      0.1212     -0.0149      0.0157
        16         0.1643     -0.0918     -0.0676     -0.0025     -0.1110      0.0129
        17         0.6534     -0.3598     -0.0306      0.5377     -0.1214      0.0358
        18         0.6641     -0.0877     -0.0055      0.0466     -0.0646     -0.0566
        19        -0.4285      0.2523      0.0364     -0.3902      0.1182      0.0048
        20         1.0758      0.0495      0.0253     -0.3416      0.1018     -0.0821
 <0|del|b> * <b|rxdel|0> + <0|del|b> * <b|delr+rdel|0>
 Rotatory Strengths (R) in cgs (10**-40 erg-esu-cm/Gauss)
       state          XX          YY          ZZ    R(velocity)    E-M Angle
         1       -21.2099     -5.7876    -11.7462    -12.9146      161.31
         2        -7.9659   -108.0416     21.6115    -31.4654       95.78
         3       -56.2702     60.9086     35.4075     13.3486       80.00
         4       -43.1902     11.6217    -37.9738    -23.1807      138.10
         5         8.6431     51.0640     23.1869     27.6313       38.46
         6         0.7363     -8.4201      0.7129     -2.3236      103.12
         7        -3.5922     -8.8047      3.5881     -2.9363      103.56
         8        11.8008     25.9706     40.6605     26.1440       53.85
         9         2.1138     -4.5351      0.1684     -0.7510       96.96
        10        -0.8019   -134.1733      6.5308    -42.8148       94.74
        11       -16.7803    -24.6516    -25.7252    -22.3857      155.60
        12        52.6101    -20.4696      6.3663     12.8356       79.92
        13        -2.5089     16.1943     29.9569     14.5474       66.81
        14       -18.6957    -41.9792     17.4197    -14.4184      108.64
        15        -0.2972      0.6970      1.6283      0.6760       50.88
        16        22.1171     48.3470     59.9390     43.4677       54.63
        17       -56.8937     12.8065     29.4623     -4.8749       92.14
        18       -11.2397      9.3704     15.6327      4.5878       79.49
        19       -19.1258     34.2884     29.8006     14.9877       62.92
        20       -48.9788     -4.0243    -36.1535    -29.7189      112.79
 1/2[<0|r|b>*<b|rxdel|0> + (<0|rxdel|b>*<b|r|0>)*]
 Rotatory Strengths (R) in cgs (10**-40 erg-esu-cm/Gauss)
       state          XX          YY          ZZ     R(length)
         1        -6.0133    -13.8615    -17.2589    -12.3779
         2       -49.4773    108.4295   -153.9283    -31.6587
         3       121.5323    -31.4451    -54.2949     11.9308
         4         6.6885    -54.0936    -21.9113    -23.1055
         5        44.3813     -2.2028     38.8365     27.0050
         6       -12.8099      6.3398      0.0496     -2.1402
         7        -9.0859     13.1611    -12.3250     -2.7500
         8        54.5103     23.3594     -0.8469     25.6743
         9        -4.1654      4.1290     -1.6614     -0.5660
        10      -121.9853    179.3609   -183.5919    -42.0721
        11       -36.1366    -12.5072    -18.5929    -22.4122
        12        -0.7321    122.2726    -83.9666     12.5246
        13        50.6067    -16.0800      8.1377     14.2215
        14       -14.3405     -0.3075    -28.2738    -14.3073
        15         0.3019      1.8887     -0.2143      0.6587
        16        94.7596     26.6758      8.8376     43.4243
        17        49.8035    -29.3019    -35.6387     -5.0457
        18        27.0628     -3.5245    -10.2213      4.4390
        19        61.0998    -11.9027     -4.6321     14.8550
        20         4.3705    -24.5410    -68.1818    -29.4508
  1/2[<0|del|b>*<b|r|0> + (<0|r|b>*<b|del|0>)*] (Au)
       state          X           Y           Z        Dip. S.   Osc.(frdel)
         1        -0.0003     -0.0018     -0.0016      0.0037      0.0025
         2        -0.1907     -0.1640     -0.0102      0.3648      0.2432
         3        -0.0152     -0.0088     -0.0033      0.0274      0.0183
         4        -0.0078     -0.0241     -0.0043      0.0362      0.0242
         5        -0.0046     -0.0000     -0.0028      0.0074      0.0049
         6        -0.0042     -0.0019      0.0000      0.0061      0.0041
         7        -0.0005     -0.0014     -0.0012      0.0032      0.0021
         8        -0.0190     -0.0200      0.0000      0.0390      0.0260
         9        -0.0005     -0.0001     -0.0000      0.0006      0.0004
        10        -0.2667     -0.2084     -0.0071      0.4823      0.3215
        11        -0.0075     -0.0008     -0.0022      0.0105      0.0070
        12        -0.0002     -0.0339     -0.0117      0.0458      0.0305
        13        -0.0271     -0.0170     -0.0005      0.0445      0.0297
        14        -0.0264     -0.0000     -0.0017      0.0280      0.0187
        15        -0.0005     -0.0003     -0.0001      0.0009      0.0006
        16        -0.1263     -0.0025     -0.0032      0.1320      0.0880
        17        -0.1431     -0.0073     -0.0014      0.1518      0.1012
        18        -0.0029     -0.0129     -0.0021      0.0179      0.0119
        19        -0.0445     -0.0039     -0.0003      0.0487      0.0324
        20        -0.0008     -0.0908     -0.0095      0.1012      0.0674

 Excitation energies and oscillator strengths:
 
 Excited State   1:      Singlet-A      3.4551 eV  358.85 nm  f=0.0024  <S**2>=0.000
      64 -> 70         0.10995
      65 -> 70        -0.14153
      67 -> 70        -0.35315
      68 -> 70         0.44292
      69 -> 70         0.35561
 This state for optimization and/or second-order correction.
 Total Energy, E(TD-HF/TD-DFT) =  -873.231431679    
 Copying the excited state density for this state as the 1-particle RhoCI density.
 
 Excited State   2:      Singlet-A      4.0164 eV  308.70 nm  f=0.2432  <S**2>=0.000
      65 -> 70         0.14803
      67 -> 70        -0.12805
      68 -> 70        -0.42495
      68 -> 71         0.12822
      69 -> 70         0.49447
 
 Excited State   3:      Singlet-A      4.1760 eV  296.89 nm  f=0.0183  <S**2>=0.000
      64 -> 70         0.14355
      65 -> 70        -0.26383
      66 -> 70        -0.10634
      67 -> 70         0.44309
      67 -> 71        -0.17219
      68 -> 71         0.14288
      69 -> 70         0.23466
      69 -> 71         0.24183
 
 Excited State   4:      Singlet-A      4.2343 eV  292.81 nm  f=0.0241  <S**2>=0.000
      65 -> 70         0.13615
      67 -> 70        -0.25040
      67 -> 71        -0.30095
      68 -> 71         0.26474
      69 -> 70        -0.16921
      69 -> 71         0.42899
 
 Excited State   5:      Singlet-A      4.3532 eV  284.81 nm  f=0.0049  <S**2>=0.000
      62 -> 70        -0.17562
      63 -> 70        -0.10599
      64 -> 70        -0.12626
      65 -> 70         0.45262
      66 -> 70        -0.16270
      66 -> 71        -0.10248
      67 -> 70         0.22637
      68 -> 70         0.29484
      69 -> 70         0.14608
 
 Excited State   6:      Singlet-A      4.4094 eV  281.18 nm  f=0.0040  <S**2>=0.000
      65 -> 70         0.10035
      66 -> 70         0.56723
      66 -> 71         0.30972
      67 -> 70         0.18097
 
 Excited State   7:      Singlet-A      4.4993 eV  275.57 nm  f=0.0020  <S**2>=0.000
      66 -> 70        -0.32707
      66 -> 71         0.53550
      67 -> 71         0.11101
      68 -> 71        -0.13422
      69 -> 71         0.22023
 
 Excited State   8:      Singlet-A      4.5798 eV  270.72 nm  f=0.0259  <S**2>=0.000
      66 -> 71        -0.24643
      67 -> 71         0.23169
      68 -> 71        -0.40680
      69 -> 71         0.42503
 
 Excited State   9:      Singlet-A      4.6297 eV  267.80 nm  f=0.0004  <S**2>=0.000
      62 -> 70        -0.22244
      63 -> 70         0.11171
      64 -> 70         0.59174
      65 -> 70         0.16584
 
 Excited State  10:      Singlet-A      4.7882 eV  258.94 nm  f=0.3207  <S**2>=0.000
      67 -> 71         0.49165
      68 -> 71         0.39444
 
 Excited State  11:      Singlet-A      4.8853 eV  253.79 nm  f=0.0070  <S**2>=0.000
      66 -> 72         0.60553
      67 -> 72         0.22186
      68 -> 72        -0.16202
      69 -> 72        -0.17749
 
 Excited State  12:      Singlet-A      5.0526 eV  245.39 nm  f=0.0303  <S**2>=0.000
      62 -> 70         0.29432
      63 -> 70         0.51307
      65 -> 70         0.27095
      67 -> 73         0.14874
      68 -> 73        -0.15966
 
 Excited State  13:      Singlet-A      5.0702 eV  244.53 nm  f=0.0298  <S**2>=0.000
      63 -> 70         0.24957
      64 -> 70        -0.10679
      65 -> 70        -0.10971
      67 -> 73        -0.27217
      68 -> 73         0.24812
      69 -> 73         0.49673
 
 Excited State  14:      Singlet-A      5.0974 eV  243.23 nm  f=0.0186  <S**2>=0.000
      60 -> 70         0.11935
      61 -> 70         0.12760
      62 -> 70         0.30996
      63 -> 70        -0.10319
      63 -> 71        -0.12741
      64 -> 70         0.10284
      65 -> 71         0.27337
      67 -> 72         0.21036
      68 -> 72         0.34749
      68 -> 73         0.22648
 
 Excited State  15:      Singlet-A      5.1344 eV  241.48 nm  f=0.0006  <S**2>=0.000
      66 -> 72         0.24769
      68 -> 72         0.12593
      69 -> 72         0.63297
 
 Excited State  16:      Singlet-A      5.1809 eV  239.31 nm  f=0.0879  <S**2>=0.000
      60 -> 70        -0.11117
      62 -> 70         0.39256
      63 -> 70        -0.25522
      64 -> 70         0.13099
      65 -> 70         0.11433
      65 -> 71        -0.10326
      67 -> 72        -0.13808
      68 -> 72        -0.32265
      68 -> 73         0.21358
 
 Excited State  17:      Singlet-A      5.2864 eV  234.53 nm  f=0.1009  <S**2>=0.000
      60 -> 70         0.24110
      61 -> 70         0.36155
      61 -> 71         0.12848
      62 -> 70        -0.15303
      63 -> 70         0.15983
      64 -> 71         0.21288
      68 -> 71         0.11431
      68 -> 72        -0.19072
      68 -> 73         0.26106
      69 -> 73        -0.15948
 
 Excited State  18:      Singlet-A      5.3175 eV  233.16 nm  f=0.0118  <S**2>=0.000
      62 -> 71        -0.21170
      65 -> 71         0.50558
      67 -> 71         0.15390
      67 -> 72         0.10145
      68 -> 72        -0.28870
      68 -> 73        -0.11100
      69 -> 72         0.14748
 
 Excited State  19:      Singlet-A      5.3973 eV  229.71 nm  f=0.0322  <S**2>=0.000
      61 -> 70        -0.14739
      62 -> 71         0.17266
      64 -> 71         0.11314
      65 -> 71        -0.22357
      66 -> 72        -0.18002
      67 -> 72         0.46451
      67 -> 73         0.12474
      68 -> 72        -0.21359
      69 -> 72         0.15828
      69 -> 73         0.11492
 
 Excited State  20:      Singlet-A      5.4532 eV  227.36 nm  f=0.0675  <S**2>=0.000
      61 -> 70        -0.18906
      64 -> 71         0.21950
      67 -> 72        -0.23892
      67 -> 73         0.44264
      69 -> 73         0.30143
 SavETr:  write IOETrn=   770 NScale= 10 NData=  16 NLR=1 NState=   20 LETran=     370.

 **********************************************************************

            Population analysis using the SCF Density.

 **********************************************************************

 Orbital symmetries:
       Occupied  (A) (A) (A) (A) (A) (A) (A) (A) (A) (A) (A) (A)
                 (A) (A) (A) (A) (A) (A) (A) (A) (A) (A) (A) (A)
                 (A) (A) (A) (A) (A) (A) (A) (A) (A) (A) (A) (A)
                 (A) (A) (A) (A) (A) (A) (A) (A) (A) (A) (A) (A)
                 (A) (A) (A) (A) (A) (A) (A) (A) (A) (A) (A) (A)
                 (A) (A) (A) (A) (A) (A) (A) (A) (A)
       Virtual   (A) (A) (A) (A) (A) (A) (A) (A) (A) (A) (A) (A)
                 (A) (A) (A) (A) (A) (A) (A) (A) (A) (A) (A) (A)
                 (A) (A) (A) (A) (A) (A) (A) (A) (A) (A) (A) (A)
                 (A) (A) (A) (A) (A) (A) (A) (A) (A) (A) (A) (A)
                 (A) (A) (A) (A) (A) (A) (A) (A) (A) (A) (A) (A)
                 (A) (A) (A) (A) (A) (A) (A) (A) (A) (A) (A) (A)
                 (A) (A) (A) (A) (A) (A) (A) (A) (A) (A) (A) (A)
                 (A) (A) (A) (A) (A) (A) (A) (A) (A) (A) (A) (A)
                 (A) (A) (A) (A) (A) (A) (A) (A) (A) (A) (A) (A)
                 (A) (A) (A) (A) (A) (A) (A) (A) (A) (A) (A) (A)
                 (A) (A) (A) (A) (A) (A) (A) (A) (A) (A) (A) (A)
                 (A) (A) (A) (A) (A) (A) (A) (A) (A) (A) (A) (A)
                 (A) (A) (A) (A) (A) (A) (A) (A) (A) (A) (A) (A)
                 (A) (A) (A) (A) (A) (A) (A) (A) (A) (A) (A) (A)
                 (A) (A) (A) (A) (A) (A) (A) (A) (A) (A) (A) (A)
                 (A) (A) (A) (A) (A) (A) (A) (A) (A) (A) (A) (A)
                 (A) (A) (A) (A) (A) (A) (A) (A) (A) (A) (A) (A)
                 (A) (A) (A) (A) (A) (A) (A) (A) (A) (A) (A) (A)
                 (A) (A) (A) (A) (A) (A) (A) (A) (A) (A) (A) (A)
                 (A) (A) (A) (A) (A) (A) (A) (A) (A) (A) (A) (A)
                 (A) (A) (A) (A) (A) (A) (A) (A) (A) (A) (A) (A)
                 (A) (A) (A) (A) (A) (A) (A) (A) (A) (A) (A) (A)
                 (A) (A) (A) (A) (A) (A) (A) (A) (A) (A) (A) (A)
                 (A) (A) (A) (A) (A) (A) (A) (A) (A) (A) (A) (A)
                 (A) (A) (A) (A) (A) (A) (A) (A) (A) (A) (A) (A)
                 (A) (A) (A) (A) (A) (A) (A) (A) (A) (A) (A) (A)
                 (A) (A) (A) (A) (A) (A) (A) (A) (A) (A) (A) (A)
                 (A) (A) (A) (A) (A) (A) (A) (A) (A) (A) (A) (A)
                 (A) (A) (A) (A) (A) (A) (A) (A) (A) (A) (A) (A)
                 (A) (A) (A) (A) (A) (A) (A) (A) (A) (A) (A) (A)
                 (A) (A) (A) (A) (A) (A) (A) (A) (A) (A) (A) (A)
                 (A) (A) (A) (A) (A) (A) (A) (A) (A) (A) (A) (A)
                 (A) (A) (A) (A) (A) (A) (A) (A) (A) (A) (A) (A)
                 (A) (A) (A) (A) (A) (A) (A) (A) (A) (A) (A) (A)
                 (A) (A) (A) (A) (A) (A) (A) (A) (A) (A) (A) (A)
                 (A) (A) (A) (A) (A) (A) (A) (A) (A) (A) (A) (A)
                 (A) (A) (A) (A) (A) (A) (A) (A) (A) (A) (A) (A)
                 (A) (A) (A) (A) (A) (A) (A) (A) (A) (A) (A) (A)
                 (A) (A) (A) (A) (A) (A) (A) (A) (A) (A) (A) (A)
                 (A) (A) (A) (A) (A) (A) (A) (A) (A) (A) (A) (A)
                 (A) (A) (A) (A) (A) (A) (A) (A) (A) (A) (A) (A)
                 (A) (A) (A) (A) (A) (A) (A) (A) (A) (A) (A) (A)
                 (A) (A) (A) (A) (A) (A) (A) (A) (A) (A) (A) (A)
                 (A) (A) (A) (A) (A) (A) (A) (A) (A) (A) (A) (A)
                 (A) (A) (A) (A) (A) (A) (A) (A) (A) (A) (A) (A)
                 (A) (A)
 The electronic state is 1-A.
 Alpha  occ. eigenvalues --  -19.12065 -14.38952 -14.31743 -14.31404 -14.30753
 Alpha  occ. eigenvalues --  -10.27185 -10.23389 -10.22428 -10.22229 -10.22208
 Alpha  occ. eigenvalues --  -10.22001 -10.21502 -10.21245 -10.20059 -10.19873
 Alpha  occ. eigenvalues --  -10.19533 -10.19481 -10.19204 -10.19064 -10.18860
 Alpha  occ. eigenvalues --   -1.05837  -1.02980  -0.96718  -0.94593  -0.90202
 Alpha  occ. eigenvalues --   -0.81995  -0.81356  -0.80838  -0.77471  -0.75630
 Alpha  occ. eigenvalues --   -0.73296  -0.67969  -0.66647  -0.64344  -0.62502
 Alpha  occ. eigenvalues --   -0.61520  -0.60582  -0.56399  -0.54701  -0.52627
 Alpha  occ. eigenvalues --   -0.51211  -0.50559  -0.48869  -0.48562  -0.48289
 Alpha  occ. eigenvalues --   -0.46466  -0.45918  -0.44379  -0.44052  -0.43795
 Alpha  occ. eigenvalues --   -0.42808  -0.42366  -0.41357  -0.41244  -0.40936
 Alpha  occ. eigenvalues --   -0.40172  -0.39325  -0.38296  -0.37604  -0.30668
 Alpha  occ. eigenvalues --   -0.29932  -0.29352  -0.29021  -0.28663  -0.28293
 Alpha  occ. eigenvalues --   -0.26554  -0.25780  -0.25132  -0.24313
 Alpha virt. eigenvalues --   -0.07972  -0.05934  -0.03693  -0.02885  -0.00403
 Alpha virt. eigenvalues --   -0.00214   0.00323   0.00917   0.02026   0.02238
 Alpha virt. eigenvalues --    0.02368   0.02974   0.03126   0.04161   0.04264
 Alpha virt. eigenvalues --    0.04439   0.04788   0.04996   0.05593   0.05947
 Alpha virt. eigenvalues --    0.06320   0.06836   0.07038   0.07618   0.08204
 Alpha virt. eigenvalues --    0.08381   0.08792   0.09080   0.09718   0.10274
 Alpha virt. eigenvalues --    0.10535   0.11007   0.11356   0.12016   0.12113
 Alpha virt. eigenvalues --    0.12239   0.12788   0.13311   0.13743   0.14086
 Alpha virt. eigenvalues --    0.14570   0.14690   0.15434   0.15573   0.16050
 Alpha virt. eigenvalues --    0.16240   0.16392   0.16475   0.17022   0.17521
 Alpha virt. eigenvalues --    0.17670   0.17931   0.18017   0.18524   0.18912
 Alpha virt. eigenvalues --    0.19235   0.19433   0.19655   0.19813   0.19976
 Alpha virt. eigenvalues --    0.20138   0.20760   0.20939   0.21297   0.21560
 Alpha virt. eigenvalues --    0.22131   0.22465   0.22551   0.22709   0.22954
 Alpha virt. eigenvalues --    0.23411   0.23888   0.24120   0.24399   0.25016
 Alpha virt. eigenvalues --    0.25174   0.25451   0.25989   0.26367   0.26616
 Alpha virt. eigenvalues --    0.27058   0.27320   0.27744   0.28227   0.28889
 Alpha virt. eigenvalues --    0.29009   0.29273   0.29859   0.30264   0.30478
 Alpha virt. eigenvalues --    0.31125   0.31188   0.31626   0.32067   0.32432
 Alpha virt. eigenvalues --    0.32625   0.32673   0.33054   0.33447   0.34087
 Alpha virt. eigenvalues --    0.34382   0.35098   0.35333   0.36269   0.36666
 Alpha virt. eigenvalues --    0.37522   0.37673   0.38054   0.38764   0.39500
 Alpha virt. eigenvalues --    0.40476   0.40734   0.40917   0.42995   0.43751
 Alpha virt. eigenvalues --    0.45275   0.45322   0.46105   0.47012   0.48018
 Alpha virt. eigenvalues --    0.49173   0.49424   0.50235   0.50399   0.51208
 Alpha virt. eigenvalues --    0.51431   0.51642   0.52821   0.53465   0.54169
 Alpha virt. eigenvalues --    0.54509   0.54876   0.55321   0.55913   0.56441
 Alpha virt. eigenvalues --    0.57218   0.57556   0.58086   0.59014   0.59243
 Alpha virt. eigenvalues --    0.60252   0.60573   0.61037   0.61315   0.61685
 Alpha virt. eigenvalues --    0.62117   0.62527   0.62922   0.64178   0.64561
 Alpha virt. eigenvalues --    0.64829   0.65277   0.65413   0.65979   0.66255
 Alpha virt. eigenvalues --    0.66755   0.67302   0.67598   0.68158   0.68595
 Alpha virt. eigenvalues --    0.69109   0.69834   0.70297   0.70934   0.71516
 Alpha virt. eigenvalues --    0.71818   0.72466   0.73398   0.73656   0.75196
 Alpha virt. eigenvalues --    0.75634   0.75789   0.76087   0.76385   0.77005
 Alpha virt. eigenvalues --    0.77515   0.77949   0.78569   0.78886   0.79419
 Alpha virt. eigenvalues --    0.79502   0.80212   0.81104   0.81386   0.81987
 Alpha virt. eigenvalues --    0.82301   0.82550   0.82748   0.83366   0.84200
 Alpha virt. eigenvalues --    0.84365   0.85389   0.86005   0.86444   0.87132
 Alpha virt. eigenvalues --    0.87992   0.88354   0.89335   0.90115   0.90375
 Alpha virt. eigenvalues --    0.91014   0.91655   0.92227   0.93057   0.93631
 Alpha virt. eigenvalues --    0.94546   0.95452   0.95964   0.97025   0.97512
 Alpha virt. eigenvalues --    0.99053   0.99228   1.00300   1.01430   1.02079
 Alpha virt. eigenvalues --    1.03129   1.04233   1.05456   1.06327   1.07208
 Alpha virt. eigenvalues --    1.07578   1.08648   1.09977   1.11746   1.12263
 Alpha virt. eigenvalues --    1.13181   1.14600   1.15994   1.16752   1.16962
 Alpha virt. eigenvalues --    1.17919   1.18347   1.19461   1.19651   1.20063
 Alpha virt. eigenvalues --    1.20398   1.21821   1.22800   1.22987   1.24013
 Alpha virt. eigenvalues --    1.25263   1.26080   1.27128   1.28015   1.29063
 Alpha virt. eigenvalues --    1.29765   1.30139   1.31233   1.31936   1.32272
 Alpha virt. eigenvalues --    1.32946   1.33871   1.35204   1.35306   1.36611
 Alpha virt. eigenvalues --    1.36689   1.37518   1.38252   1.39304   1.39976
 Alpha virt. eigenvalues --    1.41366   1.41851   1.42553   1.43108   1.44021
 Alpha virt. eigenvalues --    1.45046   1.45872   1.46561   1.47483   1.47942
 Alpha virt. eigenvalues --    1.49149   1.50024   1.50514   1.51513   1.52757
 Alpha virt. eigenvalues --    1.53017   1.54620   1.55350   1.55667   1.57397
 Alpha virt. eigenvalues --    1.58965   1.59638   1.60761   1.61859   1.62756
 Alpha virt. eigenvalues --    1.64987   1.65125   1.67010   1.68306   1.69865
 Alpha virt. eigenvalues --    1.72775   1.73546   1.74248   1.77322   1.78277
 Alpha virt. eigenvalues --    1.78954   1.80019   1.81478   1.83545   1.83984
 Alpha virt. eigenvalues --    1.84519   1.85877   1.88859   1.91124   1.91501
 Alpha virt. eigenvalues --    1.91836   1.92960   1.94651   1.95367   1.97800
 Alpha virt. eigenvalues --    1.99086   2.00842   2.02102   2.05576   2.07313
 Alpha virt. eigenvalues --    2.07969   2.11192   2.14640   2.15452   2.17667
 Alpha virt. eigenvalues --    2.18178   2.19994   2.21332   2.22513   2.23941
 Alpha virt. eigenvalues --    2.25553   2.26828   2.28257   2.30290   2.32171
 Alpha virt. eigenvalues --    2.34116   2.36094   2.36581   2.38437   2.42553
 Alpha virt. eigenvalues --    2.44982   2.46496   2.51544   2.54873   2.57831
 Alpha virt. eigenvalues --    2.59439   2.60856   2.62053   2.63226   2.65188
 Alpha virt. eigenvalues --    2.67556   2.70392   2.70838   2.72032   2.73808
 Alpha virt. eigenvalues --    2.74722   2.75060   2.76228   2.76432   2.77421
 Alpha virt. eigenvalues --    2.78153   2.80014   2.81969   2.82618   2.83940
 Alpha virt. eigenvalues --    2.85468   2.86368   2.87213   2.88581   2.89781
 Alpha virt. eigenvalues --    2.91955   2.94211   2.95438   2.96204   2.98655
 Alpha virt. eigenvalues --    3.01247   3.02289   3.03928   3.06045   3.07507
 Alpha virt. eigenvalues --    3.08417   3.10204   3.10441   3.11732   3.12438
 Alpha virt. eigenvalues --    3.13725   3.15411   3.17548   3.18663   3.19744
 Alpha virt. eigenvalues --    3.20346   3.21707   3.22091   3.23435   3.24040
 Alpha virt. eigenvalues --    3.24680   3.27157   3.28145   3.28718   3.29414
 Alpha virt. eigenvalues --    3.30032   3.31380   3.31618   3.32959   3.34172
 Alpha virt. eigenvalues --    3.34856   3.35313   3.36081   3.37686   3.39211
 Alpha virt. eigenvalues --    3.40586   3.41254   3.42456   3.43830   3.43950
 Alpha virt. eigenvalues --    3.45653   3.46786   3.47852   3.48106   3.49913
 Alpha virt. eigenvalues --    3.50232   3.50967   3.51535   3.53291   3.54853
 Alpha virt. eigenvalues --    3.55653   3.56230   3.57502   3.57578   3.58237
 Alpha virt. eigenvalues --    3.58791   3.59158   3.59965   3.60792   3.60968
 Alpha virt. eigenvalues --    3.61963   3.62920   3.65135   3.65487   3.65970
 Alpha virt. eigenvalues --    3.66994   3.67534   3.69003   3.69658   3.70828
 Alpha virt. eigenvalues --    3.71079   3.72786   3.74456   3.75813   3.77107
 Alpha virt. eigenvalues --    3.78599   3.78912   3.79824   3.80136   3.82298
 Alpha virt. eigenvalues --    3.82988   3.84565   3.84967   3.86759   3.88810
 Alpha virt. eigenvalues --    3.91095   3.92884   3.93868   3.95410   3.97374
 Alpha virt. eigenvalues --    3.97890   3.99173   3.99783   4.00534   4.01609
 Alpha virt. eigenvalues --    4.03113   4.04687   4.05978   4.06459   4.07414
 Alpha virt. eigenvalues --    4.10334   4.14832   4.17362   4.20123   4.20928
 Alpha virt. eigenvalues --    4.26211   4.35201   4.45368   4.52262   4.54344
 Alpha virt. eigenvalues --    4.54636   4.55841   4.59732   4.67355   4.70550
 Alpha virt. eigenvalues --    4.85248   4.89755   4.94474   4.99484   5.01769
 Alpha virt. eigenvalues --    5.03231   5.03372   5.06136   5.08580   5.09458
 Alpha virt. eigenvalues --    5.10690   5.13933   5.14684   5.15464   5.16758
 Alpha virt. eigenvalues --    5.18399   5.21064   5.22950   5.28362   5.31144
 Alpha virt. eigenvalues --    5.34066   5.39475   5.45068   5.52392   5.58672
 Alpha virt. eigenvalues --    5.65495   5.65783   5.69451   5.70212   5.72927
 Alpha virt. eigenvalues --    5.87648   6.08831   6.84031   6.92371   7.07404
 Alpha virt. eigenvalues --    7.25923   7.30253  23.73005  23.82184  23.86965
 Alpha virt. eigenvalues --   23.95395  23.99086  24.01354  24.02961  24.04207
 Alpha virt. eigenvalues --   24.06499  24.08371  24.09558  24.12256  24.14781
 Alpha virt. eigenvalues --   24.19707  24.29183  35.55892  35.71500  35.75933
 Alpha virt. eigenvalues --   35.76581  50.04362
          Condensed to atoms (all electrons):
               1          2          3          4          5          6
     1  N    6.679493   0.029446  -0.001587  -0.000157   0.000370   0.173544
     2  N    0.029446   6.751889  -0.029275  -0.008192   0.020943   0.001868
     3  N   -0.001587  -0.029275   6.731504  -0.028124   0.011062  -0.002113
     4  N   -0.000157  -0.008192  -0.028124   6.248430   0.007277  -0.000283
     5  O    0.000370   0.020943   0.011062   0.007277   8.286702   0.000293
     6  C    0.173544   0.001868  -0.002113  -0.000283   0.000293   5.303866
     7  H   -0.086531  -0.000555  -0.000017  -0.000002   0.000000   0.463414
     8  C    0.133584  -0.000013   0.000385   0.000003   0.000003   0.164350
     9  H    0.001591  -0.000007  -0.000001  -0.000000   0.000000  -0.046035
    10  C   -0.078978   0.015955   0.000110   0.000160  -0.000087   0.238821
    11  H    0.000705  -0.000086   0.000001   0.000000  -0.000000   0.009261
    12  C    0.186244  -0.010722   0.008267   0.000733  -0.001178  -0.711059
    13  H    0.001372   0.001051  -0.000028   0.000000   0.000001   0.004621
    14  C    0.442498  -0.313877  -0.012124   0.002397  -0.004370   0.179495
    15  C   -0.214927   0.462357  -0.020700  -0.004960   0.003910   0.150304
    16  C   -0.021101   0.171227  -0.002994  -0.004669   0.007958   0.099758
    17  H    0.000231   0.003028  -0.000002   0.000001  -0.000019  -0.001764
    18  C    0.001446  -0.089012   0.004062  -0.000197  -0.000508   0.001983
    19  H   -0.000028   0.000153  -0.000023   0.000003   0.000206  -0.000061
    20  C   -0.014614   0.190741  -0.046324  -0.002833  -0.021321   0.000762
    21  H   -0.000021   0.001828   0.000352   0.000123   0.002016   0.000004
    22  C    0.012968   0.068051   0.258069  -0.020267  -0.037311  -0.041430
    23  C    0.009369  -0.247156  -0.290748  -0.226415   0.260547   0.008156
    24  C    0.003089   0.112424   0.437589   0.503176  -0.029817  -0.000724
    25  C    0.000580   0.002050   0.226539   0.384929   0.033043   0.000820
    26  H    0.000001   0.000040   0.002000  -0.033515   0.000247   0.000003
    27  C   -0.001308  -0.003525   0.121492  -0.080016  -0.012308  -0.002242
    28  H   -0.000004   0.000041  -0.060143   0.011753   0.000052   0.000029
    29  C    0.000027  -0.000445   0.006231   0.351860  -0.043803  -0.000032
    30  H    0.000000  -0.000069   0.000439  -0.046600   0.004224  -0.000002
    31  H   -0.000000   0.000145   0.001819  -0.023014  -0.008794   0.000002
    32  H    0.000004   0.000192  -0.000410  -0.024999  -0.008376  -0.000007
               7          8          9         10         11         12
     1  N   -0.086531   0.133584   0.001591  -0.078978   0.000705   0.186244
     2  N   -0.000555  -0.000013  -0.000007   0.015955  -0.000086  -0.010722
     3  N   -0.000017   0.000385  -0.000001   0.000110   0.000001   0.008267
     4  N   -0.000002   0.000003  -0.000000   0.000160   0.000000   0.000733
     5  O    0.000000   0.000003   0.000000  -0.000087  -0.000000  -0.001178
     6  C    0.463414   0.164350  -0.046035   0.238821   0.009261  -0.711059
     7  H    0.596556  -0.094188  -0.002655   0.013698  -0.000406  -0.011947
     8  C   -0.094188   5.255410   0.420309   0.187000  -0.058527   0.520554
     9  H   -0.002655   0.420309   0.575561  -0.065560  -0.005391   0.023309
    10  C    0.013698   0.187000  -0.065560   6.217879   0.400804  -0.820637
    11  H   -0.000406  -0.058527  -0.005391   0.400804   0.574755  -0.027185
    12  C   -0.011947   0.520554   0.023309  -0.820637  -0.027185   7.611735
    13  H    0.000173   0.014845  -0.000280  -0.037015  -0.005913   0.384767
    14  C    0.015521  -0.343975   0.002675   0.073255   0.015293  -0.300789
    15  C    0.008335  -0.118801   0.000919   0.008090  -0.001654  -0.458676
    16  C    0.002231  -0.100500   0.000125   0.133622   0.002012  -0.385058
    17  H   -0.000002   0.001375  -0.000002  -0.006622   0.000035   0.019132
    18  C   -0.000341   0.001258  -0.000041  -0.008633   0.000136  -0.016476
    19  H    0.000000   0.000043  -0.000000  -0.000212   0.000000   0.001619
    20  C    0.000345  -0.003456   0.000029   0.002514  -0.000031   0.006175
    21  H   -0.000000   0.000011  -0.000000  -0.000021  -0.000000  -0.000042
    22  C   -0.000571   0.022764  -0.000015  -0.014184  -0.000066   0.128428
    23  C   -0.000107  -0.002365  -0.000017   0.009771   0.000022  -0.012472
    24  C   -0.000002  -0.000186   0.000004  -0.004150  -0.000009   0.004613
    25  C    0.000009  -0.000082   0.000000   0.000531  -0.000000   0.000021
    26  H    0.000000  -0.000000   0.000000  -0.000000   0.000000  -0.000006
    27  C   -0.000030   0.000639  -0.000000  -0.000617   0.000000   0.004547
    28  H   -0.000000  -0.000008  -0.000000  -0.000009  -0.000000  -0.000087
    29  C   -0.000001  -0.000047  -0.000000   0.000086   0.000000  -0.000179
    30  H   -0.000000  -0.000000  -0.000000  -0.000000   0.000000   0.000002
    31  H   -0.000000  -0.000000  -0.000000   0.000000  -0.000000  -0.000003
    32  H    0.000000   0.000002   0.000000  -0.000002  -0.000000  -0.000005
              13         14         15         16         17         18
     1  N    0.001372   0.442498  -0.214927  -0.021101   0.000231   0.001446
     2  N    0.001051  -0.313877   0.462357   0.171227   0.003028  -0.089012
     3  N   -0.000028  -0.012124  -0.020700  -0.002994  -0.000002   0.004062
     4  N    0.000000   0.002397  -0.004960  -0.004669   0.000001  -0.000197
     5  O    0.000001  -0.004370   0.003910   0.007958  -0.000019  -0.000508
     6  C    0.004621   0.179495   0.150304   0.099758  -0.001764   0.001983
     7  H    0.000173   0.015521   0.008335   0.002231  -0.000002  -0.000341
     8  C    0.014845  -0.343975  -0.118801  -0.100500   0.001375   0.001258
     9  H   -0.000280   0.002675   0.000919   0.000125  -0.000002  -0.000041
    10  C   -0.037015   0.073255   0.008090   0.133622  -0.006622  -0.008633
    11  H   -0.005913   0.015293  -0.001654   0.002012   0.000035   0.000136
    12  C    0.384767  -0.300789  -0.458676  -0.385058   0.019132  -0.016476
    13  H    0.571096  -0.037907   0.006833   0.012292   0.000206  -0.010984
    14  C   -0.037907   6.476955  -0.253040  -0.125276  -0.006285  -0.320274
    15  C    0.006833  -0.253040   8.794034  -2.518314  -0.035916   1.444773
    16  C    0.012292  -0.125276  -2.518314  10.269523   0.397892  -2.103064
    17  H    0.000206  -0.006285  -0.035916   0.397892   0.568267  -0.053322
    18  C   -0.010984  -0.320274   1.444773  -2.103064  -0.053322   8.461090
    19  H    0.000032  -0.000346   0.011532  -0.046276  -0.005715   0.412562
    20  C    0.004027   0.049435  -1.165274   1.235212   0.005887  -1.757689
    21  H   -0.000003   0.005887   0.009193   0.016891  -0.000246  -0.092461
    22  C   -0.006548  -0.337078   0.473904  -1.265539   0.012803   1.536564
    23  C   -0.000584   0.542980  -0.558043   0.308943  -0.001051  -1.034604
    24  C    0.000015  -0.103866  -0.252135   0.001333  -0.000336   0.186465
    25  C   -0.000000  -0.022849   0.017187   0.005432   0.000002   0.010050
    26  H    0.000000  -0.000056   0.000139   0.000021   0.000000  -0.000018
    27  C   -0.000006   0.020673  -0.028959  -0.007462  -0.000018  -0.015297
    28  H    0.000000   0.000139   0.000306   0.000219  -0.000000  -0.000272
    29  C    0.000000   0.001584  -0.005671  -0.000256  -0.000001  -0.001018
    30  H   -0.000000  -0.000067   0.000014  -0.000002   0.000000   0.000071
    31  H    0.000000   0.000048   0.000140   0.000095  -0.000000  -0.000327
    32  H    0.000000   0.000166   0.000373  -0.000364   0.000000   0.000214
              19         20         21         22         23         24
     1  N   -0.000028  -0.014614  -0.000021   0.012968   0.009369   0.003089
     2  N    0.000153   0.190741   0.001828   0.068051  -0.247156   0.112424
     3  N   -0.000023  -0.046324   0.000352   0.258069  -0.290748   0.437589
     4  N    0.000003  -0.002833   0.000123  -0.020267  -0.226415   0.503176
     5  O    0.000206  -0.021321   0.002016  -0.037311   0.260547  -0.029817
     6  C   -0.000061   0.000762   0.000004  -0.041430   0.008156  -0.000724
     7  H    0.000000   0.000345  -0.000000  -0.000571  -0.000107  -0.000002
     8  C    0.000043  -0.003456   0.000011   0.022764  -0.002365  -0.000186
     9  H   -0.000000   0.000029  -0.000000  -0.000015  -0.000017   0.000004
    10  C   -0.000212   0.002514  -0.000021  -0.014184   0.009771  -0.004150
    11  H    0.000000  -0.000031  -0.000000  -0.000066   0.000022  -0.000009
    12  C    0.001619   0.006175  -0.000042   0.128428  -0.012472   0.004613
    13  H    0.000032   0.004027  -0.000003  -0.006548  -0.000584   0.000015
    14  C   -0.000346   0.049435   0.005887  -0.337078   0.542980  -0.103866
    15  C    0.011532  -1.165274   0.009193   0.473904  -0.558043  -0.252135
    16  C   -0.046276   1.235212   0.016891  -1.265539   0.308943   0.001333
    17  H   -0.005715   0.005887  -0.000246   0.012803  -0.001051  -0.000336
    18  C    0.412562  -1.757689  -0.092461   1.536564  -1.034604   0.186465
    19  H    0.570868  -0.054070  -0.005072   0.014886  -0.001108   0.000991
    20  C   -0.054070   8.935538   0.451340  -3.236547   1.433836   0.019193
    21  H   -0.005072   0.451340   0.545266  -0.101727   0.069551  -0.020059
    22  C    0.014886  -3.236547  -0.101727  12.657394  -3.331721  -0.893289
    23  C   -0.001108   1.433836   0.069551  -3.331721  10.770875  -1.855164
    24  C    0.000991   0.019193  -0.020059  -0.893289  -1.855164   7.992904
    25  C    0.000006  -0.052145  -0.000369   0.256783  -0.114707  -0.426852
    26  H   -0.000000   0.000045  -0.000000  -0.001987  -0.016439   0.023222
    27  C   -0.000001   0.074069   0.000295  -0.314965  -0.020035   0.237174
    28  H   -0.000000   0.000398   0.000000  -0.004561   0.000726   0.006439
    29  C    0.000005   0.012243   0.000271  -0.103503  -0.003001  -0.058420
    30  H   -0.000000  -0.000058  -0.000001   0.008731  -0.016801   0.009522
    31  H    0.000000  -0.000054   0.000009  -0.009403   0.035834  -0.028984
    32  H    0.000000  -0.002220  -0.000001   0.002142   0.043200  -0.038672
              25         26         27         28         29         30
     1  N    0.000580   0.000001  -0.001308  -0.000004   0.000027   0.000000
     2  N    0.002050   0.000040  -0.003525   0.000041  -0.000445  -0.000069
     3  N    0.226539   0.002000   0.121492  -0.060143   0.006231   0.000439
     4  N    0.384929  -0.033515  -0.080016   0.011753   0.351860  -0.046600
     5  O    0.033043   0.000247  -0.012308   0.000052  -0.043803   0.004224
     6  C    0.000820   0.000003  -0.002242   0.000029  -0.000032  -0.000002
     7  H    0.000009   0.000000  -0.000030  -0.000000  -0.000001  -0.000000
     8  C   -0.000082  -0.000000   0.000639  -0.000008  -0.000047  -0.000000
     9  H    0.000000   0.000000  -0.000000  -0.000000  -0.000000  -0.000000
    10  C    0.000531  -0.000000  -0.000617  -0.000009   0.000086  -0.000000
    11  H   -0.000000   0.000000   0.000000  -0.000000   0.000000   0.000000
    12  C    0.000021  -0.000006   0.004547  -0.000087  -0.000179   0.000002
    13  H   -0.000000   0.000000  -0.000006   0.000000   0.000000  -0.000000
    14  C   -0.022849  -0.000056   0.020673   0.000139   0.001584  -0.000067
    15  C    0.017187   0.000139  -0.028959   0.000306  -0.005671   0.000014
    16  C    0.005432   0.000021  -0.007462   0.000219  -0.000256  -0.000002
    17  H    0.000002   0.000000  -0.000018  -0.000000  -0.000001   0.000000
    18  C    0.010050  -0.000018  -0.015297  -0.000272  -0.001018   0.000071
    19  H    0.000006  -0.000000  -0.000001  -0.000000   0.000005  -0.000000
    20  C   -0.052145   0.000045   0.074069   0.000398   0.012243  -0.000058
    21  H   -0.000369  -0.000000   0.000295   0.000000   0.000271  -0.000001
    22  C    0.256783  -0.001987  -0.314965  -0.004561  -0.103503   0.008731
    23  C   -0.114707  -0.016439  -0.020035   0.000726  -0.003001  -0.016801
    24  C   -0.426852   0.023222   0.237174   0.006439  -0.058420   0.009522
    25  C    5.786297   0.362355  -0.160736  -0.090557  -0.091829   0.017950
    26  H    0.362355   0.529742   0.026218  -0.000084  -0.009127   0.003455
    27  C   -0.160736   0.026218   5.643049   0.470018   0.034326  -0.001991
    28  H   -0.090557  -0.000084   0.470018   0.567718   0.000549  -0.000047
    29  C   -0.091829  -0.009127   0.034326   0.000549   4.923912   0.388923
    30  H    0.017950   0.003455  -0.001991  -0.000047   0.388923   0.558449
    31  H   -0.009961   0.000399   0.001891   0.000013   0.419215  -0.029235
    32  H   -0.008172   0.000204  -0.000373   0.000024   0.414599  -0.024993
              31         32
     1  N   -0.000000   0.000004
     2  N    0.000145   0.000192
     3  N    0.001819  -0.000410
     4  N   -0.023014  -0.024999
     5  O   -0.008794  -0.008376
     6  C    0.000002  -0.000007
     7  H   -0.000000   0.000000
     8  C   -0.000000   0.000002
     9  H   -0.000000   0.000000
    10  C    0.000000  -0.000002
    11  H   -0.000000  -0.000000
    12  C   -0.000003  -0.000005
    13  H    0.000000   0.000000
    14  C    0.000048   0.000166
    15  C    0.000140   0.000373
    16  C    0.000095  -0.000364
    17  H   -0.000000   0.000000
    18  C   -0.000327   0.000214
    19  H    0.000000   0.000000
    20  C   -0.000054  -0.002220
    21  H    0.000009  -0.000001
    22  C   -0.009403   0.002142
    23  C    0.035834   0.043200
    24  C   -0.028984  -0.038672
    25  C   -0.009961  -0.008172
    26  H    0.000399   0.000204
    27  C    0.001891  -0.000373
    28  H    0.000013   0.000024
    29  C    0.419215   0.414599
    30  H   -0.029235  -0.024993
    31  H    0.525714  -0.034388
    32  H   -0.034388   0.525421
 Mulliken charges:
               1
     1  N   -0.257306
     2  N   -0.130499
     3  N   -0.315309
     4  N   -0.006602
     5  O   -0.470960
     6  C    0.004399
     7  H    0.097071
     8  C   -0.000388
     9  H    0.095480
    10  C   -0.265570
    11  H    0.096243
    12  C   -0.143625
    13  H    0.097938
    14  C    0.353176
    15  C    0.244725
    16  C   -0.083909
    17  H    0.102444
    18  C   -0.556140
    19  H    0.100005
    20  C   -0.065153
    21  H    0.116988
    22  C    0.267223
    23  C    0.238727
    24  C    0.174513
    25  C   -0.126324
    26  H    0.113142
    27  C    0.015498
    28  H    0.097348
    29  C   -0.236498
    30  H    0.128085
    31  H    0.158838
    32  H    0.156440
 Sum of Mulliken charges =  -0.00000
 Mulliken charges with hydrogens summed into heavy atoms:
               1
     1  N   -0.257306
     2  N   -0.130499
     3  N   -0.315309
     4  N   -0.006602
     5  O   -0.470960
     6  C    0.101469
     8  C    0.095092
    10  C   -0.169327
    12  C   -0.045688
    14  C    0.353176
    15  C    0.244725
    16  C    0.018535
    18  C   -0.456134
    20  C    0.051835
    22  C    0.267223
    23  C    0.238727
    24  C    0.174513
    25  C   -0.013182
    27  C    0.112846
    29  C    0.206865
 Electronic spatial extent (au):  <R**2>=           6332.5320
 Charge=              0.0000 electrons
 Dipole moment (field-independent basis, Debye):
    X=             -0.7449    Y=             -0.6195    Z=              0.9273  Tot=              1.3411
 Quadrupole moment (field-independent basis, Debye-Ang):
   XX=            -81.7298   YY=           -101.9361   ZZ=           -117.9075
   XY=            -10.0286   XZ=             -6.4853   YZ=              5.1975
 Traceless Quadrupole moment (field-independent basis, Debye-Ang):
   XX=             18.7946   YY=             -1.4116   ZZ=            -17.3830
   XY=            -10.0286   XZ=             -6.4853   YZ=              5.1975
 Octapole moment (field-independent basis, Debye-Ang**2):
  XXX=             21.2750  YYY=              8.7579  ZZZ=             -8.5316  XYY=             -6.3516
  XXY=            -75.9972  XXZ=              3.6880  XZZ=              5.2669  YZZ=            -10.8603
  YYZ=             11.1381  XYZ=             -2.6700
 Hexadecapole moment (field-independent basis, Debye-Ang**3):
 XXXX=          -5302.8984 YYYY=          -1845.8279 ZZZZ=           -547.2055 XXXY=            -57.8646
 XXXZ=           -198.9475 YYYX=            -54.2863 YYYZ=             31.1614 ZZZX=            -36.9854
 ZZZY=             -3.7866 XXYY=          -1205.7079 XXZZ=          -1104.1483 YYZZ=           -421.7904
 XXYZ=             65.7872 YYXZ=             49.8952 ZZXY=             -6.0436
 N-N= 1.401697480852D+03 E-N=-4.837609491566D+03  KE= 8.697236873566D+02
 1\1\GINC-CN078\SP\RB3LYP TD-FC\6-311+G(2d,p)\C15H12N4O1\R2771\28-Aug-2
 023\0\\# td=(nstates=20) b3lyp/6-311+g(2d,p) scrf=(solvent=acetonitril
 e,read,pcm) guess=read geom=allcheck empiricaldispersion=gd3bj scf=xqc
 \\BPI1\\0,1\N,0,3.1877470239,3.5080979155,4.0530528414\N,0,0.664142693
 8,2.3404217993,4.4964910592\N,0,-0.1471550706,2.1241790895,7.35856642\
 N,0,-1.8170813062,3.5732393804,7.6852002946\O,0,-2.6986214008,2.967693
 3635,5.0186106418\C,0,4.4591197483,3.8913095297,4.1590105879\H,0,4.618
 1074182,4.9320613272,4.4310995593\C,0,5.5465166555,3.0469872523,3.9412
 182065\H,0,6.5600504825,3.4174911752,4.0449371588\C,0,5.2890807044,1.7
 2561014,3.5941368968\H,0,6.1012223294,1.0264346186,3.425821733\C,0,3.9
 676059831,1.311460729,3.4770275431\H,0,3.7323565423,0.282180573,3.2325
 657648\C,0,2.9428872826,2.2351120862,3.713533167\C,0,1.5138578366,1.82
 95027226,3.5998200033\C,0,1.0949652352,0.9562289913,2.5875776326\H,0,1
 .8083145031,0.5679925342,1.870201743\C,0,-0.2524936064,0.6285379133,2.
 4920967455\H,0,-0.6039471753,-0.0314833219,1.7064305857\C,0,-1.1395117
 822,1.1743772185,3.409805139\H,0,-2.2033070267,0.9771941678,3.37128569
 64\C,0,-0.6237852213,2.0095756286,4.4038057329\C,0,-1.5802178518,2.629
 5897194,5.3848968456\C,0,-1.1442080375,2.7816984389,6.7743513389\C,0,-
 1.1929919858,3.3984456791,8.8858511851\H,0,-1.5141153716,3.9243471331,
 9.7710817606\C,0,-0.1709581112,2.4948246236,8.6633782611\H,0,0.5387435
 762,2.1045070561,9.3777948077\C,0,-2.9675379909,4.4401865548,7.4510796
 013\H,0,-3.1173126391,5.0562819376,8.3366697973\H,0,-3.8590571825,3.84
 73949558,7.2550239937\H,0,-2.7876162553,5.0799190675,6.5897772561\\Ver
 sion=ES64L-G16RevB.01\State=1-A\HF=-873.3584038\RMSD=6.778e-09\PG=C01 
 [X(C15H12N4O1)]\\@


 TERENCE, THIS IS STUPID STUFF:
 YOU EAT YOUR VICTUALS FAST ENOUGH;
 THERE CAN'T BE MUCH AMISS, 'TIS CLEAR
 TO SEE THE RATE YOU DRINK YOUR BEER.
 BUT OH, GOOD LORD, THE VERSE YOU MAKE,
 IT GIVES A CHAP THE BELLY-ACHE.
 THE COW, THE OLD COW, SHE IS DEAD;
 IT SLEEPS WELL, THE HORNED HEAD:
 WE POOR LADS, 'TIS OUR TURN NOW
 TO HEAR SUCH TUNES AS KILLED THE COW.
 PRETTY FRIENDSHIP 'TIS TO RHYME
 YOUR FRIENDS TO DEATH BEFORE THEIR TIME.
 MOPING, MELANCHOLY MAD:
 COME PIPE A TUNE TO DANCE TO, LAD.

     -- A. E. HOUSMAN
 Job cpu time:       0 days  4 hours 36 minutes 34.8 seconds.
 Elapsed time:       0 days  0 hours 27 minutes 23.8 seconds.
 File lengths (MBytes):  RWF=   3747 Int=      0 D2E=      0 Chk=    262 Scr=      1
 Normal termination of Gaussian 16 at Mon Aug 28 13:13:40 2023.
