# Supplementary material for: Synthesis and Characterization of Bipyridyl-(Imidazole)n Mn(II) Compounds and Their Evaluation as Potential Precatalysts for Water Oxidation
Source: Molecules. 2023 Oct 23;28(20):7221. doi: 10.3390/molecules28207221 (PMC10608871; doi:10.3390/molecules28207221)
Supplement: Supplementary file 1 [file molecules-28-07221-s001.zip › Calculation_Outputs/BPI2.out]

 Entering Gaussian System, Link 0=g16
 Input=1.com
 Output=1.out
 Initial command:
 /usr/local/apps/gaussian/g16-b01-avx2//g16/l1.exe "/tmp/r2771.684566.maple/Gau-32228.inp" -scrdir="/tmp/r2771.684566.maple/"
 Entering Link 1 = /usr/local/apps/gaussian/g16-b01-avx2//g16/l1.exe PID=     32230.
  
 Copyright (c) 1988-2017, Gaussian, Inc.  All Rights Reserved.
  
 This is part of the Gaussian(R) 16 program.  It is based on
 the Gaussian(R) 09 system (copyright 2009, Gaussian, Inc.),
 the Gaussian(R) 03 system (copyright 2003, Gaussian, Inc.),
 the Gaussian(R) 98 system (copyright 1998, Gaussian, Inc.),
 the Gaussian(R) 94 system (copyright 1995, Gaussian, Inc.),
 the Gaussian 92(TM) system (copyright 1992, Gaussian, Inc.),
 the Gaussian 90(TM) system (copyright 1990, Gaussian, Inc.),
 the Gaussian 88(TM) system (copyright 1988, Gaussian, Inc.),
 the Gaussian 86(TM) system (copyright 1986, Carnegie Mellon
 University), and the Gaussian 82(TM) system (copyright 1983,
 Carnegie Mellon University). Gaussian is a federally registered
 trademark of Gaussian, Inc.
  
 This software contains proprietary and confidential information,
 including trade secrets, belonging to Gaussian, Inc.
  
 This software is provided under written license and may be
 used, copied, transmitted, or stored only in accord with that
 written license.
  
 The following legend is applicable only to US Government
 contracts under FAR:
  
                    RESTRICTED RIGHTS LEGEND
  
 Use, reproduction and disclosure by the US Government is
 subject to restrictions as set forth in subparagraphs (a)
 and (c) of the Commercial Computer Software - Restricted
 Rights clause in FAR 52.227-19.
  
 Gaussian, Inc.
 340 Quinnipiac St., Bldg. 40, Wallingford CT 06492
  
  
 ---------------------------------------------------------------
 Warning -- This program may not be used in any manner that
 competes with the business of Gaussian, Inc. or will provide
 assistance to any competitor of Gaussian, Inc.  The licensee
 of this program is prohibited from giving any competitor of
 Gaussian, Inc. access to this program.  By using this program,
 the user acknowledges that Gaussian, Inc. is engaged in the
 business of creating and licensing software in the field of
 computational chemistry and represents and warrants to the
 licensee that it is not a competitor of Gaussian, Inc. and that
 it will not use this program in any manner prohibited above.
 ---------------------------------------------------------------
  

 Cite this work as:
 Gaussian 16, Revision B.01,
 M. J. Frisch, G. W. Trucks, H. B. Schlegel, G. E. Scuseria, 
 M. A. Robb, J. R. Cheeseman, G. Scalmani, V. Barone, 
 G. A. Petersson, H. Nakatsuji, X. Li, M. Caricato, A. V. Marenich, 
 J. Bloino, B. G. Janesko, R. Gomperts, B. Mennucci, H. P. Hratchian, 
 J. V. Ortiz, A. F. Izmaylov, J. L. Sonnenberg, D. Williams-Young, 
 F. Ding, F. Lipparini, F. Egidi, J. Goings, B. Peng, A. Petrone, 
 T. Henderson, D. Ranasinghe, V. G. Zakrzewski, J. Gao, N. Rega, 
 G. Zheng, W. Liang, M. Hada, M. Ehara, K. Toyota, R. Fukuda, 
 J. Hasegawa, M. Ishida, T. Nakajima, Y. Honda, O. Kitao, H. Nakai, 
 T. Vreven, K. Throssell, J. A. Montgomery, Jr., J. E. Peralta, 
 F. Ogliaro, M. J. Bearpark, J. J. Heyd, E. N. Brothers, K. N. Kudin, 
 V. N. Staroverov, T. A. Keith, R. Kobayashi, J. Normand, 
 K. Raghavachari, A. P. Rendell, J. C. Burant, S. S. Iyengar, 
 J. Tomasi, M. Cossi, J. M. Millam, M. Klene, C. Adamo, R. Cammi, 
 J. W. Ochterski, R. L. Martin, K. Morokuma, O. Farkas, 
 J. B. Foresman, and D. J. Fox, Gaussian, Inc., Wallingford CT, 2016.
 
 ******************************************
 Gaussian 16:  ES64L-G16RevB.01 20-Dec-2017
                28-Aug-2023 
 ******************************************
 %mem=64gb
 %nprocs=12
 Will use up to   12 processors via shared memory.
 %chk=1.chk
 ----------------------------------------------------------------------
 # b3lyp/6-311g(d) opt freq EmpiricalDispersion=GD3BJ SCRF=(pcm, Solven
 t=Acetonitrile, read) scf=xqc
 ----------------------------------------------------------------------
 1/18=20,19=15,26=3,38=1,40=2/1,3;
 2/9=110,12=2,17=6,18=5,40=1/2;
 3/5=4,6=6,7=1,11=2,25=1,30=1,70=2203,71=1,72=2,74=-5,124=41/1,2,3;
 4//1;
 5/5=2,8=3,13=1,38=5,53=2/2,8;
 6/7=2,8=2,9=2,10=2,28=1/1;
 7//1,2,3,16;
 1/18=20,19=15,26=3/3(2);
 2/9=110/2;
 99//99;
 2/9=110/2;
 3/5=4,6=6,7=1,11=2,25=1,30=1,70=2205,71=1,72=2,74=-5,124=41/1,2,3;
 4/5=5,16=3,69=1/1;
 5/5=2,8=3,13=1,38=5,53=2/2,8;
 7//1,2,3,16;
 1/18=20,19=15,26=3/3(-5);
 2/9=110/2;
 6/7=2,8=2,9=2,10=2,19=2,28=1/1;
 99/9=1/99;
 ----
 BPI2
 ----
 Symbolic Z-matrix:
 Charge =  0 Multiplicity = 1
 O                    -2.9058    1.2174    9.765 
 H                    -2.3812    0.6378    9.4578 
 N                    -0.7733    4.1763    9.8199 
 N                    -0.6554    2.3599    11.0585 
 N                    -3.5558    4.7232    9.2395 
 N                    -4.9447    3.1335    9.9056 
 N                    -1.859     3.58      7.1993 
 N                    -1.0421    5.8818    6.1652 
 C                     0.2711    4.3109    10.7019 
 H                     0.8422    5.0676    10.7669 
 C                     0.36      3.1942    11.4617 
 H                     0.9994    3.021     12.1427 
 C                    -1.3087    2.9964    10.0497 
 C                    -4.8       5.2753    9.4733 
 H                    -5.0218    6.1931    9.3668 
 C                    -5.6543    4.3102    9.8787 
 H                    -6.5703    4.4232    10.1012 
 C                    -3.6821    3.4437    9.5209 
 C                    -2.5342    2.4779    9.2944 
 C                    -2.301     2.4518    7.7646 
 C                    -2.632     1.3196    7.0399 
 H                    -2.9796    0.5468    7.4689 
 C                    -2.4398    1.3498    5.6754 
 H                    -2.6645    0.5929    5.1472 
 C                    -1.9229    2.4792    5.0786 
 H                    -1.7425    2.4961    4.1455 
 C                    -1.6696    3.591     5.869 
 C                    -1.2072    4.8747    5.2926 
 C                    -0.9617    5.036     3.9327 
 H                    -1.0643    4.307     3.3323 
 C                    -0.5647    6.2791    3.4707 
 H                    -0.4233    6.4225    2.5426 
 C                    -0.3778    7.3036    4.3664 
 H                    -0.0947    8.1622    4.0738 
 C                    -0.6113    7.0513    5.6991 
 H                    -0.4559    7.752     6.3215 
 C                    -0.9177    1.0942    11.7493 
 H                    -1.8443    1.0826    12.0694 
 H                    -0.3083    1.0056    12.5119 
 H                    -0.7769    0.3482    11.1301 
 C                    -5.533     1.86      10.3384 
 H                    -5.4078    1.1863    9.6385 
 H                    -6.4921    1.983     10.5048 
 H                    -5.0958    1.5606    11.1628 
 

 GradGradGradGradGradGradGradGradGradGradGradGradGradGradGradGradGradGrad
 Berny optimization.
 Initialization pass.
                           ----------------------------
                           !    Initial Parameters    !
                           ! (Angstroms and Degrees)  !
 --------------------------                            --------------------------
 ! Name  Definition              Value          Derivative Info.                !
 --------------------------------------------------------------------------------
 ! R1    R(1,2)                  0.8399         estimate D2E/DX2                !
 ! R2    R(1,19)                 1.3959         estimate D2E/DX2                !
 ! R3    R(3,9)                  1.3736         estimate D2E/DX2                !
 ! R4    R(3,13)                 1.3159         estimate D2E/DX2                !
 ! R5    R(4,11)                 1.3747         estimate D2E/DX2                !
 ! R6    R(4,13)                 1.36           estimate D2E/DX2                !
 ! R7    R(4,37)                 1.4656         estimate D2E/DX2                !
 ! R8    R(5,14)                 1.3811         estimate D2E/DX2                !
 ! R9    R(5,18)                 1.3162         estimate D2E/DX2                !
 ! R10   R(6,16)                 1.3744         estimate D2E/DX2                !
 ! R11   R(6,18)                 1.3559         estimate D2E/DX2                !
 ! R12   R(6,41)                 1.4681         estimate D2E/DX2                !
 ! R13   R(7,20)                 1.3371         estimate D2E/DX2                !
 ! R14   R(7,27)                 1.3438         estimate D2E/DX2                !
 ! R15   R(8,28)                 1.3427         estimate D2E/DX2                !
 ! R16   R(8,35)                 1.3306         estimate D2E/DX2                !
 ! R17   R(9,10)                 0.9503         estimate D2E/DX2                !
 ! R18   R(9,11)                 1.3536         estimate D2E/DX2                !
 ! R19   R(11,12)                0.95           estimate D2E/DX2                !
 ! R20   R(13,19)                1.5301         estimate D2E/DX2                !
 ! R21   R(14,15)                0.9502         estimate D2E/DX2                !
 ! R22   R(14,16)                1.3511         estimate D2E/DX2                !
 ! R23   R(16,17)                0.9494         estimate D2E/DX2                !
 ! R24   R(18,19)                1.5172         estimate D2E/DX2                !
 ! R25   R(19,20)                1.5477         estimate D2E/DX2                !
 ! R26   R(20,21)                1.3844         estimate D2E/DX2                !
 ! R27   R(21,22)                0.9498         estimate D2E/DX2                !
 ! R28   R(21,23)                1.3783         estimate D2E/DX2                !
 ! R29   R(23,24)                0.9499         estimate D2E/DX2                !
 ! R30   R(23,25)                1.378          estimate D2E/DX2                !
 ! R31   R(25,26)                0.9505         estimate D2E/DX2                !
 ! R32   R(25,27)                1.3874         estimate D2E/DX2                !
 ! R33   R(27,28)                1.4812         estimate D2E/DX2                !
 ! R34   R(28,29)                1.3913         estimate D2E/DX2                !
 ! R35   R(29,30)                0.95           estimate D2E/DX2                !
 ! R36   R(29,31)                1.3843         estimate D2E/DX2                !
 ! R37   R(31,32)                0.9497         estimate D2E/DX2                !
 ! R38   R(31,33)                1.3736         estimate D2E/DX2                !
 ! R39   R(33,34)                0.9502         estimate D2E/DX2                !
 ! R40   R(33,35)                1.3763         estimate D2E/DX2                !
 ! R41   R(35,36)                0.95           estimate D2E/DX2                !
 ! R42   R(37,38)                0.9804         estimate D2E/DX2                !
 ! R43   R(37,39)                0.9802         estimate D2E/DX2                !
 ! R44   R(37,40)                0.9797         estimate D2E/DX2                !
 ! R45   R(41,42)                0.9795         estimate D2E/DX2                !
 ! R46   R(41,43)                0.9812         estimate D2E/DX2                !
 ! R47   R(41,44)                0.98           estimate D2E/DX2                !
 ! A1    A(2,1,19)             109.4847         estimate D2E/DX2                !
 ! A2    A(9,3,13)             106.5638         estimate D2E/DX2                !
 ! A3    A(11,4,13)            106.7591         estimate D2E/DX2                !
 ! A4    A(11,4,37)            121.2038         estimate D2E/DX2                !
 ! A5    A(13,4,37)            131.8997         estimate D2E/DX2                !
 ! A6    A(14,5,18)            105.4248         estimate D2E/DX2                !
 ! A7    A(16,6,18)            106.2222         estimate D2E/DX2                !
 ! A8    A(16,6,41)            122.7909         estimate D2E/DX2                !
 ! A9    A(18,6,41)            130.9405         estimate D2E/DX2                !
 ! A10   A(20,7,27)            118.1678         estimate D2E/DX2                !
 ! A11   A(28,8,35)            118.1241         estimate D2E/DX2                !
 ! A12   A(3,9,10)             125.374          estimate D2E/DX2                !
 ! A13   A(3,9,11)             109.2397         estimate D2E/DX2                !
 ! A14   A(10,9,11)            125.3862         estimate D2E/DX2                !
 ! A15   A(4,11,9)             106.7111         estimate D2E/DX2                !
 ! A16   A(4,11,12)            126.6363         estimate D2E/DX2                !
 ! A17   A(9,11,12)            126.6525         estimate D2E/DX2                !
 ! A18   A(3,13,4)             110.7156         estimate D2E/DX2                !
 ! A19   A(3,13,19)            122.9231         estimate D2E/DX2                !
 ! A20   A(4,13,19)            126.3207         estimate D2E/DX2                !
 ! A21   A(5,14,15)            125.2693         estimate D2E/DX2                !
 ! A22   A(5,14,16)            109.5636         estimate D2E/DX2                !
 ! A23   A(15,14,16)           125.167          estimate D2E/DX2                !
 ! A24   A(6,16,14)            106.9162         estimate D2E/DX2                !
 ! A25   A(6,16,17)            126.5465         estimate D2E/DX2                !
 ! A26   A(14,16,17)           126.5373         estimate D2E/DX2                !
 ! A27   A(5,18,6)             111.8659         estimate D2E/DX2                !
 ! A28   A(5,18,19)            120.953          estimate D2E/DX2                !
 ! A29   A(6,18,19)            126.9622         estimate D2E/DX2                !
 ! A30   A(1,19,13)            110.6592         estimate D2E/DX2                !
 ! A31   A(1,19,18)            108.8506         estimate D2E/DX2                !
 ! A32   A(1,19,20)            110.9852         estimate D2E/DX2                !
 ! A33   A(13,19,18)           108.4564         estimate D2E/DX2                !
 ! A34   A(13,19,20)           111.8982         estimate D2E/DX2                !
 ! A35   A(18,19,20)           105.8015         estimate D2E/DX2                !
 ! A36   A(7,20,19)            116.9673         estimate D2E/DX2                !
 ! A37   A(7,20,21)            123.2147         estimate D2E/DX2                !
 ! A38   A(19,20,21)           119.6818         estimate D2E/DX2                !
 ! A39   A(20,21,22)           121.0966         estimate D2E/DX2                !
 ! A40   A(20,21,23)           117.8375         estimate D2E/DX2                !
 ! A41   A(22,21,23)           121.0658         estimate D2E/DX2                !
 ! A42   A(21,23,24)           120.0017         estimate D2E/DX2                !
 ! A43   A(21,23,25)           119.9351         estimate D2E/DX2                !
 ! A44   A(24,23,25)           120.0632         estimate D2E/DX2                !
 ! A45   A(23,25,26)           120.7246         estimate D2E/DX2                !
 ! A46   A(23,25,27)           118.5889         estimate D2E/DX2                !
 ! A47   A(26,25,27)           120.6865         estimate D2E/DX2                !
 ! A48   A(7,27,25)            122.1193         estimate D2E/DX2                !
 ! A49   A(7,27,28)            115.8708         estimate D2E/DX2                !
 ! A50   A(25,27,28)           121.9913         estimate D2E/DX2                !
 ! A51   A(8,28,27)            115.8185         estimate D2E/DX2                !
 ! A52   A(8,28,29)            121.7735         estimate D2E/DX2                !
 ! A53   A(27,28,29)           122.4076         estimate D2E/DX2                !
 ! A54   A(28,29,30)           120.6467         estimate D2E/DX2                !
 ! A55   A(28,29,31)           118.7461         estimate D2E/DX2                !
 ! A56   A(30,29,31)           120.6072         estimate D2E/DX2                !
 ! A57   A(29,31,32)           120.294          estimate D2E/DX2                !
 ! A58   A(29,31,33)           119.4165         estimate D2E/DX2                !
 ! A59   A(32,31,33)           120.2895         estimate D2E/DX2                !
 ! A60   A(31,33,34)           120.9082         estimate D2E/DX2                !
 ! A61   A(31,33,35)           118.1382         estimate D2E/DX2                !
 ! A62   A(34,33,35)           120.9536         estimate D2E/DX2                !
 ! A63   A(8,35,33)            123.7264         estimate D2E/DX2                !
 ! A64   A(8,35,36)            118.1466         estimate D2E/DX2                !
 ! A65   A(33,35,36)           118.1271         estimate D2E/DX2                !
 ! A66   A(4,37,38)            109.4667         estimate D2E/DX2                !
 ! A67   A(4,37,39)            109.4814         estimate D2E/DX2                !
 ! A68   A(4,37,40)            109.5108         estimate D2E/DX2                !
 ! A69   A(38,37,39)           109.4211         estimate D2E/DX2                !
 ! A70   A(38,37,40)           109.4625         estimate D2E/DX2                !
 ! A71   A(39,37,40)           109.4848         estimate D2E/DX2                !
 ! A72   A(6,41,42)            109.5585         estimate D2E/DX2                !
 ! A73   A(6,41,43)            109.4491         estimate D2E/DX2                !
 ! A74   A(6,41,44)            109.5265         estimate D2E/DX2                !
 ! A75   A(42,41,43)           109.4117         estimate D2E/DX2                !
 ! A76   A(42,41,44)           109.5082         estimate D2E/DX2                !
 ! A77   A(43,41,44)           109.3731         estimate D2E/DX2                !
 ! D1    D(2,1,19,13)          -76.6591         estimate D2E/DX2                !
 ! D2    D(2,1,19,18)          164.2466         estimate D2E/DX2                !
 ! D3    D(2,1,19,20)           48.1979         estimate D2E/DX2                !
 ! D4    D(13,3,9,10)         -179.8991         estimate D2E/DX2                !
 ! D5    D(13,3,9,11)            0.2347         estimate D2E/DX2                !
 ! D6    D(9,3,13,4)             0.4425         estimate D2E/DX2                !
 ! D7    D(9,3,13,19)          178.258          estimate D2E/DX2                !
 ! D8    D(13,4,11,9)            1.0413         estimate D2E/DX2                !
 ! D9    D(13,4,11,12)        -179.046          estimate D2E/DX2                !
 ! D10   D(37,4,11,9)         -175.1782         estimate D2E/DX2                !
 ! D11   D(37,4,11,12)           4.7345         estimate D2E/DX2                !
 ! D12   D(11,4,13,3)           -0.9368         estimate D2E/DX2                !
 ! D13   D(11,4,13,19)        -178.6609         estimate D2E/DX2                !
 ! D14   D(37,4,13,3)          174.7178         estimate D2E/DX2                !
 ! D15   D(37,4,13,19)          -3.0063         estimate D2E/DX2                !
 ! D16   D(11,4,37,38)         122.8027         estimate D2E/DX2                !
 ! D17   D(11,4,37,39)           2.8606         estimate D2E/DX2                !
 ! D18   D(11,4,37,40)        -117.1865         estimate D2E/DX2                !
 ! D19   D(13,4,37,38)         -52.3316         estimate D2E/DX2                !
 ! D20   D(13,4,37,39)        -172.2736         estimate D2E/DX2                !
 ! D21   D(13,4,37,40)          67.6792         estimate D2E/DX2                !
 ! D22   D(18,5,14,15)         179.3064         estimate D2E/DX2                !
 ! D23   D(18,5,14,16)          -0.6174         estimate D2E/DX2                !
 ! D24   D(14,5,18,6)            0.885          estimate D2E/DX2                !
 ! D25   D(14,5,18,19)         175.8683         estimate D2E/DX2                !
 ! D26   D(18,6,16,14)           0.3892         estimate D2E/DX2                !
 ! D27   D(18,6,16,17)        -179.6968         estimate D2E/DX2                !
 ! D28   D(41,6,16,14)         178.1577         estimate D2E/DX2                !
 ! D29   D(41,6,16,17)          -1.9283         estimate D2E/DX2                !
 ! D30   D(16,6,18,5)           -0.8169         estimate D2E/DX2                !
 ! D31   D(16,6,18,19)        -175.4314         estimate D2E/DX2                !
 ! D32   D(41,6,18,5)         -178.3334         estimate D2E/DX2                !
 ! D33   D(41,6,18,19)           7.0521         estimate D2E/DX2                !
 ! D34   D(16,6,41,42)         125.4634         estimate D2E/DX2                !
 ! D35   D(16,6,41,43)           5.4964         estimate D2E/DX2                !
 ! D36   D(16,6,41,44)        -114.4037         estimate D2E/DX2                !
 ! D37   D(18,6,41,42)         -57.3735         estimate D2E/DX2                !
 ! D38   D(18,6,41,43)        -177.3406         estimate D2E/DX2                !
 ! D39   D(18,6,41,44)          62.7593         estimate D2E/DX2                !
 ! D40   D(27,7,20,19)        -178.9078         estimate D2E/DX2                !
 ! D41   D(27,7,20,21)          -3.1731         estimate D2E/DX2                !
 ! D42   D(20,7,27,25)           0.2754         estimate D2E/DX2                !
 ! D43   D(20,7,27,28)         178.7348         estimate D2E/DX2                !
 ! D44   D(35,8,28,27)         179.1493         estimate D2E/DX2                !
 ! D45   D(35,8,28,29)          -1.0669         estimate D2E/DX2                !
 ! D46   D(28,8,35,33)           2.7724         estimate D2E/DX2                !
 ! D47   D(28,8,35,36)        -177.2179         estimate D2E/DX2                !
 ! D48   D(3,9,11,4)            -0.7993         estimate D2E/DX2                !
 ! D49   D(3,9,11,12)          179.2879         estimate D2E/DX2                !
 ! D50   D(10,9,11,4)          179.3345         estimate D2E/DX2                !
 ! D51   D(10,9,11,12)          -0.5782         estimate D2E/DX2                !
 ! D52   D(3,13,19,1)         -178.428          estimate D2E/DX2                !
 ! D53   D(3,13,19,18)         -59.0958         estimate D2E/DX2                !
 ! D54   D(3,13,19,20)          57.2348         estimate D2E/DX2                !
 ! D55   D(4,13,19,1)           -0.9642         estimate D2E/DX2                !
 ! D56   D(4,13,19,18)         118.368          estimate D2E/DX2                !
 ! D57   D(4,13,19,20)        -125.3014         estimate D2E/DX2                !
 ! D58   D(5,14,16,6)            0.1345         estimate D2E/DX2                !
 ! D59   D(5,14,16,17)        -179.7795         estimate D2E/DX2                !
 ! D60   D(15,14,16,6)        -179.7893         estimate D2E/DX2                !
 ! D61   D(15,14,16,17)          0.2967         estimate D2E/DX2                !
 ! D62   D(5,18,19,1)          175.7205         estimate D2E/DX2                !
 ! D63   D(5,18,19,13)          55.2586         estimate D2E/DX2                !
 ! D64   D(5,18,19,20)         -64.945          estimate D2E/DX2                !
 ! D65   D(6,18,19,1)          -10.1089         estimate D2E/DX2                !
 ! D66   D(6,18,19,13)        -130.5709         estimate D2E/DX2                !
 ! D67   D(6,18,19,20)         109.2255         estimate D2E/DX2                !
 ! D68   D(1,19,20,7)         -175.979          estimate D2E/DX2                !
 ! D69   D(1,19,20,21)           8.1282         estimate D2E/DX2                !
 ! D70   D(13,19,20,7)         -51.8239         estimate D2E/DX2                !
 ! D71   D(13,19,20,21)        132.2832         estimate D2E/DX2                !
 ! D72   D(18,19,20,7)          66.1037         estimate D2E/DX2                !
 ! D73   D(18,19,20,21)       -109.7891         estimate D2E/DX2                !
 ! D74   D(7,20,21,22)        -177.2673         estimate D2E/DX2                !
 ! D75   D(7,20,21,23)           2.78           estimate D2E/DX2                !
 ! D76   D(19,20,21,22)         -1.6432         estimate D2E/DX2                !
 ! D77   D(19,20,21,23)        178.404          estimate D2E/DX2                !
 ! D78   D(20,21,23,24)       -179.4042         estimate D2E/DX2                !
 ! D79   D(20,21,23,25)          0.5277         estimate D2E/DX2                !
 ! D80   D(22,21,23,24)          0.6431         estimate D2E/DX2                !
 ! D81   D(22,21,23,25)       -179.4251         estimate D2E/DX2                !
 ! D82   D(21,23,25,26)        176.7266         estimate D2E/DX2                !
 ! D83   D(21,23,25,27)         -3.1909         estimate D2E/DX2                !
 ! D84   D(24,23,25,26)         -3.3415         estimate D2E/DX2                !
 ! D85   D(24,23,25,27)        176.741          estimate D2E/DX2                !
 ! D86   D(23,25,27,7)           2.8607         estimate D2E/DX2                !
 ! D87   D(23,25,27,28)       -175.5048         estimate D2E/DX2                !
 ! D88   D(26,25,27,7)        -177.0569         estimate D2E/DX2                !
 ! D89   D(26,25,27,28)          4.5776         estimate D2E/DX2                !
 ! D90   D(7,27,28,8)           -0.5542         estimate D2E/DX2                !
 ! D91   D(7,27,28,29)         179.6635         estimate D2E/DX2                !
 ! D92   D(25,27,28,8)         177.9073         estimate D2E/DX2                !
 ! D93   D(25,27,28,29)         -1.875          estimate D2E/DX2                !
 ! D94   D(8,28,29,30)         178.5683         estimate D2E/DX2                !
 ! D95   D(8,28,29,31)          -1.419          estimate D2E/DX2                !
 ! D96   D(27,28,29,30)         -1.6622         estimate D2E/DX2                !
 ! D97   D(27,28,29,31)        178.3505         estimate D2E/DX2                !
 ! D98   D(28,29,31,32)       -177.663          estimate D2E/DX2                !
 ! D99   D(28,29,31,33)          2.3008         estimate D2E/DX2                !
 ! D100  D(30,29,31,32)          2.3497         estimate D2E/DX2                !
 ! D101  D(30,29,31,33)       -177.6865         estimate D2E/DX2                !
 ! D102  D(29,31,33,34)        179.2051         estimate D2E/DX2                !
 ! D103  D(29,31,33,35)         -0.7581         estimate D2E/DX2                !
 ! D104  D(32,31,33,34)         -0.8311         estimate D2E/DX2                !
 ! D105  D(32,31,33,35)        179.2057         estimate D2E/DX2                !
 ! D106  D(31,33,35,8)          -1.8677         estimate D2E/DX2                !
 ! D107  D(31,33,35,36)        178.1227         estimate D2E/DX2                !
 ! D108  D(34,33,35,8)         178.1692         estimate D2E/DX2                !
 ! D109  D(34,33,35,36)         -1.8404         estimate D2E/DX2                !
 --------------------------------------------------------------------------------
 Trust Radius=3.00D-01 FncErr=1.00D-07 GrdErr=1.00D-06 EigMax=2.50D+02 EigMin=1.00D-04
 Number of steps in this run=    243 maximum allowed number of steps=    264.
 GradGradGradGradGradGradGradGradGradGradGradGradGradGradGradGradGradGrad

                          Input orientation:                          
 ---------------------------------------------------------------------
 Center     Atomic      Atomic             Coordinates (Angstroms)
 Number     Number       Type             X           Y           Z
 ---------------------------------------------------------------------
      1          8           0       -2.905800    1.217400    9.765000
      2          1           0       -2.381200    0.637800    9.457800
      3          7           0       -0.773300    4.176300    9.819900
      4          7           0       -0.655400    2.359900   11.058500
      5          7           0       -3.555800    4.723200    9.239500
      6          7           0       -4.944700    3.133500    9.905600
      7          7           0       -1.859000    3.580000    7.199300
      8          7           0       -1.042100    5.881800    6.165200
      9          6           0        0.271100    4.310900   10.701900
     10          1           0        0.842200    5.067600   10.766900
     11          6           0        0.360000    3.194200   11.461700
     12          1           0        0.999400    3.021000   12.142700
     13          6           0       -1.308700    2.996400   10.049700
     14          6           0       -4.800000    5.275300    9.473300
     15          1           0       -5.021800    6.193100    9.366800
     16          6           0       -5.654300    4.310200    9.878700
     17          1           0       -6.570300    4.423200   10.101200
     18          6           0       -3.682100    3.443700    9.520900
     19          6           0       -2.534200    2.477900    9.294400
     20          6           0       -2.301000    2.451800    7.764600
     21          6           0       -2.632000    1.319600    7.039900
     22          1           0       -2.979600    0.546800    7.468900
     23          6           0       -2.439800    1.349800    5.675400
     24          1           0       -2.664500    0.592900    5.147200
     25          6           0       -1.922900    2.479200    5.078600
     26          1           0       -1.742500    2.496100    4.145500
     27          6           0       -1.669600    3.591000    5.869000
     28          6           0       -1.207200    4.874700    5.292600
     29          6           0       -0.961700    5.036000    3.932700
     30          1           0       -1.064300    4.307000    3.332300
     31          6           0       -0.564700    6.279100    3.470700
     32          1           0       -0.423300    6.422500    2.542600
     33          6           0       -0.377800    7.303600    4.366400
     34          1           0       -0.094700    8.162200    4.073800
     35          6           0       -0.611300    7.051300    5.699100
     36          1           0       -0.455900    7.752000    6.321500
     37          6           0       -0.917700    1.094200   11.749300
     38          1           0       -1.844300    1.082600   12.069400
     39          1           0       -0.308300    1.005600   12.511900
     40          1           0       -0.776900    0.348200   11.130100
     41          6           0       -5.533000    1.860000   10.338400
     42          1           0       -5.407800    1.186300    9.638500
     43          1           0       -6.492100    1.983000   10.504800
     44          1           0       -5.095800    1.560600   11.162800
 ---------------------------------------------------------------------
                    Distance matrix (angstroms):
                    1          2          3          4          5
     1  O    0.000000
     2  H    0.839948   0.000000
     3  N    3.647692   3.903517   0.000000
     4  N    2.835974   2.916548   2.201667   0.000000
     5  N    3.604065   4.256505   2.894524   4.160080   0.000000
     6  N    2.801485   3.605631   4.300623   4.508407   2.213567
     7  N    3.641495   3.745672   2.898597   4.222644   2.889369
     8  N    6.179690   6.335135   4.042006   6.041333   4.136709
     9  C    4.532132   4.698313   1.373613   2.189056   4.117495
    10  H    5.465835   5.632688   2.073901   3.107970   4.668401
    11  C    4.177557   4.250291   2.223600   1.374650   4.754945
    12  H    4.914979   4.931205   3.142067   2.085883   5.663559
    13  C    2.407618   2.657743   1.315912   1.360004   2.947494
    14  C    4.487720   5.230415   4.188346   5.309437   1.381127
    15  H    5.421587   6.151618   4.724673   6.051506   2.079896
    16  C    4.139154   4.937293   4.883190   5.494051   2.232229
    17  H    4.880445   5.682585   5.809070   6.337166   3.149561
    18  C    2.370367   3.093444   3.014502   3.563671   1.316153
    19  C    1.395855   1.853666   2.502295   2.579896   2.467398
    20  C    2.427164   2.482731   3.087398   3.683235   2.984813
    21  C    2.740726   2.524677   4.398170   4.597643   4.156458
    22  H    2.393162   2.078963   4.854712   4.644832   4.572674
    23  C    4.118193   3.849276   5.286133   5.760395   5.032702
    24  H    4.666080   4.320133   6.184781   6.488624   5.882237
    25  C    4.951826   4.772650   5.165429   6.113918   5.001498
    26  H    5.879381   5.664075   5.996769   6.999279   5.847809
    27  C    4.726625   4.701835   4.093353   5.429099   4.024910
    28  C    6.021914   6.056277   4.601356   6.314610   4.595312
    29  C    7.237192   7.203185   5.952621   7.617897   5.915178
    30  H    7.369965   7.260785   6.495438   7.978256   6.424625
    31  C    8.409505   8.424328   6.691608   8.540671   6.681808
    32  H    9.242236   9.225840   7.624107   9.438175   7.586082
    33  C    8.519243   8.623738   6.298975   8.324748   6.364374
    34  H    9.408628   9.530589   7.026063   9.097643   7.105659
    35  C    7.471992   7.641554   5.027212   7.122805   5.159899
    36  H    7.782076   8.009682   5.012502   7.180091   5.224723
    37  C    2.811613   2.757010   3.639063   1.465607   5.140847
    38  H    2.540711   2.703066   3.972187   2.016655   4.918489
    39  H    3.786466   3.709409   4.185263   2.016675   5.922449
    40  H    2.674177   2.335430   4.046108   2.016637   5.516999
    41  C    2.764761   3.493290   5.318725   4.955747   3.648947
    42  H    2.505389   3.081203   5.518296   5.096964   4.012327
    43  H    3.740989   4.450311   6.163143   5.875007   4.210883
    44  H    2.620636   3.335811   5.227741   4.512971   4.009080
                    6          7          8          9         10
     6  N    0.000000
     7  N    4.128555   0.000000
     8  N    6.064160   2.652352   0.000000
     9  C    5.406009   4.164102   4.977335   0.000000
    10  H    6.162044   4.715634   5.038765   0.950250   0.000000
    11  C    5.528560   4.820877   6.102622   1.353595   2.055454
    12  H    6.352133   5.737607   6.934148   2.066438   2.471054
    13  C    3.641436   2.961115   4.846230   2.156164   3.070931
    14  C    2.189778   4.085902   5.043132   5.306183   5.792319
    15  H    3.107636   4.640006   5.117144   5.774076   6.132987
    16  C    1.374365   4.702837   6.126369   5.982309   6.600535
    17  H    2.084265   5.597174   6.941225   6.868639   7.470178
    18  C    1.355868   2.955012   4.916773   4.215992   4.965769
    19  C    2.571748   2.461699   4.858476   3.634646   4.502764
    20  C    3.469545   1.337073   3.988460   4.324313   5.073058
    21  C    4.105003   2.394232   4.909842   5.548523   6.325196
    22  H    4.060806   3.244801   5.823724   5.931930   6.776473
    23  C    5.229790   2.762859   4.767860   6.432946   7.107527
    24  H    5.856307   3.712507   5.625031   7.300408   7.993805
    25  C    5.732304   2.390233   3.678885   6.307952   6.833912
    26  H    6.621111   3.242546   4.004087   7.094679   7.558851
    27  C    5.218211   1.343760   2.393586   5.257518   5.699027
    28  C    6.187120   2.395119   1.342736   5.635935   5.848522
    29  C    7.426933   3.687243   2.388702   6.918644   7.068334
    30  H    7.722880   4.014196   3.241267   7.489614   7.712751
    31  C    8.395662   4.781507   2.765156   7.540731   7.528721
    32  H    9.245234   5.641444   3.714633   8.456667   8.430679
    33  C    8.302352   4.907593   2.387151   7.036752   6.888722
    34  H    9.100561   5.820486   3.236008   7.674505   7.433163
    35  C    7.198761   3.982120   1.330627   5.772039   5.632968
    36  H    7.370593   4.488297   1.966140   5.617615   5.352817
    37  C    4.875931   5.269511   7.356546   3.585729   4.455364
    38  H    4.301244   5.473125   7.650845   4.094740   4.979359
    39  H    5.728609   6.103763   8.037188   3.812717   4.568207
    40  H    5.160218   5.202563   7.439173   4.121244   5.002613
    41  C    1.468065   5.129388   7.332029   6.310834   7.149509
    42  H    2.019255   4.926812   7.291836   6.568398   7.443136
    43  H    2.019192   5.911206   7.983437   7.155337   7.960867
    44  H    2.019257   5.501289   7.751210   6.048156   6.907650
                   11         12         13         14         15
    11  C    0.000000
    12  H    0.950048   0.000000
    13  C    2.194864   3.115859   0.000000
    14  C    5.908495   6.770569   4.208895   0.000000
    15  H    6.507363   7.350013   4.946954   0.950208   0.000000
    16  C    6.318477   7.145590   4.543077   1.351146   2.051197
    17  H    7.168714   7.964562   5.451866   2.062594   2.463685
    18  C    4.490827   5.382281   2.472394   2.146328   3.062310
    19  C    3.686010   4.571006   1.530088   3.604345   4.471701
    20  C    4.615260   5.512204   2.550084   4.139663   4.895623
    21  C    5.658490   6.490023   3.690756   5.125351   5.905642
    22  H    5.839872   6.618045   3.931027   5.448870   6.297087
    23  C    6.687448   7.513120   4.808865   5.950138   6.614432
    24  H    7.469088   8.261771   5.625790   6.723122   7.397576
    25  C    6.816658   7.663869   5.035531   5.950569   6.464124
    26  H    7.644255   8.470463   5.941217   6.742233   7.189130
    27  C    5.962803   6.841621   4.238166   5.062336   5.499343
    28  C    6.583160   7.431632   5.115497   5.526929   5.734846
    29  C    7.862885   8.678147   6.457404   6.744484   6.881332
    30  H    8.327911   9.139792   6.848421   7.252926   7.458845
    31  C    8.615553   9.394957   7.390054   7.414620   7.391693
    32  H    9.517659  10.283783   8.299316   8.276846   8.232164
    33  C    8.232545   8.983773   7.191554   7.053388   6.914040
    34  H    8.914530   9.629961   7.991913   7.721958   7.494633
    35  C    7.002014   7.769019   5.988013   5.911342   5.800090
    36  H    6.918157   7.641114   6.102661   5.910930   5.705389
    37  C    2.474920   2.746378   2.580675   6.142803   6.965538
    38  H    3.112409   3.442295   2.833494   5.749316   6.596799
    39  H    2.517839   2.430684   3.320619   6.902086   7.682375
    40  H    3.082566   3.365184   2.909130   6.573175   7.435809
    41  C    6.145677   6.875730   4.384001   3.598605   4.470021
    42  H    6.373636   7.119646   4.499796   4.137225   5.029002
    43  H    7.023812   7.738393   5.301107   3.842712   4.602365
    44  H    5.702959   6.343850   4.200314   4.091565   4.969019
                   16         17         18         19         20
    16  C    0.000000
    17  H    0.949385   0.000000
    18  C    2.183670   3.104492   0.000000
    19  C    3.665209   4.552496   1.517151   0.000000
    20  C    4.378092   5.251004   2.444564   1.547692   0.000000
    21  C    5.112413   5.874870   3.430725   2.536532   1.384423
    22  H    5.208103   5.903271   3.618873   2.694435   2.043762
    23  C    6.063391   6.789295   4.551439   3.791923   2.366099
    24  H    6.718952   7.380284   5.319006   4.557354   3.230855
    25  C    6.349556   7.113647   4.874328   4.259890   2.712620
    26  H    7.173752   7.905171   5.792661   5.209443   3.662208
    27  C    5.698489   6.528471   4.172317   3.704037   2.299944
    28  C    6.413086   7.217294   5.104058   4.849740   3.630100
    29  C    7.609349   8.359564   6.415916   6.145279   4.811992
    30  H    7.995215   8.726256   6.774728   6.407250   4.961499
    31  C    8.416832   9.136472   7.373099   7.227969   6.008373
    32  H    9.254379   9.945614   8.257705   8.099541   6.823599
    33  C    8.196789   8.918054   7.237824   7.226522   6.227875
    34  H    8.913132   9.604325   8.050129   8.094263   7.148317
    35  C    7.100319   7.860984   6.086932   6.126966   5.317591
    36  H    7.177954   7.921675   6.261468   6.401062   5.794743
    37  C    6.023054   6.763901   4.257678   3.248728   4.431076
    38  H    5.452767   6.112978   3.930287   3.181737   4.540329
    39  H    6.814238   7.530213   5.125714   4.180264   5.347822
    40  H    6.407221   7.157356   4.540026   3.315648   4.251424
    41  C    2.495900   2.775293   2.569483   3.234894   4.173787
    42  H    3.142803   3.470305   2.843893   3.169261   3.842551
    43  H    2.551425   2.474588   3.316294   4.168329   5.029293
    44  H    3.085634   3.390520   2.870618   3.300629   4.489199
                   21         22         23         24         25
    21  C    0.000000
    22  H    0.949782   0.000000
    23  C    1.378301   2.037851   0.000000
    24  H    2.027674   2.343439   0.949938   0.000000
    25  C    2.386251   3.250280   1.378006   2.028005   0.000000
    26  H    3.248525   4.046625   2.034902   2.340012   0.950529
    27  C    2.730655   3.680073   2.377744   3.240282   1.387441
    28  C    4.209733   5.158333   3.753766   4.525337   2.509271
    29  C    5.124083   6.060491   4.337033   4.910771   2.962131
    30  H    5.012838   5.909225   4.015862   4.432724   2.669759
    31  C    6.450547   7.394363   5.716179   6.289092   4.343880
    32  H    7.151479   8.082509   6.293885   6.766916   4.922368
    33  C    6.930893   7.877132   6.435298   7.132471   5.115603
    34  H    7.877615   8.822906   7.380610   8.065380   6.053794
    35  C    6.223613   7.144897   5.987577   6.799350   4.796813
    36  H    6.828417   7.720136   6.733607   7.583509   5.612425
    37  C    5.016780   4.782562   6.266928   6.847652   6.886718
    38  H    5.096323   4.768709   6.427227   6.987803   7.129373
    39  H    5.953231   5.725224   7.169344   7.743436   7.748056
    40  H    4.595079   4.277349   5.789835   6.278376   6.517295
    41  C    4.425826   4.059357   5.618875   6.064849   6.409503
    42  H    3.804676   3.318476   4.953980   5.296187   5.882925
    43  H    5.229341   4.859734   6.336023   6.729545   7.111079
    44  H    4.809022   4.376184   6.100027   6.560115   6.923049
                   26         27         28         29         30
    26  H    0.000000
    27  C    2.043177   0.000000
    28  C    2.694461   1.481194   0.000000
    29  C    2.665713   2.517619   1.391264   0.000000
    30  H    2.097763   2.704421   2.045845   0.949973   0.000000
    31  C    4.019161   3.768093   2.388402   1.384323   2.039101
    32  H    4.441418   4.542642   3.251566   2.035838   2.347306
    33  C    5.002325   4.208319   2.728609   2.381396   3.243495
    34  H    5.901277   5.157414   3.678422   3.247264   4.043824
    35  C    4.944000   3.622505   2.293017   2.702662   3.652141
    36  H    5.832221   4.357952   3.146735   3.652240   4.601466
    37  C    7.775821   6.432518   7.487654   8.754368   9.010520
    38  H    8.049630   6.690856   7.791722   9.089238   9.345698
    39  H    8.618304   7.257104   8.239918   9.501249   9.784469
    40  H    7.370922   6.244345   7.399376   8.591402   8.749879
    41  C    7.288657   6.156115   7.298017   8.486268   8.662709
    42  H    6.732240   5.828023   7.080691   8.194153   8.268792
    43  H    7.953783   6.879885   7.966124   9.115845   9.290142
    44  H    7.833408   6.624627   7.782269   9.024607   9.225640
                   31         32         33         34         35
    31  C    0.000000
    32  H    0.949698   0.000000
    33  C    1.373612   2.025995   0.000000
    34  H    2.032411   2.340749   0.950239   0.000000
    35  C    2.358862   3.224008   1.376324   2.035332   0.000000
    36  H    3.210659   4.006085   2.007381   2.313198   0.950006
    37  C    9.774611  10.648875   9.662057  10.466482   8.496225
    38  H   10.128111  11.013342  10.009379  10.821805   8.816257
    39  H   10.469902  11.346496  10.296543  11.066349   9.113536
    40  H    9.689531  10.524605   9.710021  10.550610   8.628716
    41  C    9.559171  10.377858   9.585074  10.418159   8.526185
    42  H    9.350614  10.129898   9.514058  10.385475   8.539526
    43  H   10.152296  10.951535  10.167271  10.975746   9.130511
    44  H   10.097698  10.944322  10.071377  10.901653   8.950449
                   36         37         38         39         40
    36  H    0.000000
    37  C    8.602359   0.000000
    38  H    8.913299   0.980401   0.000000
    39  H    9.157333   0.980192   1.600322   0.000000
    40  H    8.834134   0.979668   1.600303   1.600354   0.000000
    41  C    8.753747   4.886520   4.148159   5.722901   5.053001
    42  H    8.867481   4.962354   4.314923   5.856106   4.936853
    43  H    9.339008   5.780370   4.986054   6.574431   5.977214
    44  H    9.126899   4.244765   3.409202   5.004823   4.485965
                   41         42         43         44
    41  C    0.000000
    42  H    0.979493   0.000000
    43  H    0.981168   1.600285   0.000000
    44  H    0.980010   1.600292   1.600325   0.000000
 Stoichiometry    C19H18N6O
 Framework group  C1[X(C19H18N6O)]
 Deg. of freedom   126
 Full point group                 C1      NOp   1
 Largest Abelian subgroup         C1      NOp   1
 Largest concise Abelian subgroup C1      NOp   1
                         Standard orientation:                         
 ---------------------------------------------------------------------
 Center     Atomic      Atomic             Coordinates (Angstroms)
 Number     Number       Type             X           Y           Z
 ---------------------------------------------------------------------
      1          8           0       -2.679750   -0.502478    1.237539
      2          1           0       -2.544367   -0.241840    2.024465
      3          7           0       -0.786820    1.955271   -0.681301
      4          7           0       -2.637617    2.229868    0.479080
      5          7           0       -0.799057   -0.701326   -1.830480
      6          7           0       -2.470128   -1.976041   -1.135853
      7          7           0        0.860195   -0.135691    0.466342
      8          7           0        3.014860    0.598997   -0.894769
      9          6           0       -1.187424    3.264397   -0.793185
     10          1           0       -0.739439    3.935837   -1.294635
     11          6           0       -2.319403    3.447480   -0.073933
     12          1           0       -2.801472    4.259776    0.027934
     13          6           0       -1.669047    1.357666    0.090819
     14          6           0       -1.080166   -1.648174   -2.795865
     15          1           0       -0.628085   -1.735209   -3.627094
     16          6           0       -2.098534   -2.431743   -2.378082
     17          1           0       -2.483072   -3.159143   -2.851739
     18          6           0       -1.659792   -0.924514   -0.860128
     19          6           0       -1.601268   -0.132263    0.432412
     20          6           0       -0.256589   -0.511171    1.098459
     21          6           0       -0.254417   -1.280890    2.249179
     22          1           0       -1.066879   -1.562792    2.652320
     23          6           0        0.965280   -1.624162    2.791595
     24          1           0        1.002773   -2.158596    3.576043
     25          6           0        2.129561   -1.192538    2.194057
     26          1           0        2.975191   -1.383452    2.583886
     27          6           0        2.041385   -0.471646    1.011884
     28          6           0        3.244615   -0.055603    0.254862
     29          6           0        4.535181   -0.326547    0.698307
     30          1           0        4.679663   -0.773059    1.524261
     31          6           0        5.605275    0.067086   -0.086742
     32          1           0        6.494292   -0.135938    0.178510
     33          6           0        5.369905    0.753275   -1.253171
     34          1           0        6.089018    1.043387   -1.802413
     35          6           0        4.063731    1.009306   -1.603348
     36          1           0        3.901948    1.507409   -2.395958
     37          6           0       -3.875031    2.042410    1.241752
     38          1           0       -4.402280    1.321719    0.837030
     39          1           0       -4.395313    2.873038    1.229956
     40          1           0       -3.656471    1.806837    2.167217
     41          6           0       -3.581392   -2.559713   -0.374517
     42          1           0       -3.265573   -2.828152    0.512954
     43          1           0       -3.925586   -3.346058   -0.849789
     44          1           0       -4.297589   -1.897409   -0.280517
 ---------------------------------------------------------------------
 Rotational constants (GHZ):           0.3152538           0.1497861           0.1399221
 Standard basis: 6-311G(d) (5D, 7F)
 There are   548 symmetry adapted cartesian basis functions of A   symmetry.
 There are   522 symmetry adapted basis functions of A   symmetry.
   522 basis functions,   922 primitive gaussians,   548 cartesian basis functions
    91 alpha electrons       91 beta electrons
       nuclear repulsion energy      2317.3488340777 Hartrees.
 NAtoms=   44 NActive=   44 NUniq=   44 SFac= 1.00D+00 NAtFMM=   60 NAOKFM=F Big=F
 Integral buffers will be    131072 words long.
 Raffenetti 2 integral format.
 Two-electron integral symmetry is turned on.
 Nuclear repulsion after empirical dispersion term =     2317.2474893034 Hartrees.
 Using the following non-standard input for PCM:
 surface=sas
 --- end of non-standard input.
 ------------------------------------------------------------------------------
 Polarizable Continuum Model (PCM)
 =================================
 Model                : PCM.
 Atomic radii         : UFF (Universal Force Field).
 Polarization charges : Total charges.
 Charge compensation  : None.
 Solution method      : On-the-fly selection.
 Cavity type          : SAS (Solvent Accessible Surface) (Alpha=1.000).
 Cavity algorithm     : GePol (No added spheres)
                        Default sphere list used, NSphG=   44.
                        Lebedev-Laikov grids with approx.  5.0 points / Ang**2.
                        Smoothing algorithm: York/Karplus (Gamma=1.0000).
                        Polarization charges: spherical gaussians, with
                                              point-specific exponents (IZeta= 3).
                        Self-potential: point-specific (ISelfS= 7).
                        Self-field    : sphere-specific E.n sum rule (ISelfD= 2).
 1st derivatives      : Analytical E(r).r(x)/FMM algorithm (CHGder, D1EAlg=3).
                        Cavity 1st derivative terms included.
 Solvent              : Acetonitrile, Eps=  35.688000 Eps(inf)=   1.806874
                        RSolv=   2.155000 Ang.
 ------------------------------------------------------------------------------
 One-electron integrals computed using PRISM.
 NBasis=   522 RedAO= T EigKep=  2.40D-04  NBF=   522
 NBsUse=   522 1.00D-06 EigRej= -1.00D+00 NBFU=   522
 ExpMin= 1.03D-01 ExpMax= 8.59D+03 ExpMxC= 1.30D+03 IAcc=3 IRadAn=         5 AccDes= 0.00D+00
 Harris functional with IExCor=  402 and IRadAn=       5 diagonalized for initial guess.
 HarFok:  IExCor=  402 AccDes= 0.00D+00 IRadAn=         5 IDoV= 1 UseB2=F ITyADJ=14
 ICtDFT=  3500011 ScaDFX=  1.000000  1.000000  1.000000  1.000000
 FoFCou: FMM=F IPFlag=           0 FMFlag=      100000 FMFlg1=           0
         NFxFlg=           0 DoJE=T BraDBF=F KetDBF=T FulRan=T
         wScrn=  0.000000 ICntrl=       500 IOpCl=  0 I1Cent=   200000004 NGrid=           0
         NMat0=    1 NMatS0=      1 NMatT0=    0 NMatD0=    1 NMtDS0=    0 NMtDT0=    0
 Petite list used in FoFCou.
 Requested convergence on RMS density matrix=1.00D-08 within  32 cycles.
 Requested convergence on MAX density matrix=1.00D-06.
 Requested convergence on             energy=1.00D-06.
 No special actions if energy rises.
 Inv3:  Mode=1 IEnd=   128825427.
 Iteration    1 A*A^-1 deviation from unit magnitude is 3.77D-15 for   2406.
 Iteration    1 A*A^-1 deviation from orthogonality  is 2.33D-15 for   3554   1834.
 Iteration    1 A^-1*A deviation from unit magnitude is 4.00D-15 for   2406.
 Iteration    1 A^-1*A deviation from orthogonality  is 1.25D-14 for   1140   1104.
 Error on total polarization charges = -0.00020
 SCF Done:  E(RB3LYP) =  -1138.63025975     A.U. after   14 cycles
            NFock= 14  Conv=0.73D-08     -V/T= 1.9999
 QCSCF skips out because SCF is already converged.

 **********************************************************************

            Population analysis using the SCF Density.

 **********************************************************************

 Orbital symmetries:
       Occupied  (A) (A) (A) (A) (A) (A) (A) (A) (A) (A) (A) (A)
                 (A) (A) (A) (A) (A) (A) (A) (A) (A) (A) (A) (A)
                 (A) (A) (A) (A) (A) (A) (A) (A) (A) (A) (A) (A)
                 (A) (A) (A) (A) (A) (A) (A) (A) (A) (A) (A) (A)
                 (A) (A) (A) (A) (A) (A) (A) (A) (A) (A) (A) (A)
                 (A) (A) (A) (A) (A) (A) (A) (A) (A) (A) (A) (A)
                 (A) (A) (A) (A) (A) (A) (A) (A) (A) (A) (A) (A)
                 (A) (A) (A) (A) (A) (A) (A)
       Virtual   (A) (A) (A) (A) (A) (A) (A) (A) (A) (A) (A) (A)
                 (A) (A) (A) (A) (A) (A) (A) (A) (A) (A) (A) (A)
                 (A) (A) (A) (A) (A) (A) (A) (A) (A) (A) (A) (A)
                 (A) (A) (A) (A) (A) (A) (A) (A) (A) (A) (A) (A)
                 (A) (A) (A) (A) (A) (A) (A) (A) (A) (A) (A) (A)
                 (A) (A) (A) (A) (A) (A) (A) (A) (A) (A) (A) (A)
                 (A) (A) (A) (A) (A) (A) (A) (A) (A) (A) (A) (A)
                 (A) (A) (A) (A) (A) (A) (A) (A) (A) (A) (A) (A)
                 (A) (A) (A) (A) (A) (A) (A) (A) (A) (A) (A) (A)
                 (A) (A) (A) (A) (A) (A) (A) (A) (A) (A) (A) (A)
                 (A) (A) (A) (A) (A) (A) (A) (A) (A) (A) (A) (A)
                 (A) (A) (A) (A) (A) (A) (A) (A) (A) (A) (A) (A)
                 (A) (A) (A) (A) (A) (A) (A) (A) (A) (A) (A) (A)
                 (A) (A) (A) (A) (A) (A) (A) (A) (A) (A) (A) (A)
                 (A) (A) (A) (A) (A) (A) (A) (A) (A) (A) (A) (A)
                 (A) (A) (A) (A) (A) (A) (A) (A) (A) (A) (A) (A)
                 (A) (A) (A) (A) (A) (A) (A) (A) (A) (A) (A) (A)
                 (A) (A) (A) (A) (A) (A) (A) (A) (A) (A) (A) (A)
                 (A) (A) (A) (A) (A) (A) (A) (A) (A) (A) (A) (A)
                 (A) (A) (A) (A) (A) (A) (A) (A) (A) (A) (A) (A)
                 (A) (A) (A) (A) (A) (A) (A) (A) (A) (A) (A) (A)
                 (A) (A) (A) (A) (A) (A) (A) (A) (A) (A) (A) (A)
                 (A) (A) (A) (A) (A) (A) (A) (A) (A) (A) (A) (A)
                 (A) (A) (A) (A) (A) (A) (A) (A) (A) (A) (A) (A)
                 (A) (A) (A) (A) (A) (A) (A) (A) (A) (A) (A) (A)
                 (A) (A) (A) (A) (A) (A) (A) (A) (A) (A) (A) (A)
                 (A) (A) (A) (A) (A) (A) (A) (A) (A) (A) (A) (A)
                 (A) (A) (A) (A) (A) (A) (A) (A) (A) (A) (A) (A)
                 (A) (A) (A) (A) (A) (A) (A) (A) (A) (A) (A) (A)
                 (A) (A) (A) (A) (A) (A) (A) (A) (A) (A) (A) (A)
                 (A) (A) (A) (A) (A) (A) (A) (A) (A) (A) (A) (A)
                 (A) (A) (A) (A) (A) (A) (A) (A) (A) (A) (A) (A)
                 (A) (A) (A) (A) (A) (A) (A) (A) (A) (A) (A) (A)
                 (A) (A) (A) (A) (A) (A) (A) (A) (A) (A) (A) (A)
                 (A) (A) (A) (A) (A) (A) (A) (A) (A) (A) (A) (A)
                 (A) (A) (A) (A) (A) (A) (A) (A) (A) (A) (A)
 The electronic state is 1-A.
 Alpha  occ. eigenvalues --  -19.13612 -14.35804 -14.35627 -14.29191 -14.28961
 Alpha  occ. eigenvalues --  -14.25823 -14.25700 -10.25834 -10.21097 -10.20687
 Alpha  occ. eigenvalues --  -10.20671 -10.20663 -10.20373 -10.17980 -10.17938
 Alpha  occ. eigenvalues --  -10.17213 -10.17163 -10.16804 -10.16426 -10.16269
 Alpha  occ. eigenvalues --  -10.16259 -10.15956 -10.15857 -10.15601 -10.14285
 Alpha  occ. eigenvalues --  -10.14271  -1.09925  -1.00708  -1.00512  -0.95126
 Alpha  occ. eigenvalues --   -0.92962  -0.87388  -0.86769  -0.81787  -0.81183
 Alpha  occ. eigenvalues --   -0.80733  -0.78238  -0.75352  -0.74717  -0.74006
 Alpha  occ. eigenvalues --   -0.72907  -0.69638  -0.66755  -0.65746  -0.63170
 Alpha  occ. eigenvalues --   -0.61845  -0.60218  -0.59993  -0.57805  -0.56398
 Alpha  occ. eigenvalues --   -0.55859  -0.54029  -0.53366  -0.53219  -0.52028
 Alpha  occ. eigenvalues --   -0.50374  -0.49498  -0.48729  -0.48166  -0.47423
 Alpha  occ. eigenvalues --   -0.46615  -0.45929  -0.45240  -0.44691  -0.44282
 Alpha  occ. eigenvalues --   -0.42352  -0.42053  -0.41638  -0.41443  -0.41035
 Alpha  occ. eigenvalues --   -0.40653  -0.40505  -0.39863  -0.39490  -0.38810
 Alpha  occ. eigenvalues --   -0.38215  -0.37539  -0.35230  -0.31513  -0.30010
 Alpha  occ. eigenvalues --   -0.28013  -0.27876  -0.26662  -0.25774  -0.24880
 Alpha  occ. eigenvalues --   -0.23984  -0.23923  -0.22561  -0.22070  -0.21454
 Alpha  occ. eigenvalues --   -0.20577
 Alpha virt. eigenvalues --   -0.05044  -0.02945  -0.01276   0.02538   0.02659
 Alpha virt. eigenvalues --    0.03151   0.05781   0.06047   0.06610   0.06923
 Alpha virt. eigenvalues --    0.07388   0.07668   0.08563   0.08860   0.09094
 Alpha virt. eigenvalues --    0.09635   0.10332   0.10902   0.11559   0.12494
 Alpha virt. eigenvalues --    0.13121   0.13327   0.13847   0.14187   0.15182
 Alpha virt. eigenvalues --    0.15431   0.16165   0.17156   0.18512   0.18793
 Alpha virt. eigenvalues --    0.19976   0.21271   0.22215   0.22763   0.23962
 Alpha virt. eigenvalues --    0.25863   0.26614   0.27136   0.27365   0.28270
 Alpha virt. eigenvalues --    0.28645   0.29387   0.29520   0.29929   0.29964
 Alpha virt. eigenvalues --    0.30812   0.31642   0.31766   0.32500   0.33693
 Alpha virt. eigenvalues --    0.34517   0.36129   0.36287   0.36491   0.37056
 Alpha virt. eigenvalues --    0.37441   0.37745   0.39000   0.39468   0.39516
 Alpha virt. eigenvalues --    0.40644   0.40938   0.40974   0.41082   0.41806
 Alpha virt. eigenvalues --    0.42178   0.43112   0.43488   0.43652   0.43943
 Alpha virt. eigenvalues --    0.44420   0.44638   0.45162   0.45429   0.45791
 Alpha virt. eigenvalues --    0.46655   0.47134   0.47445   0.48394   0.49867
 Alpha virt. eigenvalues --    0.50297   0.51191   0.51855   0.52930   0.53266
 Alpha virt. eigenvalues --    0.53822   0.53926   0.54583   0.54981   0.55419
 Alpha virt. eigenvalues --    0.56565   0.57130   0.57522   0.58051   0.58258
 Alpha virt. eigenvalues --    0.58582   0.59589   0.59811   0.60338   0.61184
 Alpha virt. eigenvalues --    0.61508   0.61568   0.61989   0.62474   0.62762
 Alpha virt. eigenvalues --    0.63490   0.63634   0.63771   0.64356   0.65002
 Alpha virt. eigenvalues --    0.65341   0.65647   0.66256   0.66629   0.67415
 Alpha virt. eigenvalues --    0.67445   0.67698   0.68262   0.68712   0.69241
 Alpha virt. eigenvalues --    0.70463   0.71010   0.72385   0.73138   0.73796
 Alpha virt. eigenvalues --    0.74647   0.74999   0.75816   0.76946   0.77374
 Alpha virt. eigenvalues --    0.78099   0.79258   0.80388   0.80537   0.81157
 Alpha virt. eigenvalues --    0.81971   0.82799   0.83702   0.84658   0.85450
 Alpha virt. eigenvalues --    0.85723   0.87083   0.87602   0.88587   0.89777
 Alpha virt. eigenvalues --    0.90610   0.91292   0.91768   0.92880   0.94017
 Alpha virt. eigenvalues --    0.94325   0.95533   0.95768   0.97728   0.99265
 Alpha virt. eigenvalues --    1.01151   1.02002   1.04008   1.04642   1.05693
 Alpha virt. eigenvalues --    1.07615   1.07783   1.09045   1.09938   1.11069
 Alpha virt. eigenvalues --    1.11622   1.12526   1.12749   1.13554   1.14577
 Alpha virt. eigenvalues --    1.15551   1.16439   1.17028   1.18356   1.19636
 Alpha virt. eigenvalues --    1.19700   1.20071   1.21415   1.21732   1.22848
 Alpha virt. eigenvalues --    1.25044   1.25473   1.25864   1.28178   1.28680
 Alpha virt. eigenvalues --    1.30326   1.31285   1.33852   1.34618   1.37112
 Alpha virt. eigenvalues --    1.37492   1.38160   1.38835   1.39685   1.40599
 Alpha virt. eigenvalues --    1.41214   1.42701   1.44098   1.44363   1.45781
 Alpha virt. eigenvalues --    1.46625   1.48365   1.48767   1.49815   1.51083
 Alpha virt. eigenvalues --    1.53438   1.53796   1.54120   1.55096   1.55686
 Alpha virt. eigenvalues --    1.56973   1.58128   1.59377   1.60461   1.62137
 Alpha virt. eigenvalues --    1.63504   1.64171   1.64955   1.66084   1.67093
 Alpha virt. eigenvalues --    1.68020   1.68687   1.69118   1.69552   1.71121
 Alpha virt. eigenvalues --    1.71808   1.73065   1.73973   1.75675   1.76524
 Alpha virt. eigenvalues --    1.76632   1.76905   1.79063   1.80320   1.81875
 Alpha virt. eigenvalues --    1.83595   1.84130   1.84881   1.85468   1.85727
 Alpha virt. eigenvalues --    1.86689   1.88495   1.89057   1.89872   1.91041
 Alpha virt. eigenvalues --    1.92618   1.92764   1.93382   1.93860   1.96275
 Alpha virt. eigenvalues --    1.98070   1.98443   1.98729   1.99516   2.00460
 Alpha virt. eigenvalues --    2.04540   2.07492   2.08611   2.08989   2.11090
 Alpha virt. eigenvalues --    2.12248   2.15937   2.17478   2.20420   2.21071
 Alpha virt. eigenvalues --    2.21607   2.23552   2.25679   2.27001   2.27529
 Alpha virt. eigenvalues --    2.28057   2.30819   2.32054   2.33014   2.33700
 Alpha virt. eigenvalues --    2.34299   2.36141   2.37855   2.38632   2.38922
 Alpha virt. eigenvalues --    2.41416   2.41827   2.42560   2.43776   2.44486
 Alpha virt. eigenvalues --    2.45084   2.46150   2.47259   2.48974   2.49501
 Alpha virt. eigenvalues --    2.50672   2.52390   2.52836   2.54386   2.56404
 Alpha virt. eigenvalues --    2.57044   2.57599   2.58587   2.59616   2.61957
 Alpha virt. eigenvalues --    2.62868   2.65957   2.66397   2.67198   2.67938
 Alpha virt. eigenvalues --    2.69690   2.70597   2.71454   2.71846   2.72723
 Alpha virt. eigenvalues --    2.73229   2.75096   2.79634   2.80231   2.81113
 Alpha virt. eigenvalues --    2.81923   2.82914   2.83454   2.85932   2.88256
 Alpha virt. eigenvalues --    2.89253   2.89609   2.90153   2.91655   2.92156
 Alpha virt. eigenvalues --    2.92349   2.93488   2.96394   2.96898   2.98609
 Alpha virt. eigenvalues --    2.99441   2.99959   3.01581   3.02974   3.10072
 Alpha virt. eigenvalues --    3.13195   3.15371   3.16241   3.18412   3.20864
 Alpha virt. eigenvalues --    3.23242   3.25998   3.27396   3.28154   3.28715
 Alpha virt. eigenvalues --    3.29559   3.29910   3.30938   3.31931   3.34240
 Alpha virt. eigenvalues --    3.38869   3.40012   3.40549   3.42227   3.43395
 Alpha virt. eigenvalues --    3.44966   3.46364   3.48033   3.50568   3.52562
 Alpha virt. eigenvalues --    3.54815   3.57744   3.58217   3.61335   3.63428
 Alpha virt. eigenvalues --    3.64687   3.66949   3.67037   3.69975   3.70494
 Alpha virt. eigenvalues --    3.73624   3.75276   3.78135   3.83632   3.84857
 Alpha virt. eigenvalues --    3.87582   3.88393   3.89875   3.91738   3.92059
 Alpha virt. eigenvalues --    3.92421   3.93915   3.95193   3.99529   4.05667
 Alpha virt. eigenvalues --    4.11346   4.15417   4.24181   4.35690   4.40842
 Alpha virt. eigenvalues --    4.49091   4.58545   4.59243   4.66079   4.72700
 Alpha virt. eigenvalues --    4.78062   4.87026   4.88611   5.03917   5.17951
 Alpha virt. eigenvalues --    5.23730   5.24786   5.29074   5.33533   5.62704
 Alpha virt. eigenvalues --   23.41005  23.49905  23.53074  23.54188  23.63730
 Alpha virt. eigenvalues --   23.65109  23.77888  23.81846  23.85598  23.87233
 Alpha virt. eigenvalues --   23.91412  23.96766  23.98806  24.06859  24.07880
 Alpha virt. eigenvalues --   24.15672  24.16247  24.16602  24.17523  35.48507
 Alpha virt. eigenvalues --   35.49256  35.63888  35.70076  35.72308  35.74639
 Alpha virt. eigenvalues --   49.95180
          Condensed to atoms (all electrons):
               1          2          3          4          5          6
     1  O    8.227310   0.275048   0.002079  -0.007904   0.001255  -0.000021
     2  H    0.275048   0.361954  -0.000005   0.000876  -0.000236  -0.000955
     3  N    0.002079  -0.000005   6.435605  -0.080138  -0.005493   0.000054
     4  N   -0.007904   0.000876  -0.080138   6.548821  -0.000021   0.000068
     5  N    0.001255  -0.000236  -0.005493  -0.000021   6.431874  -0.080659
     6  N   -0.000021  -0.000955   0.000054   0.000068  -0.080659   6.532230
     7  N    0.002088   0.000022  -0.004709   0.000020  -0.004328  -0.000052
     8  N   -0.000000  -0.000000   0.000541   0.000000   0.000328   0.000000
     9  C   -0.000016  -0.000034   0.502390  -0.078615   0.000645  -0.000006
    10  H    0.000013  -0.000001  -0.025359   0.004133   0.000112  -0.000000
    11  C   -0.000829  -0.000193  -0.098062   0.445009  -0.000089  -0.000003
    12  H   -0.000038   0.000008   0.005821  -0.030370   0.000001  -0.000000
    13  C   -0.036026  -0.005550   0.561572   0.422002  -0.001814   0.000992
    14  C   -0.000141   0.000083   0.000466  -0.000017   0.498840  -0.078988
    15  H    0.000006  -0.000001   0.000084  -0.000000  -0.024912   0.004224
    16  C   -0.000330   0.000073  -0.000034  -0.000003  -0.094942   0.444144
    17  H   -0.000031   0.000002   0.000002  -0.000000   0.005766  -0.029999
    18  C   -0.031284   0.018425   0.002574  -0.000412   0.581674   0.421534
    19  C    0.214014  -0.060147  -0.060866  -0.036999  -0.061968  -0.035072
    20  C   -0.049922  -0.003216  -0.000775   0.001311  -0.003085  -0.001631
    21  C    0.004065   0.005170  -0.000390   0.000180  -0.000017   0.001768
    22  H    0.014159  -0.000937  -0.000060   0.000009   0.000029   0.000417
    23  C    0.002834  -0.000240  -0.000034  -0.000004   0.000012  -0.000043
    24  H   -0.000004   0.000046   0.000000  -0.000000   0.000001  -0.000003
    25  C   -0.000140  -0.000051   0.000032   0.000001   0.000033   0.000012
    26  H   -0.000002   0.000000   0.000002   0.000000   0.000001   0.000000
    27  C    0.000033  -0.000051   0.000734  -0.000003   0.001441  -0.000040
    28  C    0.000002  -0.000000  -0.000134  -0.000001  -0.000207  -0.000001
    29  C   -0.000000  -0.000000  -0.000005  -0.000000  -0.000005  -0.000000
    30  H    0.000000   0.000000  -0.000001  -0.000000  -0.000001  -0.000000
    31  C    0.000000  -0.000000   0.000000   0.000000   0.000000   0.000000
    32  H   -0.000000  -0.000000   0.000000   0.000000   0.000000   0.000000
    33  C   -0.000000   0.000000  -0.000002  -0.000000  -0.000001  -0.000000
    34  H    0.000000   0.000000  -0.000000  -0.000000  -0.000000  -0.000000
    35  C    0.000000  -0.000000   0.000024   0.000000   0.000016   0.000000
    36  H    0.000000  -0.000000   0.000093   0.000000   0.000038   0.000000
    37  C    0.001127  -0.002329   0.007465   0.246437   0.000011  -0.000035
    38  H    0.005942  -0.001891   0.000155  -0.032896   0.000016   0.000128
    39  H    0.001745   0.000277  -0.000353  -0.018090   0.000001  -0.000001
    40  H   -0.001491   0.002272  -0.000111  -0.038364   0.000001  -0.000003
    41  C   -0.013951   0.000463   0.000009  -0.000023   0.006806   0.253419
    42  H    0.008863  -0.000849  -0.000006  -0.000005   0.000037  -0.030771
    43  H    0.001186  -0.000064  -0.000000   0.000001  -0.000407  -0.017718
    44  H    0.002677  -0.000098   0.000001  -0.000007   0.000033  -0.034053
               7          8          9         10         11         12
     1  O    0.002088  -0.000000  -0.000016   0.000013  -0.000829  -0.000038
     2  H    0.000022  -0.000000  -0.000034  -0.000001  -0.000193   0.000008
     3  N   -0.004709   0.000541   0.502390  -0.025359  -0.098062   0.005821
     4  N    0.000020   0.000000  -0.078615   0.004133   0.445009  -0.030370
     5  N   -0.004328   0.000328   0.000645   0.000112  -0.000089   0.000001
     6  N   -0.000052   0.000000  -0.000006  -0.000000  -0.000003  -0.000000
     7  N    6.372661   0.003587   0.000208   0.000045  -0.000026   0.000002
     8  N    0.003587   6.353729   0.000024   0.000074  -0.000003  -0.000000
     9  C    0.000208   0.000024   4.997158   0.416037   0.531399  -0.019958
    10  H    0.000045   0.000074   0.416037   0.430420  -0.059551   0.001584
    11  C   -0.000026  -0.000003   0.531399  -0.059551   5.192736   0.369528
    12  H    0.000002  -0.000000  -0.019958   0.001584   0.369528   0.421334
    13  C   -0.001320   0.000069  -0.155013   0.007336  -0.152697   0.007140
    14  C    0.000503   0.000022   0.000054   0.000004   0.000005  -0.000000
    15  H    0.000074   0.000050   0.000004  -0.000000   0.000001  -0.000000
    16  C    0.000024  -0.000002   0.000005   0.000001  -0.000003   0.000000
    17  H    0.000001  -0.000000  -0.000000  -0.000000   0.000000  -0.000000
    18  C    0.002328   0.000070  -0.000052   0.000040  -0.000122   0.000014
    19  C   -0.077589  -0.000071   0.004099  -0.000367   0.004199  -0.000045
    20  C    0.534253  -0.000486   0.000318   0.000006  -0.000360   0.000013
    21  C   -0.058518   0.000017   0.000013  -0.000002   0.000038   0.000000
    22  H    0.004005  -0.000001   0.000000  -0.000001   0.000015   0.000000
    23  C   -0.012008  -0.000122   0.000001  -0.000000   0.000002   0.000000
    24  H   -0.000243   0.000005   0.000000   0.000000  -0.000000  -0.000000
    25  C   -0.092560   0.004696  -0.000001   0.000000  -0.000001  -0.000000
    26  H    0.003855   0.000234  -0.000000  -0.000000   0.000000  -0.000000
    27  C    0.622310  -0.080034   0.000019  -0.000001  -0.000003  -0.000000
    28  C   -0.085210   0.611149   0.000021   0.000006   0.000000  -0.000000
    29  C    0.004381  -0.088810   0.000000   0.000000  -0.000000  -0.000000
    30  H    0.000180   0.005493  -0.000000  -0.000000   0.000000   0.000000
    31  C   -0.000096  -0.032646   0.000000   0.000000   0.000000  -0.000000
    32  H    0.000006  -0.000944   0.000000   0.000000  -0.000000  -0.000000
    33  C   -0.000027  -0.042443  -0.000000   0.000001  -0.000000   0.000000
    34  H   -0.000002   0.006223   0.000000  -0.000000   0.000000   0.000000
    35  C   -0.000064   0.536562   0.000001   0.000005  -0.000000  -0.000000
    36  H    0.000069  -0.029025   0.000003  -0.000004   0.000001  -0.000000
    37  C   -0.000010   0.000000   0.012604  -0.000273  -0.064242  -0.003955
    38  H   -0.000008  -0.000000  -0.000273   0.000019   0.002328   0.000121
    39  H   -0.000000   0.000000   0.000647  -0.000010  -0.009167  -0.000470
    40  H    0.000003   0.000000  -0.000545   0.000026   0.002433  -0.000035
    41  C   -0.000009   0.000000  -0.000000  -0.000000   0.000001  -0.000000
    42  H   -0.000021   0.000000   0.000001  -0.000000   0.000002   0.000000
    43  H   -0.000000   0.000000   0.000000   0.000000   0.000000   0.000000
    44  H   -0.000003  -0.000000   0.000002   0.000000  -0.000011   0.000000
              13         14         15         16         17         18
     1  O   -0.036026  -0.000141   0.000006  -0.000330  -0.000031  -0.031284
     2  H   -0.005550   0.000083  -0.000001   0.000073   0.000002   0.018425
     3  N    0.561572   0.000466   0.000084  -0.000034   0.000002   0.002574
     4  N    0.422002  -0.000017  -0.000000  -0.000003  -0.000000  -0.000412
     5  N   -0.001814   0.498840  -0.024912  -0.094942   0.005766   0.581674
     6  N    0.000992  -0.078988   0.004224   0.444144  -0.029999   0.421534
     7  N   -0.001320   0.000503   0.000074   0.000024   0.000001   0.002328
     8  N    0.000069   0.000022   0.000050  -0.000002  -0.000000   0.000070
     9  C   -0.155013   0.000054   0.000004   0.000005  -0.000000  -0.000052
    10  H    0.007336   0.000004  -0.000000   0.000001  -0.000000   0.000040
    11  C   -0.152697   0.000005   0.000001  -0.000003   0.000000  -0.000122
    12  H    0.007140  -0.000000  -0.000000   0.000000  -0.000000   0.000014
    13  C    4.925296  -0.000271  -0.000005  -0.000293   0.000020  -0.137700
    14  C   -0.000271   5.008599   0.414406   0.537962  -0.021791  -0.159964
    15  H   -0.000005   0.414406   0.429495  -0.056911   0.001597   0.007284
    16  C   -0.000293   0.537962  -0.056911   5.178170   0.371201  -0.158089
    17  H    0.000020  -0.021791   0.001597   0.371201   0.422400   0.007373
    18  C   -0.137700  -0.159964   0.007284  -0.158089   0.007373   5.068561
    19  C    0.370756   0.004493  -0.000540   0.002734  -0.000146   0.231389
    20  C   -0.104435   0.000314   0.000007  -0.000339   0.000033  -0.138194
    21  C    0.009224  -0.000219  -0.000001  -0.000040  -0.000001  -0.009031
    22  H    0.001840  -0.000042  -0.000001  -0.000019  -0.000001  -0.002223
    23  C   -0.000407   0.000013  -0.000000   0.000010   0.000000  -0.001121
    24  H   -0.000003   0.000001   0.000000   0.000000  -0.000000   0.000034
    25  C    0.000316  -0.000008   0.000000  -0.000006  -0.000000   0.000376
    26  H    0.000004  -0.000001  -0.000000   0.000000  -0.000000   0.000002
    27  C   -0.000708   0.000146  -0.000000   0.000012  -0.000001   0.000083
    28  C   -0.000253   0.000011   0.000007  -0.000000  -0.000000  -0.000248
    29  C   -0.000002   0.000000   0.000000  -0.000000  -0.000000  -0.000003
    30  H   -0.000001  -0.000000  -0.000000   0.000000   0.000000  -0.000001
    31  C    0.000000   0.000000  -0.000000   0.000000  -0.000000   0.000000
    32  H    0.000000   0.000000   0.000000  -0.000000  -0.000000   0.000000
    33  C   -0.000000  -0.000000   0.000000  -0.000000   0.000000  -0.000000
    34  H   -0.000000  -0.000000  -0.000000   0.000000   0.000000  -0.000000
    35  C    0.000001   0.000001   0.000004  -0.000000  -0.000000   0.000002
    36  H    0.000003   0.000001  -0.000001   0.000000  -0.000000   0.000002
    37  C   -0.056460  -0.000001  -0.000000   0.000004  -0.000000   0.000804
    38  H   -0.002698  -0.000008   0.000000  -0.000034  -0.000000  -0.000632
    39  H    0.004419   0.000000   0.000000  -0.000000  -0.000000   0.000049
    40  H   -0.003610   0.000000  -0.000000   0.000000  -0.000000   0.000246
    41  C    0.000388   0.012248  -0.000269  -0.062249  -0.003819  -0.053574
    42  H    0.000377  -0.000687   0.000016   0.003466   0.000095  -0.006975
    43  H    0.000023   0.000506  -0.000027  -0.008986  -0.000585   0.004395
    44  H    0.000177  -0.000416   0.000016   0.002097   0.000052  -0.003388
              19         20         21         22         23         24
     1  O    0.214014  -0.049922   0.004065   0.014159   0.002834  -0.000004
     2  H   -0.060147  -0.003216   0.005170  -0.000937  -0.000240   0.000046
     3  N   -0.060866  -0.000775  -0.000390  -0.000060  -0.000034   0.000000
     4  N   -0.036999   0.001311   0.000180   0.000009  -0.000004  -0.000000
     5  N   -0.061968  -0.003085  -0.000017   0.000029   0.000012   0.000001
     6  N   -0.035072  -0.001631   0.001768   0.000417  -0.000043  -0.000003
     7  N   -0.077589   0.534253  -0.058518   0.004005  -0.012008  -0.000243
     8  N   -0.000071  -0.000486   0.000017  -0.000001  -0.000122   0.000005
     9  C    0.004099   0.000318   0.000013   0.000000   0.000001   0.000000
    10  H   -0.000367   0.000006  -0.000002  -0.000001  -0.000000   0.000000
    11  C    0.004199  -0.000360   0.000038   0.000015   0.000002  -0.000000
    12  H   -0.000045   0.000013   0.000000   0.000000   0.000000  -0.000000
    13  C    0.370756  -0.104435   0.009224   0.001840  -0.000407  -0.000003
    14  C    0.004493   0.000314  -0.000219  -0.000042   0.000013   0.000001
    15  H   -0.000540   0.000007  -0.000001  -0.000001  -0.000000   0.000000
    16  C    0.002734  -0.000339  -0.000040  -0.000019   0.000010   0.000000
    17  H   -0.000146   0.000033  -0.000001  -0.000001   0.000000  -0.000000
    18  C    0.231389  -0.138194  -0.009031  -0.002223  -0.001121   0.000034
    19  C    5.153426   0.388949  -0.100272  -0.004433   0.002488  -0.000345
    20  C    0.388949   5.087344   0.401250  -0.039578  -0.060494   0.007213
    21  C   -0.100272   0.401250   5.285438   0.367613   0.498507  -0.044310
    22  H   -0.004433  -0.039578   0.367613   0.430097  -0.020207  -0.004435
    23  C    0.002488  -0.060494   0.498507  -0.020207   4.888399   0.411419
    24  H   -0.000345   0.007213  -0.044310  -0.004435   0.411419   0.425025
    25  C   -0.002612  -0.079551   0.010201   0.002917   0.534945  -0.043016
    26  H    0.000148   0.000948   0.006845  -0.000388  -0.040926  -0.004802
    27  C    0.003321  -0.059543  -0.080375   0.002485  -0.034383   0.005703
    28  C    0.001122   0.011081  -0.004903   0.000315   0.007090  -0.000273
    29  C    0.000021  -0.000007  -0.000245  -0.000003   0.001594   0.000069
    30  H    0.000003  -0.000020  -0.000034   0.000004   0.000644  -0.000036
    31  C   -0.000000   0.000009   0.000004  -0.000000  -0.000030  -0.000001
    32  H   -0.000000  -0.000000  -0.000000  -0.000000  -0.000001   0.000000
    33  C    0.000000  -0.000001  -0.000001   0.000000   0.000003  -0.000000
    34  H    0.000000  -0.000000   0.000000   0.000000  -0.000000  -0.000000
    35  C   -0.000005   0.000061  -0.000000  -0.000000   0.000011  -0.000000
    36  H   -0.000004  -0.000001   0.000001  -0.000000  -0.000001   0.000000
    37  C   -0.005953   0.000841  -0.000229  -0.000042  -0.000005  -0.000000
    38  H   -0.000302   0.000438  -0.000034   0.000007  -0.000000  -0.000000
    39  H   -0.000790   0.000050  -0.000012  -0.000012  -0.000001  -0.000000
    40  H    0.001074  -0.000003   0.000006  -0.000070  -0.000007   0.000000
    41  C   -0.010102   0.002130  -0.000786  -0.000486  -0.000033   0.000000
    42  H    0.001895  -0.000233   0.000982   0.000821   0.000141  -0.000003
    43  H    0.000021   0.000012   0.000009   0.000022  -0.000000  -0.000000
    44  H    0.000108   0.000246  -0.000047  -0.000054  -0.000006  -0.000000
              25         26         27         28         29         30
     1  O   -0.000140  -0.000002   0.000033   0.000002  -0.000000   0.000000
     2  H   -0.000051   0.000000  -0.000051  -0.000000  -0.000000   0.000000
     3  N    0.000032   0.000002   0.000734  -0.000134  -0.000005  -0.000001
     4  N    0.000001   0.000000  -0.000003  -0.000001  -0.000000  -0.000000
     5  N    0.000033   0.000001   0.001441  -0.000207  -0.000005  -0.000001
     6  N    0.000012   0.000000  -0.000040  -0.000001  -0.000000  -0.000000
     7  N   -0.092560   0.003855   0.622310  -0.085210   0.004381   0.000180
     8  N    0.004696   0.000234  -0.080034   0.611149  -0.088810   0.005493
     9  C   -0.000001  -0.000000   0.000019   0.000021   0.000000  -0.000000
    10  H    0.000000  -0.000000  -0.000001   0.000006   0.000000  -0.000000
    11  C   -0.000001   0.000000  -0.000003   0.000000  -0.000000   0.000000
    12  H   -0.000000  -0.000000  -0.000000  -0.000000  -0.000000   0.000000
    13  C    0.000316   0.000004  -0.000708  -0.000253  -0.000002  -0.000001
    14  C   -0.000008  -0.000001   0.000146   0.000011   0.000000  -0.000000
    15  H    0.000000  -0.000000  -0.000000   0.000007   0.000000  -0.000000
    16  C   -0.000006   0.000000   0.000012  -0.000000  -0.000000   0.000000
    17  H   -0.000000  -0.000000  -0.000001  -0.000000  -0.000000   0.000000
    18  C    0.000376   0.000002   0.000083  -0.000248  -0.000003  -0.000001
    19  C   -0.002612   0.000148   0.003321   0.001122   0.000021   0.000003
    20  C   -0.079551   0.000948  -0.059543   0.011081  -0.000007  -0.000020
    21  C    0.010201   0.006845  -0.080375  -0.004903  -0.000245  -0.000034
    22  H    0.002917  -0.000388   0.002485   0.000315  -0.000003   0.000004
    23  C    0.534945  -0.040926  -0.034383   0.007090   0.001594   0.000644
    24  H   -0.043016  -0.004802   0.005703  -0.000273   0.000069  -0.000036
    25  C    5.329730   0.373899   0.409653  -0.180565  -0.013921  -0.001656
    26  H    0.373899   0.427897  -0.021177  -0.006881  -0.001333   0.005213
    27  C    0.409653  -0.021177   4.971994   0.311874  -0.155456  -0.006157
    28  C   -0.180565  -0.006881   0.311874   5.014469   0.453292  -0.019162
    29  C   -0.013921  -0.001333  -0.155456   0.453292   5.265522   0.370980
    30  H   -0.001656   0.005213  -0.006157  -0.019162   0.370980   0.434241
    31  C    0.001634   0.000448   0.003556  -0.054079   0.547328  -0.043923
    32  H    0.000069  -0.000045  -0.000289   0.004868  -0.044167  -0.005370
    33  C   -0.000271   0.000040  -0.001819  -0.046021  -0.022702   0.006874
    34  H   -0.000004   0.000005   0.000295   0.001800   0.005739  -0.000131
    35  C   -0.000071  -0.000050   0.009023  -0.094953  -0.058982  -0.000469
    36  H    0.000038  -0.000001  -0.000396   0.005964  -0.000303   0.000132
    37  C    0.000000   0.000000   0.000001   0.000000   0.000000   0.000000
    38  H    0.000000   0.000000   0.000000  -0.000000   0.000000   0.000000
    39  H    0.000000   0.000000   0.000000  -0.000000  -0.000000  -0.000000
    40  H   -0.000000   0.000000   0.000001  -0.000000  -0.000000  -0.000000
    41  C    0.000001   0.000000   0.000001   0.000000   0.000000   0.000000
    42  H   -0.000012   0.000000  -0.000004   0.000000   0.000000   0.000000
    43  H    0.000000   0.000000   0.000000  -0.000000   0.000000  -0.000000
    44  H    0.000000   0.000000  -0.000000  -0.000000   0.000000   0.000000
              31         32         33         34         35         36
     1  O    0.000000  -0.000000  -0.000000   0.000000   0.000000   0.000000
     2  H   -0.000000  -0.000000   0.000000   0.000000  -0.000000  -0.000000
     3  N    0.000000   0.000000  -0.000002  -0.000000   0.000024   0.000093
     4  N    0.000000   0.000000  -0.000000  -0.000000   0.000000   0.000000
     5  N    0.000000   0.000000  -0.000001  -0.000000   0.000016   0.000038
     6  N    0.000000   0.000000  -0.000000  -0.000000   0.000000   0.000000
     7  N   -0.000096   0.000006  -0.000027  -0.000002  -0.000064   0.000069
     8  N   -0.032646  -0.000944  -0.042443   0.006223   0.536562  -0.029025
     9  C    0.000000   0.000000  -0.000000   0.000000   0.000001   0.000003
    10  H    0.000000   0.000000   0.000001  -0.000000   0.000005  -0.000004
    11  C    0.000000  -0.000000  -0.000000   0.000000  -0.000000   0.000001
    12  H   -0.000000  -0.000000   0.000000   0.000000  -0.000000  -0.000000
    13  C    0.000000   0.000000  -0.000000  -0.000000   0.000001   0.000003
    14  C    0.000000   0.000000  -0.000000  -0.000000   0.000001   0.000001
    15  H   -0.000000   0.000000   0.000000  -0.000000   0.000004  -0.000001
    16  C    0.000000  -0.000000  -0.000000   0.000000  -0.000000   0.000000
    17  H   -0.000000  -0.000000   0.000000   0.000000  -0.000000  -0.000000
    18  C    0.000000   0.000000  -0.000000  -0.000000   0.000002   0.000002
    19  C   -0.000000  -0.000000   0.000000   0.000000  -0.000005  -0.000004
    20  C    0.000009  -0.000000  -0.000001  -0.000000   0.000061  -0.000001
    21  C    0.000004  -0.000000  -0.000001   0.000000  -0.000000   0.000001
    22  H   -0.000000  -0.000000   0.000000   0.000000  -0.000000  -0.000000
    23  C   -0.000030  -0.000001   0.000003  -0.000000   0.000011  -0.000001
    24  H   -0.000001   0.000000  -0.000000  -0.000000  -0.000000   0.000000
    25  C    0.001634   0.000069  -0.000271  -0.000004  -0.000071   0.000038
    26  H    0.000448  -0.000045   0.000040   0.000005  -0.000050  -0.000001
    27  C    0.003556  -0.000289  -0.001819   0.000295   0.009023  -0.000396
    28  C   -0.054079   0.004868  -0.046021   0.001800  -0.094953   0.005964
    29  C    0.547328  -0.044167  -0.022702   0.005739  -0.058982  -0.000303
    30  H   -0.043923  -0.005370   0.006874  -0.000131  -0.000469   0.000132
    31  C    4.890583   0.415150   0.537654  -0.044749  -0.055883   0.004716
    32  H    0.415150   0.427514  -0.044325  -0.005974   0.006325  -0.000389
    33  C    0.537654  -0.044325   5.147383   0.380847   0.458777  -0.075629
    34  H   -0.044749  -0.005974   0.380847   0.441375  -0.025754  -0.001302
    35  C   -0.055883   0.006325   0.458777  -0.025754   4.888440   0.422023
    36  H    0.004716  -0.000389  -0.075629  -0.001302   0.422023   0.431439
    37  C   -0.000000  -0.000000   0.000000   0.000000  -0.000000  -0.000000
    38  H   -0.000000   0.000000   0.000000   0.000000  -0.000000  -0.000000
    39  H    0.000000   0.000000  -0.000000  -0.000000   0.000000   0.000000
    40  H    0.000000   0.000000  -0.000000  -0.000000   0.000000   0.000000
    41  C   -0.000000  -0.000000   0.000000   0.000000  -0.000000  -0.000000
    42  H    0.000000   0.000000  -0.000000  -0.000000   0.000000   0.000000
    43  H    0.000000   0.000000  -0.000000  -0.000000   0.000000   0.000000
    44  H   -0.000000   0.000000   0.000000   0.000000  -0.000000  -0.000000
              37         38         39         40         41         42
     1  O    0.001127   0.005942   0.001745  -0.001491  -0.013951   0.008863
     2  H   -0.002329  -0.001891   0.000277   0.002272   0.000463  -0.000849
     3  N    0.007465   0.000155  -0.000353  -0.000111   0.000009  -0.000006
     4  N    0.246437  -0.032896  -0.018090  -0.038364  -0.000023  -0.000005
     5  N    0.000011   0.000016   0.000001   0.000001   0.006806   0.000037
     6  N   -0.000035   0.000128  -0.000001  -0.000003   0.253419  -0.030771
     7  N   -0.000010  -0.000008  -0.000000   0.000003  -0.000009  -0.000021
     8  N    0.000000  -0.000000   0.000000   0.000000   0.000000   0.000000
     9  C    0.012604  -0.000273   0.000647  -0.000545  -0.000000   0.000001
    10  H   -0.000273   0.000019  -0.000010   0.000026  -0.000000  -0.000000
    11  C   -0.064242   0.002328  -0.009167   0.002433   0.000001   0.000002
    12  H   -0.003955   0.000121  -0.000470  -0.000035  -0.000000   0.000000
    13  C   -0.056460  -0.002698   0.004419  -0.003610   0.000388   0.000377
    14  C   -0.000001  -0.000008   0.000000   0.000000   0.012248  -0.000687
    15  H   -0.000000   0.000000   0.000000  -0.000000  -0.000269   0.000016
    16  C    0.000004  -0.000034  -0.000000   0.000000  -0.062249   0.003466
    17  H   -0.000000  -0.000000  -0.000000  -0.000000  -0.003819   0.000095
    18  C    0.000804  -0.000632   0.000049   0.000246  -0.053574  -0.006975
    19  C   -0.005953  -0.000302  -0.000790   0.001074  -0.010102   0.001895
    20  C    0.000841   0.000438   0.000050  -0.000003   0.002130  -0.000233
    21  C   -0.000229  -0.000034  -0.000012   0.000006  -0.000786   0.000982
    22  H   -0.000042   0.000007  -0.000012  -0.000070  -0.000486   0.000821
    23  C   -0.000005  -0.000000  -0.000001  -0.000007  -0.000033   0.000141
    24  H   -0.000000  -0.000000  -0.000000   0.000000   0.000000  -0.000003
    25  C    0.000000   0.000000   0.000000  -0.000000   0.000001  -0.000012
    26  H    0.000000   0.000000   0.000000   0.000000   0.000000   0.000000
    27  C    0.000001   0.000000   0.000000   0.000001   0.000001  -0.000004
    28  C    0.000000  -0.000000  -0.000000  -0.000000   0.000000   0.000000
    29  C    0.000000   0.000000  -0.000000  -0.000000   0.000000   0.000000
    30  H    0.000000   0.000000  -0.000000  -0.000000   0.000000   0.000000
    31  C   -0.000000  -0.000000   0.000000   0.000000  -0.000000   0.000000
    32  H   -0.000000   0.000000   0.000000   0.000000  -0.000000   0.000000
    33  C    0.000000   0.000000  -0.000000  -0.000000   0.000000  -0.000000
    34  H    0.000000   0.000000  -0.000000  -0.000000   0.000000  -0.000000
    35  C   -0.000000  -0.000000   0.000000   0.000000  -0.000000   0.000000
    36  H   -0.000000  -0.000000   0.000000   0.000000  -0.000000   0.000000
    37  C    5.255300   0.395563   0.386709   0.394269  -0.000079   0.000007
    38  H    0.395563   0.424774  -0.025073  -0.037796   0.000007   0.000008
    39  H    0.386709  -0.025073   0.440026  -0.028898   0.000001  -0.000004
    40  H    0.394269  -0.037796  -0.028898   0.468794   0.000021  -0.000014
    41  C   -0.000079   0.000007   0.000001   0.000021   5.236109   0.390666
    42  H    0.000007   0.000008  -0.000004  -0.000014   0.390666   0.436685
    43  H   -0.000001   0.000023  -0.000000  -0.000001   0.383826  -0.028170
    44  H    0.000098   0.000384   0.000018  -0.000022   0.396876  -0.032533
              43         44
     1  O    0.001186   0.002677
     2  H   -0.000064  -0.000098
     3  N   -0.000000   0.000001
     4  N    0.000001  -0.000007
     5  N   -0.000407   0.000033
     6  N   -0.017718  -0.034053
     7  N   -0.000000  -0.000003
     8  N    0.000000  -0.000000
     9  C    0.000000   0.000002
    10  H    0.000000   0.000000
    11  C    0.000000  -0.000011
    12  H    0.000000   0.000000
    13  C    0.000023   0.000177
    14  C    0.000506  -0.000416
    15  H   -0.000027   0.000016
    16  C   -0.008986   0.002097
    17  H   -0.000585   0.000052
    18  C    0.004395  -0.003388
    19  C    0.000021   0.000108
    20  C    0.000012   0.000246
    21  C    0.000009  -0.000047
    22  H    0.000022  -0.000054
    23  C   -0.000000  -0.000006
    24  H   -0.000000  -0.000000
    25  C    0.000000   0.000000
    26  H    0.000000   0.000000
    27  C    0.000000  -0.000000
    28  C   -0.000000  -0.000000
    29  C    0.000000   0.000000
    30  H   -0.000000   0.000000
    31  C    0.000000  -0.000000
    32  H    0.000000   0.000000
    33  C   -0.000000   0.000000
    34  H   -0.000000   0.000000
    35  C    0.000000  -0.000000
    36  H    0.000000  -0.000000
    37  C   -0.000001   0.000098
    38  H    0.000023   0.000384
    39  H   -0.000000   0.000018
    40  H   -0.000001  -0.000022
    41  C    0.383826   0.396876
    42  H   -0.028170  -0.032533
    43  H    0.455209  -0.029679
    44  H   -0.029679   0.439464
 Mulliken charges:
               1
     1  O   -0.622317
     2  H    0.412129
     3  N   -0.243167
     4  N   -0.344993
     5  N   -0.250789
     6  N   -0.348935
     7  N   -0.213821
     8  N   -0.248286
     9  C   -0.211140
    10  H    0.225707
    11  C   -0.162335
    12  H    0.249307
    13  C    0.347307
    14  C   -0.216122
    15  H    0.225393
    16  C   -0.157624
    17  H    0.247832
    18  C    0.355752
    19  C    0.074367
    20  C    0.105046
    21  C   -0.291863
    22  H    0.248236
    23  C   -0.178042
    24  H    0.247955
    25  C   -0.254107
    26  H    0.256065
    27  C    0.097751
    28  C    0.069820
    29  C   -0.262982
    30  H    0.253195
    31  C   -0.169675
    32  H    0.247571
    33  C   -0.298337
    34  H    0.241633
    35  C   -0.085045
    36  H    0.242531
    37  C   -0.567625
    38  H    0.271732
    39  H    0.248938
    40  H    0.241826
    41  C   -0.537589
    42  H    0.256226
    43  H    0.240407
    44  H    0.258067
 Sum of Mulliken charges =  -0.00000
 Mulliken charges with hydrogens summed into heavy atoms:
               1
     1  O   -0.210187
     3  N   -0.243167
     4  N   -0.344993
     5  N   -0.250789
     6  N   -0.348935
     7  N   -0.213821
     8  N   -0.248286
     9  C    0.014567
    11  C    0.086972
    13  C    0.347307
    14  C    0.009271
    16  C    0.090208
    18  C    0.355752
    19  C    0.074367
    20  C    0.105046
    21  C   -0.043627
    23  C    0.069913
    25  C    0.001958
    27  C    0.097751
    28  C    0.069820
    29  C   -0.009786
    31  C    0.077896
    33  C   -0.056704
    35  C    0.157486
    37  C    0.194871
    41  C    0.217110
 Electronic spatial extent (au):  <R**2>=           8685.5090
 Charge=             -0.0000 electrons
 Dipole moment (field-independent basis, Debye):
    X=             -2.6232    Y=             -2.2301    Z=              5.4716  Tot=              6.4647
 Quadrupole moment (field-independent basis, Debye-Ang):
   XX=           -107.0655   YY=           -137.0902   ZZ=           -137.4539
   XY=             -0.7453   XZ=             -5.7190   YZ=             -1.1090
 Traceless Quadrupole moment (field-independent basis, Debye-Ang):
   XX=             20.1377   YY=             -9.8870   ZZ=            -10.2507
   XY=             -0.7453   XZ=             -5.7190   YZ=             -1.1090
 Octapole moment (field-independent basis, Debye-Ang**2):
  XXX=             27.6212  YYY=             11.4326  ZZZ=             20.0191  XYY=            -59.3297
  XXY=              5.5044  XXZ=             16.5706  XZZ=             -1.0695  YZZ=            -21.7553
  YYZ=             -5.9967  XYZ=            -37.9137
 Hexadecapole moment (field-independent basis, Debye-Ang**3):
 XXXX=          -6075.1135 YYYY=          -2403.0932 ZZZZ=          -1830.2125 XXXY=              2.6348
 XXXZ=           -140.7436 YYYX=              0.0450 YYYZ=             -1.4976 ZZZX=            -74.5215
 ZZZY=            -20.1674 XXYY=          -1468.7009 XXZZ=          -1413.7049 YYZZ=           -689.4886
 XXYZ=            -12.4268 YYXZ=             -2.4258 ZZXY=             23.9698
 N-N= 2.317247489303D+03 E-N=-7.291968725687D+03  KE= 1.138789794125D+03
 D1PCM: PCM CHGder 1st derivatives, ID1Alg=3 FixD1E=F DoIter=F DoCFld=F I1PDM=0.
 Calling FoFJK, ICntrl=      2127 FMM=F ISym2X=0 I1Cent= 0 IOpClX= 0 NMat=1 NMatS=1 NMatT=0.
 ***** Axes restored to original set *****
 -------------------------------------------------------------------
 Center     Atomic                   Forces (Hartrees/Bohr)
 Number     Number              X              Y              Z
 -------------------------------------------------------------------
      1        8          -0.123350520    0.115513781    0.072271274
      2        1           0.118993351   -0.133113852   -0.068292791
      3        7           0.005091749    0.006232156   -0.003343751
      4        7           0.010659577   -0.013401133    0.018285367
      5        7          -0.008855792    0.007913468    0.003198428
      6        7          -0.019319181   -0.008084572    0.006285737
      7        7          -0.000913509   -0.014913295   -0.003761552
      8        7           0.003032794    0.000132842    0.000914887
      9        6          -0.083799692   -0.104468879   -0.015941358
     10        1           0.075519163    0.109741313    0.001956746
     11        6          -0.077295904    0.027022600   -0.083613039
     12        1           0.083284627   -0.035514346    0.097681046
     13        6          -0.002601911    0.015846754   -0.012929156
     14        6           0.042866197   -0.125962523    0.011155488
     15        1          -0.022397932    0.130146440   -0.017985796
     16        6           0.111089344   -0.010727168   -0.027497933
     17        1          -0.129656183    0.003519951    0.034325124
     18        6           0.012143128    0.010001930   -0.005974975
     19        6           0.006248907    0.021190410   -0.001019024
     20        6           0.005814131    0.016996271    0.001068566
     21        6           0.046291852    0.100721635   -0.050763636
     22        1          -0.051361158   -0.109457190    0.058638354
     23        6           0.030837025    0.096174004    0.063536809
     24        1          -0.030900932   -0.109137688   -0.075810091
     25        6          -0.023104605   -0.002569519    0.119149116
     26        1           0.022435922    0.001511388   -0.131685527
     27        6          -0.001297657    0.005880538    0.018312191
     28        6           0.002025108    0.008751932    0.010920677
     29        6           0.012990904    0.095346002    0.079974540
     30        1          -0.015293125   -0.101982680   -0.086487636
     31        6          -0.019931393   -0.026239567    0.115860186
     32        1           0.021174076    0.019173867   -0.133787299
     33        6          -0.035547992   -0.108868174    0.032642732
     34        1           0.040568561    0.122716849   -0.040860809
     35        6          -0.023419138   -0.097874437   -0.078579479
     36        1           0.018904272    0.097263555    0.096178963
     37        6           0.009126986    0.080136308   -0.049077149
     38        1          -0.092369815   -0.002135903    0.031941873
     39        1           0.063162277   -0.005696983    0.074743836
     40        1           0.014903126   -0.078109569   -0.061115173
     41        6           0.041585824    0.078980779   -0.028764467
     42        1           0.013097986   -0.068309524   -0.069519162
     43        1          -0.094770903    0.017063832    0.015276846
     44        1           0.044340454   -0.031411600    0.082491015
 -------------------------------------------------------------------
 Cartesian Forces:  Max     0.133787299 RMS     0.062602781

 GradGradGradGradGradGradGradGradGradGradGradGradGradGradGradGradGradGrad
 Berny optimization.
 FormGI is forming the generalized inverse of G from B-inverse, IUseBI=4.
 Internal  Forces:  Max     0.191149763 RMS     0.035959557
 Search for a local minimum.
 Step number   1 out of a maximum of  243
 All quantities printed in internal units (Hartrees-Bohrs-Radians)
 Mixed Optimization -- RFO/linear search
 Second derivative matrix not updated -- first step.
 ITU=  0
     Eigenvalues ---    0.00230   0.00368   0.00539   0.00791   0.00824
     Eigenvalues ---    0.01015   0.01336   0.01432   0.01465   0.01542
     Eigenvalues ---    0.01555   0.01747   0.01840   0.01864   0.02219
     Eigenvalues ---    0.02235   0.02247   0.02281   0.02302   0.02312
     Eigenvalues ---    0.02314   0.02323   0.02339   0.02354   0.02363
     Eigenvalues ---    0.02378   0.02396   0.02420   0.02450   0.02467
     Eigenvalues ---    0.02468   0.02469   0.02508   0.02532   0.02532
     Eigenvalues ---    0.06497   0.07304   0.07534   0.07552   0.07562
     Eigenvalues ---    0.07570   0.08225   0.16000   0.16000   0.16000
     Eigenvalues ---    0.16000   0.16000   0.16000   0.16000   0.16000
     Eigenvalues ---    0.16000   0.16000   0.16000   0.16000   0.16000
     Eigenvalues ---    0.16000   0.16000   0.16000   0.16000   0.16000
     Eigenvalues ---    0.17446   0.17991   0.21995   0.22061   0.22419
     Eigenvalues ---    0.22683   0.22687   0.23517   0.24410   0.24741
     Eigenvalues ---    0.24748   0.24870   0.24890   0.24892   0.24955
     Eigenvalues ---    0.24967   0.24981   0.24994   0.25000   0.27848
     Eigenvalues ---    0.29415   0.30643   0.34433   0.35973   0.36271
     Eigenvalues ---    0.43871   0.44043   0.44548   0.45030   0.46314
     Eigenvalues ---    0.46317   0.46636   0.47095   0.47273   0.48037
     Eigenvalues ---    0.48510   0.49216   0.49609   0.50360   0.50747
     Eigenvalues ---    0.51159   0.51307   0.51347   0.51383   0.51449
     Eigenvalues ---    0.51483   0.53354   0.53996   0.54868   0.55182
     Eigenvalues ---    0.56677   0.57561   0.57624   0.57627   0.57634
     Eigenvalues ---    0.57670   0.57680   0.57687   0.57695   0.57730
     Eigenvalues ---    0.57749   0.57821   0.57939   0.60629   0.60633
     Eigenvalues ---    0.91994
 RFO step:  Lambda=-3.29547409D-01 EMin= 2.30000000D-03
 Linear search not attempted -- first point.
 Maximum step size (   0.300) exceeded in Quadratic search.
    -- Step size scaled by   0.497
 Iteration  1 RMS(Cart)=  0.04152712 RMS(Int)=  0.00027959
 Iteration  2 RMS(Cart)=  0.00055692 RMS(Int)=  0.00000829
 Iteration  3 RMS(Cart)=  0.00000020 RMS(Int)=  0.00000829
 Variable       Old X    -DE/DX   Delta X   Delta X   Delta X     New X
                                 (Linear)    (Quad)   (Total)
    R1        1.58727   0.19115   0.00000   0.07605   0.07605   1.66332
    R2        2.63778   0.01839   0.00000   0.01154   0.01154   2.64932
    R3        2.59575  -0.00070   0.00000  -0.00063  -0.00064   2.59512
    R4        2.48671   0.00047   0.00000   0.00007   0.00006   2.48678
    R5        2.59771   0.00158   0.00000   0.00121   0.00121   2.59892
    R6        2.57003   0.01883   0.00000   0.01097   0.01097   2.58101
    R7        2.76959   0.00429   0.00000   0.00308   0.00308   2.77267
    R8        2.60995  -0.00409   0.00000  -0.00273  -0.00273   2.60722
    R9        2.48717   0.00050   0.00000   0.00003   0.00003   2.48720
   R10        2.59717   0.00254   0.00000   0.00184   0.00184   2.59902
   R11        2.56222   0.01764   0.00000   0.01018   0.01018   2.57240
   R12        2.77424   0.00133   0.00000   0.00096   0.00096   2.77520
   R13        2.52670  -0.00864   0.00000  -0.00499  -0.00500   2.52171
   R14        2.53934  -0.00313   0.00000  -0.00198  -0.00198   2.53736
   R15        2.53740   0.00008   0.00000  -0.00021  -0.00021   2.53719
   R16        2.51452   0.00162   0.00000   0.00082   0.00082   2.51534
   R17        1.79571   0.13291   0.00000   0.07295   0.07295   1.86866
   R18        2.55792   0.01997   0.00000   0.01145   0.01146   2.56938
   R19        1.79533   0.13254   0.00000   0.07271   0.07271   1.86804
   R20        2.89145   0.00374   0.00000   0.00298   0.00298   2.89443
   R21        1.79563   0.13295   0.00000   0.07296   0.07296   1.86859
   R22        2.55330   0.02109   0.00000   0.01206   0.01206   2.56535
   R23        1.79408   0.13356   0.00000   0.07314   0.07314   1.86722
   R24        2.86700   0.00992   0.00000   0.00775   0.00775   2.87475
   R25        2.92471   0.00494   0.00000   0.00404   0.00404   2.92876
   R26        2.61618   0.01412   0.00000   0.00860   0.00860   2.62478
   R27        1.79483   0.13434   0.00000   0.07365   0.07365   1.86848
   R28        2.60461   0.01305   0.00000   0.00814   0.00814   2.61275
   R29        1.79512   0.13642   0.00000   0.07482   0.07482   1.86994
   R30        2.60405   0.00813   0.00000   0.00520   0.00520   2.60925
   R31        1.79624   0.13356   0.00000   0.07335   0.07335   1.86959
   R32        2.62188   0.01500   0.00000   0.00926   0.00926   2.63115
   R33        2.79905   0.00995   0.00000   0.00734   0.00734   2.80640
   R34        2.62911   0.01201   0.00000   0.00724   0.00724   2.63635
   R35        1.79519   0.13457   0.00000   0.07381   0.07381   1.86900
   R36        2.61599   0.00725   0.00000   0.00450   0.00451   2.62050
   R37        1.79467   0.13679   0.00000   0.07497   0.07497   1.86964
   R38        2.59575   0.01707   0.00000   0.01046   0.01047   2.60622
   R39        1.79569   0.13555   0.00000   0.07439   0.07439   1.87008
   R40        2.60087   0.02054   0.00000   0.01254   0.01254   2.61341
   R41        1.79525   0.13784   0.00000   0.07561   0.07561   1.87086
   R42        1.85269   0.09776   0.00000   0.05767   0.05767   1.91036
   R43        1.85230   0.09794   0.00000   0.05775   0.05775   1.91005
   R44        1.85130   0.10025   0.00000   0.05905   0.05905   1.91035
   R45        1.85097   0.09833   0.00000   0.05789   0.05789   1.90887
   R46        1.85414   0.09737   0.00000   0.05755   0.05755   1.91169
   R47        1.85195   0.09877   0.00000   0.05822   0.05822   1.91017
    A1        1.91087   0.00294   0.00000   0.00298   0.00298   1.91385
    A2        1.85989  -0.00318   0.00000  -0.00349  -0.00350   1.85639
    A3        1.86330  -0.00210   0.00000  -0.00131  -0.00131   1.86199
    A4        2.11541   0.00543   0.00000   0.00441   0.00441   2.11981
    A5        2.30208  -0.00334   0.00000  -0.00311  -0.00311   2.29897
    A6        1.84001   0.00190   0.00000   0.00073   0.00072   1.84073
    A7        1.85393   0.00070   0.00000   0.00119   0.00120   1.85512
    A8        2.14311   0.00248   0.00000   0.00184   0.00183   2.14494
    A9        2.28534  -0.00318   0.00000  -0.00303  -0.00303   2.28231
   A10        2.06242   0.00533   0.00000   0.00351   0.00351   2.06593
   A11        2.06165   0.00205   0.00000   0.00111   0.00111   2.06276
   A12        2.18819  -0.01129   0.00000  -0.01106  -0.01106   2.17713
   A13        1.90659   0.00604   0.00000   0.00532   0.00532   1.91192
   A14        2.18840   0.00525   0.00000   0.00574   0.00574   2.19414
   A15        1.86246  -0.00513   0.00000  -0.00413  -0.00413   1.85833
   A16        2.21022  -0.00916   0.00000  -0.00983  -0.00984   2.20038
   A17        2.21050   0.01429   0.00000   0.01397   0.01397   2.22447
   A18        1.93235   0.00440   0.00000   0.00365   0.00365   1.93600
   A19        2.14541   0.01164   0.00000   0.01006   0.01006   2.15547
   A20        2.20471  -0.01600   0.00000  -0.01366  -0.01366   2.19105
   A21        2.18636  -0.01034   0.00000  -0.01024  -0.01024   2.17612
   A22        1.91225   0.00394   0.00000   0.00348   0.00348   1.91572
   A23        2.18458   0.00640   0.00000   0.00676   0.00676   2.19134
   A24        1.86604  -0.00625   0.00000  -0.00497  -0.00497   1.86107
   A25        2.20865  -0.00832   0.00000  -0.00913  -0.00913   2.19952
   A26        2.20849   0.01457   0.00000   0.01411   0.01410   2.22260
   A27        1.95243  -0.00029   0.00000  -0.00041  -0.00042   1.95201
   A28        2.11103   0.01721   0.00000   0.01488   0.01489   2.12591
   A29        2.21591  -0.01688   0.00000  -0.01441  -0.01441   2.20150
   A30        1.93137  -0.00173   0.00000  -0.00288  -0.00287   1.92850
   A31        1.89980  -0.00780   0.00000  -0.00861  -0.00859   1.89121
   A32        1.93706  -0.00375   0.00000  -0.00515  -0.00514   1.93192
   A33        1.89292   0.00771   0.00000   0.00911   0.00908   1.90200
   A34        1.95299  -0.00108   0.00000  -0.00013  -0.00020   1.95279
   A35        1.84659   0.00708   0.00000   0.00822   0.00819   1.85477
   A36        2.04146   0.00699   0.00000   0.00620   0.00620   2.04767
   A37        2.15050  -0.00041   0.00000  -0.00070  -0.00070   2.14980
   A38        2.08884  -0.00649   0.00000  -0.00537  -0.00537   2.08347
   A39        2.11353   0.00141   0.00000   0.00126   0.00126   2.11479
   A40        2.05665   0.00076   0.00000   0.00113   0.00113   2.05779
   A41        2.11300  -0.00218   0.00000  -0.00239  -0.00239   2.11061
   A42        2.09442   0.00283   0.00000   0.00211   0.00211   2.09654
   A43        2.09326  -0.00538   0.00000  -0.00394  -0.00394   2.08932
   A44        2.09550   0.00255   0.00000   0.00183   0.00183   2.09733
   A45        2.10704  -0.00136   0.00000  -0.00170  -0.00170   2.10534
   A46        2.06977  -0.00052   0.00000   0.00010   0.00011   2.06987
   A47        2.10638   0.00188   0.00000   0.00159   0.00159   2.10797
   A48        2.13138   0.00031   0.00000   0.00002   0.00002   2.13140
   A49        2.02233   0.00690   0.00000   0.00604   0.00604   2.02837
   A50        2.12915  -0.00719   0.00000  -0.00604  -0.00604   2.12311
   A51        2.02141   0.00677   0.00000   0.00612   0.00612   2.02753
   A52        2.12535   0.00202   0.00000   0.00112   0.00112   2.12647
   A53        2.13642  -0.00879   0.00000  -0.00724  -0.00723   2.12918
   A54        2.10568   0.00036   0.00000   0.00055   0.00055   2.10623
   A55        2.07251   0.00225   0.00000   0.00190   0.00190   2.07441
   A56        2.10499  -0.00260   0.00000  -0.00245  -0.00245   2.10254
   A57        2.09953   0.00095   0.00000   0.00044   0.00044   2.09996
   A58        2.08421  -0.00410   0.00000  -0.00313  -0.00312   2.08109
   A59        2.09945   0.00316   0.00000   0.00269   0.00268   2.10213
   A60        2.11025   0.00185   0.00000   0.00137   0.00137   2.11162
   A61        2.06190  -0.00207   0.00000  -0.00109  -0.00109   2.06081
   A62        2.11104   0.00022   0.00000  -0.00028  -0.00028   2.11076
   A63        2.15943  -0.00007   0.00000   0.00018   0.00018   2.15961
   A64        2.06205  -0.00720   0.00000  -0.00744  -0.00744   2.05461
   A65        2.06171   0.00727   0.00000   0.00726   0.00726   2.06897
   A66        1.91055   0.00194   0.00000   0.00208   0.00207   1.91263
   A67        1.91081  -0.00667   0.00000  -0.00694  -0.00694   1.90387
   A68        1.91132   0.00428   0.00000   0.00440   0.00440   1.91572
   A69        1.90976   0.00172   0.00000   0.00164   0.00164   1.91140
   A70        1.91048  -0.00119   0.00000  -0.00089  -0.00090   1.90959
   A71        1.91087  -0.00007   0.00000  -0.00029  -0.00028   1.91059
   A72        1.91216   0.00172   0.00000   0.00177   0.00177   1.91393
   A73        1.91025  -0.00710   0.00000  -0.00727  -0.00727   1.90297
   A74        1.91160   0.00207   0.00000   0.00214   0.00214   1.91374
   A75        1.90959   0.00225   0.00000   0.00221   0.00221   1.91180
   A76        1.91128  -0.00114   0.00000  -0.00103  -0.00103   1.91025
   A77        1.90892   0.00220   0.00000   0.00218   0.00218   1.91110
    D1       -1.33795   0.00344   0.00000   0.00401   0.00402  -1.33394
    D2        2.86664  -0.00013   0.00000  -0.00007  -0.00007   2.86658
    D3        0.84121  -0.00195   0.00000  -0.00200  -0.00202   0.83920
    D4       -3.13983  -0.00009   0.00000  -0.00009  -0.00010  -3.13993
    D5        0.00410  -0.00057   0.00000  -0.00072  -0.00072   0.00337
    D6        0.00772  -0.00037   0.00000  -0.00058  -0.00058   0.00714
    D7        3.11119   0.00015   0.00000   0.00047   0.00049   3.11168
    D8        0.01817  -0.00152   0.00000  -0.00209  -0.00208   0.01609
    D9       -3.12494  -0.00060   0.00000  -0.00080  -0.00081  -3.12575
   D10       -3.05744  -0.00120   0.00000  -0.00171  -0.00170  -3.05913
   D11        0.08263  -0.00027   0.00000  -0.00042  -0.00043   0.08221
   D12       -0.01635   0.00108   0.00000   0.00160   0.00161  -0.01475
   D13       -3.11822  -0.00023   0.00000  -0.00015  -0.00014  -3.11836
   D14        3.04940   0.00118   0.00000   0.00158   0.00158   3.05098
   D15       -0.05247  -0.00013   0.00000  -0.00017  -0.00016  -0.05263
   D16        2.14331  -0.00097   0.00000  -0.00116  -0.00116   2.14215
   D17        0.04993  -0.00018   0.00000  -0.00019  -0.00019   0.04974
   D18       -2.04529   0.00138   0.00000   0.00173   0.00173  -2.04356
   D19       -0.91336  -0.00075   0.00000  -0.00087  -0.00087  -0.91423
   D20       -3.00674   0.00004   0.00000   0.00010   0.00010  -3.00664
   D21        1.18123   0.00160   0.00000   0.00201   0.00202   1.18325
   D22        3.12949   0.00020   0.00000   0.00032   0.00032   3.12980
   D23       -0.01078   0.00022   0.00000   0.00042   0.00042  -0.01036
   D24        0.01545  -0.00020   0.00000  -0.00033  -0.00033   0.01511
   D25        3.06948  -0.00085   0.00000  -0.00051  -0.00050   3.06898
   D26        0.00679   0.00006   0.00000   0.00017   0.00017   0.00696
   D27       -3.13630   0.00018   0.00000   0.00023   0.00023  -3.13607
   D28        3.10944  -0.00011   0.00000   0.00003   0.00003   3.10947
   D29       -0.03366   0.00000   0.00000   0.00009   0.00009  -0.03357
   D30       -0.01426   0.00007   0.00000   0.00009   0.00009  -0.01417
   D31       -3.06186  -0.00140   0.00000  -0.00158  -0.00158  -3.06344
   D32       -3.11250   0.00008   0.00000   0.00008   0.00008  -3.11242
   D33        0.12308  -0.00140   0.00000  -0.00159  -0.00159   0.12149
   D34        2.18975  -0.00052   0.00000  -0.00069  -0.00069   2.18906
   D35        0.09593   0.00003   0.00000  -0.00001  -0.00001   0.09591
   D36       -1.99672   0.00042   0.00000   0.00047   0.00047  -1.99625
   D37       -1.00136  -0.00059   0.00000  -0.00072  -0.00072  -1.00207
   D38       -3.09518  -0.00005   0.00000  -0.00004  -0.00004  -3.09522
   D39        1.09536   0.00034   0.00000   0.00044   0.00044   1.09579
   D40       -3.12253  -0.00024   0.00000  -0.00049  -0.00050  -3.12303
   D41       -0.05538   0.00090   0.00000   0.00136   0.00136  -0.05402
   D42        0.00481  -0.00003   0.00000  -0.00015  -0.00015   0.00466
   D43        3.11951   0.00035   0.00000   0.00046   0.00046   3.11997
   D44        3.12674   0.00065   0.00000   0.00097   0.00097   3.12772
   D45       -0.01862   0.00058   0.00000   0.00086   0.00086  -0.01776
   D46        0.04839  -0.00121   0.00000  -0.00170  -0.00170   0.04669
   D47       -3.09304  -0.00113   0.00000  -0.00161  -0.00161  -3.09465
   D48       -0.01395   0.00121   0.00000   0.00170   0.00170  -0.01225
   D49        3.12916   0.00031   0.00000   0.00044   0.00043   3.12960
   D50        3.12998   0.00077   0.00000   0.00109   0.00109   3.13107
   D51       -0.01009  -0.00013   0.00000  -0.00017  -0.00018  -0.01027
   D52       -3.11416  -0.00216   0.00000  -0.00339  -0.00338  -3.11754
   D53       -1.03142  -0.00794   0.00000  -0.00999  -0.00999  -1.04141
   D54        0.99894   0.00481   0.00000   0.00556   0.00556   1.00450
   D55       -0.01683  -0.00097   0.00000  -0.00166  -0.00166  -0.01849
   D56        2.06591  -0.00675   0.00000  -0.00826  -0.00826   2.05765
   D57       -2.18692   0.00600   0.00000   0.00729   0.00729  -2.17964
   D58        0.00235  -0.00021   0.00000  -0.00038  -0.00039   0.00196
   D59       -3.13774  -0.00030   0.00000  -0.00041  -0.00042  -3.13816
   D60       -3.13792  -0.00017   0.00000  -0.00027  -0.00027  -3.13818
   D61        0.00518  -0.00026   0.00000  -0.00030  -0.00030   0.00488
   D62        3.06690   0.00025   0.00000   0.00006   0.00006   3.06697
   D63        0.96444   0.00236   0.00000   0.00322   0.00325   0.96770
   D64       -1.13350  -0.00429   0.00000  -0.00591  -0.00595  -1.13945
   D65       -0.17643   0.00079   0.00000   0.00095   0.00094  -0.17549
   D66       -2.27889   0.00289   0.00000   0.00410   0.00413  -2.27476
   D67        1.90634  -0.00376   0.00000  -0.00503  -0.00507   1.90128
   D68       -3.07141   0.00156   0.00000   0.00280   0.00279  -3.06862
   D69        0.14186   0.00021   0.00000   0.00082   0.00082   0.14268
   D70       -0.90450  -0.00429   0.00000  -0.00490  -0.00490  -0.90940
   D71        2.30878  -0.00564   0.00000  -0.00687  -0.00687   2.30191
   D72        1.15373   0.00869   0.00000   0.01096   0.01097   1.16469
   D73       -1.91618   0.00734   0.00000   0.00899   0.00899  -1.90719
   D74       -3.09390  -0.00001   0.00000  -0.00004  -0.00004  -3.09393
   D75        0.04852  -0.00071   0.00000  -0.00099  -0.00098   0.04753
   D76       -0.02868   0.00171   0.00000   0.00234   0.00234  -0.02634
   D77        3.11374   0.00102   0.00000   0.00139   0.00139   3.11513
   D78       -3.13119   0.00005   0.00000  -0.00001  -0.00001  -3.13120
   D79        0.00921  -0.00041   0.00000  -0.00064  -0.00064   0.00857
   D80        0.01122  -0.00064   0.00000  -0.00095  -0.00095   0.01027
   D81       -3.13156  -0.00110   0.00000  -0.00159  -0.00159  -3.13315
   D82        3.08446   0.00120   0.00000   0.00161   0.00161   3.08607
   D83       -0.05569   0.00137   0.00000   0.00182   0.00182  -0.05387
   D84       -0.05832   0.00073   0.00000   0.00097   0.00097  -0.05735
   D85        3.08471   0.00090   0.00000   0.00119   0.00119   3.08590
   D86        0.04993  -0.00084   0.00000  -0.00125  -0.00125   0.04868
   D87       -3.06314  -0.00146   0.00000  -0.00208  -0.00208  -3.06521
   D88       -3.09023  -0.00066   0.00000  -0.00103  -0.00103  -3.09125
   D89        0.07989  -0.00129   0.00000  -0.00186  -0.00186   0.07804
   D90       -0.00967  -0.00024   0.00000  -0.00035  -0.00035  -0.01002
   D91        3.13572  -0.00020   0.00000  -0.00026  -0.00026   3.13546
   D92        3.10507   0.00026   0.00000   0.00036   0.00036   3.10542
   D93       -0.03273   0.00031   0.00000   0.00044   0.00044  -0.03228
   D94        3.11660   0.00022   0.00000   0.00037   0.00037   3.11697
   D95       -0.02477   0.00031   0.00000   0.00051   0.00051  -0.02425
   D96       -0.02901   0.00018   0.00000   0.00028   0.00029  -0.02873
   D97        3.11280   0.00027   0.00000   0.00043   0.00043   3.11323
   D98       -3.10080  -0.00072   0.00000  -0.00100  -0.00100  -3.10181
   D99        0.04016  -0.00101   0.00000  -0.00137  -0.00137   0.03879
   D100       0.04101  -0.00063   0.00000  -0.00086  -0.00086   0.04015
   D101      -3.10121  -0.00091   0.00000  -0.00123  -0.00122  -3.10244
   D102       3.12772   0.00056   0.00000   0.00076   0.00076   3.12848
   D103      -0.01323   0.00046   0.00000   0.00063   0.00063  -0.01260
   D104      -0.01451   0.00027   0.00000   0.00039   0.00039  -0.01411
   D105       3.12773   0.00017   0.00000   0.00027   0.00027   3.12800
   D106      -0.03260   0.00073   0.00000   0.00098   0.00097  -0.03162
   D107       3.10883   0.00065   0.00000   0.00089   0.00088   3.10971
   D108       3.10964   0.00062   0.00000   0.00085   0.00085   3.11049
   D109      -0.03212   0.00054   0.00000   0.00076   0.00076  -0.03136
         Item               Value     Threshold  Converged?
 Maximum Force            0.191150     0.000450     NO 
 RMS     Force            0.035960     0.000300     NO 
 Maximum Displacement     0.158073     0.001800     NO 
 RMS     Displacement     0.041617     0.001200     NO 
 Predicted change in Energy=-1.380574D-01
 GradGradGradGradGradGradGradGradGradGradGradGradGradGradGradGradGradGrad

                          Input orientation:                          
 ---------------------------------------------------------------------
 Center     Atomic      Atomic             Coordinates (Angstroms)
 Number     Number       Type             X           Y           Z
 ---------------------------------------------------------------------
      1          8           0       -2.907917    1.242504    9.768447
      2          1           0       -2.359290    0.634819    9.445230
      3          7           0       -0.754443    4.195949    9.844699
      4          7           0       -0.662012    2.357711   11.066705
      5          7           0       -3.595158    4.753774    9.272848
      6          7           0       -4.951921    3.125137    9.924924
      7          7           0       -1.853932    3.604387    7.199190
      8          7           0       -1.022522    5.909591    6.138122
      9          6           0        0.287521    4.303863   10.732704
     10          1           0        0.887299    5.086698   10.805249
     11          6           0        0.362426    3.174127   11.485535
     12          1           0        1.017778    2.967698   12.196225
     13          6           0       -1.304641    3.020066   10.059852
     14          6           0       -4.848596    5.276008    9.517150
     15          1           0       -5.090430    6.229436    9.415907
     16          6           0       -5.688345    4.286669    9.915784
     17          1           0       -6.643537    4.371016   10.154149
     18          6           0       -3.692658    3.468346    9.538300
     19          6           0       -2.534441    2.510775    9.302084
     20          6           0       -2.298983    2.483560    7.770484
     21          6           0       -2.633455    1.344207    7.049894
     22          1           0       -2.998267    0.542888    7.499823
     23          6           0       -2.440495    1.364573    5.680969
     24          1           0       -2.675893    0.573948    5.134465
     25          6           0       -1.920071    2.493492    5.079978
     26          1           0       -1.732641    2.506443    4.108636
     27          6           0       -1.663371    3.610834    5.870086
     28          6           0       -1.194626    4.890828    5.280716
     29          6           0       -0.951165    5.029988    3.914093
     30          1           0       -1.063663    4.262309    3.300746
     31          6           0       -0.547584    6.264625    3.428550
     32          1           0       -0.401511    6.396533    2.458951
     33          6           0       -0.353690    7.305428    4.312401
     34          1           0       -0.055240    8.194120    3.995424
     35          6           0       -0.587816    7.071256    5.655131
     36          1           0       -0.424470    7.805449    6.298877
     37          6           0       -0.948454    1.083900   11.736137
     38          1           0       -1.905531    1.079846   12.061632
     39          1           0       -0.323637    0.976448   12.523335
     40          1           0       -0.810268    0.319261   11.089471
     41          6           0       -5.507594    1.831703   10.343211
     42          1           0       -5.366301    1.148807    9.612424
     43          1           0       -6.498035    1.939404   10.518722
     44          1           0       -5.047119    1.521074   11.187740
 ---------------------------------------------------------------------
                    Distance matrix (angstroms):
                    1          2          3          4          5
     1  O    0.000000
     2  H    0.880194   0.000000
     3  N    3.655968   3.926418   0.000000
     4  N    2.823695   2.911751   2.209290   0.000000
     5  N    3.612055   4.303821   2.950906   4.190751   0.000000
     6  N    2.783298   3.626779   4.332654   4.505100   2.217761
     7  N    3.645607   3.757448   2.925327   4.234684   2.941601
     8  N    6.206099   6.367663   4.092327   6.085783   4.216737
     9  C    4.529076   4.703731   1.373276   2.191044   4.172385
    10  H    5.500586   5.675317   2.100335   3.148983   4.748843
    11  C    4.168297   4.244840   2.232456   1.375291   4.801431
    12  H    4.927624   4.941142   3.190461   2.114141   5.745901
    13  C    2.411459   2.679449   1.315945   1.365811   2.978521
    14  C    4.483140   5.267110   4.246870   5.333392   1.379681
    15  H    5.455011   6.225731   4.808297   6.109524   2.105679
    16  C    4.125461   4.963873   4.935248   5.505408   2.238969
    17  H    4.887864   5.728569   5.899816   6.376896   3.196217
    18  C    2.371321   3.132955   3.042432   3.571324   1.316167
    19  C    1.401960   1.889545   2.510505   2.577462   2.481335
    20  C    2.429583   2.495246   3.101652   3.682470   3.015135
    21  C    2.734264   2.513172   4.412942   4.587870   4.182289
    22  H    2.375769   2.049720   4.886516   4.634039   4.607760
    23  C    4.115927   3.835205   5.310001   5.758080   5.071639
    24  H    4.687706   4.322805   6.244771   6.513755   5.953336
    25  C    4.952025   4.764767   5.192265   6.118991   5.049252
    26  H    5.917117   5.689895   6.059185   7.041527   5.931994
    27  C    4.728118   4.703470   4.118988   5.438556   4.076384
    28  C    6.032028   6.067391   4.637516   6.338615   4.660306
    29  C    7.242056   7.203736   5.992196   7.640978   5.981910
    30  H    7.372357   7.252035   6.551590   8.006181   6.505075
    31  C    8.425388   8.436672   6.744566   8.580122   6.762115
    32  H    9.288423   9.264898   7.714687   9.511749   7.702417
    33  C    8.547020   8.652479   6.358913   8.378281   6.451673
    34  H    9.475786   9.599587   7.119569   9.188844   7.226216
    35  C    7.501772   7.676633   5.084056   7.176917   5.244302
    36  H    7.828006   8.066041   5.070525   7.243374   5.311355
    37  C    2.781448   2.727707   3.646920   1.467236   5.151777
    38  H    2.507974   2.692490   3.993732   2.041852   4.912220
    39  H    3.786648   3.706120   4.210211   2.035720   5.961267
    40  H    2.645301   2.280916   4.072013   2.043961   5.542621
    41  C    2.726872   3.485788   5.332037   4.927453   3.652613
    42  H    2.465112   3.055201   5.532474   5.070180   4.030886
    43  H    3.733301   4.470295   6.207669   5.876601   4.230788
    44  H    2.582282   3.323584   5.233143   4.465846   4.028070
                    6          7          8          9         10
     6  N    0.000000
     7  N    4.154135   0.000000
     8  N    6.126436   2.670406   0.000000
     9  C    5.430806   4.190562   5.040313   0.000000
    10  H    6.222473   4.766052   5.109466   0.988851   0.000000
    11  C    5.538970   4.844596   6.164062   1.359657   2.096713
    12  H    6.389123   5.798486   7.036914   2.111991   2.538109
    13  C    3.651287   2.970949   4.879437   2.153101   3.103415
    14  C    2.191620   4.139476   5.143743   5.366781   5.881796
    15  H    3.148802   4.720131   5.233933   5.862094   6.242545
    16  C    1.375340   4.748485   6.218883   6.031470   6.683583
    17  H    2.113368   5.679772   7.077534   6.955487   7.592734
    18  C    1.361254   2.978398   4.964928   4.238693   5.019983
    19  C    2.570911   2.466017   4.883492   3.636661   4.539073
    20  C    3.477257   1.334429   4.003954   4.333388   5.112584
    21  C    4.100341   2.395487   4.926374   5.554705   6.364325
    22  H    4.045477   3.282173   5.878715   5.949189   6.831520
    23  C    5.236220   2.768721   4.782972   6.449924   7.154486
    24  H    5.885352   3.757961   5.675389   7.350807   8.075831
    25  C    5.750182   2.393642   3.687138   6.332789   6.883660
    26  H    6.676507   3.282030   4.025481   7.154722   7.639793
    27  C    5.243298   1.342711   2.401419   5.285010   5.748037
    28  C    6.229253   2.402116   1.342625   5.680270   5.907051
    29  C    7.467570   3.693128   2.392718   6.968146   7.132405
    30  H    7.764756   4.031780   3.281148   7.553901   7.797656
    31  C    8.453250   4.795950   2.773697   7.608722   7.606714
    32  H    9.335363   5.689945   3.762853   8.562069   8.546192
    33  C    8.373707   4.927675   2.393524   7.116238   6.972797
    34  H    9.210377   5.879206   3.278089   7.787331   7.544413
    35  C    7.269690   4.000793   1.331058   5.848626   5.712981
    36  H    7.453278   4.528007   1.994440   5.694459   5.423996
    37  C    4.845089   5.268456   7.391247   3.592028   4.500992
    38  H    4.246083   5.478988   7.693770   4.119443   5.043140
    39  H    5.726222   6.131426   8.099091   3.827736   4.616529
    40  H    5.136380   5.197651   7.470790   4.148431   5.068626
    41  C    1.468573   5.135807   7.377520   6.312419   7.190488
    42  H    2.043342   4.918364   7.321492   6.570777   7.485809
    43  H    2.036916   5.946356   8.058118   7.188896   8.033101
    44  H    2.043718   5.517713   7.807374   6.034017   6.933779
                   11         12         13         14         15
    11  C    0.000000
    12  H    0.988524   0.000000
    13  C    2.198959   3.156020   0.000000
    14  C    5.953754   6.849824   4.235967   0.000000
    15  H    6.584217   7.461857   5.004690   0.988817   0.000000
    16  C    6.349306   7.205010   4.565292   1.357527   2.093257
    17  H    7.231089   8.052026   5.507973   2.108693   2.531968
    18  C    4.507992   5.431705   2.485075   2.145759   3.097154
    19  C    3.687727   4.604681   1.531665   3.612213   4.513810
    20  C    4.621859   5.551799   2.552990   4.165230   4.952897
    21  C    5.656750   6.515516   3.692438   5.143273   5.958205
    22  H    5.839826   6.638110   3.944430   5.467700   6.354947
    23  C    6.695060   7.548392   4.817202   5.984526   6.681228
    24  H    7.505225   8.321160   5.667739   6.785126   7.493016
    25  C    6.834048   7.713416   5.045312   6.000595   6.542839
    26  H    7.697645   8.554920   5.988653   6.828740   7.300860
    27  C    5.985635   6.900885   4.246391   5.120502   5.583427
    28  C    6.623538   7.511153   5.133420   5.607783   5.836863
    29  C    7.905471   8.759194   6.475731   6.829696   6.988716
    30  H    8.379059   9.227023   6.876536   7.348264   7.581533
    31  C    8.677229   9.496958   7.421217   7.519782   7.515793
    32  H    9.614921  10.420450   8.365995   8.417263   8.391253
    33  C    8.308689   9.102280   7.232000   7.170226   7.045584
    34  H    9.026435   9.783659   8.069023   7.872807   7.654722
    35  C    7.077017   7.886889   6.027234   6.024314   5.926689
    36  H    6.997840   7.762900   6.149758   6.027292   5.828455
    37  C    2.479971   2.761601   2.585640   6.140747   7.001141
    38  H    3.140308   3.482505   2.851779   5.722219   6.607701
    39  H    2.525373   2.423112   3.347759   6.928104   7.744179
    40  H    3.111646   3.403068   2.932383   6.584044   7.486707
    41  C    6.128959   6.877835   4.376906   3.602761   4.513753
    42  H    6.358363   7.123262   4.494317   4.160634   5.091906
    43  H    7.037414   7.769096   5.324446   3.854441   4.647787
    44  H    5.664313   6.316070   4.186317   4.114585   5.030898
                   16         17         18         19         20
    16  C    0.000000
    17  H    0.988091   0.000000
    18  C    2.189728   3.146707   0.000000
    19  C    3.671177   4.590336   1.521252   0.000000
    20  C    4.397873   5.302782   2.457093   1.549831   0.000000
    21  C    5.118960   5.905821   3.438901   2.538315   1.388973
    22  H    5.204736   5.915066   3.632612   2.708479   2.080495
    23  C    6.084474   6.834734   4.568673   3.799352   2.374496
    24  H    6.761669   7.440239   5.367040   4.597864   3.276778
    25  C    6.387518   7.182161   4.895818   4.266606   2.717075
    26  H    7.248432   8.008855   5.852194   5.254979   3.705456
    27  C    5.746724   6.613102   4.194532   3.707762   2.299188
    28  C    6.484009   7.328791   5.137182   4.861189   3.635037
    29  C    7.682037   8.472051   6.448738   6.154969   4.813800
    30  H    8.071369   8.838322   6.815355   6.422391   4.966742
    31  C    8.510226   9.272544   7.418875   7.248268   6.017994
    32  H    9.381177  10.113440   8.338051   8.153340   6.864702
    33  C    8.304779   9.071878   7.292594   7.255433   6.244431
    34  H    9.058184   9.795492   8.141696   8.161341   7.203885
    35  C    7.205726   8.012753   6.140033   6.155290   5.333832
    36  H    7.291928   8.083022   6.323399   6.442422   5.831118
    37  C    6.003164   6.763267   4.248144   3.236656   4.416941
    38  H    5.403522   6.076100   3.907168   3.171465   4.532015
    39  H    6.821801   7.554950   5.144929   4.197413   5.363112
    40  H    6.396366   7.163699   4.542141   3.312139   4.232745
    41  C    2.498443   2.788229   2.573028   3.222534   4.164015
    42  H    3.168898   3.508194   2.861265   3.157642   3.818737
    43  H    2.555148   2.463092   3.342010   4.185302   5.047866
    44  H    3.110877   3.426226   2.889132   3.293746   4.489573
                   21         22         23         24         25
    21  C    0.000000
    22  H    0.988755   0.000000
    23  C    1.382607   2.072319   0.000000
    24  H    2.064938   2.387427   0.989529   0.000000
    25  C    2.389632   3.289835   1.380757   2.063707   0.000000
    26  H    3.288352   4.117949   2.068129   2.382559   0.989345
    27  C    2.733241   3.721597   2.384402   3.284664   1.392342
    28  C    4.216484   5.204050   3.761232   4.566289   2.512725
    29  C    5.123313   6.097717   4.333039   4.931561   2.954975
    30  H    5.003566   5.933720   3.994747   4.423327   2.651002
    31  C    6.455657   7.437700   5.715506   6.310598   4.339629
    32  H    7.182222   8.149766   6.313436   6.799535   4.940600
    33  C    6.944591   7.930031   6.443717   7.168071   5.118344
    34  H    7.930844   8.915356   7.427867   8.138320   6.095163
    35  C    6.239318   7.199496   5.999943   6.844426   4.802252
    36  H    6.869592   7.798173   6.777245   7.662857   5.651498
    37  C    4.986769   4.737170   6.242597   6.842965   6.872804
    38  H    5.071220   4.721493   6.409377   6.988207   7.123349
    39  H    5.952232   5.707652   7.172845   7.764697   7.762319
    40  H    4.548924   4.209860   5.744755   6.245600   6.486367
    41  C    4.398211   4.005324   5.600161   6.060653   6.403898
    42  H    3.751425   3.230759   4.905429   5.255557   5.850448
    43  H    5.227045   4.828290   6.340182   6.742660   7.130547
    44  H    4.793623   4.330747   6.094547   6.569771   6.930280
                   26         27         28         29         30
    26  H    0.000000
    27  C    2.080188   0.000000
    28  C    2.710816   1.485080   0.000000
    29  C    2.648931   2.519354   1.395098   0.000000
    30  H    2.045308   2.717641   2.081458   0.989030   0.000000
    31  C    3.998851   3.774743   2.395099   1.386707   2.071700
    32  H    4.430143   4.581293   3.295229   2.070507   2.387881
    33  C    4.997328   4.218017   2.734063   2.386053   3.284521
    34  H    5.930950   5.206434   3.723159   3.289533   4.118086
    35  C    4.953765   3.630089   2.294051   2.707399   3.695909
    36  H    5.881151   4.394717   3.181951   3.696997   4.685211
    37  C    7.798548   6.427056   7.498384   8.761049   9.015063
    38  H    8.081783   6.693264   7.810877   9.104770   9.358949
    39  H    8.667949   7.280152   8.278679   9.536458   9.818384
    40  H    7.373371   6.229304   7.401932   8.584688   8.733617
    41  C    7.319527   6.160536   7.320436   8.504330   8.674830
    42  H    6.733375   5.811915   7.083028   8.187061   8.248870
    43  H    8.007478   6.912125   8.017091   9.161910   9.328851
    44  H    7.878479   6.640353   7.816001   9.055123   9.251322
                   31         32         33         34         35
    31  C    0.000000
    32  H    0.989373   0.000000
    33  C    1.379151   2.064862   0.000000
    34  H    2.070435   2.389974   0.989606   0.000000
    35  C    2.368530   3.271930   1.382959   2.073424   0.000000
    36  H    3.260073   4.090306   2.049663   2.365014   0.990016
    37  C    9.798806  10.704643   9.704277  10.548540   8.541494
    38  H   10.161499  11.078840  10.060649  10.913303   8.869984
    39  H   10.522837  11.431326  10.367079  11.175513   9.186332
    40  H    9.700828  10.563436   9.743904  10.625864   8.670120
    41  C    9.595052  10.443720   9.638208  10.512036   8.581097
    42  H    9.361192  10.166608   9.545705  10.459182   8.577266
    43  H   10.216944  11.045066  10.250151  11.098851   9.215265
    44  H   10.146532  11.024677  10.136928  11.008079   9.016632
                   36         37         38         39         40
    36  H    0.000000
    37  C    8.661268   0.000000
    38  H    8.979790   1.010921   0.000000
    39  H    9.240633   1.010754   1.651136   0.000000
    40  H    8.896159   1.010913   1.650209   1.650658   0.000000
    41  C    8.824989   4.825475   4.061171   5.688392   4.990918
    42  H    8.928167   4.902219   4.240319   5.825082   4.860788
    43  H    9.439585   5.745593   4.920417   6.562694   5.941491
    44  H    9.206695   4.158235   3.290584   4.938797   4.405102
                   41         42         43         44
    41  C    0.000000
    42  H    1.010129   0.000000
    43  H    1.011621   1.651436   0.000000
    44  H    1.010819   1.649873   1.651588   0.000000
 Stoichiometry    C19H18N6O
 Framework group  C1[X(C19H18N6O)]
 Deg. of freedom   126
 Full point group                 C1      NOp   1
 Largest Abelian subgroup         C1      NOp   1
 Largest concise Abelian subgroup C1      NOp   1
                         Standard orientation:                         
 ---------------------------------------------------------------------
 Center     Atomic      Atomic             Coordinates (Angstroms)
 Number     Number       Type             X           Y           Z
 ---------------------------------------------------------------------
      1          8           0       -2.668893   -0.481953    1.237255
      2          1           0       -2.522026   -0.202784    2.058982
      3          7           0       -0.792545    1.978236   -0.710280
      4          7           0       -2.640430    2.236154    0.472836
      5          7           0       -0.835247   -0.737335   -1.864271
      6          7           0       -2.503770   -1.982964   -1.100789
      7          7           0        0.873274   -0.127311    0.451294
      8          7           0        3.052294    0.591673   -0.914725
      9          6           0       -1.208036    3.283132   -0.812761
     10          1           0       -0.747003    3.981596   -1.339472
     11          6           0       -2.340259    3.458811   -0.080727
     12          1           0       -2.855588    4.293942    0.038319
     13          6           0       -1.662836    1.372149    0.068799
     14          6           0       -1.148202   -1.701890   -2.799798
     15          1           0       -0.693692   -1.808781   -3.671437
     16          6           0       -2.168184   -2.471771   -2.341760
     17          1           0       -2.594042   -3.236861   -2.799587
     18          6           0       -1.673614   -0.929551   -0.868033
     19          6           0       -1.592474   -0.117965    0.416082
     20          6           0       -0.244284   -0.492888    1.082261
     21          6           0       -0.246847   -1.254138    2.244043
     22          1           0       -1.093757   -1.542105    2.665296
     23          6           0        0.973746   -1.598039    2.794941
     24          1           0        1.010377   -2.147040    3.617391
     25          6           0        2.140854   -1.173898    2.191242
     26          1           0        3.020152   -1.372174    2.599073
     27          6           0        2.053160   -0.460407    0.998825
     28          6           0        3.265208   -0.054799    0.242593
     29          6           0        4.551986   -0.332917    0.704274
     30          1           0        4.689448   -0.791907    1.569498
     31          6           0        5.637554    0.045792   -0.071019
     32          1           0        6.558321   -0.170511    0.219256
     33          6           0        5.418323    0.725713   -1.250723
     34          1           0        6.174390    1.017966   -1.818412
     35          6           0        4.110943    0.988065   -1.617471
     36          1           0        3.946454    1.499618   -2.448968
     37          6           0       -3.867256    2.028069    1.250255
     38          1           0       -4.407718    1.280451    0.836819
     39          1           0       -4.410521    2.880394    1.244775
     40          1           0       -3.631272    1.785051    2.202725
     41          6           0       -3.601111   -2.535187   -0.296053
     42          1           0       -3.255772   -2.794479    0.617112
     43          1           0       -3.972819   -3.352650   -0.761847
     44          1           0       -4.330854   -1.842955   -0.195833
 ---------------------------------------------------------------------
 Rotational constants (GHZ):           0.3142592           0.1480876           0.1382810
 Standard basis: 6-311G(d) (5D, 7F)
 There are   548 symmetry adapted cartesian basis functions of A   symmetry.
 There are   522 symmetry adapted basis functions of A   symmetry.
   522 basis functions,   922 primitive gaussians,   548 cartesian basis functions
    91 alpha electrons       91 beta electrons
       nuclear repulsion energy      2307.0345493466 Hartrees.
 NAtoms=   44 NActive=   44 NUniq=   44 SFac= 1.00D+00 NAtFMM=   60 NAOKFM=F Big=F
 Integral buffers will be    131072 words long.
 Raffenetti 2 integral format.
 Two-electron integral symmetry is turned on.
 Nuclear repulsion after empirical dispersion term =     2306.9336937234 Hartrees.
 ------------------------------------------------------------------------------
 Polarizable Continuum Model (PCM)
 =================================
 Model                : PCM.
 Atomic radii         : UFF (Universal Force Field).
 Polarization charges : Total charges.
 Charge compensation  : None.
 Solution method      : On-the-fly selection.
 Cavity type          : SAS (Solvent Accessible Surface) (Alpha=1.000).
 Cavity algorithm     : GePol (No added spheres)
                        Default sphere list used, NSphG=   44.
                        Lebedev-Laikov grids with approx.  5.0 points / Ang**2.
                        Smoothing algorithm: York/Karplus (Gamma=1.0000).
                        Polarization charges: spherical gaussians, with
                                              point-specific exponents (IZeta= 3).
                        Self-potential: point-specific (ISelfS= 7).
                        Self-field    : sphere-specific E.n sum rule (ISelfD= 2).
 1st derivatives      : Analytical E(r).r(x)/FMM algorithm (CHGder, D1EAlg=3).
                        Cavity 1st derivative terms included.
 Solvent              : Acetonitrile, Eps=  35.688000 Eps(inf)=   1.806874
                        RSolv=   2.155000 Ang.
 ------------------------------------------------------------------------------
 One-electron integrals computed using PRISM.
 NBasis=   522 RedAO= T EigKep=  2.41D-04  NBF=   522
 NBsUse=   522 1.00D-06 EigRej= -1.00D+00 NBFU=   522
 Initial guess from the checkpoint file:  "1.chk"
 B after Tr=    -0.000000    0.000000   -0.000000
         Rot=    0.999986    0.004759   -0.001850    0.001353 Ang=   0.61 deg.
 ExpMin= 1.03D-01 ExpMax= 8.59D+03 ExpMxC= 1.30D+03 IAcc=3 IRadAn=         5 AccDes= 0.00D+00
 Harris functional with IExCor=  402 and IRadAn=       5 diagonalized for initial guess.
 HarFok:  IExCor=  402 AccDes= 0.00D+00 IRadAn=         5 IDoV= 1 UseB2=F ITyADJ=14
 ICtDFT=  3500011 ScaDFX=  1.000000  1.000000  1.000000  1.000000
 FoFCou: FMM=F IPFlag=           0 FMFlag=      100000 FMFlg1=           0
         NFxFlg=           0 DoJE=T BraDBF=F KetDBF=T FulRan=T
         wScrn=  0.000000 ICntrl=       500 IOpCl=  0 I1Cent=   200000004 NGrid=           0
         NMat0=    1 NMatS0=      1 NMatT0=    0 NMatD0=    1 NMtDS0=    0 NMtDT0=    0
 Petite list used in FoFCou.
 Requested convergence on RMS density matrix=1.00D-08 within  32 cycles.
 Requested convergence on MAX density matrix=1.00D-06.
 Requested convergence on             energy=1.00D-06.
 No special actions if energy rises.
 Inv3:  Mode=1 IEnd=   128197107.
 Iteration    1 A*A^-1 deviation from unit magnitude is 3.55D-15 for   2548.
 Iteration    1 A*A^-1 deviation from orthogonality  is 2.55D-15 for   6358   1765.
 Iteration    1 A^-1*A deviation from unit magnitude is 3.77D-15 for   2548.
 Iteration    1 A^-1*A deviation from orthogonality  is 2.66D-15 for   4969   4838.
 Error on total polarization charges = -0.00020
 SCF Done:  E(RB3LYP) =  -1138.76271651     A.U. after   11 cycles
            NFock= 11  Conv=0.99D-08     -V/T= 2.0012
 QCSCF skips out because SCF is already converged.
 D1PCM: PCM CHGder 1st derivatives, ID1Alg=3 FixD1E=F DoIter=F DoCFld=F I1PDM=0.
 Calling FoFJK, ICntrl=      2127 FMM=F ISym2X=0 I1Cent= 0 IOpClX= 0 NMat=1 NMatS=1 NMatT=0.
 ***** Axes restored to original set *****
 -------------------------------------------------------------------
 Center     Atomic                   Forces (Hartrees/Bohr)
 Number     Number              X              Y              Z
 -------------------------------------------------------------------
      1        8          -0.072397060    0.063683634    0.042523739
      2        1           0.069191605   -0.076086171   -0.039576772
      3        7           0.004743587    0.003849859   -0.001595877
      4        7           0.007653214   -0.012338193    0.015011140
      5        7          -0.007834554    0.005743104    0.003226962
      6        7          -0.015612281   -0.008143300    0.005406163
      7        7          -0.000502968   -0.012021040   -0.003440749
      8        7           0.003101185    0.000276833    0.000045000
      9        6          -0.053323068   -0.066716335   -0.010324250
     10        1           0.046980621    0.068998524    0.000338295
     11        6          -0.045667659    0.022951580   -0.052653481
     12        1           0.049693978   -0.026560166    0.061438295
     13        6          -0.003063640    0.011954803   -0.010214932
     14        6           0.028666556   -0.080062755    0.006175448
     15        1          -0.013382227    0.081656234   -0.011037900
     16        6           0.069018041   -0.000618560   -0.018164412
     17        1          -0.080762272   -0.003247165    0.022485523
     18        6           0.009291411    0.006636240   -0.004859822
     19        6           0.006108065    0.018579160   -0.001349560
     20        6           0.003224662    0.011707565    0.000936190
     21        6           0.029741866    0.062773769   -0.031902989
     22        1          -0.033282934   -0.068164533    0.036178625
     23        6           0.019813682    0.059446541    0.038835768
     24        1          -0.019094728   -0.068773668   -0.047130658
     25        6          -0.014517320   -0.001406227    0.074712505
     26        1           0.013084952    0.000157102   -0.082450466
     27        6          -0.001107023    0.004575299    0.013641811
     28        6           0.001831654    0.006692916    0.007807313
     29        6           0.008568539    0.060832234    0.049332797
     30        1          -0.010193227   -0.063942572   -0.053612390
     31        6          -0.012507546   -0.015844981    0.072253262
     32        1           0.013468182    0.010316851   -0.084035546
     33        6          -0.022511665   -0.067715829    0.021095585
     34        1           0.025810538    0.076559049   -0.026461853
     35        6          -0.015066785   -0.061797293   -0.049659479
     36        1           0.011264567    0.060873053    0.060728989
     37        6           0.005885933    0.054650901   -0.033110826
     38        1          -0.060118403   -0.001558239    0.020777070
     39        1           0.041379495   -0.004817325    0.048781975
     40        1           0.009645414   -0.051469636   -0.039500551
     41        6           0.026899890    0.053498041   -0.018974695
     42        1           0.008936090   -0.044130421   -0.045330624
     43        1          -0.062219725    0.010279239    0.010303020
     44        1           0.029161362   -0.021278120    0.053352358
 -------------------------------------------------------------------
 Cartesian Forces:  Max     0.084035546 RMS     0.039214254

 GradGradGradGradGradGradGradGradGradGradGradGradGradGradGradGradGradGrad
 Berny optimization.
 Using GEDIIS/GDIIS optimizer.
 FormGI is forming the generalized inverse of G from B-inverse, IUseBI=4.
 Internal  Forces:  Max     0.110190147 RMS     0.022554758
 Search for a local minimum.
 Step number   2 out of a maximum of  243
 All quantities printed in internal units (Hartrees-Bohrs-Radians)
 Mixed Optimization -- RFO/linear search
 Update second derivatives using D2CorX and points    1    2
 DE= -1.32D-01 DEPred=-1.38D-01 R= 9.59D-01
 TightC=F SS=  1.41D+00  RLast= 3.01D-01 DXNew= 5.0454D-01 9.0366D-01
 Trust test= 9.59D-01 RLast= 3.01D-01 DXMaxT set to 5.05D-01
 ITU=  1  0
 Use linear search instead of GDIIS.
 Linear search step of   0.600 exceeds DXMaxT=   0.505 but not scaled.
 Quartic linear search produced a step of  2.00000.
 Iteration  1 RMS(Cart)=  0.08256075 RMS(Int)=  0.00106277
 Iteration  2 RMS(Cart)=  0.00224071 RMS(Int)=  0.00004971
 Iteration  3 RMS(Cart)=  0.00000306 RMS(Int)=  0.00004963
 Iteration  4 RMS(Cart)=  0.00000000 RMS(Int)=  0.00004963
 Variable       Old X    -DE/DX   Delta X   Delta X   Delta X     New X
                                 (Linear)    (Quad)   (Total)
    R1        1.66332   0.11019   0.15211   0.00000   0.15211   1.81543
    R2        2.64932   0.01305   0.02307   0.00000   0.02307   2.67239
    R3        2.59512  -0.00168  -0.00127   0.00000  -0.00129   2.59382
    R4        2.48678  -0.00021   0.00012   0.00000   0.00010   2.48687
    R5        2.59892   0.00180   0.00242   0.00000   0.00245   2.60137
    R6        2.58101   0.01503   0.02195   0.00000   0.02195   2.60296
    R7        2.77267   0.00201   0.00616   0.00000   0.00616   2.77883
    R8        2.60722  -0.00466  -0.00547   0.00000  -0.00548   2.60174
    R9        2.48720  -0.00028   0.00005   0.00000   0.00003   2.48723
   R10        2.59902   0.00204   0.00368   0.00000   0.00371   2.60272
   R11        2.57240   0.01439   0.02036   0.00000   0.02036   2.59276
   R12        2.77520   0.00020   0.00192   0.00000   0.00192   2.77712
   R13        2.52171  -0.00707  -0.00999   0.00000  -0.01000   2.51170
   R14        2.53736  -0.00335  -0.00396   0.00000  -0.00397   2.53339
   R15        2.53719  -0.00087  -0.00042   0.00000  -0.00043   2.53676
   R16        2.51534   0.00008   0.00163   0.00000   0.00162   2.51696
   R17        1.86866   0.08314   0.14589   0.00000   0.14589   2.01455
   R18        2.56938   0.01254   0.02291   0.00000   0.02292   2.59230
   R19        1.86804   0.08266   0.14542   0.00000   0.14542   2.01346
   R20        2.89443   0.00219   0.00596   0.00000   0.00596   2.90038
   R21        1.86859   0.08314   0.14592   0.00000   0.14592   2.01452
   R22        2.56535   0.01380   0.02411   0.00000   0.02413   2.58948
   R23        1.86722   0.08322   0.14629   0.00000   0.14629   2.01351
   R24        2.87475   0.00658   0.01550   0.00000   0.01550   2.89025
   R25        2.92876   0.00336   0.00808   0.00000   0.00808   2.93684
   R26        2.62478   0.00984   0.01720   0.00000   0.01719   2.64197
   R27        1.86848   0.08399   0.14729   0.00000   0.14729   2.01577
   R28        2.61275   0.00845   0.01628   0.00000   0.01628   2.62903
   R29        1.86994   0.08552   0.14963   0.00000   0.14963   2.01957
   R30        2.60925   0.00515   0.01040   0.00000   0.01041   2.61966
   R31        1.86959   0.08343   0.14670   0.00000   0.14670   2.01629
   R32        2.63115   0.01052   0.01853   0.00000   0.01853   2.64968
   R33        2.80640   0.00757   0.01469   0.00000   0.01469   2.82108
   R34        2.63635   0.00828   0.01449   0.00000   0.01449   2.65084
   R35        1.86900   0.08404   0.14762   0.00000   0.14762   2.01661
   R36        2.62050   0.00427   0.00901   0.00000   0.00902   2.62952
   R37        1.86964   0.08572   0.14995   0.00000   0.14995   2.01959
   R38        2.60622   0.01109   0.02093   0.00000   0.02095   2.62716
   R39        1.87008   0.08501   0.14879   0.00000   0.14879   2.01887
   R40        2.61341   0.01313   0.02508   0.00000   0.02508   2.63849
   R41        1.87086   0.08649   0.15121   0.00000   0.15121   2.02207
   R42        1.91036   0.06361   0.11535   0.00000   0.11535   2.02571
   R43        1.91005   0.06408   0.11551   0.00000   0.11551   2.02555
   R44        1.91035   0.06552   0.11809   0.00000   0.11809   2.02844
   R45        1.90887   0.06388   0.11579   0.00000   0.11579   2.02465
   R46        1.91169   0.06380   0.11510   0.00000   0.11510   2.02678
   R47        1.91017   0.06440   0.11644   0.00000   0.11644   2.02661
    A1        1.91385   0.00030   0.00597   0.00000   0.00597   1.91982
    A2        1.85639  -0.00125  -0.00700   0.00000  -0.00706   1.84933
    A3        1.86199  -0.00226  -0.00262   0.00000  -0.00258   1.85940
    A4        2.11981   0.00300   0.00881   0.00000   0.00879   2.12860
    A5        2.29897  -0.00075  -0.00623   0.00000  -0.00624   2.29273
    A6        1.84073   0.00224   0.00143   0.00000   0.00138   1.84211
    A7        1.85512  -0.00042   0.00239   0.00000   0.00242   1.85754
    A8        2.14494   0.00056   0.00367   0.00000   0.00365   2.14859
    A9        2.28231  -0.00015  -0.00606   0.00000  -0.00608   2.27623
   A10        2.06593   0.00485   0.00702   0.00000   0.00699   2.07292
   A11        2.06276   0.00172   0.00221   0.00000   0.00218   2.06494
   A12        2.17713  -0.00909  -0.02212   0.00000  -0.02212   2.15501
   A13        1.91192   0.00432   0.01065   0.00000   0.01064   1.92256
   A14        2.19414   0.00477   0.01148   0.00000   0.01148   2.20562
   A15        1.85833  -0.00304  -0.00826   0.00000  -0.00822   1.85011
   A16        2.20038  -0.00855  -0.01968   0.00000  -0.01970   2.18068
   A17        2.22447   0.01159   0.02793   0.00000   0.02791   2.25238
   A18        1.93600   0.00226   0.00730   0.00000   0.00729   1.94329
   A19        2.15547   0.00690   0.02012   0.00000   0.02013   2.17561
   A20        2.19105  -0.00913  -0.02732   0.00000  -0.02732   2.16373
   A21        2.17612  -0.00852  -0.02047   0.00000  -0.02047   2.15565
   A22        1.91572   0.00295   0.00695   0.00000   0.00695   1.92267
   A23        2.19134   0.00556   0.01352   0.00000   0.01353   2.20486
   A24        1.86107  -0.00388  -0.00994   0.00000  -0.00990   1.85117
   A25        2.19952  -0.00798  -0.01827   0.00000  -0.01829   2.18123
   A26        2.22260   0.01186   0.02821   0.00000   0.02819   2.25078
   A27        1.95201  -0.00090  -0.00083   0.00000  -0.00084   1.95117
   A28        2.12591   0.01067   0.02977   0.00000   0.02978   2.15570
   A29        2.20150  -0.00973  -0.02882   0.00000  -0.02882   2.17268
   A30        1.92850  -0.00090  -0.00574   0.00000  -0.00567   1.92282
   A31        1.89121  -0.00573  -0.01718   0.00000  -0.01703   1.87419
   A32        1.93192  -0.00273  -0.01028   0.00000  -0.01022   1.92170
   A33        1.90200   0.00549   0.01816   0.00000   0.01799   1.91999
   A34        1.95279  -0.00141  -0.00040   0.00000  -0.00083   1.95196
   A35        1.85477   0.00550   0.01637   0.00000   0.01615   1.87092
   A36        2.04767   0.00377   0.01241   0.00000   0.01241   2.06008
   A37        2.14980  -0.00087  -0.00141   0.00000  -0.00143   2.14837
   A38        2.08347  -0.00282  -0.01074   0.00000  -0.01073   2.07274
   A39        2.11479   0.00157   0.00251   0.00000   0.00251   2.11730
   A40        2.05779   0.00056   0.00227   0.00000   0.00227   2.06006
   A41        2.11061  -0.00213  -0.00478   0.00000  -0.00478   2.10582
   A42        2.09654   0.00194   0.00422   0.00000   0.00421   2.10075
   A43        2.08932  -0.00374  -0.00788   0.00000  -0.00786   2.08146
   A44        2.09733   0.00180   0.00366   0.00000   0.00365   2.10097
   A45        2.10534  -0.00162  -0.00340   0.00000  -0.00341   2.10193
   A46        2.06987  -0.00015   0.00022   0.00000   0.00023   2.07011
   A47        2.10797   0.00177   0.00318   0.00000   0.00318   2.11114
   A48        2.13140  -0.00057   0.00003   0.00000   0.00003   2.13143
   A49        2.02837   0.00417   0.01209   0.00000   0.01209   2.04046
   A50        2.12311  -0.00359  -0.01209   0.00000  -0.01209   2.11102
   A51        2.02753   0.00402   0.01223   0.00000   0.01224   2.03977
   A52        2.12647   0.00074   0.00224   0.00000   0.00222   2.12869
   A53        2.12918  -0.00476  -0.01447   0.00000  -0.01446   2.11472
   A54        2.10623   0.00071   0.00110   0.00000   0.00110   2.10733
   A55        2.07441   0.00180   0.00380   0.00000   0.00381   2.07822
   A56        2.10254  -0.00251  -0.00490   0.00000  -0.00491   2.09763
   A57        2.09996   0.00062   0.00088   0.00000   0.00086   2.10083
   A58        2.08109  -0.00285  -0.00624   0.00000  -0.00622   2.07487
   A59        2.10213   0.00223   0.00537   0.00000   0.00536   2.10749
   A60        2.11162   0.00157   0.00274   0.00000   0.00273   2.11435
   A61        2.06081  -0.00166  -0.00218   0.00000  -0.00217   2.05864
   A62        2.11076   0.00009  -0.00056   0.00000  -0.00056   2.11020
   A63        2.15961   0.00031   0.00035   0.00000   0.00035   2.15996
   A64        2.05461  -0.00593  -0.01487   0.00000  -0.01487   2.03974
   A65        2.06897   0.00562   0.01452   0.00000   0.01452   2.08349
   A66        1.91263   0.00228   0.00415   0.00000   0.00412   1.91675
   A67        1.90387  -0.00519  -0.01387   0.00000  -0.01385   1.89002
   A68        1.91572   0.00421   0.00880   0.00000   0.00879   1.92451
   A69        1.91140   0.00094   0.00328   0.00000   0.00328   1.91468
   A70        1.90959  -0.00140  -0.00179   0.00000  -0.00184   1.90774
   A71        1.91059  -0.00083  -0.00057   0.00000  -0.00053   1.91006
   A72        1.91393   0.00209   0.00354   0.00000   0.00354   1.91747
   A73        1.90297  -0.00556  -0.01455   0.00000  -0.01454   1.88843
   A74        1.91374   0.00240   0.00428   0.00000   0.00427   1.91801
   A75        1.91180   0.00131   0.00442   0.00000   0.00442   1.91623
   A76        1.91025  -0.00148  -0.00206   0.00000  -0.00208   1.90817
   A77        1.91110   0.00124   0.00436   0.00000   0.00437   1.91547
    D1       -1.33394   0.00287   0.00804   0.00000   0.00809  -1.32585
    D2        2.86658   0.00023  -0.00013   0.00000  -0.00010   2.86648
    D3        0.83920  -0.00153  -0.00403   0.00000  -0.00411   0.83508
    D4       -3.13993  -0.00012  -0.00019   0.00000  -0.00023  -3.14016
    D5        0.00337  -0.00050  -0.00145   0.00000  -0.00144   0.00193
    D6        0.00714  -0.00030  -0.00117   0.00000  -0.00117   0.00597
    D7        3.11168   0.00026   0.00097   0.00000   0.00108   3.11276
    D8        0.01609  -0.00127  -0.00416   0.00000  -0.00411   0.01199
    D9       -3.12575  -0.00049  -0.00162   0.00000  -0.00166  -3.12741
   D10       -3.05913  -0.00110  -0.00340   0.00000  -0.00333  -3.06246
   D11        0.08221  -0.00031  -0.00085   0.00000  -0.00088   0.08133
   D12       -0.01475   0.00093   0.00321   0.00000   0.00323  -0.01151
   D13       -3.11836  -0.00006  -0.00028   0.00000  -0.00022  -3.11858
   D14        3.05098   0.00092   0.00317   0.00000   0.00318   3.05416
   D15       -0.05263  -0.00007  -0.00033   0.00000  -0.00027  -0.05291
   D16        2.14215  -0.00087  -0.00232   0.00000  -0.00235   2.13980
   D17        0.04974  -0.00022  -0.00038   0.00000  -0.00040   0.04934
   D18       -2.04356   0.00144   0.00347   0.00000   0.00349  -2.04007
   D19       -0.91423  -0.00064  -0.00175   0.00000  -0.00176  -0.91599
   D20       -3.00664   0.00001   0.00019   0.00000   0.00019  -3.00645
   D21        1.18325   0.00166   0.00404   0.00000   0.00408   1.18733
   D22        3.12980   0.00019   0.00064   0.00000   0.00065   3.13045
   D23       -0.01036   0.00024   0.00084   0.00000   0.00086  -0.00950
   D24        0.01511  -0.00019  -0.00067   0.00000  -0.00068   0.01443
   D25        3.06898  -0.00026  -0.00099   0.00000  -0.00093   3.06806
   D26        0.00696   0.00011   0.00034   0.00000   0.00034   0.00730
   D27       -3.13607   0.00014   0.00045   0.00000   0.00045  -3.13563
   D28        3.10947   0.00008   0.00006   0.00000   0.00006   3.10953
   D29       -0.03357   0.00011   0.00017   0.00000   0.00017  -0.03339
   D30       -0.01417   0.00004   0.00018   0.00000   0.00019  -0.01398
   D31       -3.06344  -0.00115  -0.00316   0.00000  -0.00315  -3.06659
   D32       -3.11242   0.00006   0.00016   0.00000   0.00016  -3.11226
   D33        0.12149  -0.00113  -0.00318   0.00000  -0.00317   0.11832
   D34        2.18906  -0.00059  -0.00137   0.00000  -0.00138   2.18768
   D35        0.09591  -0.00005  -0.00003   0.00000  -0.00004   0.09588
   D36       -1.99625   0.00038   0.00093   0.00000   0.00094  -1.99531
   D37       -1.00207  -0.00062  -0.00143   0.00000  -0.00144  -1.00351
   D38       -3.09522  -0.00009  -0.00009   0.00000  -0.00009  -3.09531
   D39        1.09579   0.00034   0.00088   0.00000   0.00089   1.09668
   D40       -3.12303  -0.00039  -0.00100   0.00000  -0.00103  -3.12406
   D41       -0.05402   0.00080   0.00273   0.00000   0.00274  -0.05128
   D42        0.00466  -0.00003  -0.00030   0.00000  -0.00032   0.00434
   D43        3.11997   0.00041   0.00091   0.00000   0.00091   3.12088
   D44        3.12772   0.00061   0.00194   0.00000   0.00196   3.12967
   D45       -0.01776   0.00058   0.00173   0.00000   0.00174  -0.01602
   D46        0.04669  -0.00116  -0.00340   0.00000  -0.00340   0.04329
   D47       -3.09465  -0.00108  -0.00322   0.00000  -0.00323  -3.09788
   D48       -0.01225   0.00104   0.00340   0.00000   0.00340  -0.00885
   D49        3.12960   0.00025   0.00086   0.00000   0.00083   3.13042
   D50        3.13107   0.00068   0.00218   0.00000   0.00218   3.13325
   D51       -0.01027  -0.00011  -0.00035   0.00000  -0.00039  -0.01065
   D52       -3.11754  -0.00193  -0.00677   0.00000  -0.00675  -3.12429
   D53       -1.04141  -0.00610  -0.01998   0.00000  -0.02000  -1.06140
   D54        1.00450   0.00328   0.01112   0.00000   0.01112   1.01562
   D55       -0.01849  -0.00098  -0.00332   0.00000  -0.00330  -0.02178
   D56        2.05765  -0.00515  -0.01653   0.00000  -0.01655   2.04110
   D57       -2.17964   0.00423   0.01457   0.00000   0.01457  -2.16507
   D58        0.00196  -0.00025  -0.00077   0.00000  -0.00078   0.00118
   D59       -3.13816  -0.00026  -0.00083   0.00000  -0.00084  -3.13900
   D60       -3.13818  -0.00019  -0.00053   0.00000  -0.00053  -3.13871
   D61        0.00488  -0.00020  -0.00060   0.00000  -0.00059   0.00429
   D62        3.06697  -0.00010   0.00013   0.00000   0.00013   3.06710
   D63        0.96770   0.00117   0.00651   0.00000   0.00674   0.97444
   D64       -1.13945  -0.00329  -0.01189   0.00000  -0.01209  -1.15154
   D65       -0.17549   0.00050   0.00188   0.00000   0.00186  -0.17363
   D66       -2.27476   0.00177   0.00827   0.00000   0.00847  -2.26629
   D67        1.90128  -0.00270  -0.01014   0.00000  -0.01036   1.89092
   D68       -3.06862   0.00166   0.00558   0.00000   0.00553  -3.06309
   D69        0.14268   0.00045   0.00163   0.00000   0.00158   0.14426
   D70       -0.90940  -0.00253  -0.00980   0.00000  -0.00977  -0.91917
   D71        2.30191  -0.00375  -0.01375   0.00000  -0.01373   2.28818
   D72        1.16469   0.00675   0.02193   0.00000   0.02197   1.18666
   D73       -1.90719   0.00553   0.01798   0.00000   0.01801  -1.88918
   D74       -3.09393   0.00017  -0.00007   0.00000  -0.00006  -3.09400
   D75        0.04753  -0.00058  -0.00197   0.00000  -0.00196   0.04557
   D76       -0.02634   0.00165   0.00468   0.00000   0.00466  -0.02168
   D77        3.11513   0.00090   0.00278   0.00000   0.00276   3.11789
   D78       -3.13120   0.00001  -0.00002   0.00000  -0.00003  -3.13123
   D79        0.00857  -0.00046  -0.00129   0.00000  -0.00130   0.00727
   D80        0.01027  -0.00074  -0.00191   0.00000  -0.00191   0.00836
   D81       -3.13315  -0.00121  -0.00318   0.00000  -0.00318  -3.13633
   D82        3.08607   0.00112   0.00321   0.00000   0.00321   3.08927
   D83       -0.05387   0.00125   0.00365   0.00000   0.00364  -0.05023
   D84       -0.05735   0.00065   0.00194   0.00000   0.00194  -0.05541
   D85        3.08590   0.00078   0.00238   0.00000   0.00237   3.08827
   D86        0.04868  -0.00080  -0.00250   0.00000  -0.00251   0.04617
   D87       -3.06521  -0.00139  -0.00416   0.00000  -0.00416  -3.06937
   D88       -3.09125  -0.00067  -0.00206   0.00000  -0.00207  -3.09333
   D89        0.07804  -0.00126  -0.00372   0.00000  -0.00372   0.07432
   D90       -0.01002  -0.00021  -0.00069   0.00000  -0.00070  -0.01072
   D91        3.13546  -0.00018  -0.00052   0.00000  -0.00052   3.13494
   D92        3.10542   0.00029   0.00071   0.00000   0.00071   3.10613
   D93       -0.03228   0.00031   0.00089   0.00000   0.00089  -0.03139
   D94        3.11697   0.00022   0.00074   0.00000   0.00075   3.11772
   D95       -0.02425   0.00033   0.00103   0.00000   0.00104  -0.02321
   D96       -0.02873   0.00021   0.00057   0.00000   0.00058  -0.02815
   D97        3.11323   0.00031   0.00086   0.00000   0.00087   3.11410
   D98       -3.10181  -0.00069  -0.00201   0.00000  -0.00201  -3.10382
   D99        0.03879  -0.00095  -0.00273   0.00000  -0.00273   0.03606
   D100       0.04015  -0.00059  -0.00172   0.00000  -0.00172   0.03843
   D101      -3.10244  -0.00084  -0.00245   0.00000  -0.00244  -3.10487
   D102       3.12848   0.00052   0.00152   0.00000   0.00151   3.12998
   D103      -0.01260   0.00043   0.00127   0.00000   0.00126  -0.01133
   D104      -0.01411   0.00027   0.00079   0.00000   0.00078  -0.01333
   D105       3.12800   0.00018   0.00054   0.00000   0.00054   3.12854
   D106      -0.03162   0.00068   0.00195   0.00000   0.00194  -0.02968
   D107       3.10971   0.00061   0.00177   0.00000   0.00176   3.11148
   D108       3.11049   0.00059   0.00170   0.00000   0.00170   3.11219
   D109      -0.03136   0.00052   0.00152   0.00000   0.00152  -0.02984
         Item               Value     Threshold  Converged?
 Maximum Force            0.110190     0.000450     NO 
 RMS     Force            0.022555     0.000300     NO 
 Maximum Displacement     0.310487     0.001800     NO 
 RMS     Displacement     0.082953     0.001200     NO 
 Predicted change in Energy=-8.489679D-02
 GradGradGradGradGradGradGradGradGradGradGradGradGradGradGradGradGradGrad

                          Input orientation:                          
 ---------------------------------------------------------------------
 Center     Atomic      Atomic             Coordinates (Angstroms)
 Number     Number       Type             X           Y           Z
 ---------------------------------------------------------------------
      1          8           0       -2.912422    1.293607    9.775862
      2          1           0       -2.316086    0.629692    9.420173
      3          7           0       -0.717268    4.234985    9.894451
      4          7           0       -0.676444    2.354403   11.082023
      5          7           0       -3.673851    4.812893    9.340658
      6          7           0       -4.964251    3.108850    9.962604
      7          7           0       -1.844061    3.654104    7.200069
      8          7           0       -0.983503    5.964914    6.084751
      9          6           0        0.318874    4.289315   10.793044
     10          1           0        0.977257    5.123079   10.881593
     11          6           0        0.365372    3.134026   11.531248
     12          1           0        1.048770    2.855534   12.299784
     13          6           0       -1.296764    3.068189   10.080513
     14          6           0       -4.943748    5.274627    9.604637
     15          1           0       -5.228020    6.298246    9.516175
     16          6           0       -5.753031    4.237617    9.988530
     17          1           0       -6.783677    4.256463   10.258181
     18          6           0       -3.713769    3.518116    9.573683
     19          6           0       -2.535194    2.577405    9.318223
     20          6           0       -2.295111    2.548079    7.783050
     21          6           0       -2.636539    1.394543    7.070742
     22          1           0       -3.036443    0.536958    7.563157
     23          6           0       -2.442080    1.395185    5.693176
     24          1           0       -2.699153    0.536687    5.110907
     25          6           0       -1.914627    2.523147    5.083892
     26          1           0       -1.713220    2.527189    4.036104
     27          6           0       -1.651153    3.651533    5.873413
     28          6           0       -1.169756    4.923688    5.258198
     29          6           0       -0.930869    5.018251    3.879164
     30          1           0       -1.064624    4.171895    3.243088
     31          6           0       -0.514430    6.234603    3.346919
     32          1           0       -0.359722    6.339285    2.294649
     33          6           0       -0.306230    7.307475    4.206194
     34          1           0        0.023613    8.254488    3.837792
     35          6           0       -0.541199    7.110183    5.568298
     36          1           0       -0.361583    7.912203    6.253482
     37          6           0       -1.011173    1.066608   11.708037
     38          1           0       -2.029025    1.079453   12.044062
     39          1           0       -0.356542    0.918614   12.543786
     40          1           0       -0.879601    0.266140   11.005088
     41          6           0       -5.453655    1.778557   10.350542
     42          1           0       -5.278772    1.080581    9.556724
     43          1           0       -6.505990    1.852119   10.544177
     44          1           0       -4.945000    1.445969   11.234158
 ---------------------------------------------------------------------
                    Distance matrix (angstroms):
                    1          2          3          4          5
     1  O    0.000000
     2  H    0.960684   0.000000
     3  N    3.672121   3.972316   0.000000
     4  N    2.798383   2.902551   2.224541   0.000000
     5  N    3.626920   4.398752   3.063013   4.249820   0.000000
     6  N    2.745903   3.667865   4.394280   4.495284   2.226142
     7  N    3.653499   3.781367   2.977714   4.257008   3.045168
     8  N    6.258285   6.431594   4.192534   6.172746   4.377905
     9  C    4.522189   4.713876   1.372592   2.195005   4.280818
    10  H    5.569299   5.759547   2.152806   3.231170   4.909531
    11  C    4.148789   4.233030   2.250183   1.376587   4.892095
    12  H    4.949833   4.956692   3.287461   2.170354   5.906846
    13  C    2.419153   2.724212   1.315997   1.377429   3.040052
    14  C    4.472597   5.339855   4.362108   5.377756   1.376779
    15  H    5.520494   6.373467   4.974638   6.222751   2.156971
    16  C    4.096521   5.015251   5.036643   5.523944   2.252481
    17  H    4.898752   5.815075   6.077342   6.449407   3.289754
    18  C    2.373073   3.212487   3.097711   3.585340   1.316184
    19  C    1.414169   1.962649   2.526750   2.572095   2.508874
    20  C    2.434353   2.522067   3.129418   3.679785   3.075134
    21  C    2.721024   2.491488   4.441288   4.566583   4.232452
    22  H    2.341786   1.993996   4.948627   4.610328   4.674336
    23  C    4.110945   3.806884   5.356319   5.751282   5.148020
    24  H    4.730773   4.327258   6.362984   6.561225   6.093174
    25  C    4.951964   4.748650   5.244572   6.126920   5.143721
    26  H    5.992047   5.740395   6.182937   7.123885   6.099739
    27  C    4.730722   4.706715   4.169089   5.455477   4.178739
    28  C    6.051749   6.088884   4.708916   6.384474   4.790537
    29  C    7.250557   7.202851   6.069828   7.683879   6.115067
    30  H    7.374011   7.229782   6.660726   8.056231   6.663281
    31  C    8.455479   8.458452   6.849072   8.655289   6.923013
    32  H    9.377831   9.338089   7.893853   9.653887   7.934707
    33  C    8.601166   8.707346   6.478071   8.482158   6.627709
    34  H    9.609103   9.735230   7.306739   9.369096   7.469763
    35  C    7.560348   7.744929   5.197438   7.282643   5.414956
    36  H    7.919581   8.178202   5.187013   7.369063   5.487030
    37  C    2.720216   2.669834   3.662524   1.470494   5.170008
    38  H    2.443559   2.677589   4.037192   2.092963   4.894121
    39  H    3.786099   3.698682   4.259979   2.073784   6.035725
    40  H    2.588251   2.169704   4.124511   2.099532   5.590270
    41  C    2.650151   3.468402   5.354944   4.867074   3.659886
    42  H    2.386004   2.999909   5.556226   5.013042   4.068490
    43  H    3.716985   4.506996   6.293608   5.875813   4.270322
    44  H    2.506235   3.296671   5.239003   4.366803   4.066613
                    6          7          8          9         10
     6  N    0.000000
     7  N    4.202914   0.000000
     8  N    6.248295   2.706351   0.000000
     9  C    5.476727   4.241609   5.164478   0.000000
    10  H    6.340597   4.865320   5.250043   1.066054   0.000000
    11  C    5.555732   4.889906   6.284720   1.371787   2.180089
    12  H    6.456238   5.917202   7.240511   2.204256   2.675470
    13  C    3.669607   2.989948   4.945226   2.146890   3.167882
    14  C    2.195256   4.244538   5.343185   5.484372   6.059033
    15  H    3.231272   4.879244   5.468245   6.036077   6.461489
    16  C    1.377302   4.836947   6.400894   6.125189   6.846778
    17  H    2.171335   5.840779   7.346995   7.122738   7.834013
    18  C    1.372029   3.024623   5.061009   4.282965   5.127597
    19  C    2.568653   2.474575   4.933386   3.640252   4.611061
    20  C    3.491307   1.329136   4.034760   4.350273   5.190374
    21  C    4.089004   2.397991   4.959132   5.565042   6.440813
    22  H    4.011037   3.357113   5.988568   5.980844   6.939330
    23  C    5.246523   2.780479   4.812816   6.481319   7.246290
    24  H    5.940172   3.848904   5.775592   7.448313   8.237219
    25  C    5.783172   2.400468   3.703305   6.379835   6.981115
    26  H    6.784609   3.361209   4.067849   7.272601   7.799873
    27  C    5.290804   1.340610   2.417054   5.337653   5.844300
    28  C    6.310567   2.416069   1.342397   5.766538   6.022623
    29  C    7.544682   3.704487   2.400741   7.063635   7.258508
    30  H    7.841495   4.066119   3.361034   7.676567   7.963717
    31  C    8.563791   4.824278   2.790786   7.741015   7.760923
    32  H    9.509728   5.785897   3.859292   8.768442   8.775094
    33  C    8.512453   4.967427   2.406272   7.272319   7.140019
    34  H    9.427073   5.996387   3.362330   8.011573   7.767258
    35  C    7.408372   4.037897   1.331916   5.999582   5.872426
    36  H    7.616714   4.607079   2.051144   5.847731   5.566966
    37  C    4.779552   5.264087   7.457580   3.604452   4.592583
    38  H    4.131159   5.488835   7.776517   4.169039   5.171071
    39  H    5.717571   6.184734   8.220544   3.857838   4.713749
    40  H    5.084500   5.185234   7.529709   4.203241   5.201252
    41  C    1.469590   5.145127   7.463566   6.310452   7.268044
    42  H    2.092256   4.896334   7.372966   6.569482   7.565379
    43  H    2.072332   6.013634   8.203622   7.251250   8.173862
    44  H    2.093417   5.546671   7.913957   5.998964   6.979869
                   11         12         13         14         15
    11  C    0.000000
    12  H    1.065476   0.000000
    13  C    2.207184   3.236034   0.000000
    14  C    6.039930   7.001864   4.288976   0.000000
    15  H    6.734897   7.681070   5.119231   1.066036   0.000000
    16  C    6.405680   7.315500   4.608073   1.370293   2.178291
    17  H    7.347753   8.214498   5.616919   2.202071   2.671988
    18  C    4.540812   5.527424   2.510224   2.144560   3.166289
    19  C    3.690608   4.670317   1.534817   3.627419   4.597299
    20  C    4.633626   5.628228   2.558427   4.215154   5.066501
    21  C    5.650962   6.561926   3.695241   5.176764   6.061536
    22  H    5.836338   6.670862   3.971233   5.500087   6.466045
    23  C    6.707342   7.613536   4.833158   6.050449   6.812987
    24  H    7.573523   8.432314   5.750841   6.905062   7.680958
    25  C    6.865855   7.807772   5.064094   6.097815   6.698886
    26  H    7.801664   8.719220   6.082844   6.999520   7.523687
    27  C    6.028705   7.015800   4.262109   5.234276   5.750546
    28  C    6.701541   7.667010   5.168532   5.766948   6.040635
    29  C    7.986547   8.916454   6.511018   6.996425   7.202762
    30  H    8.474412   9.392709   6.929822   7.532126   7.823481
    31  C    8.796071   9.696159   7.481946   7.726541   7.764129
    32  H    9.803785  10.687521   8.496929   8.693832   8.709331
    33  C    8.457253   9.336059   7.311657   7.401501   7.310161
    34  H    9.247984  10.089845   8.222692   8.173784   7.978131
    35  C    7.224158   8.120526   6.104808   6.248498   6.181526
    36  H    7.156414   8.007295   6.243814   6.259655   6.077189
    37  C    2.490049   2.791735   2.595519   6.131628   7.067963
    38  H    3.196464   3.562679   2.889083   5.660909   6.622657
    39  H    2.540560   2.405432   3.401824   6.975379   7.863725
    40  H    3.170421   3.478479   2.979990   6.600264   7.583661
    41  C    6.090356   6.873206   4.360712   3.610940   4.601595
    42  H    6.322320   7.121280   4.481219   4.207678   5.218069
    43  H    7.059264   7.820704   5.369343   3.877744   4.738992
    44  H    5.580129   6.248817   4.155974   4.161005   5.155208
                   16         17         18         19         20
    16  C    0.000000
    17  H    1.065504   0.000000
    18  C    2.201902   3.230795   0.000000
    19  C    3.682403   4.663943   1.529456   0.000000
    20  C    4.435752   5.402969   2.481920   1.554109   0.000000
    21  C    5.129237   5.962307   3.454663   2.541772   1.398070
    22  H    5.192029   5.927870   3.659001   2.737687   2.154654
    23  C    6.123062   6.919223   4.602430   3.814090   2.391305
    24  H    6.842095   7.550794   5.462117   4.678987   3.368871
    25  C    6.459739   7.313365   4.938127   4.279907   2.725957
    26  H    7.394391   8.210613   5.970670   5.345927   3.791917
    27  C    5.839785   6.777532   4.238417   3.715104   2.297609
    28  C    6.622170   7.547259   5.202983   4.883980   3.644834
    29  C    7.822212   8.690658   6.513254   6.173730   4.816973
    30  H    8.215015   9.051312   6.893608   6.450755   4.976156
    31  C    8.691484   9.538451   7.509172   7.288008   6.036600
    32  H    9.628116  10.441417   8.496644   8.259238   6.945612
    33  C    8.516283   9.375102   7.401385   7.312638   6.277053
    34  H    9.345398  10.175697   8.324764   8.295293   7.314688
    35  C    7.413048   8.313077   6.245899   6.211604   5.366016
    36  H    7.518037   8.405079   6.447394   6.525128   5.903553
    37  C    5.957954   6.752708   4.227219   3.211909   4.387342
    38  H    5.297870   5.990784   3.858525   3.151232   4.514852
    39  H    6.831340   7.594294   5.181688   4.231119   5.392385
    40  H    6.368386   7.165101   4.544972   3.305820   4.194334
    41  C    2.503529   2.813807   2.580074   3.197070   4.142533
    42  H    3.221529   3.583714   2.896739   3.134420   3.768515
    43  H    2.562478   2.437165   3.393215   4.218557   5.083275
    44  H    3.161930   3.497449   2.926927   3.279958   4.488508
                   21         22         23         24         25
    21  C    0.000000
    22  H    1.066700   0.000000
    23  C    1.391224   2.141647   0.000000
    24  H    2.140278   2.475337   1.068710   0.000000
    25  C    2.396347   3.369002   1.386265   2.135938   0.000000
    26  H    3.368150   4.260521   2.135077   2.467663   1.066977
    27  C    2.738355   3.804582   2.397740   3.373720   1.402148
    28  C    4.229850   5.295352   3.776022   4.648282   2.519487
    29  C    5.121205   6.171486   4.324465   4.972769   2.940186
    30  H    4.983527   5.980288   3.951004   4.401724   2.613319
    31  C    6.465013   7.523322   5.713206   6.352237   4.330420
    32  H    7.241923   8.281849   6.350616   6.861078   4.975994
    33  C    6.971280   8.035121   6.459732   7.237966   5.123191
    34  H    8.036618   9.099592   7.521445   8.282435   6.177202
    35  C    6.270274   7.308420   6.024130   6.933745   4.812677
    36  H    6.951491   7.953890   6.863959   7.820994   5.729033
    37  C    4.924820   4.643520   6.191447   6.830242   6.842297
    38  H    5.020186   4.624684   6.372131   6.986580   7.109241
    39  H    5.948033   5.668703   7.176869   7.802652   7.787951
    40  H    4.454122   4.070896   5.650884   6.174571   6.420741
    41  C    4.340587   3.892814   5.559462   6.048413   6.388798
    42  H    3.641438   3.049242   4.803416   5.168708   5.779680
    43  H    5.219844   4.759610   6.344791   6.763342   7.165585
    44  H    4.760847   4.236170   6.080269   6.585197   6.940407
                   26         27         28         29         30
    26  H    0.000000
    27  C    2.154926   0.000000
    28  C    2.744463   1.492853   0.000000
    29  C    2.615739   2.522648   1.402764   0.000000
    30  H    1.937682   2.744704   2.153350   1.067146   0.000000
    31  C    3.956892   3.787817   2.408514   1.391481   2.137349
    32  H    4.404169   4.658257   3.382706   2.140568   2.468604
    33  C    4.985949   4.237257   2.744965   2.395344   3.366689
    34  H    5.988145   5.304318   3.812600   3.374312   4.266790
    35  C    4.972433   3.645182   2.296085   2.716836   3.783399
    36  H    5.978467   4.467746   3.251916   3.786348   4.852488
    37  C    7.841219   6.413599   7.516823   8.770016   9.016708
    38  H    8.143897   6.695916   7.846300   9.131573   9.378188
    39  H    8.764059   7.323848   8.353545   9.602737   9.878674
    40  H    7.373872   6.195988   7.402951   8.565277   8.691248
    41  C    7.377224   6.165367   7.360408   8.534047   8.689509
    42  H    6.729270   5.773751   7.080311   8.163590   8.196174
    43  H    8.110572   6.973046   8.114894   9.248176   9.396581
    44  H    7.964008   6.667199   7.877759   9.108808   9.292212
                   31         32         33         34         35
    31  C    0.000000
    32  H    1.068721   0.000000
    33  C    1.390235   2.143422   0.000000
    34  H    2.147180   2.489225   1.068341   0.000000
    35  C    2.387861   3.368085   1.396231   2.150139   0.000000
    36  H    3.359436   4.259863   2.135450   2.470039   1.070035
    37  C    9.841911  10.809134   9.783813  10.708742   8.627981
    38  H   10.223007  11.202833  10.158171  11.092219   8.973229
    39  H   10.623890  11.594331  10.504071  11.390957   9.328830
    40  H    9.716144  10.631327   9.804800  10.770313   8.747235
    41  C    9.659350  10.566259   9.737450  10.693647   8.684948
    42  H    9.371477  10.226865   9.598362  10.596529   8.643393
    43  H   10.339511  11.223457  10.409993  11.340267   9.380050
    44  H   10.235698  11.175158  10.260006  11.213799   9.142142
                   36         37         38         39         40
    36  H    0.000000
    37  C    8.777033   0.000000
    38  H    9.110305   1.071961   0.000000
    39  H    9.406288   1.071877   1.752938   0.000000
    40  H    9.017116   1.073404   1.749891   1.751258   0.000000
    41  C    8.963076   4.699501   3.883922   5.615192   4.861872
    42  H    9.042191   4.779199   4.092396   5.759958   4.702529
    43  H    9.637864   5.671386   4.784338   6.533420   5.863789
    44  H    9.360932   3.980386   3.048473   4.800747   4.239332
                   41         42         43         44
    41  C    0.000000
    42  H    1.071401   0.000000
    43  H    1.072528   1.753966   0.000000
    44  H    1.072437   1.748913   1.754344   0.000000
 Stoichiometry    C19H18N6O
 Framework group  C1[X(C19H18N6O)]
 Deg. of freedom   126
 Full point group                 C1      NOp   1
 Largest Abelian subgroup         C1      NOp   1
 Largest concise Abelian subgroup C1      NOp   1
                         Standard orientation:                         
 ---------------------------------------------------------------------
 Center     Atomic      Atomic             Coordinates (Angstroms)
 Number     Number       Type             X           Y           Z
 ---------------------------------------------------------------------
      1          8           0       -2.647610   -0.444298    1.233234
      2          1           0       -2.476639   -0.128469    2.124264
      3          7           0       -0.804265    2.024046   -0.765224
      4          7           0       -2.645146    2.246211    0.463751
      5          7           0       -0.910146   -0.806998   -1.929711
      6          7           0       -2.568419   -1.991586   -1.033837
      7          7           0        0.898596   -0.112189    0.419488
      8          7           0        3.126494    0.577978   -0.953274
      9          6           0       -1.248394    3.320333   -0.845215
     10          1           0       -0.762207    4.073925   -1.421577
     11          6           0       -2.380570    3.479679   -0.087200
     12          1           0       -2.963942    4.356954    0.071875
     13          6           0       -1.650689    1.399733    0.025756
     14          6           0       -1.284669   -1.801999   -2.804484
     15          1           0       -0.829344   -1.950411   -3.756895
     16          6           0       -2.305182   -2.542773   -2.268284
     17          1           0       -2.816252   -3.379688   -2.685033
     18          6           0       -1.701542   -0.938395   -0.886271
     19          6           0       -1.575594   -0.091501    0.381066
     20          6           0       -0.220448   -0.459638    1.046882
     21          6           0       -0.232600   -1.205882    2.229071
     22          1           0       -1.148664   -1.505796    2.685937
     23          6           0        0.989629   -1.551578    2.796658
     24          1           0        1.023922   -2.129491    3.694980
     25          6           0        2.162409   -1.141181    2.181930
     26          1           0        3.108757   -1.354715    2.626080
     27          6           0        2.075812   -0.440410    0.970551
     28          6           0        3.305501   -0.053932    0.217485
     29          6           0        4.583792   -0.346268    0.715740
     30          1           0        4.703965   -0.830190    1.659233
     31          6           0        5.699732    0.004460   -0.037843
     32          1           0        6.681979   -0.239202    0.305645
     33          6           0        5.513445    0.673351   -1.242267
     34          1           0        6.344909    0.969027   -1.844425
     35          6           0        4.204371    0.948277   -1.642520
     36          1           0        4.035596    1.486499   -2.551809
     37          6           0       -3.849596    1.995683    1.269289
     38          1           0       -4.415983    1.194837    0.836908
     39          1           0       -4.439303    2.890697    1.279973
     40          1           0       -3.577175    1.735370    2.274386
     41          6           0       -3.633998   -2.479996   -0.147444
     42          1           0       -3.226236   -2.720730    0.813637
     43          1           0       -4.062172   -3.357871   -0.590521
     44          1           0       -4.388564   -1.726375   -0.034271
 ---------------------------------------------------------------------
 Rotational constants (GHZ):           0.3125200           0.1448570           0.1351571
 Standard basis: 6-311G(d) (5D, 7F)
 There are   548 symmetry adapted cartesian basis functions of A   symmetry.
 There are   522 symmetry adapted basis functions of A   symmetry.
   522 basis functions,   922 primitive gaussians,   548 cartesian basis functions
    91 alpha electrons       91 beta electrons
       nuclear repulsion energy      2287.8445238794 Hartrees.
 NAtoms=   44 NActive=   44 NUniq=   44 SFac= 1.00D+00 NAtFMM=   60 NAOKFM=F Big=F
 Integral buffers will be    131072 words long.
 Raffenetti 2 integral format.
 Two-electron integral symmetry is turned on.
 Nuclear repulsion after empirical dispersion term =     2287.7445851099 Hartrees.
 ------------------------------------------------------------------------------
 Polarizable Continuum Model (PCM)
 =================================
 Model                : PCM.
 Atomic radii         : UFF (Universal Force Field).
 Polarization charges : Total charges.
 Charge compensation  : None.
 Solution method      : On-the-fly selection.
 Cavity type          : SAS (Solvent Accessible Surface) (Alpha=1.000).
 Cavity algorithm     : GePol (No added spheres)
                        Default sphere list used, NSphG=   44.
                        Lebedev-Laikov grids with approx.  5.0 points / Ang**2.
                        Smoothing algorithm: York/Karplus (Gamma=1.0000).
                        Polarization charges: spherical gaussians, with
                                              point-specific exponents (IZeta= 3).
                        Self-potential: point-specific (ISelfS= 7).
                        Self-field    : sphere-specific E.n sum rule (ISelfD= 2).
 1st derivatives      : Analytical E(r).r(x)/FMM algorithm (CHGder, D1EAlg=3).
                        Cavity 1st derivative terms included.
 Solvent              : Acetonitrile, Eps=  35.688000 Eps(inf)=   1.806874
                        RSolv=   2.155000 Ang.
 ------------------------------------------------------------------------------
 One-electron integrals computed using PRISM.
 NBasis=   522 RedAO= T EigKep=  2.47D-04  NBF=   522
 NBsUse=   522 1.00D-06 EigRej= -1.00D+00 NBFU=   522
 Initial guess from the checkpoint file:  "1.chk"
 B after Tr=    -0.000000    0.000000   -0.000000
         Rot=    0.999954    0.008477   -0.003559    0.002669 Ang=   1.10 deg.
 ExpMin= 1.03D-01 ExpMax= 8.59D+03 ExpMxC= 1.30D+03 IAcc=3 IRadAn=         5 AccDes= 0.00D+00
 Harris functional with IExCor=  402 and IRadAn=       5 diagonalized for initial guess.
 HarFok:  IExCor=  402 AccDes= 0.00D+00 IRadAn=         5 IDoV= 1 UseB2=F ITyADJ=14
 ICtDFT=  3500011 ScaDFX=  1.000000  1.000000  1.000000  1.000000
 FoFCou: FMM=F IPFlag=           0 FMFlag=      100000 FMFlg1=           0
         NFxFlg=           0 DoJE=T BraDBF=F KetDBF=T FulRan=T
         wScrn=  0.000000 ICntrl=       500 IOpCl=  0 I1Cent=   200000004 NGrid=           0
         NMat0=    1 NMatS0=      1 NMatT0=    0 NMatD0=    1 NMtDS0=    0 NMtDT0=    0
 Petite list used in FoFCou.
 Requested convergence on RMS density matrix=1.00D-08 within  32 cycles.
 Requested convergence on MAX density matrix=1.00D-06.
 Requested convergence on             energy=1.00D-06.
 No special actions if energy rises.
 Inv3:  Mode=1 IEnd=   127101243.
 Iteration    1 A*A^-1 deviation from unit magnitude is 4.33D-15 for   5964.
 Iteration    1 A*A^-1 deviation from orthogonality  is 2.73D-15 for   2888   1368.
 Iteration    1 A^-1*A deviation from unit magnitude is 4.33D-15 for   5964.
 Iteration    1 A^-1*A deviation from orthogonality  is 3.96D-15 for   3270   1723.
 Error on total polarization charges = -0.00019
 SCF Done:  E(RB3LYP) =  -1138.87296361     A.U. after   12 cycles
            NFock= 12  Conv=0.59D-08     -V/T= 2.0035
 QCSCF skips out because SCF is already converged.
 D1PCM: PCM CHGder 1st derivatives, ID1Alg=3 FixD1E=F DoIter=F DoCFld=F I1PDM=0.
 Calling FoFJK, ICntrl=      2127 FMM=F ISym2X=0 I1Cent= 0 IOpClX= 0 NMat=1 NMatS=1 NMatT=0.
 ***** Axes restored to original set *****
 -------------------------------------------------------------------
 Center     Atomic                   Forces (Hartrees/Bohr)
 Number     Number              X              Y              Z
 -------------------------------------------------------------------
      1        8          -0.003986330   -0.002544875    0.001902107
      2        1           0.003444893    0.000801548   -0.001217867
      3        7           0.004303569   -0.001019748    0.001834638
      4        7           0.002268657   -0.010169964    0.009148618
      5        7          -0.006312869    0.001770361    0.003267407
      6        7          -0.009057984   -0.008005591    0.003815037
      7        7           0.000506208   -0.006461739   -0.003139609
      8        7           0.003353041    0.000932994   -0.001833178
      9        6          -0.007525922   -0.013768765   -0.000044966
     10        1           0.004543267    0.009944930   -0.002487725
     11        6          -0.002008773    0.014367087   -0.009051823
     12        1           0.002553578   -0.008271329    0.007874633
     13        6          -0.004413297    0.004170591   -0.005320372
     14        6           0.004585136   -0.014935750    0.001167272
     15        1           0.001269368    0.010859866   -0.002389660
     16        6           0.010008336    0.009873456   -0.004247489
     17        1          -0.008909463   -0.006627447    0.003863802
     18        6           0.004070527   -0.000346259   -0.002790522
     19        6           0.005995264    0.013353969   -0.002145596
     20        6          -0.002018046    0.001025121    0.000982830
     21        6           0.005936574    0.009436126   -0.005982029
     22        1          -0.006433062   -0.008393161    0.002581751
     23        6           0.004099489    0.007878195    0.005506730
     24        1          -0.001731407   -0.009704687   -0.006089892
     25        6          -0.002650284   -0.000973164    0.012221327
     26        1          -0.000633866   -0.001341288   -0.010115606
     27        6          -0.000675898    0.001923421    0.004344077
     28        6           0.001347335    0.002247573    0.001698893
     29        6           0.001721114    0.011299708    0.007317317
     30        1          -0.001558211   -0.006457428   -0.007813166
     31        6          -0.002091630   -0.002918739    0.011515013
     32        1           0.002496957    0.000666872   -0.011253122
     33        6          -0.003841101   -0.010964382    0.003793841
     34        1           0.003668759    0.010274004   -0.003349854
     35        6          -0.002783311   -0.010227952   -0.011224347
     36        1           0.000171973    0.007846991    0.009836360
     37        6           0.000205948    0.015969128   -0.008825475
     38        1          -0.009209268   -0.001770465    0.003945362
     39        1           0.007713334   -0.001518796    0.008075764
     40        1           0.002615016   -0.010783703   -0.004706719
     41        6           0.005486642    0.013711579   -0.005125556
     42        1           0.000512253   -0.007848024   -0.006219589
     43        1          -0.011053971    0.001914866    0.002052357
     44        1           0.004017456   -0.005215131    0.008629028
 -------------------------------------------------------------------
 Cartesian Forces:  Max     0.015969128 RMS     0.006594354

 GradGradGradGradGradGradGradGradGradGradGradGradGradGradGradGradGradGrad
 Berny optimization.
 Using GEDIIS/GDIIS optimizer.
 FormGI is forming the generalized inverse of G from B-inverse, IUseBI=4.
 Internal  Forces:  Max     0.012208810 RMS     0.003675994
 Search for a local minimum.
 Step number   3 out of a maximum of  243
 All quantities printed in internal units (Hartrees-Bohrs-Radians)
 Mixed Optimization -- RFO/linear search
 Update second derivatives using D2CorX and points    2    3
 ITU=  0  1  0
 Use linear search instead of GDIIS.
     Eigenvalues ---    0.00230   0.00368   0.00539   0.00791   0.00824
     Eigenvalues ---    0.01015   0.01339   0.01426   0.01459   0.01544
     Eigenvalues ---    0.01553   0.01747   0.01841   0.01863   0.02223
     Eigenvalues ---    0.02240   0.02247   0.02280   0.02301   0.02322
     Eigenvalues ---    0.02323   0.02325   0.02338   0.02354   0.02363
     Eigenvalues ---    0.02378   0.02395   0.02420   0.02450   0.02466
     Eigenvalues ---    0.02470   0.02473   0.02508   0.02541   0.02544
     Eigenvalues ---    0.06333   0.07300   0.07471   0.07491   0.07666
     Eigenvalues ---    0.07667   0.08379   0.15952   0.16000   0.16000
     Eigenvalues ---    0.16000   0.16000   0.16000   0.16000   0.16000
     Eigenvalues ---    0.16000   0.16000   0.16000   0.16000   0.16000
     Eigenvalues ---    0.16000   0.16000   0.16000   0.16000   0.16034
     Eigenvalues ---    0.17656   0.17995   0.21997   0.22064   0.22423
     Eigenvalues ---    0.22691   0.22707   0.23528   0.24415   0.24739
     Eigenvalues ---    0.24752   0.24860   0.24885   0.24924   0.24954
     Eigenvalues ---    0.24965   0.24992   0.24998   0.25117   0.27849
     Eigenvalues ---    0.29416   0.30646   0.34427   0.35970   0.36269
     Eigenvalues ---    0.43877   0.44049   0.44243   0.44908   0.46323
     Eigenvalues ---    0.46367   0.46689   0.47058   0.47281   0.48049
     Eigenvalues ---    0.48474   0.49212   0.49348   0.49714   0.50385
     Eigenvalues ---    0.50785   0.51203   0.51323   0.51367   0.51420
     Eigenvalues ---    0.51478   0.53285   0.53580   0.54122   0.54933
     Eigenvalues ---    0.55269   0.56697   0.57572   0.57626   0.57632
     Eigenvalues ---    0.57650   0.57677   0.57687   0.57695   0.57722
     Eigenvalues ---    0.57744   0.57813   0.57973   0.60641   0.60666
     Eigenvalues ---    0.89639
 RFO step:  Lambda=-9.60962523D-03 EMin= 2.29990070D-03
 Quartic linear search produced a step of  0.19055.
 Iteration  1 RMS(Cart)=  0.19494497 RMS(Int)=  0.00401578
 Iteration  2 RMS(Cart)=  0.01179562 RMS(Int)=  0.00016203
 Iteration  3 RMS(Cart)=  0.00004140 RMS(Int)=  0.00016127
 Iteration  4 RMS(Cart)=  0.00000000 RMS(Int)=  0.00016127
 Variable       Old X    -DE/DX   Delta X   Delta X   Delta X     New X
                                 (Linear)    (Quad)   (Total)
    R1        1.81543   0.00204   0.02898  -0.01439   0.01459   1.83002
    R2        2.67239   0.00195   0.00440   0.00102   0.00541   2.67781
    R3        2.59382  -0.00391  -0.00025  -0.00999  -0.01023   2.58360
    R4        2.48687  -0.00139   0.00002  -0.00219  -0.00214   2.48473
    R5        2.60137   0.00202   0.00047   0.00488   0.00532   2.60669
    R6        2.60296   0.00894   0.00418   0.01720   0.02139   2.62435
    R7        2.77883  -0.00261   0.00117  -0.00891  -0.00774   2.77109
    R8        2.60174  -0.00621  -0.00104  -0.01492  -0.01598   2.58575
    R9        2.48723  -0.00160   0.00001  -0.00265  -0.00262   2.48461
   R10        2.60272   0.00087   0.00071   0.00227   0.00297   2.60570
   R11        2.59276   0.00953   0.00388   0.01836   0.02228   2.61504
   R12        2.77712  -0.00215   0.00037  -0.00689  -0.00652   2.77060
   R13        2.51170  -0.00370  -0.00191  -0.00587  -0.00771   2.50400
   R14        2.53339  -0.00357  -0.00076  -0.00661  -0.00737   2.52602
   R15        2.53676  -0.00254  -0.00008  -0.00497  -0.00505   2.53172
   R16        2.51696  -0.00328   0.00031  -0.00660  -0.00629   2.51066
   R17        2.01455   0.01038   0.02780   0.00141   0.02921   2.04376
   R18        2.59230  -0.00208   0.00437  -0.00880  -0.00445   2.58785
   R19        2.01346   0.00948   0.02771  -0.00028   0.02743   2.04089
   R20        2.90038   0.00016   0.00114  -0.00026   0.00088   2.90126
   R21        2.01452   0.01029   0.02781   0.00123   0.02904   2.04356
   R22        2.58948  -0.00054   0.00460  -0.00573  -0.00117   2.58831
   R23        2.01351   0.00948   0.02788  -0.00041   0.02747   2.04098
   R24        2.89025   0.00150   0.00295   0.00297   0.00592   2.89618
   R25        2.93684   0.00089   0.00154   0.00219   0.00373   2.94057
   R26        2.64197   0.00161   0.00328   0.00101   0.00435   2.64632
   R27        2.01577   0.01035   0.02807   0.00116   0.02923   2.04500
   R28        2.62903  -0.00081   0.00310  -0.00407  -0.00096   2.62807
   R29        2.01957   0.01153   0.02851   0.00317   0.03168   2.05125
   R30        2.61966  -0.00106   0.00198  -0.00365  -0.00173   2.61793
   R31        2.01629   0.00981   0.02795   0.00020   0.02816   2.04445
   R32        2.64968   0.00209   0.00353   0.00212   0.00558   2.65526
   R33        2.82108   0.00364   0.00280   0.00927   0.01207   2.83315
   R34        2.65084   0.00132   0.00276   0.00108   0.00385   2.65469
   R35        2.01661   0.00997   0.02813   0.00039   0.02852   2.04513
   R36        2.62952  -0.00187   0.00172  -0.00542  -0.00370   2.62582
   R37        2.01959   0.01151   0.02857   0.00307   0.03164   2.05123
   R38        2.62716  -0.00076   0.00399  -0.00472  -0.00073   2.62643
   R39        2.01887   0.01140   0.02835   0.00302   0.03137   2.05024
   R40        2.63849  -0.00135   0.00478  -0.00693  -0.00216   2.63634
   R41        2.02207   0.01221   0.02881   0.00431   0.03312   2.05520
   R42        2.02571   0.00996   0.02198   0.00584   0.02782   2.05353
   R43        2.02555   0.01122   0.02201   0.00853   0.03054   2.05610
   R44        2.02844   0.01144   0.02250   0.00866   0.03116   2.05960
   R45        2.02465   0.00980   0.02206   0.00540   0.02746   2.05212
   R46        2.02678   0.01135   0.02193   0.00894   0.03087   2.05765
   R47        2.02661   0.01063   0.02219   0.00714   0.02933   2.05594
    A1        1.91982  -0.00529   0.00114  -0.03658  -0.03544   1.88438
    A2        1.84933   0.00299  -0.00135   0.01124   0.00985   1.85918
    A3        1.85940  -0.00266  -0.00049  -0.00654  -0.00712   1.85229
    A4        2.12860  -0.00281   0.00168  -0.01656  -0.01481   2.11379
    A5        2.29273   0.00546  -0.00119   0.02278   0.02160   2.31433
    A6        1.84211   0.00353   0.00026   0.01132   0.01162   1.85373
    A7        1.85754  -0.00267   0.00046  -0.00726  -0.00676   1.85078
    A8        2.14859  -0.00445   0.00070  -0.02266  -0.02199   2.12660
    A9        2.27623   0.00712  -0.00116   0.03002   0.02885   2.30508
   A10        2.07292   0.00438   0.00133   0.01632   0.01774   2.09066
   A11        2.06494   0.00140   0.00042   0.00493   0.00520   2.07014
   A12        2.15501  -0.00478  -0.00422  -0.02332  -0.02751   2.12750
   A13        1.92256   0.00103   0.00203  -0.00235  -0.00041   1.92215
   A14        2.20562   0.00375   0.00219   0.02568   0.02790   2.23352
   A15        1.85011   0.00119  -0.00157   0.00676   0.00502   1.85513
   A16        2.18068  -0.00749  -0.00375  -0.04382  -0.04755   2.13313
   A17        2.25238   0.00630   0.00532   0.03703   0.04233   2.29472
   A18        1.94329  -0.00254   0.00139  -0.00871  -0.00744   1.93585
   A19        2.17561  -0.00309   0.00384  -0.01887  -0.01511   2.16050
   A20        2.16373   0.00564  -0.00521   0.02831   0.02304   2.18677
   A21        2.15565  -0.00495  -0.00390  -0.02472  -0.02860   2.12705
   A22        1.92267   0.00104   0.00132  -0.00173  -0.00044   1.92222
   A23        2.20486   0.00391   0.00258   0.02644   0.02903   2.23390
   A24        1.85117   0.00095  -0.00189   0.00619   0.00428   1.85544
   A25        2.18123  -0.00747  -0.00348  -0.04431  -0.04778   2.13345
   A26        2.25078   0.00652   0.00537   0.03811   0.04350   2.29428
   A27        1.95117  -0.00285  -0.00016  -0.00846  -0.00869   1.94248
   A28        2.15570  -0.00277   0.00568  -0.01873  -0.01324   2.14246
   A29        2.17268   0.00569  -0.00549   0.02955   0.02391   2.19659
   A30        1.92282   0.00056  -0.00108  -0.00280  -0.00399   1.91884
   A31        1.87419  -0.00170  -0.00324  -0.00643  -0.00952   1.86466
   A32        1.92170  -0.00098  -0.00195  -0.01258  -0.01456   1.90713
   A33        1.91999   0.00141   0.00343   0.01320   0.01658   1.93658
   A34        1.95196  -0.00188  -0.00016  -0.01018  -0.01074   1.94122
   A35        1.87092   0.00264   0.00308   0.01957   0.02261   1.89353
   A36        2.06008  -0.00240   0.00237  -0.01159  -0.00961   2.05047
   A37        2.14837  -0.00217  -0.00027  -0.00901  -0.00950   2.13887
   A38        2.07274   0.00464  -0.00205   0.02333   0.02091   2.09365
   A39        2.11730   0.00199   0.00048   0.01267   0.01298   2.13028
   A40        2.06006   0.00027   0.00043   0.00134   0.00170   2.06176
   A41        2.10582  -0.00226  -0.00091  -0.01406  -0.01511   2.09071
   A42        2.10075   0.00011   0.00080  -0.00108  -0.00027   2.10048
   A43        2.08146  -0.00033  -0.00150   0.00127  -0.00033   2.08113
   A44        2.10097   0.00022   0.00069  -0.00023   0.00047   2.10144
   A45        2.10193  -0.00251  -0.00065  -0.01594  -0.01652   2.08541
   A46        2.07011   0.00067   0.00004   0.00428   0.00419   2.07430
   A47        2.11114   0.00183   0.00061   0.01166   0.01233   2.12347
   A48        2.13143  -0.00276   0.00001  -0.01221  -0.01232   2.11911
   A49        2.04046  -0.00179   0.00230  -0.00994  -0.00765   2.03281
   A50        2.11102   0.00456  -0.00230   0.02254   0.02022   2.13125
   A51        2.03977  -0.00203   0.00233  -0.01135  -0.00897   2.03080
   A52        2.12869  -0.00224   0.00042  -0.00999  -0.00965   2.11904
   A53        2.11472   0.00427  -0.00276   0.02134   0.01862   2.13334
   A54        2.10733   0.00166   0.00021   0.01121   0.01146   2.11879
   A55        2.07822   0.00110   0.00073   0.00579   0.00643   2.08465
   A56        2.09763  -0.00276  -0.00094  -0.01700  -0.01789   2.07974
   A57        2.10083  -0.00005   0.00016  -0.00122  -0.00102   2.09981
   A58        2.07487  -0.00033  -0.00119   0.00060  -0.00068   2.07419
   A59        2.10749   0.00038   0.00102   0.00062   0.00168   2.10917
   A60        2.11435   0.00108   0.00052   0.00577   0.00634   2.12069
   A61        2.05864  -0.00095  -0.00041  -0.00422  -0.00473   2.05391
   A62        2.11020  -0.00013  -0.00011  -0.00155  -0.00160   2.10859
   A63        2.15996   0.00106   0.00007   0.00444   0.00441   2.16436
   A64        2.03974  -0.00340  -0.00283  -0.01792  -0.02071   2.01903
   A65        2.08349   0.00233   0.00277   0.01348   0.01630   2.09979
   A66        1.91675   0.00303   0.00079   0.02345   0.02389   1.94064
   A67        1.89002  -0.00256  -0.00264  -0.01915  -0.02165   1.86837
   A68        1.92451   0.00418   0.00167   0.02684   0.02819   1.95270
   A69        1.91468  -0.00055   0.00063  -0.00626  -0.00551   1.90917
   A70        1.90774  -0.00175  -0.00035  -0.00115  -0.00222   1.90552
   A71        1.91006  -0.00238  -0.00010  -0.02410  -0.02405   1.88600
   A72        1.91747   0.00293   0.00067   0.02005   0.02058   1.93804
   A73        1.88843  -0.00281  -0.00277  -0.01822  -0.02089   1.86754
   A74        1.91801   0.00307   0.00081   0.02081   0.02148   1.93949
   A75        1.91623  -0.00053   0.00084  -0.00720  -0.00626   1.90997
   A76        1.90817  -0.00204  -0.00040  -0.00772  -0.00848   1.89969
   A77        1.91547  -0.00060   0.00083  -0.00772  -0.00678   1.90869
    D1       -1.32585   0.00189   0.00154   0.03792   0.03948  -1.28636
    D2        2.86648   0.00089  -0.00002   0.02744   0.02746   2.89394
    D3        0.83508  -0.00078  -0.00078   0.01446   0.01362   0.84870
    D4       -3.14016  -0.00018  -0.00004  -0.00316  -0.00356   3.13947
    D5        0.00193  -0.00035  -0.00027  -0.01077  -0.01103  -0.00910
    D6        0.00597  -0.00018  -0.00022  -0.00807  -0.00828  -0.00231
    D7        3.11276   0.00045   0.00021   0.01488   0.01463   3.12739
    D8        0.01199  -0.00081  -0.00078  -0.02859  -0.02934  -0.01735
    D9       -3.12741  -0.00026  -0.00032  -0.01123  -0.01211  -3.13952
   D10       -3.06246  -0.00098  -0.00063  -0.02533  -0.02601  -3.08847
   D11        0.08133  -0.00044  -0.00017  -0.00797  -0.00878   0.07254
   D12       -0.01151   0.00065   0.00062   0.02358   0.02405   0.01254
   D13       -3.11858   0.00023  -0.00004   0.00193   0.00164  -3.11694
   D14        3.05416   0.00035   0.00061   0.01758   0.01798   3.07214
   D15       -0.05291  -0.00007  -0.00005  -0.00407  -0.00444  -0.05734
   D16        2.13980  -0.00074  -0.00045   0.00661   0.00582   2.14561
   D17        0.04934  -0.00030  -0.00008   0.01202   0.01191   0.06124
   D18       -2.04007   0.00170   0.00067   0.03728   0.03826  -2.00180
   D19       -0.91599  -0.00047  -0.00034   0.01268   0.01204  -0.90396
   D20       -3.00645  -0.00004   0.00004   0.01808   0.01813  -2.98832
   D21        1.18733   0.00196   0.00078   0.04334   0.04448   1.23181
   D22        3.13045   0.00017   0.00012   0.00599   0.00623   3.13668
   D23       -0.00950   0.00025   0.00016   0.01016   0.01026   0.00076
   D24        0.01443  -0.00011  -0.00013  -0.00619  -0.00626   0.00818
   D25        3.06806   0.00095  -0.00018   0.02390   0.02327   3.09132
   D26        0.00730   0.00024   0.00006   0.00621   0.00621   0.01352
   D27       -3.13563   0.00008   0.00009   0.00347   0.00368  -3.13194
   D28        3.10953   0.00054   0.00001   0.00963   0.00948   3.11902
   D29       -0.03339   0.00037   0.00003   0.00689   0.00695  -0.02644
   D30       -0.01398  -0.00005   0.00004   0.00013   0.00013  -0.01385
   D31       -3.06659  -0.00062  -0.00060  -0.02740  -0.02821  -3.09479
   D32       -3.11226   0.00001   0.00003  -0.00189  -0.00188  -3.11414
   D33        0.11832  -0.00055  -0.00060  -0.02941  -0.03022   0.08810
   D34        2.18768  -0.00086  -0.00026  -0.02327  -0.02368   2.16400
   D35        0.09588  -0.00023  -0.00001  -0.01525  -0.01523   0.08065
   D36       -1.99531   0.00040   0.00018  -0.00705  -0.00665  -2.00196
   D37       -1.00351  -0.00083  -0.00027  -0.02033  -0.02082  -1.02433
   D38       -3.09531  -0.00020  -0.00002  -0.01232  -0.01237  -3.10768
   D39        1.09668   0.00043   0.00017  -0.00411  -0.00379   1.09290
   D40       -3.12406  -0.00070  -0.00020  -0.02460  -0.02418   3.13495
   D41       -0.05128   0.00060   0.00052   0.02315   0.02353  -0.02774
   D42        0.00434  -0.00003  -0.00006  -0.00356  -0.00354   0.00080
   D43        3.12088   0.00052   0.00017   0.01441   0.01438   3.13526
   D44        3.12967   0.00056   0.00037   0.01693   0.01728  -3.13623
   D45       -0.01602   0.00058   0.00033   0.01695   0.01724   0.00123
   D46        0.04329  -0.00105  -0.00065  -0.03251  -0.03320   0.01009
   D47       -3.09788  -0.00100  -0.00062  -0.03053  -0.03123  -3.12911
   D48       -0.00885   0.00071   0.00065   0.02485   0.02559   0.01674
   D49        3.13042   0.00011   0.00016   0.00639   0.00597   3.13640
   D50        3.13325   0.00053   0.00042   0.01698   0.01756  -3.13237
   D51       -0.01065  -0.00007  -0.00007  -0.00148  -0.00205  -0.01271
   D52       -3.12429  -0.00180  -0.00129  -0.11054  -0.11177   3.04713
   D53       -1.06140  -0.00269  -0.00381  -0.11206  -0.11579  -1.17719
   D54        1.01562   0.00035   0.00212  -0.08533  -0.08324   0.93238
   D55       -0.02178  -0.00128  -0.00063  -0.08564  -0.08629  -0.10807
   D56        2.04110  -0.00217  -0.00315  -0.08716  -0.09031   1.95079
   D57       -2.16507   0.00087   0.00278  -0.06044  -0.05775  -2.22282
   D58        0.00118  -0.00034  -0.00015  -0.01028  -0.01036  -0.00917
   D59       -3.13900  -0.00015  -0.00016  -0.00732  -0.00740   3.13679
   D60       -3.13871  -0.00025  -0.00010  -0.00590  -0.00595   3.13853
   D61        0.00429  -0.00006  -0.00011  -0.00294  -0.00299   0.00130
   D62        3.06710  -0.00075   0.00003  -0.06974  -0.06973   2.99737
   D63        0.97444  -0.00121   0.00128  -0.07003  -0.06857   0.90587
   D64       -1.15154  -0.00139  -0.00230  -0.07758  -0.08008  -1.23162
   D65       -0.17363  -0.00005   0.00036  -0.03816  -0.03780  -0.21143
   D66       -2.26629  -0.00051   0.00161  -0.03846  -0.03664  -2.30292
   D67        1.89092  -0.00070  -0.00197  -0.04600  -0.04815   1.84277
   D68       -3.06309   0.00207   0.00105   0.16336   0.16435  -2.89874
   D69        0.14426   0.00108   0.00030   0.11897   0.11912   0.26337
   D70       -0.91917   0.00079  -0.00186   0.14373   0.14201  -0.77716
   D71        2.28818  -0.00019  -0.00262   0.09935   0.09679   2.38496
   D72        1.18666   0.00312   0.00419   0.16662   0.17086   1.35752
   D73       -1.88918   0.00213   0.00343   0.12223   0.12563  -1.76355
   D74       -3.09400   0.00055  -0.00001   0.01469   0.01500  -3.07900
   D75        0.04557  -0.00034  -0.00037  -0.01435  -0.01461   0.03097
   D76       -0.02168   0.00160   0.00089   0.06144   0.06268   0.04099
   D77        3.11789   0.00071   0.00053   0.03241   0.03307  -3.13223
   D78       -3.13123  -0.00006  -0.00000  -0.00039  -0.00042  -3.13164
   D79        0.00727  -0.00057  -0.00025  -0.01438  -0.01449  -0.00722
   D80        0.00836  -0.00094  -0.00036  -0.02920  -0.02930  -0.02094
   D81       -3.13633  -0.00144  -0.00061  -0.04319  -0.04337   3.10349
   D82        3.08927   0.00099   0.00061   0.02974   0.03028   3.11955
   D83       -0.05023   0.00100   0.00069   0.03185   0.03257  -0.01766
   D84       -0.05541   0.00049   0.00037   0.01575   0.01619  -0.03922
   D85        3.08827   0.00050   0.00045   0.01786   0.01849   3.10676
   D86        0.04617  -0.00070  -0.00048  -0.02372  -0.02434   0.02183
   D87       -3.06937  -0.00118  -0.00079  -0.04191  -0.04284  -3.11222
   D88       -3.09333  -0.00068  -0.00039  -0.02156  -0.02196  -3.11528
   D89        0.07432  -0.00116  -0.00071  -0.03976  -0.04046   0.03386
   D90       -0.01072  -0.00018  -0.00013  -0.00701  -0.00717  -0.01789
   D91        3.13494  -0.00018  -0.00010  -0.00694  -0.00707   3.12787
   D92        3.10613   0.00025   0.00014   0.01021   0.01038   3.11651
   D93       -0.03139   0.00025   0.00017   0.01028   0.01048  -0.02091
   D94        3.11772   0.00022   0.00014   0.00777   0.00788   3.12560
   D95       -0.02321   0.00036   0.00020   0.01217   0.01239  -0.01082
   D96       -0.02815   0.00023   0.00011   0.00771   0.00778  -0.02037
   D97        3.11410   0.00036   0.00017   0.01211   0.01229   3.12639
   D98       -3.10382  -0.00065  -0.00038  -0.02069  -0.02109  -3.12491
   D99        0.03606  -0.00084  -0.00052  -0.02628  -0.02679   0.00927
   D100       0.03843  -0.00051  -0.00033  -0.01633  -0.01670   0.02173
   D101      -3.10487  -0.00070  -0.00046  -0.02192  -0.02240  -3.12727
   D102       3.12998   0.00046   0.00029   0.01374   0.01398  -3.13922
   D103      -0.01133   0.00039   0.00024   0.01222   0.01241   0.00108
   D104      -0.01333   0.00026   0.00015   0.00813   0.00825  -0.00508
   D105       3.12854   0.00020   0.00010   0.00660   0.00668   3.13522
   D106      -0.02968   0.00060   0.00037   0.01809   0.01842  -0.01127
   D107       3.11148   0.00054   0.00034   0.01606   0.01635   3.12782
   D108       3.11219   0.00053   0.00032   0.01657   0.01686   3.12904
   D109      -0.02984   0.00047   0.00029   0.01454   0.01479  -0.01505
         Item               Value     Threshold  Converged?
 Maximum Force            0.012209     0.000450     NO 
 RMS     Force            0.003676     0.000300     NO 
 Maximum Displacement     0.768686     0.001800     NO 
 RMS     Displacement     0.200270     0.001200     NO 
 Predicted change in Energy=-7.328858D-03
 GradGradGradGradGradGradGradGradGradGradGradGradGradGradGradGradGradGrad

                          Input orientation:                          
 ---------------------------------------------------------------------
 Center     Atomic      Atomic             Coordinates (Angstroms)
 Number     Number       Type             X           Y           Z
 ---------------------------------------------------------------------
      1          8           0       -2.868157    1.275297    9.749085
      2          1           0       -2.216367    0.675623    9.357456
      3          7           0       -0.778560    4.284683    9.675192
      4          7           0       -0.651065    2.505138   11.008699
      5          7           0       -3.838338    4.746875    9.460725
      6          7           0       -5.052221    2.965906   10.026317
      7          7           0       -1.875782    3.620203    7.163580
      8          7           0       -0.809660    5.866105    6.136404
      9          6           0        0.291718    4.429658   10.513444
     10          1           0        0.934224    5.298775   10.474821
     11          6           0        0.382173    3.351632   11.353102
     12          1           0        1.086918    3.111437   12.135423
     13          6           0       -1.337642    3.133813    9.978165
     14          6           0       -5.103697    5.151903    9.788019
     15          1           0       -5.396946    6.192230    9.754005
     16          6           0       -5.866399    4.072226   10.146607
     17          1           0       -6.895468    3.998234   10.466024
     18          6           0       -3.819903    3.441093    9.613347
     19          6           0       -2.592153    2.585009    9.283829
     20          6           0       -2.412585    2.553838    7.738457
     21          6           0       -2.835681    1.436688    7.007701
     22          1           0       -3.324766    0.593960    7.478536
     23          6           0       -2.646518    1.444360    5.629932
     24          1           0       -2.969324    0.601207    5.027317
     25          6           0       -2.060286    2.548804    5.033507
     26          1           0       -1.892490    2.550506    3.964722
     27          6           0       -1.693329    3.639674    5.839521
     28          6           0       -1.088270    4.886001    5.266553
     29          6           0       -0.828608    5.029985    3.893488
     30          1           0       -1.040193    4.232613    3.193011
     31          6           0       -0.282929    6.217903    3.422470
     32          1           0       -0.090986    6.350165    2.362327
     33          6           0        0.002191    7.231074    4.330143
     34          1           0        0.426680    8.176641    4.009507
     35          6           0       -0.277929    6.993226    5.675966
     36          1           0       -0.059872    7.751641    6.424333
     37          6           0       -0.897668    1.267557   11.755628
     38          1           0       -1.909516    1.242442   12.151119
     39          1           0       -0.187238    1.245178   12.579411
     40          1           0       -0.731139    0.382555   11.141702
     41          6           0       -5.524820    1.617992   10.356984
     42          1           0       -5.401598    0.944008    9.514477
     43          1           0       -6.582471    1.702514   10.601630
     44          1           0       -4.988031    1.213127   11.212314
 ---------------------------------------------------------------------
                    Distance matrix (angstroms):
                    1          2          3          4          5
     1  O    0.000000
     2  H    0.968407   0.000000
     3  N    3.664462   3.897891   0.000000
     4  N    2.831013   2.919571   2.227392   0.000000
     5  N    3.616111   4.383668   3.101912   4.192889   0.000000
     6  N    2.775816   3.706055   4.486272   4.532942   2.228285
     7  N    3.628805   3.687769   2.820217   4.186674   3.224576
     8  N    6.193900   6.268581   3.876195   5.921192   4.634294
     9  C    4.529796   4.660427   1.367180   2.199522   4.273899
    10  H    5.583294   5.705109   2.145092   3.256160   4.910228
    11  C    4.177162   4.230370   2.243494   1.379400   4.831201
    12  H    4.970778   4.956004   3.302915   2.158168   5.838391
    13  C    2.418478   2.683306   1.314864   1.388748   3.020463
    14  C    4.475179   5.344075   4.412665   5.321782   1.368321
    15  H    5.529108   6.380148   4.997443   6.139405   2.145769
    16  C    4.119502   5.048010   5.114047   5.513500   2.244687
    17  H    4.914023   5.844882   6.174466   6.443322   3.304108
    18  C    2.369582   3.206966   3.156777   3.586719   1.314800
    19  C    1.417034   1.947406   2.516183   2.597957   2.501586
    20  C    2.425868   2.487438   3.068681   3.714809   3.131835
    21  C    2.746323   2.546394   4.411160   4.682106   4.240281
    22  H    2.414146   2.183016   4.992985   4.823207   4.630284
    23  C    4.128574   3.830199   5.284016   5.834228   5.196346
    24  H    4.770714   4.395746   6.322198   6.691502   6.131627
    25  C    4.950873   4.714839   5.118724   6.139277   5.252927
    26  H    6.003077   5.718537   6.071053   7.152678   6.230281
    27  C    4.717540   4.629799   3.995649   5.393875   4.352020
    28  C    6.024804   5.977907   4.460224   6.231524   5.017300
    29  C    7.248825   7.123293   5.829759   7.551993   6.335042
    30  H    7.420867   7.213595   6.487668   8.013774   6.883191
    31  C    8.434383   8.347402   6.563500   8.454053   7.159984
    32  H    9.382492   9.254702   7.630005   9.479328   8.185379
    33  C    8.548397   8.553935   6.153076   8.207577   6.873410
    34  H    9.561760   9.583920   6.978534   9.072826   7.724600
    35  C    7.482933   7.564590   4.855991   6.979986   5.661007
    36  H    7.802786   7.957620   4.806704   6.992262   5.703078
    37  C    2.812313   2.800103   3.666803   1.466398   5.100958
    38  H    2.586473   2.867053   4.082218   2.117362   4.820749
    39  H    3.898587   3.850033   4.245319   2.066342   5.942947
    40  H    2.702446   2.339941   4.168873   2.128253   5.614949
    41  C    2.746787   3.582314   5.486626   4.996524   3.665707
    42  H    2.565758   3.200372   5.705998   5.218945   4.111990
    43  H    3.834772   4.654604   6.419600   5.999291   4.254417
    44  H    2.576581   3.378096   5.432941   4.529904   4.108191
                    6          7          8          9         10
     6  N    0.000000
     7  N    4.325868   0.000000
     8  N    6.445301   2.689941   0.000000
     9  C    5.562154   4.071224   4.736550   0.000000
    10  H    6.440572   4.655970   4.710081   1.081513   0.000000
    11  C    5.607297   4.766821   5.912443   1.369433   2.206242
    12  H    6.492960   5.809961   6.868292   2.236261   2.750520
    13  C    3.718684   2.906554   4.743766   2.149547   3.177280
    14  C    2.199549   4.433195   5.681825   5.491665   6.078632
    15  H    3.256095   5.071905   5.851204   6.003692   6.434404
    16  C    1.378876   5.002780   6.698533   6.179380   6.918138
    17  H    2.157916   6.020489   7.698806   7.200279   7.936974
    18  C    1.383818   3.132579   5.199172   4.323525   5.176374
    19  C    2.597750   2.465821   4.883561   3.637499   4.606336
    20  C    3.517354   1.325057   4.013360   4.304940   5.120889
    21  C    4.045195   2.390281   4.948096   5.570344   6.414736
    22  H    3.886055   3.370000   5.993546   6.082944   7.017978
    23  C    5.237433   2.771354   4.814809   6.433811   7.152006
    24  H    5.909337   3.856655   5.797704   7.442380   8.184140
    25  C    5.835563   2.391474   3.712806   6.252939   6.792447
    26  H    6.848313   3.373014   4.108761   7.154561   7.610827
    27  C    5.409748   1.336712   2.413712   5.139071   5.580561
    28  C    6.484984   2.412702   1.339727   5.444491   5.602404
    29  C    7.727284   3.711814   2.393768   6.740871   6.818634
    30  H    8.024648   4.103495   3.374167   7.443223   7.619698
    31  C    8.771113   4.825052   2.786870   7.335527   7.215395
    32  H    9.736724   5.804327   3.872268   8.383050   8.244334
    33  C    8.728409   4.959187   2.405165   6.794481   6.508420
    34  H    9.662925   6.000886   3.375026   7.507283   7.095069
    35  C    7.611749   4.017886   1.328586   5.504324   5.231586
    36  H    7.797506   4.573051   2.049471   5.280154   4.838516
    37  C    4.809908   5.251529   7.261548   3.599520   4.609449
    38  H    4.166739   5.525435   7.665816   4.205443   5.229787
    39  H    5.757366   6.150053   7.953158   3.826033   4.703044
    40  H    5.156505   5.255286   7.424857   4.221373   5.233296
    41  C    1.466139   5.246156   7.621843   6.462357   7.435140
    42  H    2.114738   5.011997   7.531554   6.749929   7.747832
    43  H    2.066110   6.136012   8.402326   7.395916   8.333660
    44  H    2.117297   5.645561   8.054431   6.221755   7.232532
                   11         12         13         14         15
    11  C    0.000000
    12  H    1.079993   0.000000
    13  C    2.212614   3.245420   0.000000
    14  C    5.982075   6.928024   4.276916   0.000000
    15  H    6.635082   7.563262   5.087447   1.081403   0.000000
    16  C    6.404649   7.295692   4.628027   1.369672   2.206568
    17  H    7.359962   8.203156   5.645765   2.236311   2.750665
    18  C    4.548867   5.526882   2.527674   2.146044   3.174209
    19  C    3.703541   4.684472   1.535281   3.626431   4.593471
    20  C    4.638189   5.647189   2.551110   4.265293   5.119252
    21  C    5.736210   6.669715   3.734704   5.164967   6.059492
    22  H    6.029793   6.891098   4.080154   5.410467   6.388452
    23  C    6.750209   7.683690   4.845052   6.088783   6.864044
    24  H    7.668958   8.560346   5.795461   6.923053   7.713266
    25  C    6.822566   7.788367   5.031311   6.216418   6.833078
    26  H    7.772004   8.715037   6.067091   7.140721   7.684996
    27  C    5.898326   6.902694   4.184588   5.432134   5.962844
    28  C    6.446903   7.420370   5.033054   6.052934   6.356740
    29  C    7.741363   8.676379   6.393581   7.282633   7.521050
    30  H    8.329846   9.260041   6.879982   7.800723   8.115913
    31  C    8.458888   9.351051   7.321282   8.055828   8.138929
    32  H    9.489421  10.362925   8.360625   9.039026   9.100278
    33  C    8.032210   8.892155   7.105128   7.757670   7.723222
    34  H    8.786983   9.598058   8.010482   8.551334   8.417349
    35  C    6.776932   7.658699   5.875966   6.602082   6.593659
    36  H    6.621801   7.447360   5.965464   6.596453   6.480960
    37  C    2.478586   2.735456   2.614548   6.053950   6.964366
    38  H    3.215175   3.531572   2.937014   5.574129   6.512198
    39  H    2.503040   2.302937   3.414213   6.872113   7.719929
    40  H    3.177982   3.426311   3.048128   6.610477   7.579432
    41  C    6.236210   7.007731   4.469192   3.604108   4.615582
    42  H    6.529104   7.325840   4.639611   4.227286   5.253687
    43  H    7.196566   7.947145   5.472254   3.840185   4.720327
    44  H    5.782051   6.431229   4.305519   4.189982   5.204358
                   16         17         18         19         20
    16  C    0.000000
    17  H    1.080039   0.000000
    18  C    2.206998   3.239839   0.000000
    19  C    3.698228   4.681165   1.532590   0.000000
    20  C    4.475882   5.442622   2.506587   1.556082   0.000000
    21  C    5.097455   5.916366   3.431578   2.560997   1.400371
    22  H    5.067232   5.767502   3.592875   2.785692   2.177328
    23  C    6.137888   6.925578   4.607751   3.828184   2.394064
    24  H    6.829945   7.518905   5.460779   4.711223   3.387183
    25  C    6.553709   7.415664   4.986719   4.283624   2.727801
    26  H    7.504884   8.330224   6.034487   5.365037   3.809408
    27  C    6.012704   6.971036   4.336302   3.712609   2.302678
    28  C    6.878058   7.845137   5.333310   4.867724   3.647342
    29  C    8.086912   9.003862   6.647497   6.176065   4.839843
    30  H    8.465843   9.340016   7.040882   6.497788   5.036152
    31  C    8.999616   9.912833   7.651655   7.272274   6.048847
    32  H    9.956878  10.839855   8.657068   8.266767   6.978875
    33  C    8.845899   9.781512   7.542188   7.270182   6.270908
    34  H    9.701189  10.618830   8.477141   8.258219   7.320001
    35  C    7.729804   8.700945   6.377006   6.148552   5.340299
    36  H    7.817236   8.783433   6.548929   6.425205   5.854856
    37  C    5.928187   6.715152   4.225291   3.273644   4.481869
    38  H    5.261432   5.940846   3.863150   3.238800   4.630812
    39  H    6.794381   7.552885   5.178401   4.294138   5.486310
    40  H    6.401155   7.178344   4.607709   3.430141   4.373077
    41  C    2.486805   2.748840   2.604502   3.269146   4.173547
    42  H    3.225116   3.530635   2.957527   3.261757   3.831448
    43  H    2.517010   2.320924   3.410446   4.293953   5.129372
    44  H    3.175170   3.457178   2.980780   3.367691   4.527484
                   21         22         23         24         25
    21  C    0.000000
    22  H    1.082165   0.000000
    23  C    1.390715   2.144886   0.000000
    24  H    2.153557   2.476866   1.085475   0.000000
    25  C    2.394886   3.376166   1.385348   2.149308   0.000000
    26  H    3.374895   4.269236   2.136596   2.467478   1.081878
    27  C    2.742765   3.824177   2.402478   3.394130   1.405102
    28  C    4.240613   5.321315   3.795401   4.685622   2.541970
    29  C    5.161245   6.225889   4.379126   5.048001   2.995485
    30  H    5.058936   6.068344   4.036486   4.502592   2.695037
    31  C    6.498495   7.571868   5.765948   6.429582   4.383688
    32  H    7.297609   8.352654   6.424555   6.959707   5.046156
    33  C    6.985538   8.064261   6.495472   7.298705   5.164511
    34  H    8.065924   9.143553   7.575878   8.363970   6.237477
    35  C    6.260250   7.313213   6.033427   6.965792   4.831401
    36  H    6.922721   7.937461   6.863206   7.845080   5.745047
    37  C    5.131015   4.963673   6.372902   7.071488   6.941195
    38  H    5.229748   4.925088   6.565807   7.230693   7.238074
    39  H    6.172106   6.023877   7.374482   8.073960   7.883427
    40  H    4.757127   4.493370   5.930912   6.514827   6.615838
    41  C    4.299074   3.764882   5.537128   5.997479   6.419409
    42  H    3.620855   2.929304   4.788581   5.115474   5.815396
    43  H    5.198598   4.647069   6.346349   6.733548   7.222905
    44  H    4.728780   4.134116   6.057981   6.534815   6.966590
                   26         27         28         29         30
    26  H    0.000000
    27  C    2.177343   0.000000
    28  C    2.792144   1.499239   0.000000
    29  C    2.699025   2.543178   1.404800   0.000000
    30  H    2.037506   2.789656   2.174581   1.082238   0.000000
    31  C    4.041599   3.805079   2.413127   1.389522   2.137166
    32  H    4.500055   4.690964   3.401894   2.152072   2.464763
    33  C    5.062713   4.248666   2.750516   2.392840   3.372003
    34  H    6.085553   5.331741   3.834521   3.389786   4.286460
    35  C    5.027218   3.643682   2.294487   2.708281   3.790395
    36  H    6.038210   4.463010   3.257292   3.795200   4.877092
    37  C    7.958256   6.423421   7.432197   8.716300   9.062576
    38  H    8.290260   6.754978   7.832446   9.148897   9.483909
    39  H    8.878324   7.309448   8.218597   9.496388   9.887204
    40  H    7.586685   6.296646   7.411204   8.610732   8.837429
    41  C    7.411101   6.258993   7.501689   8.687513   8.847069
    42  H    6.759767   5.875642   7.224193   8.318832   8.354502
    43  H    8.170897   7.094644   8.293605   9.443420   9.591970
    44  H    7.993657   6.753525   8.003137   9.243074   9.434614
                   31         32         33         34         35
    31  C    0.000000
    32  H    1.085467   0.000000
    33  C    1.389849   2.158004   0.000000
    34  H    2.164443   2.513403   1.084941   0.000000
    35  C    2.383148   3.380632   1.395090   2.161951   0.000000
    36  H    3.378356   4.297091   2.158812   2.499748   1.087564
    37  C    9.712124  10.710637   9.566143  10.463830   8.374345
    38  H   10.177932  11.190010  10.034241  10.946541   8.812559
    39  H   10.420495  11.421863  10.193981  11.039263   8.983643
    40  H    9.687039  10.634829   9.686966  10.628101   8.589566
    41  C    9.834840  10.762646   9.918535  10.896178   8.850702
    42  H    9.546061  10.420287   9.777804  10.797430   8.807905
    43  H   10.564720  11.472844  10.642100  11.597353   9.591718
    44  H   10.385925  11.344271  10.415482  11.388154   9.286859
                   36         37         38         39         40
    36  H    0.000000
    37  C    8.436110   0.000000
    38  H    8.864927   1.086683   0.000000
    39  H    8.957414   1.088040   1.774735   0.000000
    40  H    8.775398   1.089893   1.773950   1.762656   0.000000
    41  C    9.107856   4.846601   4.053440   5.793786   5.012131
    42  H    9.188411   5.041113   4.385838   6.055912   4.977577
    43  H    9.827820   5.817034   4.944602   6.709678   6.022629
    44  H    9.484918   4.126647   3.218613   4.991753   4.337737
                   41         42         43         44
    41  C    0.000000
    42  H    1.085935   0.000000
    43  H    1.088863   1.775301   0.000000
    44  H    1.087955   1.768082   1.776140   0.000000
 Stoichiometry    C19H18N6O
 Framework group  C1[X(C19H18N6O)]
 Deg. of freedom   126
 Full point group                 C1      NOp   1
 Largest Abelian subgroup         C1      NOp   1
 Largest concise Abelian subgroup C1      NOp   1
                         Standard orientation:                         
 ---------------------------------------------------------------------
 Center     Atomic      Atomic             Coordinates (Angstroms)
 Number     Number       Type             X           Y           Z
 ---------------------------------------------------------------------
      1          8           0       -2.610544   -0.356627    1.303503
      2          1           0       -2.316836   -0.107410    2.192007
      3          7           0       -0.493326    2.009696   -0.525755
      4          7           0       -2.326802    2.390342    0.680375
      5          7           0       -1.202092   -0.616327   -2.016900
      6          7           0       -2.878327   -1.749036   -1.082842
      7          7           0        0.902598   -0.259285    0.399852
      8          7           0        3.110723    0.622203   -0.858301
      9          6           0       -0.742433    3.353790   -0.502603
     10          1           0       -0.102817    4.062363   -1.011020
     11          6           0       -1.874744    3.610835    0.223444
     12          1           0       -2.375656    4.537031    0.463515
     13          6           0       -1.444739    1.440815    0.181391
     14          6           0       -1.745689   -1.460845   -2.946198
     15          1           0       -1.367823   -1.515897   -3.957939
     16          6           0       -2.784388   -2.162996   -2.394754
     17          1           0       -3.446519   -2.906710   -2.813029
     18          6           0       -1.891534   -0.794123   -0.911568
     19          6           0       -1.556310   -0.074786    0.399543
     20          6           0       -0.228758   -0.662544    0.959486
     21          6           0       -0.262690   -1.599885    1.999332
     22          1           0       -1.193492   -1.966215    2.412238
     23          6           0        0.946692   -2.091795    2.478400
     24          1           0        0.962071   -2.826517    3.277277
     25          6           0        2.130049   -1.648727    1.910469
     26          1           0        3.073841   -2.013169    2.293742
     27          6           0        2.070351   -0.728984    0.849893
     28          6           0        3.302929   -0.229728    0.157641
     29          6           0        4.592973   -0.631290    0.542347
     30          1           0        4.748757   -1.308058    1.372380
     31          6           0        5.694687   -0.146258   -0.151731
     32          1           0        6.696897   -0.459313    0.123604
     33          6           0        5.487962    0.735974   -1.205586
     34          1           0        6.316533    1.139435   -1.778111
     35          6           0        4.172201    1.087939   -1.507528
     36          1           0        3.962134    1.785083   -2.315401
     37          6           0       -3.571922    2.282340    1.447405
     38          1           0       -4.269479    1.599509    0.969876
     39          1           0       -4.010027    3.277522    1.486250
     40          1           0       -3.391500    1.952427    2.470377
     41          6           0       -3.907877   -2.270905   -0.178827
     42          1           0       -3.461830   -2.703588    0.711724
     43          1           0       -4.449192   -3.042332   -0.724264
     44          1           0       -4.600704   -1.487266    0.120419
 ---------------------------------------------------------------------
 Rotational constants (GHZ):           0.3103529           0.1465124           0.1333805
 Standard basis: 6-311G(d) (5D, 7F)
 There are   548 symmetry adapted cartesian basis functions of A   symmetry.
 There are   522 symmetry adapted basis functions of A   symmetry.
   522 basis functions,   922 primitive gaussians,   548 cartesian basis functions
    91 alpha electrons       91 beta electrons
       nuclear repulsion energy      2282.5844246185 Hartrees.
 NAtoms=   44 NActive=   44 NUniq=   44 SFac= 1.00D+00 NAtFMM=   60 NAOKFM=F Big=F
 Integral buffers will be    131072 words long.
 Raffenetti 2 integral format.
 Two-electron integral symmetry is turned on.
 Nuclear repulsion after empirical dispersion term =     2282.4850573092 Hartrees.
 ------------------------------------------------------------------------------
 Polarizable Continuum Model (PCM)
 =================================
 Model                : PCM.
 Atomic radii         : UFF (Universal Force Field).
 Polarization charges : Total charges.
 Charge compensation  : None.
 Solution method      : On-the-fly selection.
 Cavity type          : SAS (Solvent Accessible Surface) (Alpha=1.000).
 Cavity algorithm     : GePol (No added spheres)
                        Default sphere list used, NSphG=   44.
                        Lebedev-Laikov grids with approx.  5.0 points / Ang**2.
                        Smoothing algorithm: York/Karplus (Gamma=1.0000).
                        Polarization charges: spherical gaussians, with
                                              point-specific exponents (IZeta= 3).
                        Self-potential: point-specific (ISelfS= 7).
                        Self-field    : sphere-specific E.n sum rule (ISelfD= 2).
 1st derivatives      : Analytical E(r).r(x)/FMM algorithm (CHGder, D1EAlg=3).
                        Cavity 1st derivative terms included.
 Solvent              : Acetonitrile, Eps=  35.688000 Eps(inf)=   1.806874
                        RSolv=   2.155000 Ang.
 ------------------------------------------------------------------------------
 One-electron integrals computed using PRISM.
 NBasis=   522 RedAO= T EigKep=  2.45D-04  NBF=   522
 NBsUse=   522 1.00D-06 EigRej= -1.00D+00 NBFU=   522
 Initial guess from the checkpoint file:  "1.chk"
 B after Tr=    -0.000000    0.000000    0.000000
         Rot=    0.997892   -0.053252   -0.014199    0.034256 Ang=  -7.44 deg.
 ExpMin= 1.03D-01 ExpMax= 8.59D+03 ExpMxC= 1.30D+03 IAcc=3 IRadAn=         5 AccDes= 0.00D+00
 Harris functional with IExCor=  402 and IRadAn=       5 diagonalized for initial guess.
 HarFok:  IExCor=  402 AccDes= 0.00D+00 IRadAn=         5 IDoV= 1 UseB2=F ITyADJ=14
 ICtDFT=  3500011 ScaDFX=  1.000000  1.000000  1.000000  1.000000
 FoFCou: FMM=F IPFlag=           0 FMFlag=      100000 FMFlg1=           0
         NFxFlg=           0 DoJE=T BraDBF=F KetDBF=T FulRan=T
         wScrn=  0.000000 ICntrl=       500 IOpCl=  0 I1Cent=   200000004 NGrid=           0
         NMat0=    1 NMatS0=      1 NMatT0=    0 NMatD0=    1 NMtDS0=    0 NMtDT0=    0
 Petite list used in FoFCou.
 Requested convergence on RMS density matrix=1.00D-08 within  32 cycles.
 Requested convergence on MAX density matrix=1.00D-06.
 Requested convergence on             energy=1.00D-06.
 No special actions if energy rises.
 Inv3:  Mode=1 IEnd=   127140300.
 Iteration    1 A*A^-1 deviation from unit magnitude is 4.22D-15 for   2893.
 Iteration    1 A*A^-1 deviation from orthogonality  is 2.16D-15 for   6149   6057.
 Iteration    1 A^-1*A deviation from unit magnitude is 4.22D-15 for   2893.
 Iteration    1 A^-1*A deviation from orthogonality  is 2.22D-15 for   2789   2786.
 Error on total polarization charges = -0.00015
 SCF Done:  E(RB3LYP) =  -1138.87966673     A.U. after   12 cycles
            NFock= 12  Conv=0.42D-08     -V/T= 2.0039
 QCSCF skips out because SCF is already converged.
 D1PCM: PCM CHGder 1st derivatives, ID1Alg=3 FixD1E=F DoIter=F DoCFld=F I1PDM=0.
 Calling FoFJK, ICntrl=      2127 FMM=F ISym2X=0 I1Cent= 0 IOpClX= 0 NMat=1 NMatS=1 NMatT=0.
 ***** Axes restored to original set *****
 -------------------------------------------------------------------
 Center     Atomic                   Forces (Hartrees/Bohr)
 Number     Number              X              Y              Z
 -------------------------------------------------------------------
      1        8           0.001346674   -0.008147052    0.000290884
      2        1          -0.002373140    0.002421485    0.002045465
      3        7           0.001603288   -0.000986822    0.001839539
      4        7          -0.003285358   -0.003311699    0.004409933
      5        7          -0.000248527   -0.000641284    0.000350336
      6        7           0.000435549   -0.003700151    0.001184858
      7        7          -0.001105240   -0.001818037   -0.002973843
      8        7           0.000577286    0.000052824   -0.000542517
      9        6          -0.000317264   -0.000897281    0.002096846
     10        1          -0.001164115   -0.000199109   -0.000784127
     11        6           0.004207458    0.003480214   -0.002332397
     12        1          -0.001715278   -0.001684646   -0.000429446
     13        6          -0.001599191    0.002659577   -0.003994333
     14        6          -0.001412464   -0.000399270    0.001235443
     15        1           0.001024256   -0.000593711   -0.000291074
     16        6          -0.001485713    0.005125184   -0.001255116
     17        1           0.001365321   -0.001953603   -0.000032839
     18        6           0.002547199   -0.002206482   -0.000508134
     19        6           0.001814687    0.006319395    0.000148420
     20        6          -0.000020929    0.001119281    0.000713373
     21        6          -0.001238682   -0.000288106    0.000688138
     22        1          -0.000115274    0.000465413    0.001199481
     23        6          -0.000597630    0.000792765    0.000526201
     24        1           0.000765846    0.000025948    0.000364608
     25        6           0.001842654    0.001411906   -0.000318140
     26        1          -0.000624898    0.000630576   -0.000349896
     27        6          -0.000092972   -0.000170422   -0.000047272
     28        6          -0.000148519   -0.000310672   -0.000522949
     29        6          -0.000261662   -0.001177647    0.001134421
     30        1          -0.000641253   -0.000168573    0.000020525
     31        6          -0.000525407    0.000133153    0.000368460
     32        1           0.000351670   -0.000393071    0.000409419
     33        6          -0.000106166    0.000143680    0.000274486
     34        1          -0.000009851   -0.000372110    0.000307587
     35        6           0.000421551    0.000311320   -0.000875535
     36        1          -0.000338836    0.000191769    0.000162306
     37        6          -0.000518238    0.004174824   -0.002854055
     38        1          -0.000544146   -0.000324882   -0.000350457
     39        1          -0.000531727   -0.000939933    0.000929580
     40        1          -0.000071799   -0.000473369   -0.000574055
     41        6           0.002141129    0.003749897   -0.000823894
     42        1           0.000274040   -0.000594991   -0.000702187
     43        1          -0.000043202   -0.001247743    0.000008717
     44        1           0.000418871   -0.000208548   -0.000146761
 -------------------------------------------------------------------
 Cartesian Forces:  Max     0.008147052 RMS     0.001746876

 GradGradGradGradGradGradGradGradGradGradGradGradGradGradGradGradGradGrad
 Berny optimization.
 Using GEDIIS/GDIIS optimizer.
 FormGI is forming the generalized inverse of G from B-inverse, IUseBI=4.
 Internal  Forces:  Max     0.010423714 RMS     0.001840843
 Search for a local minimum.
 Step number   4 out of a maximum of  243
 All quantities printed in internal units (Hartrees-Bohrs-Radians)
 Mixed Optimization -- RFO/linear search
 Update second derivatives using D2CorX and points    3    4
 DE= -6.70D-03 DEPred=-7.33D-03 R= 9.15D-01
 TightC=F SS=  1.41D+00  RLast= 5.20D-01 DXNew= 8.4853D-01 1.5605D+00
 Trust test= 9.15D-01 RLast= 5.20D-01 DXMaxT set to 8.49D-01
 ITU=  1  0  1  0
 Use linear search instead of GDIIS.
     Eigenvalues ---    0.00252   0.00373   0.00539   0.00792   0.00822
     Eigenvalues ---    0.01015   0.01343   0.01430   0.01454   0.01541
     Eigenvalues ---    0.01551   0.01743   0.01837   0.01854   0.02227
     Eigenvalues ---    0.02243   0.02248   0.02275   0.02291   0.02321
     Eigenvalues ---    0.02332   0.02335   0.02352   0.02360   0.02369
     Eigenvalues ---    0.02375   0.02397   0.02420   0.02450   0.02463
     Eigenvalues ---    0.02474   0.02478   0.02504   0.02553   0.02557
     Eigenvalues ---    0.05827   0.07187   0.07281   0.07560   0.07719
     Eigenvalues ---    0.07733   0.08355   0.13745   0.15993   0.15996
     Eigenvalues ---    0.15998   0.16000   0.16000   0.16000   0.16000
     Eigenvalues ---    0.16000   0.16000   0.16000   0.16000   0.16000
     Eigenvalues ---    0.16000   0.16000   0.16000   0.16025   0.16193
     Eigenvalues ---    0.17783   0.18208   0.21997   0.22072   0.22415
     Eigenvalues ---    0.22687   0.22701   0.23540   0.24303   0.24569
     Eigenvalues ---    0.24754   0.24757   0.24882   0.24940   0.24974
     Eigenvalues ---    0.24995   0.25000   0.25004   0.27846   0.29272
     Eigenvalues ---    0.30265   0.32306   0.34774   0.35451   0.36132
     Eigenvalues ---    0.40762   0.43933   0.44077   0.44800   0.45892
     Eigenvalues ---    0.46432   0.46694   0.46950   0.47195   0.47920
     Eigenvalues ---    0.48567   0.49021   0.49218   0.49630   0.50410
     Eigenvalues ---    0.50809   0.51209   0.51324   0.51366   0.51425
     Eigenvalues ---    0.51490   0.53298   0.53495   0.54517   0.54942
     Eigenvalues ---    0.55345   0.56721   0.57588   0.57626   0.57632
     Eigenvalues ---    0.57652   0.57685   0.57687   0.57706   0.57727
     Eigenvalues ---    0.57758   0.57822   0.58005   0.60644   0.60663
     Eigenvalues ---    0.89628
 RFO step:  Lambda=-3.78686350D-03 EMin= 2.51607310D-03
 Quartic linear search produced a step of -0.04191.
 Iteration  1 RMS(Cart)=  0.14418895 RMS(Int)=  0.00295000
 Iteration  2 RMS(Cart)=  0.00717266 RMS(Int)=  0.00012410
 Iteration  3 RMS(Cart)=  0.00001491 RMS(Int)=  0.00012398
 Iteration  4 RMS(Cart)=  0.00000000 RMS(Int)=  0.00012398
 Variable       Old X    -DE/DX   Delta X   Delta X   Delta X     New X
                                 (Linear)    (Quad)   (Total)
    R1        1.83002  -0.00392  -0.00061  -0.00238  -0.00299   1.82704
    R2        2.67781   0.00626  -0.00023   0.01337   0.01314   2.69095
    R3        2.58360   0.00039   0.00043  -0.00180  -0.00136   2.58223
    R4        2.48473  -0.00131   0.00009  -0.00267  -0.00256   2.48217
    R5        2.60669   0.00101  -0.00022   0.00327   0.00303   2.60972
    R6        2.62435  -0.00261  -0.00090   0.00043  -0.00047   2.62389
    R7        2.77109  -0.00323   0.00032  -0.01021  -0.00989   2.76120
    R8        2.58575   0.00093   0.00067  -0.00207  -0.00141   2.58435
    R9        2.48461  -0.00089   0.00011  -0.00224  -0.00213   2.48249
   R10        2.60570   0.00156  -0.00012   0.00360   0.00348   2.60917
   R11        2.61504  -0.00376  -0.00093  -0.00134  -0.00227   2.61276
   R12        2.77060  -0.00283   0.00027  -0.00890  -0.00863   2.76198
   R13        2.50400  -0.00030   0.00032  -0.00233  -0.00201   2.50198
   R14        2.52602  -0.00052   0.00031  -0.00273  -0.00242   2.52360
   R15        2.53172  -0.00009   0.00021  -0.00148  -0.00127   2.53045
   R16        2.51066   0.00006   0.00026  -0.00152  -0.00126   2.50941
   R17        2.04376  -0.00082  -0.00122   0.00398   0.00275   2.04651
   R18        2.58785  -0.00063   0.00019  -0.00228  -0.00211   2.58575
   R19        2.04089  -0.00106  -0.00115   0.00315   0.00201   2.04290
   R20        2.90126  -0.00361  -0.00004  -0.01103  -0.01107   2.89019
   R21        2.04356  -0.00084  -0.00122   0.00390   0.00269   2.04624
   R22        2.58831  -0.00047   0.00005  -0.00103  -0.00098   2.58733
   R23        2.04098  -0.00118  -0.00115   0.00296   0.00181   2.04279
   R24        2.89618  -0.00573  -0.00025  -0.01573  -0.01598   2.88019
   R25        2.94057  -0.00077  -0.00016  -0.00169  -0.00184   2.93873
   R26        2.64632  -0.00143  -0.00018  -0.00184  -0.00203   2.64429
   R27        2.04500   0.00021  -0.00122   0.00560   0.00437   2.04937
   R28        2.62807  -0.00029   0.00004  -0.00102  -0.00098   2.62709
   R29        2.05125  -0.00045  -0.00133   0.00515   0.00382   2.05507
   R30        2.61793   0.00009   0.00007  -0.00044  -0.00037   2.61756
   R31        2.04445   0.00025  -0.00118   0.00539   0.00421   2.04867
   R32        2.65526  -0.00200  -0.00023  -0.00269  -0.00293   2.65233
   R33        2.83315  -0.00187  -0.00051  -0.00207  -0.00258   2.83057
   R34        2.65469  -0.00207  -0.00016  -0.00333  -0.00349   2.65120
   R35        2.04513   0.00023  -0.00120   0.00545   0.00425   2.04939
   R36        2.62582  -0.00035   0.00016  -0.00182  -0.00166   2.62415
   R37        2.05123  -0.00039  -0.00133   0.00524   0.00391   2.05515
   R38        2.62643   0.00002   0.00003  -0.00047  -0.00044   2.62599
   R39        2.05024  -0.00042  -0.00131   0.00513   0.00382   2.05406
   R40        2.63634  -0.00082   0.00009  -0.00239  -0.00230   2.63404
   R41        2.05520   0.00018  -0.00139   0.00650   0.00511   2.06031
   R42        2.05353   0.00039  -0.00117   0.00606   0.00489   2.05842
   R43        2.05610   0.00038  -0.00128   0.00674   0.00546   2.06156
   R44        2.05960   0.00070  -0.00131   0.00743   0.00613   2.06572
   R45        2.05212   0.00095  -0.00115   0.00695   0.00580   2.05792
   R46        2.05765  -0.00005  -0.00129   0.00607   0.00477   2.06243
   R47        2.05594   0.00017  -0.00123   0.00604   0.00481   2.06075
    A1        1.88438   0.00020   0.00149  -0.00815  -0.00666   1.87771
    A2        1.85918  -0.00058  -0.00041   0.00027  -0.00017   1.85901
    A3        1.85229   0.00027   0.00030  -0.00069  -0.00049   1.85180
    A4        2.11379   0.00498   0.00062   0.01458   0.01523   2.12902
    A5        2.31433  -0.00524  -0.00091  -0.01292  -0.01383   2.30050
    A6        1.85373  -0.00060  -0.00049   0.00062   0.00013   1.85386
    A7        1.85078   0.00031   0.00028  -0.00122  -0.00095   1.84983
    A8        2.12660   0.00448   0.00092   0.01099   0.01188   2.13849
    A9        2.30508  -0.00478  -0.00121  -0.00931  -0.01055   2.29453
   A10        2.09066  -0.00002  -0.00074   0.00426   0.00353   2.09419
   A11        2.07014  -0.00015  -0.00022   0.00088   0.00065   2.07079
   A12        2.12750  -0.00132   0.00115  -0.01431  -0.01315   2.11435
   A13        1.92215   0.00030   0.00002   0.00189   0.00186   1.92401
   A14        2.23352   0.00103  -0.00117   0.01247   0.01131   2.24483
   A15        1.85513  -0.00095  -0.00021  -0.00141  -0.00174   1.85339
   A16        2.13313  -0.00177   0.00199  -0.02287  -0.02089   2.11225
   A17        2.29472   0.00273  -0.00177   0.02461   0.02283   2.31754
   A18        1.93585   0.00097   0.00031   0.00043   0.00058   1.93643
   A19        2.16050   0.00945   0.00063   0.03027   0.03076   2.19125
   A20        2.18677  -0.01042  -0.00097  -0.03102  -0.03208   2.15469
   A21        2.12705  -0.00083   0.00120  -0.01241  -0.01122   2.11583
   A22        1.92222  -0.00015   0.00002   0.00060   0.00061   1.92283
   A23        2.23390   0.00098  -0.00122   0.01185   0.01063   2.24453
   A24        1.85544  -0.00080  -0.00018  -0.00090  -0.00109   1.85436
   A25        2.13345  -0.00171   0.00200  -0.02267  -0.02068   2.11277
   A26        2.29428   0.00251  -0.00182   0.02360   0.02177   2.31606
   A27        1.94248   0.00125   0.00036   0.00098   0.00135   1.94383
   A28        2.14246   0.00530   0.00055   0.01588   0.01644   2.15889
   A29        2.19659  -0.00655  -0.00100  -0.01643  -0.01744   2.17916
   A30        1.91884  -0.00213   0.00017  -0.01988  -0.01946   1.89937
   A31        1.86466  -0.00043   0.00040  -0.02327  -0.02287   1.84179
   A32        1.90713  -0.00160   0.00061  -0.01932  -0.01849   1.88865
   A33        1.93658  -0.00002  -0.00070   0.01198   0.01051   1.94709
   A34        1.94122   0.00487   0.00045   0.03799   0.03811   1.97933
   A35        1.89353  -0.00093  -0.00095   0.00989   0.00814   1.90168
   A36        2.05047   0.00671   0.00040   0.02141   0.02179   2.07227
   A37        2.13887  -0.00023   0.00040  -0.00351  -0.00312   2.13575
   A38        2.09365  -0.00649  -0.00088  -0.01812  -0.01901   2.07464
   A39        2.13028  -0.00129  -0.00054  -0.00402  -0.00456   2.12572
   A40        2.06176  -0.00001  -0.00007   0.00046   0.00039   2.06215
   A41        2.09071   0.00129   0.00063   0.00337   0.00400   2.09471
   A42        2.10048  -0.00016   0.00001  -0.00090  -0.00090   2.09958
   A43        2.08113   0.00024   0.00001   0.00120   0.00122   2.08235
   A44        2.10144  -0.00008  -0.00002  -0.00025  -0.00027   2.10117
   A45        2.08541   0.00062   0.00069  -0.00117  -0.00050   2.08492
   A46        2.07430  -0.00061  -0.00018  -0.00143  -0.00161   2.07269
   A47        2.12347  -0.00001  -0.00052   0.00264   0.00210   2.12557
   A48        2.11911   0.00062   0.00052  -0.00103  -0.00052   2.11859
   A49        2.03281   0.00233   0.00032   0.00630   0.00660   2.03941
   A50        2.13125  -0.00295  -0.00085  -0.00520  -0.00607   2.12518
   A51        2.03080   0.00239   0.00038   0.00620   0.00657   2.03738
   A52        2.11904   0.00060   0.00040  -0.00055  -0.00016   2.11888
   A53        2.13334  -0.00299  -0.00078  -0.00563  -0.00641   2.12693
   A54        2.11879  -0.00018  -0.00048   0.00184   0.00137   2.12015
   A55        2.08465  -0.00032  -0.00027  -0.00000  -0.00028   2.08437
   A56        2.07974   0.00049   0.00075  -0.00184  -0.00109   2.07865
   A57        2.09981  -0.00031   0.00004  -0.00176  -0.00172   2.09810
   A58        2.07419   0.00028   0.00003   0.00106   0.00107   2.07526
   A59        2.10917   0.00003  -0.00007   0.00073   0.00066   2.10983
   A60        2.12069   0.00023  -0.00027   0.00268   0.00242   2.12310
   A61        2.05391  -0.00011   0.00020  -0.00138  -0.00119   2.05272
   A62        2.10859  -0.00012   0.00007  -0.00130  -0.00123   2.10737
   A63        2.16436  -0.00031  -0.00018   0.00017  -0.00003   2.16433
   A64        2.01903   0.00003   0.00087  -0.00522  -0.00435   2.01468
   A65        2.09979   0.00028  -0.00068   0.00506   0.00438   2.10417
   A66        1.94064  -0.00032  -0.00100   0.00293   0.00193   1.94258
   A67        1.86837   0.00219   0.00091   0.00915   0.01004   1.87841
   A68        1.95270  -0.00062  -0.00118   0.00263   0.00145   1.95415
   A69        1.90917  -0.00061   0.00023  -0.00318  -0.00297   1.90620
   A70        1.90552  -0.00025   0.00009  -0.00590  -0.00578   1.89974
   A71        1.88600  -0.00035   0.00101  -0.00575  -0.00476   1.88124
   A72        1.93804  -0.00048  -0.00086   0.00126   0.00040   1.93844
   A73        1.86754   0.00204   0.00088   0.00817   0.00902   1.87657
   A74        1.93949  -0.00036  -0.00090   0.00281   0.00190   1.94139
   A75        1.90997  -0.00061   0.00026  -0.00410  -0.00385   1.90612
   A76        1.89969  -0.00021   0.00036  -0.00659  -0.00622   1.89347
   A77        1.90869  -0.00037   0.00028  -0.00146  -0.00121   1.90748
    D1       -1.28636  -0.00141  -0.00165   0.00867   0.00705  -1.27931
    D2        2.89394   0.00007  -0.00115   0.01940   0.01822   2.91216
    D3        0.84870   0.00224  -0.00057   0.03054   0.02996   0.87867
    D4        3.13947  -0.00007   0.00015  -0.00593  -0.00562   3.13385
    D5       -0.00910   0.00014   0.00046   0.00077   0.00118  -0.00793
    D6       -0.00231   0.00039   0.00035   0.01673   0.01708   0.01477
    D7        3.12739  -0.00030  -0.00061  -0.01207  -0.01341   3.11399
    D8       -0.01735   0.00082   0.00123   0.02664   0.02773   0.01038
    D9       -3.13952   0.00018   0.00051   0.01013   0.01099  -3.12853
   D10       -3.08847   0.00086   0.00109   0.01495   0.01565  -3.07281
   D11        0.07254   0.00022   0.00037  -0.00156  -0.00109   0.07146
   D12        0.01254  -0.00077  -0.00101  -0.02764  -0.02858  -0.01604
   D13       -3.11694  -0.00024  -0.00007   0.00117   0.00064  -3.11630
   D14        3.07214  -0.00017  -0.00075  -0.01234  -0.01305   3.05909
   D15       -0.05734   0.00036   0.00019   0.01647   0.01617  -0.04117
   D16        2.14561   0.00094  -0.00024   0.03597   0.03580   2.18142
   D17        0.06124   0.00052  -0.00050   0.03250   0.03205   0.09329
   D18       -2.00180  -0.00006  -0.00160   0.03233   0.03076  -1.97104
   D19       -0.90396   0.00054  -0.00050   0.01962   0.01908  -0.88488
   D20       -2.98832   0.00012  -0.00076   0.01614   0.01532  -2.97300
   D21        1.23181  -0.00046  -0.00186   0.01597   0.01404   1.24585
   D22        3.13668  -0.00004  -0.00026   0.00056   0.00020   3.13688
   D23        0.00076  -0.00029  -0.00043  -0.00664  -0.00707  -0.00631
   D24        0.00818   0.00016   0.00026   0.00234   0.00260   0.01078
   D25        3.09132  -0.00015  -0.00098   0.00936   0.00852   3.09984
   D26        0.01352  -0.00022  -0.00026  -0.00658  -0.00683   0.00669
   D27       -3.13194   0.00003  -0.00015  -0.00068  -0.00098  -3.13292
   D28        3.11902  -0.00016  -0.00040   0.00462   0.00438   3.12339
   D29       -0.02644   0.00008  -0.00029   0.01052   0.01022  -0.01622
   D30       -0.01385   0.00003  -0.00001   0.00272   0.00270  -0.01115
   D31       -3.09479  -0.00014   0.00118  -0.00592  -0.00469  -3.09948
   D32       -3.11414  -0.00032   0.00008  -0.01074  -0.01060  -3.12474
   D33        0.08810  -0.00049   0.00127  -0.01937  -0.01799   0.07011
   D34        2.16400   0.00019   0.00099  -0.01096  -0.00998   2.15402
   D35        0.08065  -0.00005   0.00064  -0.01172  -0.01109   0.06956
   D36       -2.00196  -0.00065   0.00028  -0.01656  -0.01631  -2.01828
   D37       -1.02433   0.00047   0.00087   0.00393   0.00482  -1.01950
   D38       -3.10768   0.00023   0.00052   0.00317   0.00371  -3.10397
   D39        1.09290  -0.00037   0.00016  -0.00167  -0.00151   1.09139
   D40        3.13495   0.00028   0.00101   0.00638   0.00752  -3.14072
   D41       -0.02774  -0.00025  -0.00099  -0.00571  -0.00670  -0.03444
   D42        0.00080   0.00018   0.00015   0.00556   0.00574   0.00654
   D43        3.13526   0.00031  -0.00060   0.01594   0.01541  -3.13252
   D44       -3.13623  -0.00011  -0.00072  -0.00087  -0.00162  -3.13786
   D45        0.00123   0.00004  -0.00072   0.00595   0.00523   0.00645
   D46        0.01009  -0.00019   0.00139  -0.01443  -0.01305  -0.00296
   D47       -3.12911  -0.00023   0.00131  -0.01506  -0.01375   3.14033
   D48        0.01674  -0.00062  -0.00107  -0.01764  -0.01861  -0.00187
   D49        3.13640   0.00002  -0.00025   0.00020   0.00020   3.13660
   D50       -3.13237  -0.00041  -0.00074  -0.01057  -0.01129   3.13952
   D51       -0.01271   0.00023   0.00009   0.00728   0.00751  -0.00520
   D52        3.04713   0.00029   0.00468  -0.06977  -0.06509   2.98204
   D53       -1.17719  -0.00159   0.00485  -0.10358  -0.09889  -1.27608
   D54        0.93238   0.00052   0.00349  -0.05710  -0.05328   0.87910
   D55       -0.10807  -0.00039   0.00362  -0.10243  -0.09892  -0.20699
   D56        1.95079  -0.00227   0.00378  -0.13624  -0.13272   1.81807
   D57       -2.22282  -0.00015   0.00242  -0.08975  -0.08712  -2.30994
   D58       -0.00917   0.00033   0.00043   0.00830   0.00872  -0.00045
   D59        3.13679   0.00007   0.00031   0.00179   0.00204   3.13883
   D60        3.13853   0.00007   0.00025   0.00065   0.00087   3.13939
   D61        0.00130  -0.00019   0.00013  -0.00586  -0.00581  -0.00451
   D62        2.99737  -0.00053   0.00292  -0.06239  -0.05949   2.93788
   D63        0.90587   0.00233   0.00287  -0.03079  -0.02795   0.87792
   D64       -1.23162  -0.00312   0.00336  -0.09245  -0.08907  -1.32069
   D65       -0.21143  -0.00053   0.00158  -0.05348  -0.05190  -0.26333
   D66       -2.30292   0.00232   0.00154  -0.02189  -0.02037  -2.32329
   D67        1.84277  -0.00313   0.00202  -0.08355  -0.08148   1.76128
   D68       -2.89874  -0.00038  -0.00689   0.05928   0.05243  -2.84632
   D69        0.26337   0.00007  -0.00499   0.07088   0.06597   0.32934
   D70       -0.77716  -0.00095  -0.00595   0.04606   0.03984  -0.73731
   D71        2.38496  -0.00051  -0.00406   0.05765   0.05338   2.43834
   D72        1.35752   0.00153  -0.00716   0.09203   0.08503   1.44254
   D73       -1.76355   0.00197  -0.00527   0.10363   0.09856  -1.66499
   D74       -3.07900   0.00015  -0.00063   0.01320   0.01249  -3.06650
   D75        0.03097   0.00018   0.00061   0.00639   0.00697   0.03794
   D76        0.04099  -0.00024  -0.00263   0.00128  -0.00127   0.03972
   D77       -3.13223  -0.00021  -0.00139  -0.00552  -0.00679  -3.13902
   D78       -3.13164  -0.00028   0.00002  -0.01052  -0.01050   3.14104
   D79       -0.00722  -0.00005   0.00061  -0.00695  -0.00634  -0.01355
   D80       -0.02094  -0.00030   0.00123  -0.01730  -0.01608  -0.03702
   D81        3.10349  -0.00006   0.00182  -0.01374  -0.01192   3.09157
   D82        3.11955   0.00025  -0.00127   0.01626   0.01498   3.13453
   D83       -0.01766  -0.00002  -0.00136   0.00688   0.00551  -0.01215
   D84       -0.03922   0.00048  -0.00068   0.01982   0.01914  -0.02008
   D85        3.10676   0.00022  -0.00077   0.01044   0.00967   3.11642
   D86        0.02183  -0.00005   0.00102  -0.00621  -0.00520   0.01663
   D87       -3.11222  -0.00021   0.00180  -0.01723  -0.01540  -3.12762
   D88       -3.11528  -0.00032   0.00092  -0.01579  -0.01490  -3.13018
   D89        0.03386  -0.00048   0.00170  -0.02681  -0.02510   0.00876
   D90       -0.01789   0.00006   0.00030   0.00199   0.00229  -0.01560
   D91        3.12787  -0.00011   0.00030  -0.00490  -0.00460   3.12327
   D92        3.11651   0.00021  -0.00043   0.01246   0.01203   3.12854
   D93       -0.02091   0.00004  -0.00044   0.00558   0.00513  -0.01578
   D94        3.12560   0.00014  -0.00033   0.00641   0.00609   3.13169
   D95       -0.01082   0.00012  -0.00052   0.00683   0.00631  -0.00452
   D96       -0.02037   0.00032  -0.00033   0.01366   0.01332  -0.00705
   D97        3.12639   0.00030  -0.00051   0.01408   0.01354   3.13993
   D98       -3.12491  -0.00030   0.00088  -0.01509  -0.01421  -3.13911
   D99        0.00927  -0.00015   0.00112  -0.01144  -0.01032  -0.00105
   D100       0.02173  -0.00031   0.00070  -0.01469  -0.01399   0.00774
   D101      -3.12727  -0.00016   0.00094  -0.01104  -0.01011  -3.13739
   D102      -3.13922  -0.00001  -0.00059   0.00289   0.00230  -3.13691
   D103       0.00108   0.00002  -0.00052   0.00376   0.00325   0.00433
   D104      -0.00508   0.00014  -0.00035   0.00655   0.00620   0.00112
   D105       3.13522   0.00017  -0.00028   0.00743   0.00715  -3.14082
   D106      -0.01127   0.00016  -0.00077   0.00956   0.00880  -0.00247
   D107       3.12782   0.00020  -0.00069   0.01020   0.00952   3.13734
   D108       3.12904   0.00019  -0.00071   0.01044   0.00973   3.13877
   D109      -0.01505   0.00023  -0.00062   0.01107   0.01045  -0.00460
         Item               Value     Threshold  Converged?
 Maximum Force            0.010424     0.000450     NO 
 RMS     Force            0.001841     0.000300     NO 
 Maximum Displacement     0.532933     0.001800     NO 
 RMS     Displacement     0.146517     0.001200     NO 
 Predicted change in Energy=-2.189715D-03
 GradGradGradGradGradGradGradGradGradGradGradGradGradGradGradGradGradGrad

                          Input orientation:                          
 ---------------------------------------------------------------------
 Center     Atomic      Atomic             Coordinates (Angstroms)
 Number     Number       Type             X           Y           Z
 ---------------------------------------------------------------------
      1          8           0       -2.776558    1.323587    9.726344
      2          1           0       -2.104748    0.758333    9.321484
      3          7           0       -0.685545    4.324820    9.720291
      4          7           0       -0.701271    2.564583   11.083640
      5          7           0       -3.866548    4.752163    9.628691
      6          7           0       -4.997096    2.875148   10.028603
      7          7           0       -1.849980    3.684765    7.137830
      8          7           0       -0.701278    5.876375    6.048822
      9          6           0        0.343589    4.440462   10.611760
     10          1           0        1.013341    5.291125   10.586749
     11          6           0        0.356512    3.368020   11.461464
     12          1           0        0.999907    3.091350   12.284979
     13          6           0       -1.297711    3.197098   10.000996
     14          6           0       -5.148459    5.069199    9.984300
     15          1           0       -5.478256    6.099281   10.036021
     16          6           0       -5.864179    3.929455   10.235914
     17          1           0       -6.887568    3.758409   10.539187
     18          6           0       -3.788568    3.441376    9.667395
     19          6           0       -2.538104    2.657132    9.287552
     20          6           0       -2.402301    2.642104    7.738459
     21          6           0       -2.904855    1.547092    7.026824
     22          1           0       -3.416650    0.729581    7.522643
     23          6           0       -2.772716    1.547635    5.642924
     24          1           0       -3.150349    0.714039    5.055417
     25          6           0       -2.169354    2.627592    5.019791
     26          1           0       -2.059137    2.627519    3.941301
     27          6           0       -1.721775    3.698740    5.808638
     28          6           0       -1.076317    4.907590    5.203911
     29          6           0       -0.869304    5.023019    3.821125
     30          1           0       -1.164338    4.235231    3.136683
     31          6           0       -0.267699    6.167475    3.314547
     32          1           0       -0.103151    6.271377    2.244563
     33          6           0        0.113316    7.172176    4.195700
     34          1           0        0.583639    8.088102    3.847330
     35          6           0       -0.129001    6.967247    5.552968
     36          1           0        0.154088    7.722261    6.286792
     37          6           0       -1.057989    1.356046   11.823365
     38          1           0       -2.101890    1.375783   12.133835
     39          1           0       -0.421103    1.310099   12.707895
     40          1           0       -0.881009    0.450593   11.237042
     41          6           0       -5.393734    1.481766   10.221901
     42          1           0       -5.231855    0.899453    9.316012
     43          1           0       -6.456832    1.474001   10.468666
     44          1           0       -4.831870    1.020299   11.034646
 ---------------------------------------------------------------------
                    Distance matrix (angstroms):
                    1          2          3          4          5
     1  O    0.000000
     2  H    0.966826   0.000000
     3  N    3.657837   3.859147   0.000000
     4  N    2.772930   2.887470   2.226523   0.000000
     5  N    3.598993   4.375956   3.210886   4.113559   0.000000
     6  N    2.725709   3.653299   4.559175   4.434373   2.227388
     7  N    3.624102   3.660226   2.904252   4.259549   3.377909
     8  N    6.209576   6.234933   3.985882   6.026389   4.908996
     9  C    4.498243   4.606217   1.366458   2.198482   4.334609
    10  H    5.553826   5.645315   2.137922   3.258961   5.002166
    11  C    4.123891   4.177055   2.243443   1.381003   4.807198
    12  H    4.892166   4.885095   3.307540   2.148186   5.787620
    13  C    2.402595   2.657182   1.313507   1.388501   3.025849
    14  C    4.440953   5.318559   4.532262   5.221028   1.367577
    15  H    5.495665   6.357424   5.120398   6.034168   2.139684
    16  C    4.072298   5.002551   5.219236   5.407137   2.244126
    17  H    4.846594   5.775692   6.281441   6.323916   3.308038
    18  C    2.347908   3.186475   3.226766   3.507979   1.313675
    19  C    1.423988   1.947918   2.529905   2.570692   2.504056
    20  C    2.414589   2.478527   3.115517   3.753632   3.188941
    21  C    2.711794   2.554951   4.460479   4.727455   4.238755
    22  H    2.370413   2.226598   5.021388   4.839547   4.562786
    23  C    4.089564   3.821123   5.356675   5.909862   5.229896
    24  H    4.725339   4.392558   6.393281   6.764759   6.142819
    25  C    4.921460   4.690721   5.213153   6.239351   5.351283
    26  H    5.973412   5.695814   6.177726   7.270541   6.334607
    27  C    4.701313   4.597037   4.094726   5.491211   4.505836
    28  C    6.015671   5.935352   4.570558   6.340470   5.233375
    29  C    7.224613   7.068791   5.943181   7.669177   6.540998
    30  H    7.382449   7.157161   6.601603   8.133857   7.050909
    31  C    8.418359   8.289563   6.678587   8.574825   7.404271
    32  H    9.359742   9.191455   7.746920   9.603508   8.425942
    33  C    8.552508   8.504754   6.266316   8.326895   7.156337
    34  H    9.571436   9.535160   7.089766   9.193717   8.022268
    35  C    7.501835   7.527011   4.965757   7.092199   5.957128
    36  H    7.833404   7.925148   4.902703   7.095282   6.012926
    37  C    2.711462   2.777116   3.657220   1.461165   4.923231
    38  H    2.500783   2.879336   4.065471   2.116102   4.559574
    39  H    3.799736   3.821896   4.252559   2.071335   5.761979
    40  H    2.576322   2.293819   4.165139   2.127156   5.477568
    41  C    2.668372   3.485905   5.522826   4.892269   3.657827
    42  H    2.525222   3.130294   5.706620   5.140365   4.099416
    43  H    3.757404   4.557285   6.480354   5.890165   4.261629
    44  H    2.455187   3.231214   5.462545   4.410109   4.103092
                    6          7          8          9         10
     6  N    0.000000
     7  N    4.349297   0.000000
     8  N    6.580279   2.703444   0.000000
     9  C    5.595819   4.177441   4.896325   0.000000
    10  H    6.501832   4.761727   4.886227   1.082969   0.000000
    11  C    5.563913   4.864437   6.058669   1.368319   2.212438
    12  H    6.411085   5.913302   7.038469   2.247336   2.779060
    13  C    3.713470   2.956440   4.811854   2.147755   3.173172
    14  C    2.199713   4.571544   5.993074   5.563417   6.195157
    15  H    3.259848   5.233907   6.226312   6.080875   6.564849
    16  C    1.380715   5.076592   6.926600   6.240094   7.019794
    17  H    2.148192   6.078811   7.932171   7.263614   8.048344
    18  C    1.382615   3.196257   5.343655   4.354850   5.227343
    19  C    2.577465   2.480090   4.922076   3.638399   4.608535
    20  C    3.468721   1.323993   4.026024   4.362324   5.176552
    21  C    3.892542   2.386363   4.955293   5.636998   6.484066
    22  H    3.658019   3.366846   6.002907   6.119859   7.058417
    23  C    5.093559   2.766498   4.815974   6.539812   7.265629
    24  H    5.728303   3.853909   5.799527   7.547634   8.299498
    25  C    5.757222   2.388662   3.710626   6.393082   6.943701
    26  H    6.763739   3.373324   4.103717   7.318120   7.790821
    27  C    5.405010   1.335434   2.416857   5.280707   5.731222
    28  C    6.540717   2.415346   1.339057   5.610630   5.786943
    29  C    7.757887   3.708529   2.391461   6.922659   7.027795
    30  H    8.002401   4.096620   3.374660   7.628417   7.833306
    31  C    8.847890   4.825449   2.783701   7.523667   7.435992
    32  H    9.801854   5.803967   3.871197   8.576819   8.473460
    33  C    8.865863   4.967162   2.403482   6.977185   6.722641
    34  H    9.824848   6.011594   3.374806   7.688980   7.309411
    35  C    7.776563   4.030911   1.327921   5.674448   5.427088
    36  H    8.001896   4.587148   2.048310   5.432445   5.013818
    37  C    4.587526   5.291920   7.342068   3.598059   4.615677
    38  H    3.881020   5.509530   7.697041   4.205869   5.237179
    39  H    5.528806   6.221443   8.079148   3.844178   4.733441
    40  H    4.927572   5.310585   7.509264   4.220151   5.238530
    41  C    1.461574   5.188727   7.664615   6.467051   7.462904
    42  H    2.113355   4.892803   7.481338   6.730771   7.739769
    43  H    2.070676   6.099592   8.487775   7.420653   8.389748
    44  H    2.116574   5.583567   8.093312   6.217855   7.253072
                   11         12         13         14         15
    11  C    0.000000
    12  H    1.081055   0.000000
    13  C    2.213287   3.241421   0.000000
    14  C    5.948171   6.856195   4.281741   0.000000
    15  H    6.598197   7.488128   5.089288   1.082825   0.000000
    16  C    6.365075   7.212265   4.630784   1.369154   2.212926
    17  H    7.312981   8.105863   5.643689   2.247347   2.778312
    18  C    4.517273   5.468433   2.524942   2.144654   3.171023
    19  C    3.689182   4.657321   1.529425   3.621806   4.588365
    20  C    4.690286   5.696287   2.578219   4.298369   5.166465
    21  C    5.798132   6.729048   3.761799   5.117193   6.033249
    22  H    6.059078   6.911134   4.089104   5.281212   6.277019
    23  C    6.852831   7.793115   4.887654   6.073971   6.880170
    24  H    7.770401   8.668494   5.835803   6.874137   7.695870
    25  C    6.958692   7.939914   5.088860   6.283539   6.940030
    26  H    7.933256   8.898868   6.133847   7.212735   7.803148
    27  C    6.031841   7.051204   4.243506   5.572834   6.143657
    28  C    6.601534   7.599405   5.097726   6.281765   6.644282
    29  C    7.913055   8.880434   6.458198   7.503201   7.811896
    30  H    8.506881   9.470150   6.943652   7.966090   8.347780
    31  C    8.637063   9.567550   7.388684   8.337484   8.504867
    32  H    9.674298  10.589583   8.428547   9.316861   9.467217
    33  C    8.205003   9.103604   7.175911   8.100412   8.156355
    34  H    8.961350   9.815025   8.082635   8.923739   8.888300
    35  C    6.935452   7.849649   5.946836   6.959472   7.033183
    36  H    6.765916   7.624893   6.031594   6.987653   6.958022
    37  C    2.485926   2.731173   2.601532   5.822509   6.725447
    38  H    3.234940   3.547839   2.917687   5.248182   6.173501
    39  H    2.528500   2.317538   3.414163   6.625459   7.459891
    40  H    3.176981   3.407289   3.040517   6.411866   7.381383
    41  C    6.177362   6.908379   4.446186   3.603650   4.622028
    42  H    6.475078   7.242515   4.607153   4.223784   5.255221
    43  H    7.141052   7.843327   5.459332   3.856410   4.747421
    44  H    5.710804   6.313652   4.277519   4.194884   5.216429
                   16         17         18         19         20
    16  C    0.000000
    17  H    1.080998   0.000000
    18  C    2.206716   3.234862   0.000000
    19  C    3.685237   4.658029   1.524133   0.000000
    20  C    4.458604   5.404427   2.506266   1.555107   0.000000
    21  C    4.973079   5.752271   3.367771   2.545110   1.399298
    22  H    4.857101   5.506415   3.477372   2.757208   2.175597
    23  C    6.027087   6.767047   4.562300   3.816981   2.392977
    24  H    6.673929   7.301146   5.395928   4.696959   3.387584
    25  C    6.523382   7.348743   4.988419   4.283764   2.728668
    26  H    7.469641   8.253772   6.036675   5.367745   3.812661
    27  C    6.067414   7.004789   4.384960   3.722121   2.302999
    28  C    7.014373   7.972228   5.424830   4.886461   3.648917
    29  C    8.203303   9.107749   6.723286   6.185801   4.833668
    30  H    8.519453   9.369087   7.082866   6.496986   5.024634
    31  C    9.177943  10.090673   7.758016   7.290681   6.046136
    32  H   10.125993  11.006548   8.757262   8.282237   6.974282
    33  C    9.095596  10.045198   7.686548   7.303602   6.277024
    34  H    9.984123  10.924565   8.636053   8.296790   7.329094
    35  C    8.003152   8.990954   6.538556   6.190960   5.352675
    36  H    8.136367   9.131259   6.730452   6.473638   5.869451
    37  C    5.678194   6.434628   4.056213   3.211528   4.488605
    38  H    4.927288   5.578756   3.632477   3.151740   4.584010
    39  H    6.526775   7.246564   5.012664   4.242044   5.513137
    40  H    6.159280   6.892561   4.456734   3.378652   4.399675
    41  C    2.492528   2.741408   2.593088   3.226316   4.057405
    42  H    3.229081   3.522949   2.944133   3.216603   3.678570
    43  H    2.536664   2.325731   3.410606   4.260429   5.025705
    44  H    3.188546   3.459569   2.969759   3.315557   4.404305
                   21         22         23         24         25
    21  C    0.000000
    22  H    1.084480   0.000000
    23  C    1.390194   2.148769   0.000000
    24  H    2.154226   2.481605   1.087498   0.000000
    25  C    2.395124   3.379713   1.385153   2.150652   0.000000
    26  H    3.376835   4.274462   2.137958   2.468482   1.084107
    27  C    2.741030   3.824437   2.399832   3.393612   1.403554
    28  C    4.237866   5.320662   3.789433   4.680762   2.535157
    29  C    5.148013   6.214807   4.361218   5.029309   2.977415
    30  H    5.038719   6.049723   4.011396   4.474882   2.672201
    31  C    6.487182   7.562715   5.747989   6.409388   4.365194
    32  H    7.282749   8.339599   6.402279   6.933276   5.024764
    33  C    6.983279   8.064505   6.485299   7.286848   5.151986
    34  H    8.066200   9.146479   7.567495   8.353379   6.226621
    35  C    6.265436   7.320979   6.030715   6.962665   4.824927
    36  H    6.930908   7.948275   6.863436   7.845429   5.741021
    37  C    5.143366   4.944891   6.416763   7.113035   7.010034
    38  H    5.172588   4.838312   6.527746   7.186180   7.223656
    39  H    6.204817   6.016406   7.449854   8.146440   7.993692
    40  H    4.798354   4.506004   6.006348   6.590280   6.712181
    41  C    4.050593   3.429378   5.276467   5.684605   6.226676
    42  H    3.327875   2.557342   4.467559   4.745495   5.551837
    43  H    4.946530   4.298362   6.071731   6.388555   7.028760
    44  H    4.478117   3.797568   5.795590   6.218721   6.771326
                   26         27         28         29         30
    26  H    0.000000
    27  C    2.179053   0.000000
    28  C    2.785470   1.497875   0.000000
    29  C    2.677417   2.535869   1.402953   0.000000
    30  H    2.008186   2.781708   2.175603   1.084489   0.000000
    31  C    4.016635   3.798615   2.410575   1.388643   2.137560
    32  H    4.470179   4.684126   3.400692   2.151961   2.463308
    33  C    5.043627   4.246632   2.749558   2.392640   3.373361
    34  H    6.067212   5.331807   3.835547   3.392118   4.290111
    35  C    5.015588   3.644919   2.293781   2.706908   3.791341
    36  H    6.029600   4.464999   3.257130   3.796413   4.880657
    37  C    8.046482   6.488896   7.512055   8.804438   9.152020
    38  H    8.287719   6.748981   7.845337   9.160936   9.487054
    39  H    9.015094   7.416003   8.347516   9.641646  10.035781
    40  H    7.704208   6.381608   7.503442   8.712235   8.945367
    41  C    7.202654   6.154279   7.453629   8.601214   8.698832
    42  H    6.476100   5.697222   7.088232   8.138147   8.115185
    43  H    7.954673   7.006146   8.273881   9.381141   9.454779
    44  H    7.783749   6.645140   7.950640   9.151971   9.282478
                   31         32         33         34         35
    31  C    0.000000
    32  H    1.087537   0.000000
    33  C    1.389615   2.159915   0.000000
    34  H    2.167358   2.518141   1.086961   0.000000
    35  C    2.381050   3.380894   1.393875   2.161798   0.000000
    36  H    3.380755   4.302424   2.162619   2.503863   1.090268
    37  C    9.806854  10.808591   9.663363  10.565635   8.465605
    38  H   10.203157  11.214255  10.075679  10.996975   8.858023
    39  H   10.576040  11.584329  10.349252  11.200912   9.125877
    40  H    9.789015  10.740171   9.785135  10.727748   8.679919
    41  C    9.795083  10.703671   9.951054  10.954808   8.922267
    42  H    9.402791  10.255075   9.702345  10.742585   8.775976
    43  H   10.560089  11.446394  10.723159  11.711390   9.715003
    44  H   10.340454  11.278305  10.443736  11.442861   9.355851
                   36         37         38         39         40
    36  H    0.000000
    37  C    8.523582   0.000000
    38  H    8.919368   1.089270   0.000000
    39  H    9.092702   1.090930   1.777331   0.000000
    40  H    8.857401   1.093134   1.775040   1.764560   0.000000
    41  C    9.230774   4.623762   3.808275   5.562076   4.739042
    42  H    9.205176   4.890444   4.238360   5.900579   4.777205
    43  H   10.011647   5.567461   4.663471   6.439801   5.720802
    44  H    9.608235   3.870010   2.964351   4.726374   3.996853
                   41         42         43         44
    41  C    0.000000
    42  H    1.089003   0.000000
    43  H    1.091390   1.777438   0.000000
    44  H    1.090503   1.768698   1.779517   0.000000
 Stoichiometry    C19H18N6O
 Framework group  C1[X(C19H18N6O)]
 Deg. of freedom   126
 Full point group                 C1      NOp   1
 Largest Abelian subgroup         C1      NOp   1
 Largest concise Abelian subgroup C1      NOp   1
                         Standard orientation:                         
 ---------------------------------------------------------------------
 Center     Atomic      Atomic             Coordinates (Angstroms)
 Number     Number       Type             X           Y           Z
 ---------------------------------------------------------------------
      1          8           0       -2.523537   -0.399329    1.317573
      2          1           0       -2.188367   -0.185394    2.198848
      3          7           0       -0.508897    2.130805   -0.391058
      4          7           0       -2.397811    2.316678    0.772927
      5          7           0       -1.373488   -0.451434   -2.092327
      6          7           0       -2.901426   -1.693585   -1.051307
      7          7           0        0.963445   -0.263603    0.339490
      8          7           0        3.205982    0.741547   -0.787147
      9          6           0       -0.840544    3.452147   -0.284881
     10          1           0       -0.222895    4.222177   -0.730284
     11          6           0       -1.999354    3.593413    0.428912
     12          1           0       -2.576650    4.456945    0.728447
     13          6           0       -1.436963    1.460056    0.252441
     14          6           0       -1.987987   -1.263045   -3.005533
     15          1           0       -1.710907   -1.241223   -4.052080
     16          6           0       -2.933408   -2.037384   -2.388151
     17          1           0       -3.619908   -2.787669   -2.754683
     18          6           0       -1.933801   -0.713073   -0.933304
     19          6           0       -1.508189   -0.062567    0.377679
     20          6           0       -0.174350   -0.706532    0.851537
     21          6           0       -0.222044   -1.759798    1.771532
     22          1           0       -1.162686   -2.160586    2.132998
     23          6           0        0.979292   -2.322397    2.187362
     24          1           0        0.982905   -3.142344    2.901734
     25          6           0        2.169672   -1.838056    1.670587
     26          1           0        3.108232   -2.270594    1.998161
     27          6           0        2.123447   -0.799342    0.727772
     28          6           0        3.367949   -0.237011    0.112444
     29          6           0        4.643459   -0.706410    0.460316
     30          1           0        4.776490   -1.492595    1.195388
     31          6           0        5.763322   -0.149868   -0.143421
     32          1           0        6.758017   -0.505604    0.114978
     33          6           0        5.588450    0.860755   -1.081018
     34          1           0        6.433165    1.324612   -1.583789
     35          6           0        4.283843    1.264747   -1.359730
     36          1           0        4.091512    2.056351   -2.084336
     37          6           0       -3.652945    2.060634    1.475837
     38          1           0       -4.271827    1.347035    0.933371
     39          1           0       -4.185654    3.009210    1.556791
     40          1           0       -3.485130    1.684415    2.488378
     41          6           0       -3.793135   -2.297267   -0.063064
     42          1           0       -3.227103   -2.756281    0.746158
     43          1           0       -4.377300   -3.065082   -0.573302
     44          1           0       -4.468528   -1.555599    0.364686
 ---------------------------------------------------------------------
 Rotational constants (GHZ):           0.3159863           0.1446318           0.1293435
 Standard basis: 6-311G(d) (5D, 7F)
 There are   548 symmetry adapted cartesian basis functions of A   symmetry.
 There are   522 symmetry adapted basis functions of A   symmetry.
   522 basis functions,   922 primitive gaussians,   548 cartesian basis functions
    91 alpha electrons       91 beta electrons
       nuclear repulsion energy      2279.9123553435 Hartrees.
 NAtoms=   44 NActive=   44 NUniq=   44 SFac= 1.00D+00 NAtFMM=   60 NAOKFM=F Big=F
 Integral buffers will be    131072 words long.
 Raffenetti 2 integral format.
 Two-electron integral symmetry is turned on.
 Nuclear repulsion after empirical dispersion term =     2279.8126418776 Hartrees.
 ------------------------------------------------------------------------------
 Polarizable Continuum Model (PCM)
 =================================
 Model                : PCM.
 Atomic radii         : UFF (Universal Force Field).
 Polarization charges : Total charges.
 Charge compensation  : None.
 Solution method      : On-the-fly selection.
 Cavity type          : SAS (Solvent Accessible Surface) (Alpha=1.000).
 Cavity algorithm     : GePol (No added spheres)
                        Default sphere list used, NSphG=   44.
                        Lebedev-Laikov grids with approx.  5.0 points / Ang**2.
                        Smoothing algorithm: York/Karplus (Gamma=1.0000).
                        Polarization charges: spherical gaussians, with
                                              point-specific exponents (IZeta= 3).
                        Self-potential: point-specific (ISelfS= 7).
                        Self-field    : sphere-specific E.n sum rule (ISelfD= 2).
 1st derivatives      : Analytical E(r).r(x)/FMM algorithm (CHGder, D1EAlg=3).
                        Cavity 1st derivative terms included.
 Solvent              : Acetonitrile, Eps=  35.688000 Eps(inf)=   1.806874
                        RSolv=   2.155000 Ang.
 ------------------------------------------------------------------------------
 One-electron integrals computed using PRISM.
 NBasis=   522 RedAO= T EigKep=  2.41D-04  NBF=   522
 NBsUse=   522 1.00D-06 EigRej= -1.00D+00 NBFU=   522
 Initial guess from the checkpoint file:  "1.chk"
 B after Tr=     0.000000   -0.000000    0.000000
         Rot=    0.999447   -0.032626   -0.005687   -0.003108 Ang=  -3.81 deg.
 ExpMin= 1.03D-01 ExpMax= 8.59D+03 ExpMxC= 1.30D+03 IAcc=3 IRadAn=         5 AccDes= 0.00D+00
 Harris functional with IExCor=  402 and IRadAn=       5 diagonalized for initial guess.
 HarFok:  IExCor=  402 AccDes= 0.00D+00 IRadAn=         5 IDoV= 1 UseB2=F ITyADJ=14
 ICtDFT=  3500011 ScaDFX=  1.000000  1.000000  1.000000  1.000000
 FoFCou: FMM=F IPFlag=           0 FMFlag=      100000 FMFlg1=           0
         NFxFlg=           0 DoJE=T BraDBF=F KetDBF=T FulRan=T
         wScrn=  0.000000 ICntrl=       500 IOpCl=  0 I1Cent=   200000004 NGrid=           0
         NMat0=    1 NMatS0=      1 NMatT0=    0 NMatD0=    1 NMtDS0=    0 NMtDT0=    0
 Petite list used in FoFCou.
 Requested convergence on RMS density matrix=1.00D-08 within  32 cycles.
 Requested convergence on MAX density matrix=1.00D-06.
 Requested convergence on             energy=1.00D-06.
 No special actions if energy rises.
 Inv3:  Mode=1 IEnd=   128432547.
 Iteration    1 A*A^-1 deviation from unit magnitude is 3.77D-15 for   2213.
 Iteration    1 A*A^-1 deviation from orthogonality  is 2.78D-15 for   6373   1791.
 Iteration    1 A^-1*A deviation from unit magnitude is 3.77D-15 for   2213.
 Iteration    1 A^-1*A deviation from orthogonality  is 3.61D-13 for   1342   1276.
 Error on total polarization charges = -0.00018
 SCF Done:  E(RB3LYP) =  -1138.88174682     A.U. after   11 cycles
            NFock= 11  Conv=0.99D-08     -V/T= 2.0039
 QCSCF skips out because SCF is already converged.
 D1PCM: PCM CHGder 1st derivatives, ID1Alg=3 FixD1E=F DoIter=F DoCFld=F I1PDM=0.
 Calling FoFJK, ICntrl=      2127 FMM=F ISym2X=0 I1Cent= 0 IOpClX= 0 NMat=1 NMatS=1 NMatT=0.
 ***** Axes restored to original set *****
 -------------------------------------------------------------------
 Center     Atomic                   Forces (Hartrees/Bohr)
 Number     Number              X              Y              Z
 -------------------------------------------------------------------
      1        8           0.003047300   -0.005899337   -0.002207650
      2        1          -0.001374211    0.000952258    0.001150437
      3        7           0.000038164   -0.001416708   -0.001980079
      4        7          -0.000989930   -0.001063702    0.000437835
      5        7           0.002302470   -0.000279623    0.000678351
      6        7           0.001093736   -0.000337523   -0.000058046
      7        7           0.000853940    0.000586095    0.001535336
      8        7          -0.000757779   -0.000555907    0.000465506
      9        6           0.001977556    0.001659823    0.000471429
     10        1          -0.000979115   -0.001619867    0.000160316
     11        6           0.000910183    0.000074739    0.001670806
     12        1          -0.001155751    0.000592429   -0.001315324
     13        6          -0.002593583    0.002266596   -0.001700979
     14        6          -0.002312474    0.002157933    0.000033325
     15        1           0.000233187   -0.001901953   -0.000011801
     16        6          -0.002276774    0.000832423    0.000368466
     17        1           0.001815787    0.000434567   -0.000320182
     18        6           0.000611706   -0.001518414    0.000000669
     19        6           0.000623085    0.001496284    0.000307917
     20        6          -0.000645127    0.002018950    0.001077821
     21        6          -0.002592406   -0.002502221   -0.000226424
     22        1           0.001785951    0.001409974   -0.000004486
     23        6          -0.001519590   -0.000876031   -0.000310299
     24        1           0.000751758    0.001288900    0.000981977
     25        6           0.001120681    0.000407973   -0.001994998
     26        1          -0.000243954    0.000272775    0.001550521
     27        6           0.000370121   -0.000214052   -0.001123831
     28        6          -0.000318555   -0.000619193   -0.000154166
     29        6          -0.000457875   -0.001973901   -0.001107908
     30        1           0.000157508    0.001126080    0.001098804
     31        6           0.000166369    0.000676527   -0.001813125
     32        1          -0.000156230   -0.000211626    0.001746747
     33        6           0.000785900    0.001687017   -0.000509455
     34        1          -0.000688250   -0.001601122    0.000536004
     35        6           0.000897289    0.001778006    0.001476463
     36        1          -0.000209798   -0.000812362   -0.001455112
     37        6           0.000841955   -0.000867059    0.000934295
     38        1           0.001722001   -0.000049083   -0.000649103
     39        1          -0.001053473    0.000371798   -0.000417196
     40        1          -0.000370775    0.001449786    0.001151215
     41        6          -0.000917406   -0.000483710    0.000739067
     42        1          -0.000596187    0.000619730    0.000914060
     43        1           0.001299719   -0.000268620   -0.000561175
     44        1          -0.001197120    0.000911353   -0.001566027
 -------------------------------------------------------------------
 Cartesian Forces:  Max     0.005899337 RMS     0.001307137

 GradGradGradGradGradGradGradGradGradGradGradGradGradGradGradGradGradGrad
 Berny optimization.
 Using GEDIIS/GDIIS optimizer.
 FormGI is forming the generalized inverse of G from B-inverse, IUseBI=4.
 Internal  Forces:  Max     0.004730864 RMS     0.001011973
 Search for a local minimum.
 Step number   5 out of a maximum of  243
 All quantities printed in internal units (Hartrees-Bohrs-Radians)
 Mixed Optimization -- RFO/linear search
 Update second derivatives using D2CorX and points    4    5
 DE= -2.08D-03 DEPred=-2.19D-03 R= 9.50D-01
 TightC=F SS=  1.41D+00  RLast= 3.59D-01 DXNew= 1.4270D+00 1.0764D+00
 Trust test= 9.50D-01 RLast= 3.59D-01 DXMaxT set to 1.08D+00
 ITU=  1  1  0  1  0
 Use linear search instead of GDIIS.
     Eigenvalues ---    0.00224   0.00269   0.00508   0.00792   0.00817
     Eigenvalues ---    0.01015   0.01343   0.01423   0.01453   0.01530
     Eigenvalues ---    0.01561   0.01743   0.01837   0.01858   0.02231
     Eigenvalues ---    0.02242   0.02255   0.02276   0.02291   0.02324
     Eigenvalues ---    0.02338   0.02351   0.02358   0.02366   0.02371
     Eigenvalues ---    0.02381   0.02400   0.02420   0.02451   0.02463
     Eigenvalues ---    0.02475   0.02484   0.02519   0.02557   0.02564
     Eigenvalues ---    0.06486   0.07174   0.07277   0.07644   0.07651
     Eigenvalues ---    0.08341   0.08728   0.14069   0.15994   0.15999
     Eigenvalues ---    0.16000   0.16000   0.16000   0.16000   0.16000
     Eigenvalues ---    0.16000   0.16000   0.16000   0.16000   0.16000
     Eigenvalues ---    0.16000   0.16000   0.16011   0.16042   0.16122
     Eigenvalues ---    0.17782   0.18202   0.21999   0.22067   0.22427
     Eigenvalues ---    0.22683   0.22695   0.23539   0.24348   0.24497
     Eigenvalues ---    0.24753   0.24771   0.24916   0.24927   0.24981
     Eigenvalues ---    0.24989   0.25000   0.25102   0.27804   0.29215
     Eigenvalues ---    0.30372   0.34402   0.35376   0.36125   0.39431
     Eigenvalues ---    0.40560   0.43902   0.44071   0.44791   0.45820
     Eigenvalues ---    0.46336   0.46516   0.46685   0.47218   0.47965
     Eigenvalues ---    0.48584   0.49025   0.49394   0.49623   0.50615
     Eigenvalues ---    0.51171   0.51300   0.51345   0.51416   0.51475
     Eigenvalues ---    0.52501   0.53170   0.53755   0.54921   0.55278
     Eigenvalues ---    0.56622   0.57353   0.57602   0.57625   0.57631
     Eigenvalues ---    0.57647   0.57664   0.57688   0.57705   0.57736
     Eigenvalues ---    0.57804   0.57962   0.58718   0.60644   0.60661
     Eigenvalues ---    0.89417
 RFO step:  Lambda=-3.50125640D-03 EMin= 2.23819675D-03
 Quartic linear search produced a step of  0.09161.
 Iteration  1 RMS(Cart)=  0.18196640 RMS(Int)=  0.00955975
 Iteration  2 RMS(Cart)=  0.03278413 RMS(Int)=  0.00032113
 Iteration  3 RMS(Cart)=  0.00077292 RMS(Int)=  0.00005927
 Iteration  4 RMS(Cart)=  0.00000034 RMS(Int)=  0.00005927
 Variable       Old X    -DE/DX   Delta X   Delta X   Delta X     New X
                                 (Linear)    (Quad)   (Total)
    R1        1.82704  -0.00199  -0.00027  -0.00525  -0.00552   1.82152
    R2        2.69095   0.00403   0.00120   0.01611   0.01731   2.70826
    R3        2.58223   0.00066  -0.00012   0.00127   0.00113   2.58336
    R4        2.48217  -0.00018  -0.00023  -0.00165  -0.00186   2.48031
    R5        2.60972   0.00047   0.00028   0.00232   0.00259   2.61231
    R6        2.62389   0.00178  -0.00004   0.00052   0.00050   2.62439
    R7        2.76120  -0.00051  -0.00091  -0.00687  -0.00778   2.75342
    R8        2.58435   0.00132  -0.00013   0.00322   0.00308   2.58742
    R9        2.48249   0.00056  -0.00019  -0.00024  -0.00044   2.48205
   R10        2.60917   0.00132   0.00032   0.00430   0.00463   2.61380
   R11        2.61276   0.00093  -0.00021  -0.00235  -0.00255   2.61021
   R12        2.76198  -0.00042  -0.00079  -0.00600  -0.00679   2.75518
   R13        2.50198   0.00018  -0.00018  -0.00024  -0.00042   2.50156
   R14        2.52360   0.00083  -0.00022   0.00051   0.00028   2.52389
   R15        2.53045   0.00050  -0.00012   0.00055   0.00044   2.53089
   R16        2.50941   0.00111  -0.00012   0.00162   0.00150   2.51091
   R17        2.04651  -0.00188   0.00025  -0.00356  -0.00331   2.04321
   R18        2.58575  -0.00054  -0.00019  -0.00174  -0.00197   2.58378
   R19        2.04290  -0.00184   0.00018  -0.00379  -0.00360   2.03929
   R20        2.89019  -0.00142  -0.00101  -0.01168  -0.01269   2.87750
   R21        2.04624  -0.00188   0.00025  -0.00358  -0.00333   2.04291
   R22        2.58733  -0.00104  -0.00009  -0.00211  -0.00221   2.58512
   R23        2.04279  -0.00188   0.00017  -0.00397  -0.00380   2.03899
   R24        2.88019   0.00009  -0.00146  -0.01093  -0.01240   2.86779
   R25        2.93873  -0.00184  -0.00017  -0.00736  -0.00753   2.93120
   R26        2.64429   0.00056  -0.00019  -0.00066  -0.00084   2.64345
   R27        2.04937  -0.00191   0.00040  -0.00250  -0.00210   2.04727
   R28        2.62709  -0.00024  -0.00009  -0.00080  -0.00089   2.62620
   R29        2.05507  -0.00178   0.00035  -0.00295  -0.00260   2.05247
   R30        2.61756   0.00079  -0.00003   0.00145   0.00142   2.61898
   R31        2.04867  -0.00157   0.00039  -0.00196  -0.00157   2.04709
   R32        2.65233  -0.00030  -0.00027  -0.00300  -0.00328   2.64905
   R33        2.83057  -0.00077  -0.00024  -0.00493  -0.00516   2.82541
   R34        2.65120  -0.00011  -0.00032  -0.00290  -0.00321   2.64798
   R35        2.04939  -0.00155   0.00039  -0.00195  -0.00156   2.04782
   R36        2.62415   0.00049  -0.00015   0.00025   0.00010   2.62426
   R37        2.05515  -0.00176   0.00036  -0.00286  -0.00250   2.05265
   R38        2.62599   0.00019  -0.00004   0.00030   0.00026   2.62625
   R39        2.05406  -0.00182   0.00035  -0.00298  -0.00263   2.05143
   R40        2.63404   0.00011  -0.00021  -0.00082  -0.00103   2.63301
   R41        2.06031  -0.00160   0.00047  -0.00197  -0.00150   2.05880
   R42        2.05842  -0.00184   0.00045  -0.00224  -0.00180   2.05663
   R43        2.06156  -0.00097   0.00050  -0.00069  -0.00019   2.06137
   R44        2.06572  -0.00188   0.00056  -0.00186  -0.00130   2.06443
   R45        2.05792  -0.00118   0.00053  -0.00046   0.00008   2.05799
   R46        2.06243  -0.00139   0.00044  -0.00193  -0.00149   2.06094
   R47        2.06075  -0.00217   0.00044  -0.00304  -0.00260   2.05816
    A1        1.87771   0.00056  -0.00061   0.00299   0.00238   1.88009
    A2        1.85901   0.00056  -0.00002   0.00046   0.00048   1.85949
    A3        1.85180  -0.00033  -0.00004  -0.00051  -0.00054   1.85126
    A4        2.12902  -0.00203   0.00140   0.00428   0.00564   2.13466
    A5        2.30050   0.00233  -0.00127  -0.00443  -0.00573   2.29477
    A6        1.85386   0.00075   0.00001   0.00155   0.00155   1.85541
    A7        1.84983   0.00013  -0.00009   0.00091   0.00079   1.85063
    A8        2.13849  -0.00197   0.00109   0.00370   0.00469   2.14318
    A9        2.29453   0.00185  -0.00097  -0.00410  -0.00516   2.28937
   A10        2.09419  -0.00085   0.00032  -0.00244  -0.00210   2.09209
   A11        2.07079  -0.00014   0.00006  -0.00034  -0.00029   2.07051
   A12        2.11435   0.00034  -0.00120  -0.00411  -0.00530   2.10905
   A13        1.92401  -0.00020   0.00017   0.00006   0.00021   1.92421
   A14        2.24483  -0.00014   0.00104   0.00405   0.00510   2.24993
   A15        1.85339   0.00050  -0.00016  -0.00017  -0.00036   1.85303
   A16        2.11225  -0.00019  -0.00191  -0.00957  -0.01150   2.10075
   A17        2.31754  -0.00031   0.00209   0.00976   0.01184   2.32938
   A18        1.93643  -0.00053   0.00005  -0.00001  -0.00008   1.93635
   A19        2.19125  -0.00269   0.00282   0.01280   0.01538   2.20663
   A20        2.15469   0.00321  -0.00294  -0.01396  -0.01708   2.13761
   A21        2.11583   0.00056  -0.00103  -0.00172  -0.00275   2.11308
   A22        1.92283  -0.00037   0.00006  -0.00129  -0.00124   1.92159
   A23        2.24453  -0.00019   0.00097   0.00301   0.00398   2.24851
   A24        1.85436   0.00041  -0.00010  -0.00023  -0.00031   1.85405
   A25        2.11277  -0.00007  -0.00189  -0.00864  -0.01054   2.10223
   A26        2.31606  -0.00034   0.00199   0.00886   0.01085   2.32690
   A27        1.94383  -0.00092   0.00012  -0.00094  -0.00079   1.94304
   A28        2.15889  -0.00382   0.00151  -0.00055   0.00094   2.15983
   A29        2.17916   0.00473  -0.00160   0.00125  -0.00037   2.17879
   A30        1.89937   0.00133  -0.00178   0.00414   0.00241   1.90178
   A31        1.84179   0.00263  -0.00210   0.01076   0.00863   1.85042
   A32        1.88865  -0.00090  -0.00169  -0.00921  -0.01091   1.87773
   A33        1.94709  -0.00227   0.00096  -0.01223  -0.01129   1.93580
   A34        1.97933   0.00015   0.00349   0.01653   0.01998   1.99931
   A35        1.90168  -0.00071   0.00075  -0.01025  -0.00953   1.89215
   A36        2.07227  -0.00037   0.00200   0.01451   0.01642   2.08869
   A37        2.13575   0.00083  -0.00029   0.00198   0.00165   2.13740
   A38        2.07464  -0.00046  -0.00174  -0.01709  -0.01890   2.05575
   A39        2.12572  -0.00067  -0.00042  -0.00840  -0.00884   2.11689
   A40        2.06215  -0.00045   0.00004  -0.00156  -0.00151   2.06065
   A41        2.09471   0.00113   0.00037   0.01015   0.01051   2.10522
   A42        2.09958  -0.00007  -0.00008  -0.00074  -0.00086   2.09872
   A43        2.08235   0.00013   0.00011   0.00119   0.00129   2.08365
   A44        2.10117  -0.00005  -0.00002  -0.00030  -0.00036   2.10081
   A45        2.08492   0.00020  -0.00005   0.00263   0.00257   2.08748
   A46        2.07269   0.00002  -0.00015  -0.00153  -0.00169   2.07100
   A47        2.12557  -0.00022   0.00019  -0.00115  -0.00098   2.12460
   A48        2.11859   0.00033  -0.00005   0.00230   0.00226   2.12085
   A49        2.03941   0.00014   0.00060   0.00604   0.00664   2.04605
   A50        2.12518  -0.00047  -0.00056  -0.00834  -0.00890   2.11628
   A51        2.03738   0.00016   0.00060   0.00626   0.00686   2.04424
   A52        2.11888   0.00028  -0.00001   0.00210   0.00208   2.12096
   A53        2.12693  -0.00045  -0.00059  -0.00838  -0.00897   2.11796
   A54        2.12015  -0.00008   0.00013  -0.00091  -0.00078   2.11937
   A55        2.08437  -0.00020  -0.00003  -0.00185  -0.00188   2.08249
   A56        2.07865   0.00029  -0.00010   0.00277   0.00267   2.08132
   A57        2.09810  -0.00008  -0.00016  -0.00123  -0.00139   2.09670
   A58        2.07526   0.00018   0.00010   0.00118   0.00127   2.07653
   A59        2.10983  -0.00010   0.00006   0.00007   0.00012   2.10995
   A60        2.12310  -0.00015   0.00022   0.00025   0.00047   2.12358
   A61        2.05272   0.00017  -0.00011   0.00042   0.00030   2.05302
   A62        2.10737  -0.00002  -0.00011  -0.00067  -0.00078   2.10659
   A63        2.16433  -0.00029  -0.00000  -0.00148  -0.00149   2.16284
   A64        2.01468   0.00068  -0.00040   0.00247   0.00208   2.01676
   A65        2.10417  -0.00039   0.00040  -0.00099  -0.00059   2.10358
   A66        1.94258  -0.00026   0.00018  -0.00349  -0.00331   1.93926
   A67        1.87841   0.00004   0.00092   0.00899   0.00989   1.88830
   A68        1.95415   0.00040   0.00013   0.00083   0.00095   1.95510
   A69        1.90620  -0.00021  -0.00027  -0.00386  -0.00413   1.90207
   A70        1.89974  -0.00012  -0.00053  -0.00425  -0.00479   1.89495
   A71        1.88124   0.00015  -0.00044   0.00196   0.00149   1.88273
   A72        1.93844   0.00009   0.00004  -0.00167  -0.00164   1.93680
   A73        1.87657   0.00027   0.00083   0.00900   0.00981   1.88638
   A74        1.94139   0.00007   0.00017  -0.00009   0.00007   1.94147
   A75        1.90612  -0.00044  -0.00035  -0.00531  -0.00566   1.90045
   A76        1.89347   0.00007  -0.00057  -0.00193  -0.00250   1.89097
   A77        1.90748  -0.00009  -0.00011  -0.00006  -0.00019   1.90729
    D1       -1.27931  -0.00020   0.00065   0.00605   0.00673  -1.27258
    D2        2.91216   0.00034   0.00167   0.01234   0.01399   2.92615
    D3        0.87867   0.00025   0.00275   0.02310   0.02584   0.90450
    D4        3.13385  -0.00001  -0.00051  -0.00250  -0.00299   3.13086
    D5       -0.00793  -0.00010   0.00011  -0.00369  -0.00364  -0.01157
    D6        0.01477  -0.00008   0.00157   0.00867   0.01025   0.02502
    D7        3.11399  -0.00022  -0.00123  -0.02189  -0.02357   3.09041
    D8        0.01038  -0.00026   0.00254   0.00754   0.01000   0.02039
    D9       -3.12853  -0.00018   0.00101  -0.00057   0.00054  -3.12800
   D10       -3.07281   0.00002   0.00143   0.01808   0.01941  -3.05340
   D11        0.07146   0.00010  -0.00010   0.00996   0.00995   0.08140
   D12       -0.01604   0.00022  -0.00262  -0.01033  -0.01291  -0.02894
   D13       -3.11630   0.00053   0.00006   0.01871   0.01844  -3.09786
   D14        3.05909  -0.00033  -0.00120  -0.02189  -0.02295   3.03614
   D15       -0.04117  -0.00002   0.00148   0.00716   0.00839  -0.03278
   D16        2.18142  -0.00011   0.00328   0.02642   0.02972   2.21114
   D17        0.09329   0.00027   0.00294   0.02753   0.03051   0.12381
   D18       -1.97104  -0.00016   0.00282   0.01900   0.02184  -1.94920
   D19       -0.88488   0.00042   0.00175   0.03972   0.04143  -0.84344
   D20       -2.97300   0.00080   0.00140   0.04084   0.04223  -2.93077
   D21        1.24585   0.00037   0.00129   0.03231   0.03355   1.27940
   D22        3.13688   0.00005   0.00002   0.00090   0.00090   3.13778
   D23       -0.00631   0.00016  -0.00065  -0.00117  -0.00183  -0.00814
   D24        0.01078  -0.00007   0.00024   0.00030   0.00055   0.01133
   D25        3.09984   0.00000   0.00078  -0.00459  -0.00378   3.09606
   D26        0.00669   0.00014  -0.00063  -0.00131  -0.00195   0.00474
   D27       -3.13292   0.00003  -0.00009  -0.00037  -0.00051  -3.13343
   D28        3.12339   0.00047   0.00040   0.01788   0.01838  -3.14141
   D29       -0.01622   0.00035   0.00094   0.01882   0.01981   0.00359
   D30       -0.01115  -0.00004   0.00025   0.00065   0.00090  -0.01026
   D31       -3.09948   0.00020  -0.00043   0.00568   0.00524  -3.09425
   D32       -3.12474  -0.00033  -0.00097  -0.02111  -0.02201   3.13644
   D33        0.07011  -0.00009  -0.00165  -0.01608  -0.01767   0.05245
   D34        2.15402  -0.00037  -0.00091  -0.01427  -0.01519   2.13884
   D35        0.06956  -0.00006  -0.00102  -0.01241  -0.01342   0.05614
   D36       -2.01828  -0.00016  -0.00149  -0.01793  -0.01943  -2.03770
   D37       -1.01950  -0.00000   0.00044   0.01048   0.01092  -1.00859
   D38       -3.10397   0.00031   0.00034   0.01234   0.01269  -3.09128
   D39        1.09139   0.00020  -0.00014   0.00682   0.00668   1.09806
   D40       -3.14072   0.00023   0.00069   0.01520   0.01615  -3.12457
   D41       -0.03444   0.00005  -0.00061  -0.00506  -0.00569  -0.04014
   D42        0.00654   0.00004   0.00053   0.00584   0.00642   0.01296
   D43       -3.13252  -0.00007   0.00141   0.00583   0.00727  -3.12524
   D44       -3.13786  -0.00017  -0.00015  -0.00786  -0.00804   3.13729
   D45        0.00645  -0.00014   0.00048  -0.00286  -0.00238   0.00407
   D46       -0.00296   0.00011  -0.00120  -0.00168  -0.00289  -0.00585
   D47        3.14033   0.00010  -0.00126  -0.00244  -0.00370   3.13663
   D48       -0.00187   0.00023  -0.00170  -0.00262  -0.00424  -0.00611
   D49        3.13660   0.00013   0.00002   0.00681   0.00695  -3.13964
   D50        3.13952   0.00013  -0.00103  -0.00393  -0.00497   3.13455
   D51       -0.00520   0.00003   0.00069   0.00551   0.00623   0.00103
   D52        2.98204  -0.00239  -0.00596  -0.21464  -0.22053   2.76151
   D53       -1.27608   0.00031  -0.00906  -0.20602  -0.21505  -1.49113
   D54        0.87910  -0.00229  -0.00488  -0.21661  -0.22150   0.65760
   D55       -0.20699  -0.00266  -0.00906  -0.24842  -0.25747  -0.46447
   D56        1.81807   0.00004  -0.01216  -0.23980  -0.25199   1.56608
   D57       -2.30994  -0.00256  -0.00798  -0.25040  -0.25844  -2.56837
   D58       -0.00045  -0.00019   0.00080   0.00157   0.00237   0.00192
   D59        3.13883  -0.00006   0.00019   0.00044   0.00063   3.13946
   D60        3.13939  -0.00007   0.00008  -0.00070  -0.00064   3.13876
   D61       -0.00451   0.00007  -0.00053  -0.00183  -0.00237  -0.00688
   D62        2.93788  -0.00019  -0.00545  -0.10536  -0.11081   2.82707
   D63        0.87792  -0.00215  -0.00256  -0.11031  -0.11284   0.76508
   D64       -1.32069  -0.00021  -0.00816  -0.11536  -0.12357  -1.44426
   D65       -0.26333  -0.00033  -0.00476  -0.11099  -0.11573  -0.37906
   D66       -2.32329  -0.00229  -0.00187  -0.11593  -0.11776  -2.44105
   D67        1.76128  -0.00035  -0.00747  -0.12099  -0.12849   1.63279
   D68       -2.84632   0.00060   0.00480   0.05447   0.05931  -2.78700
   D69        0.32934   0.00075   0.00604   0.07364   0.07976   0.40910
   D70       -0.73731   0.00175   0.00365   0.06386   0.06747  -0.66984
   D71        2.43834   0.00190   0.00489   0.08304   0.08792   2.52626
   D72        1.44254  -0.00165   0.00779   0.05193   0.05967   1.50221
   D73       -1.66499  -0.00150   0.00903   0.07111   0.08012  -1.58487
   D74       -3.06650  -0.00040   0.00114  -0.00644  -0.00531  -3.07181
   D75        0.03794  -0.00018   0.00064  -0.00024   0.00039   0.03833
   D76        0.03972  -0.00058  -0.00012  -0.02611  -0.02608   0.01365
   D77       -3.13902  -0.00036  -0.00062  -0.01991  -0.02038   3.12378
   D78        3.14104  -0.00004  -0.00096  -0.00781  -0.00877   3.13227
   D79       -0.01355   0.00023  -0.00058   0.00468   0.00413  -0.00942
   D80       -0.03702   0.00014  -0.00147  -0.00212  -0.00354  -0.04056
   D81        3.09157   0.00041  -0.00109   0.01036   0.00936   3.10093
   D82        3.13453  -0.00002   0.00137   0.00584   0.00719  -3.14146
   D83       -0.01215  -0.00014   0.00050  -0.00384  -0.00335  -0.01551
   D84       -0.02008   0.00025   0.00175   0.01833   0.02011   0.00003
   D85        3.11642   0.00013   0.00089   0.00865   0.00956   3.12598
   D86        0.01663  -0.00000  -0.00048  -0.00143  -0.00193   0.01470
   D87       -3.12762   0.00011  -0.00141  -0.00139  -0.00280  -3.13042
   D88       -3.13018  -0.00011  -0.00136  -0.01133  -0.01270   3.14031
   D89        0.00876  -0.00001  -0.00230  -0.01129  -0.01357  -0.00481
   D90       -0.01560   0.00008   0.00021   0.00532   0.00554  -0.01006
   D91        3.12327   0.00005  -0.00042   0.00031  -0.00010   3.12317
   D92        3.12854  -0.00003   0.00110   0.00528   0.00637   3.13491
   D93       -0.01578  -0.00005   0.00047   0.00028   0.00074  -0.01505
   D94        3.13169   0.00012   0.00056   0.00718   0.00774   3.13942
   D95       -0.00452   0.00006   0.00058   0.00467   0.00525   0.00073
   D96       -0.00705   0.00015   0.00122   0.01241   0.01361   0.00656
   D97        3.13993   0.00008   0.00124   0.00990   0.01112  -3.13213
   D98       -3.13911  -0.00006  -0.00130  -0.00869  -0.00999   3.13408
   D99       -0.00105   0.00006  -0.00095  -0.00192  -0.00287  -0.00392
   D100       0.00774  -0.00012  -0.00128  -0.01113  -0.01241  -0.00467
   D101      -3.13739   0.00000  -0.00093  -0.00436  -0.00529   3.14051
   D102      -3.13691  -0.00012   0.00021  -0.00364  -0.00343  -3.14035
   D103       0.00433  -0.00010   0.00030  -0.00227  -0.00198   0.00235
   D104       0.00112   0.00000   0.00057   0.00317   0.00374   0.00486
   D105      -3.14082   0.00003   0.00065   0.00454   0.00520  -3.13562
   D106      -0.00247   0.00001   0.00081   0.00429   0.00509   0.00262
   D107       3.13734   0.00002   0.00087   0.00508   0.00595  -3.13990
   D108       3.13877   0.00004   0.00089   0.00564   0.00654  -3.13787
   D109      -0.00460   0.00004   0.00096   0.00644   0.00739   0.00279
         Item               Value     Threshold  Converged?
 Maximum Force            0.004731     0.000450     NO 
 RMS     Force            0.001012     0.000300     NO 
 Maximum Displacement     0.796100     0.001800     NO 
 RMS     Displacement     0.205851     0.001200     NO 
 Predicted change in Energy=-2.532013D-03
 GradGradGradGradGradGradGradGradGradGradGradGradGradGradGradGradGradGrad

                          Input orientation:                          
 ---------------------------------------------------------------------
 Center     Atomic      Atomic             Coordinates (Angstroms)
 Number     Number       Type             X           Y           Z
 ---------------------------------------------------------------------
      1          8           0       -2.625863    1.245052    9.670567
      2          1           0       -1.945990    0.718905    9.234614
      3          7           0       -0.483230    4.190758    9.610298
      4          7           0       -0.752218    2.656982   11.200815
      5          7           0       -3.753456    4.655280    9.856437
      6          7           0       -4.908311    2.756260    9.969315
      7          7           0       -1.805094    3.689768    7.130297
      8          7           0       -0.606338    5.855215    6.009775
      9          6           0        0.479775    4.363234   10.565137
     10          1           0        1.212601    5.153306   10.476888
     11          6           0        0.339384    3.428518   11.553088
     12          1           0        0.880002    3.224842   12.464574
     13          6           0       -1.202281    3.159296    9.986814
     14          6           0       -5.045253    4.939200   10.210520
     15          1           0       -5.365124    5.957033   10.384853
     16          6           0       -5.776649    3.785558   10.285037
     17          1           0       -6.807083    3.576675   10.527490
     18          6           0       -3.685478    3.350219    9.724801
     19          6           0       -2.435960    2.611433    9.282169
     20          6           0       -2.365154    2.652857    7.733216
     21          6           0       -2.964721    1.606211    7.024811
     22          1           0       -3.473578    0.798763    7.537436
     23          6           0       -2.923579    1.648522    5.636339
     24          1           0       -3.370350    0.850021    5.051147
     25          6           0       -2.307676    2.718464    5.006567
     26          1           0       -2.273663    2.755115    3.924448
     27          6           0       -1.759476    3.738639    5.796387
     28          6           0       -1.094468    4.926237    5.177656
     29          6           0       -0.978810    5.054828    3.787119
     30          1           0       -1.372569    4.301274    3.115230
     31          6           0       -0.342912    6.170209    3.257932
     32          1           0       -0.239702    6.279890    2.182209
     33          6           0        0.158769    7.133702    4.124769
     34          1           0        0.662427    8.022957    3.758689
     35          6           0       -0.004816    6.920840    5.491991
     36          1           0        0.368872    7.646480    6.213623
     37          6           0       -1.282625    1.615114   12.070398
     38          1           0       -2.348803    1.751847   12.240720
     39          1           0       -0.760548    1.671095   13.026541
     40          1           0       -1.121366    0.616301   11.658320
     41          6           0       -5.319023    1.357636    9.939808
     42          1           0       -5.128880    0.916117    8.962607
     43          1           0       -6.389415    1.314789   10.144348
     44          1           0       -4.786066    0.774053   10.689202
 ---------------------------------------------------------------------
                    Distance matrix (angstroms):
                    1          2          3          4          5
     1  O    0.000000
     2  H    0.963905   0.000000
     3  N    3.643033   3.786102   0.000000
     4  N    2.801027   3.007853   2.225887   0.000000
     5  N    3.596619   4.375916   3.312210   3.848113   0.000000
     6  N    2.753646   3.669597   4.665621   4.335846   2.225469
     7  N    3.619844   3.643354   2.854596   4.329471   3.487143
     8  N    6.223623   6.210953   3.968543   6.098924   5.112827
     9  C    4.490913   4.575562   1.367057   2.198452   4.302068
    10  H    5.537004   5.584251   2.133851   3.258255   5.029385
    11  C    4.135710   4.235594   2.243243   1.382375   4.597271
    12  H    4.900728   4.969768   3.307309   2.140956   5.506129
    13  C    2.406435   2.659778   1.312521   1.388767   2.960314
    14  C    4.448789   5.326229   4.661811   4.961789   1.369206
    15  H    5.496955   6.360150   5.249052   5.730186   2.138050
    16  C    4.093799   5.018137   5.351611   5.230414   2.243529
    17  H    4.863475   5.785206   6.419459   6.161217   3.307316
    18  C    2.357425   3.192165   3.312704   3.356071   1.313443
    19  C    1.433148   1.955504   2.532803   2.553089   2.498577
    20  C    2.408986   2.483961   3.070865   3.824372   3.231895
    21  C    2.691706   2.590049   4.418418   4.841312   4.235213
    22  H    2.338384   2.284801   4.974391   4.927385   4.508749
    23  C    4.065269   3.842844   5.311366   6.057656   5.247715
    24  H    4.695674   4.421243   6.346798   6.923738   6.141464
    25  C    4.901539   4.690995   5.166293   6.386857   5.418743
    26  H    5.951657   5.696612   6.131526   7.434376   6.402258
    27  C    4.688056   4.579846   4.047114   5.602892   4.615214
    28  C    6.006874   5.906407   4.534628   6.445549   5.388378
    29  C    7.200148   7.029286   5.907760   7.795121   6.685426
    30  H    7.340551   7.114003   6.556603   8.274372   7.158060
    31  C    8.401840   8.246654   6.655108   8.694809   7.580705
    32  H    9.333748   9.141794   7.720122   9.732595   8.595324
    33  C    8.554896   8.467004   6.258123   8.422669   7.368860
    34  H    9.576175   9.494143   7.087990   9.283327   8.247654
    35  C    7.519638   7.499292   4.964139   7.164480   6.183320
    36  H    7.867476   7.904193   4.919907   7.143110   6.261865
    37  C    2.774963   3.047116   3.650352   1.457049   4.499915
    38  H    2.634254   3.204045   4.043238   2.109444   4.010958
    39  H    3.863091   4.085419   4.253978   2.074925   5.283220
    40  H    2.570992   2.562203   4.168736   2.123666   5.146652
    41  C    2.708925   3.504658   5.614272   4.912651   3.651357
    42  H    2.621927   3.200574   5.720563   5.214917   4.083144
    43  H    3.793897   4.574573   6.590859   5.890296   4.264980
    44  H    2.434324   3.191379   5.599313   4.480971   4.101671
                    6          7          8          9         10
     6  N    0.000000
     7  N    4.308296   0.000000
     8  N    6.617284   2.716937   0.000000
     9  C    5.654100   4.179989   4.914974   0.000000
    10  H    6.593105   4.737943   4.874045   1.081220   0.000000
    11  C    5.522551   4.922206   6.124668   1.367279   2.212602
    12  H    6.320637   5.990026   7.126886   2.250329   2.789354
    13  C    3.727923   2.967234   4.841484   2.147844   3.169843
    14  C    2.200491   4.641927   6.179750   5.566276   6.267179
    15  H    3.259800   5.329769   6.465115   6.060985   6.627286
    16  C    1.383165   5.072948   7.020930   6.289277   7.124406
    17  H    2.142423   6.047612   8.003170   7.329284   8.173351
    18  C    1.381266   3.222203   5.436683   4.368260   5.273323
    19  C    2.570148   2.488243   4.957641   3.635426   4.604397
    20  C    3.387990   1.323769   4.039651   4.363346   5.155610
    21  C    3.710829   2.386854   4.964504   5.656822   6.476785
    22  H    3.435737   3.362664   6.010201   6.123840   7.040078
    23  C    4.892946   2.765791   4.817190   6.576133   7.267902
    24  H    5.494311   3.851890   5.797474   7.587504   8.304238
    25  C    5.602999   2.388775   3.706775   6.432173   6.945878
    26  H    6.594072   3.372032   4.091355   7.366561   7.799989
    27  C    5.319169   1.335584   2.419743   5.305218   5.722029
    28  C    6.497245   2.417985   1.339288   5.640936   5.784115
    29  C    7.677496   3.704453   2.391559   6.967589   7.040241
    30  H    7.865559   4.084334   3.373460   7.676987   7.848762
    31  C    8.805713   4.825534   2.782311   7.572134   7.454330
    32  H    9.739142   5.800238   3.868467   8.629293   8.495886
    33  C    8.887970   4.975001   2.402741   7.018324   6.736612
    34  H    9.866260   6.019379   3.372870   7.730114   7.326103
    35  C    7.838011   4.045352   1.328716   5.702016   5.427290
    36  H    8.115919   4.606733   2.049687   5.452309   5.010311
    37  C    4.343082   5.383471   7.427447   3.595001   4.613484
    38  H    3.566400   5.492503   7.661494   4.198545   5.231122
    39  H    5.265753   6.319162   8.171025   3.852860   4.745508
    40  H    4.666167   5.515132   7.721239   4.218793   5.237137
    41  C    1.457979   5.067533   7.608073   6.561304   7.573485
    42  H    2.109084   4.700857   7.318968   6.775525   7.775680
    43  H    2.074161   5.978380   8.435292   7.527009   8.522643
    44  H    2.112422   5.482098   8.073746   6.373908   7.430138
                   11         12         13         14         15
    11  C    0.000000
    12  H    1.079148   0.000000
    13  C    2.214141   3.237204   0.000000
    14  C    5.751431   6.567224   4.241054   0.000000
    15  H    6.348194   7.126830   5.031404   1.081061   0.000000
    16  C    6.256299   7.026790   4.626660   1.367985   2.212378
    17  H    7.221204   7.935198   5.646269   2.249665   2.786700
    18  C    4.421343   5.325944   2.504271   2.147038   3.170545
    19  C    3.677939   4.636763   1.522709   3.617837   4.581369
    20  C    4.744217   5.765757   2.586012   4.306661   5.191202
    21  C    5.894336   6.855135   3.780441   5.058277   5.998455
    22  H    6.130232   7.008295   4.090276   5.172887   6.188172
    23  C    6.987362   7.973506   4.916497   6.021062   6.860961
    24  H    7.917450   8.869283   5.864648   6.793072   7.649125
    25  C    7.097044   8.126474   5.120459   6.285469   6.982999
    26  H    8.091825   9.115921   6.169564   7.208790   7.845141
    27  C    6.135226   7.189962   4.266824   5.632251   6.243076
    28  C    6.704120   7.739021   5.124618   6.398327   6.812924
    29  C    8.043183   9.061030   6.486849   7.603250   7.973946
    30  H    8.653897   9.676932   6.967911   8.014905   8.457508
    31  C    8.763105   9.743355   7.421723   8.483271   8.721299
    32  H    9.812188  10.784901   8.460291   9.452224   9.677683
    33  C    8.303067   9.238599   7.211930   8.302653   8.431286
    34  H    9.053501   9.942921   8.119229   9.149496   9.192685
    35  C    7.003691   7.941047   5.982188   7.183134   7.321333
    36  H    6.804554   7.673755   6.069622   7.253778   7.289177
    37  C    2.487359   2.724620   2.594662   5.354069   6.193554
    38  H    3.241977   3.555982   2.894049   4.642389   5.497820
    39  H    2.543512   2.328377   3.413182   6.080229   6.822749
    40  H    3.170714   3.385263   3.044224   6.015020   6.939352
    41  C    6.237691   6.949015   4.493969   3.602199   4.621108
    42  H    6.551691   7.328073   4.636706   4.213013   5.243036
    43  H    7.192297   7.866141   5.507576   3.866200   4.759983
    44  H    5.836328   6.423600   4.361909   4.200567   5.224099
                   16         17         18         19         20
    16  C    0.000000
    17  H    1.078986   0.000000
    18  C    2.208252   3.231101   0.000000
    19  C    3.680287   4.646422   1.517571   0.000000
    20  C    4.408299   5.328428   2.489173   1.551124   0.000000
    21  C    4.825511   5.560147   3.294085   2.526999   1.398852
    22  H    4.666304   5.269675   3.367402   2.721492   2.169008
    23  C    5.858099   6.536263   4.493527   3.802242   2.391112
    24  H    6.465389   7.016845   5.309740   4.677308   3.384396
    25  C    6.405834   7.173687   4.955723   4.278865   2.728044
    26  H    7.334154   8.051524   5.999289   5.362105   3.811239
    27  C    6.023941   6.920110   4.392357   3.725440   2.301538
    28  C    7.022058   7.942041   5.465683   4.899484   3.648806
    29  C    8.176383   9.032514   6.744465   6.187814   4.823183
    30  H    8.430185   9.219577   7.066858   6.482091   5.002829
    31  C    9.197405  10.067691   7.806759   7.303230   6.040645
    32  H   10.125971  10.958174   8.794717   8.287977   6.963232
    33  C    9.186302  10.107936   7.775175   7.333643   6.282440
    34  H   10.100022  11.017244   8.736890   8.330271   7.334922
    35  C    8.131257   9.100029   6.649307   6.232728   5.367491
    36  H    8.321692   9.309516   6.871971   6.529529   5.892396
    37  C    5.300432   6.062006   3.779698   3.177586   4.589109
    38  H    4.439685   5.112868   3.266702   3.082127   4.596703
    39  H    6.094921   6.814476   4.719763   4.208511   5.617642
    40  H    5.796702   6.509222   4.217520   3.369689   4.593584
    41  C    2.494676   2.735659   2.585553   3.211938   3.907939
    42  H    3.225231   3.513373   2.930734   3.198130   3.487958
    43  H    2.549505   2.331817   3.410318   4.249052   4.878387
    44  H    3.195898   3.459097   2.962768   3.298288   4.257766
                   21         22         23         24         25
    21  C    0.000000
    22  H    1.083370   0.000000
    23  C    1.389726   2.153778   0.000000
    24  H    2.152141   2.488959   1.086121   0.000000
    25  C    2.396274   3.383767   1.385903   2.149964   0.000000
    26  H    3.377839   4.280280   2.139512   2.470133   1.083274
    27  C    2.740236   3.822599   2.397778   3.390341   1.401818
    28  C    4.234667   5.316462   3.781461   4.670244   2.524956
    29  C    5.130249   6.197002   4.336434   4.999763   2.951530
    30  H    5.008307   6.019778   3.974760   4.432838   2.637587
    31  C    6.472506   7.547692   5.723837   6.378511   4.339650
    32  H    7.260840   8.317401   6.370540   6.893130   4.993722
    33  C    6.979942   8.060502   6.470928   7.266189   5.133736
    34  H    8.062157   9.141905   7.551054   8.329750   6.206154
    35  C    6.273424   7.327754   6.028046   6.955286   4.816509
    36  H    6.946633   7.962922   6.866512   7.843787   5.736395
    37  C    5.318596   5.100436   6.640102   7.363005   7.222591
    38  H    5.254167   4.928932   6.630150   7.317569   7.298563
    39  H    6.394009   6.184801   7.700279   8.431616   8.234717
    40  H    5.084022   4.748460   6.370063   6.983358   7.076174
    41  C    3.755227   3.080487   4.933823   5.287155   5.937755
    42  H    2.985778   2.187444   4.057565   4.289093   5.182462
    43  H    4.641656   3.945172   5.696099   5.938979   6.710268
    44  H    4.175829   3.414215   5.455729   5.813578   6.497346
                   26         27         28         29         30
    26  H    0.000000
    27  C    2.176204   0.000000
    28  C    2.770344   1.495143   0.000000
    29  C    2.642760   2.525658   1.401252   0.000000
    30  H    1.964030   2.766741   2.172906   1.083662   0.000000
    31  C    3.979310   3.789847   2.407830   1.388697   2.138568
    32  H    4.426786   4.672253   3.396425   2.150068   2.463501
    33  C    5.012872   4.242691   2.748104   2.393703   3.374435
    34  H    6.033096   5.326650   3.832730   3.391792   4.290241
    35  C    4.995810   3.646627   2.294469   2.708736   3.792343
    36  H    6.012384   4.469359   3.257961   3.797477   4.880887
    37  C    8.284821   6.640780   7.649106   8.974221   9.349790
    38  H    8.376908   6.769349   7.844551   9.178777   9.525082
    39  H    9.290464   7.586022   8.503673   9.841962  10.272609
    40  H    8.106485   6.672214   7.783012   9.037514   9.307337
    41  C    6.885617   5.958816   7.297936   8.388222   8.415128
    42  H    6.075955   5.417054   6.832525   7.819059   7.730523
    43  H    7.596125   6.798247   8.108456   9.147508   9.137634
    44  H    7.483227   6.472145   7.825961   8.969893   9.025426
                   31         32         33         34         35
    31  C    0.000000
    32  H    1.086214   0.000000
    33  C    1.389752   2.159008   0.000000
    34  H    2.166596   2.517421   1.085568   0.000000
    35  C    2.380919   3.379444   1.393329   2.159678   0.000000
    36  H    3.379664   4.300027   2.161110   2.500922   1.089472
    37  C    9.964512  10.982900   9.780871  10.673714   8.547453
    38  H   10.209604  11.230545  10.055892  10.969922   8.818056
    39  H   10.763000  11.794567  10.484597  11.325373   9.214141
    40  H   10.100416  11.074758  10.043389  10.974727   8.889179
    41  C    9.621331  10.498020   9.858186  10.881657   8.886682
    42  H    9.113413   9.932166   9.488007  10.541687   8.623103
    43  H   10.371019  11.219040  10.628913  11.640645   9.686864
    44  H   10.202152  11.106422  10.391743  11.413356   9.362390
                   36         37         38         39         40
    36  H    0.000000
    37  C    8.567766   0.000000
    38  H    8.857672   1.088320   0.000000
    39  H    9.132177   1.090829   1.773863   0.000000
    40  H    9.016038   1.092447   1.770665   1.764882   0.000000
    41  C    9.262082   4.571456   3.777804   5.514152   4.595996
    42  H    9.114822   4.994060   4.378733   6.013973   4.839104
    43  H   10.060584   5.466184   4.573001   6.333888   5.525607
    44  H    9.686818   3.858650   3.050171   4.740531   3.793956
                   41         42         43         44
    41  C    0.000000
    42  H    1.089043   0.000000
    43  H    1.090602   1.773246   0.000000
    44  H    1.089129   1.766022   1.777636   0.000000
 Stoichiometry    C19H18N6O
 Framework group  C1[X(C19H18N6O)]
 Deg. of freedom   126
 Full point group                 C1      NOp   1
 Largest Abelian subgroup         C1      NOp   1
 Largest concise Abelian subgroup C1      NOp   1
                         Standard orientation:                         
 ---------------------------------------------------------------------
 Center     Atomic      Atomic             Coordinates (Angstroms)
 Number     Number       Type             X           Y           Z
 ---------------------------------------------------------------------
      1          8           0       -2.449817   -0.471932    1.418238
      2          1           0       -2.072679   -0.302451    2.288960
      3          7           0       -0.442346    2.191913   -0.046577
      4          7           0       -2.515883    2.250013    0.760667
      5          7           0       -1.560669   -0.192267   -2.055502
      6          7           0       -2.840710   -1.689800   -1.020320
      7          7           0        0.992029   -0.248838    0.319514
      8          7           0        3.247866    0.880776   -0.688910
      9          6           0       -0.849691    3.493573    0.046135
     10          1           0       -0.197048    4.301366   -0.254805
     11          6           0       -2.121122    3.557153    0.545006
     12          1           0       -2.792056    4.373077    0.765629
     13          6           0       -1.434357    1.457253    0.399409
     14          6           0       -2.176943   -0.976671   -2.993394
     15          1           0       -2.006128   -0.821887   -4.049594
     16          6           0       -2.969651   -1.907733   -2.380109
     17          1           0       -3.609688   -2.693879   -2.749619
     18          6           0       -1.972789   -0.623775   -0.885420
     19          6           0       -1.486480   -0.064057    0.438680
     20          6           0       -0.139395   -0.746157    0.793767
     21          6           0       -0.182751   -1.916164    1.559266
     22          1           0       -1.124737   -2.341499    1.883989
     23          6           0        1.019389   -2.544040    1.862531
     24          1           0        1.027628   -3.449762    2.461912
     25          6           0        2.206145   -2.003751    1.393037
     26          1           0        3.145240   -2.490320    1.627199
     27          6           0        2.152429   -0.844432    0.606788
     28          6           0        3.395701   -0.220812    0.058312
     29          6           0        4.660866   -0.761266    0.324343
     30          1           0        4.778916   -1.651549    0.930796
     31          6           0        5.788595   -0.141135   -0.197331
     32          1           0        6.776241   -0.544777    0.006358
     33          6           0        5.630513    0.999510   -0.975375
     34          1           0        6.481428    1.518359   -1.405719
     35          6           0        4.333545    1.462435   -1.187367
     36          1           0        4.155096    2.351568   -1.791145
     37          6           0       -3.864166    1.904789    1.191880
     38          1           0       -4.310861    1.166506    0.528673
     39          1           0       -4.470368    2.811471    1.173062
     40          1           0       -3.880198    1.511853    2.211088
     41          6           0       -3.539853   -2.490492   -0.022425
     42          1           0       -2.836519   -2.954207    0.667724
     43          1           0       -4.091958   -3.273724   -0.543136
     44          1           0       -4.235689   -1.882631    0.554220
 ---------------------------------------------------------------------
 Rotational constants (GHZ):           0.3227752           0.1454509           0.1265917
 Standard basis: 6-311G(d) (5D, 7F)
 There are   548 symmetry adapted cartesian basis functions of A   symmetry.
 There are   522 symmetry adapted basis functions of A   symmetry.
   522 basis functions,   922 primitive gaussians,   548 cartesian basis functions
    91 alpha electrons       91 beta electrons
       nuclear repulsion energy      2282.7239046950 Hartrees.
 NAtoms=   44 NActive=   44 NUniq=   44 SFac= 1.00D+00 NAtFMM=   60 NAOKFM=F Big=F
 Integral buffers will be    131072 words long.
 Raffenetti 2 integral format.
 Two-electron integral symmetry is turned on.
 Nuclear repulsion after empirical dispersion term =     2282.6234429960 Hartrees.
 ------------------------------------------------------------------------------
 Polarizable Continuum Model (PCM)
 =================================
 Model                : PCM.
 Atomic radii         : UFF (Universal Force Field).
 Polarization charges : Total charges.
 Charge compensation  : None.
 Solution method      : On-the-fly selection.
 Cavity type          : SAS (Solvent Accessible Surface) (Alpha=1.000).
 Cavity algorithm     : GePol (No added spheres)
                        Default sphere list used, NSphG=   44.
                        Lebedev-Laikov grids with approx.  5.0 points / Ang**2.
                        Smoothing algorithm: York/Karplus (Gamma=1.0000).
                        Polarization charges: spherical gaussians, with
                                              point-specific exponents (IZeta= 3).
                        Self-potential: point-specific (ISelfS= 7).
                        Self-field    : sphere-specific E.n sum rule (ISelfD= 2).
 1st derivatives      : Analytical E(r).r(x)/FMM algorithm (CHGder, D1EAlg=3).
                        Cavity 1st derivative terms included.
 Solvent              : Acetonitrile, Eps=  35.688000 Eps(inf)=   1.806874
                        RSolv=   2.155000 Ang.
 ------------------------------------------------------------------------------
 One-electron integrals computed using PRISM.
 NBasis=   522 RedAO= T EigKep=  2.37D-04  NBF=   522
 NBsUse=   522 1.00D-06 EigRej= -1.00D+00 NBFU=   522
 Initial guess from the checkpoint file:  "1.chk"
 B after Tr=    -0.000000    0.000000   -0.000000
         Rot=    0.999419   -0.033337   -0.002833   -0.006569 Ang=  -3.91 deg.
 ExpMin= 1.03D-01 ExpMax= 8.59D+03 ExpMxC= 1.30D+03 IAcc=3 IRadAn=         5 AccDes= 0.00D+00
 Harris functional with IExCor=  402 and IRadAn=       5 diagonalized for initial guess.
 HarFok:  IExCor=  402 AccDes= 0.00D+00 IRadAn=         5 IDoV= 1 UseB2=F ITyADJ=14
 ICtDFT=  3500011 ScaDFX=  1.000000  1.000000  1.000000  1.000000
 FoFCou: FMM=F IPFlag=           0 FMFlag=      100000 FMFlg1=           0
         NFxFlg=           0 DoJE=T BraDBF=F KetDBF=T FulRan=T
         wScrn=  0.000000 ICntrl=       500 IOpCl=  0 I1Cent=   200000004 NGrid=           0
         NMat0=    1 NMatS0=      1 NMatT0=    0 NMatD0=    1 NMtDS0=    0 NMtDT0=    0
 Petite list used in FoFCou.
 Requested convergence on RMS density matrix=1.00D-08 within  32 cycles.
 Requested convergence on MAX density matrix=1.00D-06.
 Requested convergence on             energy=1.00D-06.
 No special actions if energy rises.
 Inv3:  Mode=1 IEnd=   127296588.
 Iteration    1 A*A^-1 deviation from unit magnitude is 3.77D-15 for   6340.
 Iteration    1 A*A^-1 deviation from orthogonality  is 2.22D-15 for   4827   2899.
 Iteration    1 A^-1*A deviation from unit magnitude is 3.77D-15 for   6340.
 Iteration    1 A^-1*A deviation from orthogonality  is 6.81D-15 for   5550   5502.
 Error on total polarization charges = -0.00014
 SCF Done:  E(RB3LYP) =  -1138.88531146     A.U. after   12 cycles
            NFock= 12  Conv=0.46D-08     -V/T= 2.0038
 QCSCF skips out because SCF is already converged.
 D1PCM: PCM CHGder 1st derivatives, ID1Alg=3 FixD1E=F DoIter=F DoCFld=F I1PDM=0.
 Calling FoFJK, ICntrl=      2127 FMM=F ISym2X=0 I1Cent= 0 IOpClX= 0 NMat=1 NMatS=1 NMatT=0.
 ***** Axes restored to original set *****
 -------------------------------------------------------------------
 Center     Atomic                   Forces (Hartrees/Bohr)
 Number     Number              X              Y              Z
 -------------------------------------------------------------------
      1        8           0.000850469   -0.001031213    0.002045342
      2        1           0.001663076    0.000027761   -0.000025303
      3        7           0.001851676   -0.002229390   -0.002904464
      4        7           0.001709810    0.001473941   -0.000792757
      5        7           0.002919982    0.000710910    0.001889835
      6        7          -0.000415431    0.002426338    0.000063231
      7        7           0.000377739    0.001162633    0.001759122
      8        7          -0.000807304   -0.000290077    0.000821098
      9        6           0.001623609    0.001528632   -0.000529647
     10        1          -0.000066517   -0.000866380    0.000544756
     11        6          -0.002832578   -0.001329003    0.001875958
     12        1           0.000517100    0.001034676   -0.000622130
     13        6          -0.002473901    0.002044524    0.001090623
     14        6          -0.000833091    0.001539528   -0.000759016
     15        1          -0.000329018   -0.000968603    0.000087106
     16        6          -0.000511557   -0.002139250   -0.000324104
     17        1           0.000314288    0.001235407    0.000305981
     18        6          -0.002600031   -0.002358517    0.001593504
     19        6           0.002342704   -0.001254072   -0.001013733
     20        6          -0.001010045    0.002278501    0.000654262
     21        6          -0.001804466   -0.001940250   -0.002189268
     22        1           0.002371888    0.000607252   -0.001101815
     23        6          -0.000835708   -0.001353327   -0.000207328
     24        1          -0.000010503    0.000804974    0.000366887
     25        6          -0.000517350   -0.000829741   -0.000851174
     26        1          -0.000040419   -0.000566983    0.001413180
     27        6           0.000115909   -0.000285471   -0.000949457
     28        6           0.000058857   -0.000199422    0.000651923
     29        6           0.000112818    0.000031891   -0.001888010
     30        1           0.000714795    0.001209660    0.000558613
     31        6           0.000336985    0.000241612   -0.001495850
     32        1          -0.000213365    0.000164390    0.000849919
     33        6           0.000555944    0.000916548   -0.000534694
     34        1          -0.000418439   -0.000788585    0.000133162
     35        6           0.000322798    0.000690771    0.001227699
     36        1          -0.000161432   -0.000646828   -0.000914521
     37        6           0.000161906   -0.003982778    0.000125752
     38        1          -0.000043945    0.000138991   -0.000393179
     39        1          -0.000864342    0.001429549   -0.000562394
     40        1          -0.000918641    0.001983440   -0.000019770
     41        6          -0.000362336   -0.002538482    0.000743057
     42        1          -0.000960362    0.000472935    0.000696492
     43        1           0.000845713    0.000572717   -0.000491482
     44        1          -0.000737288    0.000870792   -0.000927409
 -------------------------------------------------------------------
 Cartesian Forces:  Max     0.003982778 RMS     0.001256619

 GradGradGradGradGradGradGradGradGradGradGradGradGradGradGradGradGradGrad
 Berny optimization.
 Using GEDIIS/GDIIS optimizer.
 FormGI is forming the generalized inverse of G from B-inverse, IUseBI=4.
 Internal  Forces:  Max     0.006233056 RMS     0.001221634
 Search for a local minimum.
 Step number   6 out of a maximum of  243
 All quantities printed in internal units (Hartrees-Bohrs-Radians)
 Mixed Optimization -- RFO/linear search
 Update second derivatives using D2CorX and points    5    6
 DE= -3.56D-03 DEPred=-2.53D-03 R= 1.41D+00
 TightC=F SS=  1.41D+00  RLast= 6.91D-01 DXNew= 1.8103D+00 2.0739D+00
 Trust test= 1.41D+00 RLast= 6.91D-01 DXMaxT set to 1.81D+00
 ITU=  1  1  1  0  1  0
 Use linear search instead of GDIIS.
     Eigenvalues ---    0.00001   0.00472   0.00662   0.00794   0.00831
     Eigenvalues ---    0.01018   0.01378   0.01426   0.01480   0.01524
     Eigenvalues ---    0.01580   0.01769   0.01844   0.01861   0.02229
     Eigenvalues ---    0.02245   0.02263   0.02280   0.02292   0.02327
     Eigenvalues ---    0.02339   0.02347   0.02356   0.02367   0.02373
     Eigenvalues ---    0.02396   0.02419   0.02432   0.02453   0.02464
     Eigenvalues ---    0.02479   0.02513   0.02534   0.02559   0.02595
     Eigenvalues ---    0.05997   0.07181   0.07295   0.07559   0.07585
     Eigenvalues ---    0.08048   0.10255   0.14304   0.15903   0.15998
     Eigenvalues ---    0.15998   0.16000   0.16000   0.16000   0.16000
     Eigenvalues ---    0.16000   0.16000   0.16000   0.16000   0.16000
     Eigenvalues ---    0.16000   0.16000   0.16021   0.16055   0.16591
     Eigenvalues ---    0.17281   0.18409   0.21999   0.22076   0.22421
     Eigenvalues ---    0.22676   0.22705   0.23534   0.23927   0.24392
     Eigenvalues ---    0.24679   0.24743   0.24773   0.24884   0.24964
     Eigenvalues ---    0.25000   0.25003   0.27580   0.29113   0.30050
     Eigenvalues ---    0.33880   0.35262   0.36113   0.37178   0.40145
     Eigenvalues ---    0.42113   0.44053   0.44155   0.44793   0.45934
     Eigenvalues ---    0.46431   0.46666   0.47013   0.47690   0.48515
     Eigenvalues ---    0.48972   0.49284   0.49605   0.50495   0.51004
     Eigenvalues ---    0.51206   0.51289   0.51377   0.51458   0.51593
     Eigenvalues ---    0.53149   0.53421   0.54899   0.55164   0.55589
     Eigenvalues ---    0.56748   0.57587   0.57608   0.57630   0.57636
     Eigenvalues ---    0.57652   0.57687   0.57703   0.57732   0.57790
     Eigenvalues ---    0.57810   0.57977   0.60524   0.60635   0.87874
     Eigenvalues ---    2.15310
 RFO step:  Lambda=-5.49549745D-03 EMin= 1.46708976D-05
 Skip linear search -- no minimum in search direction.
 Iteration  1 RMS(Cart)=  0.20234207 RMS(Int)=  0.02226671
 Iteration  2 RMS(Cart)=  0.08989992 RMS(Int)=  0.00263635
 Iteration  3 RMS(Cart)=  0.00556718 RMS(Int)=  0.00012289
 Iteration  4 RMS(Cart)=  0.00000968 RMS(Int)=  0.00012275
 Iteration  5 RMS(Cart)=  0.00000000 RMS(Int)=  0.00012275
 Variable       Old X    -DE/DX   Delta X   Delta X   Delta X     New X
                                 (Linear)    (Quad)   (Total)
    R1        1.82152   0.00117   0.00000  -0.01036  -0.01036   1.81115
    R2        2.70826   0.00117   0.00000   0.03199   0.03199   2.74025
    R3        2.58336   0.00131   0.00000   0.00389   0.00384   2.58720
    R4        2.48031   0.00047   0.00000  -0.00265  -0.00263   2.47768
    R5        2.61231  -0.00113   0.00000   0.00347   0.00349   2.61580
    R6        2.62439  -0.00211   0.00000   0.00011   0.00017   2.62456
    R7        2.75342   0.00041   0.00000  -0.01190  -0.01190   2.74153
    R8        2.58742   0.00054   0.00000   0.00738   0.00734   2.59477
    R9        2.48205   0.00115   0.00000   0.00065   0.00064   2.48269
   R10        2.61380  -0.00014   0.00000   0.00827   0.00830   2.62210
   R11        2.61021   0.00163   0.00000  -0.00314  -0.00311   2.60711
   R12        2.75518   0.00093   0.00000  -0.00987  -0.00987   2.74531
   R13        2.50156   0.00016   0.00000   0.00004   0.00004   2.50160
   R14        2.52389   0.00116   0.00000   0.00232   0.00230   2.52619
   R15        2.53089   0.00027   0.00000   0.00163   0.00163   2.53252
   R16        2.51091   0.00047   0.00000   0.00397   0.00397   2.51488
   R17        2.04321  -0.00072   0.00000  -0.00878  -0.00878   2.03443
   R18        2.58378   0.00105   0.00000  -0.00263  -0.00269   2.58109
   R19        2.03929  -0.00046   0.00000  -0.00895  -0.00895   2.03034
   R20        2.87750  -0.00165   0.00000  -0.02387  -0.02387   2.85363
   R21        2.04291  -0.00080   0.00000  -0.00886  -0.00886   2.03405
   R22        2.58512  -0.00016   0.00000  -0.00454  -0.00455   2.58056
   R23        2.03899  -0.00047   0.00000  -0.00930  -0.00930   2.02969
   R24        2.86779   0.00296   0.00000  -0.01608  -0.01608   2.85172
   R25        2.93120   0.00169   0.00000  -0.01324  -0.01324   2.91796
   R26        2.64345   0.00260   0.00000   0.00088   0.00090   2.64434
   R27        2.04727  -0.00209   0.00000  -0.00769  -0.00769   2.03958
   R28        2.62620  -0.00040   0.00000  -0.00178  -0.00177   2.62443
   R29        2.05247  -0.00078   0.00000  -0.00777  -0.00777   2.04470
   R30        2.61898   0.00031   0.00000   0.00335   0.00335   2.62233
   R31        2.04709  -0.00143   0.00000  -0.00614  -0.00614   2.04095
   R32        2.64905   0.00141   0.00000  -0.00471  -0.00473   2.64433
   R33        2.82541   0.00152   0.00000  -0.00831  -0.00831   2.81710
   R34        2.64798   0.00212   0.00000  -0.00379  -0.00379   2.64419
   R35        2.04782  -0.00145   0.00000  -0.00614  -0.00614   2.04169
   R36        2.62426   0.00046   0.00000   0.00123   0.00124   2.62549
   R37        2.05265  -0.00085   0.00000  -0.00763  -0.00763   2.04502
   R38        2.62625  -0.00009   0.00000   0.00063   0.00063   2.62688
   R39        2.05143  -0.00089   0.00000  -0.00789  -0.00789   2.04353
   R40        2.63301   0.00051   0.00000  -0.00095  -0.00095   2.63206
   R41        2.05880  -0.00109   0.00000  -0.00616  -0.00616   2.05265
   R42        2.05663  -0.00000   0.00000  -0.00601  -0.00601   2.05061
   R43        2.06137  -0.00083   0.00000  -0.00332  -0.00332   2.05805
   R44        2.06443  -0.00194   0.00000  -0.00670  -0.00670   2.05773
   R45        2.05799  -0.00099   0.00000  -0.00304  -0.00304   2.05496
   R46        2.06094  -0.00094   0.00000  -0.00586  -0.00586   2.05508
   R47        2.05816  -0.00147   0.00000  -0.00860  -0.00860   2.04955
    A1        1.88009  -0.00117   0.00000   0.00511   0.00511   1.88520
    A2        1.85949  -0.00111   0.00000   0.00016   0.00023   1.85972
    A3        1.85126   0.00068   0.00000  -0.00056  -0.00057   1.85068
    A4        2.13466   0.00220   0.00000   0.00779   0.00757   2.14223
    A5        2.29477  -0.00293   0.00000  -0.00932  -0.00952   2.28525
    A6        1.85541   0.00012   0.00000   0.00367   0.00366   1.85906
    A7        1.85063   0.00001   0.00000   0.00198   0.00189   1.85251
    A8        2.14318  -0.00219   0.00000   0.00134   0.00110   2.14428
    A9        2.28937   0.00218   0.00000  -0.00316  -0.00339   2.28597
   A10        2.09209   0.00037   0.00000  -0.00522  -0.00518   2.08690
   A11        2.07051   0.00019   0.00000  -0.00058  -0.00059   2.06992
   A12        2.10905   0.00085   0.00000  -0.00436  -0.00434   2.10470
   A13        1.92421  -0.00028   0.00000  -0.00031  -0.00034   1.92387
   A14        2.24993  -0.00057   0.00000   0.00466   0.00467   2.25460
   A15        1.85303  -0.00019   0.00000   0.00001   0.00004   1.85307
   A16        2.10075   0.00135   0.00000  -0.01304  -0.01307   2.08768
   A17        2.32938  -0.00116   0.00000   0.01299   0.01297   2.34235
   A18        1.93635   0.00093   0.00000   0.00066   0.00058   1.93693
   A19        2.20663   0.00289   0.00000   0.02262   0.02224   2.22887
   A20        2.13761  -0.00381   0.00000  -0.02602  -0.02628   2.11133
   A21        2.11308   0.00062   0.00000   0.00019   0.00019   2.11328
   A22        1.92159   0.00006   0.00000  -0.00308  -0.00309   1.91849
   A23        2.24851  -0.00068   0.00000   0.00290   0.00291   2.25141
   A24        1.85405   0.00049   0.00000   0.00039   0.00045   1.85449
   A25        2.10223   0.00097   0.00000  -0.01152  -0.01155   2.09068
   A26        2.32690  -0.00147   0.00000   0.01113   0.01110   2.33800
   A27        1.94304  -0.00067   0.00000  -0.00290  -0.00285   1.94019
   A28        2.15983  -0.00554   0.00000  -0.01280  -0.01282   2.14701
   A29        2.17879   0.00623   0.00000   0.01546   0.01543   2.19422
   A30        1.90178  -0.00174   0.00000   0.00853   0.00868   1.91046
   A31        1.85042   0.00170   0.00000   0.03335   0.03349   1.88391
   A32        1.87773   0.00190   0.00000  -0.00823  -0.00823   1.86951
   A33        1.93580  -0.00150   0.00000  -0.03336  -0.03331   1.90249
   A34        1.99931  -0.00004   0.00000   0.02361   0.02313   2.02244
   A35        1.89215  -0.00007   0.00000  -0.02191  -0.02182   1.87033
   A36        2.08869  -0.00296   0.00000   0.02120   0.02103   2.10972
   A37        2.13740  -0.00070   0.00000   0.00402   0.00395   2.14135
   A38        2.05575   0.00366   0.00000  -0.02656  -0.02668   2.02907
   A39        2.11689  -0.00005   0.00000  -0.01630  -0.01637   2.10051
   A40        2.06065   0.00048   0.00000  -0.00272  -0.00270   2.05794
   A41        2.10522  -0.00041   0.00000   0.01949   0.01942   2.12464
   A42        2.09872   0.00011   0.00000  -0.00123  -0.00132   2.09740
   A43        2.08365  -0.00009   0.00000   0.00192   0.00189   2.08554
   A44        2.10081  -0.00002   0.00000  -0.00069  -0.00079   2.10002
   A45        2.08748  -0.00064   0.00000   0.00427   0.00423   2.09171
   A46        2.07100   0.00035   0.00000  -0.00237  -0.00239   2.06860
   A47        2.12460   0.00029   0.00000  -0.00209  -0.00213   2.12247
   A48        2.12085  -0.00041   0.00000   0.00437   0.00437   2.12522
   A49        2.04605  -0.00278   0.00000   0.00745   0.00744   2.05350
   A50        2.11628   0.00319   0.00000  -0.01181  -0.01181   2.10447
   A51        2.04424  -0.00257   0.00000   0.00815   0.00814   2.05238
   A52        2.12096  -0.00072   0.00000   0.00354   0.00353   2.12449
   A53        2.11796   0.00329   0.00000  -0.01172  -0.01173   2.10623
   A54        2.11937   0.00031   0.00000  -0.00143  -0.00144   2.11794
   A55        2.08249   0.00027   0.00000  -0.00329  -0.00329   2.07920
   A56        2.08132  -0.00058   0.00000   0.00473   0.00473   2.08605
   A57        2.09670   0.00021   0.00000  -0.00179  -0.00181   2.09490
   A58        2.07653  -0.00011   0.00000   0.00202   0.00200   2.07853
   A59        2.10995  -0.00011   0.00000  -0.00026  -0.00028   2.10966
   A60        2.12358  -0.00024   0.00000  -0.00037  -0.00037   2.12320
   A61        2.05302   0.00012   0.00000   0.00116   0.00116   2.05418
   A62        2.10659   0.00012   0.00000  -0.00078  -0.00079   2.10580
   A63        2.16284   0.00024   0.00000  -0.00284  -0.00284   2.16000
   A64        2.01676   0.00015   0.00000   0.00644   0.00644   2.02320
   A65        2.10358  -0.00039   0.00000  -0.00360  -0.00360   2.09998
   A66        1.93926  -0.00059   0.00000  -0.00917  -0.00918   1.93009
   A67        1.88830  -0.00086   0.00000   0.01450   0.01445   1.90276
   A68        1.95510  -0.00012   0.00000   0.00192   0.00184   1.95694
   A69        1.90207   0.00021   0.00000  -0.00788  -0.00785   1.89422
   A70        1.89495   0.00002   0.00000  -0.00780  -0.00784   1.88712
   A71        1.88273   0.00141   0.00000   0.00874   0.00863   1.89137
   A72        1.93680   0.00037   0.00000  -0.00241  -0.00241   1.93440
   A73        1.88638  -0.00097   0.00000   0.01385   0.01383   1.90021
   A74        1.94147   0.00016   0.00000   0.00041   0.00038   1.94185
   A75        1.90045  -0.00023   0.00000  -0.01165  -0.01163   1.88882
   A76        1.89097   0.00027   0.00000  -0.00102  -0.00103   1.88995
   A77        1.90729   0.00039   0.00000   0.00051   0.00047   1.90775
    D1       -1.27258  -0.00003   0.00000   0.01456   0.01483  -1.25776
    D2        2.92615   0.00170   0.00000   0.03090   0.03074   2.95690
    D3        0.90450   0.00005   0.00000   0.04361   0.04350   0.94800
    D4        3.13086   0.00002   0.00000  -0.00216  -0.00218   3.12868
    D5       -0.01157  -0.00013   0.00000  -0.00675  -0.00688  -0.01845
    D6        0.02502  -0.00041   0.00000   0.00458   0.00462   0.02964
    D7        3.09041  -0.00041   0.00000  -0.03704  -0.03770   3.05271
    D8        0.02039  -0.00083   0.00000  -0.00331  -0.00343   0.01695
    D9       -3.12800  -0.00038   0.00000  -0.00852  -0.00852  -3.13652
   D10       -3.05340  -0.00010   0.00000   0.02553   0.02555  -3.02785
   D11        0.08140   0.00034   0.00000   0.02032   0.02046   0.10186
   D12       -0.02894   0.00077   0.00000  -0.00081  -0.00076  -0.02970
   D13       -3.09786   0.00044   0.00000   0.03645   0.03590  -3.06197
   D14        3.03614   0.00026   0.00000  -0.03235  -0.03205   3.00409
   D15       -0.03278  -0.00007   0.00000   0.00491   0.00460  -0.02818
   D16        2.21114  -0.00018   0.00000   0.03204   0.03206   2.24320
   D17        0.12381   0.00046   0.00000   0.03804   0.03815   0.16196
   D18       -1.94920  -0.00066   0.00000   0.01681   0.01683  -1.93237
   D19       -0.84344   0.00050   0.00000   0.06838   0.06830  -0.77514
   D20       -2.93077   0.00114   0.00000   0.07438   0.07439  -2.85638
   D21        1.27940   0.00002   0.00000   0.05315   0.05307   1.33247
   D22        3.13778   0.00009   0.00000   0.00290   0.00292   3.14069
   D23       -0.00814   0.00048   0.00000   0.00521   0.00521  -0.00293
   D24        0.01133  -0.00043   0.00000  -0.00529  -0.00529   0.00604
   D25        3.09606   0.00007   0.00000  -0.00909  -0.00902   3.08704
   D26        0.00474   0.00009   0.00000  -0.00007  -0.00008   0.00467
   D27       -3.13343   0.00005   0.00000   0.00030   0.00028  -3.13316
   D28       -3.14141   0.00023   0.00000   0.03232   0.03240  -3.10901
   D29        0.00359   0.00020   0.00000   0.03269   0.03275   0.03635
   D30       -0.01026   0.00022   0.00000   0.00344   0.00344  -0.00681
   D31       -3.09425   0.00017   0.00000   0.00839   0.00842  -3.08583
   D32        3.13644   0.00007   0.00000  -0.03275  -0.03271   3.10372
   D33        0.05245   0.00002   0.00000  -0.02779  -0.02774   0.02471
   D34        2.13884  -0.00065   0.00000  -0.02844  -0.02843   2.11040
   D35        0.05614   0.00001   0.00000  -0.02141  -0.02137   0.03477
   D36       -2.03770   0.00005   0.00000  -0.03110  -0.03110  -2.06881
   D37       -1.00859  -0.00048   0.00000   0.01293   0.01291  -0.99567
   D38       -3.09128   0.00019   0.00000   0.01997   0.01997  -3.07130
   D39        1.09806   0.00023   0.00000   0.01027   0.01024   1.10830
   D40       -3.12457   0.00006   0.00000   0.02594   0.02642  -3.09815
   D41       -0.04014   0.00024   0.00000  -0.00338  -0.00339  -0.04353
   D42        0.01296  -0.00009   0.00000   0.00814   0.00822   0.02118
   D43       -3.12524  -0.00027   0.00000   0.00459   0.00460  -3.12065
   D44        3.13729   0.00002   0.00000  -0.01310  -0.01315   3.12414
   D45        0.00407  -0.00014   0.00000  -0.00744  -0.00744  -0.00336
   D46       -0.00585   0.00014   0.00000   0.00009   0.00007  -0.00578
   D47        3.13663   0.00015   0.00000  -0.00100  -0.00102   3.13561
   D48       -0.00611   0.00062   0.00000   0.00624   0.00638   0.00027
   D49       -3.13964   0.00008   0.00000   0.01259   0.01271  -3.12692
   D50        3.13455   0.00046   0.00000   0.00116   0.00116   3.13572
   D51        0.00103  -0.00008   0.00000   0.00751   0.00750   0.00852
   D52        2.76151  -0.00197   0.00000  -0.29969  -0.29953   2.46198
   D53       -1.49113  -0.00180   0.00000  -0.27322  -0.27313  -1.76426
   D54        0.65760  -0.00312   0.00000  -0.31113  -0.31129   0.34631
   D55       -0.46447  -0.00174   0.00000  -0.34437  -0.34427  -0.80874
   D56        1.56608  -0.00157   0.00000  -0.31790  -0.31787   1.24821
   D57       -2.56837  -0.00289   0.00000  -0.35581  -0.35604  -2.92441
   D58        0.00192  -0.00035   0.00000  -0.00314  -0.00312  -0.00121
   D59        3.13946  -0.00030   0.00000  -0.00364  -0.00362   3.13585
   D60        3.13876   0.00009   0.00000  -0.00061  -0.00061   3.13815
   D61       -0.00688   0.00014   0.00000  -0.00112  -0.00110  -0.00798
   D62        2.82707  -0.00271   0.00000  -0.15696  -0.15698   2.67009
   D63        0.76508  -0.00084   0.00000  -0.16903  -0.16861   0.59647
   D64       -1.44426   0.00031   0.00000  -0.16007  -0.16049  -1.60474
   D65       -0.37906  -0.00243   0.00000  -0.16203  -0.16205  -0.54111
   D66       -2.44105  -0.00056   0.00000  -0.17411  -0.17367  -2.61473
   D67        1.63279   0.00059   0.00000  -0.16515  -0.16555   1.46724
   D68       -2.78700   0.00042   0.00000   0.01823   0.01825  -2.76876
   D69        0.40910   0.00039   0.00000   0.04528   0.04534   0.45444
   D70       -0.66984  -0.00044   0.00000   0.03844   0.03855  -0.63129
   D71        2.52626  -0.00048   0.00000   0.06549   0.06564   2.59190
   D72        1.50221  -0.00249   0.00000  -0.00556  -0.00574   1.49647
   D73       -1.58487  -0.00253   0.00000   0.02149   0.02135  -1.56352
   D74       -3.07181  -0.00080   0.00000  -0.02411  -0.02400  -3.09581
   D75        0.03833  -0.00024   0.00000  -0.00651  -0.00654   0.03179
   D76        0.01365  -0.00083   0.00000  -0.05144  -0.05108  -0.03744
   D77        3.12378  -0.00028   0.00000  -0.03383  -0.03362   3.09016
   D78        3.13227   0.00008   0.00000  -0.01089  -0.01093   3.12134
   D79       -0.00942   0.00013   0.00000   0.01159   0.01164   0.00222
   D80       -0.04056   0.00063   0.00000   0.00592   0.00611  -0.03445
   D81        3.10093   0.00069   0.00000   0.02840   0.02868   3.12961
   D82       -3.14146  -0.00009   0.00000   0.00730   0.00726  -3.13420
   D83       -0.01551  -0.00002   0.00000  -0.00704  -0.00706  -0.02256
   D84        0.00003  -0.00004   0.00000   0.02981   0.02987   0.02990
   D85        3.12598   0.00003   0.00000   0.01547   0.01555   3.14153
   D86        0.01470   0.00000   0.00000  -0.00297  -0.00305   0.01164
   D87       -3.13042   0.00018   0.00000   0.00076   0.00071  -3.12971
   D88        3.14031   0.00007   0.00000  -0.01758  -0.01758   3.12272
   D89       -0.00481   0.00025   0.00000  -0.01385  -0.01382  -0.01863
   D90       -0.01006  -0.00006   0.00000   0.00666   0.00667  -0.00339
   D91        3.12317   0.00007   0.00000   0.00108   0.00110   3.12427
   D92        3.13491  -0.00024   0.00000   0.00308   0.00306   3.13797
   D93       -0.01505  -0.00010   0.00000  -0.00250  -0.00251  -0.01756
   D94        3.13942   0.00007   0.00000   0.01307   0.01307  -3.13070
   D95        0.00073   0.00003   0.00000   0.00816   0.00816   0.00889
   D96        0.00656  -0.00006   0.00000   0.01887   0.01885   0.02542
   D97       -3.13213  -0.00011   0.00000   0.01397   0.01395  -3.11818
   D98        3.13408   0.00012   0.00000  -0.01233  -0.01233   3.12175
   D99       -0.00392   0.00009   0.00000  -0.00145  -0.00145  -0.00537
   D100      -0.00467   0.00008   0.00000  -0.01712  -0.01713  -0.02180
   D101       3.14051   0.00004   0.00000  -0.00624  -0.00625   3.13426
   D102      -3.14035  -0.00006   0.00000  -0.00726  -0.00727   3.13557
   D103       0.00235  -0.00008   0.00000  -0.00535  -0.00536  -0.00300
   D104       0.00486  -0.00010   0.00000   0.00371   0.00371   0.00857
   D105      -3.13562  -0.00012   0.00000   0.00562   0.00562  -3.13000
   D106       0.00262  -0.00003   0.00000   0.00636   0.00635   0.00898
   D107      -3.13990  -0.00004   0.00000   0.00750   0.00749  -3.13241
   D108      -3.13787  -0.00006   0.00000   0.00824   0.00824  -3.12963
   D109       0.00279  -0.00007   0.00000   0.00939   0.00938   0.01217
         Item               Value     Threshold  Converged?
 Maximum Force            0.006233     0.000450     NO 
 RMS     Force            0.001222     0.000300     NO 
 Maximum Displacement     1.071532     0.001800     NO 
 RMS     Displacement     0.269191     0.001200     NO 
 Predicted change in Energy=-5.036022D-03
 GradGradGradGradGradGradGradGradGradGradGradGradGradGradGradGradGradGrad

                          Input orientation:                          
 ---------------------------------------------------------------------
 Center     Atomic      Atomic             Coordinates (Angstroms)
 Number     Number       Type             X           Y           Z
 ---------------------------------------------------------------------
      1          8           0       -2.423767    1.067634    9.600782
      2          1           0       -1.733959    0.583784    9.144025
      3          7           0       -0.180759    3.883263    9.527974
      4          7           0       -0.825684    2.748796   11.330447
      5          7           0       -3.490332    4.466293   10.123703
      6          7           0       -4.769594    2.668308    9.861158
      7          7           0       -1.738278    3.647710    7.142864
      8          7           0       -0.581840    5.837594    5.989255
      9          6           0        0.671765    4.163660   10.561889
     10          1           0        1.493767    4.845212   10.424739
     11          6           0        0.296745    3.478448   11.682339
     12          1           0        0.673444    3.421732   12.686947
     13          6           0       -1.055913    3.022344    9.988399
     14          6           0       -4.783763    4.790083   10.451690
     15          1           0       -5.043510    5.784230   10.772293
     16          6           0       -5.589788    3.698424   10.298718
     17          1           0       -6.638328    3.519191   10.447245
     18          6           0       -3.498621    3.198602    9.778869
     19          6           0       -2.272142    2.473877    9.281076
     20          6           0       -2.266705    2.591846    7.741478
     21          6           0       -2.934288    1.581155    7.040800
     22          1           0       -3.387678    0.757801    7.571287
     23          6           0       -3.004539    1.686279    5.657778
     24          1           0       -3.495663    0.915896    5.078078
     25          6           0       -2.417074    2.772302    5.024468
     26          1           0       -2.474191    2.863307    3.949802
     27          6           0       -1.792191    3.746605    5.810815
     28          6           0       -1.159798    4.939785    5.179375
     29          6           0       -1.161183    5.096655    3.788953
     30          1           0       -1.637637    4.374106    3.142261
     31          6           0       -0.537980    6.206985    3.233000
     32          1           0       -0.514330    6.333339    2.158484
     33          6           0        0.064593    7.135514    4.073881
     34          1           0        0.565836    8.011478    3.685484
     35          6           0        0.006423    6.900287    5.445470
     36          1           0        0.455703    7.602517    6.141805
     37          6           0       -1.604147    1.993249   12.293686
     38          1           0       -2.656324    2.247470   12.217407
     39          1           0       -1.260815    2.238125   13.297798
     40          1           0       -1.503993    0.918611   12.149361
     41          6           0       -5.270770    1.341965    9.544709
     42          1           0       -5.051355    1.081876    8.511883
     43          1           0       -6.350337    1.333349    9.675566
     44          1           0       -4.825702    0.589811   10.186958
 ---------------------------------------------------------------------
                    Distance matrix (angstroms):
                    1          2          3          4          5
     1  O    0.000000
     2  H    0.958422   0.000000
     3  N    3.600577   3.666934   0.000000
     4  N    2.893427   3.208221   2.225276   0.000000
     5  N    3.600262   4.372469   3.412929   3.392105   0.000000
     6  N    2.851817   3.751613   4.758627   4.209479   2.222204
     7  N    3.628781   3.659550   2.858338   4.379124   3.553191
     8  N    6.260060   6.235581   4.062364   6.174825   5.237695
     9  C    4.482345   4.540193   1.369087   2.198834   4.196027
    10  H    5.504187   5.497109   2.129219   3.255015   5.007539
    11  C    4.188805   4.352686   2.243474   1.384220   4.212734
    12  H    4.965774   5.138271   3.304813   2.130802   4.999836
    13  C    2.417057   2.668199   1.311132   1.388858   2.833670
    14  C    4.488904   5.357634   4.781550   4.539323   1.373092
    15  H    5.521029   6.375658   5.367340   5.226418   2.137753
    16  C    4.175148   5.089373   5.466791   4.966180   2.242313
    17  H    4.948652   5.862408   6.532825   5.929619   3.303265
    18  C    2.393335   3.217815   3.397045   3.123190   1.313781
    19  C    1.450077   1.969994   2.534011   2.523439   2.482685
    20  C    2.409337   2.506645   3.034880   3.870643   3.268915
    21  C    2.660422   2.618988   4.366653   4.920434   4.258814
    22  H    2.268033   2.288793   4.886866   4.965799   4.503140
    23  C    4.033274   3.870890   5.270568   6.168916   5.282893
    24  H    4.650466   4.443627   6.292489   7.041337   6.169576
    25  C    4.883502   4.714553   5.149456   6.503726   5.479387
    26  H    5.929634   5.720501   6.116874   7.563373   6.459037
    27  C    4.683975   4.595336   4.053721   5.691757   4.690696
    28  C    6.011657   5.918011   4.580946   6.538177   5.486526
    29  C    7.183626   7.026441   5.947261   7.905639   6.778742
    30  H    7.298168   7.099084   6.568162   8.387329   7.223677
    31  C    8.397486   8.245663   6.719671   8.809681   7.695984
    32  H    9.314580   9.129221   7.773257   9.852451   8.705582
    33  C    8.576581   8.477400   6.354876   8.526056   7.507501
    34  H    9.599242   9.500282   7.192652   9.384966   8.394730
    35  C    7.562558   7.523726   5.079794   7.249843   6.327518
    36  H    7.934770   7.941697   5.069918   7.219596   6.423597
    37  C    2.963153   3.453087   3.639691   1.450754   3.792422
    38  H    2.879726   3.614455   4.004658   2.095058   3.162647
    39  H    4.048510   4.496058   4.252596   2.078604   4.473293
    40  H    2.713567   3.032661   4.172743   2.116673   4.542563
    41  C    2.860739   3.639288   5.689173   4.992678   3.642337
    42  H    2.844315   3.413623   5.709897   5.345954   4.060669
    43  H    3.936261   4.706945   6.677390   5.938343   4.265653
    44  H    2.518175   3.262916   5.732066   4.687102   4.100527
                    6          7          8          9         10
     6  N    0.000000
     7  N    4.187747   0.000000
     8  N    6.524821   2.731988   0.000000
     9  C    5.686430   4.214765   5.028177   0.000000
    10  H    6.654790   4.759289   4.996647   1.076574   0.000000
    11  C    5.444338   4.977630   6.224844   1.365857   2.209630
    12  H    6.178948   6.050151   7.229883   2.250852   2.795857
    13  C    3.732687   2.992286   4.913607   2.148572   3.164508
    14  C    2.202466   4.639863   6.218261   5.492480   6.277830
    15  H    3.257938   5.353693   6.541162   5.944315   6.613512
    16  C    1.387558   4.979569   6.944570   6.284325   7.176890
    17  H    2.135338   5.911509   7.869544   7.339342   8.239527
    18  C    1.379621   3.201410   5.461965   4.351618   5.296453
    19  C    2.571296   2.496967   5.000780   3.628007   4.594918
    20  C    3.280753   1.323791   4.055112   4.365767   5.139913
    21  C    3.536194   2.389876   4.975644   5.663128   6.458544
    22  H    3.286828   3.354942   6.014968   6.084624   6.976935
    23  C    4.663497   2.766967   4.817962   6.610819   7.275818
    24  H    5.250876   3.848967   5.791694   7.614959   8.301850
    25  C    5.379473   2.390545   3.700664   6.491520   6.982447
    26  H    6.344370   3.369347   4.072683   7.436911   7.848404
    27  C    5.141296   1.336802   2.422607   5.368213   5.769987
    28  C    6.333192   2.420617   1.340150   5.738331   5.879132
    29  C    7.469214   3.698810   2.392897   7.078336   7.151618
    30  H    7.606739   4.067260   3.370739   7.773577   7.941166
    31  C    8.623297   4.824690   2.781243   7.703977   7.596283
    32  H    9.532623   5.792642   3.863305   8.759654   8.635852
    33  C    8.764580   4.983350   2.402317   7.162040   6.900827
    34  H    9.754753   6.025353   3.369019   7.880473   7.503589
    35  C    7.760044   4.062559   1.330816   5.840338   5.588259
    36  H    8.092202   4.632081   2.052979   5.604423   5.198444
    37  C    4.048821   5.411673   7.454526   3.590206   4.606922
    38  H    3.192949   5.343638   7.482135   4.181949   5.213941
    39  H    4.930221   6.332307   8.175083   3.863644   4.758055
    40  H    4.354476   5.706828   7.936855   4.217148   5.232503
    41  C    1.452757   4.854258   7.405268   6.656601   7.668518
    42  H    2.101595   4.408424   6.996934   6.815719   7.788476
    43  H    2.077332   5.748211   8.194674   7.622738   8.626959
    44  H    2.104625   5.305604   7.947975   6.567732   7.622379
                   11         12         13         14         15
    11  C    0.000000
    12  H    1.074410   0.000000
    13  C    2.215208   3.229915   0.000000
    14  C    5.389475   6.053913   4.151675   0.000000
    15  H    5.887540   6.475404   4.913596   1.076374   0.000000
    16  C    6.050955   6.708820   4.594497   1.365575   2.207550
    17  H    7.044313   7.647730   5.623233   2.248243   2.789176
    18  C    4.255152   5.090465   2.458006   2.153391   3.171599
    19  C    3.657104   4.601616   1.510078   3.611563   4.567564
    20  C    4.784112   5.812990   2.588436   4.302683   5.204594
    21  C    5.965164   6.948556   3.780696   5.035072   6.003223
    22  H    6.154481   7.054021   4.050643   5.148308   6.184917
    23  C    7.099696   8.120873   4.933203   5.981708   6.863590
    24  H    8.035253   9.030811   5.873734   6.748647   7.649875
    25  C    7.224313   8.287741   5.153241   6.255190   7.000526
    26  H    8.237027   9.303610   6.204955   7.163878   7.853634
    27  C    6.237816   7.312051   4.303355   5.619259   6.272101
    28  C    6.822431   7.875843   5.178232   6.399441   6.861271
    29  C    8.188387   9.238264   6.538117   7.590068   8.019492
    30  H    8.802100   9.866567   7.002519   7.968620   8.473831
    31  C    8.918128   9.929869   7.486361   8.493749   8.793148
    32  H    9.975573  10.988030   8.518425   9.454468   9.747446
    33  C    8.444919   9.399350   7.290763   8.347697   8.531554
    34  H    9.196219  10.104637   8.200503   9.207450   9.308504
    35  C    7.119817   8.061281   6.066729   7.243002   7.424449
    36  H    6.908743   7.769508   6.169218   7.344175   7.415452
    37  C    2.488564   2.717101   2.583398   4.617920   5.339980
    38  H    3.243797   3.561841   2.851354   3.756146   4.505072
    39  H    2.564001   2.348493   3.407214   5.198460   5.767305
    40  H    3.164417   3.360929   3.048972   5.350446   6.172417
    41  C    6.334923   7.037952   4.559118   3.598515   4.614361
    42  H    6.663147   7.461864   4.680713   4.193478   5.217437
    43  H    7.267206   7.922326   5.566102   3.873698   4.766649
    44  H    6.067936   6.671606   4.490874   4.208816   5.231830
                   16         17         18         19         20
    16  C    0.000000
    17  H    1.074067   0.000000
    18  C    2.212022   3.226029   0.000000
    19  C    3.679930   4.638556   1.509064   0.000000
    20  C    4.336689   5.224196   2.456976   1.544120   0.000000
    21  C    4.706223   5.392565   3.229803   2.500845   1.399326
    22  H    4.575525   5.144233   3.292907   2.666967   2.156215
    23  C    5.680719   6.285140   4.417536   3.779550   2.388777
    24  H    6.275580   6.743993   5.225723   4.646450   3.378290
    25  C    6.224269   6.912550   4.894467   4.269517   2.727145
    26  H    7.121313   7.745127   5.927892   5.349295   3.807039
    27  C    5.879229   6.710681   4.354039   3.727318   2.299150
    28  C    6.882838   7.731936   5.445839   4.913447   3.647250
    29  C    7.996538   8.764723   6.704126   6.186809   4.808191
    30  H    8.203104   8.893851   6.992112   6.457439   4.972422
    31  C    9.040907   9.822617   7.788720   7.315916   6.031922
    32  H    9.948189  10.682993   8.763723   8.289552   6.945460
    33  C    9.084834   9.931098   7.793757   7.369265   6.287379
    34  H   10.011443  10.853664   8.764298   8.368380   7.338036
    35  C    8.069914   8.977877   6.690751   6.284651   5.385297
    36  H    8.310826   9.248548   6.946897   6.602962   5.922608
    37  C    4.772091   5.575017   3.371382   3.122986   4.638955
    38  H    3.793659   4.539504   2.749652   2.969999   4.506033
    39  H    5.465068   6.219681   4.279387   4.148785   5.657705
    40  H    5.276927   6.001800   3.846574   3.352009   4.776074
    41  C    2.494635   2.724903   2.577294   3.215975   3.719980
    42  H    3.213878   3.493510   2.914921   3.202085   3.260032
    43  H    2.561315   2.335879   3.409123   4.253010   4.690476
    44  H    3.203091   3.454653   2.955244   3.300150   4.066569
                   21         22         23         24         25
    21  C    0.000000
    22  H    1.079300   0.000000
    23  C    1.388789   2.161107   0.000000
    24  H    2.147088   2.500548   1.082010   0.000000
    25  C    2.398320   3.389185   1.387675   2.147667   0.000000
    26  H    3.377850   4.287513   2.140992   2.471603   1.080024
    27  C    2.739785   3.818087   2.395443   3.384026   1.399317
    28  C    4.230144   5.307889   3.770575   4.653838   2.510522
    29  C    5.106579   6.171627   4.303618   4.958869   2.916569
    30  H    4.967946   5.979680   3.926915   4.377084   2.591525
    31  C    6.452901   7.525630   5.692121   6.336231   4.305507
    32  H    7.230247   8.284998   6.327825   6.838207   4.951291
    33  C    6.974726   8.051412   6.451547   7.236538   5.108807
    34  H    8.053450   9.129378   7.526330   8.293514   6.175726
    35  C    6.283791   7.332745   6.024686   6.943523   4.805293
    36  H    6.968288   7.979043   6.870912   7.839369   5.729945
    37  C    5.434327   5.196958   6.789006   7.536811   7.355903
    38  H    5.226710   4.933602   6.592793   7.310786   7.216028
    39  H    6.510157   6.285526   7.855890   8.620129   8.370799
    40  H    5.346223   4.953069   6.706832   7.346413   7.418490
    41  C    3.433063   2.789566   4.512493   4.825280   5.533717
    42  H    2.625898   1.938445   3.563801   3.773426   4.686048
    43  H    4.321202   3.679212   5.240377   5.427737   6.258903
    44  H    3.802436   2.989627   5.003234   5.289233   6.100497
                   26         27         28         29         30
    26  H    0.000000
    27  C    2.169956   0.000000
    28  C    2.747952   1.490744   0.000000
    29  C    2.595709   2.511719   1.399244   0.000000
    30  H    1.906426   2.745693   2.167523   1.080415   0.000000
    31  C    3.929745   3.777783   2.404335   1.389351   2.139374
    32  H    4.369325   4.654422   3.388865   2.146215   2.463378
    33  C    4.971175   4.236661   2.746357   2.395967   3.375037
    34  H    5.984588   5.316621   3.826854   3.389615   4.287290
    35  C    4.968670   3.648863   2.296616   2.713013   3.793322
    36  H    5.987427   4.475561   3.259794   3.798629   4.878727
    37  C    8.434120   6.718425   7.713167   9.064096   9.456119
    38  H    8.292510   6.636154   7.682581   9.021759   9.376491
    39  H    9.447125   7.655898   8.556749   9.929715  10.384572
    40  H    8.482682   6.946781   8.054131   9.352539   9.648117
    41  C    6.437260   5.641344   6.992892   8.007192   7.961462
    42  H    5.534244   5.001870   6.413525   7.318331   7.164154
    43  H    7.081642   6.444905   7.756534   8.702988   8.610449
    44  H    7.042763   6.190166   7.578721   8.641459   8.608856
                   31         32         33         34         35
    31  C    0.000000
    32  H    1.082178   0.000000
    33  C    1.390087   2.155779   0.000000
    34  H    2.163180   2.512894   1.081392   0.000000
    35  C    2.381610   3.375928   1.392829   2.155281   0.000000
    36  H    3.375806   4.291693   2.155776   2.492567   1.086215
    37  C   10.049294  11.079098   9.838332  10.725159   8.577355
    38  H   10.044137  11.066363   9.879948  10.788874   8.637016
    39  H   10.843177  11.891692  10.527191  11.360670   9.219582
    40  H   10.411607  11.406855  10.311339  11.235220   9.110651
    41  C    9.268516  10.104151   9.589644  10.624447   8.691805
    42  H    8.631564   9.408940   9.083795  10.142305   8.296862
    43  H    9.952009  10.750136  10.305112  11.327486   9.449493
    44  H    9.914370  10.771836  10.204456  11.243619   9.254904
                   36         37         38         39         40
    36  H    0.000000
    37  C    8.576276   0.000000
    38  H    8.676069   1.085137   0.000000
    39  H    9.106666   1.089074   1.764873   0.000000
    40  H    9.198138   1.088903   1.760217   1.766115   0.000000
    41  C    9.141486   4.628733   3.846893   5.564937   4.599136
    42  H    8.857976   5.197681   4.563518   6.213702   5.083471
    43  H    9.905156   5.460434   4.576276   6.312085   5.456988
    44  H    9.666155   4.097116   3.402463   5.010258   3.872064
                   41         42         43         44
    41  C    0.000000
    42  H    1.087437   0.000000
    43  H    1.087503   1.762030   0.000000
    44  H    1.084576   1.760376   1.771689   0.000000
 Stoichiometry    C19H18N6O
 Framework group  C1[X(C19H18N6O)]
 Deg. of freedom   126
 Full point group                 C1      NOp   1
 Largest Abelian subgroup         C1      NOp   1
 Largest concise Abelian subgroup C1      NOp   1
                         Standard orientation:                         
 ---------------------------------------------------------------------
 Center     Atomic      Atomic             Coordinates (Angstroms)
 Number     Number       Type             X           Y           Z
 ---------------------------------------------------------------------
      1          8           0       -2.382687   -0.606624    1.582816
      2          1           0       -1.983337   -0.452973    2.440419
      3          7           0       -0.487295    2.235538    0.445381
      4          7           0       -2.699201    2.116688    0.657987
      5          7           0       -1.748123    0.091531   -1.891633
      6          7           0       -2.646841   -1.743963   -1.019018
      7          7           0        1.002111   -0.201763    0.338919
      8          7           0        3.244350    1.031944   -0.617159
      9          6           0       -1.006325    3.502399    0.436963
     10          1           0       -0.361299    4.358052    0.332993
     11          6           0       -2.365299    3.456888    0.566129
     12          1           0       -3.140486    4.200308    0.593851
     13          6           0       -1.500397    1.417788    0.600226
     14          6           0       -2.283146   -0.665459   -2.904598
     15          1           0       -2.226154   -0.342028   -3.929647
     16          6           0       -2.843103   -1.800334   -2.391468
     17          1           0       -3.358224   -2.638304   -2.822835
     18          6           0       -1.977300   -0.562532   -0.775524
     19          6           0       -1.481721   -0.091870    0.569895
     20          6           0       -0.106760   -0.753715    0.806013
     21          6           0       -0.120687   -1.999976    1.442215
     22          1           0       -1.052524   -2.433958    1.771197
     23          6           0        1.091640   -2.654859    1.615794
     24          1           0        1.125572   -3.611723    2.119783
     25          6           0        2.260456   -2.060170    1.162080
     26          1           0        3.205575   -2.567475    1.287945
     27          6           0        2.172891   -0.822433    0.515222
     28          6           0        3.397766   -0.149734   -0.003888
     29          6           0        4.658401   -0.733104    0.164521
     30          1           0        4.774105   -1.690796    0.651072
     31          6           0        5.781376   -0.064753   -0.307213
     32          1           0        6.765097   -0.493858   -0.168392
     33          6           0        5.621327    1.162746   -0.939648
     34          1           0        6.466934    1.720884   -1.317588
     35          6           0        4.326747    1.659667   -1.070426
     36          1           0        4.151823    2.610775   -1.565055
     37          6           0       -4.072513    1.649149    0.668348
     38          1           0       -4.216344    0.871246   -0.074419
     39          1           0       -4.732726    2.481796    0.429816
     40          1           0       -4.362092    1.248715    1.638660
     41          6           0       -3.071943   -2.801225   -0.117913
     42          1           0       -2.225142   -3.203457    0.433135
     43          1           0       -3.510691   -3.606461   -0.702514
     44          1           0       -3.802058   -2.438414    0.597353
 ---------------------------------------------------------------------
 Rotational constants (GHZ):           0.3289029           0.1475887           0.1259828
 Standard basis: 6-311G(d) (5D, 7F)
 There are   548 symmetry adapted cartesian basis functions of A   symmetry.
 There are   522 symmetry adapted basis functions of A   symmetry.
   522 basis functions,   922 primitive gaussians,   548 cartesian basis functions
    91 alpha electrons       91 beta electrons
       nuclear repulsion energy      2291.4051799229 Hartrees.
 NAtoms=   44 NActive=   44 NUniq=   44 SFac= 1.00D+00 NAtFMM=   60 NAOKFM=F Big=F
 Integral buffers will be    131072 words long.
 Raffenetti 2 integral format.
 Two-electron integral symmetry is turned on.
 Nuclear repulsion after empirical dispersion term =     2291.3032851111 Hartrees.
 ------------------------------------------------------------------------------
 Polarizable Continuum Model (PCM)
 =================================
 Model                : PCM.
 Atomic radii         : UFF (Universal Force Field).
 Polarization charges : Total charges.
 Charge compensation  : None.
 Solution method      : On-the-fly selection.
 Cavity type          : SAS (Solvent Accessible Surface) (Alpha=1.000).
 Cavity algorithm     : GePol (No added spheres)
                        Default sphere list used, NSphG=   44.
                        Lebedev-Laikov grids with approx.  5.0 points / Ang**2.
                        Smoothing algorithm: York/Karplus (Gamma=1.0000).
                        Polarization charges: spherical gaussians, with
                                              point-specific exponents (IZeta= 3).
                        Self-potential: point-specific (ISelfS= 7).
                        Self-field    : sphere-specific E.n sum rule (ISelfD= 2).
 1st derivatives      : Analytical E(r).r(x)/FMM algorithm (CHGder, D1EAlg=3).
                        Cavity 1st derivative terms included.
 Solvent              : Acetonitrile, Eps=  35.688000 Eps(inf)=   1.806874
                        RSolv=   2.155000 Ang.
 ------------------------------------------------------------------------------
 One-electron integrals computed using PRISM.
 NBasis=   522 RedAO= T EigKep=  2.34D-04  NBF=   522
 NBsUse=   522 1.00D-06 EigRej= -1.00D+00 NBFU=   522
 Initial guess from the checkpoint file:  "1.chk"
 B after Tr=    -0.000000    0.000000   -0.000000
         Rot=    0.999415   -0.029452   -0.000193   -0.017387 Ang=  -3.92 deg.
 ExpMin= 1.03D-01 ExpMax= 8.59D+03 ExpMxC= 1.30D+03 IAcc=3 IRadAn=         5 AccDes= 0.00D+00
 Harris functional with IExCor=  402 and IRadAn=       5 diagonalized for initial guess.
 HarFok:  IExCor=  402 AccDes= 0.00D+00 IRadAn=         5 IDoV= 1 UseB2=F ITyADJ=14
 ICtDFT=  3500011 ScaDFX=  1.000000  1.000000  1.000000  1.000000
 FoFCou: FMM=F IPFlag=           0 FMFlag=      100000 FMFlg1=           0
         NFxFlg=           0 DoJE=T BraDBF=F KetDBF=T FulRan=T
         wScrn=  0.000000 ICntrl=       500 IOpCl=  0 I1Cent=   200000004 NGrid=           0
         NMat0=    1 NMatS0=      1 NMatT0=    0 NMatD0=    1 NMtDS0=    0 NMtDT0=    0
 Petite list used in FoFCou.
 Requested convergence on RMS density matrix=1.00D-08 within  32 cycles.
 Requested convergence on MAX density matrix=1.00D-06.
 Requested convergence on             energy=1.00D-06.
 No special actions if energy rises.
 Inv3:  Mode=1 IEnd=   124807500.
 Iteration    1 A*A^-1 deviation from unit magnitude is 3.11D-15 for   3067.
 Iteration    1 A*A^-1 deviation from orthogonality  is 2.16D-15 for   3341   2103.
 Iteration    1 A^-1*A deviation from unit magnitude is 3.11D-15 for   4859.
 Iteration    1 A^-1*A deviation from orthogonality  is 6.91D-15 for   3358   3341.
 Error on total polarization charges = -0.00012
 SCF Done:  E(RB3LYP) =  -1138.88881303     A.U. after   14 cycles
            NFock= 14  Conv=0.45D-08     -V/T= 2.0037
 QCSCF skips out because SCF is already converged.
 D1PCM: PCM CHGder 1st derivatives, ID1Alg=3 FixD1E=F DoIter=F DoCFld=F I1PDM=0.
 Calling FoFJK, ICntrl=      2127 FMM=F ISym2X=0 I1Cent= 0 IOpClX= 0 NMat=1 NMatS=1 NMatT=0.
 ***** Axes restored to original set *****
 -------------------------------------------------------------------
 Center     Atomic                   Forces (Hartrees/Bohr)
 Number     Number              X              Y              Z
 -------------------------------------------------------------------
      1        8          -0.007423241    0.008610650    0.010284674
      2        1           0.006402710   -0.001092806   -0.002375405
      3        7           0.004764734   -0.004848498   -0.004377161
      4        7           0.006861492    0.005430958   -0.002151232
      5        7           0.001751004    0.002215009    0.003381426
      6        7          -0.002770961    0.006438349    0.001157912
      7        7          -0.000144169    0.002008594    0.002580777
      8        7          -0.000057020    0.000426363    0.000727924
      9        6          -0.000476465   -0.000062922   -0.001943793
     10        1           0.002241159    0.001235238    0.000638902
     11        6          -0.007842815   -0.003602436   -0.000644350
     12        1           0.003106366    0.001363829    0.002069409
     13        6          -0.001713980    0.003441563    0.006584495
     14        6           0.003362148   -0.001435660   -0.001735022
     15        1          -0.000987483    0.001869359    0.000960413
     16        6           0.003598034   -0.006042191   -0.002916085
     17        1          -0.003206518    0.001562704    0.001232734
     18        6          -0.008415206   -0.003175829    0.003972873
     19        6           0.004820086   -0.005237347   -0.003988728
     20        6          -0.001583369    0.000118291   -0.000934331
     21        6           0.001904952    0.000531230   -0.005948799
     22        1           0.002257544   -0.001143417   -0.003040480
     23        6           0.001456230   -0.001009045   -0.000145720
     24        1          -0.001887000   -0.000873684   -0.001275384
     25        6          -0.003127898   -0.003023450    0.002850619
     26        1          -0.000051416   -0.001665914   -0.000220328
     27        6          -0.000424007    0.000009418    0.000375736
     28        6           0.001213278    0.000967106    0.001710468
     29        6           0.001818301    0.004264437   -0.001931170
     30        1           0.000759399    0.000490264   -0.001200752
     31        6           0.000454145   -0.000930911    0.000586888
     32        1          -0.000398225    0.000858087   -0.001860770
     33        6          -0.000745316   -0.001516716    0.000024110
     34        1           0.000731323    0.001591378   -0.000946266
     35        6          -0.001699714   -0.002160992   -0.000296451
     36        1           0.000444115    0.000208761    0.001013938
     37        6          -0.002216753   -0.005192800   -0.000520138
     38        1          -0.003155412    0.001425441   -0.000560286
     39        1           0.000394831    0.001596294   -0.000492577
     40        1           0.000414741   -0.000757203   -0.001906904
     41        6           0.000654760   -0.003799111   -0.001221801
     42        1          -0.001679101    0.000685282    0.000120397
     43        1          -0.000762659    0.001337887    0.000820171
     44        1           0.001357376   -0.001115556    0.001540071
 -------------------------------------------------------------------
 Cartesian Forces:  Max     0.010284674 RMS     0.002964021

 GradGradGradGradGradGradGradGradGradGradGradGradGradGradGradGradGradGrad
 Berny optimization.
 Using GEDIIS/GDIIS optimizer.
 FormGI is forming the generalized inverse of G from B-inverse, IUseBI=4.
 Internal  Forces:  Max     0.015699872 RMS     0.002940948
 Search for a local minimum.
 Step number   7 out of a maximum of  243
 All quantities printed in internal units (Hartrees-Bohrs-Radians)
 Mixed Optimization -- RFO/linear search
 Update second derivatives using D2CorX and points    6    7
 DE= -3.50D-03 DEPred=-5.04D-03 R= 6.95D-01
 TightC=F SS=  1.41D+00  RLast= 9.13D-01 DXNew= 3.0446D+00 2.7376D+00
 Trust test= 6.95D-01 RLast= 9.13D-01 DXMaxT set to 2.74D+00
 ITU=  1  1  1  1  0  1  0
 Use linear search instead of GDIIS.
     Eigenvalues ---    0.00049   0.00328   0.00571   0.00793   0.00824
     Eigenvalues ---    0.01012   0.01146   0.01414   0.01437   0.01531
     Eigenvalues ---    0.01678   0.01727   0.01837   0.01861   0.01958
     Eigenvalues ---    0.02244   0.02248   0.02276   0.02283   0.02301
     Eigenvalues ---    0.02332   0.02348   0.02359   0.02366   0.02378
     Eigenvalues ---    0.02392   0.02409   0.02420   0.02449   0.02464
     Eigenvalues ---    0.02473   0.02484   0.02514   0.02560   0.02568
     Eigenvalues ---    0.03865   0.07028   0.07284   0.07367   0.07505
     Eigenvalues ---    0.07592   0.10063   0.13481   0.15598   0.15993
     Eigenvalues ---    0.15997   0.15998   0.15998   0.16000   0.16000
     Eigenvalues ---    0.16000   0.16000   0.16000   0.16000   0.16000
     Eigenvalues ---    0.16000   0.16003   0.16021   0.16095   0.16593
     Eigenvalues ---    0.17198   0.18772   0.21274   0.22001   0.22100
     Eigenvalues ---    0.22515   0.22698   0.22716   0.23534   0.24412
     Eigenvalues ---    0.24669   0.24718   0.24753   0.24807   0.24972
     Eigenvalues ---    0.24999   0.25480   0.27462   0.28876   0.30199
     Eigenvalues ---    0.31624   0.34594   0.35608   0.36141   0.41305
     Eigenvalues ---    0.41918   0.43860   0.44083   0.44513   0.46020
     Eigenvalues ---    0.46432   0.46656   0.47017   0.47712   0.48513
     Eigenvalues ---    0.49061   0.49200   0.49609   0.50390   0.50607
     Eigenvalues ---    0.51202   0.51263   0.51358   0.51422   0.51600
     Eigenvalues ---    0.53148   0.53416   0.54724   0.54945   0.55418
     Eigenvalues ---    0.56705   0.57555   0.57607   0.57630   0.57632
     Eigenvalues ---    0.57651   0.57685   0.57702   0.57706   0.57741
     Eigenvalues ---    0.57791   0.57982   0.60526   0.60627   0.87924
     Eigenvalues ---    2.16323
 RFO step:  Lambda=-6.14100945D-03 EMin= 4.89166419D-04
 Quartic linear search produced a step of  0.05322.
 Iteration  1 RMS(Cart)=  0.26215091 RMS(Int)=  0.01296760
 Iteration  2 RMS(Cart)=  0.06787017 RMS(Int)=  0.00111270
 Iteration  3 RMS(Cart)=  0.00133697 RMS(Int)=  0.00100140
 Iteration  4 RMS(Cart)=  0.00000083 RMS(Int)=  0.00100140
 Variable       Old X    -DE/DX   Delta X   Delta X   Delta X     New X
                                 (Linear)    (Quad)   (Total)
    R1        1.81115   0.00629  -0.00055  -0.01787  -0.01842   1.79274
    R2        2.74025  -0.00544   0.00170   0.04951   0.05122   2.79146
    R3        2.58720   0.00118   0.00020   0.01394   0.01419   2.60139
    R4        2.47768   0.00130  -0.00014  -0.00095  -0.00104   2.47664
    R5        2.61580  -0.00354   0.00019  -0.00076  -0.00062   2.61517
    R6        2.62456  -0.00703   0.00001  -0.00466  -0.00467   2.61989
    R7        2.74153   0.00166  -0.00063  -0.00864  -0.00927   2.73226
    R8        2.59477  -0.00217   0.00039   0.01890   0.01927   2.61404
    R9        2.48269   0.00174   0.00003   0.00748   0.00751   2.49019
   R10        2.62210  -0.00324   0.00044   0.01084   0.01130   2.63341
   R11        2.60711   0.00187  -0.00017  -0.00185  -0.00198   2.60512
   R12        2.74531   0.00251  -0.00053  -0.00508  -0.00561   2.73971
   R13        2.50160   0.00014   0.00000   0.00447   0.00444   2.50604
   R14        2.52619   0.00066   0.00012   0.01111   0.01119   2.53738
   R15        2.53252  -0.00053   0.00009   0.00621   0.00629   2.53881
   R16        2.51488  -0.00141   0.00021   0.01132   0.01153   2.52641
   R17        2.03443   0.00241  -0.00047  -0.02646  -0.02693   2.00750
   R18        2.58109   0.00312  -0.00014   0.00033   0.00018   2.58127
   R19        2.03034   0.00295  -0.00048  -0.02494  -0.02542   2.00492
   R20        2.85363   0.00038  -0.00127  -0.03545  -0.03672   2.81691
   R21        2.03405   0.00225  -0.00047  -0.02665  -0.02712   2.00693
   R22        2.58056   0.00159  -0.00024  -0.00862  -0.00889   2.57167
   R23        2.02969   0.00304  -0.00049  -0.02533  -0.02583   2.00386
   R24        2.85172   0.00748  -0.00086   0.00389   0.00303   2.85475
   R25        2.91796   0.00785  -0.00070  -0.01616  -0.01687   2.90110
   R26        2.64434   0.00479   0.00005   0.01083   0.01089   2.65523
   R27        2.03958  -0.00157  -0.00041  -0.03093  -0.03134   2.00824
   R28        2.62443  -0.00018  -0.00009  -0.00260  -0.00266   2.62178
   R29        2.04470   0.00216  -0.00041  -0.02618  -0.02660   2.01810
   R30        2.62233  -0.00097   0.00018   0.00824   0.00845   2.63078
   R31        2.04095   0.00008  -0.00033  -0.02462  -0.02494   2.01601
   R32        2.64433   0.00376  -0.00025  -0.00266  -0.00292   2.64140
   R33        2.81710   0.00535  -0.00044  -0.00837  -0.00881   2.80829
   R34        2.64419   0.00504  -0.00020   0.00236   0.00216   2.64635
   R35        2.04169   0.00006  -0.00033  -0.02468  -0.02501   2.01668
   R36        2.62549  -0.00010   0.00007   0.00631   0.00638   2.63188
   R37        2.04502   0.00194  -0.00041  -0.02622  -0.02663   2.01839
   R38        2.62688  -0.00070   0.00003   0.00161   0.00165   2.62853
   R39        2.04353   0.00197  -0.00042  -0.02668  -0.02710   2.01644
   R40        2.63206   0.00084  -0.00005   0.00260   0.00255   2.63462
   R41        2.05265   0.00097  -0.00033  -0.02572  -0.02605   2.02660
   R42        2.05061   0.00343  -0.00032  -0.02293  -0.02325   2.02736
   R43        2.05805   0.00003  -0.00018  -0.02008  -0.02026   2.03779
   R44        2.05773   0.00104  -0.00036  -0.02762  -0.02797   2.02975
   R45        2.05496  -0.00062  -0.00016  -0.02127  -0.02143   2.03352
   R46        2.05508   0.00085  -0.00031  -0.02424  -0.02456   2.03053
   R47        2.04955   0.00224  -0.00046  -0.02916  -0.02961   2.01994
    A1        1.88520  -0.00396   0.00027   0.01363   0.01390   1.89910
    A2        1.85972  -0.00313   0.00001  -0.00386  -0.00419   1.85553
    A3        1.85068   0.00176  -0.00003   0.00030  -0.00054   1.85014
    A4        2.14223   0.00734   0.00040   0.00154   0.00166   2.14390
    A5        2.28525  -0.00911  -0.00051  -0.00663  -0.00729   2.27796
    A6        1.85906  -0.00106   0.00019   0.00709   0.00715   1.86621
    A7        1.85251  -0.00030   0.00010   0.00586   0.00594   1.85845
    A8        2.14428  -0.00151   0.00006  -0.02372  -0.02365   2.12063
    A9        2.28597   0.00183  -0.00018   0.01772   0.01750   2.30347
   A10        2.08690   0.00304  -0.00028  -0.01367  -0.01406   2.07284
   A11        2.06992   0.00074  -0.00003  -0.00163  -0.00173   2.06819
   A12        2.10470   0.00124  -0.00023   0.01768   0.01759   2.12229
   A13        1.92387  -0.00035  -0.00002  -0.00336  -0.00367   1.92020
   A14        2.25460  -0.00089   0.00025  -0.01432  -0.01393   2.24067
   A15        1.85307  -0.00098   0.00000   0.00304   0.00255   1.85562
   A16        2.08768   0.00318  -0.00070   0.01739   0.01675   2.10443
   A17        2.34235  -0.00219   0.00069  -0.02008  -0.01932   2.32303
   A18        1.93693   0.00275   0.00003   0.00602   0.00520   1.94213
   A19        2.22887   0.00560   0.00118  -0.00133  -0.00054   2.22833
   A20        2.11133  -0.00814  -0.00140   0.00179  -0.00001   2.11131
   A21        2.11328   0.00009   0.00001   0.02302   0.02293   2.13620
   A22        1.91849   0.00087  -0.00016  -0.00758  -0.00797   1.91052
   A23        2.25141  -0.00095   0.00015  -0.01538  -0.01531   2.23610
   A24        1.85449   0.00042   0.00002   0.00378   0.00376   1.85825
   A25        2.09068   0.00205  -0.00061   0.01798   0.01739   2.10807
   A26        2.33800  -0.00247   0.00059  -0.02177  -0.02116   2.31685
   A27        1.94019   0.00009  -0.00015  -0.00900  -0.00941   1.93078
   A28        2.14701  -0.00645  -0.00068  -0.07847  -0.07942   2.06759
   A29        2.19422   0.00646   0.00082   0.08969   0.09034   2.28455
   A30        1.91046  -0.00343   0.00046   0.04310   0.04693   1.95739
   A31        1.88391  -0.00457   0.00178   0.10134   0.10488   1.98879
   A32        1.86951   0.00813  -0.00044   0.04978   0.05007   1.91957
   A33        1.90249   0.00156  -0.00177  -0.10155  -0.10806   1.79444
   A34        2.02244  -0.00601   0.00123  -0.04406  -0.04950   1.97294
   A35        1.87033   0.00440  -0.00116  -0.03613  -0.04546   1.82487
   A36        2.10972  -0.01222   0.00112  -0.02319  -0.02213   2.08759
   A37        2.14135  -0.00340   0.00021   0.01095   0.01109   2.15244
   A38        2.02907   0.01570  -0.00142   0.01364   0.01220   2.04126
   A39        2.10051   0.00156  -0.00087  -0.02510  -0.02641   2.07410
   A40        2.05794   0.00174  -0.00014  -0.00509  -0.00567   2.05228
   A41        2.12464  -0.00328   0.00103   0.03088   0.03139   2.15603
   A42        2.09740   0.00039  -0.00007  -0.00027  -0.00050   2.09691
   A43        2.08554  -0.00028   0.00010   0.00174   0.00174   2.08729
   A44        2.10002  -0.00010  -0.00004  -0.00205  -0.00227   2.09775
   A45        2.09171  -0.00195   0.00023   0.00636   0.00658   2.09829
   A46        2.06860   0.00090  -0.00013  -0.00056  -0.00067   2.06793
   A47        2.12247   0.00106  -0.00011  -0.00568  -0.00581   2.11666
   A48        2.12522  -0.00196   0.00023   0.00767   0.00781   2.13303
   A49        2.05350  -0.00664   0.00040  -0.00685  -0.00647   2.04703
   A50        2.10447   0.00859  -0.00063  -0.00082  -0.00146   2.10301
   A51        2.05238  -0.00630   0.00043  -0.00470  -0.00425   2.04813
   A52        2.12449  -0.00230   0.00019   0.00506   0.00520   2.12969
   A53        2.10623   0.00861  -0.00062  -0.00029  -0.00089   2.10534
   A54        2.11794   0.00091  -0.00008  -0.00326  -0.00334   2.11460
   A55        2.07920   0.00108  -0.00018  -0.00480  -0.00501   2.07418
   A56        2.08605  -0.00200   0.00025   0.00805   0.00830   2.09436
   A57        2.09490   0.00064  -0.00010   0.00043   0.00034   2.09523
   A58        2.07853  -0.00062   0.00011   0.00179   0.00186   2.08039
   A59        2.10966  -0.00001  -0.00001  -0.00233  -0.00234   2.10733
   A60        2.12320  -0.00022  -0.00002  -0.00607  -0.00607   2.11713
   A61        2.05418  -0.00011   0.00006   0.00455   0.00457   2.05875
   A62        2.10580   0.00032  -0.00004   0.00152   0.00150   2.10730
   A63        2.16000   0.00121  -0.00015  -0.00493  -0.00512   2.15488
   A64        2.02320  -0.00115   0.00034   0.02174   0.02211   2.04531
   A65        2.09998  -0.00006  -0.00019  -0.01682  -0.01699   2.08300
   A66        1.93009  -0.00050  -0.00049  -0.02492  -0.02556   1.90453
   A67        1.90276  -0.00151   0.00077   0.01184   0.01250   1.91526
   A68        1.95694  -0.00168   0.00010  -0.00529  -0.00542   1.95152
   A69        1.89422   0.00067  -0.00042  -0.01127  -0.01172   1.88250
   A70        1.88712   0.00100  -0.00042  -0.00050  -0.00117   1.88594
   A71        1.89137   0.00216   0.00046   0.03084   0.03112   1.92249
   A72        1.93440   0.00086  -0.00013  -0.00239  -0.00252   1.93188
   A73        1.90021  -0.00244   0.00074   0.00907   0.00981   1.91002
   A74        1.94185  -0.00038   0.00002  -0.00537  -0.00534   1.93650
   A75        1.88882   0.00020  -0.00062  -0.02100  -0.02161   1.86721
   A76        1.88995   0.00081  -0.00005   0.01569   0.01564   1.90559
   A77        1.90775   0.00100   0.00002   0.00350   0.00352   1.91128
    D1       -1.25776   0.00158   0.00079   0.02298   0.02478  -1.23298
    D2        2.95690   0.00428   0.00164   0.06206   0.06377   3.02067
    D3        0.94800  -0.00266   0.00232   0.02919   0.03043   0.97843
    D4        3.12868   0.00025  -0.00012   0.01428   0.01426  -3.14025
    D5       -0.01845   0.00037  -0.00037   0.01352   0.01307  -0.00538
[truncated: 1,947,030 more chars]
