# Supplementary material for: Synthesis and Characterization of Bipyridyl-(Imidazole)n Mn(II) Compounds and Their Evaluation as Potential Precatalysts for Water Oxidation
Source: Molecules. 2023 Oct 23;28(20):7221. doi: 10.3390/molecules28207221 (PMC10608871; doi:10.3390/molecules28207221)
Supplement: Supplementary file 1 [file molecules-28-07221-s001.zip › Calculation_Outputs/BPI2_Mn_H2O_2_dication.out]

 Entering Gaussian System, Link 0=g16
 Input=1.com
 Output=1.out
 Initial command:
 /usr/local/apps/gaussian/g16-b01-avx2//g16/l1.exe "/tmp/r2771.685584.maple/Gau-32412.inp" -scrdir="/tmp/r2771.685584.maple/"
 Entering Link 1 = /usr/local/apps/gaussian/g16-b01-avx2//g16/l1.exe PID=     32420.
  
 Copyright (c) 1988-2017, Gaussian, Inc.  All Rights Reserved.
  
 This is part of the Gaussian(R) 16 program.  It is based on
 the Gaussian(R) 09 system (copyright 2009, Gaussian, Inc.),
 the Gaussian(R) 03 system (copyright 2003, Gaussian, Inc.),
 the Gaussian(R) 98 system (copyright 1998, Gaussian, Inc.),
 the Gaussian(R) 94 system (copyright 1995, Gaussian, Inc.),
 the Gaussian 92(TM) system (copyright 1992, Gaussian, Inc.),
 the Gaussian 90(TM) system (copyright 1990, Gaussian, Inc.),
 the Gaussian 88(TM) system (copyright 1988, Gaussian, Inc.),
 the Gaussian 86(TM) system (copyright 1986, Carnegie Mellon
 University), and the Gaussian 82(TM) system (copyright 1983,
 Carnegie Mellon University). Gaussian is a federally registered
 trademark of Gaussian, Inc.
  
 This software contains proprietary and confidential information,
 including trade secrets, belonging to Gaussian, Inc.
  
 This software is provided under written license and may be
 used, copied, transmitted, or stored only in accord with that
 written license.
  
 The following legend is applicable only to US Government
 contracts under FAR:
  
                    RESTRICTED RIGHTS LEGEND
  
 Use, reproduction and disclosure by the US Government is
 subject to restrictions as set forth in subparagraphs (a)
 and (c) of the Commercial Computer Software - Restricted
 Rights clause in FAR 52.227-19.
  
 Gaussian, Inc.
 340 Quinnipiac St., Bldg. 40, Wallingford CT 06492
  
  
 ---------------------------------------------------------------
 Warning -- This program may not be used in any manner that
 competes with the business of Gaussian, Inc. or will provide
 assistance to any competitor of Gaussian, Inc.  The licensee
 of this program is prohibited from giving any competitor of
 Gaussian, Inc. access to this program.  By using this program,
 the user acknowledges that Gaussian, Inc. is engaged in the
 business of creating and licensing software in the field of
 computational chemistry and represents and warrants to the
 licensee that it is not a competitor of Gaussian, Inc. and that
 it will not use this program in any manner prohibited above.
 ---------------------------------------------------------------
  

 Cite this work as:
 Gaussian 16, Revision B.01,
 M. J. Frisch, G. W. Trucks, H. B. Schlegel, G. E. Scuseria, 
 M. A. Robb, J. R. Cheeseman, G. Scalmani, V. Barone, 
 G. A. Petersson, H. Nakatsuji, X. Li, M. Caricato, A. V. Marenich, 
 J. Bloino, B. G. Janesko, R. Gomperts, B. Mennucci, H. P. Hratchian, 
 J. V. Ortiz, A. F. Izmaylov, J. L. Sonnenberg, D. Williams-Young, 
 F. Ding, F. Lipparini, F. Egidi, J. Goings, B. Peng, A. Petrone, 
 T. Henderson, D. Ranasinghe, V. G. Zakrzewski, J. Gao, N. Rega, 
 G. Zheng, W. Liang, M. Hada, M. Ehara, K. Toyota, R. Fukuda, 
 J. Hasegawa, M. Ishida, T. Nakajima, Y. Honda, O. Kitao, H. Nakai, 
 T. Vreven, K. Throssell, J. A. Montgomery, Jr., J. E. Peralta, 
 F. Ogliaro, M. J. Bearpark, J. J. Heyd, E. N. Brothers, K. N. Kudin, 
 V. N. Staroverov, T. A. Keith, R. Kobayashi, J. Normand, 
 K. Raghavachari, A. P. Rendell, J. C. Burant, S. S. Iyengar, 
 J. Tomasi, M. Cossi, J. M. Millam, M. Klene, C. Adamo, R. Cammi, 
 J. W. Ochterski, R. L. Martin, K. Morokuma, O. Farkas, 
 J. B. Foresman, and D. J. Fox, Gaussian, Inc., Wallingford CT, 2016.
 
 ******************************************
 Gaussian 16:  ES64L-G16RevB.01 20-Dec-2017
                29-Aug-2023 
 ******************************************
 %mem=64gb
 %nprocs=12
 Will use up to   12 processors via shared memory.
 %chk=1.chk
 ----------------------------------------------------------------------
 # b3lyp/6-311g(d) opt freq EmpiricalDispersion=GD3BJ SCRF=(pcm, Solven
 t=Acetonitrile, read) scf=xqc
 ----------------------------------------------------------------------
 1/18=20,19=15,26=3,38=1,40=2/1,3;
 2/9=110,12=2,17=6,18=5,40=1/2;
 3/5=4,6=6,7=1,11=2,25=1,30=1,70=2203,71=1,72=2,74=-5,124=41/1,2,3;
 4//1;
 5/5=2,8=3,13=1,38=5,53=2/2,8;
 6/7=2,8=2,9=2,10=2,28=1/1;
 7//1,2,3,16;
 1/18=20,19=15,26=3/3(2);
 2/9=110/2;
 99//99;
 2/9=110/2;
 3/5=4,6=6,7=1,11=2,25=1,30=1,70=2205,71=1,72=2,74=-5,124=41/1,2,3;
 4/5=5,16=3,69=1/1;
 5/5=2,8=3,13=1,38=5,53=2/2,8;
 7//1,2,3,16;
 1/18=20,19=15,26=3/3(-5);
 2/9=110/2;
 6/7=2,8=2,9=2,10=2,19=2,28=1/1;
 99/9=1/99;
 --------------
 complex3_water
 --------------
 Symbolic Z-matrix:
 Charge =  2 Multiplicity = 6
 Mn                   -1.5971    5.6268    8.3543 
 O                    -2.9058    1.2174    9.765 
 H                    -2.3812    0.6378    9.4578 
 N                    -0.7733    4.1763    9.8199 
 N                    -0.6554    2.3599    11.0585 
 N                    -3.5558    4.7232    9.2395 
 N                    -4.9447    3.1335    9.9056 
 N                    -1.859     3.58      7.1993 
 N                    -1.0421    5.8818    6.1652 
 C                     0.2711    4.3109    10.7019 
 H                     0.8422    5.0676    10.7669 
 C                     0.36      3.1942    11.4617 
 H                     0.9994    3.021     12.1427 
 C                    -1.3087    2.9964    10.0497 
 C                    -4.8       5.2753    9.4733 
 H                    -5.0218    6.1931    9.3668 
 C                    -5.6543    4.3102    9.8787 
 H                    -6.5703    4.4232    10.1012 
 C                    -3.6821    3.4437    9.5209 
 C                    -2.5342    2.4779    9.2944 
 C                    -2.301     2.4518    7.7646 
 C                    -2.632     1.3196    7.0399 
 H                    -2.9796    0.5468    7.4689 
 C                    -2.4398    1.3498    5.6754 
 H                    -2.6645    0.5929    5.1472 
 C                    -1.9229    2.4792    5.0786 
 H                    -1.7425    2.4961    4.1455 
 C                    -1.6696    3.591     5.869 
 C                    -1.2072    4.8747    5.2926 
 C                    -0.9617    5.036     3.9327 
 H                    -1.0643    4.307     3.3323 
 C                    -0.5647    6.2791    3.4707 
 H                    -0.4233    6.4225    2.5426 
 C                    -0.3778    7.3036    4.3664 
 H                    -0.0947    8.1622    4.0738 
 C                    -0.6113    7.0513    5.6991 
 H                    -0.4559    7.752     6.3215 
 C                    -0.9177    1.0942    11.7493 
 H                    -1.8443    1.0826    12.0694 
 H                    -0.3083    1.0056    12.5119 
 H                    -0.7769    0.3482    11.1301 
 C                    -5.533     1.86      10.3384 
 H                    -5.4078    1.1863    9.6385 
 H                    -6.4921    1.983     10.5048 
 H                    -5.0958    1.5606    11.1628 
 O                    -2.6284    7.1307    8.2002 
 O                    -0.1534    6.6679    8.7796 
 H                     0.5799    6.1065    9.0416 
 H                    -0.3835    7.2531    9.5049 
 H                    -2.1611    7.787     7.6783 
 H                    -3.4561    6.9081    7.7678 
 
 Add virtual bond connecting atoms H48        and H11        Dist= 3.84D+00.
 Add virtual bond connecting atoms H50        and H37        Dist= 4.12D+00.

 GradGradGradGradGradGradGradGradGradGradGradGradGradGradGradGradGradGrad
 Berny optimization.
 Initialization pass.
                           ----------------------------
                           !    Initial Parameters    !
                           ! (Angstroms and Degrees)  !
 --------------------------                            --------------------------
 ! Name  Definition              Value          Derivative Info.                !
 --------------------------------------------------------------------------------
 ! R1    R(1,46)                 1.83           estimate D2E/DX2                !
 ! R2    R(1,47)                 1.83           estimate D2E/DX2                !
 ! R3    R(2,3)                  0.8399         estimate D2E/DX2                !
 ! R4    R(2,20)                 1.3959         estimate D2E/DX2                !
 ! R5    R(4,10)                 1.3736         estimate D2E/DX2                !
 ! R6    R(4,14)                 1.3159         estimate D2E/DX2                !
 ! R7    R(5,12)                 1.3747         estimate D2E/DX2                !
 ! R8    R(5,14)                 1.36           estimate D2E/DX2                !
 ! R9    R(5,38)                 1.4656         estimate D2E/DX2                !
 ! R10   R(6,15)                 1.3811         estimate D2E/DX2                !
 ! R11   R(6,19)                 1.3162         estimate D2E/DX2                !
 ! R12   R(7,17)                 1.3744         estimate D2E/DX2                !
 ! R13   R(7,19)                 1.3559         estimate D2E/DX2                !
 ! R14   R(7,42)                 1.4681         estimate D2E/DX2                !
 ! R15   R(8,21)                 1.3371         estimate D2E/DX2                !
 ! R16   R(8,28)                 1.3438         estimate D2E/DX2                !
 ! R17   R(9,29)                 1.3427         estimate D2E/DX2                !
 ! R18   R(9,36)                 1.3306         estimate D2E/DX2                !
 ! R19   R(10,11)                0.9503         estimate D2E/DX2                !
 ! R20   R(10,12)                1.3536         estimate D2E/DX2                !
 ! R21   R(11,48)                2.031          estimate D2E/DX2                !
 ! R22   R(12,13)                0.95           estimate D2E/DX2                !
 ! R23   R(14,20)                1.5301         estimate D2E/DX2                !
 ! R24   R(15,16)                0.9502         estimate D2E/DX2                !
 ! R25   R(15,17)                1.3511         estimate D2E/DX2                !
 ! R26   R(17,18)                0.9494         estimate D2E/DX2                !
 ! R27   R(19,20)                1.5172         estimate D2E/DX2                !
 ! R28   R(20,21)                1.5477         estimate D2E/DX2                !
 ! R29   R(21,22)                1.3844         estimate D2E/DX2                !
 ! R30   R(22,23)                0.9498         estimate D2E/DX2                !
 ! R31   R(22,24)                1.3783         estimate D2E/DX2                !
 ! R32   R(24,25)                0.9499         estimate D2E/DX2                !
 ! R33   R(24,26)                1.378          estimate D2E/DX2                !
 ! R34   R(26,27)                0.9505         estimate D2E/DX2                !
 ! R35   R(26,28)                1.3874         estimate D2E/DX2                !
 ! R36   R(28,29)                1.4812         estimate D2E/DX2                !
 ! R37   R(29,30)                1.3913         estimate D2E/DX2                !
 ! R38   R(30,31)                0.95           estimate D2E/DX2                !
 ! R39   R(30,32)                1.3843         estimate D2E/DX2                !
 ! R40   R(32,33)                0.9497         estimate D2E/DX2                !
 ! R41   R(32,34)                1.3736         estimate D2E/DX2                !
 ! R42   R(34,35)                0.9502         estimate D2E/DX2                !
 ! R43   R(34,36)                1.3763         estimate D2E/DX2                !
 ! R44   R(36,37)                0.95           estimate D2E/DX2                !
 ! R45   R(37,50)                2.1794         estimate D2E/DX2                !
 ! R46   R(38,39)                0.9804         estimate D2E/DX2                !
 ! R47   R(38,40)                0.9802         estimate D2E/DX2                !
 ! R48   R(38,41)                0.9797         estimate D2E/DX2                !
 ! R49   R(42,43)                0.9795         estimate D2E/DX2                !
 ! R50   R(42,44)                0.9812         estimate D2E/DX2                !
 ! R51   R(42,45)                0.98           estimate D2E/DX2                !
 ! R52   R(46,50)                0.9599         estimate D2E/DX2                !
 ! R53   R(46,51)                0.96           estimate D2E/DX2                !
 ! R54   R(47,48)                0.96           estimate D2E/DX2                !
 ! R55   R(47,49)                0.9599         estimate D2E/DX2                !
 ! A1    A(46,1,47)             89.807          estimate D2E/DX2                !
 ! A2    A(3,2,20)             109.4847         estimate D2E/DX2                !
 ! A3    A(10,4,14)            106.5638         estimate D2E/DX2                !
 ! A4    A(12,5,14)            106.7591         estimate D2E/DX2                !
 ! A5    A(12,5,38)            121.2038         estimate D2E/DX2                !
 ! A6    A(14,5,38)            131.8997         estimate D2E/DX2                !
 ! A7    A(15,6,19)            105.4248         estimate D2E/DX2                !
 ! A8    A(17,7,19)            106.2222         estimate D2E/DX2                !
 ! A9    A(17,7,42)            122.7909         estimate D2E/DX2                !
 ! A10   A(19,7,42)            130.9405         estimate D2E/DX2                !
 ! A11   A(21,8,28)            118.1678         estimate D2E/DX2                !
 ! A12   A(29,9,36)            118.1241         estimate D2E/DX2                !
 ! A13   A(4,10,11)            125.374          estimate D2E/DX2                !
 ! A14   A(4,10,12)            109.2397         estimate D2E/DX2                !
 ! A15   A(11,10,12)           125.3862         estimate D2E/DX2                !
 ! A16   A(10,11,48)           105.7603         estimate D2E/DX2                !
 ! A17   A(5,12,10)            106.7111         estimate D2E/DX2                !
 ! A18   A(5,12,13)            126.6363         estimate D2E/DX2                !
 ! A19   A(10,12,13)           126.6525         estimate D2E/DX2                !
 ! A20   A(4,14,5)             110.7156         estimate D2E/DX2                !
 ! A21   A(4,14,20)            122.9231         estimate D2E/DX2                !
 ! A22   A(5,14,20)            126.3207         estimate D2E/DX2                !
 ! A23   A(6,15,16)            125.2693         estimate D2E/DX2                !
 ! A24   A(6,15,17)            109.5636         estimate D2E/DX2                !
 ! A25   A(16,15,17)           125.167          estimate D2E/DX2                !
 ! A26   A(7,17,15)            106.9162         estimate D2E/DX2                !
 ! A27   A(7,17,18)            126.5465         estimate D2E/DX2                !
 ! A28   A(15,17,18)           126.5373         estimate D2E/DX2                !
 ! A29   A(6,19,7)             111.8659         estimate D2E/DX2                !
 ! A30   A(6,19,20)            120.953          estimate D2E/DX2                !
 ! A31   A(7,19,20)            126.9622         estimate D2E/DX2                !
 ! A32   A(2,20,14)            110.6592         estimate D2E/DX2                !
 ! A33   A(2,20,19)            108.8506         estimate D2E/DX2                !
 ! A34   A(2,20,21)            110.9852         estimate D2E/DX2                !
 ! A35   A(14,20,19)           108.4564         estimate D2E/DX2                !
 ! A36   A(14,20,21)           111.8982         estimate D2E/DX2                !
 ! A37   A(19,20,21)           105.8015         estimate D2E/DX2                !
 ! A38   A(8,21,20)            116.9673         estimate D2E/DX2                !
 ! A39   A(8,21,22)            123.2147         estimate D2E/DX2                !
 ! A40   A(20,21,22)           119.6818         estimate D2E/DX2                !
 ! A41   A(21,22,23)           121.0966         estimate D2E/DX2                !
 ! A42   A(21,22,24)           117.8375         estimate D2E/DX2                !
 ! A43   A(23,22,24)           121.0658         estimate D2E/DX2                !
 ! A44   A(22,24,25)           120.0017         estimate D2E/DX2                !
 ! A45   A(22,24,26)           119.9351         estimate D2E/DX2                !
 ! A46   A(25,24,26)           120.0632         estimate D2E/DX2                !
 ! A47   A(24,26,27)           120.7246         estimate D2E/DX2                !
 ! A48   A(24,26,28)           118.5889         estimate D2E/DX2                !
 ! A49   A(27,26,28)           120.6865         estimate D2E/DX2                !
 ! A50   A(8,28,26)            122.1193         estimate D2E/DX2                !
 ! A51   A(8,28,29)            115.8708         estimate D2E/DX2                !
 ! A52   A(26,28,29)           121.9913         estimate D2E/DX2                !
 ! A53   A(9,29,28)            115.8185         estimate D2E/DX2                !
 ! A54   A(9,29,30)            121.7735         estimate D2E/DX2                !
 ! A55   A(28,29,30)           122.4076         estimate D2E/DX2                !
 ! A56   A(29,30,31)           120.6467         estimate D2E/DX2                !
 ! A57   A(29,30,32)           118.7461         estimate D2E/DX2                !
 ! A58   A(31,30,32)           120.6072         estimate D2E/DX2                !
 ! A59   A(30,32,33)           120.294          estimate D2E/DX2                !
 ! A60   A(30,32,34)           119.4165         estimate D2E/DX2                !
 ! A61   A(33,32,34)           120.2895         estimate D2E/DX2                !
 ! A62   A(32,34,35)           120.9082         estimate D2E/DX2                !
 ! A63   A(32,34,36)           118.1382         estimate D2E/DX2                !
 ! A64   A(35,34,36)           120.9536         estimate D2E/DX2                !
 ! A65   A(9,36,34)            123.7264         estimate D2E/DX2                !
 ! A66   A(9,36,37)            118.1466         estimate D2E/DX2                !
 ! A67   A(34,36,37)           118.1271         estimate D2E/DX2                !
 ! A68   A(36,37,50)           106.9614         estimate D2E/DX2                !
 ! A69   A(5,38,39)            109.4667         estimate D2E/DX2                !
 ! A70   A(5,38,40)            109.4814         estimate D2E/DX2                !
 ! A71   A(5,38,41)            109.5108         estimate D2E/DX2                !
 ! A72   A(39,38,40)           109.4211         estimate D2E/DX2                !
 ! A73   A(39,38,41)           109.4625         estimate D2E/DX2                !
 ! A74   A(40,38,41)           109.4848         estimate D2E/DX2                !
 ! A75   A(7,42,43)            109.5585         estimate D2E/DX2                !
 ! A76   A(7,42,44)            109.4491         estimate D2E/DX2                !
 ! A77   A(7,42,45)            109.5265         estimate D2E/DX2                !
 ! A78   A(43,42,44)           109.4117         estimate D2E/DX2                !
 ! A79   A(43,42,45)           109.5082         estimate D2E/DX2                !
 ! A80   A(44,42,45)           109.3731         estimate D2E/DX2                !
 ! A81   A(1,46,50)            109.4689         estimate D2E/DX2                !
 ! A82   A(1,46,51)            109.4663         estimate D2E/DX2                !
 ! A83   A(50,46,51)           109.4729         estimate D2E/DX2                !
 ! A84   A(1,47,48)            109.4721         estimate D2E/DX2                !
 ! A85   A(1,47,49)            109.4697         estimate D2E/DX2                !
 ! A86   A(48,47,49)           109.4756         estimate D2E/DX2                !
 ! A87   A(11,48,47)           129.0247         estimate D2E/DX2                !
 ! A88   A(37,50,46)           135.1026         estimate D2E/DX2                !
 ! D1    D(47,1,46,50)          46.7912         estimate D2E/DX2                !
 ! D2    D(47,1,46,51)         166.7888         estimate D2E/DX2                !
 ! D3    D(46,1,47,48)         172.7061         estimate D2E/DX2                !
 ! D4    D(46,1,47,49)          52.701          estimate D2E/DX2                !
 ! D5    D(3,2,20,14)          -76.6591         estimate D2E/DX2                !
 ! D6    D(3,2,20,19)          164.2466         estimate D2E/DX2                !
 ! D7    D(3,2,20,21)           48.1979         estimate D2E/DX2                !
 ! D8    D(14,4,10,11)        -179.8991         estimate D2E/DX2                !
 ! D9    D(14,4,10,12)           0.2347         estimate D2E/DX2                !
 ! D10   D(10,4,14,5)            0.4425         estimate D2E/DX2                !
 ! D11   D(10,4,14,20)         178.258          estimate D2E/DX2                !
 ! D12   D(14,5,12,10)           1.0413         estimate D2E/DX2                !
 ! D13   D(14,5,12,13)        -179.046          estimate D2E/DX2                !
 ! D14   D(38,5,12,10)        -175.1782         estimate D2E/DX2                !
 ! D15   D(38,5,12,13)           4.7345         estimate D2E/DX2                !
 ! D16   D(12,5,14,4)           -0.9368         estimate D2E/DX2                !
 ! D17   D(12,5,14,20)        -178.6609         estimate D2E/DX2                !
 ! D18   D(38,5,14,4)          174.7178         estimate D2E/DX2                !
 ! D19   D(38,5,14,20)          -3.0063         estimate D2E/DX2                !
 ! D20   D(12,5,38,39)         122.8027         estimate D2E/DX2                !
 ! D21   D(12,5,38,40)           2.8606         estimate D2E/DX2                !
 ! D22   D(12,5,38,41)        -117.1865         estimate D2E/DX2                !
 ! D23   D(14,5,38,39)         -52.3316         estimate D2E/DX2                !
 ! D24   D(14,5,38,40)        -172.2736         estimate D2E/DX2                !
 ! D25   D(14,5,38,41)          67.6792         estimate D2E/DX2                !
 ! D26   D(19,6,15,16)         179.3064         estimate D2E/DX2                !
 ! D27   D(19,6,15,17)          -0.6174         estimate D2E/DX2                !
 ! D28   D(15,6,19,7)            0.885          estimate D2E/DX2                !
 ! D29   D(15,6,19,20)         175.8683         estimate D2E/DX2                !
 ! D30   D(19,7,17,15)           0.3892         estimate D2E/DX2                !
 ! D31   D(19,7,17,18)        -179.6968         estimate D2E/DX2                !
 ! D32   D(42,7,17,15)         178.1577         estimate D2E/DX2                !
 ! D33   D(42,7,17,18)          -1.9283         estimate D2E/DX2                !
 ! D34   D(17,7,19,6)           -0.8169         estimate D2E/DX2                !
 ! D35   D(17,7,19,20)        -175.4314         estimate D2E/DX2                !
 ! D36   D(42,7,19,6)         -178.3334         estimate D2E/DX2                !
 ! D37   D(42,7,19,20)           7.0521         estimate D2E/DX2                !
 ! D38   D(17,7,42,43)         125.4634         estimate D2E/DX2                !
 ! D39   D(17,7,42,44)           5.4964         estimate D2E/DX2                !
 ! D40   D(17,7,42,45)        -114.4037         estimate D2E/DX2                !
 ! D41   D(19,7,42,43)         -57.3735         estimate D2E/DX2                !
 ! D42   D(19,7,42,44)        -177.3406         estimate D2E/DX2                !
 ! D43   D(19,7,42,45)          62.7593         estimate D2E/DX2                !
 ! D44   D(28,8,21,20)        -178.9078         estimate D2E/DX2                !
 ! D45   D(28,8,21,22)          -3.1731         estimate D2E/DX2                !
 ! D46   D(21,8,28,26)           0.2754         estimate D2E/DX2                !
 ! D47   D(21,8,28,29)         178.7348         estimate D2E/DX2                !
 ! D48   D(36,9,29,28)         179.1493         estimate D2E/DX2                !
 ! D49   D(36,9,29,30)          -1.0669         estimate D2E/DX2                !
 ! D50   D(29,9,36,34)           2.7724         estimate D2E/DX2                !
 ! D51   D(29,9,36,37)        -177.2179         estimate D2E/DX2                !
 ! D52   D(4,10,11,48)         -16.9168         estimate D2E/DX2                !
 ! D53   D(12,10,11,48)        162.9282         estimate D2E/DX2                !
 ! D54   D(4,10,12,5)           -0.7993         estimate D2E/DX2                !
 ! D55   D(4,10,12,13)         179.2879         estimate D2E/DX2                !
 ! D56   D(11,10,12,5)         179.3345         estimate D2E/DX2                !
 ! D57   D(11,10,12,13)         -0.5782         estimate D2E/DX2                !
 ! D58   D(10,11,48,47)         75.8253         estimate D2E/DX2                !
 ! D59   D(4,14,20,2)         -178.428          estimate D2E/DX2                !
 ! D60   D(4,14,20,19)         -59.0958         estimate D2E/DX2                !
 ! D61   D(4,14,20,21)          57.2348         estimate D2E/DX2                !
 ! D62   D(5,14,20,2)           -0.9642         estimate D2E/DX2                !
 ! D63   D(5,14,20,19)         118.368          estimate D2E/DX2                !
 ! D64   D(5,14,20,21)        -125.3014         estimate D2E/DX2                !
 ! D65   D(6,15,17,7)            0.1345         estimate D2E/DX2                !
 ! D66   D(6,15,17,18)        -179.7795         estimate D2E/DX2                !
 ! D67   D(16,15,17,7)        -179.7893         estimate D2E/DX2                !
 ! D68   D(16,15,17,18)          0.2967         estimate D2E/DX2                !
 ! D69   D(6,19,20,2)          175.7205         estimate D2E/DX2                !
 ! D70   D(6,19,20,14)          55.2586         estimate D2E/DX2                !
 ! D71   D(6,19,20,21)         -64.945          estimate D2E/DX2                !
 ! D72   D(7,19,20,2)          -10.1089         estimate D2E/DX2                !
 ! D73   D(7,19,20,14)        -130.5709         estimate D2E/DX2                !
 ! D74   D(7,19,20,21)         109.2255         estimate D2E/DX2                !
 ! D75   D(2,20,21,8)         -175.979          estimate D2E/DX2                !
 ! D76   D(2,20,21,22)           8.1282         estimate D2E/DX2                !
 ! D77   D(14,20,21,8)         -51.8239         estimate D2E/DX2                !
 ! D78   D(14,20,21,22)        132.2832         estimate D2E/DX2                !
 ! D79   D(19,20,21,8)          66.1037         estimate D2E/DX2                !
 ! D80   D(19,20,21,22)       -109.7891         estimate D2E/DX2                !
 ! D81   D(8,21,22,23)        -177.2673         estimate D2E/DX2                !
 ! D82   D(8,21,22,24)           2.78           estimate D2E/DX2                !
 ! D83   D(20,21,22,23)         -1.6432         estimate D2E/DX2                !
 ! D84   D(20,21,22,24)        178.404          estimate D2E/DX2                !
 ! D85   D(21,22,24,25)       -179.4042         estimate D2E/DX2                !
 ! D86   D(21,22,24,26)          0.5277         estimate D2E/DX2                !
 ! D87   D(23,22,24,25)          0.6431         estimate D2E/DX2                !
 ! D88   D(23,22,24,26)       -179.4251         estimate D2E/DX2                !
 ! D89   D(22,24,26,27)        176.7266         estimate D2E/DX2                !
 ! D90   D(22,24,26,28)         -3.1909         estimate D2E/DX2                !
 ! D91   D(25,24,26,27)         -3.3415         estimate D2E/DX2                !
 ! D92   D(25,24,26,28)        176.741          estimate D2E/DX2                !
 ! D93   D(24,26,28,8)           2.8607         estimate D2E/DX2                !
 ! D94   D(24,26,28,29)       -175.5048         estimate D2E/DX2                !
 ! D95   D(27,26,28,8)        -177.0569         estimate D2E/DX2                !
 ! D96   D(27,26,28,29)          4.5776         estimate D2E/DX2                !
 ! D97   D(8,28,29,9)           -0.5542         estimate D2E/DX2                !
 ! D98   D(8,28,29,30)         179.6635         estimate D2E/DX2                !
 ! D99   D(26,28,29,9)         177.9073         estimate D2E/DX2                !
 ! D100  D(26,28,29,30)         -1.875          estimate D2E/DX2                !
 ! D101  D(9,29,30,31)         178.5683         estimate D2E/DX2                !
 ! D102  D(9,29,30,32)          -1.419          estimate D2E/DX2                !
 ! D103  D(28,29,30,31)         -1.6622         estimate D2E/DX2                !
 ! D104  D(28,29,30,32)        178.3505         estimate D2E/DX2                !
 ! D105  D(29,30,32,33)       -177.663          estimate D2E/DX2                !
 ! D106  D(29,30,32,34)          2.3008         estimate D2E/DX2                !
 ! D107  D(31,30,32,33)          2.3497         estimate D2E/DX2                !
 ! D108  D(31,30,32,34)       -177.6865         estimate D2E/DX2                !
 ! D109  D(30,32,34,35)        179.2051         estimate D2E/DX2                !
 ! D110  D(30,32,34,36)         -0.7581         estimate D2E/DX2                !
 ! D111  D(33,32,34,35)         -0.8311         estimate D2E/DX2                !
 ! D112  D(33,32,34,36)        179.2057         estimate D2E/DX2                !
 ! D113  D(32,34,36,9)          -1.8677         estimate D2E/DX2                !
 ! D114  D(32,34,36,37)        178.1227         estimate D2E/DX2                !
 ! D115  D(35,34,36,9)         178.1692         estimate D2E/DX2                !
 ! D116  D(35,34,36,37)         -1.8404         estimate D2E/DX2                !
 ! D117  D(9,36,37,50)         -45.1421         estimate D2E/DX2                !
 ! D118  D(34,36,37,50)        134.867          estimate D2E/DX2                !
 ! D119  D(36,37,50,46)         49.9568         estimate D2E/DX2                !
 ! D120  D(1,46,50,37)          16.5857         estimate D2E/DX2                !
 ! D121  D(51,46,50,37)       -103.4079         estimate D2E/DX2                !
 ! D122  D(1,47,48,11)         -74.024          estimate D2E/DX2                !
 ! D123  D(49,47,48,11)         45.9775         estimate D2E/DX2                !
 --------------------------------------------------------------------------------
 Trust Radius=3.00D-01 FncErr=1.00D-07 GrdErr=1.00D-06 EigMax=2.50D+02 EigMin=1.00D-04
 Number of steps in this run=    276 maximum allowed number of steps=    306.
 GradGradGradGradGradGradGradGradGradGradGradGradGradGradGradGradGradGrad

 Stoichiometry    C19H22MnN6O3(2+,6)
 Framework group  C1[X(C19H22MnN6O3)]
 Deg. of freedom   147
 Full point group                 C1      NOp   1
 Largest Abelian subgroup         C1      NOp   1
 Largest concise Abelian subgroup C1      NOp   1
                         Standard orientation:                         
 ---------------------------------------------------------------------
 Center     Atomic      Atomic             Coordinates (Angstroms)
 Number     Number       Type             X           Y           Z
 ---------------------------------------------------------------------
      1         25           0        0.832137   -1.221969    0.495426
      2          8           0       -3.097244    1.284169   -0.698234
      3          1           0       -3.029386    1.592795   -1.476474
      4          7           0       -0.880580   -1.607987   -0.864049
      5          7           0       -2.822887   -1.292162   -1.851488
      6          7           0       -0.923914   -0.285659    1.710410
      7          7           0       -2.727047    0.950222    2.058532
      8          7           0        0.518454    0.903341   -0.492839
      9          7           0        2.840199   -0.282753   -0.005342
     10          6           0       -1.192977   -2.730215   -1.591940
     11          1           0       -0.658420   -3.513572   -1.651740
     12          6           0       -2.381056   -2.542709   -2.212849
     13          1           0       -2.824465   -3.156866   -2.786253
     14          6           0       -1.870154   -0.758771   -1.040683
     15          6           0       -1.156767   -0.193881    3.068669
     16          1           0       -0.626872   -0.599933    3.744855
     17          6           0       -2.255425    0.560997    3.289366
     18          1           0       -2.629403    0.781531    4.133663
     19          6           0       -1.891496    0.402142    1.142104
     20          6           0       -1.922200    0.610744   -0.360324
     21          6           0       -0.677051    1.467905   -0.692335
     22          6           0       -0.837194    2.784136   -1.090479
     23          1           0       -1.701559    3.165937   -1.186329
     24          6           0        0.298623    3.522513   -1.344312
     25          1           0        0.224667    4.431201   -1.611142
     26          6           0        1.540890    2.941626   -1.209241
     27          1           0        2.329600    3.425944   -1.425752
     28          6           0        1.616122    1.633844   -0.752032
     29          6           0        2.912663    0.968974   -0.485828
     30          6           0        4.133163    1.597181   -0.712442
     31          1           0        4.166124    2.475922   -1.071853
     32          6           0        5.299125    0.917425   -0.404521
     33          1           0        6.143105    1.337509   -0.519212
     34          6           0        5.224601   -0.369800    0.069090
     35          1           0        6.011821   -0.859934    0.276473
     36          6           0        3.978126   -0.929608    0.233966
     37          1           0        3.927451   -1.829012    0.535653
     38          6           0       -4.141061   -0.803510   -2.265782
     39          1           0       -4.663500   -0.560394   -1.472600
     40          1           0       -4.609641   -1.507393   -2.761524
     41          1           0       -4.032913   -0.016593   -2.839206
     42          6           0       -3.942166    1.756936    1.891457
     43          1           0       -3.735365    2.555900    1.363919
     44          1           0       -4.279239    2.026252    2.772673
     45          1           0       -4.625725    1.227796    1.429746
     46          8           0        1.492468   -1.586720    2.162748
     47          8           0        1.494953   -2.816988   -0.109244
     48          1           0        1.189205   -2.971218   -1.006058
     49          1           0        1.188947   -3.526957    0.459763
     50          1           0        2.398857   -1.893825    2.087761
     51          1           0        1.467711   -0.790139    2.697961
 ---------------------------------------------------------------------
 Rotational constants (GHZ):           0.2434204           0.1365692           0.1269111
 Standard basis: 6-311G(d) (5D, 7F)
 There are   650 symmetry adapted cartesian basis functions of A   symmetry.
 There are   616 symmetry adapted basis functions of A   symmetry.
   616 basis functions,  1087 primitive gaussians,   650 cartesian basis functions
   115 alpha electrons      110 beta electrons
       nuclear repulsion energy      3565.0655321925 Hartrees.
 NAtoms=   51 NActive=   51 NUniq=   51 SFac= 1.00D+00 NAtFMM=   60 NAOKFM=F Big=F
 Integral buffers will be    131072 words long.
 Raffenetti 2 integral format.
 Two-electron integral symmetry is turned on.
 Nuclear repulsion after empirical dispersion term =     3564.9312130126 Hartrees.
 Using the following non-standard input for PCM:
 surface=sas
 --- end of non-standard input.
 ------------------------------------------------------------------------------
 Polarizable Continuum Model (PCM)
 =================================
 Model                : PCM.
 Atomic radii         : UFF (Universal Force Field).
 Polarization charges : Total charges.
 Charge compensation  : None.
 Solution method      : On-the-fly selection.
 Cavity type          : SAS (Solvent Accessible Surface) (Alpha=1.000).
 Cavity algorithm     : GePol (No added spheres)
                        Default sphere list used, NSphG=   51.
                        Lebedev-Laikov grids with approx.  5.0 points / Ang**2.
                        Smoothing algorithm: York/Karplus (Gamma=1.0000).
                        Polarization charges: spherical gaussians, with
                                              point-specific exponents (IZeta= 3).
                        Self-potential: point-specific (ISelfS= 7).
                        Self-field    : sphere-specific E.n sum rule (ISelfD= 2).
 1st derivatives      : Analytical E(r).r(x)/FMM algorithm (CHGder, D1EAlg=3).
                        Cavity 1st derivative terms included.
 Solvent              : Acetonitrile, Eps=  35.688000 Eps(inf)=   1.806874
                        RSolv=   2.155000 Ang.
 ------------------------------------------------------------------------------
 One-electron integrals computed using PRISM.
 NBasis=   616 RedAO= T EigKep=  2.23D-04  NBF=   616
 NBsUse=   616 1.00D-06 EigRej= -1.00D+00 NBFU=   616
 ExpMin= 3.96D-02 ExpMax= 2.44D+05 ExpMxC= 8.22D+03 IAcc=3 IRadAn=         5 AccDes= 0.00D+00
 Harris functional with IExCor=  402 and IRadAn=       5 diagonalized for initial guess.
 HarFok:  IExCor=  402 AccDes= 0.00D+00 IRadAn=         5 IDoV= 1 UseB2=F ITyADJ=14
 ICtDFT=  3500011 ScaDFX=  1.000000  1.000000  1.000000  1.000000
 FoFCou: FMM=F IPFlag=           0 FMFlag=      100000 FMFlg1=           0
         NFxFlg=           0 DoJE=T BraDBF=F KetDBF=T FulRan=T
         wScrn=  0.000000 ICntrl=       500 IOpCl=  0 I1Cent=   200000004 NGrid=           0
         NMat0=    1 NMatS0=      1 NMatT0=    0 NMatD0=    1 NMtDS0=    0 NMtDT0=    0
 Petite list used in FoFCou.
 Initial guess <Sx>= 0.0000 <Sy>= 0.0000 <Sz>= 2.5000 <S**2>= 8.7500 S= 2.5000
 Requested convergence on RMS density matrix=1.00D-08 within  32 cycles.
 Requested convergence on MAX density matrix=1.00D-06.
 Requested convergence on             energy=1.00D-06.
 No special actions if energy rises.
 Inv3:  Mode=1 IEnd=   134589612.
 Iteration    1 A*A^-1 deviation from unit magnitude is 3.66D-15 for   3324.
 Iteration    1 A*A^-1 deviation from orthogonality  is 2.44D-15 for   5510   3415.
 Iteration    1 A^-1*A deviation from unit magnitude is 3.33D-15 for   3889.
 Iteration    1 A^-1*A deviation from orthogonality  is 2.00D-15 for   5414   2884.
 EnCoef did   100 forward-backward iterations
 Restarting incremental Fock formation.
 Error on total polarization charges = -0.00119
 SCF Done:  E(UB3LYP) =  -2442.32721275     A.U. after   21 cycles
            NFock= 21  Conv=0.65D-08     -V/T= 2.0002
 <Sx>= 0.0000 <Sy>= 0.0000 <Sz>= 2.5000 <S**2>= 8.7530 S= 2.5005
 <L.S>=  0.00000000000    
 Annihilation of the first spin contaminant:
 S**2 before annihilation     8.7530,   after     8.7500
 QCSCF skips out because SCF is already converged.

 **********************************************************************

            Population analysis using the SCF Density.

 **********************************************************************

 Orbital symmetries:
 Alpha Orbitals:
       Occupied  (A) (A) (A) (A) (A) (A) (A) (A) (A) (A) (A) (A)
                 (A) (A) (A) (A) (A) (A) (A) (A) (A) (A) (A) (A)
                 (A) (A) (A) (A) (A) (A) (A) (A) (A) (A) (A) (A)
                 (A) (A) (A) (A) (A) (A) (A) (A) (A) (A) (A) (A)
                 (A) (A) (A) (A) (A) (A) (A) (A) (A) (A) (A) (A)
                 (A) (A) (A) (A) (A) (A) (A) (A) (A) (A) (A) (A)
                 (A) (A) (A) (A) (A) (A) (A) (A) (A) (A) (A) (A)
                 (A) (A) (A) (A) (A) (A) (A) (A) (A) (A) (A) (A)
                 (A) (A) (A) (A) (A) (A) (A) (A) (A) (A) (A) (A)
                 (A) (A) (A) (A) (A) (A) (A)
       Virtual   (A) (A) (A) (A) (A) (A) (A) (A) (A) (A) (A) (A)
                 (A) (A) (A) (A) (A) (A) (A) (A) (A) (A) (A) (A)
                 (A) (A) (A) (A) (A) (A) (A) (A) (A) (A) (A) (A)
                 (A) (A) (A) (A) (A) (A) (A) (A) (A) (A) (A) (A)
                 (A) (A) (A) (A) (A) (A) (A) (A) (A) (A) (A) (A)
                 (A) (A) (A) (A) (A) (A) (A) (A) (A) (A) (A) (A)
                 (A) (A) (A) (A) (A) (A) (A) (A) (A) (A) (A) (A)
                 (A) (A) (A) (A) (A) (A) (A) (A) (A) (A) (A) (A)
                 (A) (A) (A) (A) (A) (A) (A) (A) (A) (A) (A) (A)
                 (A) (A) (A) (A) (A) (A) (A) (A) (A) (A) (A) (A)
                 (A) (A) (A) (A) (A) (A) (A) (A) (A) (A) (A) (A)
                 (A) (A) (A) (A) (A) (A) (A) (A) (A) (A) (A) (A)
                 (A) (A) (A) (A) (A) (A) (A) (A) (A) (A) (A) (A)
                 (A) (A) (A) (A) (A) (A) (A) (A) (A) (A) (A) (A)
                 (A) (A) (A) (A) (A) (A) (A) (A) (A) (A) (A) (A)
                 (A) (A) (A) (A) (A) (A) (A) (A) (A) (A) (A) (A)
                 (A) (A) (A) (A) (A) (A) (A) (A) (A) (A) (A) (A)
                 (A) (A) (A) (A) (A) (A) (A) (A) (A) (A) (A) (A)
                 (A) (A) (A) (A) (A) (A) (A) (A) (A) (A) (A) (A)
                 (A) (A) (A) (A) (A) (A) (A) (A) (A) (A) (A) (A)
                 (A) (A) (A) (A) (A) (A) (A) (A) (A) (A) (A) (A)
                 (A) (A) (A) (A) (A) (A) (A) (A) (A) (A) (A) (A)
                 (A) (A) (A) (A) (A) (A) (A) (A) (A) (A) (A) (A)
                 (A) (A) (A) (A) (A) (A) (A) (A) (A) (A) (A) (A)
                 (A) (A) (A) (A) (A) (A) (A) (A) (A) (A) (A) (A)
                 (A) (A) (A) (A) (A) (A) (A) (A) (A) (A) (A) (A)
                 (A) (A) (A) (A) (A) (A) (A) (A) (A) (A) (A) (A)
                 (A) (A) (A) (A) (A) (A) (A) (A) (A) (A) (A) (A)
                 (A) (A) (A) (A) (A) (A) (A) (A) (A) (A) (A) (A)
                 (A) (A) (A) (A) (A) (A) (A) (A) (A) (A) (A) (A)
                 (A) (A) (A) (A) (A) (A) (A) (A) (A) (A) (A) (A)
                 (A) (A) (A) (A) (A) (A) (A) (A) (A) (A) (A) (A)
                 (A) (A) (A) (A) (A) (A) (A) (A) (A) (A) (A) (A)
                 (A) (A) (A) (A) (A) (A) (A) (A) (A) (A) (A) (A)
                 (A) (A) (A) (A) (A) (A) (A) (A) (A) (A) (A) (A)
                 (A) (A) (A) (A) (A) (A) (A) (A) (A) (A) (A) (A)
                 (A) (A) (A) (A) (A) (A) (A) (A) (A) (A) (A) (A)
                 (A) (A) (A) (A) (A) (A) (A) (A) (A) (A) (A) (A)
                 (A) (A) (A) (A) (A) (A) (A) (A) (A) (A) (A) (A)
                 (A) (A) (A) (A) (A) (A) (A) (A) (A) (A) (A) (A)
                 (A) (A) (A) (A) (A) (A) (A) (A) (A) (A) (A) (A)
                 (A) (A) (A) (A) (A) (A) (A) (A) (A)
 Beta  Orbitals:
       Occupied  (A) (A) (A) (A) (A) (A) (A) (A) (A) (A) (A) (A)
                 (A) (A) (A) (A) (A) (A) (A) (A) (A) (A) (A) (A)
                 (A) (A) (A) (A) (A) (A) (A) (A) (A) (A) (A) (A)
                 (A) (A) (A) (A) (A) (A) (A) (A) (A) (A) (A) (A)
                 (A) (A) (A) (A) (A) (A) (A) (A) (A) (A) (A) (A)
                 (A) (A) (A) (A) (A) (A) (A) (A) (A) (A) (A) (A)
                 (A) (A) (A) (A) (A) (A) (A) (A) (A) (A) (A) (A)
                 (A) (A) (A) (A) (A) (A) (A) (A) (A) (A) (A) (A)
                 (A) (A) (A) (A) (A) (A) (A) (A) (A) (A) (A) (A)
                 (A) (A)
       Virtual   (A) (A) (A) (A) (A) (A) (A) (A) (A) (A) (A) (A)
                 (A) (A) (A) (A) (A) (A) (A) (A) (A) (A) (A) (A)
                 (A) (A) (A) (A) (A) (A) (A) (A) (A) (A) (A) (A)
                 (A) (A) (A) (A) (A) (A) (A) (A) (A) (A) (A) (A)
                 (A) (A) (A) (A) (A) (A) (A) (A) (A) (A) (A) (A)
                 (A) (A) (A) (A) (A) (A) (A) (A) (A) (A) (A) (A)
                 (A) (A) (A) (A) (A) (A) (A) (A) (A) (A) (A) (A)
                 (A) (A) (A) (A) (A) (A) (A) (A) (A) (A) (A) (A)
                 (A) (A) (A) (A) (A) (A) (A) (A) (A) (A) (A) (A)
                 (A) (A) (A) (A) (A) (A) (A) (A) (A) (A) (A) (A)
                 (A) (A) (A) (A) (A) (A) (A) (A) (A) (A) (A) (A)
                 (A) (A) (A) (A) (A) (A) (A) (A) (A) (A) (A) (A)
                 (A) (A) (A) (A) (A) (A) (A) (A) (A) (A) (A) (A)
                 (A) (A) (A) (A) (A) (A) (A) (A) (A) (A) (A) (A)
                 (A) (A) (A) (A) (A) (A) (A) (A) (A) (A) (A) (A)
                 (A) (A) (A) (A) (A) (A) (A) (A) (A) (A) (A) (A)
                 (A) (A) (A) (A) (A) (A) (A) (A) (A) (A) (A) (A)
                 (A) (A) (A) (A) (A) (A) (A) (A) (A) (A) (A) (A)
                 (A) (A) (A) (A) (A) (A) (A) (A) (A) (A) (A) (A)
                 (A) (A) (A) (A) (A) (A) (A) (A) (A) (A) (A) (A)
                 (A) (A) (A) (A) (A) (A) (A) (A) (A) (A) (A) (A)
                 (A) (A) (A) (A) (A) (A) (A) (A) (A) (A) (A) (A)
                 (A) (A) (A) (A) (A) (A) (A) (A) (A) (A) (A) (A)
                 (A) (A) (A) (A) (A) (A) (A) (A) (A) (A) (A) (A)
                 (A) (A) (A) (A) (A) (A) (A) (A) (A) (A) (A) (A)
                 (A) (A) (A) (A) (A) (A) (A) (A) (A) (A) (A) (A)
                 (A) (A) (A) (A) (A) (A) (A) (A) (A) (A) (A) (A)
                 (A) (A) (A) (A) (A) (A) (A) (A) (A) (A) (A) (A)
                 (A) (A) (A) (A) (A) (A) (A) (A) (A) (A) (A) (A)
                 (A) (A) (A) (A) (A) (A) (A) (A) (A) (A) (A) (A)
                 (A) (A) (A) (A) (A) (A) (A) (A) (A) (A) (A) (A)
                 (A) (A) (A) (A) (A) (A) (A) (A) (A) (A) (A) (A)
                 (A) (A) (A) (A) (A) (A) (A) (A) (A) (A) (A) (A)
                 (A) (A) (A) (A) (A) (A) (A) (A) (A) (A) (A) (A)
                 (A) (A) (A) (A) (A) (A) (A) (A) (A) (A) (A) (A)
                 (A) (A) (A) (A) (A) (A) (A) (A) (A) (A) (A) (A)
                 (A) (A) (A) (A) (A) (A) (A) (A) (A) (A) (A) (A)
                 (A) (A) (A) (A) (A) (A) (A) (A) (A) (A) (A) (A)
                 (A) (A) (A) (A) (A) (A) (A) (A) (A) (A) (A) (A)
                 (A) (A) (A) (A) (A) (A) (A) (A) (A) (A) (A) (A)
                 (A) (A) (A) (A) (A) (A) (A) (A) (A) (A) (A) (A)
                 (A) (A) (A) (A) (A) (A) (A) (A) (A) (A) (A) (A)
                 (A) (A)
 The electronic state is 6-A.
 Alpha  occ. eigenvalues -- -235.46951 -27.33326 -23.41666 -23.41484 -23.41369
 Alpha  occ. eigenvalues --  -19.28278 -19.27995 -19.21973 -14.46041 -14.45118
 Alpha  occ. eigenvalues --  -14.41666 -14.41423 -14.39772 -14.38810 -10.36131
 Alpha  occ. eigenvalues --  -10.32399 -10.31625 -10.31287 -10.30885 -10.30730
 Alpha  occ. eigenvalues --  -10.28383 -10.26139 -10.25683 -10.25610 -10.25319
 Alpha  occ. eigenvalues --  -10.25258 -10.25187 -10.25092 -10.25060 -10.24589
 Alpha  occ. eigenvalues --  -10.24425 -10.24381 -10.23420  -3.29823  -2.17117
 Alpha  occ. eigenvalues --   -2.17001  -2.16603  -1.20003  -1.19081  -1.18391
 Alpha  occ. eigenvalues --   -1.11565  -1.10631  -1.06489  -1.04191  -0.98648
 Alpha  occ. eigenvalues --   -0.97416  -0.91253  -0.90798  -0.90044  -0.88215
 Alpha  occ. eigenvalues --   -0.84813  -0.84206  -0.82562  -0.81394  -0.78969
 Alpha  occ. eigenvalues --   -0.76237  -0.75309  -0.73225  -0.72538  -0.71496
 Alpha  occ. eigenvalues --   -0.71139  -0.70668  -0.69887  -0.67805  -0.65874
 Alpha  occ. eigenvalues --   -0.65400  -0.63909  -0.62486  -0.62277  -0.61123
 Alpha  occ. eigenvalues --   -0.60736  -0.60161  -0.59828  -0.58638  -0.57217
 Alpha  occ. eigenvalues --   -0.56531  -0.56102  -0.55235  -0.54754  -0.54403
 Alpha  occ. eigenvalues --   -0.53905  -0.53171  -0.52942  -0.52280  -0.51746
 Alpha  occ. eigenvalues --   -0.51504  -0.51476  -0.51030  -0.50545  -0.49714
 Alpha  occ. eigenvalues --   -0.49405  -0.49291  -0.48647  -0.48225  -0.47622
 Alpha  occ. eigenvalues --   -0.47114  -0.44747  -0.44075  -0.42391  -0.41748
 Alpha  occ. eigenvalues --   -0.41420  -0.39741  -0.39157  -0.38039  -0.37716
 Alpha  occ. eigenvalues --   -0.37390  -0.35876  -0.35315  -0.33585  -0.33007
 Alpha  occ. eigenvalues --   -0.32678  -0.32077  -0.30472  -0.29598  -0.26763
 Alpha virt. eigenvalues --   -0.14842  -0.12227  -0.11111  -0.09424  -0.07802
 Alpha virt. eigenvalues --   -0.06770  -0.04834  -0.04110  -0.03675  -0.02788
 Alpha virt. eigenvalues --   -0.02093  -0.00639   0.00708   0.01014   0.01994
 Alpha virt. eigenvalues --    0.02155   0.02457   0.03523   0.03559   0.04039
 Alpha virt. eigenvalues --    0.04468   0.04745   0.05503   0.06039   0.06352
 Alpha virt. eigenvalues --    0.06961   0.07283   0.07977   0.08776   0.09628
 Alpha virt. eigenvalues --    0.10015   0.10389   0.10626   0.11596   0.11851
 Alpha virt. eigenvalues --    0.12869   0.13599   0.13835   0.14419   0.14975
 Alpha virt. eigenvalues --    0.16094   0.17346   0.17764   0.18186   0.18419
 Alpha virt. eigenvalues --    0.19132   0.19603   0.20465   0.21384   0.21663
 Alpha virt. eigenvalues --    0.21781   0.22448   0.22901   0.23782   0.24340
 Alpha virt. eigenvalues --    0.24877   0.24915   0.26241   0.26702   0.27400
 Alpha virt. eigenvalues --    0.27730   0.28462   0.28708   0.29532   0.30055
 Alpha virt. eigenvalues --    0.30395   0.30879   0.31151   0.31676   0.31826
 Alpha virt. eigenvalues --    0.32113   0.32422   0.32818   0.33059   0.33970
 Alpha virt. eigenvalues --    0.34236   0.34660   0.35249   0.36065   0.36336
 Alpha virt. eigenvalues --    0.36712   0.36929   0.37133   0.37995   0.38443
 Alpha virt. eigenvalues --    0.38613   0.39226   0.40168   0.40355   0.41299
 Alpha virt. eigenvalues --    0.41860   0.42317   0.43077   0.43764   0.44354
 Alpha virt. eigenvalues --    0.45066   0.45430   0.46346   0.46693   0.47047
 Alpha virt. eigenvalues --    0.47677   0.48188   0.48523   0.48852   0.49386
 Alpha virt. eigenvalues --    0.50153   0.50237   0.50454   0.52047   0.52471
 Alpha virt. eigenvalues --    0.53371   0.53546   0.54119   0.54303   0.54985
 Alpha virt. eigenvalues --    0.55176   0.55601   0.56138   0.56620   0.56971
 Alpha virt. eigenvalues --    0.57283   0.57705   0.58091   0.58699   0.58850
 Alpha virt. eigenvalues --    0.59152   0.59549   0.60193   0.60748   0.61356
 Alpha virt. eigenvalues --    0.61623   0.62147   0.62682   0.63784   0.64871
 Alpha virt. eigenvalues --    0.65618   0.65899   0.66477   0.67037   0.68095
 Alpha virt. eigenvalues --    0.68634   0.69196   0.70035   0.71002   0.71505
 Alpha virt. eigenvalues --    0.71738   0.72699   0.73242   0.73372   0.75079
 Alpha virt. eigenvalues --    0.75438   0.76192   0.76971   0.77859   0.78206
 Alpha virt. eigenvalues --    0.79102   0.79846   0.81009   0.81934   0.82487
 Alpha virt. eigenvalues --    0.83658   0.84108   0.85555   0.86381   0.86691
 Alpha virt. eigenvalues --    0.87029   0.90155   0.90689   0.91203   0.91887
 Alpha virt. eigenvalues --    0.92195   0.93714   0.94263   0.95385   0.96873
 Alpha virt. eigenvalues --    0.97697   0.98198   0.99864   1.00127   1.00531
 Alpha virt. eigenvalues --    1.01735   1.02300   1.03129   1.03424   1.04136
 Alpha virt. eigenvalues --    1.04443   1.05833   1.06826   1.07018   1.07862
 Alpha virt. eigenvalues --    1.09508   1.09758   1.10381   1.10619   1.11494
 Alpha virt. eigenvalues --    1.12254   1.13029   1.13855   1.15935   1.17024
 Alpha virt. eigenvalues --    1.17274   1.18354   1.18723   1.19430   1.20095
 Alpha virt. eigenvalues --    1.21524   1.23036   1.24595   1.25673   1.26397
 Alpha virt. eigenvalues --    1.28110   1.28145   1.29307   1.29725   1.30986
 Alpha virt. eigenvalues --    1.32148   1.33071   1.34455   1.35280   1.37186
 Alpha virt. eigenvalues --    1.37736   1.39858   1.40184   1.41814   1.42335
 Alpha virt. eigenvalues --    1.42936   1.43726   1.43934   1.44424   1.45787
 Alpha virt. eigenvalues --    1.46228   1.46867   1.48398   1.49335   1.49384
 Alpha virt. eigenvalues --    1.49988   1.51202   1.52430   1.53894   1.54159
 Alpha virt. eigenvalues --    1.55187   1.56031   1.57407   1.57878   1.59297
 Alpha virt. eigenvalues --    1.60380   1.60893   1.61208   1.61856   1.62219
 Alpha virt. eigenvalues --    1.63446   1.64635   1.65760   1.66288   1.67407
 Alpha virt. eigenvalues --    1.68622   1.69647   1.70519   1.72074   1.73042
 Alpha virt. eigenvalues --    1.73713   1.75964   1.76082   1.77315   1.77455
 Alpha virt. eigenvalues --    1.78118   1.79419   1.80297   1.81029   1.81777
 Alpha virt. eigenvalues --    1.82219   1.83286   1.83694   1.84034   1.85937
 Alpha virt. eigenvalues --    1.86705   1.88762   1.89153   1.89664   1.90613
 Alpha virt. eigenvalues --    1.92283   1.94025   1.94959   1.97382   1.98137
 Alpha virt. eigenvalues --    1.98373   1.99174   2.00479   2.01868   2.02848
 Alpha virt. eigenvalues --    2.03446   2.06666   2.09770   2.11476   2.12993
 Alpha virt. eigenvalues --    2.13886   2.15316   2.16666   2.17663   2.18275
 Alpha virt. eigenvalues --    2.18959   2.19336   2.23058   2.23556   2.23832
 Alpha virt. eigenvalues --    2.24596   2.27171   2.28754   2.28970   2.29999
 Alpha virt. eigenvalues --    2.30834   2.32488   2.33236   2.34019   2.34445
 Alpha virt. eigenvalues --    2.35630   2.35922   2.37227   2.38093   2.39265
 Alpha virt. eigenvalues --    2.40255   2.41237   2.42014   2.42442   2.43080
 Alpha virt. eigenvalues --    2.45025   2.45142   2.46116   2.46827   2.47534
 Alpha virt. eigenvalues --    2.47925   2.48911   2.49148   2.49514   2.50513
 Alpha virt. eigenvalues --    2.51071   2.53063   2.56726   2.57160   2.58004
 Alpha virt. eigenvalues --    2.59365   2.59943   2.60464   2.61201   2.62146
 Alpha virt. eigenvalues --    2.62760   2.62869   2.64042   2.66584   2.69720
 Alpha virt. eigenvalues --    2.70184   2.70947   2.71153   2.72523   2.72559
 Alpha virt. eigenvalues --    2.73124   2.73296   2.74307   2.75680   2.76565
 Alpha virt. eigenvalues --    2.78195   2.79063   2.79765   2.80778   2.81758
 Alpha virt. eigenvalues --    2.82609   2.83559   2.84103   2.85310   2.87074
 Alpha virt. eigenvalues --    2.87511   2.89143   2.90201   2.90719   2.92111
 Alpha virt. eigenvalues --    2.92545   2.94074   3.00563   3.02074   3.04481
 Alpha virt. eigenvalues --    3.05752   3.07495   3.09113   3.11741   3.15096
 Alpha virt. eigenvalues --    3.18990   3.19805   3.20334   3.21403   3.22599
 Alpha virt. eigenvalues --    3.23597   3.24077   3.24624   3.27899   3.29292
 Alpha virt. eigenvalues --    3.30287   3.31244   3.32498   3.32955   3.33197
 Alpha virt. eigenvalues --    3.34774   3.35039   3.35138   3.37642   3.39445
 Alpha virt. eigenvalues --    3.39747   3.42298   3.46580   3.47812   3.49041
 Alpha virt. eigenvalues --    3.50727   3.53329   3.55865   3.56610   3.58371
 Alpha virt. eigenvalues --    3.58839   3.62023   3.64571   3.65795   3.69301
 Alpha virt. eigenvalues --    3.71025   3.75598   3.75845   3.78037   3.78386
 Alpha virt. eigenvalues --    3.79732   3.80881   3.86613   3.86932   3.87644
 Alpha virt. eigenvalues --    3.88500   3.88914   3.98356   4.03559   4.06470
 Alpha virt. eigenvalues --    4.15635   4.27744   4.36432   4.40479   4.50854
 Alpha virt. eigenvalues --    4.54523   4.57237   4.61979   4.67324   4.75412
 Alpha virt. eigenvalues --    4.77336   4.79118   4.79377   4.79788   4.88488
 Alpha virt. eigenvalues --    4.94959   4.95844   5.02888   5.06898   5.13211
 Alpha virt. eigenvalues --    5.13728   5.18244   5.23889   5.25042   5.28069
 Alpha virt. eigenvalues --    5.33770   5.45177   5.54093   5.62480   7.23526
 Alpha virt. eigenvalues --    7.35964   7.36621  23.33439  23.42997  23.46040
 Alpha virt. eigenvalues --   23.46264  23.49077  23.54574  23.56246  23.68724
 Alpha virt. eigenvalues --   23.72869  23.75647  23.77551  23.81285  23.87847
 Alpha virt. eigenvalues --   23.89667  23.97603  23.98554  24.05255  24.06965
 Alpha virt. eigenvalues --   24.07680  24.08770  30.71367  30.78236  30.79504
 Alpha virt. eigenvalues --   35.37600  35.38823  35.52645  35.58256  35.60497
 Alpha virt. eigenvalues --   35.63499  49.63047  49.65443  49.87245 134.24110
 Alpha virt. eigenvalues --  713.52326
  Beta  occ. eigenvalues -- -235.46987 -27.24926 -23.34767 -23.34570 -23.34467
  Beta  occ. eigenvalues --  -19.28064 -19.27792 -19.21974 -14.46029 -14.45109
  Beta  occ. eigenvalues --  -14.41529 -14.41321 -14.39661 -14.38690 -10.36128
  Beta  occ. eigenvalues --  -10.32383 -10.31616 -10.31278 -10.30878 -10.30720
  Beta  occ. eigenvalues --  -10.28374 -10.26136 -10.25676 -10.25599 -10.25311
  Beta  occ. eigenvalues --  -10.25257 -10.25187 -10.25089 -10.25061 -10.24588
  Beta  occ. eigenvalues --  -10.24424 -10.24373 -10.23419  -3.08467  -1.94579
  Beta  occ. eigenvalues --   -1.94537  -1.94070  -1.19470  -1.18560  -1.18389
  Beta  occ. eigenvalues --   -1.11503  -1.10577  -1.06370  -1.04070  -0.98554
  Beta  occ. eigenvalues --   -0.97323  -0.91220  -0.90760  -0.89996  -0.88181
  Beta  occ. eigenvalues --   -0.84781  -0.84174  -0.82524  -0.81359  -0.78947
  Beta  occ. eigenvalues --   -0.76200  -0.75256  -0.72776  -0.72497  -0.71417
  Beta  occ. eigenvalues --   -0.70939  -0.70550  -0.69777  -0.67758  -0.65793
  Beta  occ. eigenvalues --   -0.65344  -0.63778  -0.62361  -0.62162  -0.60922
  Beta  occ. eigenvalues --   -0.60012  -0.59644  -0.58617  -0.57970  -0.57166
  Beta  occ. eigenvalues --   -0.56488  -0.56059  -0.55169  -0.54679  -0.54374
  Beta  occ. eigenvalues --   -0.53862  -0.52834  -0.52495  -0.51805  -0.51606
  Beta  occ. eigenvalues --   -0.51351  -0.50974  -0.50552  -0.49612  -0.49517
  Beta  occ. eigenvalues --   -0.49248  -0.49071  -0.48510  -0.48149  -0.47541
  Beta  occ. eigenvalues --   -0.47022  -0.44548  -0.43021  -0.40967  -0.39876
  Beta  occ. eigenvalues --   -0.39696  -0.38754  -0.38336  -0.37789  -0.37600
  Beta  occ. eigenvalues --   -0.36743  -0.35641  -0.32981  -0.31993  -0.30423
  Beta virt. eigenvalues --   -0.15189  -0.12459  -0.11126  -0.09579  -0.08578
  Beta virt. eigenvalues --   -0.07211  -0.06906  -0.05601  -0.04979  -0.04672
  Beta virt. eigenvalues --   -0.04149  -0.03734  -0.03094  -0.02359  -0.01923
  Beta virt. eigenvalues --   -0.00469   0.00083   0.00939   0.01435   0.02090
  Beta virt. eigenvalues --    0.02222   0.02569   0.03658   0.03703   0.04214
  Beta virt. eigenvalues --    0.04638   0.04784   0.05537   0.06135   0.06419
  Beta virt. eigenvalues --    0.06990   0.07439   0.08113   0.08861   0.09746
  Beta virt. eigenvalues --    0.10257   0.10448   0.10688   0.11815   0.12522
  Beta virt. eigenvalues --    0.13008   0.13629   0.14050   0.14987   0.15695
  Beta virt. eigenvalues --    0.16925   0.17544   0.17946   0.18355   0.18933
  Beta virt. eigenvalues --    0.19287   0.19882   0.20684   0.21567   0.21937
  Beta virt. eigenvalues --    0.22000   0.22546   0.23141   0.23924   0.24440
  Beta virt. eigenvalues --    0.25197   0.25394   0.26492   0.26986   0.27577
  Beta virt. eigenvalues --    0.27983   0.28621   0.28922   0.29836   0.30187
  Beta virt. eigenvalues --    0.30679   0.31024   0.31236   0.31850   0.31910
  Beta virt. eigenvalues --    0.32227   0.32632   0.32968   0.33149   0.34062
  Beta virt. eigenvalues --    0.34465   0.34693   0.35353   0.36201   0.36399
  Beta virt. eigenvalues --    0.36773   0.37012   0.37263   0.38173   0.38602
  Beta virt. eigenvalues --    0.38805   0.39389   0.40296   0.40539   0.41606
  Beta virt. eigenvalues --    0.41935   0.42935   0.43140   0.44161   0.44441
  Beta virt. eigenvalues --    0.45441   0.45720   0.46709   0.46818   0.47340
  Beta virt. eigenvalues --    0.47926   0.48292   0.48815   0.49101   0.49775
  Beta virt. eigenvalues --    0.50312   0.50462   0.50902   0.52278   0.52715
  Beta virt. eigenvalues --    0.53615   0.53889   0.54254   0.54421   0.55119
  Beta virt. eigenvalues --    0.55350   0.55900   0.56290   0.56640   0.57193
  Beta virt. eigenvalues --    0.57347   0.57763   0.58193   0.58768   0.58932
  Beta virt. eigenvalues --    0.59341   0.59670   0.60491   0.60821   0.61550
  Beta virt. eigenvalues --    0.61768   0.62395   0.62920   0.64066   0.65030
  Beta virt. eigenvalues --    0.66218   0.66306   0.66799   0.67435   0.68722
  Beta virt. eigenvalues --    0.69005   0.69674   0.70163   0.71199   0.71903
  Beta virt. eigenvalues --    0.72146   0.72886   0.73385   0.73509   0.75146
  Beta virt. eigenvalues --    0.75577   0.76321   0.77030   0.78142   0.78383
  Beta virt. eigenvalues --    0.79216   0.79901   0.81334   0.82136   0.82712
  Beta virt. eigenvalues --    0.83828   0.84366   0.85792   0.86491   0.87058
  Beta virt. eigenvalues --    0.87431   0.90575   0.91030   0.91852   0.92397
  Beta virt. eigenvalues --    0.92820   0.94114   0.94690   0.95500   0.97834
  Beta virt. eigenvalues --    0.98028   0.98403   1.00047   1.00708   1.00969
  Beta virt. eigenvalues --    1.02104   1.02763   1.03422   1.04094   1.04528
  Beta virt. eigenvalues --    1.04940   1.06363   1.07205   1.07893   1.08129
  Beta virt. eigenvalues --    1.09663   1.10267   1.10807   1.11302   1.12326
  Beta virt. eigenvalues --    1.13369   1.13573   1.14369   1.16287   1.17232
  Beta virt. eigenvalues --    1.18608   1.19443   1.19878   1.20674   1.20896
  Beta virt. eigenvalues --    1.22881   1.23844   1.25584   1.26797   1.27553
  Beta virt. eigenvalues --    1.28280   1.29213   1.29834   1.30367   1.32292
  Beta virt. eigenvalues --    1.32808   1.34499   1.35140   1.35436   1.37631
  Beta virt. eigenvalues --    1.38107   1.40021   1.41620   1.42397   1.42924
  Beta virt. eigenvalues --    1.43838   1.43997   1.44719   1.45198   1.46633
  Beta virt. eigenvalues --    1.46757   1.48182   1.48749   1.49476   1.50989
  Beta virt. eigenvalues --    1.51345   1.52038   1.53015   1.54303   1.55273
  Beta virt. eigenvalues --    1.56177   1.56573   1.58167   1.58646   1.59523
  Beta virt. eigenvalues --    1.60876   1.61291   1.61580   1.62717   1.63466
  Beta virt. eigenvalues --    1.64109   1.65602   1.66392   1.67011   1.67986
  Beta virt. eigenvalues --    1.69222   1.70186   1.70795   1.72884   1.73826
  Beta virt. eigenvalues --    1.73994   1.76191   1.76330   1.77377   1.77952
  Beta virt. eigenvalues --    1.78749   1.79693   1.80596   1.81649   1.81974
  Beta virt. eigenvalues --    1.82409   1.83360   1.84127   1.84949   1.86323
  Beta virt. eigenvalues --    1.86841   1.89190   1.89379   1.89784   1.90749
  Beta virt. eigenvalues --    1.92509   1.94488   1.95056   1.97595   1.98378
  Beta virt. eigenvalues --    1.99090   1.99354   2.00771   2.01998   2.03014
  Beta virt. eigenvalues --    2.03842   2.06898   2.10083   2.11582   2.13096
  Beta virt. eigenvalues --    2.14063   2.15441   2.16862   2.17752   2.18512
  Beta virt. eigenvalues --    2.19257   2.19547   2.23220   2.23711   2.24079
  Beta virt. eigenvalues --    2.24695   2.27355   2.29420   2.29452   2.30266
  Beta virt. eigenvalues --    2.31220   2.33380   2.33858   2.34601   2.35739
  Beta virt. eigenvalues --    2.36318   2.37861   2.38260   2.40349   2.41333
  Beta virt. eigenvalues --    2.41683   2.41998   2.43135   2.44522   2.45523
  Beta virt. eigenvalues --    2.45926   2.46556   2.47357   2.48713   2.49194
  Beta virt. eigenvalues --    2.50104   2.50808   2.51504   2.52876   2.53177
  Beta virt. eigenvalues --    2.54562   2.56239   2.57680   2.58751   2.58992
  Beta virt. eigenvalues --    2.60167   2.61196   2.61402   2.62238   2.62902
  Beta virt. eigenvalues --    2.62950   2.64044   2.65743   2.66708   2.70282
  Beta virt. eigenvalues --    2.70950   2.71781   2.72916   2.73117   2.73391
  Beta virt. eigenvalues --    2.75615   2.76377   2.77093   2.77718   2.78530
  Beta virt. eigenvalues --    2.79035   2.79943   2.80842   2.81156   2.82315
  Beta virt. eigenvalues --    2.83204   2.83616   2.84965   2.87355   2.87458
  Beta virt. eigenvalues --    2.88542   2.89771   2.90647   2.91675   2.92655
  Beta virt. eigenvalues --    2.93983   2.94163   3.00833   3.04165   3.05659
  Beta virt. eigenvalues --    3.07396   3.08572   3.09621   3.11797   3.15251
  Beta virt. eigenvalues --    3.19051   3.19938   3.20427   3.21499   3.22634
  Beta virt. eigenvalues --    3.23619   3.24201   3.24704   3.28310   3.30321
  Beta virt. eigenvalues --    3.30765   3.31544   3.32629   3.33373   3.34245
  Beta virt. eigenvalues --    3.34954   3.35807   3.37571   3.38299   3.39559
  Beta virt. eigenvalues --    3.39822   3.42354   3.46722   3.47907   3.49166
  Beta virt. eigenvalues --    3.50788   3.53406   3.55932   3.56657   3.58409
  Beta virt. eigenvalues --    3.58936   3.62096   3.64640   3.65845   3.69414
  Beta virt. eigenvalues --    3.71097   3.75728   3.75923   3.78138   3.78442
  Beta virt. eigenvalues --    3.79816   3.80980   3.86740   3.87046   3.87739
  Beta virt. eigenvalues --    3.88580   3.88989   3.98393   4.03619   4.06530
  Beta virt. eigenvalues --    4.15695   4.27809   4.36880   4.40751   4.51199
  Beta virt. eigenvalues --    4.54752   4.57336   4.62034   4.67379   4.76079
  Beta virt. eigenvalues --    4.77521   4.79739   4.79936   4.80399   4.89757
  Beta virt. eigenvalues --    4.95814   4.96012   5.03248   5.07023   5.13290
  Beta virt. eigenvalues --    5.13814   5.18349   5.24969   5.37993   5.41755
  Beta virt. eigenvalues --    5.47570   5.54192   5.58788   5.74912   7.37357
  Beta virt. eigenvalues --    7.49647   7.50260  23.33453  23.43002  23.46101
  Beta virt. eigenvalues --   23.46299  23.54475  23.56231  23.61054  23.68732
  Beta virt. eigenvalues --   23.72961  23.75672  23.77629  23.81302  23.87865
  Beta virt. eigenvalues --   23.89676  23.97608  23.98562  24.05264  24.06973
  Beta virt. eigenvalues --   24.07686  24.08776  30.81288  30.88259  30.89554
  Beta virt. eigenvalues --   35.37646  35.38872  35.52780  35.58379  35.60585
  Beta virt. eigenvalues --   35.63592  49.63263  49.65661  49.87244 134.28486
  Beta virt. eigenvalues --  713.53163
          Condensed to atoms (all electrons):
          Atomic-Atomic Spin Densities.
 Mulliken charges and spin densities:
               1          2
     1  Mn   1.494762   4.725782
     2  O   -0.602476  -0.000071
     3  H    0.430410   0.000032
     4  N   -0.568958   0.018299
     5  N   -0.348359   0.003645
     6  N   -0.547207   0.020000
     7  N   -0.351824   0.002625
     8  N   -0.557456   0.015930
     9  N   -0.585688   0.024952
    10  C   -0.202731   0.005241
    11  H    0.258353   0.000165
    12  C   -0.099797   0.000104
    13  H    0.302453   0.000344
    14  C    0.522327   0.009612
    15  C   -0.194674   0.003527
    16  H    0.268658  -0.000014
    17  C   -0.101955   0.000489
    18  H    0.296874   0.000296
    19  C    0.508715   0.006244
    20  C   -0.010550  -0.000518
    21  C    0.231760   0.007492
    22  C   -0.284558  -0.000988
    23  H    0.285497   0.000522
    24  C   -0.128805   0.004322
    25  H    0.291368  -0.000266
    26  C   -0.235691  -0.001314
    27  H    0.293396   0.000337
    28  C    0.211141   0.006252
    29  C    0.207704   0.009079
    30  C   -0.245859  -0.001103
    31  H    0.291697   0.000684
    32  C   -0.121624   0.005253
    33  H    0.291339  -0.000347
    34  C   -0.270246  -0.001391
    35  H    0.287520   0.000799
    36  C   -0.058273   0.006889
    37  H    0.265572   0.000173
    38  C   -0.569420   0.000664
    39  H    0.295025   0.000102
    40  H    0.280461   0.000081
    41  H    0.272569   0.000135
    42  C   -0.539087   0.000684
    43  H    0.276939   0.000047
    44  H    0.271408   0.000063
    45  H    0.283116   0.000071
    46  O   -0.867649   0.042783
    47  O   -0.870997   0.045691
    48  H    0.490796   0.008910
    49  H    0.487200   0.009963
    50  H    0.478196   0.009200
    51  H    0.488628   0.008530
 Sum of Mulliken charges =   2.00000   5.00000
 Mulliken charges and spin densities with hydrogens summed into heavy atoms:
               1          2
     1  Mn   1.494762   4.725782
     2  O   -0.172066  -0.000039
     4  N   -0.568958   0.018299
     5  N   -0.348359   0.003645
     6  N   -0.547207   0.020000
     7  N   -0.351824   0.002625
     8  N   -0.557456   0.015930
     9  N   -0.585688   0.024952
    10  C    0.055621   0.005406
    12  C    0.202656   0.000448
    14  C    0.522327   0.009612
    15  C    0.073984   0.003512
    17  C    0.194919   0.000786
    19  C    0.508715   0.006244
    20  C   -0.010550  -0.000518
    21  C    0.231760   0.007492
    22  C    0.000939  -0.000466
    24  C    0.162563   0.004056
    26  C    0.057705  -0.000977
    28  C    0.211141   0.006252
    29  C    0.207704   0.009079
    30  C    0.045837  -0.000419
    32  C    0.169715   0.004905
    34  C    0.017274  -0.000592
    36  C    0.207299   0.007062
    38  C    0.278634   0.000983
    42  C    0.292376   0.000865
    46  O    0.099176   0.060512
    47  O    0.106999   0.064564
 Electronic spatial extent (au):  <R**2>=           9757.8142
 Charge=              2.0000 electrons
 Dipole moment (field-independent basis, Debye):
    X=              2.2999    Y=             -1.8138    Z=             -0.0422  Tot=              2.9294
 Quadrupole moment (field-independent basis, Debye-Ang):
   XX=            -61.7553   YY=           -107.0959   ZZ=           -128.4342
   XY=             -7.3301   XZ=             11.6658   YZ=             -2.4751
 Traceless Quadrupole moment (field-independent basis, Debye-Ang):
   XX=             37.3398   YY=             -8.0008   ZZ=            -29.3391
   XY=             -7.3301   XZ=             11.6658   YZ=             -2.4751
 Octapole moment (field-independent basis, Debye-Ang**2):
  XXX=            123.6013  YYY=            -66.1254  ZZZ=             78.8394  XYY=             26.7265
  XXY=             14.4101  XXZ=            -15.0827  XZZ=            -68.8465  YZZ=            -22.2439
  YYZ=            -52.4981  XYZ=            -69.6059
 Hexadecapole moment (field-independent basis, Debye-Ang**3):
 XXXX=          -4762.2780 YYYY=          -2254.3917 ZZZZ=          -2025.9000 XXXY=            -15.2557
 XXXZ=            132.1324 YYYX=            -97.2396 YYYZ=            -84.7750 ZZZX=             64.5599
 ZZZY=             47.6353 XXYY=          -1369.9981 XXZZ=          -1232.4204 YYZZ=           -750.3104
 XXYZ=             35.3721 YYXZ=             49.2279 ZZXY=            -58.0372
 N-N= 3.564931213013D+03 E-N=-1.283040251074D+04  KE= 2.441869524856D+03
                          Isotropic Fermi Contact Couplings
        Atom                 a.u.       MegaHertz       Gauss      10(-4) cm-1
     1  Mn(55)            -0.61957    -136.96796     -48.87357     -45.68759
     2  O(17)             -0.00006       0.00699       0.00249       0.00233
     3  H(1)               0.00001       0.00892       0.00318       0.00298
     4  N(14)              0.07785       5.03094       1.79516       1.67814
     5  N(14)              0.00554       0.35806       0.12776       0.11944
     6  N(14)              0.08168       5.27854       1.88352       1.76073
     7  N(14)              0.00482       0.31141       0.11112       0.10388
     8  N(14)              0.06526       4.21695       1.50471       1.40662
     9  N(14)              0.08477       5.47818       1.95475       1.82732
    10  C(13)              0.00358       0.80539       0.28738       0.26865
    11  H(1)               0.00026       0.23329       0.08324       0.07782
    12  C(13)              0.00166       0.37354       0.13329       0.12460
    13  H(1)               0.00013       0.11490       0.04100       0.03833
    14  C(13)              0.00556       1.25072       0.44629       0.41719
    15  C(13)              0.00299       0.67333       0.24026       0.22460
    16  H(1)               0.00017       0.14835       0.05294       0.04949
    17  C(13)              0.00159       0.35695       0.12737       0.11907
    18  H(1)               0.00013       0.11473       0.04094       0.03827
    19  C(13)              0.00392       0.88120       0.31443       0.29394
    20  C(13)             -0.00110      -0.24769      -0.08838      -0.08262
    21  C(13)              0.00130       0.29133       0.10395       0.09718
    22  C(13)              0.00120       0.27040       0.09648       0.09019
    23  H(1)               0.00015       0.13619       0.04860       0.04543
    24  C(13)              0.00049       0.11006       0.03927       0.03671
    25  H(1)              -0.00007      -0.06474      -0.02310      -0.02159
    26  C(13)              0.00046       0.10363       0.03698       0.03457
    27  H(1)               0.00017       0.15279       0.05452       0.05096
    28  C(13)             -0.00095      -0.21309      -0.07604      -0.07108
    29  C(13)             -0.00037      -0.08256      -0.02946      -0.02754
    30  C(13)              0.00104       0.23335       0.08326       0.07784
    31  H(1)               0.00023       0.20858       0.07443       0.06957
    32  C(13)              0.00059       0.13178       0.04702       0.04396
    33  H(1)              -0.00009      -0.07828      -0.02793      -0.02611
    34  C(13)              0.00141       0.31674       0.11302       0.10565
    35  H(1)               0.00016       0.14509       0.05177       0.04840
    36  C(13)              0.00046       0.10408       0.03714       0.03472
    37  H(1)               0.00030       0.26661       0.09513       0.08893
    38  C(13)              0.00030       0.06810       0.02430       0.02272
    39  H(1)               0.00005       0.04686       0.01672       0.01563
    40  H(1)               0.00005       0.04137       0.01476       0.01380
    41  H(1)               0.00006       0.05576       0.01990       0.01860
    42  C(13)              0.00028       0.06269       0.02237       0.02091
    43  H(1)               0.00003       0.02460       0.00878       0.00821
    44  H(1)               0.00004       0.03305       0.01179       0.01103
    45  H(1)               0.00003       0.03108       0.01109       0.01037
    46  O(17)              0.11077     -13.42987      -4.79211      -4.47972
    47  O(17)              0.11605     -14.06964      -5.02040      -4.69313
    48  H(1)               0.00430       3.84365       1.37151       1.28211
    49  H(1)               0.00456       4.07425       1.45379       1.35902
    50  H(1)               0.00423       3.77823       1.34817       1.26028
    51  H(1)               0.00451       4.03007       1.43803       1.34429
 --------------------------------------------------------
       Center         ----  Spin Dipole Couplings  ----
                      3XX-RR        3YY-RR        3ZZ-RR
 --------------------------------------------------------
     1   Atom       -0.077939      0.000600      0.077338
     2   Atom        0.006300     -0.001072     -0.005228
     3   Atom        0.003626     -0.000549     -0.003077
     4   Atom        0.078868     -0.086757      0.007889
     5   Atom        0.009476     -0.010924      0.001448
     6   Atom        0.057245     -0.032925     -0.024320
     7   Atom        0.007736     -0.000548     -0.007189
     8   Atom       -0.082000      0.135749     -0.053749
     9   Atom        0.140722     -0.043916     -0.096805
    10   Atom        0.000547     -0.005601      0.005054
    11   Atom       -0.007478      0.005734      0.001744
    12   Atom        0.006405     -0.006582      0.000177
    13   Atom        0.002130     -0.002828      0.000698
    14   Atom        0.026738     -0.021689     -0.005049
    15   Atom       -0.001949     -0.014403      0.016352
    16   Atom       -0.007808     -0.014391      0.022199
    17   Atom        0.003308     -0.004230      0.000922
    18   Atom        0.000966     -0.002886      0.001920
    19   Atom        0.022984     -0.004358     -0.018626
    20   Atom        0.016504     -0.002083     -0.014421
    21   Atom       -0.006079      0.016645     -0.010566
    22   Atom       -0.004500      0.012225     -0.007725
    23   Atom       -0.001431      0.005081     -0.003650
    24   Atom       -0.007794      0.007038      0.000755
    25   Atom       -0.003589      0.005736     -0.002147
    26   Atom       -0.006764      0.013180     -0.006415
    27   Atom       -0.003705      0.006984     -0.003279
    28   Atom       -0.013491      0.025561     -0.012070
    29   Atom        0.001027      0.013718     -0.014746
    30   Atom        0.007693      0.001478     -0.009171
    31   Atom        0.001358      0.002717     -0.004075
    32   Atom        0.005090     -0.004793     -0.000298
    33   Atom        0.005064     -0.001810     -0.003254
    34   Atom        0.018216     -0.006813     -0.011403
    35   Atom        0.010526     -0.005050     -0.005476
    36   Atom        0.042462     -0.023754     -0.018707
    37   Atom        0.041963     -0.019404     -0.022559
    38   Atom        0.005989     -0.004437     -0.001552
    39   Atom        0.006059     -0.003597     -0.002462
    40   Atom        0.003567     -0.002874     -0.000693
    41   Atom        0.003239     -0.002933     -0.000305
    42   Atom        0.004465     -0.000852     -0.003612
    43   Atom        0.002511      0.000744     -0.003255
    44   Atom        0.002394     -0.000733     -0.001661
    45   Atom        0.004913     -0.001777     -0.003136
    46   Atom       -0.113553     -0.110297      0.223851
    47   Atom       -0.003456      0.158312     -0.154856
    48   Atom       -0.054960      0.032461      0.022499
    49   Atom       -0.055127      0.108274     -0.053147
    50   Atom        0.027404     -0.044954      0.017550
    51   Atom       -0.048495     -0.042069      0.090565
 --------------------------------------------------------
                        XY            XZ            YZ
 --------------------------------------------------------
     1   Atom       -0.078013      0.043613      0.077921
     2   Atom       -0.007915      0.003886     -0.002498
     3   Atom       -0.006500      0.004608     -0.003296
     4   Atom        0.035478      0.134163      0.028106
     5   Atom        0.003834      0.009331     -0.002440
     6   Atom       -0.088285     -0.098649      0.059543
     7   Atom       -0.007547     -0.008127      0.005306
     8   Atom       -0.024180      0.010121     -0.088285
     9   Atom        0.120742     -0.051372     -0.026972
    10   Atom        0.019232      0.023410      0.019576
    11   Atom        0.013721      0.013606      0.021066
    12   Atom        0.004839      0.013185      0.005129
    13   Atom        0.003785      0.006580      0.003636
    14   Atom       -0.009631      0.023576     -0.007615
    15   Atom       -0.009032     -0.024862      0.013452
    16   Atom       -0.003442     -0.016060      0.006733
    17   Atom       -0.008318     -0.010246      0.005992
    18   Atom       -0.003450     -0.006095      0.003496
    19   Atom       -0.026143     -0.007696      0.003924
    20   Atom       -0.021235      0.009872     -0.007237
    21   Atom       -0.023652      0.008880     -0.014586
    22   Atom       -0.007386      0.002751     -0.008109
    23   Atom       -0.005652      0.002162     -0.003852
    24   Atom       -0.001574      0.000823     -0.003588
    25   Atom       -0.000989      0.000370     -0.003307
    26   Atom        0.003029     -0.001422     -0.009848
    27   Atom        0.003778     -0.001560     -0.005082
    28   Atom        0.015370     -0.005525     -0.020411
    29   Atom        0.026964     -0.012401     -0.014942
    30   Atom        0.012243     -0.005501     -0.005831
    31   Atom        0.006992     -0.002966     -0.003472
    32   Atom        0.006516     -0.003234      0.001668
    33   Atom        0.004337     -0.001660     -0.000646
    34   Atom        0.006037     -0.002115     -0.001828
    35   Atom        0.001068     -0.000629     -0.000182
    36   Atom        0.002975     -0.003099      0.001489
    37   Atom       -0.013009      0.000979     -0.000663
    38   Atom       -0.000975      0.005543     -0.000506
    39   Atom       -0.001237      0.003360     -0.000341
    40   Atom        0.000338      0.003919      0.000277
    41   Atom       -0.001731      0.004646     -0.001243
    42   Atom       -0.005463     -0.002365      0.001479
    43   Atom       -0.005038     -0.001141      0.000852
    44   Atom       -0.003349     -0.002308      0.001477
    45   Atom       -0.003649     -0.001315      0.000658
    46   Atom        0.020509      0.118998     -0.130842
    47   Atom       -0.165606     -0.071259      0.140411
    48   Atom       -0.019369     -0.010589      0.080371
    49   Atom       -0.022138     -0.004752     -0.005218
    50   Atom       -0.036906      0.072404     -0.031542
    51   Atom        0.006307      0.041737      0.035063
 --------------------------------------------------------


 ---------------------------------------------------------------------------------
              Anisotropic Spin Dipole Couplings in Principal Axis System
 ---------------------------------------------------------------------------------

       Atom             a.u.   MegaHertz   Gauss  10(-4) cm-1        Axes

              Baa    -0.1535   -20.251    -7.226    -6.755  0.7636  0.5542 -0.3314
     1 Mn(55) Bbb     0.0275     3.635     1.297     1.212  0.6452 -0.6338  0.4267
              Bcc     0.1259    16.616     5.929     5.543 -0.0265  0.5396  0.8415
 
              Baa    -0.0064     0.465     0.166     0.155 -0.1822  0.1814  0.9664
     2 O(17)  Bbb    -0.0061     0.443     0.158     0.148  0.5486  0.8344 -0.0532
              Bcc     0.0125    -0.908    -0.324    -0.303  0.8160 -0.5204  0.2516
 
              Baa    -0.0054    -2.894    -1.033    -0.965 -0.4851 -0.0568  0.8726
     3 H(1)   Bbb    -0.0053    -2.812    -1.004    -0.938  0.4530  0.8373  0.3063
              Bcc     0.0107     5.707     2.036     1.904  0.7480 -0.5439  0.3804
 
              Baa    -0.0957    -3.689    -1.316    -1.231 -0.5142 -0.3795  0.7692
     4 N(14)  Bbb    -0.0939    -3.622    -1.292    -1.208 -0.3529  0.9110  0.2135
              Bcc     0.1896     7.311     2.609     2.439  0.7817  0.1616  0.6023
 
              Baa    -0.0131    -0.505    -0.180    -0.168 -0.2915  0.8951  0.3373
     5 N(14)  Bbb    -0.0027    -0.103    -0.037    -0.034 -0.4558 -0.4400  0.7737
              Bcc     0.0158     0.608     0.217     0.203  0.8410  0.0718  0.5363
 
              Baa    -0.0903    -3.484    -1.243    -1.162  0.5120 -0.0977  0.8534
     6 N(14)  Bbb    -0.0869    -3.350    -1.195    -1.117  0.4343  0.8866 -0.1590
              Bcc     0.1772     6.833     2.438     2.279  0.7411 -0.4521 -0.4964
 
              Baa    -0.0112    -0.433    -0.155    -0.144  0.2961 -0.2488  0.9222
     7 N(14)  Bbb    -0.0050    -0.192    -0.069    -0.064  0.5353  0.8429  0.0556
              Bcc     0.0162     0.626     0.223     0.209  0.7911 -0.4772 -0.3828
 
              Baa    -0.0886    -3.417    -1.219    -1.140 -0.1409  0.3494  0.9263
     8 N(14)  Bbb    -0.0846    -3.263    -1.164    -1.089  0.9847  0.1460  0.0947
              Bcc     0.1732     6.680     2.384     2.228 -0.1022  0.9255 -0.3646
 
              Baa    -0.1082    -4.171    -1.488    -1.391  0.0289  0.3404  0.9398
     9 N(14)  Bbb    -0.1032    -3.979    -1.420    -1.327 -0.4729  0.8330 -0.2872
              Bcc     0.2113     8.150     2.908     2.719  0.8806  0.4362 -0.1850
 
              Baa    -0.0220    -2.956    -1.055    -0.986 -0.6992  0.7090  0.0919
    10 C(13)  Bbb    -0.0201    -2.692    -0.961    -0.898 -0.4050 -0.4987  0.7663
              Bcc     0.0421     5.648     2.015     1.884  0.5891  0.4986  0.6359
 
              Baa    -0.0178    -9.519    -3.397    -3.175 -0.4421 -0.4407  0.7812
    11 H(1)   Bbb    -0.0161    -8.572    -3.059    -2.859  0.7910 -0.6022  0.1079
              Bcc     0.0339    18.091     6.455     6.035  0.4228  0.6657  0.6149
 
              Baa    -0.0107    -1.436    -0.512    -0.479 -0.4876 -0.3962  0.7780
    12 C(13)  Bbb    -0.0081    -1.082    -0.386    -0.361 -0.4467  0.8789  0.1676
              Bcc     0.0188     2.518     0.898     0.840  0.7501  0.2658  0.6055
 
              Baa    -0.0053    -2.821    -1.006    -0.941 -0.4798 -0.4092  0.7761
    13 H(1)   Bbb    -0.0049    -2.597    -0.927    -0.866 -0.5455  0.8319  0.1015
              Bcc     0.0102     5.417     1.933     1.807  0.6872  0.3747  0.6224
 
              Baa    -0.0247    -3.309    -1.181    -1.104  0.0193  0.9396  0.3417
    14 C(13)  Bbb    -0.0169    -2.272    -0.811    -0.758 -0.5033 -0.2862  0.8153
              Bcc     0.0416     5.581     1.991     1.861  0.8639 -0.1877  0.4674
 
              Baa    -0.0196    -2.630    -0.938    -0.877 -0.4239  0.7121 -0.5596
    15 C(13)  Bbb    -0.0190    -2.555    -0.912    -0.852  0.7227  0.6384  0.2650
              Bcc     0.0386     5.185     1.850     1.730 -0.5460  0.2921  0.7852
 
              Baa    -0.0159    -8.464    -3.020    -2.823  0.4250  0.9050  0.0192
    16 H(1)   Bbb    -0.0146    -7.779    -2.776    -2.595  0.8147 -0.3917  0.4275
              Bcc     0.0304    16.243     5.796     5.418 -0.3944  0.1660  0.9038
 
              Baa    -0.0097    -1.299    -0.464    -0.433  0.6237  0.7625  0.1718
    17 C(13)  Bbb    -0.0076    -1.019    -0.364    -0.340  0.3741 -0.4842  0.7910
              Bcc     0.0173     2.318     0.827     0.773  0.6863 -0.4291 -0.5872
 
              Baa    -0.0049    -2.625    -0.937    -0.875  0.5896  0.7992  0.1169
    18 H(1)   Bbb    -0.0046    -2.445    -0.873    -0.816  0.5001 -0.4749  0.7241
              Bcc     0.0095     5.070     1.809     1.691 -0.6343  0.3684  0.6797
 
              Baa    -0.0207    -2.775    -0.990    -0.926  0.4826  0.6255  0.6130
    19 C(13)  Bbb    -0.0194    -2.603    -0.929    -0.868 -0.2225 -0.5894  0.7766
              Bcc     0.0401     5.378     1.919     1.794  0.8471 -0.5112 -0.1452
 
              Baa    -0.0178    -2.384    -0.850    -0.795 -0.0119  0.4058  0.9139
    20 C(13)  Bbb    -0.0157    -2.113    -0.754    -0.705  0.5874  0.7424 -0.3220
              Bcc     0.0335     4.496     1.604     1.500  0.8092 -0.5330  0.2472
 
              Baa    -0.0210    -2.814    -1.004    -0.939  0.8363  0.5458  0.0514
    21 C(13)  Bbb    -0.0166    -2.229    -0.795    -0.743 -0.2235  0.2538  0.9411
              Bcc     0.0376     5.043     1.799     1.682 -0.5006  0.7985 -0.3343
 
              Baa    -0.0106    -1.424    -0.508    -0.475 -0.0325  0.3251  0.9451
    22 C(13)  Bbb    -0.0073    -0.976    -0.348    -0.325  0.9427  0.3242 -0.0791
              Bcc     0.0179     2.399     0.856     0.800 -0.3322  0.8883 -0.3170
 
              Baa    -0.0051    -2.725    -0.972    -0.909 -0.0438  0.3319  0.9423
    23 H(1)   Bbb    -0.0047    -2.503    -0.893    -0.835  0.8792  0.4607 -0.1214
              Bcc     0.0098     5.228     1.865     1.744 -0.4744  0.8232 -0.3120
 
              Baa    -0.0080    -1.071    -0.382    -0.357  0.9943  0.0907 -0.0564
    24 C(13)  Bbb    -0.0009    -0.117    -0.042    -0.039  0.0137  0.4153  0.9096
              Bcc     0.0089     1.188     0.424     0.396 -0.1059  0.9051 -0.4117
 
              Baa    -0.0037    -1.971    -0.703    -0.657  0.9948  0.0838 -0.0586
    25 H(1)   Bbb    -0.0034    -1.788    -0.638    -0.596  0.0262  0.3444  0.9385
              Bcc     0.0070     3.759     1.341     1.254 -0.0988  0.9351 -0.3404
 
              Baa    -0.0105    -1.411    -0.504    -0.471  0.0448  0.3785  0.9245
    26 C(13)  Bbb    -0.0072    -0.968    -0.345    -0.323  0.9898 -0.1421  0.0102
              Bcc     0.0177     2.379     0.849     0.794  0.1352  0.9146 -0.3810
 
              Baa    -0.0054    -2.865    -1.022    -0.956  0.0113  0.3774  0.9260
    27 H(1)   Bbb    -0.0049    -2.615    -0.933    -0.872  0.9597 -0.2641  0.0959
              Bcc     0.0103     5.480     1.955     1.828  0.2807  0.8876 -0.3652
 
              Baa    -0.0214    -2.872    -1.025    -0.958 -0.3293  0.4649  0.8218
    28 C(13)  Bbb    -0.0181    -2.431    -0.867    -0.811  0.8973 -0.1169  0.4256
              Bcc     0.0395     5.303     1.892     1.769  0.2939  0.8776 -0.3787
 
              Baa    -0.0216    -2.893    -1.032    -0.965  0.4436  0.0402  0.8953
    29 C(13)  Bbb    -0.0202    -2.709    -0.966    -0.903  0.6755 -0.6715 -0.3046
              Bcc     0.0417     5.602     1.999     1.869  0.5890  0.7399 -0.3250
 
              Baa    -0.0117    -1.576    -0.562    -0.526  0.0116  0.3945  0.9188
    30 C(13)  Bbb    -0.0077    -1.030    -0.367    -0.343 -0.6577  0.6951 -0.2902
              Bcc     0.0194     2.605     0.930     0.869  0.7532  0.6010 -0.2675
 
              Baa    -0.0055    -2.954    -1.054    -0.985  0.0238  0.3704  0.9285
    31 H(1)   Bbb    -0.0050    -2.645    -0.944    -0.882  0.7686 -0.6008  0.2200
              Bcc     0.0105     5.598     1.998     1.867  0.6393  0.7084 -0.2990
 
              Baa    -0.0090    -1.214    -0.433    -0.405 -0.4563  0.8277 -0.3266
    32 C(13)  Bbb     0.0002     0.024     0.009     0.008  0.0712  0.3999  0.9138
              Bcc     0.0089     1.189     0.424     0.397  0.8870  0.3937 -0.2414
 
              Baa    -0.0040    -2.110    -0.753    -0.704 -0.4578  0.8295 -0.3199
    33 H(1)   Bbb    -0.0035    -1.868    -0.667    -0.623 -0.0011  0.3593  0.9332
              Bcc     0.0075     3.978     1.419     1.327  0.8890  0.4276 -0.1636
 
              Baa    -0.0120    -1.616    -0.577    -0.539  0.0002  0.3298  0.9440
    34 C(13)  Bbb    -0.0077    -1.040    -0.371    -0.347 -0.2392  0.9166 -0.3202
              Bcc     0.0198     2.656     0.948     0.886  0.9710  0.2258 -0.0791
 
              Baa    -0.0055    -2.959    -1.056    -0.987  0.0164  0.3127  0.9497
    35 H(1)   Bbb    -0.0051    -2.709    -0.967    -0.904 -0.0773  0.9474 -0.3106
              Bcc     0.0106     5.668     2.023     1.891  0.9969  0.0684 -0.0397
 
              Baa    -0.0244    -3.270    -1.167    -1.091 -0.0557  0.9577 -0.2825
    36 C(13)  Bbb    -0.0184    -2.466    -0.880    -0.823  0.0349  0.2846  0.9580
              Bcc     0.0427     5.736     2.047     1.913  0.9978  0.0435 -0.0493
 
              Baa    -0.0228   -12.186    -4.348    -4.065  0.0856  0.4916  0.8666
    37 H(1)   Bbb    -0.0218   -11.624    -4.148    -3.877  0.1807  0.8477 -0.4987
              Bcc     0.0446    23.810     8.496     7.942  0.9798 -0.1992  0.0162
 
              Baa    -0.0045    -0.608    -0.217    -0.203  0.1675  0.9749 -0.1464
    38 C(13)  Bbb    -0.0045    -0.602    -0.215    -0.201 -0.4425  0.2070  0.8725
              Bcc     0.0090     1.209     0.432     0.403  0.8810 -0.0814  0.4661
 
              Baa    -0.0038    -2.021    -0.721    -0.674  0.2460  0.8850 -0.3953
    39 H(1)   Bbb    -0.0036    -1.913    -0.683    -0.638 -0.2415  0.4509  0.8593
              Bcc     0.0074     3.934     1.404     1.312  0.9387 -0.1159  0.3247
 
              Baa    -0.0031    -1.628    -0.581    -0.543 -0.4556 -0.3851  0.8025
    40 H(1)   Bbb    -0.0029    -1.530    -0.546    -0.510 -0.2361  0.9216  0.3082
              Bcc     0.0059     3.158     1.127     1.053  0.8583  0.0490  0.5108
 
              Baa    -0.0035    -1.878    -0.670    -0.626 -0.4848  0.3063  0.8193
    41 H(1)   Bbb    -0.0034    -1.804    -0.644    -0.602  0.3435  0.9281 -0.1437
              Bcc     0.0069     3.682     1.314     1.228  0.8044 -0.2118  0.5551
 
              Baa    -0.0043    -0.573    -0.204    -0.191  0.5330  0.8460  0.0142
    42 C(13)  Bbb    -0.0043    -0.571    -0.204    -0.190  0.1822 -0.1312  0.9745
              Bcc     0.0085     1.144     0.408     0.382  0.8263 -0.5168 -0.2240
 
              Baa    -0.0036    -1.896    -0.676    -0.632  0.5653  0.5389  0.6245
    43 H(1)   Bbb    -0.0034    -1.808    -0.645    -0.603 -0.3229 -0.5521  0.7687
              Bcc     0.0069     3.703     1.321     1.235  0.7591 -0.6362 -0.1381
 
              Baa    -0.0029    -1.529    -0.546    -0.510  0.5266  0.8495 -0.0326
    44 H(1)   Bbb    -0.0027    -1.440    -0.514    -0.480  0.3175 -0.1610  0.9345
              Bcc     0.0056     2.969     1.059     0.990  0.7886 -0.5025 -0.3545
 
              Baa    -0.0034    -1.836    -0.655    -0.613  0.2249  0.7423 -0.6313
    45 H(1)   Bbb    -0.0033    -1.758    -0.627    -0.586  0.3613  0.5382  0.7615
              Bcc     0.0067     3.594     1.283     1.199  0.9049 -0.3993 -0.1471
 
              Baa    -0.2052    14.848     5.298     4.953 -0.6432  0.6642  0.3809
    46 O(17)  Bbb    -0.0916     6.626     2.364     2.210  0.7224  0.6914  0.0143
              Bcc     0.2968   -21.475    -7.663    -7.163  0.2539 -0.2844  0.9245
 
              Baa    -0.2090    15.124     5.397     5.045  0.0572 -0.3339  0.9409
    47 O(17)  Bbb    -0.1052     7.613     2.717     2.539  0.8679  0.4823  0.1184
              Bcc     0.3142   -22.737    -8.113    -7.584 -0.4934  0.8099  0.3174
 
              Baa    -0.0614   -32.738   -11.682   -10.920  0.8272  0.4542 -0.3308
    48 H(1)   Bbb    -0.0494   -26.359    -9.406    -8.792  0.5471 -0.5169  0.6584
              Bcc     0.1108    59.098    21.088    19.713 -0.1280  0.7256  0.6761
 
              Baa    -0.0616   -32.856   -11.724   -10.960  0.8294  0.1248  0.5446
    49 H(1)   Bbb    -0.0498   -26.553    -9.475    -8.857 -0.5431 -0.0484  0.8382
              Bcc     0.1113    59.409    21.199    19.817 -0.1310  0.9910 -0.0277
 
              Baa    -0.0605   -32.289   -11.522   -10.771  0.3451  0.9367  0.0584
    50 H(1)   Bbb    -0.0497   -26.515    -9.461    -8.844 -0.6250  0.1830  0.7588
              Bcc     0.1102    58.804    20.983    19.615  0.7001 -0.2984  0.6487
 
              Baa    -0.0610   -32.558   -11.617   -10.860  0.9070  0.2800 -0.3145
    51 H(1)   Bbb    -0.0494   -26.340    -9.399    -8.786 -0.3345  0.9328 -0.1340
              Bcc     0.1104    58.897    21.016    19.646  0.2559  0.2267  0.9398
 

 ---------------------------------------------------------------------------------

 D1PCM: PCM CHGder 1st derivatives, ID1Alg=3 FixD1E=F DoIter=F DoCFld=F I1PDM=0.
 Calling FoFJK, ICntrl=      2127 FMM=F ISym2X=0 I1Cent= 0 IOpClX= 1 NMat=1 NMatS=1 NMatT=0.
 ***** Axes restored to original set *****
 -------------------------------------------------------------------
 Center     Atomic                   Forces (Hartrees/Bohr)
 Number     Number              X              Y              Z
 -------------------------------------------------------------------
      1       25          -0.030512879   -0.156875938   -0.016956402
      2        8          -0.120175367    0.127816442    0.069252635
      3        1           0.118874534   -0.136299132   -0.067824589
      4        7           0.006544685    0.009062207   -0.002440594
      5        7           0.008737489    0.003736238    0.006798129
      6        7          -0.005208195    0.013079502   -0.000651038
      7        7          -0.007097345    0.003900451    0.002138249
      8        7          -0.000804165   -0.005768851   -0.002107311
      9        7           0.000793432   -0.003054773   -0.000519690
     10        6          -0.072703940   -0.100769672   -0.008142178
     11        1           0.076466286    0.107596949    0.006343663
     12        6          -0.081762395    0.029475682   -0.090599054
     13        1           0.083499877   -0.033922271    0.096899489
     14        6          -0.009489335   -0.009814881   -0.003493790
     15        6           0.032630739   -0.116209397    0.011109776
     16        1          -0.023428486    0.129562783   -0.015218043
     17        6           0.119273953   -0.010880040   -0.030212696
     18        1          -0.128883321    0.004847172    0.033922522
     19        6           0.004493644   -0.013074949    0.000247076
     20        6           0.002498429    0.010152262    0.000683072
     21        6           0.001635862    0.006294882    0.007964403
     22        6           0.048199470    0.106067487   -0.049921462
     23        1          -0.050611299   -0.108604576    0.058819205
     24        6           0.030526761    0.096617332    0.063542750
     25        1          -0.030856682   -0.108665042   -0.075588157
     26        6          -0.022236214    0.000150630    0.122950798
     27        1           0.022461521    0.002002614   -0.130762668
     28        6           0.001699245    0.007821775    0.003335880
     29        6          -0.000390470   -0.005531117    0.002705958
     30        6           0.013170623    0.096703791    0.084673417
     31        1          -0.015414668   -0.101686524   -0.085341312
     32        6          -0.020163708   -0.026654432    0.116429899
     33        1           0.021091025    0.019153909   -0.133232766
     34        6          -0.036269046   -0.110337534    0.037929042
     35        1           0.040383018    0.122097593   -0.039608202
     36        6          -0.020112886   -0.084666954   -0.082687513
     37        1           0.022108568    0.097226677    0.094066772
     38        6           0.007243318    0.073718932   -0.047055001
     39        1          -0.091632399   -0.001009786    0.031927588
     40        1           0.062911445   -0.004918759    0.073960805
     41        1           0.015612059   -0.076467402   -0.061022060
     42        6           0.039991512    0.073217165   -0.026994148
     43        1           0.012757389   -0.067237350   -0.069655542
     44        1          -0.093815898    0.017588546    0.014911394
     45        1           0.044170987   -0.030123036    0.082124336
     46        8          -0.044377276    0.066822902   -0.009159342
     47        8           0.062366176    0.049621118    0.023171092
     48        1           0.013271757    0.005924420    0.001384826
     49        1           0.011885874    0.009667297    0.008373397
     50        1          -0.008780366    0.013345435   -0.004764721
     51        1          -0.010573340    0.009300222   -0.001707894
 -------------------------------------------------------------------
 Cartesian Forces:  Max     0.156875938 RMS     0.060088173

 GradGradGradGradGradGradGradGradGradGradGradGradGradGradGradGradGradGrad
 Berny optimization.
 FormGI is forming the generalized inverse of G from B-inverse, IUseBI=4.
 Internal  Forces:  Max     0.193103471 RMS     0.034823713
 Search for a local minimum.
 Step number   1 out of a maximum of  276
 All quantities printed in internal units (Hartrees-Bohrs-Radians)
 Mixed Optimization -- RFO/linear search
 Second derivative matrix not updated -- first step.
 ITU=  0
     Eigenvalues ---    0.00535   0.00539   0.00756   0.00791   0.00824
     Eigenvalues ---    0.01128   0.01333   0.01365   0.01465   0.01478
     Eigenvalues ---    0.01534   0.01542   0.01594   0.01747   0.01856
     Eigenvalues ---    0.02000   0.02040   0.02124   0.02235   0.02238
     Eigenvalues ---    0.02245   0.02261   0.02310   0.02314   0.02326
     Eigenvalues ---    0.02334   0.02353   0.02362   0.02372   0.02378
     Eigenvalues ---    0.02395   0.02412   0.02420   0.02439   0.02460
     Eigenvalues ---    0.02469   0.02532   0.02608   0.02839   0.03554
     Eigenvalues ---    0.04673   0.05858   0.06306   0.06834   0.07534
     Eigenvalues ---    0.07552   0.07562   0.07570   0.07708   0.08148
     Eigenvalues ---    0.08657   0.10505   0.12289   0.13833   0.14176
     Eigenvalues ---    0.14800   0.16000   0.16000   0.16000   0.16000
     Eigenvalues ---    0.16000   0.16000   0.16000   0.16000   0.16000
     Eigenvalues ---    0.16000   0.16000   0.16000   0.16000   0.16000
     Eigenvalues ---    0.16000   0.16000   0.16000   0.16000   0.16400
     Eigenvalues ---    0.16991   0.18285   0.20954   0.21693   0.22052
     Eigenvalues ---    0.22117   0.22202   0.22477   0.22665   0.22683
     Eigenvalues ---    0.22771   0.23577   0.24343   0.24441   0.24726
     Eigenvalues ---    0.24741   0.24852   0.24891   0.24892   0.24967
     Eigenvalues ---    0.24979   0.27772   0.29294   0.30643   0.34289
     Eigenvalues ---    0.35973   0.36271   0.43816   0.43972   0.44139
     Eigenvalues ---    0.44548   0.45205   0.46038   0.46314   0.46807
     Eigenvalues ---    0.47273   0.48036   0.48470   0.49215   0.49556
     Eigenvalues ---    0.50360   0.50451   0.51159   0.51307   0.51347
     Eigenvalues ---    0.51383   0.51449   0.51483   0.53324   0.53751
     Eigenvalues ---    0.53996   0.54196   0.55003   0.55350   0.55473
     Eigenvalues ---    0.55489   0.56484   0.57238   0.57561   0.57582
     Eigenvalues ---    0.57627   0.57634   0.57670   0.57687   0.57695
     Eigenvalues ---    0.57730   0.57749   0.57789   0.57821   0.60255
     Eigenvalues ---    0.60629   0.91994
 RFO step:  Lambda=-3.58956725D-01 EMin= 5.34795434D-03
 Linear search not attempted -- first point.
 Maximum step size (   0.300) exceeded in Quadratic search.
    -- Step size scaled by   0.467
 Iteration  1 RMS(Cart)=  0.03059177 RMS(Int)=  0.00015538
 Iteration  2 RMS(Cart)=  0.00025921 RMS(Int)=  0.00001576
 Iteration  3 RMS(Cart)=  0.00000008 RMS(Int)=  0.00001576
 Variable       Old X    -DE/DX   Delta X   Delta X   Delta X     New X
                                 (Linear)    (Quad)   (Total)
    R1        3.45827   0.10879   0.00000   0.08797   0.08798   3.54625
    R2        3.45827   0.11596   0.00000   0.09348   0.09348   3.55175
    R3        1.58727   0.19310   0.00000   0.07057   0.07057   1.65784
    R4        2.63778   0.00849   0.00000   0.00483   0.00483   2.64261
    R5        2.59575   0.00401   0.00000   0.00199   0.00198   2.59773
    R6        2.48671   0.00880   0.00000   0.00416   0.00416   2.49087
    R7        2.59771   0.00358   0.00000   0.00200   0.00201   2.59972
    R8        2.57003   0.00573   0.00000   0.00292   0.00292   2.57295
    R9        2.76959   0.00751   0.00000   0.00486   0.00486   2.77446
   R10        2.60995   0.00090   0.00000   0.00058   0.00058   2.61053
   R11        2.48717   0.01398   0.00000   0.00663   0.00663   2.49379
   R12        2.59717   0.00490   0.00000   0.00260   0.00260   2.59978
   R13        2.56222   0.00381   0.00000   0.00192   0.00192   2.56413
   R14        2.77424   0.00456   0.00000   0.00296   0.00296   2.77721
   R15        2.52670   0.00268   0.00000   0.00102   0.00103   2.52773
   R16        2.53934   0.00716   0.00000   0.00334   0.00335   2.54269
   R17        2.53740   0.00257   0.00000   0.00103   0.00103   2.53843
   R18        2.51452   0.00709   0.00000   0.00330   0.00331   2.51783
   R19        1.79571   0.13007   0.00000   0.06503   0.06502   1.86074
   R20        2.55792   0.01079   0.00000   0.00571   0.00571   2.56364
   R21        3.83795   0.00028   0.00000   0.00088   0.00088   3.83883
   R22        1.79533   0.13184   0.00000   0.06585   0.06585   1.86118
   R23        2.89145   0.00268   0.00000   0.00172   0.00171   2.89316
   R24        1.79563   0.13232   0.00000   0.06612   0.06612   1.86175
   R25        2.55330   0.01552   0.00000   0.00803   0.00803   2.56133
   R26        1.79408   0.13288   0.00000   0.06627   0.06627   1.86034
   R27        2.86700   0.00709   0.00000   0.00498   0.00498   2.87198
   R28        2.92471   0.00617   0.00000   0.00435   0.00436   2.92907
   R29        2.61618   0.00829   0.00000   0.00459   0.00459   2.62077
   R30        1.79483   0.13346   0.00000   0.06662   0.06662   1.86145
   R31        2.60461   0.01375   0.00000   0.00771   0.00771   2.61232
   R32        1.79512   0.13591   0.00000   0.06787   0.06787   1.86299
   R33        2.60405   0.00787   0.00000   0.00449   0.00448   2.60854
   R34        1.79624   0.13266   0.00000   0.06634   0.06634   1.86258
   R35        2.62188   0.00821   0.00000   0.00459   0.00459   2.62648
   R36        2.79905   0.00372   0.00000   0.00228   0.00228   2.80133
   R37        2.62911   0.00577   0.00000   0.00300   0.00300   2.63211
   R38        1.79519   0.13363   0.00000   0.06674   0.06674   1.86193
   R39        2.61599   0.00947   0.00000   0.00530   0.00530   2.62129
   R40        1.79467   0.13623   0.00000   0.06799   0.06799   1.86266
   R41        2.59575   0.01958   0.00000   0.01090   0.01090   2.60665
   R42        1.79569   0.13455   0.00000   0.06724   0.06724   1.86293
   R43        2.60087   0.01300   0.00000   0.00731   0.00731   2.60819
   R44        1.79525   0.13615   0.00000   0.06800   0.06800   1.86325
   R45        4.11849   0.00469   0.00000   0.00569   0.00568   4.12418
   R46        1.85269   0.09704   0.00000   0.05201   0.05201   1.90470
   R47        1.85230   0.09710   0.00000   0.05202   0.05202   1.90431
   R48        1.85130   0.09904   0.00000   0.05299   0.05299   1.90430
   R49        1.85097   0.09765   0.00000   0.05223   0.05223   1.90320
   R50        1.85414   0.09644   0.00000   0.05177   0.05177   1.90591
   R51        1.85195   0.09799   0.00000   0.05247   0.05247   1.90442
   R52        1.81402   0.01122   0.00000   0.00585   0.00585   1.81987
   R53        1.81414   0.00773   0.00000   0.00395   0.00395   1.81810
   R54        1.81408   0.00781   0.00000   0.00425   0.00426   1.81834
   R55        1.81400   0.00937   0.00000   0.00479   0.00479   1.81880
    A1        1.56743  -0.00441   0.00000  -0.00312  -0.00313   1.56430
    A2        1.91087   0.00700   0.00000   0.00631   0.00631   1.91717
    A3        1.85989   0.00181   0.00000   0.00161   0.00162   1.86151
    A4        1.86330   0.00367   0.00000   0.00257   0.00257   1.86586
    A5        2.11541   0.00268   0.00000   0.00218   0.00219   2.11759
    A6        2.30208  -0.00638   0.00000  -0.00478  -0.00478   2.29730
    A7        1.84001   0.00494   0.00000   0.00399   0.00399   1.84400
    A8        1.85393   0.00379   0.00000   0.00275   0.00275   1.85668
    A9        2.14311   0.00094   0.00000   0.00080   0.00080   2.14391
   A10        2.28534  -0.00474   0.00000  -0.00357  -0.00357   2.28178
   A11        2.06242   0.00529   0.00000   0.00395   0.00394   2.06636
   A12        2.06165   0.00812   0.00000   0.00597   0.00596   2.06762
   A13        2.18819  -0.01198   0.00000  -0.01083  -0.01084   2.17734
   A14        1.90659  -0.00053   0.00000  -0.00042  -0.00042   1.90617
   A15        2.18840   0.01251   0.00000   0.01126   0.01127   2.19967
   A16        1.84587  -0.01356   0.00000  -0.01154  -0.01155   1.83431
   A17        1.86246  -0.00177   0.00000  -0.00139  -0.00139   1.86107
   A18        2.21022  -0.00936   0.00000  -0.00853  -0.00853   2.20169
   A19        2.21050   0.01114   0.00000   0.00992   0.00992   2.22043
   A20        1.93235  -0.00314   0.00000  -0.00235  -0.00234   1.93001
   A21        2.14541   0.01007   0.00000   0.00688   0.00686   2.15228
   A22        2.20471  -0.00694   0.00000  -0.00455  -0.00454   2.20017
   A23        2.18636  -0.00485   0.00000  -0.00462  -0.00462   2.18174
   A24        1.91225  -0.00367   0.00000  -0.00280  -0.00280   1.90945
   A25        2.18458   0.00852   0.00000   0.00742   0.00742   2.19200
   A26        1.86604  -0.00018   0.00000  -0.00016  -0.00016   1.86588
   A27        2.20865  -0.01007   0.00000  -0.00907  -0.00907   2.19959
   A28        2.20849   0.01025   0.00000   0.00923   0.00923   2.21772
   A29        1.95243  -0.00488   0.00000  -0.00378  -0.00378   1.94865
   A30        2.11103   0.00854   0.00000   0.00661   0.00661   2.11764
   A31        2.21591  -0.00354   0.00000  -0.00268  -0.00268   2.21323
   A32        1.93137  -0.00397   0.00000  -0.00367  -0.00365   1.92771
   A33        1.89980  -0.00143   0.00000  -0.00198  -0.00198   1.89782
   A34        1.93706  -0.00351   0.00000  -0.00347  -0.00347   1.93358
   A35        1.89292   0.00097   0.00000   0.00120   0.00117   1.89410
   A36        1.95299   0.00507   0.00000   0.00432   0.00430   1.95730
   A37        1.84659   0.00315   0.00000   0.00389   0.00389   1.85048
   A38        2.04146   0.01192   0.00000   0.00858   0.00861   2.05007
   A39        2.15050  -0.00507   0.00000  -0.00399  -0.00399   2.14651
   A40        2.08884  -0.00685   0.00000  -0.00459  -0.00461   2.08423
   A41        2.11353  -0.00056   0.00000  -0.00032  -0.00033   2.11321
   A42        2.05665   0.00364   0.00000   0.00291   0.00292   2.05957
   A43        2.11300  -0.00308   0.00000  -0.00259  -0.00259   2.11041
   A44        2.09442   0.00168   0.00000   0.00125   0.00125   2.09568
   A45        2.09326  -0.00298   0.00000  -0.00216  -0.00216   2.09110
   A46        2.09550   0.00129   0.00000   0.00090   0.00090   2.09640
   A47        2.10704  -0.00098   0.00000  -0.00091  -0.00091   2.10613
   A48        2.06977  -0.00028   0.00000  -0.00021  -0.00021   2.06956
   A49        2.10638   0.00127   0.00000   0.00112   0.00112   2.10750
   A50        2.13138  -0.00063   0.00000  -0.00053  -0.00052   2.13086
   A51        2.02233   0.00438   0.00000   0.00262   0.00265   2.02497
   A52        2.12915  -0.00378   0.00000  -0.00213  -0.00216   2.12699
   A53        2.02141   0.00056   0.00000   0.00004   0.00006   2.02147
   A54        2.12535  -0.00199   0.00000  -0.00193  -0.00194   2.12341
   A55        2.13642   0.00142   0.00000   0.00189   0.00187   2.13828
   A56        2.10568  -0.00015   0.00000   0.00014   0.00014   2.10582
   A57        2.07251   0.00194   0.00000   0.00120   0.00120   2.07371
   A58        2.10499  -0.00179   0.00000  -0.00134  -0.00134   2.10365
   A59        2.09953  -0.00045   0.00000  -0.00066  -0.00066   2.09887
   A60        2.08421  -0.00120   0.00000  -0.00056  -0.00057   2.08365
   A61        2.09945   0.00165   0.00000   0.00122   0.00123   2.10067
   A62        2.11025   0.00280   0.00000   0.00209   0.00209   2.11233
   A63        2.06190  -0.00222   0.00000  -0.00112  -0.00112   2.06078
   A64        2.11104  -0.00059   0.00000  -0.00097  -0.00097   2.11007
   A65        2.15943  -0.00454   0.00000  -0.00342  -0.00341   2.15602
   A66        2.06205  -0.00790   0.00000  -0.00759  -0.00759   2.05446
   A67        2.06171   0.01244   0.00000   0.01101   0.01100   2.07271
   A68        1.86683  -0.00384   0.00000  -0.00369  -0.00370   1.86313
   A69        1.91055   0.00119   0.00000   0.00118   0.00117   1.91173
   A70        1.91081  -0.00745   0.00000  -0.00687  -0.00687   1.90394
   A71        1.91132   0.00316   0.00000   0.00291   0.00291   1.91423
   A72        1.90976   0.00228   0.00000   0.00194   0.00193   1.91169
   A73        1.91048   0.00018   0.00000   0.00049   0.00048   1.91096
   A74        1.91087   0.00064   0.00000   0.00037   0.00037   1.91124
   A75        1.91216   0.00129   0.00000   0.00120   0.00120   1.91336
   A76        1.91025  -0.00785   0.00000  -0.00716  -0.00716   1.90309
   A77        1.91160   0.00115   0.00000   0.00108   0.00108   1.91268
   A78        1.90959   0.00266   0.00000   0.00230   0.00230   1.91190
   A79        1.91128  -0.00003   0.00000   0.00014   0.00014   1.91142
   A80        1.90892   0.00278   0.00000   0.00242   0.00242   1.91134
   A81        1.91059   0.01449   0.00000   0.01457   0.01453   1.92512
   A82        1.91055   0.00805   0.00000   0.00863   0.00862   1.91917
   A83        1.91066  -0.00722   0.00000  -0.00633  -0.00640   1.90427
   A84        1.91065   0.01140   0.00000   0.01191   0.01189   1.92254
   A85        1.91061   0.01369   0.00000   0.01377   0.01374   1.92434
   A86        1.91071  -0.00763   0.00000  -0.00669  -0.00679   1.90392
   A87        2.25191   0.00128   0.00000   0.00106   0.00102   2.25292
   A88        2.35799   0.00142   0.00000   0.00168   0.00166   2.35964
    D1        0.81666  -0.00258   0.00000  -0.00298  -0.00305   0.81361
    D2        2.91101   0.00237   0.00000   0.00347   0.00354   2.91455
    D3        3.01429   0.00877   0.00000   0.00998   0.01004   3.02433
    D4        0.91981   0.00275   0.00000   0.00244   0.00234   0.92215
    D5       -1.33795  -0.00065   0.00000  -0.00028  -0.00028  -1.33823
    D6        2.86664   0.00143   0.00000   0.00169   0.00169   2.86834
    D7        0.84121   0.00045   0.00000   0.00012   0.00011   0.84133
    D8       -3.13983   0.00131   0.00000   0.00156   0.00155  -3.13828
    D9        0.00410   0.00033   0.00000   0.00045   0.00046   0.00455
   D10        0.00772  -0.00111   0.00000  -0.00126  -0.00126   0.00646
   D11        3.11119  -0.00173   0.00000  -0.00188  -0.00188   3.10931
   D12        0.01817  -0.00113   0.00000  -0.00120  -0.00119   0.01698
   D13       -3.12494  -0.00096   0.00000  -0.00109  -0.00109  -3.12603
   D14       -3.05744  -0.00044   0.00000  -0.00058  -0.00058  -3.05801
   D15        0.08263  -0.00026   0.00000  -0.00047  -0.00047   0.08216
   D16       -0.01635   0.00140   0.00000   0.00155   0.00155  -0.01481
   D17       -3.11822   0.00159   0.00000   0.00189   0.00188  -3.11634
   D18        3.04940   0.00117   0.00000   0.00127   0.00127   3.05067
   D19       -0.05247   0.00135   0.00000   0.00161   0.00160  -0.05087
   D20        2.14331  -0.00127   0.00000  -0.00134  -0.00134   2.14197
   D21        0.04993  -0.00023   0.00000  -0.00023  -0.00023   0.04970
   D22       -2.04529   0.00161   0.00000   0.00176   0.00176  -2.04353
   D23       -0.91336  -0.00096   0.00000  -0.00098  -0.00098  -0.91434
   D24       -3.00674   0.00008   0.00000   0.00013   0.00013  -3.00661
   D25        1.18123   0.00192   0.00000   0.00212   0.00212   1.18335
   D26        3.12949  -0.00118   0.00000  -0.00145  -0.00145   3.12804
   D27       -0.01078  -0.00041   0.00000  -0.00049  -0.00050  -0.01127
   D28        0.01545   0.00035   0.00000   0.00042   0.00042   0.01587
   D29        3.06948   0.00148   0.00000   0.00197   0.00198   3.07146
   D30        0.00679  -0.00008   0.00000  -0.00010  -0.00010   0.00670
   D31       -3.13630   0.00063   0.00000   0.00075   0.00074  -3.13556
   D32        3.10944  -0.00051   0.00000  -0.00054  -0.00054   3.10890
   D33       -0.03366   0.00021   0.00000   0.00031   0.00030  -0.03335
   D34       -0.01426  -0.00012   0.00000  -0.00017  -0.00018  -0.01443
   D35       -3.06186  -0.00208   0.00000  -0.00241  -0.00240  -3.06426
   D36       -3.11250   0.00015   0.00000   0.00016   0.00016  -3.11235
   D37        0.12308  -0.00181   0.00000  -0.00207  -0.00207   0.12101
   D38        2.18975  -0.00068   0.00000  -0.00072  -0.00072   2.18903
   D39        0.09593   0.00009   0.00000   0.00012   0.00012   0.09604
   D40       -1.99672   0.00079   0.00000   0.00087   0.00087  -1.99585
   D41       -1.00136  -0.00097   0.00000  -0.00108  -0.00108  -1.00244
   D42       -3.09518  -0.00019   0.00000  -0.00025  -0.00025  -3.09543
   D43        1.09536   0.00051   0.00000   0.00050   0.00050   1.09586
   D44       -3.12253   0.00082   0.00000   0.00064   0.00063  -3.12190
   D45       -0.05538   0.00041   0.00000   0.00052   0.00052  -0.05486
   D46        0.00481  -0.00175   0.00000  -0.00192  -0.00192   0.00289
   D47        3.11951  -0.00314   0.00000  -0.00344  -0.00343   3.11608
   D48        3.12674   0.00267   0.00000   0.00323   0.00323   3.12997
   D49       -0.01862   0.00054   0.00000   0.00076   0.00076  -0.01786
   D50        0.04839  -0.00208   0.00000  -0.00241  -0.00241   0.04598
   D51       -3.09304  -0.00216   0.00000  -0.00263  -0.00263  -3.09567
   D52       -0.29525  -0.00233   0.00000  -0.00185  -0.00180  -0.29706
   D53        2.84363  -0.00122   0.00000  -0.00060  -0.00055   2.84308
   D54       -0.01395   0.00054   0.00000   0.00050   0.00049  -0.01346
   D55        3.12916   0.00038   0.00000   0.00040   0.00040   3.12957
   D56        3.12998  -0.00040   0.00000  -0.00057  -0.00058   3.12940
   D57       -0.01009  -0.00056   0.00000  -0.00066  -0.00067  -0.01076
   D58        1.32340  -0.00681   0.00000  -0.00765  -0.00762   1.31578
   D59       -3.11416  -0.00043   0.00000  -0.00026  -0.00025  -3.11440
   D60       -1.03142  -0.00393   0.00000  -0.00412  -0.00411  -1.03553
   D61        0.99894   0.00340   0.00000   0.00383   0.00386   1.00279
   D62       -0.01683  -0.00098   0.00000  -0.00087  -0.00086  -0.01769
   D63        2.06591  -0.00448   0.00000  -0.00474  -0.00473   2.06118
   D64       -2.18692   0.00285   0.00000   0.00322   0.00324  -2.18368
   D65        0.00235   0.00033   0.00000   0.00037   0.00037   0.00272
   D66       -3.13774  -0.00037   0.00000  -0.00045  -0.00046  -3.13820
   D67       -3.13792   0.00111   0.00000   0.00134   0.00134  -3.13657
   D68        0.00518   0.00041   0.00000   0.00051   0.00051   0.00569
   D69        3.06690  -0.00162   0.00000  -0.00193  -0.00192   3.06498
   D70        0.96444   0.00345   0.00000   0.00296   0.00296   0.96741
   D71       -1.13350  -0.00475   0.00000  -0.00489  -0.00489  -1.13840
   D72       -0.17643  -0.00022   0.00000  -0.00007  -0.00007  -0.17650
   D73       -2.27889   0.00484   0.00000   0.00482   0.00482  -2.27407
   D74        1.90634  -0.00336   0.00000  -0.00303  -0.00304   1.90331
   D75       -3.07141  -0.00305   0.00000  -0.00341  -0.00339  -3.07481
   D76        0.14186  -0.00270   0.00000  -0.00329  -0.00328   0.13858
   D77       -0.90450  -0.00713   0.00000  -0.00760  -0.00760  -0.91209
   D78        2.30878  -0.00678   0.00000  -0.00749  -0.00749   2.30129
   D79        1.15373  -0.00135   0.00000  -0.00150  -0.00148   1.15225
   D80       -1.91618  -0.00100   0.00000  -0.00138  -0.00137  -1.91755
   D81       -3.09390   0.00060   0.00000   0.00071   0.00071  -3.09319
   D82        0.04852   0.00139   0.00000   0.00149   0.00149   0.05001
   D83       -0.02868   0.00094   0.00000   0.00112   0.00112  -0.02755
   D84        3.11374   0.00173   0.00000   0.00190   0.00191   3.11564
   D85       -3.13119  -0.00090   0.00000  -0.00098  -0.00098  -3.13217
   D86        0.00921  -0.00193   0.00000  -0.00217  -0.00216   0.00705
   D87        0.01122  -0.00011   0.00000  -0.00020  -0.00020   0.01102
   D88       -3.13156  -0.00115   0.00000  -0.00139  -0.00138  -3.13294
   D89        3.08446   0.00258   0.00000   0.00296   0.00295   3.08741
   D90       -0.05569   0.00056   0.00000   0.00075   0.00075  -0.05494
   D91       -0.05832   0.00154   0.00000   0.00177   0.00177  -0.05655
   D92        3.08471  -0.00048   0.00000  -0.00043  -0.00043   3.08428
   D93        0.04993   0.00148   0.00000   0.00145   0.00145   0.05137
   D94       -3.06314   0.00283   0.00000   0.00299   0.00298  -3.06016
   D95       -3.09023  -0.00054   0.00000  -0.00075  -0.00075  -3.09098
   D96        0.07989   0.00081   0.00000   0.00078   0.00077   0.08067
   D97       -0.00967  -0.00395   0.00000  -0.00444  -0.00444  -0.01411
   D98        3.13572  -0.00179   0.00000  -0.00195  -0.00194   3.13378
   D99        3.10507  -0.00529   0.00000  -0.00593  -0.00592   3.09915
   D100      -0.03273  -0.00313   0.00000  -0.00343  -0.00342  -0.03615
   D101       3.11660   0.00098   0.00000   0.00114   0.00114   3.11774
   D102      -0.02477   0.00117   0.00000   0.00130   0.00130  -0.02347
   D103      -0.02901  -0.00130   0.00000  -0.00150  -0.00150  -0.03051
   D104       3.11280  -0.00111   0.00000  -0.00134  -0.00134   3.11147
   D105      -3.10080  -0.00094   0.00000  -0.00110  -0.00110  -3.10190
   D106       0.04016  -0.00175   0.00000  -0.00202  -0.00202   0.03813
   D107       0.04101  -0.00075   0.00000  -0.00093  -0.00093   0.04008
   D108      -3.10121  -0.00156   0.00000  -0.00186  -0.00186  -3.10307
   D109       3.12772   0.00121   0.00000   0.00136   0.00135   3.12907
   D110      -0.01323   0.00050   0.00000   0.00063   0.00063  -0.01260
   D111      -0.01451   0.00039   0.00000   0.00043   0.00043  -0.01408
   D112       3.12773  -0.00031   0.00000  -0.00030  -0.00030   3.12743
   D113      -0.03260   0.00174   0.00000   0.00184   0.00183  -0.03077
   D114       3.10883   0.00182   0.00000   0.00205   0.00205   3.11088
   D115       3.10964   0.00103   0.00000   0.00111   0.00111   3.11075
   D116      -0.03212   0.00111   0.00000   0.00133   0.00133  -0.03079
   D117      -0.78788  -0.00129   0.00000  -0.00062  -0.00060  -0.78848
   D118       2.35387  -0.00137   0.00000  -0.00082  -0.00081   2.35306
   D119       0.87191  -0.00401   0.00000  -0.00386  -0.00382   0.86809
   D120       0.28948   0.00361   0.00000   0.00421   0.00422   0.29369
   D121      -1.80481  -0.01070   0.00000  -0.01140  -0.01138  -1.81618
   D122      -1.29196  -0.00944   0.00000  -0.01009  -0.01005  -1.30201
   D123       0.80246   0.00964   0.00000   0.00998   0.00996   0.81242
         Item               Value     Threshold  Converged?
 Maximum Force            0.193103     0.000450     NO 
 RMS     Force            0.034824     0.000300     NO 
 Maximum Displacement     0.127438     0.001800     NO 
 RMS     Displacement     0.030642     0.001200     NO 
 Predicted change in Energy=-1.449015D-01
 GradGradGradGradGradGradGradGradGradGradGradGradGradGradGradGradGradGrad

 Stoichiometry    C19H22MnN6O3(2+,6)
 Framework group  C1[X(C19H22MnN6O3)]
 Deg. of freedom   147
 Full point group                 C1      NOp   1
 Largest Abelian subgroup         C1      NOp   1
 Largest concise Abelian subgroup C1      NOp   1
                         Standard orientation:                         
 ---------------------------------------------------------------------
 Center     Atomic      Atomic             Coordinates (Angstroms)
 Number     Number       Type             X           Y           Z
 ---------------------------------------------------------------------
      1         25           0        0.799507   -1.202643    0.480269
      2          8           0       -3.077722    1.308674   -0.685329
      3          1           0       -3.008728    1.636876   -1.495984
      4          7           0       -0.909728   -1.624558   -0.881863
      5          7           0       -2.852031   -1.257477   -1.854349
      6          7           0       -0.927921   -0.310097    1.724900
      7          7           0       -2.714163    0.952961    2.068196
      8          7           0        0.541338    0.894713   -0.491167
      9          7           0        2.865486   -0.298448   -0.002322
     10          6           0       -1.250981   -2.734583   -1.617449
     11          1           0       -0.708033   -3.553434   -1.682596
     12          6           0       -2.441424   -2.515581   -2.230062
     13          1           0       -2.926015   -3.130574   -2.827536
     14          6           0       -1.882911   -0.750372   -1.043506
     15          6           0       -1.164758   -0.223314    3.083108
     16          1           0       -0.622646   -0.659877    3.780344
     17          6           0       -2.255969    0.550456    3.301369
     18          1           0       -2.652155    0.785724    4.171329
     19          6           0       -1.883087    0.396881    1.151019
     20          6           0       -1.909546    0.615656   -0.352707
     21          6           0       -0.654333    1.462510   -0.684034
     22          6           0       -0.808264    2.783283   -1.078026
     23          1           0       -1.702802    3.184670   -1.172817
     24          6           0        0.332122    3.520754   -1.336148
     25          1           0        0.258384    4.464792   -1.610489
     26          6           0        1.573994    2.932334   -1.205924
     27          1           0        2.393263    3.432213   -1.430416
     28          6           0        1.643890    1.620947   -0.750820
     29          6           0        2.940261    0.952088   -0.487063
     30          6           0        4.164603    1.575226   -0.716687
     31          1           0        4.202442    2.485672   -1.091454
     32          6           0        5.331231    0.890931   -0.408718
     33          1           0        6.208136    1.324055   -0.531199
     34          6           0        5.252124   -0.399601    0.071861
     35          1           0        6.066011   -0.911939    0.288514
     36          6           0        3.999575   -0.954038    0.241147
     37          1           0        3.931885   -1.884895    0.559112
     38          6           0       -4.162931   -0.731106   -2.254385
     39          1           0       -4.688890   -0.476758   -1.433056
     40          1           0       -4.660988   -1.441698   -2.766727
     41          1           0       -4.038775    0.080402   -2.838784
     42          6           0       -3.916696    1.780040    1.895924
     43          1           0       -3.688542    2.601073    1.359114
     44          1           0       -4.259715    2.054984    2.803641
     45          1           0       -4.625610    1.249449    1.414749
     46          8           0        1.493016   -1.583117    2.181999
     47          8           0        1.447875   -2.854227   -0.139758
     48          1           0        1.141427   -3.014723   -1.037645
     49          1           0        1.141681   -3.567353    0.429485
     50          1           0        2.396017   -1.909842    2.109416
     51          1           0        1.488367   -0.788107    2.723817
 ---------------------------------------------------------------------
 Rotational constants (GHZ):           0.2427858           0.1355381           0.1262670
 Standard basis: 6-311G(d) (5D, 7F)
 There are   650 symmetry adapted cartesian basis functions of A   symmetry.
 There are   616 symmetry adapted basis functions of A   symmetry.
   616 basis functions,  1087 primitive gaussians,   650 cartesian basis functions
   115 alpha electrons      110 beta electrons
       nuclear repulsion energy      3552.2126219991 Hartrees.
 NAtoms=   51 NActive=   51 NUniq=   51 SFac= 1.00D+00 NAtFMM=   60 NAOKFM=F Big=F
 Integral buffers will be    131072 words long.
 Raffenetti 2 integral format.
 Two-electron integral symmetry is turned on.
 Nuclear repulsion after empirical dispersion term =     3552.0789346630 Hartrees.
 ------------------------------------------------------------------------------
 Polarizable Continuum Model (PCM)
 =================================
 Model                : PCM.
 Atomic radii         : UFF (Universal Force Field).
 Polarization charges : Total charges.
 Charge compensation  : None.
 Solution method      : On-the-fly selection.
 Cavity type          : SAS (Solvent Accessible Surface) (Alpha=1.000).
 Cavity algorithm     : GePol (No added spheres)
                        Default sphere list used, NSphG=   51.
                        Lebedev-Laikov grids with approx.  5.0 points / Ang**2.
                        Smoothing algorithm: York/Karplus (Gamma=1.0000).
                        Polarization charges: spherical gaussians, with
                                              point-specific exponents (IZeta= 3).
                        Self-potential: point-specific (ISelfS= 7).
                        Self-field    : sphere-specific E.n sum rule (ISelfD= 2).
 1st derivatives      : Analytical E(r).r(x)/FMM algorithm (CHGder, D1EAlg=3).
                        Cavity 1st derivative terms included.
 Solvent              : Acetonitrile, Eps=  35.688000 Eps(inf)=   1.806874
                        RSolv=   2.155000 Ang.
 ------------------------------------------------------------------------------
 One-electron integrals computed using PRISM.
 NBasis=   616 RedAO= T EigKep=  2.22D-04  NBF=   616
 NBsUse=   616 1.00D-06 EigRej= -1.00D+00 NBFU=   616
 Initial guess from the checkpoint file:  "1.chk"
 B after Tr=     0.000000    0.000000   -0.000000
         Rot=    0.999987   -0.002415   -0.000663    0.004415 Ang=  -0.58 deg.
 Initial guess <Sx>= 0.0000 <Sy>= 0.0000 <Sz>= 2.5000 <S**2>= 8.7530 S= 2.5005
 ExpMin= 3.96D-02 ExpMax= 2.44D+05 ExpMxC= 8.22D+03 IAcc=3 IRadAn=         5 AccDes= 0.00D+00
 Harris functional with IExCor=  402 and IRadAn=       5 diagonalized for initial guess.
 HarFok:  IExCor=  402 AccDes= 0.00D+00 IRadAn=         5 IDoV= 1 UseB2=F ITyADJ=14
 ICtDFT=  3500011 ScaDFX=  1.000000  1.000000  1.000000  1.000000
 FoFCou: FMM=F IPFlag=           0 FMFlag=      100000 FMFlg1=           0
         NFxFlg=           0 DoJE=T BraDBF=F KetDBF=T FulRan=T
         wScrn=  0.000000 ICntrl=       500 IOpCl=  0 I1Cent=   200000004 NGrid=           0
         NMat0=    1 NMatS0=      1 NMatT0=    0 NMatD0=    1 NMtDS0=    0 NMtDT0=    0
 Petite list used in FoFCou.
 Requested convergence on RMS density matrix=1.00D-08 within  32 cycles.
 Requested convergence on MAX density matrix=1.00D-06.
 Requested convergence on             energy=1.00D-06.
 No special actions if energy rises.
 Inv3:  Mode=1 IEnd=   132707403.
 Iteration    1 A*A^-1 deviation from unit magnitude is 3.33D-15 for   1265.
 Iteration    1 A*A^-1 deviation from orthogonality  is 2.33D-15 for   5931   1891.
 Iteration    1 A^-1*A deviation from unit magnitude is 3.55D-15 for   1279.
 Iteration    1 A^-1*A deviation from orthogonality  is 2.69D-15 for   2128     58.
 Error on total polarization charges = -0.00108
 SCF Done:  E(UB3LYP) =  -2442.46641317     A.U. after   14 cycles
            NFock= 14  Conv=0.98D-08     -V/T= 2.0008
 <Sx>= 0.0000 <Sy>= 0.0000 <Sz>= 2.5000 <S**2>= 8.7529 S= 2.5005
 <L.S>=  0.00000000000    
 Annihilation of the first spin contaminant:
 S**2 before annihilation     8.7529,   after     8.7500
 QCSCF skips out because SCF is already converged.
 D1PCM: PCM CHGder 1st derivatives, ID1Alg=3 FixD1E=F DoIter=F DoCFld=F I1PDM=0.
 Calling FoFJK, ICntrl=      2127 FMM=F ISym2X=0 I1Cent= 0 IOpClX= 1 NMat=1 NMatS=1 NMatT=0.
 ***** Axes restored to original set *****
 -------------------------------------------------------------------
 Center     Atomic                   Forces (Hartrees/Bohr)
 Number     Number              X              Y              Z
 -------------------------------------------------------------------
      1       25          -0.021763177   -0.120172590   -0.013829205
      2        8          -0.073853541    0.077681415    0.041845467
      3        1           0.072034243   -0.082945117   -0.040552366
      4        7           0.004237752    0.006196902   -0.002886273
      5        7           0.006980845    0.001921986    0.006611244
      6        7          -0.003814029    0.008730596   -0.000566094
      7        7          -0.006290013    0.003079436    0.002234970
      8        7          -0.001016175   -0.005461077   -0.001500304
      9        7           0.000820140   -0.002189863    0.001537880
     10        6          -0.047572577   -0.066659223   -0.006073009
     11        1           0.050287663    0.070970933    0.004871999
     12        6          -0.051720873    0.023700891   -0.060328657
     13        1           0.052324054   -0.025776474    0.064060624
     14        6          -0.006884805   -0.008945377   -0.002237665
     15        6           0.021019618   -0.076387026    0.006326140
     16        1          -0.013490568    0.085183048   -0.009194857
     17        6           0.078186975   -0.003385149   -0.020613745
     18        1          -0.084174751   -0.000372798    0.023032610
     19        6           0.002402618   -0.011161298    0.000128354
     20        6           0.002963172    0.008914904    0.000108408
     21        6           0.000520353    0.003272543    0.006303956
     22        6           0.032639811    0.070208266   -0.032742407
     23        1          -0.033905024   -0.070906918    0.038123475
     24        6           0.020103593    0.062486598    0.040423919
     25        1          -0.019846290   -0.071723544   -0.049043604
     26        6          -0.014532209    0.000492158    0.081626110
     27        1           0.013824130    0.000719364   -0.085783623
     28        6           0.001604327    0.006719177    0.001813814
     29        6           0.000117921   -0.003942300    0.001998561
     30        6           0.008366347    0.064386228    0.055561512
     31        1          -0.009789193   -0.066542346   -0.056022310
     32        6          -0.013328963   -0.017589726    0.076051210
     33        1           0.014176000    0.011747050   -0.087362891
     34        6          -0.023311108   -0.072801965    0.024612014
     35        1           0.026037126    0.080204054   -0.026117589
     36        6          -0.012633386   -0.054645550   -0.054850352
     37        1           0.013992397    0.063666360    0.062548315
     38        6           0.004244533    0.050624457   -0.032760911
     39        1          -0.062379102   -0.000706508    0.021516487
     40        1           0.042801017   -0.003883593    0.050487442
     41        1           0.011215283   -0.052351039   -0.041226685
     42        6           0.027974279    0.049715824   -0.018300464
     43        1           0.008459971   -0.045541915   -0.047591759
     44        1          -0.063967074    0.012352078    0.010202996
     45        1           0.029952511   -0.021195144    0.055777250
     46        8          -0.031915888    0.052204115   -0.010119892
     47        8           0.045153672    0.038636848    0.019499124
     48        1           0.009624421    0.006244697    0.000125360
     49        1           0.010673820    0.007167907    0.005478086
     50        1          -0.009014356    0.009620932   -0.002558811
     51        1          -0.007535490    0.008437773   -0.000643852
 -------------------------------------------------------------------
 Cartesian Forces:  Max     0.120172590 RMS     0.039815140

 GradGradGradGradGradGradGradGradGradGradGradGradGradGradGradGradGradGrad
 Berny optimization.
 Using GEDIIS/GDIIS optimizer.
 FormGI is forming the generalized inverse of G from B-inverse, IUseBI=4.
 Internal  Forces:  Max     0.117071563 RMS     0.023151270
 Search for a local minimum.
 Step number   2 out of a maximum of  276
 All quantities printed in internal units (Hartrees-Bohrs-Radians)
 Mixed Optimization -- RFO/linear search
 Update second derivatives using D2CorX and points    1    2
 DE= -1.39D-01 DEPred=-1.45D-01 R= 9.61D-01
 TightC=F SS=  1.41D+00  RLast= 3.02D-01 DXNew= 5.0454D-01 9.0526D-01
 Trust test= 9.61D-01 RLast= 3.02D-01 DXMaxT set to 5.05D-01
 ITU=  1  0
 Use linear search instead of GDIIS.
 Linear search step of   0.600 exceeds DXMaxT=   0.505 but not scaled.
 Quartic linear search produced a step of  2.00000.
 Iteration  1 RMS(Cart)=  0.06116015 RMS(Int)=  0.00059014
 Iteration  2 RMS(Cart)=  0.00102314 RMS(Int)=  0.00009341
 Iteration  3 RMS(Cart)=  0.00000115 RMS(Int)=  0.00009341
 Iteration  4 RMS(Cart)=  0.00000000 RMS(Int)=  0.00009341
 Variable       Old X    -DE/DX   Delta X   Delta X   Delta X     New X
                                 (Linear)    (Quad)   (Total)
    R1        3.54625   0.08309   0.17595   0.00000   0.17599   3.72224
    R2        3.55175   0.08731   0.18697   0.00000   0.18700   3.73876
    R3        1.65784   0.11707   0.14113   0.00000   0.14113   1.79897
    R4        2.64261   0.00568   0.00965   0.00000   0.00965   2.65226
    R5        2.59773   0.00311   0.00396   0.00000   0.00392   2.60165
    R6        2.49087   0.00757   0.00831   0.00000   0.00828   2.49915
    R7        2.59972   0.00254   0.00401   0.00000   0.00403   2.60375
    R8        2.57295   0.00427   0.00584   0.00000   0.00584   2.57880
    R9        2.77446   0.00535   0.00973   0.00000   0.00973   2.78419
   R10        2.61053  -0.00058   0.00115   0.00000   0.00115   2.61168
   R11        2.49379   0.00895   0.01325   0.00000   0.01326   2.50705
   R12        2.59978   0.00346   0.00521   0.00000   0.00520   2.60498
   R13        2.56413   0.00289   0.00383   0.00000   0.00384   2.56797
   R14        2.77721   0.00314   0.00593   0.00000   0.00593   2.78313
   R15        2.52773   0.00233   0.00206   0.00000   0.00211   2.52985
   R16        2.54269   0.00475   0.00670   0.00000   0.00676   2.54944
   R17        2.53843   0.00372   0.00206   0.00000   0.00207   2.54050
   R18        2.51783   0.00726   0.00662   0.00000   0.00666   2.52449
   R19        1.86074   0.08751   0.13005   0.00000   0.13002   1.99076
   R20        2.56364   0.00792   0.01143   0.00000   0.01143   2.57507
   R21        3.83883   0.00175   0.00176   0.00000   0.00176   3.84059
   R22        1.86118   0.08609   0.13171   0.00000   0.13171   1.99289
   R23        2.89316   0.00143   0.00343   0.00000   0.00339   2.89655
   R24        1.86175   0.08648   0.13224   0.00000   0.13224   1.99398
   R25        2.56133   0.01090   0.01607   0.00000   0.01606   2.57739
   R26        1.86034   0.08673   0.13253   0.00000   0.13253   1.99287
   R27        2.87198   0.00369   0.00996   0.00000   0.00996   2.88195
   R28        2.92907   0.00358   0.00872   0.00000   0.00874   2.93782
   R29        2.62077   0.00523   0.00919   0.00000   0.00919   2.62996
   R30        1.86145   0.08732   0.13324   0.00000   0.13324   1.99468
   R31        2.61232   0.00912   0.01541   0.00000   0.01538   2.62770
   R32        1.86299   0.08912   0.13574   0.00000   0.13574   1.99873
   R33        2.60854   0.00542   0.00897   0.00000   0.00893   2.61747
   R34        1.86258   0.08686   0.13268   0.00000   0.13268   1.99527
   R35        2.62648   0.00612   0.00919   0.00000   0.00919   2.63566
   R36        2.80133   0.00405   0.00457   0.00000   0.00458   2.80592
   R37        2.63211   0.00433   0.00601   0.00000   0.00601   2.63812
   R38        1.86193   0.08752   0.13348   0.00000   0.13348   1.99540
   R39        2.62129   0.00516   0.01060   0.00000   0.01058   2.63187
   R40        1.86266   0.08927   0.13598   0.00000   0.13598   1.99864
   R41        2.60665   0.01231   0.02179   0.00000   0.02177   2.62842
   R42        1.86293   0.08826   0.13448   0.00000   0.13448   1.99741
   R43        2.60819   0.00875   0.01463   0.00000   0.01463   2.62282
   R44        1.86325   0.08978   0.13600   0.00000   0.13599   1.99925
   R45        4.12418   0.00272   0.01137   0.00000   0.01131   4.13548
   R46        1.90470   0.06599   0.10402   0.00000   0.10402   2.00871
   R47        1.90431   0.06621   0.10403   0.00000   0.10403   2.00834
   R48        1.90430   0.06752   0.10599   0.00000   0.10599   2.01029
   R49        1.90320   0.06641   0.10446   0.00000   0.10446   2.00766
   R50        1.90591   0.06581   0.10355   0.00000   0.10355   2.00946
   R51        1.90442   0.06676   0.10495   0.00000   0.10495   2.00937
   R52        1.81987   0.00453   0.01170   0.00000   0.01167   1.83153
   R53        1.81810   0.00489   0.00791   0.00000   0.00791   1.82601
   R54        1.81834   0.00543   0.00851   0.00000   0.00856   1.82690
   R55        1.81880   0.00598   0.00959   0.00000   0.00959   1.82838
    A1        1.56430  -0.00502  -0.00626   0.00000  -0.00628   1.55802
    A2        1.91717   0.00427   0.01261   0.00000   0.01261   1.92979
    A3        1.86151   0.00152   0.00323   0.00000   0.00324   1.86474
    A4        1.86586   0.00179   0.00513   0.00000   0.00512   1.87098
    A5        2.11759   0.00166   0.00437   0.00000   0.00438   2.12197
    A6        2.29730  -0.00347  -0.00956   0.00000  -0.00956   2.28775
    A7        1.84400   0.00401   0.00798   0.00000   0.00798   1.85198
    A8        1.85668   0.00216   0.00550   0.00000   0.00550   1.86218
    A9        2.14391   0.00053   0.00160   0.00000   0.00160   2.14551
   A10        2.28178  -0.00270  -0.00713   0.00000  -0.00713   2.27464
   A11        2.06636   0.00480   0.00789   0.00000   0.00783   2.07419
   A12        2.06762   0.00408   0.01192   0.00000   0.01190   2.07951
   A13        2.17734  -0.00588  -0.02169   0.00000  -0.02175   2.15560
   A14        1.90617  -0.00137  -0.00085   0.00000  -0.00085   1.90532
   A15        2.19967   0.00725   0.02254   0.00000   0.02259   2.22227
   A16        1.83431  -0.00403  -0.02311   0.00000  -0.02320   1.81111
   A17        1.86107   0.00016  -0.00278   0.00000  -0.00279   1.85828
   A18        2.20169  -0.00913  -0.01707   0.00000  -0.01706   2.18463
   A19        2.22043   0.00897   0.01985   0.00000   0.01986   2.24028
   A20        1.93001  -0.00209  -0.00469   0.00000  -0.00468   1.92533
   A21        2.15228   0.00366   0.01373   0.00000   0.01363   2.16590
   A22        2.20017  -0.00158  -0.00908   0.00000  -0.00899   2.19119
   A23        2.18174  -0.00455  -0.00924   0.00000  -0.00924   2.17250
   A24        1.90945  -0.00277  -0.00560   0.00000  -0.00561   1.90384
   A25        2.19200   0.00732   0.01484   0.00000   0.01484   2.20684
   A26        1.86588   0.00000  -0.00033   0.00000  -0.00034   1.86554
   A27        2.19959  -0.00899  -0.01813   0.00000  -0.01813   2.18146
   A28        2.21772   0.00899   0.01846   0.00000   0.01846   2.23618
   A29        1.94865  -0.00341  -0.00756   0.00000  -0.00756   1.94109
   A30        2.11764   0.00274   0.01323   0.00000   0.01322   2.13086
   A31        2.21323   0.00079  -0.00536   0.00000  -0.00537   2.20786
   A32        1.92771  -0.00139  -0.00731   0.00000  -0.00724   1.92047
   A33        1.89782  -0.00171  -0.00396   0.00000  -0.00395   1.89387
   A34        1.93358  -0.00140  -0.00695   0.00000  -0.00696   1.92662
   A35        1.89410   0.00026   0.00235   0.00000   0.00220   1.89629
   A36        1.95730   0.00133   0.00861   0.00000   0.00851   1.96580
   A37        1.85048   0.00302   0.00779   0.00000   0.00780   1.85828
   A38        2.05007   0.00576   0.01722   0.00000   0.01737   2.06744
   A39        2.14651  -0.00368  -0.00798   0.00000  -0.00799   2.13853
   A40        2.08423  -0.00205  -0.00923   0.00000  -0.00938   2.07485
   A41        2.11321   0.00026  -0.00065   0.00000  -0.00067   2.11254
   A42        2.05957   0.00239   0.00583   0.00000   0.00586   2.06543
   A43        2.11041  -0.00266  -0.00518   0.00000  -0.00520   2.10521
   A44        2.09568   0.00120   0.00251   0.00000   0.00251   2.09819
   A45        2.09110  -0.00223  -0.00432   0.00000  -0.00433   2.08677
   A46        2.09640   0.00103   0.00181   0.00000   0.00181   2.09821
   A47        2.10613  -0.00161  -0.00182   0.00000  -0.00184   2.10429
   A48        2.06956   0.00097  -0.00042   0.00000  -0.00039   2.06916
   A49        2.10750   0.00064   0.00224   0.00000   0.00222   2.10972
   A50        2.13086  -0.00229  -0.00105   0.00000  -0.00104   2.12982
   A51        2.02497   0.00567   0.00529   0.00000   0.00541   2.03038
   A52        2.12699  -0.00339  -0.00432   0.00000  -0.00445   2.12254
   A53        2.02147   0.00364   0.00011   0.00000   0.00022   2.02169
   A54        2.12341  -0.00189  -0.00387   0.00000  -0.00390   2.11952
   A55        2.13828  -0.00175   0.00374   0.00000   0.00364   2.14192
   A56        2.10582  -0.00016   0.00028   0.00000   0.00028   2.10610
   A57        2.07371   0.00259   0.00241   0.00000   0.00241   2.07612
   A58        2.10365  -0.00242  -0.00268   0.00000  -0.00269   2.10097
   A59        2.09887  -0.00034  -0.00132   0.00000  -0.00132   2.09755
   A60        2.08365  -0.00092  -0.00113   0.00000  -0.00115   2.08250
   A61        2.10067   0.00126   0.00245   0.00000   0.00246   2.10313
   A62        2.11233   0.00192   0.00417   0.00000   0.00417   2.11650
   A63        2.06078  -0.00114  -0.00224   0.00000  -0.00222   2.05856
   A64        2.11007  -0.00078  -0.00194   0.00000  -0.00194   2.10813
   A65        2.15602  -0.00263  -0.00683   0.00000  -0.00680   2.14922
   A66        2.05446  -0.00475  -0.01518   0.00000  -0.01515   2.03931
   A67        2.07271   0.00738   0.02201   0.00000   0.02195   2.09466
   A68        1.86313  -0.00188  -0.00741   0.00000  -0.00749   1.85564
   A69        1.91173   0.00146   0.00235   0.00000   0.00233   1.91406
   A70        1.90394  -0.00590  -0.01374   0.00000  -0.01374   1.89020
   A71        1.91423   0.00311   0.00581   0.00000   0.00580   1.92003
   A72        1.91169   0.00149   0.00387   0.00000   0.00386   1.91555
   A73        1.91096  -0.00005   0.00096   0.00000   0.00093   1.91190
   A74        1.91124  -0.00012   0.00074   0.00000   0.00075   1.91199
   A75        1.91336   0.00147   0.00240   0.00000   0.00240   1.91575
   A76        1.90309  -0.00620  -0.01432   0.00000  -0.01432   1.88876
   A77        1.91268   0.00136   0.00216   0.00000   0.00216   1.91484
   A78        1.91190   0.00178   0.00460   0.00000   0.00460   1.91649
   A79        1.91142  -0.00031   0.00028   0.00000   0.00027   1.91169
   A80        1.91134   0.00188   0.00484   0.00000   0.00483   1.91618
   A81        1.92512   0.00847   0.02906   0.00000   0.02884   1.95396
   A82        1.91917   0.00665   0.01724   0.00000   0.01715   1.93632
   A83        1.90427  -0.00562  -0.01280   0.00000  -0.01321   1.89105
   A84        1.92254   0.00797   0.02379   0.00000   0.02364   1.94618
   A85        1.92434   0.01171   0.02747   0.00000   0.02725   1.95160
   A86        1.90392  -0.00635  -0.01359   0.00000  -0.01423   1.88969
   A87        2.25292   0.00164   0.00203   0.00000   0.00175   2.25467
   A88        2.35964  -0.00241   0.00331   0.00000   0.00319   2.36283
    D1        0.81361  -0.00144  -0.00611   0.00000  -0.00652   0.80709
    D2        2.91455   0.00125   0.00708   0.00000   0.00749   2.92205
    D3        3.02433   0.00718   0.02008   0.00000   0.02044   3.04476
    D4        0.92215   0.00242   0.00468   0.00000   0.00410   0.92625
    D5       -1.33823   0.00012  -0.00056   0.00000  -0.00057  -1.33881
    D6        2.86834   0.00168   0.00338   0.00000   0.00341   2.87175
    D7        0.84133  -0.00018   0.00023   0.00000   0.00021   0.84154
    D8       -3.13828   0.00116   0.00310   0.00000   0.00303  -3.13525
    D9        0.00455   0.00035   0.00092   0.00000   0.00094   0.00549
   D10        0.00646  -0.00094  -0.00252   0.00000  -0.00250   0.00396
   D11        3.10931  -0.00132  -0.00377   0.00000  -0.00375   3.10555
   D12        0.01698  -0.00086  -0.00239   0.00000  -0.00235   0.01463
   D13       -3.12603  -0.00081  -0.00217   0.00000  -0.00218  -3.12821
   D14       -3.05801  -0.00043  -0.00115   0.00000  -0.00113  -3.05914
   D15        0.08216  -0.00038  -0.00094   0.00000  -0.00096   0.08120
   D16       -0.01481   0.00114   0.00309   0.00000   0.00306  -0.01175
   D17       -3.11634   0.00139   0.00376   0.00000   0.00371  -3.11263
   D18        3.05067   0.00096   0.00253   0.00000   0.00252   3.05319
   D19       -0.05087   0.00121   0.00320   0.00000   0.00317  -0.04769
   D20        2.14197  -0.00110  -0.00268   0.00000  -0.00268   2.13929
   D21        0.04970  -0.00021  -0.00046   0.00000  -0.00046   0.04924
   D22       -2.04353   0.00166   0.00352   0.00000   0.00355  -2.03998
   D23       -0.91434  -0.00086  -0.00196   0.00000  -0.00198  -0.91632
   D24       -3.00661   0.00003   0.00026   0.00000   0.00024  -3.00637
   D25        1.18335   0.00190   0.00425   0.00000   0.00425   1.18760
   D26        3.12804  -0.00116  -0.00289   0.00000  -0.00288   3.12516
   D27       -0.01127  -0.00037  -0.00099   0.00000  -0.00100  -0.01227
   D28        0.01587   0.00038   0.00084   0.00000   0.00086   0.01672
   D29        3.07146   0.00172   0.00395   0.00000   0.00398   3.07544
   D30        0.00670   0.00002  -0.00019   0.00000  -0.00018   0.00651
   D31       -3.13556   0.00061   0.00148   0.00000   0.00146  -3.13410
   D32        3.10890  -0.00032  -0.00107   0.00000  -0.00106   3.10784
   D33       -0.03335   0.00027   0.00060   0.00000   0.00058  -0.03278
   D34       -0.01443  -0.00021  -0.00035   0.00000  -0.00036  -0.01480
   D35       -3.06426  -0.00175  -0.00480   0.00000  -0.00477  -3.06903
   D36       -3.11235   0.00005   0.00031   0.00000   0.00029  -3.11206
   D37        0.12101  -0.00149  -0.00414   0.00000  -0.00411   0.11690
   D38        2.18903  -0.00064  -0.00144   0.00000  -0.00144   2.18759
   D39        0.09604   0.00007   0.00023   0.00000   0.00023   0.09627
   D40       -1.99585   0.00073   0.00173   0.00000   0.00173  -1.99412
   D41       -1.00244  -0.00093  -0.00217   0.00000  -0.00216  -1.00461
   D42       -3.09543  -0.00021  -0.00050   0.00000  -0.00049  -3.09592
   D43        1.09586   0.00045   0.00100   0.00000   0.00101   1.09687
   D44       -3.12190  -0.00046   0.00127   0.00000   0.00124  -3.12065
   D45       -0.05486  -0.00003   0.00103   0.00000   0.00104  -0.05383
   D46        0.00289  -0.00097  -0.00384   0.00000  -0.00381  -0.00092
   D47        3.11608  -0.00115  -0.00687   0.00000  -0.00685   3.10922
   D48        3.12997   0.00093   0.00646   0.00000   0.00647   3.13644
   D49       -0.01786  -0.00000   0.00153   0.00000   0.00156  -0.01629
   D50        0.04598  -0.00179  -0.00482   0.00000  -0.00482   0.04115
   D51       -3.09567  -0.00113  -0.00527   0.00000  -0.00529  -3.10096
   D52       -0.29706  -0.00101  -0.00361   0.00000  -0.00331  -0.30037
   D53        2.84308  -0.00007  -0.00111   0.00000  -0.00085   2.84223
   D54       -0.01346   0.00034   0.00098   0.00000   0.00094  -0.01253
   D55        3.12957   0.00031   0.00081   0.00000   0.00080   3.13037
   D56        3.12940  -0.00047  -0.00116   0.00000  -0.00122   3.12818
   D57       -0.01076  -0.00050  -0.00134   0.00000  -0.00136  -0.01211
   D58        1.31578  -0.00292  -0.01524   0.00000  -0.01505   1.30073
   D59       -3.11440   0.00007  -0.00050   0.00000  -0.00044  -3.11485
   D60       -1.03553  -0.00268  -0.00822   0.00000  -0.00817  -1.04370
   D61        1.00279   0.00196   0.00771   0.00000   0.00786   1.01065
   D62       -0.01769  -0.00036  -0.00173   0.00000  -0.00167  -0.01936
   D63        2.06118  -0.00311  -0.00945   0.00000  -0.00940   2.05178
   D64       -2.18368   0.00153   0.00648   0.00000   0.00663  -2.17705
   D65        0.00272   0.00023   0.00074   0.00000   0.00074   0.00346
   D66       -3.13820  -0.00037  -0.00092   0.00000  -0.00095  -3.13915
   D67       -3.13657   0.00104   0.00268   0.00000   0.00271  -3.13387
   D68        0.00569   0.00044   0.00103   0.00000   0.00102   0.00671
   D69        3.06498  -0.00141  -0.00385   0.00000  -0.00383   3.06115
   D70        0.96741   0.00112   0.00592   0.00000   0.00591   0.97332
   D71       -1.13840  -0.00228  -0.00979   0.00000  -0.00981  -1.14821
   D72       -0.17650  -0.00004  -0.00013   0.00000  -0.00010  -0.17660
   D73       -2.27407   0.00249   0.00964   0.00000   0.00964  -2.26443
   D74        1.90331  -0.00091  -0.00607   0.00000  -0.00608   1.89723
   D75       -3.07481  -0.00194  -0.00679   0.00000  -0.00672  -3.08152
   D76        0.13858  -0.00227  -0.00657   0.00000  -0.00652   0.13206
   D77       -0.91209  -0.00382  -0.01519   0.00000  -0.01516  -0.92725
   D78        2.30129  -0.00415  -0.01497   0.00000  -0.01496   2.28633
   D79        1.15225  -0.00092  -0.00296   0.00000  -0.00285   1.14940
   D80       -1.91755  -0.00124  -0.00274   0.00000  -0.00265  -1.92020
   D81       -3.09319   0.00063   0.00141   0.00000   0.00139  -3.09180
   D82        0.05001   0.00117   0.00297   0.00000   0.00296   0.05297
   D83       -0.02755   0.00139   0.00225   0.00000   0.00228  -0.02528
   D84        3.11564   0.00192   0.00381   0.00000   0.00384   3.11949
   D85       -3.13217  -0.00083  -0.00196   0.00000  -0.00197  -3.13414
   D86        0.00705  -0.00139  -0.00432   0.00000  -0.00430   0.00275
   D87        0.01102  -0.00030  -0.00040   0.00000  -0.00041   0.01061
   D88       -3.13294  -0.00086  -0.00276   0.00000  -0.00275  -3.13569
   D89        3.08741   0.00170   0.00590   0.00000   0.00585   3.09326
   D90       -0.05494   0.00030   0.00150   0.00000   0.00148  -0.05346
   D91       -0.05655   0.00114   0.00354   0.00000   0.00351  -0.05304
   D92        3.08428  -0.00026  -0.00087   0.00000  -0.00086   3.08342
   D93        0.05137   0.00098   0.00289   0.00000   0.00285   0.05422
   D94       -3.06016   0.00101   0.00595   0.00000   0.00589  -3.05428
   D95       -3.09098  -0.00042  -0.00151   0.00000  -0.00154  -3.09252
   D96        0.08067  -0.00039   0.00155   0.00000   0.00150   0.08217
   D97       -0.01411  -0.00373  -0.00887   0.00000  -0.00883  -0.02294
   D98        3.13378  -0.00280  -0.00388   0.00000  -0.00383   3.12995
   D99        3.09915  -0.00389  -0.01184   0.00000  -0.01180   3.08735
   D100      -0.03615  -0.00295  -0.00685   0.00000  -0.00680  -0.04295
   D101       3.11774   0.00080   0.00227   0.00000   0.00226   3.12000
   D102      -0.02347   0.00151   0.00260   0.00000   0.00259  -0.02087
   D103      -0.03051  -0.00017  -0.00300   0.00000  -0.00299  -0.03351
   D104       3.11147   0.00054  -0.00267   0.00000  -0.00267   3.10880
   D105      -3.10190  -0.00119  -0.00220   0.00000  -0.00220  -3.10410
   D106       0.03813  -0.00149  -0.00404   0.00000  -0.00403   0.03410
   D107       0.04008  -0.00047  -0.00187   0.00000  -0.00187   0.03820
   D108      -3.10307  -0.00077  -0.00372   0.00000  -0.00371  -3.10678
   D109       3.12907   0.00071   0.00271   0.00000   0.00269   3.13176
   D110      -0.01260  -0.00003   0.00126   0.00000   0.00125  -0.01136
   D111      -0.01408   0.00041   0.00085   0.00000   0.00084  -0.01323
   D112       3.12743  -0.00033  -0.00060   0.00000  -0.00060   3.12684
   D113      -0.03077   0.00189   0.00366   0.00000   0.00361  -0.02715
   D114       3.11088   0.00122   0.00411   0.00000   0.00410   3.11498
   D115       3.11075   0.00115   0.00221   0.00000   0.00218   3.11293
   D116      -0.03079   0.00049   0.00266   0.00000   0.00267  -0.02813
   D117      -0.78848  -0.00439  -0.00120   0.00000  -0.00107  -0.78955
   D118       2.35306  -0.00377  -0.00162   0.00000  -0.00153   2.35154
   D119       0.86809  -0.00722  -0.00765   0.00000  -0.00744   0.86064
   D120       0.29369   0.00007   0.00843   0.00000   0.00844   0.30213
   D121      -1.81618  -0.00986  -0.02275   0.00000  -0.02259  -1.83877
   D122      -1.30201  -0.00686  -0.02011   0.00000  -0.01991  -1.32192
   D123       0.81242   0.00854   0.01992   0.00000   0.01977   0.83220
         Item               Value     Threshold  Converged?
 Maximum Force            0.117072     0.000450     NO 
 RMS     Force            0.023151     0.000300     NO 
 Maximum Displacement     0.255472     0.001800     NO 
 RMS     Displacement     0.061350     0.001200     NO 
 Predicted change in Energy=-1.138503D-01
 GradGradGradGradGradGradGradGradGradGradGradGradGradGradGradGradGradGrad

 Stoichiometry    C19H22MnN6O3(2+,6)
 Framework group  C1[X(C19H22MnN6O3)]
 Deg. of freedom   147
 Full point group                 C1      NOp   1
 Largest Abelian subgroup         C1      NOp   1
 Largest concise Abelian subgroup C1      NOp   1
                         Standard orientation:                         
 ---------------------------------------------------------------------
 Center     Atomic      Atomic             Coordinates (Angstroms)
 Number     Number       Type             X           Y           Z
 ---------------------------------------------------------------------
      1         25           0        0.734930   -1.161486    0.448885
      2          8           0       -3.038007    1.355710   -0.658097
      3          1           0       -2.966775    1.725738   -1.532319
      4          7           0       -0.969192   -1.655408   -0.919372
      5          7           0       -2.907773   -1.185969   -1.860541
      6          7           0       -0.937816   -0.362021    1.752995
      7          7           0       -2.689104    0.954116    2.088146
      8          7           0        0.586705    0.876396   -0.486954
      9          7           0        2.916621   -0.330355    0.003058
     10          6           0       -1.366851   -2.738256   -1.670841
     11          1           0       -0.809276   -3.628711   -1.748199
     12          6           0       -2.559761   -2.456002   -2.265954
     13          1           0       -3.129451   -3.065070   -2.911442
     14          6           0       -1.907891   -0.733011   -1.049796
     15          6           0       -1.183112   -0.286283    3.110982
     16          1           0       -0.618995   -0.787250    3.848675
     17          6           0       -2.258525    0.524750    3.325278
     18          1           0       -2.700169    0.790951    4.245188
     19          6           0       -1.867084    0.383213    1.168910
     20          6           0       -1.884342    0.623735   -0.336964
     21          6           0       -0.609444    1.450329   -0.665964
     22          6           0       -0.751308    2.780447   -1.050066
     23          1           0       -1.705808    3.221781   -1.141282
     24          6           0        0.397829    3.516928   -1.315809
     25          1           0        0.324805    4.532139   -1.603396
     26          6           0        1.638981    2.913858   -1.195977
     27          1           0        2.519438    3.445014   -1.435739
     28          6           0        1.698682    1.594824   -0.746680
     29          6           0        2.995062    0.918409   -0.488660
     30          6           0        4.226585    1.532454   -0.723612
     31          1           0        4.274249    2.506568   -1.128334
     32          6           0        5.394972    0.839482   -0.416459
     33          1           0        6.337561    1.298824   -0.554753
     34          6           0        5.307565   -0.458164    0.076576
     35          1           0        6.174515   -1.015354    0.311412
     36          6           0        4.043338   -1.002762    0.254094
     37          1           0        3.939211   -1.995615    0.604337
     38          6           0       -4.201109   -0.585151   -2.230672
     39          1           0       -4.732221   -0.309867   -1.352018
     40          1           0       -4.759580   -1.305608   -2.777051
     41          1           0       -4.042838    0.275733   -2.835235
     42          6           0       -3.865465    1.821435    1.906522
     43          1           0       -3.592247    2.686158    1.353062
     44          1           0       -4.220247    2.106035    2.867703
     45          1           0       -4.625138    1.290866    1.384959
     46          8           0        1.495500   -1.578269    2.217398
     47          8           0        1.350813   -2.924874   -0.203397
     48          1           0        1.043353   -3.096920   -1.103662
     49          1           0        1.044285   -3.645553    0.364752
     50          1           0        2.390806   -1.943275    2.149913
     51          1           0        1.530010   -0.788676    2.773321
 ---------------------------------------------------------------------
 Rotational constants (GHZ):           0.2416121           0.1334797           0.1249774
 Standard basis: 6-311G(d) (5D, 7F)
 There are   650 symmetry adapted cartesian basis functions of A   symmetry.
 There are   616 symmetry adapted basis functions of A   symmetry.
   616 basis functions,  1087 primitive gaussians,   650 cartesian basis functions
   115 alpha electrons      110 beta electrons
       nuclear repulsion energy      3528.1337293201 Hartrees.
 NAtoms=   51 NActive=   51 NUniq=   51 SFac= 1.00D+00 NAtFMM=   60 NAOKFM=F Big=F
 Integral buffers will be    131072 words long.
 Raffenetti 2 integral format.
 Two-electron integral symmetry is turned on.
 Nuclear repulsion after empirical dispersion term =     3528.0011982079 Hartrees.
 ------------------------------------------------------------------------------
 Polarizable Continuum Model (PCM)
 =================================
 Model                : PCM.
 Atomic radii         : UFF (Universal Force Field).
 Polarization charges : Total charges.
 Charge compensation  : None.
 Solution method      : On-the-fly selection.
 Cavity type          : SAS (Solvent Accessible Surface) (Alpha=1.000).
 Cavity algorithm     : GePol (No added spheres)
                        Default sphere list used, NSphG=   51.
                        Lebedev-Laikov grids with approx.  5.0 points / Ang**2.
                        Smoothing algorithm: York/Karplus (Gamma=1.0000).
                        Polarization charges: spherical gaussians, with
                                              point-specific exponents (IZeta= 3).
                        Self-potential: point-specific (ISelfS= 7).
                        Self-field    : sphere-specific E.n sum rule (ISelfD= 2).
 1st derivatives      : Analytical E(r).r(x)/FMM algorithm (CHGder, D1EAlg=3).
                        Cavity 1st derivative terms included.
 Solvent              : Acetonitrile, Eps=  35.688000 Eps(inf)=   1.806874
                        RSolv=   2.155000 Ang.
 ------------------------------------------------------------------------------
 One-electron integrals computed using PRISM.
 NBasis=   616 RedAO= T EigKep=  2.23D-04  NBF=   616
 NBsUse=   616 1.00D-06 EigRej= -1.00D+00 NBFU=   616
 Initial guess from the checkpoint file:  "1.chk"
 B after Tr=    -0.000000   -0.000000   -0.000000
         Rot=    0.999947   -0.005377   -0.001288    0.008635 Ang=  -1.18 deg.
 Initial guess <Sx>= 0.0000 <Sy>= 0.0000 <Sz>= 2.5000 <S**2>= 8.7530 S= 2.5005
 ExpMin= 3.96D-02 ExpMax= 2.44D+05 ExpMxC= 8.22D+03 IAcc=3 IRadAn=         5 AccDes= 0.00D+00
 Harris functional with IExCor=  402 and IRadAn=       5 diagonalized for initial guess.
 HarFok:  IExCor=  402 AccDes= 0.00D+00 IRadAn=         5 IDoV= 1 UseB2=F ITyADJ=14
 ICtDFT=  3500011 ScaDFX=  1.000000  1.000000  1.000000  1.000000
 FoFCou: FMM=F IPFlag=           0 FMFlag=      100000 FMFlg1=           0
         NFxFlg=           0 DoJE=T BraDBF=F KetDBF=T FulRan=T
         wScrn=  0.000000 ICntrl=       500 IOpCl=  0 I1Cent=   200000004 NGrid=           0
         NMat0=    1 NMatS0=      1 NMatT0=    0 NMatD0=    1 NMtDS0=    0 NMtDT0=    0
 Petite list used in FoFCou.
 Requested convergence on RMS density matrix=1.00D-08 within  32 cycles.
 Requested convergence on MAX density matrix=1.00D-06.
 Requested convergence on             energy=1.00D-06.
 No special actions if energy rises.
 Inv3:  Mode=1 IEnd=   131751387.
 Iteration    1 A*A^-1 deviation from unit magnitude is 3.55D-15 for   2032.
 Iteration    1 A*A^-1 deviation from orthogonality  is 2.44D-15 for   5751   3981.
 Iteration    1 A^-1*A deviation from unit magnitude is 3.89D-15 for   2919.
 Iteration    1 A^-1*A deviation from orthogonality  is 3.01D-15 for   4813   4449.
 Error on total polarization charges = -0.00091
 SCF Done:  E(UB3LYP) =  -2442.60145460     A.U. after   15 cycles
            NFock= 15  Conv=0.49D-08     -V/T= 2.0019
 <Sx>= 0.0000 <Sy>= 0.0000 <Sz>= 2.5000 <S**2>= 8.7529 S= 2.5005
 <L.S>=  0.00000000000    
 Annihilation of the first spin contaminant:
 S**2 before annihilation     8.7529,   after     8.7500
 QCSCF skips out because SCF is already converged.
 D1PCM: PCM CHGder 1st derivatives, ID1Alg=3 FixD1E=F DoIter=F DoCFld=F I1PDM=0.
 Calling FoFJK, ICntrl=      2127 FMM=F ISym2X=0 I1Cent= 0 IOpClX= 1 NMat=1 NMatS=1 NMatT=0.
 ***** Axes restored to original set *****
 -------------------------------------------------------------------
 Center     Atomic                   Forces (Hartrees/Bohr)
 Number     Number              X              Y              Z
 -------------------------------------------------------------------
      1       25          -0.007934930   -0.062013709   -0.008002629
      2        8          -0.011740213    0.009384979    0.004756114
      3        1           0.008901549   -0.007946428   -0.003676940
      4        7          -0.000410663    0.000634475   -0.003931832
      5        7           0.003580605   -0.001809745    0.006330863
      6        7          -0.001421696    0.000383259   -0.000384458
      7        7          -0.005007315    0.001252357    0.002475809
      8        7          -0.001568436   -0.006050402   -0.001097250
      9        7           0.001094689   -0.000306053    0.004565337
     10        6          -0.010688986   -0.016046774   -0.002575204
     11        1           0.011006499    0.015227812    0.002272841
     12        6          -0.008925871    0.012512248   -0.014878318
     13        1           0.007389755   -0.009806819    0.013525384
     14        6          -0.001605140   -0.007382765    0.000553784
     15        6           0.003689117   -0.018276800    0.000607957
     16        1           0.000811313    0.017865081   -0.001415690
     17        6           0.017848797    0.006045930   -0.005823175
     18        1          -0.016649528   -0.005297652    0.005846620
     19        6          -0.002162764   -0.007504181    0.000221937
     20        6           0.003894406    0.006144160   -0.000823742
     21        6          -0.001803126   -0.003440259    0.002938233
     22        6           0.009870937    0.017406166   -0.008006898
     23        1          -0.008824194   -0.014477334    0.006144862
     24        6           0.004941106    0.012402604    0.008012835
     25        1          -0.003483409   -0.015786414   -0.010041700
     26        6          -0.003769153   -0.000341022    0.021084328
     27        1           0.001102923   -0.000456076   -0.017790768
     28        6           0.001439271    0.004532907   -0.001459332
     29        6           0.001031620   -0.000981447    0.000392590
     30        6           0.002321851    0.016657379    0.012566777
     31        1          -0.002099963   -0.012851704   -0.012752898
     32        6          -0.003251696   -0.004618177    0.017877694
     33        1           0.003719478    0.001919968   -0.018497933
     34        6          -0.005314862   -0.018293050    0.004447754
     35        1           0.005494260    0.017137572   -0.005300522
     36        6          -0.003520806   -0.012163077   -0.014112119
     37        1           0.003878050    0.013992828    0.014440836
     38        6          -0.000752429    0.014915533   -0.010504548
     39        1          -0.014963961   -0.000781783    0.005827808
     40        1           0.011127894   -0.001354713    0.012444998
     41        1           0.004267994   -0.014368074   -0.008931941
     42        6           0.008877084    0.013311274   -0.005523464
     43        1           0.001338754   -0.011539609   -0.011500501
     44        1          -0.016093405    0.003644490    0.002585888
     45        1           0.006894095   -0.006196897    0.013956270
     46        8          -0.014449723    0.032071812   -0.012170887
     47        8           0.022136442    0.023783793    0.014614415
     48        1           0.002957456    0.006758233   -0.002411461
     49        1           0.008536228    0.002567778    0.000134203
     50        1          -0.009543458    0.002719096    0.001370593
     51        1          -0.002166445    0.006819230    0.001617480
 -------------------------------------------------------------------
 Cartesian Forces:  Max     0.062013709 RMS     0.010877678

 GradGradGradGradGradGradGradGradGradGradGradGradGradGradGradGradGradGrad
 Berny optimization.
 Using GEDIIS/GDIIS optimizer.
 FormGI is forming the generalized inverse of G from B-inverse, IUseBI=4.
 Internal  Forces:  Max     0.043294083 RMS     0.006905030
 Search for a local minimum.
 Step number   3 out of a maximum of  276
 All quantities printed in internal units (Hartrees-Bohrs-Radians)
 Mixed Optimization -- RFO/linear search
 Update second derivatives using D2CorX and points    2    3
 ITU=  0  1  0
 Use linear search instead of GDIIS.
     Eigenvalues ---    0.00532   0.00539   0.00748   0.00791   0.00824
     Eigenvalues ---    0.01125   0.01329   0.01387   0.01455   0.01463
     Eigenvalues ---    0.01539   0.01545   0.01602   0.01747   0.01855
     Eigenvalues ---    0.01998   0.02043   0.02127   0.02233   0.02236
     Eigenvalues ---    0.02245   0.02260   0.02310   0.02320   0.02329
     Eigenvalues ---    0.02335   0.02353   0.02362   0.02372   0.02378
     Eigenvalues ---    0.02399   0.02421   0.02421   0.02444   0.02460
     Eigenvalues ---    0.02473   0.02541   0.02601   0.02826   0.03568
     Eigenvalues ---    0.04672   0.05725   0.06119   0.06886   0.07507
     Eigenvalues ---    0.07514   0.07563   0.07678   0.07684   0.08251
     Eigenvalues ---    0.08536   0.10373   0.12343   0.13947   0.14296
     Eigenvalues ---    0.14903   0.15945   0.16000   0.16000   0.16000
     Eigenvalues ---    0.16000   0.16000   0.16000   0.16000   0.16000
     Eigenvalues ---    0.16000   0.16000   0.16000   0.16000   0.16000
     Eigenvalues ---    0.16000   0.16000   0.16000   0.16029   0.16449
     Eigenvalues ---    0.17041   0.18299   0.20765   0.21609   0.22056
     Eigenvalues ---    0.22126   0.22329   0.22482   0.22678   0.22691
     Eigenvalues ---    0.23395   0.23605   0.24363   0.24448   0.24728
     Eigenvalues ---    0.24751   0.24839   0.24890   0.24965   0.24975
     Eigenvalues ---    0.24993   0.27772   0.29287   0.30650   0.34280
     Eigenvalues ---    0.35975   0.36275   0.43869   0.44011   0.44138
     Eigenvalues ---    0.44565   0.45162   0.46024   0.46314   0.46865
     Eigenvalues ---    0.47335   0.48036   0.48455   0.49214   0.49549
     Eigenvalues ---    0.50121   0.50395   0.50660   0.51201   0.51322
     Eigenvalues ---    0.51365   0.51421   0.51473   0.53304   0.53615
     Eigenvalues ---    0.53881   0.53996   0.54493   0.55010   0.55462
     Eigenvalues ---    0.55482   0.55662   0.56523   0.57297   0.57573
     Eigenvalues ---    0.57628   0.57647   0.57677   0.57690   0.57701
     Eigenvalues ---    0.57725   0.57743   0.57806   0.57968   0.60297
     Eigenvalues ---    0.60682   0.89823
 RFO step:  Lambda=-4.24529526D-02 EMin= 5.32138027D-03
 Quartic linear search produced a step of  0.43880.
 Iteration  1 RMS(Cart)=  0.22771454 RMS(Int)=  0.01152429
 Iteration  2 RMS(Cart)=  0.05798102 RMS(Int)=  0.00176092
 Iteration  3 RMS(Cart)=  0.00183137 RMS(Int)=  0.00158120
 Iteration  4 RMS(Cart)=  0.00001617 RMS(Int)=  0.00158120
 Iteration  5 RMS(Cart)=  0.00000014 RMS(Int)=  0.00158120
 Variable       Old X    -DE/DX   Delta X   Delta X   Delta X     New X
                                 (Linear)    (Quad)   (Total)
    R1        3.72224   0.04328   0.07722   0.14549   0.22208   3.94432
    R2        3.73876   0.04329   0.08206   0.14899   0.23076   3.96952
    R3        1.79897   0.01237   0.06193  -0.01452   0.04741   1.84638
    R4        2.65226  -0.00018   0.00423  -0.00357   0.00067   2.65293
    R5        2.60165   0.00221   0.00172   0.00139   0.00382   2.60547
    R6        2.49915   0.00603   0.00363   0.00777   0.01221   2.51136
    R7        2.60375   0.00008   0.00177  -0.00159  -0.00079   2.60296
    R8        2.57880   0.00193   0.00256   0.00267   0.00487   2.58367
    R9        2.78419   0.00095   0.00427  -0.00031   0.00396   2.78815
   R10        2.61168  -0.00375   0.00050  -0.00995  -0.00945   2.60223
   R11        2.50705  -0.00099   0.00582  -0.00604  -0.00021   2.50685
   R12        2.60498   0.00048   0.00228   0.00005   0.00232   2.60730
   R13        2.56797   0.00137   0.00168   0.00213   0.00382   2.57179
   R14        2.78313   0.00016   0.00260  -0.00154   0.00106   2.78419
   R15        2.52985   0.00195   0.00093   0.00553   0.00573   2.53558
   R16        2.54944   0.00031   0.00296  -0.00131   0.00021   2.54965
   R17        2.54050   0.00692   0.00091   0.02065   0.02307   2.56358
   R18        2.52449   0.00825   0.00292   0.02017   0.02353   2.54802
   R19        1.99076   0.02534   0.05705   0.01656   0.07362   2.06438
   R20        2.57507   0.00207   0.00502   0.00086   0.00567   2.58074
   R21        3.84059   0.00408   0.00077   0.08394   0.08528   3.92587
   R22        1.99289   0.01698   0.05779   0.00115   0.05894   2.05183
   R23        2.89655   0.00050   0.00149  -0.00416  -0.00268   2.89387
   R24        1.99398   0.01728   0.05802   0.00166   0.05969   2.05367
   R25        2.57739   0.00177   0.00705  -0.00085   0.00618   2.58357
   R26        1.99287   0.01714   0.05815   0.00125   0.05940   2.05227
   R27        2.88195  -0.00242   0.00437  -0.01218  -0.00781   2.87414
   R28        2.93782   0.00010   0.00384  -0.00511  -0.00256   2.93525
   R29        2.62996  -0.00080   0.00403  -0.00543  -0.00170   2.62826
   R30        1.99468   0.01776   0.05846   0.00237   0.06084   2.05552
   R31        2.62770   0.00008   0.00675  -0.00628   0.00062   2.62832
   R32        1.99873   0.01900   0.05956   0.00438   0.06394   2.06267
   R33        2.61747   0.00049   0.00392  -0.00268   0.00169   2.61915
   R34        1.99527   0.01769   0.05822   0.00240   0.06062   2.05589
   R35        2.63566   0.00198   0.00403   0.00281   0.00710   2.64276
   R36        2.80592   0.00585   0.00201   0.02019   0.02190   2.82781
   R37        2.63812   0.00149   0.00264   0.00151   0.00386   2.64198
   R38        1.99540   0.01811   0.05857   0.00306   0.06163   2.05703
   R39        2.63187  -0.00361   0.00464  -0.01695  -0.01311   2.61876
   R40        1.99864   0.01894   0.05967   0.00418   0.06384   2.06249
   R41        2.62842  -0.00192   0.00955  -0.01539  -0.00634   2.62209
   R42        1.99741   0.01875   0.05901   0.00417   0.06318   2.06058
   R43        2.62282   0.00036   0.00642  -0.00302   0.00372   2.62655
   R44        1.99925   0.02199   0.05967   0.01351   0.07411   2.07335
   R45        4.13548  -0.00049   0.00496  -0.02391  -0.01744   4.11804
   R46        2.00871   0.01603   0.04564   0.00825   0.05389   2.06260
   R47        2.00834   0.01669   0.04565   0.00980   0.05544   2.06379
   R48        2.01029   0.01716   0.04651   0.01030   0.05681   2.06710
   R49        2.00766   0.01631   0.04584   0.00872   0.05456   2.06222
   R50        2.00946   0.01663   0.04544   0.00986   0.05529   2.06475
   R51        2.00937   0.01672   0.04605   0.00960   0.05565   2.06502
   R52        1.83153  -0.00835   0.00512  -0.02249  -0.01642   1.81511
   R53        1.82601  -0.00033   0.00347  -0.00297   0.00050   1.82650
   R54        1.82690   0.00052   0.00376  -0.00028   0.00277   1.82966
   R55        1.82838  -0.00030   0.00421  -0.00341   0.00079   1.82918
    A1        1.55802  -0.00166  -0.00276  -0.01578  -0.02214   1.53588
    A2        1.92979  -0.00146   0.00553  -0.01523  -0.00970   1.92009
    A3        1.86474   0.00101   0.00142   0.00528   0.00586   1.87060
    A4        1.87098  -0.00165   0.00225  -0.01248  -0.01007   1.86091
    A5        2.12197  -0.00106   0.00192  -0.00513  -0.00331   2.11866
    A6        2.28775   0.00272  -0.00419   0.01745   0.01316   2.30091
    A7        1.85198   0.00233   0.00350   0.00514   0.00869   1.86068
    A8        1.86218  -0.00106   0.00241  -0.00553  -0.00311   1.85907
    A9        2.14551  -0.00039   0.00070  -0.00313  -0.00245   2.14306
   A10        2.27464   0.00145  -0.00313   0.00848   0.00534   2.27998
   A11        2.07419   0.00493   0.00344   0.01650   0.02055   2.09475
   A12        2.07951  -0.00343   0.00522  -0.01965  -0.01516   2.06435
   A13        2.15560   0.00783  -0.00954   0.04963   0.04251   2.19810
   A14        1.90532  -0.00328  -0.00037  -0.01439  -0.01462   1.89070
   A15        2.22227  -0.00456   0.00991  -0.03524  -0.02792   2.19434
   A16        1.81111   0.01612  -0.01018   0.11208   0.10815   1.91926
   A17        1.85828   0.00444  -0.00123   0.01896   0.01802   1.87629
   A18        2.18463  -0.00892  -0.00749  -0.04352  -0.05115   2.13348
   A19        2.24028   0.00448   0.00871   0.02456   0.03313   2.27341
   A20        1.92533  -0.00051  -0.00205   0.00276   0.00087   1.92621
   A21        2.16590  -0.00779   0.00598  -0.04857  -0.03996   2.12594
   A22        2.19119   0.00830  -0.00394   0.04559   0.03883   2.23002
   A23        2.17250  -0.00409  -0.00405  -0.02201  -0.02610   2.14640
   A24        1.90384  -0.00097  -0.00246  -0.00305  -0.00554   1.89830
   A25        2.20684   0.00505   0.00651   0.02500   0.03148   2.23831
   A26        1.86554   0.00040  -0.00015   0.00336   0.00320   1.86874
   A27        2.18146  -0.00691  -0.00795  -0.03582  -0.04378   2.13768
   A28        2.23618   0.00651   0.00810   0.03246   0.04055   2.27673
   A29        1.94109  -0.00070  -0.00332  -0.00003  -0.00339   1.93769
   A30        2.13086  -0.00833   0.00580  -0.04095  -0.03528   2.09559
   A31        2.20786   0.00913  -0.00236   0.04262   0.04019   2.24805
   A32        1.92047   0.00324  -0.00318   0.03141   0.02718   1.94766
   A33        1.89387  -0.00256  -0.00173  -0.00806  -0.00963   1.88424
   A34        1.92662   0.00245  -0.00306   0.03145   0.03006   1.95668
   A35        1.89629  -0.00077   0.00096  -0.01795  -0.01613   1.88016
   A36        1.96580  -0.00520   0.00373  -0.04220  -0.03816   1.92764
   A37        1.85828   0.00277   0.00342   0.00417   0.00501   1.86329
   A38        2.06744  -0.00576   0.00762  -0.03167  -0.02727   2.04017
   A39        2.13853  -0.00179  -0.00350  -0.00137  -0.00444   2.13409
   A40        2.07485   0.00766  -0.00411   0.03476   0.03307   2.10793
   A41        2.11254   0.00198  -0.00029   0.01363   0.01370   2.12624
   A42        2.06543   0.00005   0.00257  -0.00369  -0.00188   2.06355
   A43        2.10521  -0.00203  -0.00228  -0.00991  -0.01183   2.09338
   A44        2.09819   0.00009   0.00110   0.00040   0.00149   2.09968
   A45        2.08677  -0.00043  -0.00190  -0.00271  -0.00460   2.08217
   A46        2.09821   0.00035   0.00079   0.00233   0.00312   2.10133
   A47        2.10429  -0.00297  -0.00081  -0.01675  -0.01757   2.08672
   A48        2.06916   0.00356  -0.00017   0.02029   0.02012   2.08929
   A49        2.10972  -0.00060   0.00098  -0.00351  -0.00254   2.10718
   A50        2.12982  -0.00636  -0.00046  -0.02887  -0.02968   2.10014
   A51        2.03038   0.00906   0.00238   0.05190   0.05331   2.08369
   A52        2.12254  -0.00264  -0.00195  -0.02182  -0.02323   2.09931
   A53        2.02169   0.01094   0.00010   0.06666   0.06723   2.08892
   A54        2.11952  -0.00224  -0.00171  -0.00516  -0.00635   2.11317
   A55        2.14192  -0.00868   0.00160  -0.06118  -0.06098   2.08094
   A56        2.10610  -0.00025   0.00012   0.00157   0.00162   2.10772
   A57        2.07612   0.00415   0.00106   0.01876   0.01970   2.09582
   A58        2.10097  -0.00390  -0.00118  -0.02034  -0.02156   2.07941
   A59        2.09755  -0.00021  -0.00058   0.00341   0.00293   2.10048
   A60        2.08250  -0.00018  -0.00050  -0.00892  -0.00968   2.07282
   A61        2.10313   0.00039   0.00108   0.00554   0.00672   2.10985
   A62        2.11650   0.00006   0.00183  -0.00160  -0.00020   2.11630
   A63        2.05856   0.00128  -0.00098   0.00936   0.00922   2.06778
   A64        2.10813  -0.00134  -0.00085  -0.00776  -0.00904   2.09909
   A65        2.14922   0.00049  -0.00298   0.00639   0.00268   2.15190
   A66        2.03931   0.00352  -0.00665   0.06810   0.06521   2.10452
   A67        2.09466  -0.00401   0.00963  -0.07446  -0.06877   2.02589
   A68        1.85564   0.00511  -0.00329   0.08495   0.08833   1.94397
   A69        1.91406   0.00201   0.00102   0.01447   0.01531   1.92937
   A70        1.89020  -0.00300  -0.00603  -0.01647  -0.02243   1.86776
   A71        1.92003   0.00302   0.00255   0.01743   0.01980   1.93983
   A72        1.91555  -0.00001   0.00169  -0.00356  -0.00180   1.91375
   A73        1.91190  -0.00044   0.00041   0.00392   0.00394   1.91583
   A74        1.91199  -0.00161   0.00033  -0.01604  -0.01563   1.89636
   A75        1.91575   0.00178   0.00105   0.01093   0.01193   1.92769
   A76        1.88876  -0.00301  -0.00629  -0.01424  -0.02048   1.86828
   A77        1.91484   0.00174   0.00095   0.01089   0.01178   1.92662
   A78        1.91649   0.00013   0.00202  -0.00293  -0.00087   1.91562
   A79        1.91169  -0.00081   0.00012  -0.00198  -0.00200   1.90969
   A80        1.91618   0.00017   0.00212  -0.00272  -0.00056   1.91562
   A81        1.95396  -0.00410   0.01265  -0.05283  -0.03727   1.91669
   A82        1.93632   0.00489   0.00753   0.04361   0.05183   1.98815
   A83        1.89105  -0.00302  -0.00580  -0.00168  -0.00647   1.88458
   A84        1.94618  -0.00018   0.01037   0.01790   0.02886   1.97505
   A85        1.95160   0.00716   0.01196   0.05489   0.06807   2.01967
   A86        1.88969  -0.00254  -0.00624  -0.00463  -0.01269   1.87700
   A87        2.25467   0.00274   0.00077   0.03488   0.04253   2.29721
   A88        2.36283  -0.01021   0.00140  -0.07381  -0.06664   2.29620
    D1        0.80709   0.00352  -0.00286   0.00506  -0.00151   0.80557
    D2        2.92205   0.00026   0.00329  -0.00296  -0.00036   2.92169
    D3        3.04476   0.00561   0.00897   0.08370   0.09588   3.14064
    D4        0.92625   0.00394   0.00180   0.03822   0.03711   0.96336
    D5       -1.33881   0.00151  -0.00025   0.01722   0.01653  -1.32228
    D6        2.87175   0.00210   0.00150   0.02554   0.02626   2.89800
    D7        0.84154  -0.00112   0.00009   0.00766   0.00897   0.85051
    D8       -3.13525   0.00028   0.00133   0.01147   0.01317  -3.12208
    D9        0.00549   0.00025   0.00041   0.00498   0.00511   0.01060
   D10        0.00396  -0.00050  -0.00110  -0.01059  -0.01215  -0.00819
   D11        3.10555  -0.00038  -0.00165  -0.01524  -0.01720   3.08835
   D12        0.01463  -0.00033  -0.00103  -0.00850  -0.01064   0.00399
   D13       -3.12821  -0.00032  -0.00096  -0.00898  -0.01028  -3.13849
   D14       -3.05914  -0.00048  -0.00050  -0.00718  -0.00833  -3.06747
   D15        0.08120  -0.00047  -0.00042  -0.00767  -0.00796   0.07324
   D16       -0.01175   0.00055   0.00134   0.01221   0.01442   0.00268
   D17       -3.11263   0.00089   0.00163   0.01962   0.02216  -3.09047
   D18        3.05319   0.00049   0.00111   0.00931   0.01072   3.06390
   D19       -0.04769   0.00083   0.00139   0.01672   0.01845  -0.02925
   D20        2.13929  -0.00080  -0.00118  -0.00448  -0.00615   2.13314
   D21        0.04924  -0.00016  -0.00020   0.00126   0.00074   0.04998
   D22       -2.03998   0.00184   0.00156   0.02052   0.02195  -2.01803
   D23       -0.91632  -0.00075  -0.00087  -0.00117  -0.00190  -0.91822
   D24       -3.00637  -0.00011   0.00011   0.00457   0.00499  -3.00138
   D25        1.18760   0.00189   0.00186   0.02383   0.02620   1.21380
   D26        3.12516  -0.00106  -0.00126  -0.01789  -0.01889   3.10627
   D27       -0.01227  -0.00024  -0.00044  -0.00380  -0.00440  -0.01667
   D28        0.01672   0.00041   0.00038   0.00635   0.00687   0.02360
   D29        3.07544   0.00210   0.00175   0.02876   0.02993   3.10536
   D30        0.00651   0.00024  -0.00008   0.00374   0.00363   0.01014
   D31       -3.13410   0.00057   0.00064   0.01035   0.01082  -3.12328
   D32        3.10784   0.00009  -0.00047  -0.00049  -0.00101   3.10683
   D33       -0.03278   0.00042   0.00025   0.00612   0.00618  -0.02659
   D34       -0.01480  -0.00039  -0.00016  -0.00636  -0.00655  -0.02135
   D35       -3.06903  -0.00112  -0.00209  -0.02497  -0.02747  -3.09649
   D36       -3.11206  -0.00015   0.00013  -0.00129  -0.00114  -3.11319
   D37        0.11690  -0.00089  -0.00181  -0.01990  -0.02205   0.09485
   D38        2.18759  -0.00059  -0.00063  -0.00554  -0.00622   2.18137
   D39        0.09627   0.00003   0.00010   0.00019   0.00032   0.09659
   D40       -1.99412   0.00062   0.00076   0.00568   0.00654  -1.98758
   D41       -1.00461  -0.00086  -0.00095  -0.01131  -0.01236  -1.01697
   D42       -3.09592  -0.00024  -0.00022  -0.00558  -0.00583  -3.10175
   D43        1.09687   0.00035   0.00044  -0.00009   0.00040   1.09726
   D44       -3.12065  -0.00279   0.00055  -0.03543  -0.03305   3.12948
   D45       -0.05383  -0.00085   0.00045  -0.00688  -0.00608  -0.05991
   D46       -0.00092   0.00058  -0.00167   0.01209   0.00961   0.00869
   D47        3.10922   0.00303  -0.00301   0.05464   0.05047  -3.12349
   D48        3.13644  -0.00289   0.00284  -0.04442  -0.04132   3.09512
   D49       -0.01629  -0.00124   0.00069  -0.01274  -0.01115  -0.02744
   D50        0.04115  -0.00117  -0.00212  -0.01470  -0.01738   0.02378
   D51       -3.10096   0.00141  -0.00232   0.03078   0.03001  -3.07096
   D52       -0.30037   0.00192  -0.00145   0.01134   0.00281  -0.29756
   D53        2.84223   0.00195  -0.00037   0.01903   0.01222   2.85446
   D54       -0.01253   0.00005   0.00041   0.00224   0.00354  -0.00898
   D55        3.13037   0.00005   0.00035   0.00281   0.00322   3.13359
   D56        3.12818   0.00003  -0.00054  -0.00451  -0.00446   3.12372
   D57       -0.01211   0.00003  -0.00059  -0.00394  -0.00478  -0.01689
   D58        1.30073   0.00837  -0.00660   0.17991   0.16673   1.46746
   D59       -3.11485   0.00103  -0.00019   0.00324   0.00138  -3.11346
   D60       -1.04370  -0.00065  -0.00359   0.00104  -0.00441  -1.04812
   D61        1.01065  -0.00085   0.00345  -0.03075  -0.02990   0.98075
   D62       -0.01936   0.00088  -0.00073  -0.00358  -0.00595  -0.02532
   D63        2.05178  -0.00080  -0.00412  -0.00579  -0.01175   2.04003
   D64       -2.17705  -0.00100   0.00291  -0.03758  -0.03724  -2.21429
   D65        0.00346  -0.00002   0.00032  -0.00005   0.00038   0.00384
   D66       -3.13915  -0.00037  -0.00042  -0.00698  -0.00766   3.13637
   D67       -3.13387   0.00085   0.00119   0.01454   0.01604  -3.11783
   D68        0.00671   0.00050   0.00045   0.00761   0.00799   0.01470
   D69        3.06115  -0.00098  -0.00168  -0.01413  -0.01618   3.04496
   D70        0.97332  -0.00295   0.00259  -0.03690  -0.03403   0.93929
   D71       -1.14821   0.00208  -0.00431   0.02094   0.01691  -1.13130
   D72       -0.17660   0.00030  -0.00004   0.00884   0.00829  -0.16831
   D73       -2.26443  -0.00167   0.00423  -0.01393  -0.00955  -2.27398
   D74        1.89723   0.00336  -0.00267   0.04391   0.04139   1.93861
   D75       -3.08152   0.00017  -0.00295   0.03332   0.02861  -3.05292
   D76        0.13206  -0.00131  -0.00286   0.00728   0.00365   0.13571
   D77       -0.92725   0.00247  -0.00665   0.06722   0.05819  -0.86906
   D78        2.28633   0.00099  -0.00657   0.04117   0.03323   2.31956
   D79        1.14940   0.00034  -0.00125   0.02392   0.02089   1.17029
   D80       -1.92020  -0.00115  -0.00116  -0.00212  -0.00407  -1.92427
   D81       -3.09180   0.00074   0.00061   0.01092   0.01179  -3.08001
   D82        0.05297   0.00065   0.00130   0.00013   0.00164   0.05460
   D83       -0.02528   0.00214   0.00100   0.03686   0.03725   0.01197
   D84        3.11949   0.00205   0.00169   0.02607   0.02710  -3.13660
   D85       -3.13414  -0.00068  -0.00086  -0.00472  -0.00552  -3.13966
   D86        0.00275  -0.00031  -0.00189   0.00105  -0.00147   0.00128
   D87        0.01061  -0.00077  -0.00018  -0.01551  -0.01553  -0.00492
   D88       -3.13569  -0.00040  -0.00120  -0.00975  -0.01147   3.13603
   D89        3.09326  -0.00010   0.00256  -0.00275   0.00095   3.09420
   D90       -0.05346  -0.00021   0.00065   0.00273   0.00381  -0.04965
   D91       -0.05304   0.00027   0.00154   0.00300   0.00500  -0.04804
   D92        3.08342   0.00016  -0.00038   0.00849   0.00787   3.09129
   D93        0.05422  -0.00004   0.00125  -0.01004  -0.00838   0.04584
   D94       -3.05428  -0.00282   0.00258  -0.05611  -0.05098  -3.10526
   D95       -3.09252  -0.00015  -0.00067  -0.00457  -0.00553  -3.09805
   D96        0.08217  -0.00294   0.00066  -0.05065  -0.04813   0.03404
   D97       -0.02294  -0.00322  -0.00387  -0.03326  -0.03764  -0.06057
   D98        3.12995  -0.00494  -0.00168  -0.06581  -0.06761   3.06234
   D99        3.08735  -0.00086  -0.00518   0.00895   0.00308   3.09043
   D100      -0.04295  -0.00257  -0.00298  -0.02359  -0.02689  -0.06984
   D101       3.12000   0.00040   0.00099   0.00202   0.00310   3.12311
   D102      -0.02087   0.00228   0.00114   0.02500   0.02604   0.00516
   D103      -0.03351   0.00230  -0.00131   0.03677   0.03397   0.00046
   D104       3.10880   0.00417  -0.00117   0.05975   0.05690  -3.11748
   D105      -3.10410  -0.00175  -0.00097  -0.02432  -0.02515  -3.12925
   D106       0.03410  -0.00090  -0.00177  -0.01022  -0.01257   0.02153
   D107       0.03820   0.00012  -0.00082  -0.00142  -0.00259   0.03561
   D108      -3.10678   0.00097  -0.00163   0.01268   0.00998  -3.09680
   D109       3.13176  -0.00044   0.00118  -0.01062  -0.00867   3.12309
   D110      -0.01136  -0.00122   0.00055  -0.01476  -0.01382  -0.02517
   D111      -0.01323   0.00041   0.00037   0.00351   0.00396  -0.00927
   D112       3.12684  -0.00037  -0.00026  -0.00063  -0.00118   3.12566
   D113      -0.02715   0.00234   0.00159   0.02811   0.02984   0.00269
   D114       3.11498  -0.00033   0.00180  -0.01879  -0.01561   3.09938
   D115       3.11293   0.00157   0.00096   0.02400   0.02476   3.13769
   D116      -0.02813  -0.00110   0.00117  -0.02291  -0.02069  -0.04881
   D117      -0.78955  -0.01175  -0.00047  -0.15584  -0.15607  -0.94562
   D118       2.35154  -0.00925  -0.00067  -0.11184  -0.11196   2.23958
   D119       0.86064  -0.01365  -0.00327  -0.06556  -0.06172   0.79892
   D120       0.30213  -0.00616   0.00370  -0.07027  -0.06304   0.23909
   D121      -1.83877  -0.00756  -0.00991  -0.08960  -0.09935  -1.93812
   D122      -1.32192   0.00157  -0.00874   0.02040   0.00534  -1.31658
   D123       0.83220   0.00872   0.00868   0.09805   0.10393   0.93612
         Item               Value     Threshold  Converged?
 Maximum Force            0.043294     0.000450     NO 
 RMS     Force            0.006905     0.000300     NO 
 Maximum Displacement     2.145970     0.001800     NO 
 RMS     Displacement     0.278127     0.001200     NO 
 Predicted change in Energy=-3.240606D-02
 GradGradGradGradGradGradGradGradGradGradGradGradGradGradGradGradGradGrad

 Stoichiometry    C19H22MnN6O3(2+,6)
 Framework group  C1[X(C19H22MnN6O3)]
 Deg. of freedom   147
 Full point group                 C1      NOp   1
 Largest Abelian subgroup         C1      NOp   1
 Largest concise Abelian subgroup C1      NOp   1
                         Standard orientation:                         
 ---------------------------------------------------------------------
 Center     Atomic      Atomic             Coordinates (Angstroms)
 Number     Number       Type             X           Y           Z
 ---------------------------------------------------------------------
      1         25           0        1.199302   -1.449179    0.548068
      2          8           0       -3.328032    1.347506   -0.341324
      3          1           0       -3.281093    1.977731   -1.086485
      4          7           0       -0.860258   -1.186940   -1.324873
      5          7           0       -2.814612   -0.750298   -2.268150
      6          7           0       -1.097875   -0.826018    1.478569
      7          7           0       -2.982923    0.105984    2.175084
      8          7           0        0.328078    1.094390   -0.194676
      9          7           0        2.895215   -0.097814   -0.128705
     10          6           0       -1.048235   -2.079029   -2.359186
     11          1           0       -0.359115   -2.873900   -2.653604
     12          6           0       -2.250273   -1.807236   -2.947641
     13          1           0       -2.742260   -2.282799   -3.790680
     14          6           0       -1.932683   -0.403200   -1.282750
     15          6           0       -1.349556   -1.261366    2.760508
     16          1           0       -0.705681   -1.963031    3.284082
     17          6           0       -2.510472   -0.688163    3.199662
     18          1           0       -3.032084   -0.789774    4.146777
     19          6           0       -2.100535   -0.023181    1.147051
     20          6           0       -2.104965    0.671790   -0.205804
     21          6           0       -0.895029    1.645777   -0.212932
     22          6           0       -1.089554    3.022551   -0.181013
     23          1           0       -2.084369    3.460458   -0.139222
     24          6           0        0.031313    3.845902   -0.195319
     25          1           0       -0.082168    4.931195   -0.169415
     26          6           0        1.292767    3.273590   -0.242002
     27          1           0        2.170751    3.913576   -0.298163
     28          6           0        1.423722    1.881532   -0.213714
     29          6           0        2.780846    1.251085   -0.216557
     30          6           0        3.911516    2.065134   -0.332831
     31          1           0        3.813029    3.145678   -0.420197
     32          6           0        5.175416    1.497817   -0.366202
     33          1           0        6.061669    2.129880   -0.445279
     34          6           0        5.288823    0.116117   -0.308450
     35          1           0        6.262112   -0.373847   -0.349011
     36          6           0        4.128474   -0.639595   -0.188727
     37          1           0        4.260279   -1.728821   -0.188004
     38          6           0       -4.168320   -0.262173   -2.593854
     39          1           0       -4.813125   -0.305695   -1.714270
     40          1           0       -4.565180   -0.916633   -3.372884
     41          1           0       -4.136693    0.761097   -2.979148
     42          6           0       -4.247866    0.855975    2.265272
     43          1           0       -4.077941    1.915442    2.066403
     44          1           0       -4.624836    0.726977    3.282657
     45          1           0       -4.974681    0.464010    1.549568
     46          8           0        2.387740   -2.518132    1.890284
     47          8           0        1.891279   -2.727308   -0.968500
     48          1           0        1.519172   -2.522311   -1.838531
     49          1           0        1.762226   -3.673704   -0.811584
     50          1           0        3.263316   -2.648591    1.517541
     51          1           0        2.490497   -2.089068    2.750256
 ---------------------------------------------------------------------
 Rotational constants (GHZ):           0.2259896           0.1264659           0.1173223
 Standard basis: 6-311G(d) (5D, 7F)
 There are   650 symmetry adapted cartesian basis functions of A   symmetry.
 There are   616 symmetry adapted basis functions of A   symmetry.
   616 basis functions,  1087 primitive gaussians,   650 cartesian basis functions
   115 alpha electrons      110 beta electrons
       nuclear repulsion energy      3419.6666819935 Hartrees.
 NAtoms=   51 NActive=   51 NUniq=   51 SFac= 1.00D+00 NAtFMM=   60 NAOKFM=F Big=F
 Integral buffers will be    131072 words long.
 Raffenetti 2 integral format.
 Two-electron integral symmetry is turned on.
 Nuclear repulsion after empirical dispersion term =     3419.5382145884 Hartrees.
 ------------------------------------------------------------------------------
 Polarizable Continuum Model (PCM)
 =================================
 Model                : PCM.
 Atomic radii         : UFF (Universal Force Field).
 Polarization charges : Total charges.
 Charge compensation  : None.
 Solution method      : On-the-fly selection.
 Cavity type          : SAS (Solvent Accessible Surface) (Alpha=1.000).
 Cavity algorithm     : GePol (No added spheres)
                        Default sphere list used, NSphG=   51.
                        Lebedev-Laikov grids with approx.  5.0 points / Ang**2.
                        Smoothing algorithm: York/Karplus (Gamma=1.0000).
                        Polarization charges: spherical gaussians, with
                                              point-specific exponents (IZeta= 3).
                        Self-potential: point-specific (ISelfS= 7).
                        Self-field    : sphere-specific E.n sum rule (ISelfD= 2).
 1st derivatives      : Analytical E(r).r(x)/FMM algorithm (CHGder, D1EAlg=3).
                        Cavity 1st derivative terms included.
 Solvent              : Acetonitrile, Eps=  35.688000 Eps(inf)=   1.806874
                        RSolv=   2.155000 Ang.
 ------------------------------------------------------------------------------
 One-electron integrals computed using PRISM.
 NBasis=   616 RedAO= T EigKep=  2.38D-04  NBF=   616
 NBsUse=   616 1.00D-06 EigRej= -1.00D+00 NBFU=   616
 Initial guess from the checkpoint file:  "1.chk"
 B after Tr=     0.000000    0.000000    0.000000
         Rot=    0.987946   -0.146476    0.002267   -0.050031 Ang= -17.81 deg.
 Initial guess <Sx>= 0.0000 <Sy>= 0.0000 <Sz>= 2.5000 <S**2>= 8.7535 S= 2.5006
 ExpMin= 3.96D-02 ExpMax= 2.44D+05 ExpMxC= 8.22D+03 IAcc=3 IRadAn=         5 AccDes= 0.00D+00
 Harris functional with IExCor=  402 and IRadAn=       5 diagonalized for initial guess.
 HarFok:  IExCor=  402 AccDes= 0.00D+00 IRadAn=         5 IDoV= 1 UseB2=F ITyADJ=14
 ICtDFT=  3500011 ScaDFX=  1.000000  1.000000  1.000000  1.000000
 FoFCou: FMM=F IPFlag=           0 FMFlag=      100000 FMFlg1=           0
         NFxFlg=           0 DoJE=T BraDBF=F KetDBF=T FulRan=T
         wScrn=  0.000000 ICntrl=       500 IOpCl=  0 I1Cent=   200000004 NGrid=           0
         NMat0=    1 NMatS0=      1 NMatT0=    0 NMatD0=    1 NMtDS0=    0 NMtDT0=    0
 Petite list used in FoFCou.
 Requested convergence on RMS density matrix=1.00D-08 within  32 cycles.
 Requested convergence on MAX density matrix=1.00D-06.
 Requested convergence on             energy=1.00D-06.
 No special actions if energy rises.
 Inv3:  Mode=1 IEnd=   136242363.
 Iteration    1 A*A^-1 deviation from unit magnitude is 4.00D-15 for   5071.
 Iteration    1 A*A^-1 deviation from orthogonality  is 2.89D-15 for   5982   1054.
 Iteration    1 A^-1*A deviation from unit magnitude is 4.22D-15 for   5071.
 Iteration    1 A^-1*A deviation from orthogonality  is 2.83D-14 for   4823   4754.
 Error on total polarization charges = -0.00066
 SCF Done:  E(UB3LYP) =  -2442.56867124     A.U. after   16 cycles
            NFock= 16  Conv=0.67D-08     -V/T= 2.0025
 <Sx>= 0.0000 <Sy>= 0.0000 <Sz>= 2.5000 <S**2>= 8.7527 S= 2.5005
 <L.S>=  0.00000000000    
 Annihilation of the first spin contaminant:
 S**2 before annihilation     8.7527,   after     8.7500
 QCSCF skips out because SCF is already converged.
 D1PCM: PCM CHGder 1st derivatives, ID1Alg=3 FixD1E=F DoIter=F DoCFld=F I1PDM=0.
 Calling FoFJK, ICntrl=      2127 FMM=F ISym2X=0 I1Cent= 0 IOpClX= 1 NMat=1 NMatS=1 NMatT=0.
 ***** Axes restored to original set *****
 -------------------------------------------------------------------
 Center     Atomic                   Forces (Hartrees/Bohr)
 Number     Number              X              Y              Z
 -------------------------------------------------------------------
      1       25           0.001098759   -0.068905354    0.007775254
      2        8           0.005589259   -0.010535654   -0.005272299
      3        1          -0.006243158    0.008055555    0.005246218
      4        7           0.004792853    0.018388285   -0.002175340
      5        7           0.001304121   -0.001745623    0.005606437
      6        7          -0.000426472    0.027127525   -0.007022483
      7        7          -0.000073157    0.001768082    0.001757993
      8        7          -0.000781940    0.010962790   -0.009498666
      9        7          -0.008115114    0.003474808    0.003346433
     10        6          -0.001883519   -0.008738877    0.001050909
     11        1          -0.006944894   -0.005834147   -0.002743487
     12        6           0.009860793    0.001332677    0.007930973
     13        1          -0.004921420   -0.001001797   -0.003670570
     14        6           0.002538906    0.010395474   -0.007018712
     15        6          -0.004287094   -0.002358411    0.000796336
     16        1           0.001094957   -0.005413577    0.000194618
     17        6          -0.008650056    0.006447498    0.002301090
     18        1           0.005902607   -0.002687821   -0.001333564
     19        6           0.007030763    0.000700047   -0.005706354
     20        6           0.003209795    0.006510896    0.000814712
     21        6           0.001936603    0.008861861   -0.000871822
     22        6          -0.000105885   -0.004081052    0.001166794
     23        1           0.000655431    0.004221737   -0.001257473
     24        6          -0.000063188   -0.003049337   -0.002734447
     25        1           0.001925296    0.004307025    0.003177906
     26        6           0.000885765   -0.001512503   -0.008149798
     27        1          -0.004150716   -0.003168199    0.006050404
     28        6          -0.002485304   -0.005839681    0.009014476
     29        6          -0.000633720   -0.005543927    0.002468948
     30        6           0.002322781   -0.001439073   -0.003185404
     31        1           0.000648658    0.007335593    0.003521312
     32        6           0.000995817   -0.000823720   -0.005909915
     33        1          -0.000832234   -0.000438062    0.005429180
     34        6           0.000822478    0.005137994    0.001127406
     35        1          -0.001843511   -0.004464084    0.002836954
     36        6           0.005211847    0.005408822   -0.006549555
     37        1          -0.004492600   -0.011369817    0.003088062
     38        6          -0.001622529    0.001075086   -0.002386044
     39        1           0.003252627    0.000200210   -0.001414796
     40        1          -0.003031970   -0.001112804   -0.002518611
     41        1          -0.000160176    0.002488346    0.001837520
     42        6           0.001028784   -0.000717229   -0.000298182
     43        1          -0.000182004    0.002503369    0.002696951
     44        1           0.003682191   -0.001541158   -0.000681562
     45        1          -0.001828984    0.001231881   -0.003184148
     46        8          -0.006152750   -0.010226152   -0.004525723
     47        8          -0.001476477    0.003658764    0.013748596
     48        1           0.001347529    0.002279182   -0.004025591
     49        1           0.006271342    0.000463658   -0.001435011
     50        1          -0.000880541    0.009343109   -0.001637809
     51        1          -0.001140549    0.008867782    0.002221885
 -------------------------------------------------------------------
 Cartesian Forces:  Max     0.068905354 RMS     0.007725256

 GradGradGradGradGradGradGradGradGradGradGradGradGradGradGradGradGradGrad
 Berny optimization.
 Using GEDIIS/GDIIS optimizer.
 FormGI is forming the generalized inverse of G from B-inverse, IUseBI=4.
 Internal  Forces:  Max     0.095586354 RMS     0.019071282
 Search for a local minimum.
 Step number   4 out of a maximum of  276
 All quantities printed in internal units (Hartrees-Bohrs-Radians)
 Mixed Optimization -- RFO/linear search
 Update second derivatives using D2CorX and points    4    3
 DE=  3.28D-02 DEPred=-3.24D-02 R=-1.01D+00
 Trust test=-1.01D+00 RLast= 6.47D-01 DXMaxT set to 2.52D-01
 ITU= -1  0  1  0
 Use linear search instead of GDIIS.
     Eigenvalues ---    0.00539   0.00541   0.00785   0.00791   0.00824
     Eigenvalues ---    0.01176   0.01299   0.01339   0.01450   0.01474
     Eigenvalues ---    0.01536   0.01544   0.01612   0.01747   0.01840
     Eigenvalues ---    0.01994   0.02030   0.02095   0.02219   0.02239
     Eigenvalues ---    0.02244   0.02262   0.02303   0.02324   0.02330
     Eigenvalues ---    0.02342   0.02362   0.02370   0.02371   0.02379
     Eigenvalues ---    0.02399   0.02421   0.02429   0.02444   0.02461
     Eigenvalues ---    0.02479   0.02556   0.02606   0.02913   0.03655
     Eigenvalues ---    0.04549   0.05629   0.06293   0.06498   0.06912
     Eigenvalues ---    0.07296   0.07387   0.07767   0.07777   0.08123
     Eigenvalues ---    0.08760   0.09859   0.12262   0.13447   0.14327
     Eigenvalues ---    0.14884   0.15892   0.15996   0.15997   0.15999
     Eigenvalues ---    0.15999   0.16000   0.16000   0.16000   0.16000
     Eigenvalues ---    0.16000   0.16000   0.16000   0.16000   0.16000
     Eigenvalues ---    0.16000   0.16000   0.16012   0.16133   0.16555
     Eigenvalues ---    0.17156   0.17945   0.19699   0.21505   0.22029
     Eigenvalues ---    0.22123   0.22361   0.22573   0.22684   0.22702
     Eigenvalues ---    0.23531   0.23861   0.24359   0.24733   0.24751
     Eigenvalues ---    0.24820   0.24880   0.24947   0.24960   0.24990
     Eigenvalues ---    0.27775   0.29303   0.30601   0.33961   0.35973
     Eigenvalues ---    0.36272   0.40280   0.43843   0.44038   0.44265
     Eigenvalues ---    0.44679   0.45402   0.46222   0.46315   0.46915
     Eigenvalues ---    0.47292   0.48031   0.48488   0.49207   0.49499
     Eigenvalues ---    0.50337   0.50525   0.51193   0.51321   0.51365
     Eigenvalues ---    0.51420   0.51471   0.51929   0.53277   0.53400
     Eigenvalues ---    0.53989   0.54368   0.54497   0.55455   0.55480
     Eigenvalues ---    0.55555   0.56480   0.56957   0.57302   0.57573
     Eigenvalues ---    0.57632   0.57650   0.57678   0.57693   0.57716
     Eigenvalues ---    0.57743   0.57757   0.57811   0.59942   0.60476
     Eigenvalues ---    0.89751   0.94743
 RFO step:  Lambda=-4.67323181D-02 EMin= 5.38658943D-03
 Quartic linear search produced a step of -0.71673.
 Maximum step size (   0.252) exceeded in Quadratic search.
    -- Step size scaled by   0.455
 Iteration  1 RMS(Cart)=  0.19603574 RMS(Int)=  0.01259881
 Iteration  2 RMS(Cart)=  0.07739504 RMS(Int)=  0.00185510
 Iteration  3 RMS(Cart)=  0.00299749 RMS(Int)=  0.00060512
 Iteration  4 RMS(Cart)=  0.00001166 RMS(Int)=  0.00060511
 Iteration  5 RMS(Cart)=  0.00000003 RMS(Int)=  0.00060511
 Variable       Old X    -DE/DX   Delta X   Delta X   Delta X     New X
                                 (Linear)    (Quad)   (Total)
    R1        3.94432   0.03478  -0.15917   0.13498  -0.02329   3.92103
    R2        3.96952   0.01855  -0.16539   0.12725  -0.03819   3.93132
    R3        1.84638  -0.01138  -0.03398   0.01827  -0.01571   1.83068
    R4        2.65293   0.00242  -0.00048   0.00006  -0.00042   2.65251
    R5        2.60547  -0.00082  -0.00273   0.00261  -0.00039   2.60508
    R6        2.51136  -0.01214  -0.00875   0.00675  -0.00178   2.50958
    R7        2.60296  -0.00665   0.00057  -0.00148  -0.00083   2.60213
    R8        2.58367   0.00855  -0.00349   0.00453   0.00087   2.58454
    R9        2.78815  -0.00425  -0.00284   0.00060  -0.00224   2.78591
   R10        2.60223   0.00312   0.00677  -0.00589   0.00088   2.60311
   R11        2.50685   0.02369   0.00015   0.00261   0.00275   2.50960
   R12        2.60730   0.00014  -0.00166   0.00089  -0.00078   2.60653
   R13        2.57179  -0.00173  -0.00274   0.00207  -0.00067   2.57113
   R14        2.78419  -0.00277  -0.00076  -0.00059  -0.00134   2.78285
   R15        2.53558  -0.02494  -0.00411  -0.00339  -0.00787   2.52771
   R16        2.54965  -0.01881  -0.00015  -0.00543  -0.00552   2.54413
   R17        2.56358  -0.02814  -0.01654   0.00626  -0.01109   2.55249
   R18        2.54802  -0.03368  -0.01686   0.00590  -0.01168   2.53634
   R19        2.06438  -0.03137  -0.05277   0.03443  -0.01807   2.04630
   R20        2.58074  -0.00949  -0.00406   0.00140  -0.00246   2.57827
   R21        3.92587  -0.02533  -0.06112  -0.01610  -0.07679   3.84908
   R22        2.05183  -0.00569  -0.04225   0.02679  -0.01545   2.03638
   R23        2.89387   0.00119   0.00192   0.00053   0.00226   2.89613
   R24        2.05367  -0.00552  -0.04278   0.02729  -0.01549   2.03818
   R25        2.58357  -0.00195  -0.00443   0.00216  -0.00226   2.58131
   R26        2.05227  -0.00616  -0.04257   0.02696  -0.01562   2.03666
   R27        2.87414   0.01212   0.00560  -0.00237   0.00322   2.87736
   R28        2.93525  -0.00517   0.00184  -0.00368  -0.00168   2.93357
   R29        2.62826   0.00424   0.00122  -0.00087   0.00048   2.62874
   R30        2.05552  -0.00428  -0.04360   0.02821  -0.01540   2.04012
   R31        2.62832   0.00059  -0.00045   0.00140   0.00102   2.62934
   R32        2.06267  -0.00564  -0.04583   0.02987  -0.01595   2.04671
   R33        2.61915  -0.00539  -0.00121   0.00116  -0.00011   2.61904
   R34        2.05589  -0.00691  -0.04345   0.02765  -0.01580   2.04009
   R35        2.64276  -0.00072  -0.00509   0.00339  -0.00181   2.64095
   R36        2.82781  -0.02985  -0.01569   0.00364  -0.01250   2.81532
   R37        2.64198   0.00033  -0.00277   0.00226  -0.00050   2.64147
   R38        2.05703  -0.00802  -0.04417   0.02809  -0.01608   2.04095
   R39        2.61876   0.00573   0.00940  -0.00531   0.00435   2.62311
   R40        2.06249  -0.00549  -0.04576   0.02981  -0.01595   2.04654
   R41        2.62209   0.00710   0.00454  -0.00180   0.00300   2.62508
   R42        2.06058  -0.00551  -0.04528   0.02949  -0.01579   2.04479
   R43        2.62655  -0.00360  -0.00267   0.00013  -0.00255   2.62399
   R44        2.07335  -0.02889  -0.05312   0.03118  -0.02247   2.05088
   R45        4.11804  -0.00605   0.01250  -0.01237  -0.00034   4.11770
   R46        2.06260  -0.00355  -0.03863   0.02616  -0.01247   2.05013
   R47        2.06379  -0.00387  -0.03974   0.02716  -0.01257   2.05121
   R48        2.06710  -0.00306  -0.04072   0.02807  -0.01265   2.05445
   R49        2.06222  -0.00368  -0.03910   0.02656  -0.01255   2.04967
   R50        2.06475  -0.00395  -0.03963   0.02708  -0.01255   2.05220
   R51        2.06502  -0.00387  -0.03989   0.02722  -0.01267   2.05235
   R52        1.81511   0.02025   0.01177  -0.00803   0.00399   1.81910
   R53        1.82650   0.00016  -0.00036  -0.00040  -0.00076   1.82575
   R54        1.82966  -0.02375  -0.00198  -0.00267  -0.00383   1.82583
   R55        1.82918  -0.00098  -0.00057  -0.00056  -0.00113   1.82805
    A1        1.53588  -0.04890   0.01587  -0.02259  -0.00605   1.52983
    A2        1.92009  -0.00037   0.00695  -0.00686   0.00009   1.92018
    A3        1.87060  -0.01413  -0.00420  -0.00106  -0.00516   1.86544
    A4        1.86091   0.00702   0.00722  -0.00339   0.00364   1.86455
    A5        2.11866   0.00224   0.00237  -0.00187   0.00060   2.11926
    A6        2.30091  -0.00937  -0.00943   0.00538  -0.00395   2.29695
    A7        1.86068  -0.00563  -0.00623   0.00365  -0.00259   1.85808
    A8        1.85907   0.00598   0.00223  -0.00051   0.00171   1.86079
    A9        2.14306   0.00068   0.00176  -0.00127   0.00050   2.14355
   A10        2.27998  -0.00666  -0.00383   0.00176  -0.00207   2.27791
   A11        2.09475  -0.00447  -0.01473   0.01347  -0.00130   2.09345
   A12        2.06435   0.00700   0.01087  -0.00529   0.00597   2.07032
   A13        2.19810  -0.04821  -0.03047   0.00705  -0.02276   2.17534
   A14        1.89070   0.02199   0.01048  -0.00219   0.00811   1.89881
   A15        2.19434   0.02610   0.02001  -0.00495   0.01459   2.20894
   A16        1.91926  -0.08301  -0.07751   0.02094  -0.05476   1.86450
   A17        1.87629  -0.01711  -0.01291   0.00569  -0.00708   1.86922
   A18        2.13348   0.00598   0.03666  -0.02646   0.01011   2.14359
   A19        2.27341   0.01113  -0.02375   0.02076  -0.00308   2.27034
   A20        1.92621   0.00215  -0.00063   0.00089   0.00038   1.92659
   A21        2.12594   0.03396   0.02864  -0.01426   0.01338   2.13932
   A22        2.23002  -0.03640  -0.02783   0.01321  -0.01372   2.21630
   A23        2.14640  -0.00277   0.01871  -0.01481   0.00391   2.15031
   A24        1.89830   0.00516   0.00397  -0.00115   0.00284   1.90113
   A25        2.23831  -0.00239  -0.02256   0.01591  -0.00663   2.23168
   A26        1.86874  -0.00045  -0.00229   0.00081  -0.00148   1.86726
   A27        2.13768  -0.00226   0.03138  -0.02400   0.00738   2.14506
   A28        2.27673   0.00271  -0.02906   0.02319  -0.00587   2.27086
   A29        1.93769  -0.00506   0.00243  -0.00286  -0.00041   1.93728
   A30        2.09559   0.01681   0.02528  -0.01793   0.00740   2.10299
   A31        2.24805  -0.01180  -0.02881   0.02086  -0.00794   2.24011
   A32        1.94766  -0.02189  -0.01948   0.00393  -0.01486   1.93280
   A33        1.88424   0.01674   0.00690  -0.00144   0.00534   1.88959
   A34        1.95668  -0.01423  -0.02155   0.00676  -0.01546   1.94122
   A35        1.88016  -0.00237   0.01156  -0.00234   0.00874   1.88890
   A36        1.92764   0.03693   0.02735  -0.00940   0.01754   1.94518
   A37        1.86329  -0.01496  -0.00359   0.00225  -0.00009   1.86320
   A38        2.04017   0.01444   0.01955  -0.02128  -0.00113   2.03903
   A39        2.13409  -0.00167   0.00318  -0.00554  -0.00250   2.13159
   A40        2.10793  -0.01311  -0.02371   0.02669   0.00255   2.11048
   A41        2.12624  -0.00293  -0.00982   0.00683  -0.00307   2.12317
   A42        2.06355   0.00462   0.00135  -0.00022   0.00130   2.06484
   A43        2.09338  -0.00169   0.00848  -0.00660   0.00180   2.09517
   A44        2.09968   0.00224  -0.00107   0.00016  -0.00091   2.09877
   A45        2.08217  -0.00381   0.00330  -0.00095   0.00232   2.08449
   A46        2.10133   0.00156  -0.00223   0.00079  -0.00144   2.09989
   A47        2.08672   0.00315   0.01259  -0.00816   0.00450   2.09122
   A48        2.08929  -0.01374  -0.01442   0.00428  -0.01032   2.07897
   A49        2.10718   0.01058   0.00182   0.00386   0.00574   2.11292
   A50        2.10014   0.01913   0.02127  -0.01136   0.01009   2.11023
   A51        2.08369  -0.05954  -0.03821  -0.00452  -0.04368   2.04001
   A52        2.09931   0.04054   0.01665   0.01598   0.03319   2.13250
   A53        2.08892  -0.06378  -0.04819   0.00136  -0.04817   2.04075
   A54        2.11317   0.00592   0.00455  -0.00281   0.00175   2.11492
   A55        2.08094   0.05811   0.04371   0.00167   0.04647   2.12741
   A56        2.10772   0.00620  -0.00116   0.00396   0.00291   2.11063
   A57        2.09582  -0.00979  -0.01412   0.00633  -0.00799   2.08783
   A58        2.07941   0.00374   0.01545  -0.01025   0.00531   2.08472
   A59        2.10048   0.00110  -0.00210   0.00006  -0.00209   2.09839
   A60        2.07282  -0.00216   0.00694  -0.00187   0.00511   2.07793
   A61        2.10985   0.00110  -0.00482   0.00186  -0.00300   2.10685
   A62        2.11630   0.00484   0.00014   0.00258   0.00284   2.11914
   A63        2.06778  -0.00775  -0.00661   0.00026  -0.00656   2.06122
   A64        2.09909   0.00293   0.00648  -0.00286   0.00373   2.10282
   A65        2.15190   0.00701  -0.00192   0.00360   0.00178   2.15368
   A66        2.10452  -0.04045  -0.04674  -0.00885  -0.05721   2.04732
   A67        2.02589   0.03401   0.04929   0.00581   0.05630   2.08219
   A68        1.94397  -0.07174  -0.06331  -0.02253  -0.08850   1.85547
   A69        1.92937  -0.00023  -0.01097   0.00739  -0.00346   1.92590
   A70        1.86776   0.00209   0.01608  -0.00912   0.00692   1.87468
   A71        1.93983  -0.00063  -0.01419   0.01000  -0.00409   1.93574
   A72        1.91375  -0.00064   0.00129  -0.00103   0.00022   1.91397
   A73        1.91583   0.00013  -0.00282  -0.00032  -0.00289   1.91294
   A74        1.89636  -0.00070   0.01120  -0.00748   0.00367   1.90003
   A75        1.92769  -0.00042  -0.00855   0.00604  -0.00248   1.92520
   A76        1.86828   0.00140   0.01468  -0.00898   0.00567   1.87395
   A77        1.92662  -0.00001  -0.00844   0.00619  -0.00222   1.92440
   A78        1.91562  -0.00041   0.00062  -0.00054   0.00005   1.91567
   A79        1.90969  -0.00010   0.00143  -0.00242  -0.00090   1.90880
   A80        1.91562  -0.00045   0.00040  -0.00039  -0.00002   1.91560
   A81        1.91669   0.03063   0.02671   0.00073   0.02855   1.94525
   A82        1.98815   0.01185  -0.03715   0.02903  -0.00834   1.97981
   A83        1.88458   0.00778   0.00464  -0.00680  -0.00293   1.88165
   A84        1.97505  -0.05668  -0.02069  -0.02572  -0.04421   1.93083
   A85        2.01967   0.03270  -0.04879   0.03569  -0.01406   2.00561
   A86        1.87700   0.00044   0.00909  -0.01307  -0.00470   1.87230
   A87        2.29721  -0.08203  -0.03049  -0.02486  -0.05708   2.24013
   A88        2.29620  -0.00854   0.04776  -0.04384   0.00361   2.29980
    D1        0.80557  -0.04829   0.00108  -0.00770  -0.00652   0.79906
    D2        2.92169  -0.00747   0.00026   0.00408   0.00503   2.92673
    D3        3.14064  -0.03628  -0.06872  -0.01053  -0.08094   3.05970
    D4        0.96336  -0.01480  -0.02660  -0.00000  -0.02681   0.93655
    D5       -1.32228  -0.00799  -0.01185   0.00459  -0.00704  -1.32932
    D6        2.89800  -0.00282  -0.01882   0.00606  -0.01237   2.88563
    D7        0.85051   0.01319  -0.00643   0.00033  -0.00671   0.84380
    D8       -3.12208   0.01927  -0.00944   0.01621   0.00648  -3.11560
    D9        0.01060   0.00589  -0.00366   0.00502   0.00151   0.01211
   D10       -0.00819  -0.00419   0.00871  -0.00264   0.00626  -0.00193
   D11        3.08835  -0.01159   0.01233  -0.00568   0.00674   3.09509
   D12        0.00399   0.00251   0.00763   0.00384   0.01196   0.01595
   D13       -3.13849  -0.00509   0.00737  -0.00376   0.00369  -3.13480
   D14       -3.06747   0.00422   0.00597   0.00209   0.00834  -3.05913
   D15        0.07324  -0.00338   0.00571  -0.00551   0.00007   0.07331
   D16        0.00268   0.00112  -0.01034  -0.00072  -0.01146  -0.00878
   D17       -3.09047   0.00669  -0.01588   0.00347  -0.01287  -3.10334
   D18        3.06390  -0.00005  -0.00768   0.00080  -0.00701   3.05689
   D19       -0.02925   0.00551  -0.01322   0.00499  -0.00843  -0.03767
   D20        2.13314  -0.00015   0.00441  -0.00319   0.00147   2.13461
   D21        0.04998  -0.00051  -0.00053  -0.00061  -0.00100   0.04898
   D22       -2.01803  -0.00057  -0.01573   0.00837  -0.00734  -2.02537
   D23       -0.91822   0.00110   0.00136  -0.00492  -0.00358  -0.92180
   D24       -3.00138   0.00074  -0.00358  -0.00234  -0.00605  -3.00743
   D25        1.21380   0.00068  -0.01878   0.00664  -0.01240   1.20140
   D26        3.10627   0.00003   0.01354  -0.00343   0.00994   3.11621
   D27       -0.01667   0.00012   0.00315  -0.00110   0.00215  -0.01452
   D28        0.02360   0.00004  -0.00493   0.00221  -0.00280   0.02079
   D29        3.10536  -0.00131  -0.02145   0.00415  -0.01696   3.08841
   D30        0.01014   0.00045  -0.00260   0.00169  -0.00089   0.00925
   D31       -3.12328   0.00028  -0.00776   0.00211  -0.00555  -3.12882
   D32        3.10683   0.00023   0.00073   0.00135   0.00210   3.10893
   D33       -0.02659   0.00005  -0.00443   0.00177  -0.00255  -0.02915
   D34       -0.02135  -0.00031   0.00470  -0.00240   0.00231  -0.01904
   D35       -3.09649  -0.00009   0.01969  -0.00276   0.01716  -3.07933
   D36       -3.11319  -0.00037   0.00081  -0.00190  -0.00110  -3.11429
   D37        0.09485  -0.00015   0.01580  -0.00225   0.01375   0.10860
   D38        2.18137   0.00008   0.00446  -0.00240   0.00209   2.18346
   D39        0.09659  -0.00003  -0.00023   0.00026   0.00001   0.09660
   D40       -1.98758  -0.00032  -0.00469   0.00264  -0.00212  -1.98970
   D41       -1.01697   0.00023   0.00886  -0.00293   0.00599  -1.01098
   D42       -3.10175   0.00012   0.00418  -0.00028   0.00391  -3.09783
   D43        1.09726  -0.00017  -0.00028   0.00210   0.00179   1.09905
   D44        3.12948   0.01251   0.02369  -0.00050   0.02245  -3.13125
   D45       -0.05991   0.00406   0.00436  -0.00302   0.00148  -0.05842
   D46        0.00869  -0.00708  -0.00689  -0.00404  -0.01069  -0.00200
   D47       -3.12349  -0.02293  -0.03618  -0.01639  -0.05153   3.10817
   D48        3.09512   0.02341   0.02961   0.01717   0.04640   3.14152
   D49       -0.02744   0.00748   0.00799   0.00338   0.01147  -0.01597
   D50        0.02378  -0.00105   0.01245  -0.00552   0.00696   0.03073
   D51       -3.07096  -0.01714  -0.02151  -0.02058  -0.04192  -3.11288
   D52       -0.29756  -0.00270  -0.00201   0.02225   0.02349  -0.27407
   D53        2.85446   0.01307  -0.00876   0.03530   0.02943   2.88389
   D54       -0.00898  -0.00520  -0.00254  -0.00550  -0.00846  -0.01744
   D55        3.13359   0.00323  -0.00231   0.00296   0.00062   3.13421
   D56        3.12372  -0.01902   0.00319  -0.01658  -0.01379   3.10993
   D57       -0.01689  -0.01059   0.00342  -0.00813  -0.00471  -0.02161
   D58        1.46746  -0.09559  -0.11950  -0.11610  -0.23205   1.23542
   D59       -3.11346   0.00830  -0.00099   0.02303   0.02283  -3.09063
   D60       -1.04812   0.01463   0.00316   0.02208   0.02613  -1.02198
   D61        0.98075   0.01532   0.02143   0.01835   0.04093   1.02169
   D62       -0.02532   0.00107   0.00427   0.01889   0.02396  -0.00136
   D63        2.04003   0.00740   0.00842   0.01795   0.02726   2.06729
   D64       -2.21429   0.00810   0.02669   0.01422   0.04206  -2.17222
   D65        0.00384  -0.00024  -0.00028  -0.00040  -0.00074   0.00310
   D66        3.13637  -0.00008   0.00549  -0.00118   0.00446   3.14083
   D67       -3.11783  -0.00015  -0.01149   0.00253  -0.00915  -3.12698
   D68        0.01470   0.00001  -0.00573   0.00175  -0.00395   0.01076
   D69        3.04496   0.00185   0.01160   0.00161   0.01340   3.05837
   D70        0.93929   0.01987   0.02439  -0.00094   0.02315   0.96244
   D71       -1.13130  -0.01422  -0.01212   0.01008  -0.00205  -1.13334
   D72       -0.16831   0.00078  -0.00594   0.00266  -0.00302  -0.17133
   D73       -2.27398   0.01880   0.00685   0.00011   0.00673  -2.26725
   D74        1.93861  -0.01529  -0.02966   0.01113  -0.01847   1.92015
   D75       -3.05292  -0.01224  -0.02050  -0.03212  -0.05169  -3.10461
   D76        0.13571  -0.00424  -0.00262  -0.02872  -0.03085   0.10486
   D77       -0.86906  -0.02344  -0.04171  -0.02909  -0.06942  -0.93849
   D78        2.31956  -0.01544  -0.02382  -0.02569  -0.04858   2.27098
   D79        1.17029  -0.01537  -0.01497  -0.03553  -0.04957   1.12072
   D80       -1.92427  -0.00736   0.00292  -0.03213  -0.02872  -1.95300
   D81       -3.08001   0.00240  -0.00845   0.00668  -0.00195  -3.08196
   D82        0.05460   0.00267  -0.00117   0.00913   0.00761   0.06221
   D83        0.01197  -0.00563  -0.02670   0.00273  -0.02387  -0.01190
   D84       -3.13660  -0.00536  -0.01942   0.00518  -0.01431   3.13227
   D85       -3.13966   0.00003   0.00396  -0.00373   0.00036  -3.13930
   D86        0.00128  -0.00570   0.00105  -0.00860  -0.00730  -0.00602
   D87       -0.00492   0.00029   0.01113  -0.00128   0.00975   0.00483
   D88        3.13603  -0.00544   0.00822  -0.00615   0.00209   3.13811
   D89        3.09420   0.00960  -0.00068   0.01123   0.01029   3.10450
   D90       -0.04965   0.00341  -0.00273   0.00160  -0.00107  -0.05072
   D91       -0.04804   0.00386  -0.00359   0.00636   0.00263  -0.04541
   D92        3.09129  -0.00232  -0.00564  -0.00328  -0.00873   3.08256
   D93        0.04584   0.00364   0.00601   0.00484   0.01047   0.05630
   D94       -3.10526   0.01908   0.03654   0.01719   0.05309  -3.05216
   D95       -3.09805  -0.00263   0.00396  -0.00493  -0.00104  -3.09909
   D96        0.03404   0.01281   0.03449   0.00742   0.04159   0.07563
   D97       -0.06057   0.00139   0.02697  -0.01609   0.01162  -0.04896
   D98        3.06234   0.01649   0.04846  -0.00260   0.04632   3.10866
   D99        3.09043  -0.01433  -0.00221  -0.02828  -0.02966   3.06077
   D100      -0.06984   0.00076   0.01928  -0.01479   0.00504  -0.06480
   D101       3.12311   0.00150  -0.00222   0.00437   0.00211   3.12522
   D102       0.00516  -0.00634  -0.01866   0.00293  -0.01602  -0.01085
   D103       0.00046  -0.01305  -0.02435  -0.00936  -0.03354  -0.03308
   D104      -3.11748  -0.02089  -0.04078  -0.01080  -0.05166   3.11404
   D105      -3.12925   0.00418   0.01802  -0.00168   0.01647  -3.11278
   D106       0.02153  -0.00163   0.00901  -0.00698   0.00215   0.02368
   D107       0.03561  -0.00357   0.00186  -0.00328  -0.00135   0.03426
   D108      -3.09680  -0.00938  -0.00715  -0.00859  -0.01567  -3.11247
   D109       3.12309   0.00529   0.00622   0.00736   0.01360   3.13669
   D110      -0.02517   0.00775   0.00990   0.00493   0.01503  -0.01014
   D111      -0.00927  -0.00055  -0.00284   0.00203  -0.00079  -0.01006
   D112       3.12566   0.00191   0.00085  -0.00039   0.00063   3.12629
   D113       0.00269  -0.00657  -0.02139   0.00136  -0.02032  -0.01763
   D114       3.09938   0.00702   0.01118   0.01542   0.02665   3.12602
   D115       3.13769  -0.00413  -0.01775  -0.00103  -0.01892   3.11877
   D116      -0.04881   0.00947   0.01483   0.01304   0.02805  -0.02076
   D117      -0.94562   0.05849   0.11186   0.03452   0.14742  -0.79820
   D118       2.23958   0.04405   0.08024   0.02053   0.10188   2.34146
   D119       0.79892   0.05623   0.04424  -0.03748   0.00672   0.80564
   D120       0.23909   0.02989   0.04518   0.00349   0.04916   0.28825
   D121      -1.93812  -0.00976   0.07120  -0.02856   0.04287  -1.89524
   D122      -1.31658  -0.02590  -0.00383  -0.00072  -0.00450  -1.32108
   D123       0.93612  -0.02503  -0.07449   0.01656  -0.05729   0.87883
         Item               Value     Threshold  Converged?
 Maximum Force            0.095586     0.000450     NO 
 RMS     Force            0.019071     0.000300     NO 
 Maximum Displacement     2.047504     0.001800     NO 
 RMS     Displacement     0.267892     0.001200     NO 
 Predicted change in Energy=-2.022901D-02
 GradGradGradGradGradGradGradGradGradGradGradGradGradGradGradGradGradGrad

 Stoichiometry    C19H22MnN6O3(2+,6)
 Framework group  C1[X(C19H22MnN6O3)]
 Deg. of freedom   147
 Full point group                 C1      NOp   1
 Largest Abelian subgroup         C1      NOp   1
 Largest concise Abelian subgroup C1      NOp   1
                         Standard orientation:                         
 ---------------------------------------------------------------------
 Center     Atomic      Atomic             Coordinates (Angstroms)
 Number     Number       Type             X           Y           Z
 ---------------------------------------------------------------------
      1         25           0        0.843879   -1.067086    0.357844
      2          8           0       -3.130353    1.363786   -0.509473
      3          1           0       -3.090602    1.812744   -1.366991
      4          7           0       -0.930269   -1.521306   -1.037461
      5          7           0       -2.891594   -1.086556   -1.966815
      6          7           0       -0.902779   -0.495967    1.648377
      7          7           0       -2.689207    0.692857    2.200756
      8          7           0        0.499321    0.944230   -0.434480
      9          7           0        2.852702   -0.325221    0.011602
     10          6           0       -1.266420   -2.573249   -1.862578
     11          1           0       -0.667173   -3.464924   -1.998218
     12          6           0       -2.468487   -2.304798   -2.449483
     13          1           0       -3.042081   -2.885360   -3.153169
     14          6           0       -1.920621   -0.639809   -1.113485
     15          6           0       -1.091610   -0.596877    3.009144
     16          1           0       -0.453457   -1.182132    3.652201
     17          6           0       -2.190156    0.135446    3.359526
     18          1           0       -2.641082    0.291840    4.325837
     19          6           0       -1.884740    0.270498    1.188025
     20          6           0       -1.942890    0.649652   -0.285500
     21          6           0       -0.695886    1.529118   -0.570807
     22          6           0       -0.828109    2.880945   -0.871058
     23          1           0       -1.795487    3.357056   -0.925899
     24          6           0        0.326677    3.620558   -1.106418
     25          1           0        0.260426    4.675900   -1.340756
     26          6           0        1.562199    2.997462   -1.028606
     27          1           0        2.460071    3.556956   -1.243695
     28          6           0        1.623029    1.652232   -0.654773
     29          6           0        2.917149    0.945840   -0.440821
     30          6           0        4.146185    1.568723   -0.676094
     31          1           0        4.192986    2.580086   -1.052132
     32          6           0        5.324218    0.877094   -0.429757
     33          1           0        6.281778    1.359163   -0.583172
     34          6           0        5.254578   -0.435189    0.020530
     35          1           0        6.148555   -1.011182    0.220248
     36          6           0        3.998443   -0.993690    0.216206
     37          1           0        3.921220   -2.022283    0.553648
     38          6           0       -4.213681   -0.537442   -2.318871
     39          1           0       -4.794251   -0.347708   -1.422259
     40          1           0       -4.719603   -1.276612   -2.931966
     41          1           0       -4.112363    0.382503   -2.889283
     42          6           0       -3.904829    1.523611    2.173928
     43          1           0       -3.693971    2.484646    1.717424
     44          1           0       -4.221982    1.667438    3.202558
     45          1           0       -4.689817    1.023533    1.614254
     46          8           0        1.566944   -1.631276    2.219071
     47          8           0        1.456974   -2.925294   -0.348624
     48          1           0        1.187709   -3.045416   -1.268725
     49          1           0        1.120084   -3.682402    0.150458
     50          1           0        2.439246   -2.032661    2.151036
     51          1           0        1.626794   -0.898782    2.846212
 ---------------------------------------------------------------------
 Rotational constants (GHZ):           0.2417911           0.1335272           0.1265810
 Standard basis: 6-311G(d) (5D, 7F)
 There are   650 symmetry adapted cartesian basis functions of A   symmetry.
 There are   616 symmetry adapted basis functions of A   symmetry.
   616 basis functions,  1087 primitive gaussians,   650 cartesian basis functions
   115 alpha electrons      110 beta electrons
       nuclear repulsion energy      3528.4511290623 Hartrees.
 NAtoms=   51 NActive=   51 NUniq=   51 SFac= 1.00D+00 NAtFMM=   60 NAOKFM=F Big=F
 Integral buffers will be    131072 words long.
 Raffenetti 2 integral format.
 Two-electron integral symmetry is turned on.
 Nuclear repulsion after empirical dispersion term =     3528.3187807663 Hartrees.
 ------------------------------------------------------------------------------
 Polarizable Continuum Model (PCM)
 =================================
 Model                : PCM.
 Atomic radii         : UFF (Universal Force Field).
 Polarization charges : Total charges.
 Charge compensation  : None.
 Solution method      : On-the-fly selection.
 Cavity type          : SAS (Solvent Accessible Surface) (Alpha=1.000).
 Cavity algorithm     : GePol (No added spheres)
                        Default sphere list used, NSphG=   51.
                        Lebedev-Laikov grids with approx.  5.0 points / Ang**2.
                        Smoothing algorithm: York/Karplus (Gamma=1.0000).
                        Polarization charges: spherical gaussians, with
                                              point-specific exponents (IZeta= 3).
                        Self-potential: point-specific (ISelfS= 7).
                        Self-field    : sphere-specific E.n sum rule (ISelfD= 2).
 1st derivatives      : Analytical E(r).r(x)/FMM algorithm (CHGder, D1EAlg=3).
                        Cavity 1st derivative terms included.
 Solvent              : Acetonitrile, Eps=  35.688000 Eps(inf)=   1.806874
                        RSolv=   2.155000 Ang.
 ------------------------------------------------------------------------------
 One-electron integrals computed using PRISM.
 NBasis=   616 RedAO= T EigKep=  2.18D-04  NBF=   616
 NBsUse=   616 1.00D-06 EigRej= -1.00D+00 NBFU=   616
 Lowest energy guess from the checkpoint file:  "1.chk"
 B after Tr=    -0.000000   -0.000000    0.000000
         Rot=    0.999276   -0.036509   -0.003386   -0.010163 Ang=  -4.36 deg.
 B after Tr=    -0.000000   -0.000000    0.000000
         Rot=    0.992942    0.111909   -0.005942    0.038819 Ang=  13.62 deg.
 Initial guess <Sx>= 0.0000 <Sy>= 0.0000 <Sz>= 2.5000 <S**2>= 8.7525 S= 2.5004
 Requested convergence on RMS density matrix=1.00D-08 within  32 cycles.
 Requested convergence on MAX density matrix=1.00D-06.
 Requested convergence on             energy=1.00D-06.
 No special actions if energy rises.
 Inv3:  Mode=1 IEnd=   131473200.
 Iteration    1 A*A^-1 deviation from unit magnitude is 3.33D-15 for   2558.
 Iteration    1 A*A^-1 deviation from orthogonality  is 2.44D-15 for   6052   4853.
 Iteration    1 A^-1*A deviation from unit magnitude is 3.33D-15 for   2558.
 Iteration    1 A^-1*A deviation from orthogonality  is 6.94D-14 for   5305   5285.
 Error on total polarization charges = -0.00082
 SCF Done:  E(UB3LYP) =  -2442.62288082     A.U. after   15 cycles
            NFock= 15  Conv=0.64D-08     -V/T= 2.0023
 <Sx>= 0.0000 <Sy>= 0.0000 <Sz>= 2.5000 <S**2>= 8.7531 S= 2.5005
 <L.S>=  0.00000000000    
 Annihilation of the first spin contaminant:
 S**2 before annihilation     8.7531,   after     8.7500
 QCSCF skips out because SCF is already converged.
 D1PCM: PCM CHGder 1st derivatives, ID1Alg=3 FixD1E=F DoIter=F DoCFld=F I1PDM=0.
 Calling FoFJK, ICntrl=      2127 FMM=F ISym2X=0 I1Cent= 0 IOpClX= 1 NMat=1 NMatS=1 NMatT=0.
 ***** Axes restored to original set *****
 -------------------------------------------------------------------
 Center     Atomic                   Forces (Hartrees/Bohr)
 Number     Number              X              Y              Z
 -------------------------------------------------------------------
      1       25          -0.005100454   -0.031586908    0.017163214
      2        8          -0.000206389   -0.003784842   -0.002173194
      3        1          -0.001655913    0.002793688    0.002757184
      4        7           0.002977206    0.002215936   -0.002106165
      5        7           0.000139887   -0.000396375    0.001887213
      6        7          -0.004348481    0.001660462   -0.000060591
      7        7          -0.000361103    0.000121814    0.001948897
      8        7           0.001506745   -0.003294801   -0.008111340
      9        7           0.004689653   -0.002244112   -0.010662914
     10        6          -0.000422532   -0.004589299    0.000018133
     11        1          -0.002497218   -0.002169012   -0.001239356
     12        6           0.002684696    0.005216389    0.001190326
     13        1          -0.001792589   -0.002094049    0.000282784
     14        6           0.001224887    0.000178990   -0.001294512
     15        6          -0.003095905   -0.002182856    0.000195886
     16        1           0.002023091   -0.000913093    0.001416712
     17        6           0.000125986    0.004856599   -0.000770187
     18        1           0.000477855   -0.002857296    0.000785484
     19        6          -0.000453316   -0.001802738   -0.001915947
     20        6           0.002103007    0.001988660    0.001454683
     21        6          -0.002332508   -0.000752080    0.003140778
     22        6           0.003147122    0.002098402    0.000826752
     23        1          -0.001808987    0.000021718    0.000030385
     24        6           0.000972519    0.000279544   -0.000162626
     25        1           0.000909057   -0.000287751    0.000027795
     26        6          -0.000175876    0.000688351    0.000394327
     27        1          -0.001631542   -0.000188373   -0.000435539
     28        6          -0.000193439   -0.001406325   -0.003324876
     29        6           0.000908026   -0.002811119   -0.004227220
     30        6           0.000139624   -0.000359524    0.002079188
     31        1          -0.000621773    0.000310468   -0.000302365
     32        6          -0.000062294   -0.000305963   -0.000475878
     33        1           0.000799231   -0.000324093   -0.000023210
     34        6          -0.000798424   -0.000929506    0.001715016
     35        1           0.000225399    0.000225093    0.000746846
     36        6          -0.000904623    0.002009278   -0.001382588
     37        1           0.001254628   -0.002361641    0.001957892
     38        6          -0.002044609    0.002545011   -0.003729889
     39        1          -0.000434901    0.000015451    0.000411903
     40        1           0.000169038   -0.000618836    0.000315126
     41        1           0.001287185   -0.000985076   -0.000158496
     42        6           0.002595734    0.001427663   -0.001328182
     43        1          -0.000181635   -0.000459500   -0.000462072
     44        1          -0.000379756   -0.000291553    0.000180896
     45        1           0.000071714   -0.000324019    0.000544193
     46        8          -0.007160447    0.013543556   -0.006186610
     47        8           0.007551451    0.010716265    0.011059633
     48        1           0.002304922    0.005429404   -0.002654373
     49        1           0.004619014    0.001583389   -0.000934269
     50        1          -0.005409496    0.006087407   -0.000317193
     51        1          -0.000833468    0.004307202    0.001908349
 -------------------------------------------------------------------
 Cartesian Forces:  Max     0.031586908 RMS     0.004158938

 GradGradGradGradGradGradGradGradGradGradGradGradGradGradGradGradGradGrad
 Berny optimization.
 Using GEDIIS/GDIIS optimizer.
 FormGI is forming the generalized inverse of G from B-inverse, IUseBI=4.
 Internal  Forces:  Max     0.045454153 RMS     0.006340697
 Search for a local minimum.
 Step number   5 out of a maximum of  276
 All quantities printed in internal units (Hartrees-Bohrs-Radians)
 Mixed Optimization -- RFO/linear search
 Update second derivatives using D2CorX and points    4    3    5
 DE= -2.14D-02 DEPred=-2.02D-02 R= 1.06D+00
 TightC=F SS=  1.41D+00  RLast= 4.18D-01 DXNew= 4.2426D-01 1.2536D+00
 Trust test= 1.06D+00 RLast= 4.18D-01 DXMaxT set to 4.24D-01
 ITU=  1 -1  0  1  0
 Use linear search instead of GDIIS.
     Eigenvalues ---    0.00539   0.00568   0.00754   0.00791   0.00824
     Eigenvalues ---    0.01247   0.01332   0.01431   0.01445   0.01497
     Eigenvalues ---    0.01533   0.01546   0.01565   0.01747   0.01848
     Eigenvalues ---    0.01983   0.02013   0.02127   0.02237   0.02239
     Eigenvalues ---    0.02246   0.02264   0.02310   0.02328   0.02331
     Eigenvalues ---    0.02350   0.02357   0.02365   0.02374   0.02379
     Eigenvalues ---    0.02402   0.02421   0.02430   0.02444   0.02461
     Eigenvalues ---    0.02477   0.02553   0.02580   0.03237   0.03912
     Eigenvalues ---    0.04461   0.05067   0.06590   0.06754   0.07199
     Eigenvalues ---    0.07384   0.07428   0.07737   0.07747   0.08202
     Eigenvalues ---    0.09368   0.11576   0.12960   0.13833   0.14694
     Eigenvalues ---    0.14975   0.15879   0.15999   0.15999   0.15999
     Eigenvalues ---    0.16000   0.16000   0.16000   0.16000   0.16000
     Eigenvalues ---    0.16000   0.16000   0.16000   0.16000   0.16000
     Eigenvalues ---    0.16000   0.16014   0.16029   0.16245   0.16808
     Eigenvalues ---    0.17624   0.18797   0.21081   0.21943   0.22115
     Eigenvalues ---    0.22204   0.22396   0.22599   0.22697   0.23566
     Eigenvalues ---    0.23859   0.24242   0.24554   0.24724   0.24741
     Eigenvalues ---    0.24786   0.24891   0.24961   0.24974   0.27676
     Eigenvalues ---    0.29248   0.30576   0.33822   0.35970   0.36225
     Eigenvalues ---    0.36638   0.43825   0.43907   0.44190   0.44665
     Eigenvalues ---    0.45336   0.46146   0.46306   0.46883   0.47293
     Eigenvalues ---    0.48000   0.48479   0.49190   0.49477   0.50338
     Eigenvalues ---    0.50368   0.51192   0.51321   0.51364   0.51419
     Eigenvalues ---    0.51470   0.51876   0.53062   0.53373   0.53843
     Eigenvalues ---    0.54234   0.54567   0.54767   0.55478   0.55514
     Eigenvalues ---    0.56287   0.56613   0.56915   0.57549   0.57574
     Eigenvalues ---    0.57633   0.57651   0.57678   0.57694   0.57720
     Eigenvalues ---    0.57743   0.57810   0.59950   0.60468   0.66244
     Eigenvalues ---    0.89823   1.04248
 RFO step:  Lambda=-5.13736525D-02 EMin= 5.38766123D-03
 Quartic linear search produced a step of  0.03425.
 Maximum step size (   0.424) exceeded in Quadratic search.
    -- Step size scaled by   0.777
 Iteration  1 RMS(Cart)=  0.13440004 RMS(Int)=  0.00428297
 Iteration  2 RMS(Cart)=  0.01318795 RMS(Int)=  0.00058001
 Iteration  3 RMS(Cart)=  0.00007565 RMS(Int)=  0.00057626
 Iteration  4 RMS(Cart)=  0.00000016 RMS(Int)=  0.00057626
 Variable       Old X    -DE/DX   Delta X   Delta X   Delta X     New X
                                 (Linear)    (Quad)   (Total)
    R1        3.92103   0.02109   0.00681   0.22537   0.23182   4.15285
    R2        3.93132   0.01708   0.00660   0.20083   0.20697   4.13829
    R3        1.83068  -0.00397   0.00109   0.02205   0.02314   1.85381
    R4        2.65251   0.00163   0.00001   0.00201   0.00202   2.65453
    R5        2.60508   0.00548   0.00012   0.01158   0.01231   2.61739
    R6        2.50958   0.00363   0.00036   0.01367   0.01461   2.52419
    R7        2.60213  -0.00062  -0.00006  -0.00514  -0.00554   2.59660
    R8        2.58454  -0.00125   0.00020   0.00605   0.00620   2.59074
    R9        2.78591  -0.00210   0.00006  -0.00276  -0.00270   2.78321
   R10        2.60311   0.00088  -0.00029  -0.00703  -0.00733   2.59579
   R11        2.50960   0.00038   0.00009   0.00667   0.00676   2.51636
   R12        2.60653  -0.00089   0.00005   0.00012   0.00018   2.60670
   R13        2.57113  -0.00161   0.00011   0.00126   0.00137   2.57250
   R14        2.78285  -0.00153  -0.00001  -0.00338  -0.00339   2.77946
   R15        2.52771   0.00008  -0.00007  -0.00849  -0.00912   2.51860
   R16        2.54413   0.00062  -0.00018  -0.00936  -0.01009   2.53404
   R17        2.55249   0.00077   0.00041   0.00505   0.00527   2.55776
   R18        2.53634  -0.00339   0.00041   0.00043   0.00047   2.53682
   R19        2.04630   0.00198   0.00190   0.04792   0.05018   2.09648
   R20        2.57827  -0.00244   0.00011  -0.00198  -0.00202   2.57626
   R21        3.84908  -0.00486   0.00029  -0.06446  -0.06415   3.78493
   R22        2.03638  -0.00043   0.00149   0.03605   0.03754   2.07393
   R23        2.89613   0.00552  -0.00001   0.01254   0.01298   2.90912
   R24        2.03818  -0.00134   0.00151   0.03599   0.03751   2.07568
   R25        2.58131  -0.00214   0.00013   0.00065   0.00077   2.58208
   R26        2.03666  -0.00053   0.00150   0.03615   0.03765   2.07430
   R27        2.87736   0.00219  -0.00016   0.00231   0.00215   2.87951
   R28        2.93357   0.00713  -0.00015   0.00530   0.00493   2.93850
   R29        2.62874  -0.00056  -0.00004  -0.00105  -0.00109   2.62764
   R30        2.04012   0.00067   0.00156   0.03920   0.04075   2.08088
   R31        2.62934   0.00219   0.00006   0.00377   0.00417   2.63350
   R32        2.04671   0.00002   0.00164   0.04086   0.04250   2.08922
   R33        2.61904  -0.00054   0.00005  -0.00027   0.00011   2.61915
   R34        2.04009   0.00010   0.00154   0.03760   0.03913   2.07922
   R35        2.64095  -0.00222   0.00018   0.00212   0.00225   2.64320
   R36        2.81532  -0.00151   0.00032  -0.00400  -0.00388   2.81144
   R37        2.64147  -0.00370   0.00011  -0.00070  -0.00067   2.64081
   R38        2.04095  -0.00002   0.00156   0.03799   0.03955   2.08050
   R39        2.62311   0.00029  -0.00030  -0.00653  -0.00666   2.61645
   R40        2.04654   0.00013   0.00164   0.04088   0.04252   2.08906
   R41        2.62508   0.00289  -0.00011   0.00112   0.00127   2.62635
   R42        2.04479   0.00004   0.00162   0.04035   0.04197   2.08677
   R43        2.62399  -0.00030   0.00004  -0.00069  -0.00058   2.62341
   R44        2.05088   0.01041   0.00177   0.04789   0.04969   2.10057
   R45        4.11770   0.01048  -0.00061   0.07821   0.07818   4.19588
   R46        2.05013   0.00055   0.00142   0.03636   0.03778   2.08792
   R47        2.05121   0.00039   0.00147   0.03763   0.03910   2.09031
   R48        2.05445   0.00105   0.00151   0.03965   0.04116   2.09561
   R49        2.04967   0.00064   0.00144   0.03701   0.03845   2.08812
   R50        2.05220   0.00034   0.00146   0.03745   0.03891   2.09111
   R51        2.05235   0.00060   0.00147   0.03789   0.03936   2.09171
   R52        1.81910   0.00581  -0.00043  -0.00291  -0.00300   1.81611
   R53        1.82575  -0.00096  -0.00001  -0.00151  -0.00152   1.82422
   R54        1.82583  -0.00239  -0.00004  -0.00963  -0.01017   1.81566
   R55        1.82805  -0.00090  -0.00001  -0.00185  -0.00187   1.82618
    A1        1.52983  -0.00231  -0.00097  -0.03342  -0.03580   1.49403
    A2        1.92018   0.00057  -0.00033  -0.00746  -0.00779   1.91239
    A3        1.86544  -0.00220   0.00002  -0.00842  -0.00857   1.85687
    A4        1.86455   0.00365  -0.00022   0.00430   0.00432   1.86887
    A5        2.11926   0.00168  -0.00009   0.00037   0.00017   2.11943
    A6        2.29695  -0.00531   0.00032  -0.00488  -0.00469   2.29226
    A7        1.85808  -0.00004   0.00021   0.00423   0.00445   1.86253
    A8        1.86079   0.00255  -0.00005   0.00471   0.00467   1.86546
    A9        2.14355   0.00133  -0.00007   0.00107   0.00099   2.14455
   A10        2.27791  -0.00391   0.00011  -0.00592  -0.00582   2.27209
   A11        2.09345   0.00516   0.00066   0.02474   0.02597   2.11942
   A12        2.07032   0.00692  -0.00031   0.00467   0.00474   2.07506
   A13        2.17534  -0.00009   0.00068   0.00541   0.00721   2.18255
   A14        1.89881   0.00154  -0.00022   0.00521   0.00489   1.90370
   A15        2.20894  -0.00140  -0.00046  -0.01069  -0.01218   2.19676
   A16        1.86450  -0.01507   0.00183  -0.01496  -0.01157   1.85293
   A17        1.86922  -0.00136   0.00037   0.00032   0.00085   1.87007
   A18        2.14359  -0.00205  -0.00141  -0.03758  -0.03907   2.10452
   A19        2.27034   0.00342   0.00103   0.03720   0.03814   2.30847
   A20        1.92659  -0.00163   0.00004  -0.00149  -0.00163   1.92496
   A21        2.13932   0.01497  -0.00091   0.02442   0.02494   2.16426
   A22        2.21630  -0.01337   0.00086  -0.02395  -0.02460   2.19169
   A23        2.15031  -0.00179  -0.00076  -0.02358  -0.02435   2.12596
   A24        1.90113   0.00072  -0.00009   0.00127   0.00116   1.90229
   A25        2.23168   0.00105   0.00085   0.02222   0.02306   2.25474
   A26        1.86726  -0.00137   0.00006  -0.00253  -0.00248   1.86478
   A27        2.14506  -0.00230  -0.00125  -0.03668  -0.03793   2.10713
   A28        2.27086   0.00366   0.00119   0.03919   0.04037   2.31123
   A29        1.93728  -0.00188  -0.00013  -0.00780  -0.00794   1.92934
   A30        2.10299   0.01216  -0.00095   0.00159   0.00060   2.10358
   A31        2.24011  -0.01019   0.00110   0.00713   0.00820   2.24831
   A32        1.93280  -0.00277   0.00042  -0.02154  -0.02152   1.91129
   A33        1.88959  -0.00412  -0.00015  -0.02094  -0.02121   1.86838
   A34        1.94122  -0.00457   0.00050  -0.01796  -0.01658   1.92464
   A35        1.88890   0.00038  -0.00025   0.00513   0.00487   1.89378
   A36        1.94518   0.00743  -0.00071   0.04183   0.04048   1.98566
   A37        1.86320   0.00367   0.00017   0.01360   0.01273   1.87593
   A38        2.03903   0.01313  -0.00097   0.00194  -0.00055   2.03848
   A39        2.13159  -0.00696  -0.00024  -0.02046  -0.02079   2.11080
   A40        2.11048  -0.00621   0.00122   0.01738   0.02008   2.13055
   A41        2.12317  -0.00151   0.00036   0.00417   0.00465   2.12782
   A42        2.06484   0.00305  -0.00002   0.00820   0.00788   2.07273
   A43        2.09517  -0.00153  -0.00034  -0.01234  -0.01257   2.08260
   A44        2.09877  -0.00057   0.00002  -0.00018  -0.00022   2.09855
   A45        2.08449   0.00137  -0.00008   0.00031   0.00027   2.08476
   A46        2.09989  -0.00081   0.00006  -0.00022  -0.00023   2.09966
   A47        2.09122   0.00071  -0.00045  -0.00897  -0.00925   2.08197
   A48        2.07897  -0.00285   0.00034  -0.00336  -0.00339   2.07558
   A49        2.11292   0.00216   0.00011   0.01226   0.01254   2.12545
   A50        2.11023   0.00042  -0.00067  -0.00867  -0.00938   2.10085
   A51        2.04001  -0.00905   0.00033  -0.03654  -0.03747   2.00254
   A52        2.13250   0.00863   0.00034   0.04489   0.04647   2.17897
   A53        2.04075  -0.00869   0.00065  -0.02920  -0.02970   2.01105
   A54        2.11492  -0.00007  -0.00016  -0.00193  -0.00205   2.11286
   A55        2.12741   0.00878  -0.00050   0.03108   0.03170   2.15911
   A56        2.11063   0.00181   0.00016   0.00977   0.01005   2.12068
   A57        2.08783  -0.00313   0.00040   0.00037   0.00052   2.08835
   A58        2.08472   0.00132  -0.00056  -0.01014  -0.01058   2.07414
   A59        2.09839  -0.00062   0.00003  -0.00131  -0.00133   2.09706
   A60        2.07793   0.00093  -0.00016  -0.00037  -0.00044   2.07749
   A61        2.10685  -0.00031   0.00013   0.00170   0.00178   2.10864
   A62        2.11914  -0.00083   0.00009   0.00266   0.00275   2.12189
   A63        2.06122   0.00324   0.00009   0.00613   0.00620   2.06741
   A64        2.10282  -0.00240  -0.00018  -0.00875  -0.00894   2.09388
   A65        2.15368  -0.00790   0.00015  -0.00868  -0.00877   2.14490
   A66        2.04732   0.01549   0.00027   0.01548   0.01498   2.06230
   A67        2.08219  -0.00758  -0.00043  -0.00674  -0.00661   2.07558
   A68        1.85547   0.04545  -0.00001   0.08965   0.08852   1.94399
   A69        1.92590   0.00017   0.00041   0.00959   0.00992   1.93583
   A70        1.87468   0.00054  -0.00053  -0.00902  -0.00953   1.86515
   A71        1.93574   0.00014   0.00054   0.01257   0.01304   1.94878
   A72        1.91397  -0.00033  -0.00005  -0.00210  -0.00213   1.91184
   A73        1.91294   0.00034   0.00004   0.00008  -0.00004   1.91290
   A74        1.90003  -0.00088  -0.00041  -0.01170  -0.01207   1.88796
   A75        1.92520   0.00005   0.00032   0.00744   0.00774   1.93295
   A76        1.87395   0.00046  -0.00051  -0.00928  -0.00977   1.86418
   A77        1.92440   0.00023   0.00033   0.00828   0.00859   1.93298
   A78        1.91567  -0.00032  -0.00003  -0.00148  -0.00149   1.91419
   A79        1.90880  -0.00009  -0.00010  -0.00375  -0.00391   1.90489
   A80        1.91560  -0.00033  -0.00002  -0.00127  -0.00127   1.91433
   A81        1.94525   0.00945  -0.00030   0.06863   0.06702   2.01227
   A82        1.97981   0.00516   0.00149   0.04998   0.04973   2.02954
   A83        1.88165  -0.00576  -0.00032  -0.01639  -0.01978   1.86187
   A84        1.93083  -0.00506  -0.00053  -0.08621  -0.08660   1.84424
   A85        2.00561  -0.00775   0.00185   0.04345   0.04527   2.05088
   A86        1.87230   0.00923  -0.00060   0.01261   0.01282   1.88511
   A87        2.24013   0.00310  -0.00050  -0.04830  -0.04747   2.19265
   A88        2.29980   0.01709  -0.00216   0.02573   0.02472   2.32452
    D1        0.79906   0.00260  -0.00028  -0.05142  -0.05302   0.74603
    D2        2.92673   0.00596   0.00016   0.01551   0.01796   2.94468
    D3        3.05970   0.02226   0.00051   0.08596   0.08643  -3.13706
    D4        0.93655   0.01964   0.00035   0.10467   0.10585   1.04240
    D5       -1.32932  -0.00177   0.00032  -0.00384  -0.00312  -1.33244
    D6        2.88563   0.00188   0.00048   0.01521   0.01535   2.90099
    D7        0.84380   0.00250   0.00008   0.02155   0.02156   0.86536
    D8       -3.11560  -0.00482   0.00067   0.01555   0.01584  -3.09976
    D9        0.01211  -0.00051   0.00023   0.01078   0.01064   0.02276
   D10       -0.00193   0.00035  -0.00020  -0.01143  -0.01149  -0.01342
   D11        3.09509  -0.00081  -0.00036  -0.03541  -0.03588   3.05921
   D12        0.01595  -0.00025   0.00005  -0.00083  -0.00120   0.01475
   D13       -3.13480   0.00112  -0.00023  -0.00700  -0.00700   3.14139
   D14       -3.05913  -0.00048   0.00000   0.00221   0.00179  -3.05734
   D15        0.07331   0.00089  -0.00027  -0.00397  -0.00400   0.06930
   D16       -0.00878  -0.00006   0.00010   0.00779   0.00812  -0.00066
   D17       -3.10334   0.00025   0.00032   0.03151   0.03138  -3.07196
   D18        3.05689   0.00064   0.00013   0.00467   0.00503   3.06192
   D19       -0.03767   0.00095   0.00034   0.02839   0.02830  -0.00937
   D20        2.13461   0.00045  -0.00016  -0.00404  -0.00425   2.13035
   D21        0.04898   0.00042  -0.00001  -0.00152  -0.00152   0.04746
   D22       -2.02537   0.00108   0.00050   0.01100   0.01159  -2.01378
   D23       -0.92180  -0.00035  -0.00019  -0.00063  -0.00090  -0.92270
   D24       -3.00743  -0.00038  -0.00004   0.00189   0.00183  -3.00560
   D25        1.20140   0.00029   0.00047   0.01441   0.01495   1.21635
   D26        3.11621  -0.00134  -0.00031  -0.01270  -0.01288   3.10333
   D27       -0.01452  -0.00059  -0.00008  -0.00407  -0.00420  -0.01872
   D28        0.02079   0.00058   0.00014   0.00544   0.00564   0.02643
   D29        3.08841   0.00119   0.00044   0.01780   0.01820   3.10660
   D30        0.00925   0.00003   0.00009   0.00216   0.00230   0.01155
   D31       -3.12882   0.00067   0.00018   0.00685   0.00693  -3.12189
   D32        3.10893  -0.00048   0.00004  -0.00118  -0.00112   3.10781
   D33       -0.02915   0.00016   0.00012   0.00350   0.00351  -0.02563
   D34       -0.01904  -0.00040  -0.00015  -0.00476  -0.00496  -0.02399
   D35       -3.07933  -0.00231  -0.00035  -0.01797  -0.01834  -3.09767
   D36       -3.11429  -0.00002  -0.00008  -0.00133  -0.00145  -3.11575
   D37        0.10860  -0.00194  -0.00028  -0.01454  -0.01484   0.09376
   D38        2.18346   0.00013  -0.00014  -0.00169  -0.00186   2.18159
   D39        0.09660   0.00020   0.00001   0.00145   0.00146   0.09806
   D40       -1.98970   0.00020   0.00015   0.00387   0.00404  -1.98566
   D41       -1.01098  -0.00031  -0.00022  -0.00557  -0.00581  -1.01679
   D42       -3.09783  -0.00023  -0.00007  -0.00243  -0.00249  -3.10032
   D43        1.09905  -0.00024   0.00007  -0.00001   0.00009   1.09914
   D44       -3.13125   0.00269  -0.00036   0.03141   0.03068  -3.10057
   D45       -0.05842   0.00195  -0.00016   0.01347   0.01329  -0.04514
   D46       -0.00200   0.00029  -0.00004  -0.01003  -0.01063  -0.01262
   D47        3.10817   0.00078  -0.00004  -0.02039  -0.02064   3.08753
   D48        3.14152  -0.00128   0.00017   0.00512   0.00549  -3.13617
   D49       -0.01597   0.00014   0.00001   0.00268   0.00266  -0.01331
   D50        0.03073  -0.00000  -0.00036  -0.00685  -0.00753   0.02321
   D51       -3.11288   0.00502  -0.00041   0.02632   0.02547  -3.08741
   D52       -0.27407   0.00910   0.00090   0.02708   0.02638  -0.24769
   D53        2.88389   0.00400   0.00143   0.03255   0.03227   2.91616
   D54       -0.01744   0.00049  -0.00017  -0.00610  -0.00582  -0.02327
   D55        3.13421  -0.00097   0.00013   0.00124   0.00151   3.13572
   D56        3.10993   0.00492  -0.00063  -0.01082  -0.01088   3.09905
   D57       -0.02161   0.00346  -0.00033  -0.00348  -0.00354  -0.02514
   D58        1.23542   0.03353  -0.00224   0.06169   0.05940   1.29482
   D59       -3.09063   0.00197   0.00083   0.03414   0.03411  -3.05653
   D60       -1.02198  -0.00442   0.00074  -0.00072  -0.00077  -1.02276
   D61        1.02169   0.00453   0.00038   0.04284   0.04254   1.06423
   D62       -0.00136   0.00110   0.00062   0.00690   0.00687   0.00551
   D63        2.06729  -0.00529   0.00053  -0.02796  -0.02801   2.03928
   D64       -2.17222   0.00366   0.00017   0.01560   0.01531  -2.15691
   D65        0.00310   0.00035  -0.00001   0.00115   0.00115   0.00425
   D66        3.14083  -0.00037  -0.00011  -0.00422  -0.00448   3.13635
   D67       -3.12698   0.00117   0.00024   0.01068   0.01106  -3.11592
   D68        0.01076   0.00044   0.00014   0.00531   0.00543   0.01618
   D69        3.05837  -0.00022  -0.00010  -0.00247  -0.00275   3.05562
   D70        0.96244   0.00523  -0.00037   0.03238   0.03196   0.99440
   D71       -1.13334  -0.00580   0.00051  -0.02740  -0.02667  -1.16001
   D72       -0.17133   0.00115   0.00018   0.01151   0.01151  -0.15982
   D73       -2.26725   0.00661  -0.00010   0.04636   0.04622  -2.22103
   D74        1.92015  -0.00442   0.00079  -0.01343  -0.01240   1.90774
   D75       -3.10461   0.00016  -0.00079  -0.03025  -0.03178  -3.13639
   D76        0.10486   0.00093  -0.00093  -0.01096  -0.01245   0.09241
   D77       -0.93849  -0.00136  -0.00038  -0.04079  -0.04272  -0.98121
   D78        2.27098  -0.00058  -0.00053  -0.02149  -0.02339   2.24759
   D79        1.12072   0.00541  -0.00098  -0.00337  -0.00484   1.11587
   D80       -1.95300   0.00619  -0.00112   0.01592   0.01449  -1.93851
   D81       -3.08196  -0.00012   0.00034   0.01050   0.01102  -3.07094
   D82        0.06221  -0.00224   0.00032  -0.00227  -0.00144   0.06077
   D83       -0.01190  -0.00015   0.00046  -0.00884  -0.00822  -0.02012
   D84        3.13227  -0.00227   0.00044  -0.02162  -0.02068   3.11160
   D85       -3.13930   0.00078  -0.00018   0.00068   0.00023  -3.13907
   D86       -0.00602   0.00016  -0.00030  -0.01271  -0.01331  -0.01932
   D87        0.00483  -0.00131  -0.00020  -0.01191  -0.01192  -0.00709
   D88        3.13811  -0.00192  -0.00032  -0.02530  -0.02546   3.11265
   D89        3.10450   0.00063   0.00038   0.02099   0.02155   3.12604
   D90       -0.05072   0.00173   0.00009   0.01513   0.01501  -0.03571
   D91       -0.04541   0.00002   0.00026   0.00759   0.00800  -0.03741
   D92        3.08256   0.00112  -0.00003   0.00173   0.00147   3.08402
   D93        0.05630  -0.00204   0.00007  -0.00392  -0.00336   0.05294
   D94       -3.05216  -0.00222   0.00007   0.00854   0.00938  -3.04279
   D95       -3.09909  -0.00094  -0.00023  -0.01003  -0.01024  -3.10933
   D96        0.07563  -0.00112  -0.00022   0.00243   0.00250   0.07813
   D97       -0.04896   0.00368  -0.00089   0.01151   0.00936  -0.03960
   D98        3.10866   0.00233  -0.00073   0.01430   0.01262   3.12128
   D99        3.06077   0.00400  -0.00091  -0.00005  -0.00234   3.05843
   D100      -0.06480   0.00265  -0.00075   0.00274   0.00092  -0.06388
   D101       3.12522  -0.00029   0.00018   0.00318   0.00353   3.12874
   D102      -0.01085  -0.00050   0.00034   0.00238   0.00311  -0.00775
   D103      -0.03308   0.00104   0.00001   0.00005  -0.00014  -0.03322
   D104       3.11404   0.00083   0.00018  -0.00075  -0.00056   3.11348
   D105      -3.11278  -0.00058  -0.00030  -0.00815  -0.00860  -3.12138
   D106       0.02368   0.00047  -0.00036  -0.00374  -0.00442   0.01925
   D107       0.03426  -0.00079  -0.00014  -0.00900  -0.00907   0.02518
   D108      -3.11247   0.00027  -0.00019  -0.00459  -0.00490  -3.11737
   D109       3.13669  -0.00176   0.00017  -0.00836  -0.00789   3.12880
   D110      -0.01014  -0.00024   0.00004   0.00007   0.00006  -0.01009
   D111      -0.01006  -0.00070   0.00011  -0.00393  -0.00369  -0.01375
   D112       3.12629   0.00081  -0.00002   0.00450   0.00426   3.13054
   D113      -0.01763   0.00007   0.00033   0.00545   0.00615  -0.01148
   D114       3.12602  -0.00507   0.00038  -0.02838  -0.02711   3.09891
   D115       3.11877   0.00158   0.00020   0.01383   0.01400   3.13277
   D116      -0.02076  -0.00356   0.00025  -0.01999  -0.01926  -0.04002
   D117      -0.79820  -0.00325  -0.00030  -0.02033  -0.02209  -0.82029
   D118       2.34146   0.00155  -0.00035   0.01142   0.00956   2.35102
   D119       0.80564   0.01302  -0.00188   0.10752   0.10455   0.91019
   D120       0.28825   0.00877  -0.00048   0.04361   0.04303   0.33128
   D121      -1.89524  -0.00001  -0.00193  -0.05399  -0.05563  -1.95087
   D122      -1.32108   0.03159   0.00003   0.16470   0.16439  -1.15669
   D123       0.87883   0.02491   0.00160   0.17119   0.17324   1.05208
         Item               Value     Threshold  Converged?
 Maximum Force            0.045454     0.000450     NO 
 RMS     Force            0.006341     0.000300     NO 
 Maximum Displacement     1.018716     0.001800     NO 
 RMS     Displacement     0.144844     0.001200     NO 
 Predicted change in Energy=-3.222385D-02
 GradGradGradGradGradGradGradGradGradGradGradGradGradGradGradGradGradGrad

 Stoichiometry    C19H22MnN6O3(2+,6)
 Framework group  C1[X(C19H22MnN6O3)]
 Deg. of freedom   147
 Full point group                 C1      NOp   1
 Largest Abelian subgroup         C1      NOp   1
 Largest concise Abelian subgroup C1      NOp   1
                         Standard orientation:                         
 ---------------------------------------------------------------------
 Center     Atomic      Atomic             Coordinates (Angstroms)
 Number     Number       Type             X           Y           Z
 ---------------------------------------------------------------------
      1         25           0        0.365409   -1.385624    0.237933
      2          8           0       -2.975630    1.509520   -0.362839
      3          1           0       -2.960304    2.008330   -1.207414
      4          7           0       -0.932153   -1.432593   -1.176683
      5          7           0       -2.914032   -0.806267   -1.960132
      6          7           0       -0.735637   -0.516610    1.609119
      7          7           0       -2.488623    0.661222    2.271125
      8          7           0        0.642206    1.087967   -0.422346
      9          7           0        2.848632   -0.281638   -0.031718
     10          6           0       -1.410425   -2.414258   -2.028736
     11          1           0       -0.895458   -3.371530   -2.250610
     12          6           0       -2.618439   -2.023374   -2.525213
     13          1           0       -3.318199   -2.499192   -3.224057
     14          6           0       -1.863587   -0.475752   -1.143519
     15          6           0       -0.907584   -0.713977    2.957578
     16          1           0       -0.252219   -1.381550    3.533195
     17          6           0       -1.985953    0.011490    3.379249
     18          1           0       -2.460074    0.130151    4.362110
     19          6           0       -1.711316    0.298882    1.213929
     20          6           0       -1.791557    0.764689   -0.234681
     21          6           0       -0.554913    1.668087   -0.504076
     22          6           0       -0.672861    3.037333   -0.715537
     23          1           0       -1.650777    3.543489   -0.720532
     24          6           0        0.484783    3.787165   -0.914803
     25          1           0        0.419579    4.877949   -1.082777
     26          6           0        1.719272    3.158359   -0.874624
     27          1           0        2.630659    3.750209   -1.046949
     28          6           0        1.772363    1.789697   -0.591121
     29          6           0        3.024319    1.009722   -0.397095
     30          6           0        4.304895    1.547948   -0.549796
     31          1           0        4.456356    2.593893   -0.858276
     32          6           0        5.414326    0.753350   -0.315703
     33          1           0        6.430993    1.175882   -0.415428
     34          6           0        5.227943   -0.575670    0.045578
     35          1           0        6.082685   -1.249943    0.230462
     36          6           0        3.929728   -1.051612    0.169475
     37          1           0        3.771532   -2.123486    0.417790
     38          6           0       -4.206093   -0.141388   -2.200325
     39          1           0       -4.734873    0.048423   -1.248947
     40          1           0       -4.807446   -0.825751   -2.827684
     41          1           0       -4.079356    0.812120   -2.752167
     42          6           0       -3.686314    1.513537    2.320378
     43          1           0       -3.465281    2.522415    1.927558
     44          1           0       -3.984847    1.584839    3.383529
     45          1           0       -4.509974    1.066972    1.731004
     46          8           0        1.332512   -2.047486    2.096984
     47          8           0        1.252459   -3.174273   -0.661779
     48          1           0        0.981496   -3.162675   -1.583512
     49          1           0        1.005673   -4.030834   -0.288574
     50          1           0        2.232738   -2.369477    1.999442
     51          1           0        1.342883   -1.411657    2.823270
 ---------------------------------------------------------------------
 Rotational constants (GHZ):           0.2290115           0.1370392           0.1255094
 Standard basis: 6-311G(d) (5D, 7F)
 There are   650 symmetry adapted cartesian basis functions of A   symmetry.
 There are   616 symmetry adapted basis functions of A   symmetry.
   616 basis functions,  1087 primitive gaussians,   650 cartesian basis functions
   115 alpha electrons      110 beta electrons
       nuclear repulsion energy      3511.0124410548 Hartrees.
 NAtoms=   51 NActive=   51 NUniq=   51 SFac= 1.00D+00 NAtFMM=   60 NAOKFM=F Big=F
 Integral buffers will be    131072 words long.
 Raffenetti 2 integral format.
 Two-electron integral symmetry is turned on.
 Nuclear repulsion after empirical dispersion term =     3510.8806099464 Hartrees.
 ------------------------------------------------------------------------------
 Polarizable Continuum Model (PCM)
 =================================
 Model                : PCM.
 Atomic radii         : UFF (Universal Force Field).
 Polarization charges : Total charges.
 Charge compensation  : None.
 Solution method      : On-the-fly selection.
 Cavity type          : SAS (Solvent Accessible Surface) (Alpha=1.000).
 Cavity algorithm     : GePol (No added spheres)
                        Default sphere list used, NSphG=   51.
                        Lebedev-Laikov grids with approx.  5.0 points / Ang**2.
                        Smoothing algorithm: York/Karplus (Gamma=1.0000).
                        Polarization charges: spherical gaussians, with
                                              point-specific exponents (IZeta= 3).
                        Self-potential: point-specific (ISelfS= 7).
                        Self-field    : sphere-specific E.n sum rule (ISelfD= 2).
 1st derivatives      : Analytical E(r).r(x)/FMM algorithm (CHGder, D1EAlg=3).
                        Cavity 1st derivative terms included.
 Solvent              : Acetonitrile, Eps=  35.688000 Eps(inf)=   1.806874
                        RSolv=   2.155000 Ang.
 ------------------------------------------------------------------------------
 One-electron integrals computed using PRISM.
 NBasis=   616 RedAO= T EigKep=  2.34D-04  NBF=   616
 NBsUse=   616 1.00D-06 EigRej= -1.00D+00 NBFU=   616
 Initial guess from the checkpoint file:  "1.chk"
 B after Tr=    -0.000000    0.000000   -0.000000
         Rot=    0.998959   -0.037595   -0.004901    0.025366 Ang=  -5.23 deg.
 Initial guess <Sx>= 0.0000 <Sy>= 0.0000 <Sz>= 2.5000 <S**2>= 8.7531 S= 2.5005
 ExpMin= 3.96D-02 ExpMax= 2.44D+05 ExpMxC= 8.22D+03 IAcc=3 IRadAn=         5 AccDes= 0.00D+00
 Harris functional with IExCor=  402 and IRadAn=       5 diagonalized for initial guess.
 HarFok:  IExCor=  402 AccDes= 0.00D+00 IRadAn=         5 IDoV= 1 UseB2=F ITyADJ=14
 ICtDFT=  3500011 ScaDFX=  1.000000  1.000000  1.000000  1.000000
 FoFCou: FMM=F IPFlag=           0 FMFlag=      100000 FMFlg1=           0
         NFxFlg=           0 DoJE=T BraDBF=F KetDBF=T FulRan=T
         wScrn=  0.000000 ICntrl=       500 IOpCl=  0 I1Cent=   200000004 NGrid=           0
         NMat0=    1 NMatS0=      1 NMatT0=    0 NMatD0=    1 NMtDS0=    0 NMtDT0=    0
 Petite list used in FoFCou.
 Requested convergence on RMS density matrix=1.00D-08 within  32 cycles.
 Requested convergence on MAX density matrix=1.00D-06.
 Requested convergence on             energy=1.00D-06.
 No special actions if energy rises.
 Inv3:  Mode=1 IEnd=   131473200.
 Iteration    1 A*A^-1 deviation from unit magnitude is 4.77D-15 for   5695.
 Iteration    1 A*A^-1 deviation from orthogonality  is 2.11D-15 for   5281    370.
 Iteration    1 A^-1*A deviation from unit magnitude is 4.77D-15 for   5695.
 Iteration    1 A^-1*A deviation from orthogonality  is 2.89D-13 for   2381   2244.
 Error on total polarization charges = -0.00081
 SCF Done:  E(UB3LYP) =  -2442.58369063     A.U. after   17 cycles
            NFock= 17  Conv=0.56D-08     -V/T= 2.0024
 <Sx>= 0.0000 <Sy>= 0.0000 <Sz>= 2.5000 <S**2>= 8.7544 S= 2.5007
 <L.S>=  0.00000000000    
 Annihilation of the first spin contaminant:
 S**2 before annihilation     8.7544,   after     8.7500
 QCSCF skips out because SCF is already converged.
 D1PCM: PCM CHGder 1st derivatives, ID1Alg=3 FixD1E=F DoIter=F DoCFld=F I1PDM=0.
 Calling FoFJK, ICntrl=      2127 FMM=F ISym2X=0 I1Cent= 0 IOpClX= 1 NMat=1 NMatS=1 NMatT=0.
 ***** Axes restored to original set *****
 -------------------------------------------------------------------
 Center     Atomic                   Forces (Hartrees/Bohr)
 Number     Number              X              Y              Z
 -------------------------------------------------------------------
      1       25           0.007240225    0.040204940   -0.066794196
      2        8           0.007283237   -0.011484655   -0.004291488
      3        1          -0.009473033    0.010514538    0.004467755
      4        7           0.023602873   -0.033536772    0.034023785
      5        7          -0.007070057    0.002895478   -0.007417956
      6        7          -0.033076710   -0.018303262    0.016447400
      7        7           0.007404581   -0.001013779    0.000442779
      8        7           0.002183614    0.002920158    0.015811967
      9        7           0.003219467    0.006979704    0.006539366
     10        6           0.015476408    0.009777998    0.006644142
     11        1          -0.013101273   -0.016078880   -0.004761201
     12        6           0.008335209    0.000451584    0.009655526
     13        1          -0.006859036    0.005964388   -0.010917243
     14        6           0.001285158   -0.012363139    0.002702474
     15        6          -0.012510826    0.012211041    0.000470069
     16        1          -0.002918148   -0.017430965    0.008300490
     17        6          -0.011344197    0.003169955    0.002119307
     18        1           0.013513176    0.000533266   -0.004499278
     19        6          -0.006226089   -0.005603386   -0.001097127
     20        6          -0.002083886   -0.006077190    0.000820918
     21        6           0.001236976    0.003549041   -0.009071470
     22        6          -0.005051089   -0.015811657    0.009854276
     23        1           0.003664973    0.010499215   -0.006069508
     24        6          -0.002075635   -0.008714854   -0.005929532
     25        1           0.003942444    0.011566651    0.008113671
     26        6           0.001863898   -0.000332617   -0.014322821
     27        1          -0.002573559    0.002023146    0.011984763
     28        6          -0.000895755    0.002978105    0.005498968
     29        6           0.000802062    0.007107746    0.004571896
     30        6          -0.001504055   -0.014826764   -0.007403355
     31        1          -0.000556331    0.007987589    0.009366018
     32        6           0.003154017    0.006292223   -0.013334855
     33        1          -0.001883415   -0.002360250    0.013997531
     34        6           0.003779920    0.014934562   -0.005573478
     35        1          -0.003373965   -0.013024884    0.003213392
     36        6           0.000360142    0.001413570    0.007704678
     37        1          -0.001967652   -0.014127806   -0.008127510
     38        6          -0.001870338   -0.010620455    0.006080583
     39        1           0.012764385    0.000871712   -0.003661264
     40        1          -0.007945223   -0.000106116   -0.009895470
     41        1          -0.001111430    0.010620832    0.007186185
     42        6          -0.005959463   -0.009553285    0.003068195
     43        1          -0.000745360    0.009540954    0.008276168
     44        1           0.012030502   -0.004194114   -0.001841731
     45        1          -0.005526749    0.004811846   -0.010720077
     46        8           0.005852719    0.009857601   -0.007413762
     47        8          -0.007693888    0.002926819    0.004627021
     48        1           0.007554187    0.004531858   -0.003268075
     49        1           0.004185353    0.002181744   -0.002311071
     50        1          -0.000099224    0.005127614   -0.000458443
     51        1           0.004760859    0.001118952   -0.002808413
 -------------------------------------------------------------------
 Cartesian Forces:  Max     0.066794196 RMS     0.011131290

 GradGradGradGradGradGradGradGradGradGradGradGradGradGradGradGradGradGrad
 Berny optimization.
 Using GEDIIS/GDIIS optimizer.
 FormGI is forming the generalized inverse of G from B-inverse, IUseBI=4.
 Internal  Forces:  Max     0.149076189 RMS     0.029283383
 Search for a local minimum.
 Step number   6 out of a maximum of  276
 All quantities printed in internal units (Hartrees-Bohrs-Radians)
 Mixed Optimization -- RFO/linear search
 Update second derivatives using D2CorX and points    4    3    6    5
 DE=  3.92D-02 DEPred=-3.22D-02 R=-1.22D+00
 Trust test=-1.22D+00 RLast= 5.60D-01 DXMaxT set to 2.12D-01
 ITU= -1  1 -1  0  1  0
 Use linear search instead of GDIIS.
     Eigenvalues ---    0.00539   0.00579   0.00737   0.00791   0.00824
     Eigenvalues ---    0.01297   0.01340   0.01425   0.01454   0.01533
     Eigenvalues ---    0.01545   0.01559   0.01745   0.01746   0.01854
     Eigenvalues ---    0.01969   0.02088   0.02211   0.02232   0.02243
     Eigenvalues ---    0.02253   0.02274   0.02299   0.02327   0.02332
     Eigenvalues ---    0.02345   0.02363   0.02370   0.02377   0.02401
     Eigenvalues ---    0.02421   0.02428   0.02439   0.02453   0.02479
     Eigenvalues ---    0.02510   0.02565   0.02860   0.03040   0.03432
     Eigenvalues ---    0.04105   0.06039   0.06683   0.07080   0.07213
     Eigenvalues ---    0.07332   0.07766   0.07771   0.08585   0.08865
     Eigenvalues ---    0.09680   0.11787   0.13331   0.13739   0.14462
     Eigenvalues ---    0.15265   0.15886   0.15996   0.15997   0.15998
     Eigenvalues ---    0.15998   0.15999   0.16000   0.16000   0.16000
     Eigenvalues ---    0.16000   0.16000   0.16000   0.16000   0.16000
     Eigenvalues ---    0.16014   0.16019   0.16080   0.16349   0.17141
     Eigenvalues ---    0.17782   0.19902   0.21886   0.22044   0.22148
     Eigenvalues ---    0.22295   0.22579   0.22655   0.22832   0.23600
     Eigenvalues ---    0.23938   0.24332   0.24685   0.24738   0.24753
     Eigenvalues ---    0.24877   0.24936   0.24957   0.27661   0.29232
     Eigenvalues ---    0.29562   0.31083   0.34093   0.35969   0.36270
     Eigenvalues ---    0.43428   0.43854   0.44171   0.44633   0.45088
     Eigenvalues ---    0.46011   0.46287   0.46845   0.47092   0.47859
     Eigenvalues ---    0.48284   0.48773   0.49266   0.49510   0.49955
     Eigenvalues ---    0.50414   0.51192   0.51321   0.51364   0.51419
     Eigenvalues ---    0.51464   0.51505   0.53357   0.53397   0.53965
     Eigenvalues ---    0.54246   0.54579   0.55174   0.55477   0.55503
     Eigenvalues ---    0.56386   0.56601   0.57188   0.57574   0.57631
     Eigenvalues ---    0.57649   0.57677   0.57693   0.57714   0.57737
     Eigenvalues ---    0.57752   0.57812   0.59812   0.60450   0.71633
     Eigenvalues ---    0.89753   2.23875
 RFO step:  Lambda=-3.97385582D-02 EMin= 5.38684889D-03
 Quartic linear search produced a step of -0.76806.
 Maximum step size (   0.212) exceeded in Quadratic search.
    -- Step size scaled by   0.465
 Iteration  1 RMS(Cart)=  0.19625589 RMS(Int)=  0.00462615
 Iteration  2 RMS(Cart)=  0.01041656 RMS(Int)=  0.00045191
 Iteration  3 RMS(Cart)=  0.00002496 RMS(Int)=  0.00045180
 Iteration  4 RMS(Cart)=  0.00000004 RMS(Int)=  0.00045180
 Variable       Old X    -DE/DX   Delta X   Delta X   Delta X     New X
                                 (Linear)    (Quad)   (Total)
    R1        4.15285  -0.00754  -0.17805   0.11052  -0.06732   4.08553
    R2        4.13829  -0.00928  -0.15896   0.09183  -0.06676   4.07153
    R3        1.85381  -0.01483  -0.01777   0.00369  -0.01408   1.83973
    R4        2.65453   0.00159  -0.00155   0.00258   0.00103   2.65556
    R5        2.61739  -0.03868  -0.00946   0.00418  -0.00576   2.61163
    R6        2.52419  -0.00236  -0.01123   0.00621  -0.00548   2.51871
    R7        2.59660   0.02009   0.00425  -0.00214   0.00236   2.59895
    R8        2.59074  -0.01345  -0.00476   0.00116  -0.00354   2.58720
    R9        2.78321  -0.00121   0.00207  -0.00405  -0.00198   2.78124
   R10        2.59579   0.01175   0.00563   0.00043   0.00606   2.60185
   R11        2.51636  -0.01672  -0.00519   0.00458  -0.00062   2.51574
   R12        2.60670  -0.00798  -0.00014  -0.00197  -0.00210   2.60460
   R13        2.57250   0.00184  -0.00106  -0.00047  -0.00153   2.57097
   R14        2.77946  -0.00082   0.00260  -0.00336  -0.00076   2.77870
   R15        2.51860   0.04021   0.00700  -0.00059   0.00691   2.52551
   R16        2.53404   0.02672   0.00775  -0.00108   0.00714   2.54118
   R17        2.55776   0.01729  -0.00405   0.00000  -0.00381   2.55395
   R18        2.53682   0.03452  -0.00036  -0.00212  -0.00207   2.53474
   R19        2.09648   0.00377  -0.03854   0.01454  -0.02432   2.07216
   R20        2.57626   0.00954   0.00155  -0.00339  -0.00176   2.57450
   R21        3.78493   0.06351   0.04927   0.01718   0.06639   3.85132
   R22        2.07393  -0.01403  -0.02884   0.01018  -0.01865   2.05527
   R23        2.90912   0.00807  -0.00997   0.01372   0.00339   2.91251
   R24        2.07568  -0.01787  -0.02881   0.00917  -0.01963   2.05605
   R25        2.58208  -0.01811  -0.00059  -0.00407  -0.00466   2.57742
   R26        2.07430  -0.01417  -0.02891   0.01007  -0.01884   2.05546
   R27        2.87951   0.01975  -0.00165   0.01104   0.00939   2.88890
   R28        2.93850   0.00072  -0.00379   0.00928   0.00566   2.94417
   R29        2.62764  -0.00616   0.00084  -0.00086  -0.00002   2.62762
   R30        2.08088  -0.01262  -0.03130   0.01242  -0.01888   2.06200
   R31        2.63350  -0.01321  -0.00320  -0.00031  -0.00380   2.62970
   R32        2.08922  -0.01463  -0.03265   0.01220  -0.02045   2.06877
   R33        2.61915  -0.00564  -0.00008  -0.00358  -0.00393   2.61521
   R34        2.07922  -0.01228  -0.03006   0.01109  -0.01896   2.06026
   R35        2.64320   0.00631  -0.00173   0.00013  -0.00156   2.64165
   R36        2.81144   0.03684   0.00298  -0.00208   0.00114   2.81258
   R37        2.64081   0.00529   0.00051  -0.00162  -0.00104   2.63977
   R38        2.08050  -0.01217  -0.03038   0.01101  -0.01937   2.06113
   R39        2.61645  -0.00147   0.00511  -0.00172   0.00324   2.61969
   R40        2.08906  -0.01430  -0.03266   0.01234  -0.02032   2.06874
   R41        2.62635  -0.01330  -0.00097   0.00105  -0.00015   2.62620
   R42        2.08677  -0.01382  -0.03224   0.01214  -0.02010   2.06667
   R43        2.62341  -0.00503   0.00045  -0.00210  -0.00172   2.62169
   R44        2.10057  -0.01202  -0.03816   0.01675  -0.02139   2.07918
   R45        4.19588  -0.03155  -0.06005  -0.01132  -0.07183   4.12405
   R46        2.08792  -0.01329  -0.02902   0.01119  -0.01783   2.07009
   R47        2.09031  -0.01264  -0.03003   0.01162  -0.01841   2.07190
   R48        2.09561  -0.01279  -0.03161   0.01292  -0.01870   2.07691
   R49        2.08812  -0.01263  -0.02953   0.01157  -0.01796   2.07016
   R50        2.09111  -0.01278  -0.02988   0.01147  -0.01841   2.07270
   R51        2.09171  -0.01297  -0.03023   0.01179  -0.01844   2.07327
   R52        1.81611  -0.03938   0.00230  -0.00013   0.00184   1.81794
   R53        1.82422  -0.00338   0.00117  -0.00160  -0.00043   1.82380
   R54        1.81566   0.03374   0.00781  -0.00576   0.00238   1.81804
   R55        1.82618  -0.00066   0.00143  -0.00153  -0.00010   1.82609
    A1        1.49403   0.07041   0.02750  -0.02021   0.00805   1.50207
    A2        1.91239   0.00065   0.00598  -0.00109   0.00489   1.91728
    A3        1.85687   0.03552   0.00658  -0.00258   0.00415   1.86102
    A4        1.86887  -0.00904  -0.00332   0.00735   0.00388   1.87275
    A5        2.11943   0.00450  -0.00013   0.00322   0.00315   2.12258
    A6        2.29226   0.00447   0.00360  -0.01059  -0.00689   2.28537
    A7        1.86253   0.00698  -0.00342   0.00249  -0.00093   1.86160
    A8        1.86546   0.01401  -0.00359   0.01006   0.00646   1.87193
    A9        2.14455  -0.00551  -0.00076   0.00080   0.00005   2.14460
   A10        2.27209  -0.00853   0.00447  -0.01096  -0.00649   2.26561
   A11        2.11942  -0.01690  -0.01995   0.00634  -0.01398   2.10544
   A12        2.07506  -0.01433  -0.00364   0.00589   0.00197   2.07703
   A13        2.18255   0.02780  -0.00554  -0.00270  -0.00918   2.17337
   A14        1.90370  -0.02392  -0.00376   0.00498   0.00130   1.90500
   A15        2.19676  -0.00381   0.00935  -0.00219   0.00801   2.20477
   A16        1.85293   0.14908   0.00888   0.00110   0.00862   1.86155
   A17        1.87007   0.01025  -0.00065  -0.00439  -0.00522   1.86484
   A18        2.10452  -0.00269   0.03001  -0.01391   0.01614   2.12066
   A19        2.30847  -0.00735  -0.02929   0.01847  -0.01079   2.29769
   A20        1.92496  -0.01251   0.00125  -0.00518  -0.00385   1.92111
   A21        2.16426  -0.03750  -0.01916   0.03699   0.01676   2.18102
   A22        2.19169   0.05087   0.01890  -0.03145  -0.01163   2.18007
   A23        2.12596   0.00717   0.01870  -0.00812   0.01059   2.13655
   A24        1.90229  -0.00054  -0.00089   0.00290   0.00202   1.90431
   A25        2.25474  -0.00665  -0.01771   0.00511  -0.01259   2.24215
   A26        1.86478  -0.00603   0.00190  -0.00554  -0.00364   1.86114
   A27        2.10713   0.00462   0.02913  -0.01423   0.01490   2.12203
   A28        2.31123   0.00139  -0.03101   0.01973  -0.01127   2.29996
   A29        1.92934  -0.01445   0.00610  -0.01001  -0.00390   1.92544
   A30        2.10358   0.08453  -0.00046   0.04363   0.04320   2.14678
   A31        2.24831  -0.06993  -0.00630  -0.03300  -0.03927   2.20904
   A32        1.91129   0.03407   0.01653  -0.02215  -0.00537   1.90591
   A33        1.86838  -0.07115   0.01629  -0.03858  -0.02201   1.84637
   A34        1.92464   0.02613   0.01274  -0.02161  -0.00949   1.91514
   A35        1.89378   0.05042  -0.00374   0.03019   0.02636   1.92014
   A36        1.98566  -0.09090  -0.03109   0.02170  -0.00916   1.97649
   A37        1.87593   0.05205  -0.00978   0.02864   0.01935   1.89528
   A38        2.03848   0.01014   0.00042   0.03212   0.03344   2.07192
   A39        2.11080   0.01442   0.01597  -0.01060   0.00530   2.11610
   A40        2.13055  -0.02259  -0.01542  -0.01981  -0.03652   2.09404
   A41        2.12782   0.00224  -0.00357  -0.00174  -0.00540   2.12242
   A42        2.07273  -0.00414  -0.00606   0.00802   0.00219   2.07492
   A43        2.08260   0.00190   0.00966  -0.00636   0.00320   2.08580
   A44        2.09855  -0.00105   0.00017   0.00079   0.00097   2.09952
   A45        2.08476   0.00182  -0.00021  -0.00097  -0.00125   2.08351
   A46        2.09966  -0.00047   0.00017   0.00029   0.00048   2.10014
   A47        2.08197  -0.00892   0.00711  -0.00415   0.00278   2.08474
   A48        2.07558   0.02202   0.00260  -0.00233   0.00051   2.07609
   A49        2.12545  -0.01279  -0.00963   0.00670  -0.00311   2.12235
   A50        2.10085  -0.01675   0.00720   0.00053   0.00765   2.10849
   A51        2.00254   0.09462   0.02878  -0.00914   0.02066   2.02320
   A52        2.17897  -0.07660  -0.03569   0.00937  -0.02758   2.15139
   A53        2.01105   0.09226   0.02281  -0.01012   0.01369   2.02474
   A54        2.11286  -0.01396   0.00158  -0.00307  -0.00158   2.11128
   A55        2.15911  -0.07782  -0.02435   0.01346  -0.01194   2.14716
   A56        2.12068  -0.01161  -0.00772   0.00315  -0.00470   2.11598
   A57        2.08835   0.01950  -0.00040   0.00020   0.00003   2.08839
   A58        2.07414  -0.00795   0.00812  -0.00336   0.00464   2.07879
   A59        2.09706   0.00062   0.00102  -0.00061   0.00045   2.09750
   A60        2.07749  -0.00082   0.00034  -0.00006   0.00022   2.07771
   A61        2.10864   0.00020  -0.00137   0.00067  -0.00067   2.10797
   A62        2.12189   0.00129  -0.00211   0.00209  -0.00004   2.12185
   A63        2.06741  -0.00371  -0.00476   0.00230  -0.00242   2.06499
   A64        2.09388   0.00243   0.00687  -0.00439   0.00246   2.09634
   A65        2.14490   0.01320   0.00674  -0.00524   0.00164   2.14655
   A66        2.06230  -0.00343  -0.01151   0.01050  -0.00038   2.06192
   A67        2.07558  -0.00993   0.00508  -0.00543  -0.00093   2.07465
   A68        1.94399  -0.05077  -0.06799   0.04366  -0.02325   1.92074
   A69        1.93583  -0.00059  -0.00762   0.00276  -0.00482   1.93100
   A70        1.86515   0.00198   0.00732  -0.00006   0.00724   1.87239
   A71        1.94878  -0.00180  -0.01002   0.00290  -0.00708   1.94170
   A72        1.91184  -0.00045   0.00164  -0.00134   0.00028   1.91212
   A73        1.91290   0.00130   0.00003   0.00076   0.00087   1.91377
   A74        1.88796  -0.00043   0.00927  -0.00534   0.00392   1.89188
   A75        1.93295  -0.00119  -0.00595   0.00157  -0.00437   1.92858
   A76        1.86418   0.00263   0.00751  -0.00034   0.00716   1.87134
   A77        1.93298  -0.00105  -0.00659   0.00238  -0.00420   1.92878
   A78        1.91419  -0.00057   0.00114  -0.00116  -0.00003   1.91416
   A79        1.90489   0.00081   0.00300  -0.00135   0.00167   1.90656
   A80        1.91433  -0.00063   0.00098  -0.00112  -0.00015   1.91418
   A81        2.01227  -0.03385  -0.05148   0.02324  -0.02843   1.98384
   A82        2.02954   0.00265  -0.03819   0.02811  -0.00916   2.02038
   A83        1.86187  -0.02728   0.01520  -0.02190  -0.00444   1.85743
   A84        1.84424   0.05960   0.06651  -0.02981   0.03660   1.88084
   A85        2.05088   0.01270  -0.03477   0.02634  -0.00864   2.04223
   A86        1.88511  -0.01964  -0.00984   0.01371   0.00337   1.88849
   A87        2.19265   0.11702   0.03646  -0.00040   0.03583   2.22848
   A88        2.32452  -0.07788  -0.01899  -0.00830  -0.02890   2.29563
    D1        0.74603   0.09585   0.04073   0.01984   0.06122   0.80725
    D2        2.94468   0.02625  -0.01379   0.03652   0.02079   2.96548
    D3       -3.13706   0.00495  -0.06639   0.05269  -0.01301   3.13312
    D4        1.04240  -0.02359  -0.08130   0.04126  -0.04044   1.00196
    D5       -1.33244   0.03696   0.00240   0.00759   0.00967  -1.32277
    D6        2.90099  -0.00113  -0.01179   0.00507  -0.00647   2.89451
    D7        0.86536  -0.03651  -0.01656   0.00429  -0.01221   0.85315
    D8       -3.09976  -0.01319  -0.01217  -0.00917  -0.02098  -3.12074
    D9        0.02276  -0.00939  -0.00817  -0.00404  -0.01196   0.01080
   D10       -0.01342   0.00204   0.00883  -0.00343   0.00525  -0.00817
   D11        3.05921   0.01732   0.02756   0.00049   0.02833   3.08754
   D12        0.01475  -0.01117   0.00092  -0.01183  -0.01062   0.00413
   D13        3.14139   0.00088   0.00537  -0.00145   0.00389  -3.13790
   D14       -3.05734  -0.01043  -0.00138  -0.01114  -0.01220  -3.06954
   D15        0.06930   0.00162   0.00307  -0.00077   0.00231   0.07162
   D16       -0.00066   0.00548  -0.00623   0.00962   0.00328   0.00262
   D17       -3.07196  -0.00576  -0.02410   0.00227  -0.02116  -3.09313
   D18        3.06192   0.00454  -0.00386   0.00973   0.00569   3.06762
   D19       -0.00937  -0.00670  -0.02173   0.00239  -0.01875  -0.02813
   D20        2.13035  -0.00047   0.00327   0.00051   0.00376   2.13412
   D21        0.04746  -0.00079   0.00117   0.00062   0.00175   0.04921
   D22       -2.01378  -0.00049  -0.00890   0.00551  -0.00347  -2.01725
   D23       -0.92270   0.00107   0.00069   0.00035   0.00112  -0.92158
   D24       -3.00560   0.00075  -0.00141   0.00047  -0.00090  -3.00649
   D25        1.21635   0.00105  -0.01148   0.00536  -0.00611   1.21024
   D26        3.10333  -0.00323   0.00989  -0.01035  -0.00055   3.10279
   D27       -0.01872  -0.00212   0.00323  -0.00432  -0.00104  -0.01976
   D28        0.02643   0.00099  -0.00433   0.00407  -0.00031   0.02612
   D29        3.10660   0.00012  -0.01398   0.01231  -0.00159   3.10501
   D30        0.01155  -0.00126  -0.00176  -0.00011  -0.00192   0.00963
   D31       -3.12189   0.00062  -0.00533   0.00433  -0.00092  -3.12281
   D32        3.10781  -0.00199   0.00086  -0.00239  -0.00155   3.10626
   D33       -0.02563  -0.00011  -0.00270   0.00205  -0.00055  -0.02618
   D34       -0.02399   0.00010   0.00381  -0.00251   0.00134  -0.02265
   D35       -3.09767  -0.00616   0.01409  -0.01518  -0.00109  -3.09876
   D36       -3.11575   0.00072   0.00112  -0.00050   0.00067  -3.11508
   D37        0.09376  -0.00554   0.01140  -0.01317  -0.00177   0.09199
   D38        2.18159   0.00035   0.00143   0.00012   0.00157   2.18316
   D39        0.09806   0.00012  -0.00112   0.00085  -0.00026   0.09780
   D40       -1.98566  -0.00013  -0.00311   0.00107  -0.00204  -1.98770
   D41       -1.01679   0.00009   0.00446  -0.00203   0.00245  -1.01434
   D42       -3.10032  -0.00015   0.00191  -0.00130   0.00061  -3.09971
   D43        1.09914  -0.00039  -0.00007  -0.00108  -0.00117   1.09798
   D44       -3.10057  -0.03665  -0.02357  -0.01843  -0.04223   3.14039
   D45       -0.04514  -0.01257  -0.01021   0.00257  -0.00727  -0.05240
   D46       -0.01262   0.02363   0.00816   0.01229   0.02049   0.00786
   D47        3.08753   0.05393   0.01585   0.03163   0.04776   3.13529
   D48       -3.13617  -0.04017  -0.00421  -0.01577  -0.02007   3.12694
   D49       -0.01331  -0.01282  -0.00204  -0.00042  -0.00236  -0.01567
   D50        0.02321   0.00444   0.00578  -0.00075   0.00526   0.02846
   D51       -3.08741   0.01108  -0.01956   0.00597  -0.01324  -3.10064
   D52       -0.24769  -0.04844  -0.02026  -0.02047  -0.04001  -0.28769
   D53        2.91616  -0.05275  -0.02479  -0.02653  -0.05046   2.86569
   D54       -0.02327   0.01302   0.00447   0.00994   0.01406  -0.00920
   D55        3.13572  -0.00109  -0.00116  -0.00169  -0.00283   3.13289
   D56        3.09905   0.01729   0.00835   0.01511   0.02305   3.12210
   D57       -0.02514   0.00318   0.00272   0.00348   0.00616  -0.01899
   D58        1.29482   0.01065  -0.04562   0.03455  -0.01136   1.28346
   D59       -3.05653  -0.02231  -0.02620  -0.02391  -0.04954  -3.10606
   D60       -1.02276  -0.06021   0.00059  -0.06523  -0.06413  -1.08688
   D61        1.06423  -0.01703  -0.03268   0.00575  -0.02672   1.03751
   D62        0.00551  -0.00794  -0.00528  -0.01774  -0.02254  -0.01703
   D63        2.03928  -0.04583   0.02151  -0.05906  -0.03713   2.00215
   D64       -2.15691  -0.00265  -0.01176   0.01192   0.00028  -2.15664
   D65        0.00425   0.00200  -0.00088   0.00275   0.00185   0.00610
   D66        3.13635  -0.00018   0.00344  -0.00268   0.00089   3.13724
   D67       -3.11592   0.00301  -0.00849   0.00956   0.00096  -3.11496
   D68        0.01618   0.00082  -0.00417   0.00414  -0.00000   0.01618
   D69        3.05562  -0.00071   0.00211  -0.00420  -0.00197   3.05365
   D70        0.99440  -0.02876  -0.02454   0.02697   0.00283   0.99723
   D71       -1.16001   0.01958   0.02048  -0.03484  -0.01482  -1.17483
   D72       -0.15982   0.00200  -0.00884   0.00741  -0.00136  -0.16118
   D73       -2.22103  -0.02605  -0.03550   0.03858   0.00344  -2.21759
   D74        1.90774   0.02230   0.00953  -0.02324  -0.01421   1.89353
   D75       -3.13639   0.03502   0.02441   0.04343   0.06821  -3.06819
   D76        0.09241   0.00864   0.00956   0.02164   0.03153   0.12394
   D77       -0.98121   0.03331   0.03281   0.01351   0.04750  -0.93371
   D78        2.24759   0.00694   0.01797  -0.00828   0.01082   2.25841
   D79        1.11587   0.07632   0.00372   0.08472   0.08869   1.20456
   D80       -1.93851   0.04995  -0.01113   0.06293   0.05201  -1.88650
   D81       -3.07094  -0.00577  -0.00846  -0.00408  -0.01257  -3.08352
   D82        0.06077  -0.00731   0.00110  -0.01299  -0.01228   0.04850
   D83       -0.02012   0.02137   0.00631   0.02066   0.02636   0.00624
   D84        3.11160   0.01983   0.01588   0.01175   0.02665   3.13825
   D85       -3.13907   0.00071  -0.00018   0.00282   0.00285  -3.13622
   D86       -0.01932   0.01630   0.01022   0.00853   0.01879  -0.00053
   D87       -0.00709  -0.00079   0.00916  -0.00582   0.00309  -0.00400
   D88        3.11265   0.01480   0.01955  -0.00011   0.01903   3.13169
   D89        3.12604  -0.02309  -0.01655  -0.00634  -0.02284   3.10320
   D90       -0.03571  -0.00645  -0.01153   0.00523  -0.00603  -0.04174
   D91       -0.03741  -0.00750  -0.00614  -0.00062  -0.00689  -0.04430
   D92        3.08402   0.00915  -0.00113   0.01096   0.00992   3.09395
   D93        0.05294  -0.01392   0.00258  -0.01590  -0.01362   0.03932
   D94       -3.04279  -0.05191  -0.00720  -0.03681  -0.04425  -3.08704
   D95       -3.10933   0.00322   0.00787  -0.00416   0.00364  -3.10569
   D96        0.07813  -0.03477  -0.00192  -0.02507  -0.02699   0.05114
   D97       -0.03960  -0.00420  -0.00719   0.00354  -0.00256  -0.04216
   D98        3.12128  -0.03320  -0.00969  -0.01205  -0.02081   3.10047
   D99        3.05843   0.02956   0.00180   0.02360   0.02646   3.08488
   D100      -0.06388   0.00055  -0.00071   0.00801   0.00821  -0.05567
   D101       3.12874  -0.00411  -0.00271  -0.00239  -0.00518   3.12356
   D102      -0.00775   0.00972  -0.00239   0.00104  -0.00170  -0.00945
   D103      -0.03322   0.02758   0.00011   0.01402   0.01410  -0.01912
   D104       3.11348   0.04141   0.00043   0.01745   0.01758   3.13106
   D105      -3.12138  -0.00634   0.00661  -0.00475   0.00201  -3.11937
   D106       0.01925   0.00245   0.00340  -0.00062   0.00301   0.02227
   D107       0.02518   0.00713   0.00697  -0.00143   0.00544   0.03063
   D108      -3.11737   0.01592   0.00376   0.00270   0.00645  -3.11092
   D109       3.12880  -0.00537   0.00606  -0.00321   0.00263   3.13143
   D110      -0.01009  -0.01039  -0.00005  -0.00043  -0.00037  -0.01045
   D111      -0.01375   0.00348   0.00283   0.00094   0.00364  -0.01012
   D112       3.13054  -0.00153  -0.00327   0.00372   0.00064   3.13118
   D113      -0.01148   0.00727  -0.00472   0.00121  -0.00384  -0.01532
   D114       3.09891   0.00070   0.02082  -0.00529   0.01479   3.11370
   D115       3.13277   0.00233  -0.01075   0.00394  -0.00679   3.12598
   D116      -0.04002  -0.00424   0.01479  -0.00256   0.01184  -0.02818
   D117      -0.82029  -0.06609   0.01697  -0.00809   0.01035  -0.80995
   D118       2.35102  -0.06014  -0.00734  -0.00163  -0.00741   2.34361
   D119       0.91019  -0.09536  -0.08030   0.00775  -0.07164   0.83854
   D120       0.33128  -0.02289  -0.03305   0.04746   0.01419   0.34547
   D121      -1.95087   0.02473   0.04272   0.00970   0.05187  -1.89899
   D122      -1.15669  -0.05445  -0.12626   0.02394  -0.10238  -1.25907
   D123       1.05208  -0.01421  -0.13306   0.04552  -0.08759   0.96448
         Item               Value     Threshold  Converged?
 Maximum Force            0.149076     0.000450     NO 
 RMS     Force            0.029283     0.000300     NO 
 Maximum Displacement     0.804466     0.001800     NO 
 RMS     Displacement     0.193143     0.001200     NO 
 Predicted change in Energy=-1.799912D-02
 GradGradGradGradGradGradGradGradGradGradGradGradGradGradGradGradGradGrad

 Stoichiometry    C19H22MnN6O3(2+,6)
 Framework group  C1[X(C19H22MnN6O3)]
 Deg. of freedom   147
 Full point group                 C1      NOp   1
 Largest Abelian subgroup         C1      NOp   1
 Largest concise Abelian subgroup C1      NOp   1
                         Standard orientation:                         
 ---------------------------------------------------------------------
 Center     Atomic      Atomic             Coordinates (Angstroms)
 Number     Number       Type             X           Y           Z
 ---------------------------------------------------------------------
      1         25           0        0.721098   -1.271410    0.391186
      2          8           0       -3.021191    1.338984   -0.630958
      3          1           0       -2.927995    1.753355   -1.506971
      4          7           0       -0.874271   -1.618349   -1.023102
      5          7           0       -2.802050   -1.098188   -1.980424
      6          7           0       -1.050271   -0.422519    1.827704
      7          7           0       -2.858587    0.825949    2.056703
      8          7           0        0.611881    0.998699   -0.399460
      9          7           0        2.939252   -0.229451    0.048057
     10          6           0       -1.259627   -2.659158   -1.846625
     11          1           0       -0.694978   -3.590009   -1.977338
     12          6           0       -2.441967   -2.341773   -2.444437
     13          1           0       -3.060691   -2.884056   -3.155769
     14          6           0       -1.824319   -0.687993   -1.114292
     15          6           0       -1.425893   -0.432395    3.152277
     16          1           0       -0.888392   -1.003124    3.906690
     17          6           0       -2.539498    0.339879    3.306350
     18          1           0       -3.137968    0.582113    4.181709
     19          6           0       -1.941986    0.327366    1.183656
     20          6           0       -1.851651    0.627984   -0.312511
     21          6           0       -0.604512    1.527258   -0.564049
     22          6           0       -0.769735    2.868095   -0.893119
     23          1           0       -1.760042    3.318623   -0.976483
     24          6           0        0.360009    3.651398   -1.109010
     25          1           0        0.256797    4.710939   -1.364335
     26          6           0        1.614928    3.080039   -0.990975
     27          1           0        2.499849    3.683270   -1.195070
     28          6           0        1.714735    1.739483   -0.607472
     29          6           0        3.014098    1.048315   -0.385813
     30          6           0        4.249818    1.661910   -0.604548
     31          1           0        4.315275    2.687295   -0.970526
     32          6           0        5.418351    0.956127   -0.363352
     33          1           0        6.391329    1.435357   -0.511951
     34          6           0        5.333454   -0.362331    0.067683
     35          1           0        6.228479   -0.960248    0.261236
     36          6           0        4.074195   -0.914867    0.251213
     37          1           0        3.996164   -1.966053    0.566624
     38          6           0       -4.083305   -0.477016   -2.352754
     39          1           0       -4.672137   -0.241377   -1.459587
     40          1           0       -4.628136   -1.199935   -2.971337
     41          1           0       -3.926400    0.436342   -2.943583
     42          6           0       -4.034872    1.671827    1.805719
     43          1           0       -3.738118    2.606510    1.317471
     44          1           0       -4.490117    1.892000    2.779013
     45          1           0       -4.758101    1.145778    1.170186
     46          8           0        1.640443   -1.818756    2.269836
     47          8           0        1.457702   -3.156317   -0.348185
     48          1           0        1.182513   -3.239230   -1.266318
     49          1           0        1.178617   -3.952112    0.123626
     50          1           0        2.536055   -2.157541    2.177240
     51          1           0        1.679892   -1.121800    2.936272
 ---------------------------------------------------------------------
 Rotational constants (GHZ):           0.2315086           0.1310919           0.1210865
 Standard basis: 6-311G(d) (5D, 7F)
 There are   650 symmetry adapted cartesian basis functions of A   symmetry.
 There are   616 symmetry adapted basis functions of A   symmetry.
   616 basis functions,  1087 primitive gaussians,   650 cartesian basis functions
   115 alpha electrons      110 beta electrons
       nuclear repulsion energy      3470.6107994762 Hartrees.
 NAtoms=   51 NActive=   51 NUniq=   51 SFac= 1.00D+00 NAtFMM=   60 NAOKFM=F Big=F
 Integral buffers will be    131072 words long.
 Raffenetti 2 integral format.
 Two-electron integral symmetry is turned on.
 Nuclear repulsion after empirical dispersion term =     3470.4808391366 Hartrees.
 ------------------------------------------------------------------------------
 Polarizable Continuum Model (PCM)
 =================================
 Model                : PCM.
 Atomic radii         : UFF (Universal Force Field).
 Polarization charges : Total charges.
 Charge compensation  : None.
 Solution method      : On-the-fly selection.
 Cavity type          : SAS (Solvent Accessible Surface) (Alpha=1.000).
 Cavity algorithm     : GePol (No added spheres)
                        Default sphere list used, NSphG=   51.
                        Lebedev-Laikov grids with approx.  5.0 points / Ang**2.
                        Smoothing algorithm: York/Karplus (Gamma=1.0000).
                        Polarization charges: spherical gaussians, with
                                              point-specific exponents (IZeta= 3).
                        Self-potential: point-specific (ISelfS= 7).
                        Self-field    : sphere-specific E.n sum rule (ISelfD= 2).
 1st derivatives      : Analytical E(r).r(x)/FMM algorithm (CHGder, D1EAlg=3).
                        Cavity 1st derivative terms included.
 Solvent              : Acetonitrile, Eps=  35.688000 Eps(inf)=   1.806874
                        RSolv=   2.155000 Ang.
 ------------------------------------------------------------------------------
 One-electron integrals computed using PRISM.
 NBasis=   616 RedAO= T EigKep=  2.26D-04  NBF=   616
 NBsUse=   616 1.00D-06 EigRej= -1.00D+00 NBFU=   616
 Lowest energy guess from the checkpoint file:  "1.chk"
 B after Tr=     0.000000    0.000000    0.000000
         Rot=    0.999840    0.008090    0.015629    0.003055 Ang=   2.05 deg.
 B after Tr=     0.000000    0.000000    0.000000
         Rot=    0.998483    0.046088    0.020287   -0.022278 Ang=   6.31 deg.
 Initial guess <Sx>= 0.0000 <Sy>= 0.0000 <Sz>= 2.5000 <S**2>= 8.7533 S= 2.5005
 Requested convergence on RMS density matrix=1.00D-08 within  32 cycles.
 Requested convergence on MAX density matrix=1.00D-06.
 Requested convergence on             energy=1.00D-06.
 No special actions if energy rises.
 Inv3:  Mode=1 IEnd=   134308443.
 Iteration    1 A*A^-1 deviation from unit magnitude is 3.77D-15 for   4078.
 Iteration    1 A*A^-1 deviation from orthogonality  is 2.11D-15 for   5642   4202.
 Iteration    1 A^-1*A deviation from unit magnitude is 3.77D-15 for   2785.
 Iteration    1 A^-1*A deviation from orthogonality  is 3.05D-11 for   3640   3622.
 Error on total polarization charges = -0.00079
 SCF Done:  E(UB3LYP) =  -2442.62047456     A.U. after   15 cycles
            NFock= 15  Conv=0.71D-08     -V/T= 2.0025
 <Sx>= 0.0000 <Sy>= 0.0000 <Sz>= 2.5000 <S**2>= 8.7527 S= 2.5004
 <L.S>=  0.00000000000    
 Annihilation of the first spin contaminant:
 S**2 before annihilation     8.7527,   after     8.7500
 QCSCF skips out because SCF is already converged.
 D1PCM: PCM CHGder 1st derivatives, ID1Alg=3 FixD1E=F DoIter=F DoCFld=F I1PDM=0.
 Calling FoFJK, ICntrl=      2127 FMM=F ISym2X=0 I1Cent= 0 IOpClX= 1 NMat=1 NMatS=1 NMatT=0.
 ***** Axes restored to original set *****
 -------------------------------------------------------------------
 Center     Atomic                   Forces (Hartrees/Bohr)
 Number     Number              X              Y              Z
 -------------------------------------------------------------------
      1       25          -0.015731218   -0.015673384   -0.015950528
      2        8           0.006750047   -0.008091561   -0.004990554
      3        1          -0.004802837    0.005815577    0.003649439
      4        7          -0.001882895   -0.003865273    0.001314941
      5        7          -0.005007422    0.001047243   -0.001967256
      6        7           0.015364880    0.000577492   -0.003149812
      7        7           0.000348069   -0.005430111    0.002877449
      8        7           0.001310431    0.006150414    0.012768965
      9        7           0.002788129    0.002806245    0.008523522
     10        6           0.008134642    0.007393321    0.001724776
     11        1          -0.008673918   -0.009114734   -0.002398288
     12        6           0.005123929    0.000701079    0.003962636
     13        1          -0.004456264    0.002825620   -0.005542655
     14        6          -0.000894911   -0.005455686   -0.000550198
     15        6           0.001043733    0.009131188   -0.002522872
     16        1           0.002354495   -0.006556659    0.000036066
     17        6          -0.006066599    0.000165204    0.002154747
     18        1           0.007273950    0.000111131   -0.002236526
     19        6          -0.001298033    0.003293007   -0.003498216
     20        6          -0.000997800    0.001634785    0.000566969
     21        6          -0.000391092    0.000199108   -0.001469872
     22        6          -0.002747399   -0.008588680    0.004027301
     23        1           0.001278614    0.006219308   -0.003964172
     24        6          -0.001265708   -0.005639897   -0.002754450
     25        1           0.002474594    0.006016744    0.004343956
     26        6           0.001876792    0.001086715   -0.007361814
     27        1          -0.002147056    0.001615364    0.006167800
     28        6           0.000108330    0.002085113    0.001446683
     29        6           0.000695538    0.003006478    0.002820185
     30        6          -0.001385830   -0.008301172   -0.003278018
     31        1          -0.000488333    0.004606631    0.004597775
     32        6           0.002102868    0.003019541   -0.007310820
     33        1          -0.000926698   -0.001011101    0.007580283
     34        6           0.002583050    0.007651398   -0.003752431
     35        1          -0.002185188   -0.006794865    0.002141683
     36        6          -0.000561610    0.002833350    0.003464927
     37        1          -0.001103471   -0.009671906   -0.003322471
     38        6          -0.001044812   -0.005407815    0.003369344
     39        1           0.007273013    0.000152444   -0.001809531
     40        1          -0.004015348    0.000228422   -0.005095203
     41        1           0.000252271    0.005188983    0.004943332
     42        6          -0.004332857   -0.004458630    0.001411211
     43        1          -0.001785703    0.004603893    0.005443749
     44        1           0.006234895   -0.001219687   -0.001192744
     45        1          -0.004199138    0.002267378   -0.005496938
     46        8          -0.000081300   -0.001591626   -0.003634160
     47        8          -0.004832610    0.003038178    0.003031954
     48        1           0.006292847    0.004539233   -0.001294991
     49        1           0.004321983    0.001493089   -0.001405810
     50        1          -0.001083683    0.004813911    0.000638260
     51        1          -0.001597366    0.000555204    0.002942376
 -------------------------------------------------------------------
 Cartesian Forces:  Max     0.015950528 RMS     0.004933192

 GradGradGradGradGradGradGradGradGradGradGradGradGradGradGradGradGradGrad
 Berny optimization.
 Using GEDIIS/GDIIS optimizer.
 FormGI is forming the generalized inverse of G from B-inverse, IUseBI=4.
 Internal  Forces:  Max     0.037224547 RMS     0.007837432
 Search for a local minimum.
 Step number   7 out of a maximum of  276
 All quantities printed in internal units (Hartrees-Bohrs-Radians)
 Mixed Optimization -- RFO/linear search
 Update second derivatives using D2CorX and points    4    3    6    7    5
 DE=  2.41D-03 DEPred=-1.80D-02 R=-1.34D-01
 Trust test=-1.34D-01 RLast= 3.95D-01 DXMaxT set to 1.06D-01
 ITU= -1 -1  1 -1  0  1  0
 Use linear search instead of GDIIS.
 Energy rises -- skip Quadratic/GDIIS search.
 Quartic linear search produced a step of -0.57166.
 Iteration  1 RMS(Cart)=  0.09053179 RMS(Int)=  0.00135946
 Iteration  2 RMS(Cart)=  0.00267560 RMS(Int)=  0.00007661
 Iteration  3 RMS(Cart)=  0.00000142 RMS(Int)=  0.00007661
 Iteration  4 RMS(Cart)=  0.00000000 RMS(Int)=  0.00007661
 Variable       Old X    -DE/DX   Delta X   Delta X   Delta X     New X
                                 (Linear)    (Quad)   (Total)
    R1        4.08553   0.00017  -0.09403   0.00000  -0.09404   3.99149
    R2        4.07153   0.01622  -0.08015   0.00000  -0.08011   3.99142
    R3        1.83973  -0.00834  -0.00518   0.00000  -0.00518   1.83455
    R4        2.65556   0.00109  -0.00174   0.00000  -0.00174   2.65381
    R5        2.61163  -0.01133  -0.00375   0.00000  -0.00379   2.60785
    R6        2.51871  -0.00947  -0.00522   0.00000  -0.00527   2.51344
    R7        2.59895   0.00404   0.00182   0.00000   0.00183   2.60078
    R8        2.58720  -0.00177  -0.00152   0.00000  -0.00151   2.58569
    R9        2.78124  -0.00009   0.00267   0.00000   0.00267   2.78391
   R10        2.60185  -0.00368   0.00072   0.00000   0.00073   2.60257
   R11        2.51574  -0.00064  -0.00351   0.00000  -0.00351   2.51222
   R12        2.60460   0.00320   0.00110   0.00000   0.00110   2.60570
   R13        2.57097   0.00208   0.00009   0.00000   0.00009   2.57105
   R14        2.77870   0.00032   0.00237   0.00000   0.00237   2.78107
   R15        2.52551  -0.00165   0.00126   0.00000   0.00134   2.52684
   R16        2.54118  -0.00058   0.00168   0.00000   0.00174   2.54293
   R17        2.55395  -0.00405  -0.00084   0.00000  -0.00078   2.55317
   R18        2.53474  -0.00408   0.00092   0.00000   0.00099   2.53573
   R19        2.07216  -0.01784  -0.01478   0.00000  -0.01483   2.05733
   R20        2.57450  -0.00186   0.00216   0.00000   0.00216   2.57665
   R21        3.85132   0.00342  -0.00128   0.00000  -0.00130   3.85002
   R22        2.05527  -0.00764  -0.01080   0.00000  -0.01080   2.04447
   R23        2.91251  -0.01446  -0.00936   0.00000  -0.00940   2.90311
   R24        2.05605  -0.00692  -0.01022   0.00000  -0.01022   2.04583
   R25        2.57742   0.00441   0.00222   0.00000   0.00222   2.57965
   R26        2.05546  -0.00761  -0.01075   0.00000  -0.01075   2.04471
   R27        2.88890  -0.01128  -0.00660   0.00000  -0.00660   2.88230
   R28        2.94417  -0.01441  -0.00606   0.00000  -0.00604   2.93813
   R29        2.62762  -0.00053   0.00064   0.00000   0.00063   2.62825
   R30        2.06200  -0.00730  -0.01250   0.00000  -0.01250   2.04949
   R31        2.62970  -0.00238  -0.00021   0.00000  -0.00025   2.62946
   R32        2.06877  -0.00778  -0.01261   0.00000  -0.01261   2.05616
   R33        2.61521   0.00046   0.00219   0.00000   0.00216   2.61737
   R34        2.06026  -0.00650  -0.01153   0.00000  -0.01153   2.04873
   R35        2.64165  -0.00027  -0.00040   0.00000  -0.00039   2.64126
   R36        2.81258  -0.00466   0.00157   0.00000   0.00161   2.81419
   R37        2.63977  -0.00018   0.00097   0.00000   0.00098   2.64075
   R38        2.06113  -0.00642  -0.01154   0.00000  -0.01154   2.04960
   R39        2.61969   0.00127   0.00195   0.00000   0.00192   2.62162
   R40        2.06874  -0.00768  -0.01269   0.00000  -0.01269   2.05605
   R41        2.62620  -0.00242  -0.00064   0.00000  -0.00067   2.62552
   R42        2.06667  -0.00745  -0.01251   0.00000  -0.01251   2.05416
   R43        2.62169   0.00020   0.00131   0.00000   0.00131   2.62300
   R44        2.07918  -0.01859  -0.01618   0.00000  -0.01616   2.06302
   R45        4.12405  -0.00095  -0.00363   0.00000  -0.00368   4.12038
   R46        2.07009  -0.00748  -0.01141   0.00000  -0.01141   2.05868
   R47        2.07190  -0.00647  -0.01183   0.00000  -0.01183   2.06007
   R48        2.07691  -0.00702  -0.01284   0.00000  -0.01284   2.06407
   R49        2.07016  -0.00728  -0.01171   0.00000  -0.01171   2.05845
   R50        2.07270  -0.00643  -0.01172   0.00000  -0.01172   2.06098
   R51        2.07327  -0.00725  -0.01196   0.00000  -0.01196   2.06131
   R52        1.81794   0.00120   0.00066   0.00000   0.00061   1.81855
   R53        1.82380  -0.00002   0.00112   0.00000   0.00112   1.82491
   R54        1.81804   0.00638   0.00445   0.00000   0.00447   1.82251
   R55        1.82609  -0.00080   0.00112   0.00000   0.00112   1.82721
    A1        1.50207  -0.02790   0.01587   0.00000   0.01572   1.51779
    A2        1.91728   0.00018   0.00166   0.00000   0.00166   1.91893
    A3        1.86102   0.00320   0.00253   0.00000   0.00254   1.86355
    A4        1.87275  -0.00527  -0.00469   0.00000  -0.00469   1.86805
    A5        2.12258  -0.00151  -0.00190   0.00000  -0.00190   2.12069
    A6        2.28537   0.00679   0.00662   0.00000   0.00663   2.29200
    A7        1.86160  -0.00227  -0.00201   0.00000  -0.00201   1.85959
    A8        1.87193  -0.00842  -0.00637   0.00000  -0.00637   1.86556
    A9        2.14460  -0.00176  -0.00060   0.00000  -0.00059   2.14400
   A10        2.26561   0.01020   0.00703   0.00000   0.00704   2.27264
   A11        2.10544  -0.00773  -0.00686   0.00000  -0.00691   2.09853
   A12        2.07703  -0.00652  -0.00384   0.00000  -0.00389   2.07314
   A13        2.17337  -0.00780   0.00113   0.00000   0.00103   2.17440
   A14        1.90500   0.00025  -0.00354   0.00000  -0.00352   1.90149
   A15        2.20477   0.00751   0.00238   0.00000   0.00246   2.20723
   A16        1.86155   0.00463   0.00168   0.00000   0.00149   1.86304
   A17        1.86484  -0.00072   0.00250   0.00000   0.00249   1.86733
   A18        2.12066   0.00084   0.01311   0.00000   0.01312   2.13378
   A19        2.29769  -0.00012  -0.01563   0.00000  -0.01562   2.28206
   A20        1.92111   0.00252   0.00313   0.00000   0.00314   1.92425
   A21        2.18102  -0.02609  -0.02384   0.00000  -0.02390   2.15712
   A22        2.18007   0.02350   0.02071   0.00000   0.02076   2.20083
   A23        2.13655  -0.00070   0.00787   0.00000   0.00787   2.14442
   A24        1.90431  -0.00032  -0.00181   0.00000  -0.00181   1.90250
   A25        2.24215   0.00101  -0.00598   0.00000  -0.00598   2.23617
   A26        1.86114   0.00351   0.00350   0.00000   0.00350   1.86464
   A27        2.12203  -0.00193   0.01316   0.00000   0.01316   2.13520
   A28        2.29996  -0.00157  -0.01664   0.00000  -0.01663   2.28333
   A29        1.92544   0.00752   0.00677   0.00000   0.00677   1.93221
   A30        2.14678  -0.03722  -0.02504   0.00000  -0.02503   2.12175
   A31        2.20904   0.02976   0.01776   0.00000   0.01778   2.22682
   A32        1.90591   0.00328   0.01537   0.00000   0.01525   1.92116
   A33        1.84637   0.01682   0.02471   0.00000   0.02458   1.87095
   A34        1.91514   0.00184   0.01491   0.00000   0.01474   1.92989
   A35        1.92014  -0.01294  -0.01786   0.00000  -0.01744   1.90269
   A36        1.97649  -0.00058  -0.01790   0.00000  -0.01755   1.95894
   A37        1.89528  -0.00726  -0.01834   0.00000  -0.01790   1.87738
   A38        2.07192  -0.01852  -0.01880   0.00000  -0.01867   2.05325
   A39        2.11610   0.00912   0.00886   0.00000   0.00888   2.12497
   A40        2.09404   0.00938   0.00940   0.00000   0.00929   2.10332
   A41        2.12242   0.00262   0.00043   0.00000   0.00042   2.12284
   A42        2.07492  -0.00434  -0.00576   0.00000  -0.00574   2.06918
   A43        2.08580   0.00174   0.00535   0.00000   0.00535   2.09116
   A44        2.09952   0.00026  -0.00043   0.00000  -0.00042   2.09909
   A45        2.08351  -0.00084   0.00056   0.00000   0.00056   2.08407
   A46        2.10014   0.00058  -0.00014   0.00000  -0.00014   2.10000
   A47        2.08474   0.00019   0.00370   0.00000   0.00368   2.08843
   A48        2.07609   0.00167   0.00164   0.00000   0.00169   2.07778
   A49        2.12235  -0.00188  -0.00539   0.00000  -0.00541   2.11694
   A50        2.10849   0.00191   0.00099   0.00000   0.00099   2.10949
   A51        2.02320   0.00729   0.00961   0.00000   0.00980   2.03300
   A52        2.15139  -0.00922  -0.01080   0.00000  -0.01096   2.14043
   A53        2.02474   0.00508   0.00915   0.00000   0.00934   2.03408
   A54        2.11128   0.00302   0.00208   0.00000   0.00207   2.11335
   A55        2.14716  -0.00810  -0.01129   0.00000  -0.01145   2.13571
   A56        2.11598  -0.00140  -0.00306   0.00000  -0.00308   2.11290
   A57        2.08839   0.00090  -0.00032   0.00000  -0.00028   2.08810
   A58        2.07879   0.00049   0.00339   0.00000   0.00337   2.08216
   A59        2.09750   0.00113   0.00051   0.00000   0.00051   2.09802
   A60        2.07771  -0.00215   0.00012   0.00000   0.00012   2.07783
   A61        2.10797   0.00102  -0.00064   0.00000  -0.00063   2.10734
   A62        2.12185   0.00139  -0.00155   0.00000  -0.00156   2.12029
   A63        2.06499  -0.00312  -0.00216   0.00000  -0.00214   2.06285
   A64        2.09634   0.00173   0.00370   0.00000   0.00370   2.10004
   A65        2.14655   0.00799   0.00407   0.00000   0.00409   2.15064
   A66        2.06192  -0.01472  -0.00835   0.00000  -0.00823   2.05370
   A67        2.07465   0.00676   0.00431   0.00000   0.00420   2.07885
   A68        1.92074  -0.02030  -0.03731   0.00000  -0.03734   1.88340
   A69        1.93100   0.00043  -0.00292   0.00000  -0.00291   1.92809
   A70        1.87239   0.00035   0.00131   0.00000   0.00131   1.87370
   A71        1.94170  -0.00010  -0.00341   0.00000  -0.00340   1.93830
   A72        1.91212  -0.00044   0.00106   0.00000   0.00106   1.91318
   A73        1.91377   0.00055  -0.00047   0.00000  -0.00046   1.91331
   A74        1.89188  -0.00084   0.00466   0.00000   0.00466   1.89654
   A75        1.92858   0.00062  -0.00193   0.00000  -0.00193   1.92665
   A76        1.87134   0.00052   0.00149   0.00000   0.00149   1.87283
   A77        1.92878   0.00048  -0.00250   0.00000  -0.00250   1.92628
   A78        1.91416  -0.00085   0.00086   0.00000   0.00086   1.91503
   A79        1.90656  -0.00002   0.00128   0.00000   0.00128   1.90784
   A80        1.91418  -0.00077   0.00081   0.00000   0.00081   1.91499
   A81        1.98384  -0.00352  -0.02206   0.00000  -0.02214   1.96170
   A82        2.02038  -0.00576  -0.02319   0.00000  -0.02301   1.99737
   A83        1.85743   0.01162   0.01385   0.00000   0.01414   1.87157
   A84        1.88084   0.02240   0.02858   0.00000   0.02864   1.90948
   A85        2.04223   0.00958  -0.02094   0.00000  -0.02103   2.02121
   A86        1.88849  -0.01131  -0.00926   0.00000  -0.00939   1.87910
   A87        2.22848  -0.00518   0.00666   0.00000   0.00652   2.23500
   A88        2.29563  -0.00520   0.00239   0.00000   0.00216   2.29778
    D1        0.80725  -0.02120  -0.00469   0.00000  -0.00450   0.80275
    D2        2.96548  -0.01291  -0.02215   0.00000  -0.02236   2.94312
    D3        3.13312  -0.00372  -0.04197   0.00000  -0.04197   3.09115
    D4        1.00196  -0.01345  -0.03739   0.00000  -0.03748   0.96447
    D5       -1.32277  -0.00189  -0.00375   0.00000  -0.00378  -1.32654
    D6        2.89451   0.00243  -0.00508   0.00000  -0.00506   2.88945
    D7        0.85315   0.00084  -0.00535   0.00000  -0.00533   0.84782
    D8       -3.12074   0.00558   0.00294   0.00000   0.00294  -3.11780
    D9        0.01080   0.00198   0.00075   0.00000   0.00075   0.01155
   D10       -0.00817  -0.00085   0.00357   0.00000   0.00357  -0.00460
   D11        3.08754  -0.00159   0.00432   0.00000   0.00433   3.09187
   D12        0.00413   0.00176   0.00676   0.00000   0.00678   0.01091
   D13       -3.13790  -0.00106   0.00177   0.00000   0.00183  -3.13607
   D14       -3.06954   0.00124   0.00595   0.00000   0.00595  -3.06359
   D15        0.07162  -0.00158   0.00097   0.00000   0.00100   0.07262
   D16        0.00262  -0.00059  -0.00651   0.00000  -0.00653  -0.00392
   D17       -3.09313   0.00174  -0.00584   0.00000  -0.00587  -3.09899
   D18        3.06762  -0.00052  -0.00613   0.00000  -0.00613   3.06149
   D19       -0.02813   0.00180  -0.00546   0.00000  -0.00546  -0.03359
   D20        2.13412  -0.00007   0.00028   0.00000   0.00029   2.13441
   D21        0.04921   0.00000  -0.00013   0.00000  -0.00012   0.04909
   D22       -2.01725   0.00087  -0.00464   0.00000  -0.00464  -2.02189
   D23       -0.92158  -0.00008  -0.00013   0.00000  -0.00013  -0.92171
   D24       -3.00649  -0.00001  -0.00053   0.00000  -0.00055  -3.00704
   D25        1.21024   0.00086  -0.00505   0.00000  -0.00506   1.20517
   D26        3.10279   0.00030   0.00767   0.00000   0.00766   3.11045
   D27       -0.01976   0.00071   0.00300   0.00000   0.00300  -0.01676
   D28        0.02612  -0.00039  -0.00304   0.00000  -0.00304   0.02307
   D29        3.10501   0.00179  -0.00949   0.00000  -0.00958   3.09543
   D30        0.00963   0.00025  -0.00022   0.00000  -0.00024   0.00940
   D31       -3.12281  -0.00015  -0.00344   0.00000  -0.00342  -3.12623
   D32        3.10626   0.00099   0.00153   0.00000   0.00150   3.10776
   D33       -0.02618   0.00059  -0.00169   0.00000  -0.00168  -0.02786
   D34       -0.02265   0.00011   0.00206   0.00000   0.00208  -0.02057
   D35       -3.09876   0.00086   0.01111   0.00000   0.01105  -3.08772
   D36       -3.11508  -0.00023   0.00045   0.00000   0.00047  -3.11461
   D37        0.09199   0.00052   0.00949   0.00000   0.00944   0.10144
   D38        2.18316  -0.00063   0.00017   0.00000   0.00018   2.18334
   D39        0.09780  -0.00027  -0.00068   0.00000  -0.00068   0.09712
   D40       -1.98770   0.00007  -0.00114   0.00000  -0.00114  -1.98884
   D41       -1.01434  -0.00033   0.00192   0.00000   0.00192  -1.01243
   D42       -3.09971   0.00003   0.00107   0.00000   0.00107  -3.09864
   D43        1.09798   0.00037   0.00061   0.00000   0.00061   1.09858
   D44        3.14039  -0.00098   0.00660   0.00000   0.00665  -3.13615
   D45       -0.05240  -0.00121  -0.00344   0.00000  -0.00342  -0.05582
   D46        0.00786  -0.00353  -0.00564   0.00000  -0.00563   0.00224
   D47        3.13529  -0.00547  -0.01551   0.00000  -0.01547   3.11983
   D48        3.12694   0.00428   0.00834   0.00000   0.00833   3.13527
   D49       -0.01567   0.00049  -0.00017   0.00000  -0.00015  -0.01582
   D50        0.02846  -0.00376   0.00130   0.00000   0.00129   0.02975
   D51       -3.10064  -0.00616  -0.00699   0.00000  -0.00706  -3.10770
   D52       -0.28769   0.00474   0.00779   0.00000   0.00792  -0.27977
   D53        2.86569   0.00903   0.01040   0.00000   0.01052   2.87622
   D54       -0.00920  -0.00231  -0.00471   0.00000  -0.00471  -0.01392
   D55        3.13289   0.00091   0.00075   0.00000   0.00079   3.13369
   D56        3.12210  -0.00611  -0.00696   0.00000  -0.00696   3.11514
   D57       -0.01899  -0.00289  -0.00150   0.00000  -0.00145  -0.02044
   D58        1.28346  -0.01571  -0.02746   0.00000  -0.02734   1.25612
   D59       -3.10606   0.00055   0.00882   0.00000   0.00883  -3.09724
   D60       -1.08688   0.01540   0.03710   0.00000   0.03722  -1.04967
   D61        1.03751  -0.00382  -0.00905   0.00000  -0.00910   1.02841
   D62       -0.01703  -0.00110   0.00896   0.00000   0.00899  -0.00804
   D63        2.00215   0.01374   0.03724   0.00000   0.03737   2.03953
   D64       -2.15664  -0.00548  -0.00891   0.00000  -0.00895  -2.16558
   D65        0.00610  -0.00059  -0.00171   0.00000  -0.00170   0.00440
   D66        3.13724  -0.00013   0.00205   0.00000   0.00209   3.13933
   D67       -3.11496  -0.00013  -0.00687   0.00000  -0.00688  -3.12184
   D68        0.01618   0.00033  -0.00310   0.00000  -0.00310   0.01308
   D69        3.05365  -0.00147   0.00270   0.00000   0.00271   3.05636
   D70        0.99723  -0.00815  -0.01989   0.00000  -0.02000   0.97724
   D71       -1.17483   0.00597   0.02372   0.00000   0.02384  -1.15099
   D72       -0.16118  -0.00033  -0.00580   0.00000  -0.00581  -0.16698
   D73       -2.21759  -0.00701  -0.02839   0.00000  -0.02852  -2.24611
   D74        1.89353   0.00711   0.01521   0.00000   0.01532   1.90885
   D75       -3.06819  -0.00345  -0.02082   0.00000  -0.02081  -3.08900
   D76        0.12394  -0.00322  -0.01091   0.00000  -0.01087   0.11306
   D77       -0.93371   0.00174  -0.00273   0.00000  -0.00264  -0.93635
   D78        2.25841   0.00196   0.00719   0.00000   0.00730   2.26571
   D79        1.20456  -0.02047  -0.04793   0.00000  -0.04803   1.15653
   D80       -1.88650  -0.02024  -0.03801   0.00000  -0.03810  -1.92460
   D81       -3.08352   0.00194   0.00089   0.00000   0.00085  -3.08267
   D82        0.04850   0.00457   0.00784   0.00000   0.00782   0.05631
   D83        0.00624   0.00090  -0.01037   0.00000  -0.01032  -0.00408
   D84        3.13825   0.00353  -0.00342   0.00000  -0.00334   3.13491
   D85       -3.13622  -0.00206  -0.00176   0.00000  -0.00177  -3.13799
   D86       -0.00053  -0.00305  -0.00314   0.00000  -0.00313  -0.00366
   D87       -0.00400   0.00052   0.00505   0.00000   0.00505   0.00105
   D88        3.13169  -0.00047   0.00367   0.00000   0.00368   3.13537
   D89        3.10320   0.00303   0.00074   0.00000   0.00073   3.10393
   D90       -0.04174  -0.00116  -0.00514   0.00000  -0.00514  -0.04688
   D91       -0.04430   0.00204  -0.00064   0.00000  -0.00064  -0.04494
   D92        3.09395  -0.00215  -0.00651   0.00000  -0.00651   3.08744
   D93        0.03932   0.00454   0.00971   0.00000   0.00969   0.04901
   D94       -3.08704   0.00648   0.01993   0.00000   0.01997  -3.06707
   D95       -3.10569   0.00026   0.00378   0.00000   0.00374  -3.10195
   D96        0.05114   0.00220   0.01400   0.00000   0.01402   0.06515
   D97       -0.04216  -0.01048  -0.00389   0.00000  -0.00387  -0.04603
   D98        3.10047  -0.00661   0.00468   0.00000   0.00472   3.10519
   D99        3.08488  -0.01237  -0.01379   0.00000  -0.01379   3.07109
   D100      -0.05567  -0.00850  -0.00522   0.00000  -0.00520  -0.06087
   D101       3.12356   0.00170   0.00095   0.00000   0.00095   3.12451
   D102      -0.00945   0.00298  -0.00080   0.00000  -0.00082  -0.01027
   D103      -0.01912  -0.00235  -0.00798   0.00000  -0.00802  -0.02713
   D104       3.13106  -0.00108  -0.00973   0.00000  -0.00979   3.12127
   D105      -3.11937  -0.00152   0.00377   0.00000   0.00378  -3.11559
   D106       0.02227  -0.00306   0.00081   0.00000   0.00080   0.02307
   D107       0.03063  -0.00026   0.00208   0.00000   0.00207   0.03269
   D108      -3.11092  -0.00180  -0.00089   0.00000  -0.00091  -3.11183
   D109       3.13143   0.00260   0.00301   0.00000   0.00302   3.13445
   D110      -0.01045  -0.00010   0.00018   0.00000   0.00020  -0.01026
   D111      -0.01012   0.00105   0.00003   0.00000   0.00003  -0.01009
   D112       3.13118  -0.00165  -0.00280   0.00000  -0.00280   3.12839
   D113      -0.01532   0.00355  -0.00132   0.00000  -0.00133  -0.01665
   D114       3.11370   0.00582   0.00705   0.00000   0.00705   3.12075
   D115       3.12598   0.00089  -0.00412   0.00000  -0.00412   3.12186
   D116      -0.02818   0.00316   0.00424   0.00000   0.00426  -0.02393
   D117      -0.80995  -0.00992   0.00672   0.00000   0.00685  -0.80310
   D118       2.34361  -0.01224  -0.00123   0.00000  -0.00115   2.34246
   D119       0.83854  -0.02148  -0.01881   0.00000  -0.01852   0.82002
   D120       0.34547  -0.01835  -0.03271   0.00000  -0.03253   0.31294
   D121      -1.89899  -0.01748   0.00214   0.00000   0.00216  -1.89684
   D122      -1.25907  -0.02707  -0.03545   0.00000  -0.03541  -1.29448
   D123       0.96448  -0.00784  -0.04896   0.00000  -0.04894   0.91554
         Item               Value     Threshold  Converged?
 Maximum Force            0.037225     0.000450     NO 
 RMS     Force            0.007837     0.000300     NO 
 Maximum Displacement     0.379112     0.001800     NO 
 RMS     Displacement     0.091372     0.001200     NO 
 Predicted change in Energy=-3.897787D-03
 GradGradGradGradGradGradGradGradGradGradGradGradGradGradGradGradGradGrad

 Stoichiometry    C19H22MnN6O3(2+,6)
 Framework group  C1[X(C19H22MnN6O3)]
 Deg. of freedom   147
 Full point group                 C1      NOp   1
 Largest Abelian subgroup         C1      NOp   1
 Largest concise Abelian subgroup C1      NOp   1
                         Standard orientation:                         
 ---------------------------------------------------------------------
 Center     Atomic      Atomic             Coordinates (Angstroms)
 Number     Number       Type             X           Y           Z
 ---------------------------------------------------------------------
      1         25           0        0.791452   -1.153681    0.372970
      2          8           0       -3.083825    1.353282   -0.566160
      3          1           0       -3.020795    1.786549   -1.432628
      4          7           0       -0.906174   -1.564653   -1.031198
      5          7           0       -2.853226   -1.093862   -1.973789
      6          7           0       -0.964123   -0.464892    1.727884
      7          7           0       -2.765047    0.753465    2.139962
      8          7           0        0.548479    0.966671   -0.421540
      9          7           0        2.891251   -0.284517    0.027424
     10          6           0       -1.263544   -2.613255   -1.854095
     11          1           0       -0.679021   -3.522200   -1.986016
     12          6           0       -2.457160   -2.324245   -2.446465
     13          1           0       -3.050382   -2.889779   -3.152682
     14          6           0       -1.879243   -0.661826   -1.115352
     15          6           0       -1.234551   -0.525114    3.076951
     16          1           0       -0.638392   -1.104624    3.770352
     17          6           0       -2.342615    0.226748    3.342219
     18          1           0       -2.859003    0.421675    4.272866
     19          6           0       -1.909888    0.296003    1.185755
     20          6           0       -1.903674    0.640081   -0.300165
     21          6           0       -0.656112    1.527522   -0.571114
     22          6           0       -0.802428    2.874570   -0.884818
     23          1           0       -1.779742    3.339849   -0.952719
     24          6           0        0.342027    3.632786   -1.111664
     25          1           0        0.260083    4.689964   -1.355723
     26          6           0        1.586167    3.031761   -1.015454
     27          1           0        2.478904    3.609842   -1.225705
     28          6           0        1.663533    1.688653   -0.636474
     29          6           0        2.959962    0.989161   -0.418034
     30          6           0        4.191801    1.608323   -0.646083
     31          1           0        4.246393    2.625469   -1.018628
     32          6           0        5.365892    0.911226   -0.400794
     33          1           0        6.329962    1.392331   -0.552049
     34          6           0        5.289954   -0.403411    0.042270
     35          1           0        6.184533   -0.988311    0.240323
     36          6           0        4.032582   -0.959687    0.232551
     37          1           0        3.955355   -1.997793    0.561478
     38          6           0       -4.158069   -0.513671   -2.335761
     39          1           0       -4.742718   -0.302882   -1.441020
     40          1           0       -4.680786   -1.246916   -2.950198
     41          1           0       -4.032506    0.402968   -2.916311
     42          6           0       -3.967223    1.593080    2.014820
     43          1           0       -3.719419    2.542604    1.542023
     44          1           0       -4.344924    1.771101    3.022348
     45          1           0       -4.727001    1.082268    1.421819
     46          8           0        1.598191   -1.710526    2.243935
     47          8           0        1.457017   -3.025360   -0.344740
     48          1           0        1.185532   -3.130950   -1.264127
     49          1           0        1.144654   -3.798910    0.144115
     50          1           0        2.481213   -2.085016    2.165685
     51          1           0        1.648098   -0.992092    2.887318
 ---------------------------------------------------------------------
 Rotational constants (GHZ):           0.2372680           0.1324152           0.1241817
 Standard basis: 6-311G(d) (5D, 7F)
 There are   650 symmetry adapted cartesian basis functions of A   symmetry.
 There are   616 symmetry adapted basis functions of A   symmetry.
   616 basis functions,  1087 primitive gaussians,   650 cartesian basis functions
   115 alpha electrons      110 beta electrons
       nuclear repulsion energy      3502.3314489022 Hartrees.
 NAtoms=   51 NActive=   51 NUniq=   51 SFac= 1.00D+00 NAtFMM=   60 NAOKFM=F Big=F
 Integral buffers will be    131072 words long.
 Raffenetti 2 integral format.
 Two-electron integral symmetry is turned on.
 Nuclear repulsion after empirical dispersion term =     3502.2004016480 Hartrees.
 ------------------------------------------------------------------------------
 Polarizable Continuum Model (PCM)
 =================================
 Model                : PCM.
 Atomic radii         : UFF (Universal Force Field).
 Polarization charges : Total charges.
 Charge compensation  : None.
 Solution method      : On-the-fly selection.
 Cavity type          : SAS (Solvent Accessible Surface) (Alpha=1.000).
 Cavity algorithm     : GePol (No added spheres)
                        Default sphere list used, NSphG=   51.
                        Lebedev-Laikov grids with approx.  5.0 points / Ang**2.
                        Smoothing algorithm: York/Karplus (Gamma=1.0000).
                        Polarization charges: spherical gaussians, with
                                              point-specific exponents (IZeta= 3).
                        Self-potential: point-specific (ISelfS= 7).
                        Self-field    : sphere-specific E.n sum rule (ISelfD= 2).
 1st derivatives      : Analytical E(r).r(x)/FMM algorithm (CHGder, D1EAlg=3).
                        Cavity 1st derivative terms included.
 Solvent              : Acetonitrile, Eps=  35.688000 Eps(inf)=   1.806874
                        RSolv=   2.155000 Ang.
 ------------------------------------------------------------------------------
 One-electron integrals computed using PRISM.
 NBasis=   616 RedAO= T EigKep=  2.21D-04  NBF=   616
 NBsUse=   616 1.00D-06 EigRej= -1.00D+00 NBFU=   616
 Lowest energy guess from the checkpoint file:  "1.chk"
 B after Tr=     0.000000    0.000000   -0.000000
         Rot=    0.999967    0.004060    0.006872    0.001341 Ang=   0.93 deg.
 B after Tr=    -0.000000    0.000000   -0.000000
         Rot=    0.999952   -0.004037   -0.008763   -0.001704 Ang=  -1.12 deg.
 Initial guess <Sx>= 0.0000 <Sy>= 0.0000 <Sz>= 2.5000 <S**2>= 8.7528 S= 2.5005
 Requested convergence on RMS density matrix=1.00D-08 within  32 cycles.
 Requested convergence on MAX density matrix=1.00D-06.
 Requested convergence on             energy=1.00D-06.
 No special actions if energy rises.
 Inv3:  Mode=1 IEnd=   132468075.
 Iteration    1 A*A^-1 deviation from unit magnitude is 4.00D-15 for   1111.
 Iteration    1 A*A^-1 deviation from orthogonality  is 2.20D-15 for   4373   2884.
 Iteration    1 A^-1*A deviation from unit magnitude is 4.22D-15 for   1111.
 Iteration    1 A^-1*A deviation from orthogonality  is 7.16D-14 for   5404   5314.
 Error on total polarization charges = -0.00078
 SCF Done:  E(UB3LYP) =  -2442.62862306     A.U. after   12 cycles
            NFock= 12  Conv=0.62D-08     -V/T= 2.0024
 <Sx>= 0.0000 <Sy>= 0.0000 <Sz>= 2.5000 <S**2>= 8.7528 S= 2.5005
 <L.S>=  0.00000000000    
 Annihilation of the first spin contaminant:
 S**2 before annihilation     8.7528,   after     8.7500
 QCSCF skips out because SCF is already converged.
 D1PCM: PCM CHGder 1st derivatives, ID1Alg=3 FixD1E=F DoIter=F DoCFld=F I1PDM=0.
 Calling FoFJK, ICntrl=      2127 FMM=F ISym2X=0 I1Cent= 0 IOpClX= 1 NMat=1 NMatS=1 NMatT=0.
 ***** Axes restored to original set *****
 -------------------------------------------------------------------
 Center     Atomic                   Forces (Hartrees/Bohr)
 Number     Number              X              Y              Z
 -------------------------------------------------------------------
      1       25          -0.009941267   -0.026207053   -0.000036180
      2        8           0.002518171   -0.005807355   -0.003176827
      3        1          -0.002976151    0.004106957    0.003191526
      4        7           0.000265696    0.000089517   -0.001320073
      5        7          -0.002091471    0.000143909    0.000304532
      6        7           0.005210417    0.001063747   -0.002056728
      7        7          -0.000020803   -0.002147624    0.002330188
      8        7           0.001341182    0.002409477    0.001819347
      9        7           0.003068799   -0.000754129    0.000810813
     10        6           0.003142673    0.000725484    0.000500239
     11        1          -0.005142110   -0.005270021   -0.001640311
     12        6           0.003782971    0.003312381    0.002414057
     13        1          -0.003072179   -0.000055054   -0.002281863
     14        6           0.000304896   -0.002003678   -0.001106795
     15        6          -0.000541901    0.002821542   -0.001390598
     16        1           0.002146546   -0.003048355    0.000640801
     17        6          -0.002654073    0.003192407    0.000444367
     18        1           0.003560496   -0.001805710   -0.000500559
     19        6          -0.000644985    0.000275526   -0.002716205
     20        6           0.000854696    0.001986790    0.001136268
     21        6          -0.001473734   -0.000263234    0.001286707
     22        6           0.000651865   -0.002489921    0.002136795
     23        1          -0.000463593    0.002809111   -0.001620731
     24        6           0.000020024   -0.002272125   -0.001363126
     25        1           0.001560102    0.002415222    0.001980309
     26        6           0.000757328    0.001001343   -0.002870056
     27        1          -0.001894311    0.000537319    0.002458546
     28        6          -0.000018297    0.000474383   -0.001019789
     29        6           0.000603700   -0.000244884   -0.000568449
     30        6          -0.000473298   -0.003817065   -0.000166557
     31        1          -0.000610403    0.002188712    0.001831593
     32        6           0.000829424    0.001183618   -0.003446642
     33        1           0.000072590   -0.000643126    0.003299533
     34        6           0.000546849    0.002793895   -0.000704786
     35        1          -0.000742525   -0.002873009    0.001381831
     36        6          -0.000883854    0.002320795    0.000984010
     37        1           0.000338853   -0.005616580   -0.000355732
     38        6          -0.001593068   -0.000801851   -0.000733501
     39        1           0.002854222    0.000083143   -0.000649743
     40        1          -0.001722994   -0.000333939   -0.002016708
     41        1           0.000821350    0.001746292    0.001993642
     42        6          -0.000405606   -0.000965669   -0.000160892
     43        1          -0.000734772    0.001802286    0.002021723
     44        1           0.002502003   -0.000889916   -0.000346354
     45        1          -0.001611855    0.000829337   -0.002162277
     46        8          -0.003804552    0.006106616   -0.004837079
     47        8           0.002035623    0.007101197    0.007095470
     48        1           0.003956709    0.005083805   -0.002114743
     49        1           0.004457419    0.001560357   -0.001229183
     50        1          -0.003652375    0.005568151    0.000131563
     51        1          -0.001034429    0.002576978    0.002398626
 -------------------------------------------------------------------
 Cartesian Forces:  Max     0.026207053 RMS     0.003299170

 GradGradGradGradGradGradGradGradGradGradGradGradGradGradGradGradGradGrad
 Berny optimization.
 Using GEDIIS/GDIIS optimizer.
 FormGI is forming the generalized inverse of G from B-inverse, IUseBI=4.
 Internal  Forces:  Max     0.017502192 RMS     0.003400054
 Search for a local minimum.
 Step number   8 out of a maximum of  276
 All quantities printed in internal units (Hartrees-Bohrs-Radians)
 Mixed Optimization -- RFO/linear search
 Update second derivatives using D2CorX and points    4    3    6    7    5
                                                      8
 ITU=  0 -1 -1  1 -1  0  1  0
 Use linear search instead of GDIIS.
     Eigenvalues ---    0.00539   0.00601   0.00755   0.00791   0.00824
     Eigenvalues ---    0.01323   0.01347   0.01441   0.01472   0.01531
     Eigenvalues ---    0.01543   0.01549   0.01708   0.01746   0.01851
     Eigenvalues ---    0.02010   0.02139   0.02212   0.02235   0.02245
     Eigenvalues ---    0.02249   0.02270   0.02309   0.02330   0.02331
     Eigenvalues ---    0.02349   0.02363   0.02368   0.02377   0.02403
     Eigenvalues ---    0.02421   0.02435   0.02444   0.02459   0.02480
     Eigenvalues ---    0.02556   0.02587   0.02798   0.03267   0.03961
     Eigenvalues ---    0.05886   0.06470   0.06964   0.07321   0.07400
     Eigenvalues ---    0.07738   0.07743   0.08344   0.08681   0.09552
     Eigenvalues ---    0.10210   0.11852   0.13158   0.13816   0.15076
     Eigenvalues ---    0.15646   0.15971   0.15998   0.15999   0.16000
     Eigenvalues ---    0.16000   0.16000   0.16000   0.16000   0.16000
     Eigenvalues ---    0.16000   0.16000   0.16000   0.16000   0.16011
     Eigenvalues ---    0.16026   0.16071   0.16234   0.16653   0.17125
     Eigenvalues ---    0.17592   0.19992   0.21907   0.22086   0.22194
     Eigenvalues ---    0.22340   0.22633   0.22668   0.22934   0.23654
     Eigenvalues ---    0.24176   0.24311   0.24689   0.24752   0.24803
     Eigenvalues ---    0.24922   0.24942   0.25038   0.27698   0.29251
     Eigenvalues ---    0.30376   0.34120   0.35967   0.36263   0.43515
     Eigenvalues ---    0.43808   0.44100   0.44371   0.44945   0.45781
     Eigenvalues ---    0.46256   0.46476   0.47002   0.47082   0.48015
     Eigenvalues ---    0.48499   0.49203   0.49489   0.50082   0.50355
     Eigenvalues ---    0.51191   0.51320   0.51364   0.51419   0.51471
     Eigenvalues ---    0.52088   0.53256   0.53357   0.53839   0.54270
     Eigenvalues ---    0.54515   0.55080   0.55475   0.55496   0.56443
     Eigenvalues ---    0.56720   0.57116   0.57569   0.57608   0.57635
     Eigenvalues ---    0.57651   0.57674   0.57695   0.57715   0.57743
     Eigenvalues ---    0.57807   0.59865   0.60383   0.66892   0.89630
     Eigenvalues ---    1.20513   2.55262
 RFO step:  Lambda=-1.23855510D-02 EMin= 5.39277630D-03
 Quartic linear search produced a step of -0.00524.
 Maximum step size (   0.106) exceeded in Quadratic search.
    -- Step size scaled by   0.422
 Iteration  1 RMS(Cart)=  0.05183947 RMS(Int)=  0.00054687
 Iteration  2 RMS(Cart)=  0.00155314 RMS(Int)=  0.00013789
 Iteration  3 RMS(Cart)=  0.00000160 RMS(Int)=  0.00013789
 Iteration  4 RMS(Cart)=  0.00000000 RMS(Int)=  0.00013789
 Variable       Old X    -DE/DX   Delta X   Delta X   Delta X     New X
                                 (Linear)    (Quad)   (Total)
    R1        3.99149   0.01211  -0.00037   0.05202   0.05175   4.04324
    R2        3.99142   0.01750  -0.00031   0.05335   0.05307   4.04449
    R3        1.83455  -0.00585  -0.00002  -0.00303  -0.00305   1.83150
    R4        2.65381   0.00166  -0.00001   0.00238   0.00237   2.65618
    R5        2.60785  -0.00224  -0.00001  -0.00493  -0.00503   2.60282
    R6        2.51344  -0.00294  -0.00002  -0.00182  -0.00181   2.51163
    R7        2.60078   0.00115   0.00001   0.00242   0.00242   2.60320
    R8        2.58569  -0.00185  -0.00001  -0.00145  -0.00151   2.58418
    R9        2.78391  -0.00130   0.00001  -0.00294  -0.00293   2.78098
   R10        2.60257  -0.00168   0.00000   0.00023   0.00024   2.60281
   R11        2.51222   0.00050  -0.00001   0.00169   0.00168   2.51390
   R12        2.60570   0.00158   0.00000  -0.00006  -0.00006   2.60565
   R13        2.57105  -0.00097   0.00000  -0.00096  -0.00096   2.57010
   R14        2.78107  -0.00077   0.00001  -0.00203  -0.00202   2.77905
   R15        2.52684  -0.00183   0.00000  -0.00058  -0.00073   2.52612
   R16        2.54293  -0.00179   0.00001  -0.00162  -0.00179   2.54114
   R17        2.55317  -0.00211  -0.00000  -0.00140  -0.00135   2.55182
   R18        2.53573  -0.00374   0.00000  -0.00270  -0.00275   2.53298
   R19        2.05733  -0.00793  -0.00006  -0.00362  -0.00366   2.05367
   R20        2.57665  -0.00215   0.00001  -0.00179  -0.00174   2.57492
   R21        3.85002  -0.00164  -0.00000   0.02930   0.02946   3.87948
   R22        2.04447  -0.00357  -0.00004  -0.00121  -0.00125   2.04322
   R23        2.90311  -0.00507  -0.00004  -0.00249  -0.00262   2.90049
   R24        2.04583  -0.00343  -0.00004  -0.00168  -0.00172   2.04411
   R25        2.57965   0.00138   0.00001  -0.00164  -0.00164   2.57801
   R26        2.04471  -0.00363  -0.00004  -0.00131  -0.00135   2.04336
   R27        2.88230  -0.00510  -0.00003   0.00104   0.00101   2.88332
   R28        2.93813  -0.00511  -0.00002  -0.00467  -0.00483   2.93330
   R29        2.62825  -0.00085   0.00000  -0.00121  -0.00121   2.62704
   R30        2.04949  -0.00283  -0.00005   0.00003  -0.00002   2.04947
   R31        2.62946   0.00021  -0.00000  -0.00023  -0.00018   2.62928
   R32        2.05616  -0.00338  -0.00005  -0.00064  -0.00069   2.05547
   R33        2.61737   0.00004   0.00001  -0.00109  -0.00103   2.61634
   R34        2.04873  -0.00277  -0.00005  -0.00044  -0.00048   2.04825
   R35        2.64126  -0.00141  -0.00000  -0.00061  -0.00062   2.64064
   R36        2.81419  -0.00537   0.00001  -0.00523  -0.00532   2.80887
   R37        2.64075  -0.00214   0.00000  -0.00203  -0.00205   2.63870
   R38        2.04960  -0.00281  -0.00005  -0.00055  -0.00059   2.04900
   R39        2.62162   0.00053   0.00001   0.00040   0.00037   2.62199
   R40        2.05605  -0.00327  -0.00005  -0.00051  -0.00056   2.05549
   R41        2.62552   0.00026  -0.00000   0.00038   0.00037   2.62589
   R42        2.05416  -0.00324  -0.00005  -0.00052  -0.00056   2.05360
   R43        2.62300  -0.00019   0.00001  -0.00115  -0.00111   2.62189
   R44        2.06302  -0.00480  -0.00006  -0.00026  -0.00028   2.06274
   R45        4.12038   0.00435  -0.00001   0.01701   0.01703   4.13741
   R46        2.05868  -0.00291  -0.00004  -0.00059  -0.00063   2.05805
   R47        2.06007  -0.00261  -0.00005  -0.00029  -0.00034   2.05974
   R48        2.06407  -0.00245  -0.00005   0.00023   0.00018   2.06425
   R49        2.05845  -0.00276  -0.00005  -0.00035  -0.00039   2.05806
   R50        2.06098  -0.00263  -0.00005  -0.00037  -0.00041   2.06057
   R51        2.06131  -0.00280  -0.00005  -0.00037  -0.00042   2.06089
   R52        1.81855   0.00366   0.00000   0.00138   0.00148   1.82003
   R53        1.82491  -0.00063   0.00000  -0.00107  -0.00106   1.82385
   R54        1.82251   0.00084   0.00002   0.00060   0.00072   1.82323
   R55        1.82721  -0.00091   0.00000  -0.00110  -0.00109   1.82612
    A1        1.51779  -0.01684   0.00006  -0.02473  -0.02475   1.49304
    A2        1.91893   0.00045   0.00001   0.00141   0.00142   1.92035
    A3        1.86355  -0.00069   0.00001   0.00055   0.00055   1.86410
    A4        1.86805  -0.00056  -0.00002   0.00142   0.00135   1.86940
    A5        2.12069   0.00089  -0.00001   0.00349   0.00352   2.12421
    A6        2.29200  -0.00031   0.00003  -0.00472  -0.00467   2.28733
    A7        1.85959  -0.00107  -0.00001  -0.00056  -0.00056   1.85903
    A8        1.86556  -0.00277  -0.00002   0.00186   0.00184   1.86740
    A9        2.14400   0.00081  -0.00000   0.00103   0.00102   2.14502
   A10        2.27264   0.00196   0.00003  -0.00293  -0.00291   2.26974
   A11        2.09853  -0.00131  -0.00003  -0.00166  -0.00161   2.09692
   A12        2.07314  -0.00078  -0.00001  -0.00011  -0.00018   2.07296
   A13        2.17440  -0.00480   0.00000  -0.01959  -0.01943   2.15497
   A14        1.90149   0.00165  -0.00001   0.00316   0.00313   1.90461
   A15        2.20723   0.00315   0.00001   0.01640   0.01627   2.22350
   A16        1.86304  -0.00703   0.00001  -0.00861  -0.00796   1.85508
   A17        1.86733  -0.00155   0.00001  -0.00386  -0.00382   1.86351
   A18        2.13378  -0.00060   0.00005  -0.00486  -0.00483   2.12895
   A19        2.28206   0.00214  -0.00006   0.00873   0.00865   2.29071
   A20        1.92425   0.00113   0.00001  -0.00123  -0.00118   1.92307
   A21        2.15712  -0.00413  -0.00009  -0.00118  -0.00148   2.15564
   A22        2.20083   0.00295   0.00008   0.00229   0.00254   2.20336
   A23        2.14442  -0.00137   0.00003  -0.00370  -0.00368   2.14074
   A24        1.90250  -0.00004  -0.00001   0.00132   0.00131   1.90381
   A25        2.23617   0.00141  -0.00002   0.00225   0.00221   2.23837
   A26        1.86464   0.00102   0.00001  -0.00125  -0.00124   1.86340
   A27        2.13520  -0.00227   0.00005  -0.00737  -0.00732   2.12788
   A28        2.28333   0.00125  -0.00007   0.00859   0.00852   2.29185
   A29        1.93221   0.00286   0.00003  -0.00140  -0.00139   1.93082
   A30        2.12175  -0.01289  -0.00010   0.01039   0.01026   2.13201
   A31        2.22682   0.01008   0.00007  -0.00803  -0.00800   2.21882
   A32        1.92116  -0.00032   0.00006   0.00301   0.00322   1.92438
   A33        1.87095   0.00732   0.00010  -0.00330  -0.00328   1.86767
   A34        1.92989  -0.00054   0.00006   0.00174   0.00188   1.93176
   A35        1.90269  -0.00612  -0.00007   0.00167   0.00163   1.90433
   A36        1.95894   0.00369  -0.00007  -0.00778  -0.00814   1.95081
   A37        1.87738  -0.00402  -0.00007   0.00488   0.00493   1.88231
   A38        2.05325  -0.00444  -0.00007   0.00245   0.00202   2.05527
   A39        2.12497   0.00125   0.00003   0.00050   0.00055   2.12552
   A40        2.10332   0.00314   0.00004  -0.00211  -0.00183   2.10149
   A41        2.12284   0.00055   0.00000   0.00042   0.00045   2.12329
   A42        2.06918  -0.00079  -0.00002   0.00025   0.00016   2.06935
   A43        2.09116   0.00024   0.00002  -0.00069  -0.00064   2.09051
   A44        2.09909  -0.00003  -0.00000  -0.00010  -0.00010   2.09899
   A45        2.08407   0.00006   0.00000   0.00042   0.00042   2.08449
   A46        2.10000  -0.00003  -0.00000  -0.00032  -0.00032   2.09968
   A47        2.08843   0.00066   0.00001  -0.00066  -0.00062   2.08781
   A48        2.07778  -0.00125   0.00001  -0.00170  -0.00175   2.07604
   A49        2.11694   0.00057  -0.00002   0.00236   0.00237   2.11931
   A50        2.10949   0.00199   0.00000   0.00271   0.00271   2.11220
   A51        2.03300  -0.00418   0.00004  -0.00611  -0.00632   2.02668
   A52        2.14043   0.00216  -0.00004   0.00354   0.00373   2.14416
   A53        2.03408  -0.00456   0.00003  -0.00615  -0.00624   2.02784
   A54        2.11335   0.00246   0.00001   0.00163   0.00169   2.11505
   A55        2.13571   0.00208  -0.00004   0.00453   0.00455   2.14026
   A56        2.11290   0.00042  -0.00001   0.00033   0.00034   2.11325
   A57        2.08810  -0.00140  -0.00000  -0.00099  -0.00105   2.08706
   A58        2.08216   0.00099   0.00001   0.00064   0.00068   2.08284
   A59        2.09802   0.00036   0.00000   0.00006   0.00008   2.09810
   A60        2.07783  -0.00084   0.00000  -0.00069  -0.00072   2.07711
   A61        2.10734   0.00048  -0.00000   0.00062   0.00063   2.10797
   A62        2.12029   0.00031  -0.00001   0.00149   0.00147   2.12176
   A63        2.06285   0.00013  -0.00001   0.00051   0.00055   2.06340
   A64        2.10004  -0.00043   0.00001  -0.00201  -0.00202   2.09802
   A65        2.15064   0.00049   0.00002   0.00005   0.00001   2.15065
   A66        2.05370  -0.00045  -0.00003  -0.00001   0.00019   2.05389
   A67        2.07885  -0.00005   0.00002  -0.00006  -0.00022   2.07862
   A68        1.88340   0.00985  -0.00015   0.01789   0.01790   1.90131
   A69        1.92809   0.00025  -0.00001   0.00121   0.00119   1.92929
   A70        1.87370   0.00051   0.00001   0.00175   0.00175   1.87545
   A71        1.93830   0.00000  -0.00001  -0.00011  -0.00013   1.93818
   A72        1.91318  -0.00036   0.00000  -0.00114  -0.00113   1.91204
   A73        1.91331   0.00042  -0.00000   0.00215   0.00215   1.91545
   A74        1.89654  -0.00085   0.00002  -0.00400  -0.00399   1.89255
   A75        1.92665   0.00026  -0.00001   0.00040   0.00039   1.92704
   A76        1.87283   0.00054   0.00001   0.00201   0.00201   1.87485
   A77        1.92628   0.00029  -0.00001   0.00084   0.00083   1.92710
   A78        1.91503  -0.00052   0.00000  -0.00162  -0.00161   1.91341
   A79        1.90784  -0.00008   0.00000  -0.00011  -0.00011   1.90773
   A80        1.91499  -0.00050   0.00000  -0.00152  -0.00152   1.91347
   A81        1.96170   0.00291  -0.00009   0.01276   0.01302   1.97472
   A82        1.99737  -0.00089  -0.00009   0.01732   0.01717   2.01453
   A83        1.87157   0.00446   0.00005   0.00258   0.00224   1.87381
   A84        1.90948   0.00651   0.00011   0.02079   0.02093   1.93040
   A85        2.02121   0.00223  -0.00008   0.02593   0.02548   2.04669
   A86        1.87910  -0.00136  -0.00004   0.00384   0.00298   1.88208
   A87        2.23500  -0.00532   0.00003   0.00510   0.00515   2.24014
   A88        2.29778   0.00497   0.00001  -0.01065  -0.01012   2.28766
    D1        0.80275  -0.01325  -0.00002  -0.03380  -0.03407   0.76868
    D2        2.94312  -0.00560  -0.00009  -0.00655  -0.00624   2.93688
    D3        3.09115   0.00644  -0.00016   0.04869   0.04866   3.13981
    D4        0.96447   0.00151  -0.00015   0.00869   0.00788   0.97235
    D5       -1.32654  -0.00173  -0.00001   0.01286   0.01294  -1.31360
    D6        2.88945   0.00152  -0.00002   0.01113   0.01113   2.90058
    D7        0.84782   0.00238  -0.00002   0.00627   0.00613   0.85395
    D8       -3.11780   0.00134   0.00001   0.00280   0.00277  -3.11502
    D9        0.01155   0.00098   0.00000   0.00020   0.00020   0.01175
   D10       -0.00460  -0.00042   0.00001  -0.00302  -0.00299  -0.00759
   D11        3.09187  -0.00152   0.00002  -0.00585  -0.00577   3.08609
   D12        0.01091   0.00085   0.00003  -0.00443  -0.00438   0.00653
   D13       -3.13607  -0.00026   0.00001  -0.00295  -0.00295  -3.13902
   D14       -3.06359   0.00057   0.00002  -0.00692  -0.00690  -3.07048
   D15        0.07262  -0.00054   0.00000  -0.00544  -0.00547   0.06715
   D16       -0.00392  -0.00027  -0.00003   0.00468   0.00464   0.00072
   D17       -3.09899   0.00110  -0.00002   0.00771   0.00765  -3.09134
   D18        3.06149   0.00011  -0.00002   0.00799   0.00795   3.06944
   D19       -0.03359   0.00148  -0.00002   0.01102   0.01096  -0.02262
   D20        2.13441   0.00021   0.00000   0.00585   0.00586   2.14027
   D21        0.04909   0.00020  -0.00000   0.00548   0.00548   0.05457
   D22       -2.02189   0.00091  -0.00002   0.00933   0.00932  -2.01257
   D23       -0.92171  -0.00016  -0.00000   0.00228   0.00228  -0.91944
   D24       -3.00704  -0.00017  -0.00000   0.00191   0.00190  -3.00513
   D25        1.20517   0.00055  -0.00002   0.00576   0.00574   1.21091
   D26        3.11045  -0.00049   0.00003  -0.01017  -0.01013   3.10032
   D27       -0.01676   0.00010   0.00001  -0.00144  -0.00142  -0.01818
   D28        0.02307   0.00009  -0.00001   0.00163   0.00162   0.02469
   D29        3.09543   0.00136  -0.00004   0.01511   0.01518   3.11061
   D30        0.00940   0.00022  -0.00000   0.00033   0.00034   0.00974
   D31       -3.12623   0.00028  -0.00001   0.00454   0.00450  -3.12172
   D32        3.10776   0.00030   0.00001  -0.00069  -0.00066   3.10710
   D33       -0.02786   0.00036  -0.00001   0.00352   0.00350  -0.02436
   D34       -0.02057  -0.00019   0.00001  -0.00125  -0.00125  -0.02183
   D35       -3.08772  -0.00039   0.00004  -0.01669  -0.01658  -3.10429
   D36       -3.11461  -0.00022   0.00000  -0.00028  -0.00030  -3.11490
   D37        0.10144  -0.00042   0.00004  -0.01572  -0.01562   0.08582
   D38        2.18334  -0.00020   0.00000  -0.00107  -0.00107   2.18226
   D39        0.09712  -0.00004  -0.00000  -0.00055  -0.00056   0.09656
   D40       -1.98884   0.00007  -0.00000  -0.00040  -0.00041  -1.98925
   D41       -1.01243  -0.00023   0.00001  -0.00218  -0.00217  -1.01460
   D42       -3.09864  -0.00008   0.00000  -0.00167  -0.00165  -3.10030
   D43        1.09858   0.00003   0.00000  -0.00151  -0.00150   1.09708
   D44       -3.13615   0.00139   0.00003  -0.01145  -0.01154   3.13549
   D45       -0.05582   0.00050  -0.00001   0.00416   0.00413  -0.05169
   D46        0.00224  -0.00201  -0.00002   0.00199   0.00201   0.00425
   D47        3.11983  -0.00346  -0.00006   0.00815   0.00815   3.12798
   D48        3.13527   0.00242   0.00003   0.00494   0.00497   3.14024
   D49       -0.01582   0.00066  -0.00000   0.00551   0.00553  -0.01029
   D50        0.02975  -0.00203   0.00001  -0.01336  -0.01336   0.01639
   D51       -3.10770  -0.00105  -0.00003  -0.00939  -0.00949  -3.11719
   D52       -0.27977   0.00706   0.00003   0.02228   0.02243  -0.25735
   D53        2.87622   0.00751   0.00004   0.02549   0.02565   2.90187
   D54       -0.01392  -0.00113  -0.00002   0.00267   0.00264  -0.01128
   D55        3.13369   0.00012   0.00000   0.00109   0.00109   3.13477
   D56        3.11514  -0.00157  -0.00003  -0.00031  -0.00039   3.11475
   D57       -0.02044  -0.00032  -0.00001  -0.00189  -0.00193  -0.02237
   D58        1.25612   0.00412  -0.00011   0.00942   0.00937   1.26549
   D59       -3.09724   0.00178   0.00003  -0.00084  -0.00081  -3.09805
   D60       -1.04967   0.00684   0.00015  -0.00212  -0.00196  -1.05163
   D61        1.02841   0.00009  -0.00004   0.00022   0.00019   1.02860
   D62       -0.00804   0.00040   0.00004  -0.00424  -0.00417  -0.01221
   D63        2.03953   0.00547   0.00015  -0.00552  -0.00532   2.03421
   D64       -2.16558  -0.00128  -0.00003  -0.00318  -0.00317  -2.16875
   D65        0.00440  -0.00019  -0.00001   0.00069   0.00067   0.00507
   D66        3.13933  -0.00028   0.00001  -0.00409  -0.00411   3.13521
   D67       -3.12184   0.00048  -0.00003   0.01008   0.01007  -3.11177
   D68        0.01308   0.00039  -0.00001   0.00530   0.00529   0.01837
   D69        3.05636  -0.00056   0.00001  -0.00471  -0.00469   3.05167
   D70        0.97724  -0.00099  -0.00008  -0.00733  -0.00755   0.96968
   D71       -1.15099   0.00057   0.00009  -0.00184  -0.00164  -1.15262
   D72       -0.16698   0.00039  -0.00002   0.01169   0.01169  -0.15529
   D73       -2.24611  -0.00003  -0.00011   0.00907   0.00883  -2.23728
   D74        1.90885   0.00153   0.00006   0.01456   0.01475   1.92360
   D75       -3.08900  -0.00253  -0.00008   0.00945   0.00948  -3.07952
   D76        0.11306  -0.00159  -0.00004  -0.00605  -0.00605   0.10701
   D77       -0.93635  -0.00070  -0.00001   0.00905   0.00919  -0.92715
   D78        2.26571   0.00024   0.00003  -0.00645  -0.00634   2.25937
   D79        1.15653  -0.00867  -0.00019   0.00963   0.00952   1.16605
   D80       -1.92460  -0.00774  -0.00015  -0.00587  -0.00601  -1.93061
   D81       -3.08267   0.00111   0.00000   0.00213   0.00212  -3.08055
   D82        0.05631   0.00138   0.00003  -0.00444  -0.00443   0.05188
   D83       -0.00408  -0.00006  -0.00004   0.01835   0.01834   0.01426
   D84        3.13491   0.00021  -0.00001   0.01177   0.01179  -3.13649
   D85       -3.13799  -0.00065  -0.00001  -0.00071  -0.00071  -3.13870
   D86       -0.00366  -0.00175  -0.00001  -0.00134  -0.00133  -0.00499
   D87        0.00105  -0.00038   0.00002  -0.00716  -0.00714  -0.00609
   D88        3.13537  -0.00148   0.00001  -0.00779  -0.00776   3.12761
   D89        3.10393   0.00231   0.00000   0.00698   0.00695   3.11087
   D90       -0.04688   0.00046  -0.00002   0.00727   0.00725  -0.03964
   D91       -0.04494   0.00120  -0.00000   0.00635   0.00633  -0.03861
   D92        3.08744  -0.00065  -0.00003   0.00664   0.00663   3.09407
   D93        0.04901   0.00149   0.00004  -0.00773  -0.00772   0.04129
   D94       -3.06707   0.00312   0.00008  -0.01414  -0.01414  -3.08120
   D95       -3.10195  -0.00040   0.00002  -0.00745  -0.00743  -3.10938
   D96        0.06515   0.00124   0.00005  -0.01386  -0.01385   0.05130
   D97       -0.04603  -0.00332  -0.00002  -0.02240  -0.02239  -0.06842
   D98        3.10519  -0.00153   0.00002  -0.02296  -0.02294   3.08225
   D99        3.07109  -0.00481  -0.00005  -0.01614  -0.01615   3.05494
   D100      -0.06087  -0.00302  -0.00002  -0.01670  -0.01670  -0.07757
   D101       3.12451   0.00074   0.00000   0.00253   0.00253   3.12704
   D102      -0.01027   0.00101  -0.00000   0.00577   0.00575  -0.00452
   D103      -0.02713  -0.00117  -0.00003   0.00308   0.00306  -0.02408
   D104       3.12127  -0.00090  -0.00004   0.00631   0.00628   3.12755
   D105      -3.11559  -0.00092   0.00001  -0.00843  -0.00840  -3.12400
   D106       0.02307  -0.00138   0.00000  -0.00951  -0.00950   0.01357
   D107       0.03269  -0.00065   0.00001  -0.00526  -0.00524   0.02745
   D108      -3.11183  -0.00112  -0.00000  -0.00633  -0.00634  -3.11817
   D109       3.13445   0.00062   0.00001   0.00369   0.00372   3.13817
   D110      -0.01026   0.00009   0.00000   0.00225   0.00228  -0.00798
   D111      -0.01009   0.00016   0.00000   0.00261   0.00262  -0.00747
   D112       3.12839  -0.00037  -0.00001   0.00117   0.00117   3.12956
   D113      -0.01665   0.00164  -0.00001   0.00947   0.00944  -0.00721
   D114       3.12075   0.00064   0.00003   0.00544   0.00552   3.12627
   D115       3.12186   0.00112  -0.00002   0.00806   0.00802   3.12988
   D116      -0.02393   0.00012   0.00002   0.00403   0.00410  -0.01982
   D117      -0.80310  -0.00496   0.00003  -0.02594  -0.02577  -0.82887
   D118       2.34246  -0.00402  -0.00001  -0.02214  -0.02207   2.32039
   D119       0.82002  -0.00360  -0.00008   0.00164   0.00239   0.82241
   D120       0.31294  -0.00622  -0.00013  -0.02332  -0.02275   0.29019
   D121      -1.89684  -0.01040   0.00001  -0.05632  -0.05611  -1.95294
   D122      -1.29448   0.00035  -0.00014  -0.01705  -0.01763  -1.31211
   D123       0.91554   0.00651  -0.00019   0.03161   0.03130   0.94684
         Item               Value     Threshold  Converged?
 Maximum Force            0.017502     0.000450     NO 
 RMS     Force            0.003400     0.000300     NO 
 Maximum Displacement     0.282851     0.001800     NO 
 RMS     Displacement     0.052893     0.001200     NO 
 Predicted change in Energy=-4.302238D-03
 GradGradGradGradGradGradGradGradGradGradGradGradGradGradGradGradGradGrad

 Stoichiometry    C19H22MnN6O3(2+,6)
 Framework group  C1[X(C19H22MnN6O3)]
 Deg. of freedom   147
 Full point group                 C1      NOp   1
 Largest Abelian subgroup         C1      NOp   1
 Largest concise Abelian subgroup C1      NOp   1
                         Standard orientation:                         
 ---------------------------------------------------------------------
 Center     Atomic      Atomic             Coordinates (Angstroms)
 Number     Number       Type             X           Y           Z
 ---------------------------------------------------------------------
      1         25           0        0.761752   -1.118882    0.391806
      2          8           0       -3.077807    1.387330   -0.467164
      3          1           0       -3.013285    1.896831   -1.289096
      4          7           0       -0.869601   -1.454852   -1.191350
      5          7           0       -2.808281   -0.913365   -2.107339
      6          7           0       -0.986405   -0.644106    1.674235
      7          7           0       -2.802597    0.523193    2.156973
      8          7           0        0.555383    0.996403   -0.339140
      9          7           0        2.879868   -0.285720   -0.004788
     10          6           0       -1.208169   -2.422399   -2.111309
     11          1           0       -0.601660   -3.302951   -2.305763
     12          6           0       -2.397813   -2.093050   -2.688303
     13          1           0       -2.982883   -2.590482   -3.449426
     14          6           0       -1.849621   -0.557082   -1.199565
     15          6           0       -1.296752   -0.843203    3.001310
     16          1           0       -0.722337   -1.497431    3.643264
     17          6           0       -2.413896   -0.123960    3.310804
     18          1           0       -2.965017   -0.023982    4.235726
     19          6           0       -1.920037    0.167606    1.185199
     20          6           0       -1.895528    0.655859   -0.260148
     21          6           0       -0.650212    1.566067   -0.433785
     22          6           0       -0.800315    2.934702   -0.625845
     23          1           0       -1.778482    3.402648   -0.646569
     24          6           0        0.341773    3.713605   -0.783344
     25          1           0        0.256517    4.787646   -0.932593
     26          6           0        1.587560    3.111184   -0.739035
     27          1           0        2.478075    3.710372   -0.889905
     28          6           0        1.666635    1.738711   -0.488630
     29          6           0        2.958922    1.017875   -0.348110
     30          6           0        4.193360    1.640062   -0.545108
     31          1           0        4.254576    2.683413   -0.833805
     32          6           0        5.362050    0.910443   -0.380895
     33          1           0        6.329527    1.388917   -0.515734
     34          6           0        5.274988   -0.433411   -0.038322
     35          1           0        6.163230   -1.044566    0.097587
     36          6           0        4.014186   -0.986116    0.134585
     37          1           0        3.928804   -2.044020    0.389624
     38          6           0       -4.108511   -0.303960   -2.429397
     39          1           0       -4.704081   -0.174908   -1.526779
     40          1           0       -4.624598   -0.977230   -3.113785
     41          1           0       -3.977697    0.660034   -2.926227
     42          6           0       -4.002713    1.369785    2.081499
     43          1           0       -3.744516    2.363112    1.717184
     44          1           0       -4.413480    1.444370    3.088820
     45          1           0       -4.742360    0.922781    1.416318
     46          8           0        1.638664   -1.889186    2.184992
     47          8           0        1.470991   -2.916179   -0.528730
     48          1           0        1.234176   -2.934998   -1.463838
     49          1           0        1.192912   -3.754213   -0.136069
     50          1           0        2.515317   -2.263460    2.047172
     51          1           0        1.704672   -1.262730    2.916216
 ---------------------------------------------------------------------
 Rotational constants (GHZ):           0.2381683           0.1321892           0.1251266
 Standard basis: 6-311G(d) (5D, 7F)
 There are   650 symmetry adapted cartesian basis functions of A   symmetry.
 There are   616 symmetry adapted basis functions of A   symmetry.
   616 basis functions,  1087 primitive gaussians,   650 cartesian basis functions
   115 alpha electrons      110 beta electrons
       nuclear repulsion energy      3506.5500722244 Hartrees.
 NAtoms=   51 NActive=   51 NUniq=   51 SFac= 1.00D+00 NAtFMM=   60 NAOKFM=F Big=F
 Integral buffers will be    131072 words long.
 Raffenetti 2 integral format.
 Two-electron integral symmetry is turned on.
 Nuclear repulsion after empirical dispersion term =     3506.4188772735 Hartrees.
 ------------------------------------------------------------------------------
 Polarizable Continuum Model (PCM)
 =================================
 Model                : PCM.
 Atomic radii         : UFF (Universal Force Field).
 Polarization charges : Total charges.
 Charge compensation  : None.
 Solution method      : On-the-fly selection.
 Cavity type          : SAS (Solvent Accessible Surface) (Alpha=1.000).
 Cavity algorithm     : GePol (No added spheres)
                        Default sphere list used, NSphG=   51.
                        Lebedev-Laikov grids with approx.  5.0 points / Ang**2.
                        Smoothing algorithm: York/Karplus (Gamma=1.0000).
                        Polarization charges: spherical gaussians, with
                                              point-specific exponents (IZeta= 3).
                        Self-potential: point-specific (ISelfS= 7).
                        Self-field    : sphere-specific E.n sum rule (ISelfD= 2).
 1st derivatives      : Analytical E(r).r(x)/FMM algorithm (CHGder, D1EAlg=3).
                        Cavity 1st derivative terms included.
 Solvent              : Acetonitrile, Eps=  35.688000 Eps(inf)=   1.806874
                        RSolv=   2.155000 Ang.
 ------------------------------------------------------------------------------
 One-electron integrals computed using PRISM.
 NBasis=   616 RedAO= T EigKep=  2.21D-04  NBF=   616
 NBsUse=   616 1.00D-06 EigRej= -1.00D+00 NBFU=   616
 Initial guess from the checkpoint file:  "1.chk"
 B after Tr=     0.000000   -0.000000    0.000000
         Rot=    0.999073   -0.042815    0.004161   -0.001497 Ang=  -4.93 deg.
 Initial guess <Sx>= 0.0000 <Sy>= 0.0000 <Sz>= 2.5000 <S**2>= 8.7528 S= 2.5005
 ExpMin= 3.96D-02 ExpMax= 2.44D+05 ExpMxC= 8.22D+03 IAcc=3 IRadAn=         5 AccDes= 0.00D+00
 Harris functional with IExCor=  402 and IRadAn=       5 diagonalized for initial guess.
 HarFok:  IExCor=  402 AccDes= 0.00D+00 IRadAn=         5 IDoV= 1 UseB2=F ITyADJ=14
 ICtDFT=  3500011 ScaDFX=  1.000000  1.000000  1.000000  1.000000
 FoFCou: FMM=F IPFlag=           0 FMFlag=      100000 FMFlg1=           0
         NFxFlg=           0 DoJE=T BraDBF=F KetDBF=T FulRan=T
         wScrn=  0.000000 ICntrl=       500 IOpCl=  0 I1Cent=   200000004 NGrid=           0
         NMat0=    1 NMatS0=      1 NMatT0=    0 NMatD0=    1 NMtDS0=    0 NMtDT0=    0
 Petite list used in FoFCou.
 Requested convergence on RMS density matrix=1.00D-08 within  32 cycles.
 Requested convergence on MAX density matrix=1.00D-06.
 Requested convergence on             energy=1.00D-06.
 No special actions if energy rises.
 Inv3:  Mode=1 IEnd=   133066800.
 Iteration    1 A*A^-1 deviation from unit magnitude is 3.11D-15 for    754.
 Iteration    1 A*A^-1 deviation from orthogonality  is 3.33D-15 for   6338   2756.
 Iteration    1 A^-1*A deviation from unit magnitude is 3.11D-15 for    754.
 Iteration    1 A^-1*A deviation from orthogonality  is 4.56D-15 for   3468   3450.
 Error on total polarization charges = -0.00082
 SCF Done:  E(UB3LYP) =  -2442.63187892     A.U. after   14 cycles
            NFock= 14  Conv=0.64D-08     -V/T= 2.0024
 <Sx>= 0.0000 <Sy>= 0.0000 <Sz>= 2.5000 <S**2>= 8.7528 S= 2.5005
 <L.S>=  0.00000000000    
 Annihilation of the first spin contaminant:
 S**2 before annihilation     8.7528,   after     8.7500
 QCSCF skips out because SCF is already converged.
 D1PCM: PCM CHGder 1st derivatives, ID1Alg=3 FixD1E=F DoIter=F DoCFld=F I1PDM=0.
 Calling FoFJK, ICntrl=      2127 FMM=F ISym2X=0 I1Cent= 0 IOpClX= 1 NMat=1 NMatS=1 NMatT=0.
 ***** Axes restored to original set *****
 -------------------------------------------------------------------
 Center     Atomic                   Forces (Hartrees/Bohr)
 Number     Number              X              Y              Z
 -------------------------------------------------------------------
      1       25           0.002508354   -0.017442310    0.001811264
      2        8           0.002076277   -0.003806460   -0.003244564
      3        1          -0.001870683    0.003241640    0.002542568
      4        7          -0.004218763    0.000110660   -0.003106039
      5        7          -0.002240962   -0.000777982    0.001463888
      6        7           0.002103148   -0.000984764   -0.001291673
      7        7           0.001715219   -0.001520318    0.001949973
      8        7          -0.002009839    0.000495651    0.002069069
      9        7          -0.000077310    0.000286500    0.000734677
     10        6           0.002464055    0.003317466   -0.001175817
     11        1          -0.003331275   -0.005082719   -0.000213952
     12        6           0.002805985    0.001274490    0.001971465
     13        1          -0.002471847    0.000222882   -0.002112677
     14        6           0.001659684   -0.001117679   -0.000389373
     15        6          -0.001642876    0.004526012   -0.000972724
     16        1           0.001892672   -0.002580489   -0.000122261
     17        6          -0.001732913    0.002312073    0.000656022
     18        1           0.003121253   -0.000821270   -0.000728670
     19        6          -0.002093291   -0.002783863   -0.001332004
     20        6           0.001262299    0.001857644    0.001310903
     21        6          -0.001369625   -0.002439178    0.000806765
     22        6           0.000254887   -0.002742671    0.001857751
     23        1          -0.000086803    0.002718737   -0.001466318
     24        6          -0.000435848   -0.002457422   -0.001480385
     25        1           0.001292950    0.002265838    0.001837808
     26        6           0.001172913    0.000813548   -0.002409081
     27        1          -0.001512569    0.000860859    0.002272666
     28        6           0.000663989    0.000548939   -0.001988304
     29        6           0.000535379    0.000656539   -0.000448355
     30        6           0.000031546   -0.003799981   -0.000648975
     31        1          -0.000493043    0.001821643    0.001660133
     32        6           0.000855052    0.001375602   -0.003172230
     33        1          -0.000135513   -0.000563810    0.003094178
     34        6           0.000739700    0.002605163   -0.001491833
     35        1          -0.000758492   -0.002742169    0.001022253
     36        6          -0.000229888    0.002762433    0.001710017
     37        1           0.000421939   -0.005914843   -0.000237236
     38        6          -0.000880156   -0.001109692   -0.000149141
     39        1           0.002664272   -0.000008200   -0.000629311
     40        1          -0.001639257   -0.000194591   -0.001791199
     41        1           0.000580149    0.001632626    0.001800059
     42        6          -0.001395028   -0.001811485    0.000298109
     43        1          -0.000665808    0.001824103    0.002073303
     44        1           0.002316150   -0.000489180   -0.000472964
     45        1          -0.001631474    0.000922791   -0.002162796
     46        8          -0.002370460    0.002907614   -0.004652816
     47        8           0.000638937    0.007256294    0.005922303
     48        1           0.002059042    0.004341683   -0.002516329
     49        1           0.004022333    0.000811240   -0.000884853
     50        1          -0.003392000    0.004342613    0.000557599
     51        1          -0.001172459    0.003077792    0.001869106
 -------------------------------------------------------------------
 Cartesian Forces:  Max     0.017442310 RMS     0.002588518

 GradGradGradGradGradGradGradGradGradGradGradGradGradGradGradGradGradGrad
 Berny optimization.
 Using GEDIIS/GDIIS optimizer.
 FormGI is forming the generalized inverse of G from B-inverse, IUseBI=4.
 Internal  Forces:  Max     0.013560300 RMS     0.002495776
 Search for a local minimum.
 Step number   9 out of a maximum of  276
 All quantities printed in internal units (Hartrees-Bohrs-Radians)
 Mixed Optimization -- RFO/linear search
 Update second derivatives using D2CorX and points    4    6    7    5    8
                                                      9
 DE= -3.26D-03 DEPred=-4.30D-03 R= 7.57D-01
 TightC=F SS=  1.41D+00  RLast= 1.70D-01 DXNew= 1.7838D-01 5.0986D-01
 Trust test= 7.57D-01 RLast= 1.70D-01 DXMaxT set to 1.78D-01
 ITU=  1  0 -1 -1  1 -1  0  1  0
 Use linear search instead of GDIIS.
     Eigenvalues ---    0.00533   0.00601   0.00766   0.00791   0.00823
     Eigenvalues ---    0.01249   0.01333   0.01405   0.01464   0.01519
     Eigenvalues ---    0.01536   0.01548   0.01660   0.01746   0.01853
     Eigenvalues ---    0.02011   0.02104   0.02176   0.02236   0.02246
     Eigenvalues ---    0.02267   0.02269   0.02305   0.02329   0.02337
     Eigenvalues ---    0.02349   0.02362   0.02374   0.02376   0.02403
     Eigenvalues ---    0.02421   0.02436   0.02443   0.02464   0.02485
     Eigenvalues ---    0.02558   0.02605   0.02981   0.03278   0.03798
     Eigenvalues ---    0.05131   0.06725   0.07146   0.07307   0.07392
     Eigenvalues ---    0.07723   0.07732   0.08311   0.08921   0.09601
     Eigenvalues ---    0.10161   0.10291   0.13062   0.13910   0.15192
     Eigenvalues ---    0.15681   0.15984   0.15999   0.15999   0.15999
     Eigenvalues ---    0.15999   0.16000   0.16000   0.16000   0.16000
     Eigenvalues ---    0.16000   0.16000   0.16000   0.16003   0.16019
     Eigenvalues ---    0.16027   0.16074   0.16208   0.16837   0.17056
     Eigenvalues ---    0.19925   0.21795   0.21914   0.22089   0.22280
     Eigenvalues ---    0.22568   0.22662   0.22939   0.23348   0.23758
     Eigenvalues ---    0.24305   0.24642   0.24727   0.24754   0.24906
     Eigenvalues ---    0.24932   0.24956   0.27646   0.29118   0.30389
     Eigenvalues ---    0.33950   0.35955   0.36254   0.40099   0.42212
     Eigenvalues ---    0.43803   0.44034   0.44378   0.45179   0.45742
     Eigenvalues ---    0.46273   0.46883   0.47115   0.47976   0.48458
     Eigenvalues ---    0.48576   0.49210   0.49569   0.50168   0.51189
     Eigenvalues ---    0.51319   0.51361   0.51417   0.51465   0.51745
     Eigenvalues ---    0.52790   0.53266   0.53612   0.53870   0.54258
     Eigenvalues ---    0.54927   0.55389   0.55470   0.55537   0.56421
     Eigenvalues ---    0.56898   0.57568   0.57612   0.57640   0.57654
     Eigenvalues ---    0.57666   0.57693   0.57715   0.57743   0.57802
     Eigenvalues ---    0.59625   0.60311   0.67712   0.72096   0.89462
     Eigenvalues ---    1.16663   2.55471
 RFO step:  Lambda=-9.45434587D-03 EMin= 5.32948519D-03
 Quartic linear search produced a step of  0.27791.
 Maximum step size (   0.178) exceeded in Quadratic search.
    -- Step size scaled by   0.669
 Iteration  1 RMS(Cart)=  0.09166962 RMS(Int)=  0.00155554
 Iteration  2 RMS(Cart)=  0.00394686 RMS(Int)=  0.00020937
 Iteration  3 RMS(Cart)=  0.00000406 RMS(Int)=  0.00020936
 Iteration  4 RMS(Cart)=  0.00000000 RMS(Int)=  0.00020936
 Variable       Old X    -DE/DX   Delta X   Delta X   Delta X     New X
                                 (Linear)    (Quad)   (Total)
    R1        4.04324   0.00981   0.01438   0.09058   0.10505   4.14830
    R2        4.04449   0.00779   0.01475   0.08041   0.09515   4.13965
    R3        1.83150  -0.00434  -0.00085  -0.00563  -0.00648   1.82502
    R4        2.65618   0.00021   0.00066   0.00346   0.00412   2.66030
    R5        2.60282   0.00401  -0.00140  -0.00001  -0.00152   2.60130
    R6        2.51163   0.00161  -0.00050   0.00124   0.00073   2.51236
    R7        2.60320   0.00009   0.00067   0.00229   0.00303   2.60623
    R8        2.58418  -0.00107  -0.00042  -0.00435  -0.00480   2.57938
    R9        2.78098  -0.00077  -0.00081  -0.00490  -0.00572   2.77526
   R10        2.60281  -0.00156   0.00007  -0.00054  -0.00047   2.60233
   R11        2.51390  -0.00005   0.00047   0.00175   0.00223   2.51614
   R12        2.60565   0.00272  -0.00002   0.00314   0.00312   2.60876
   R13        2.57010  -0.00033  -0.00027  -0.00156  -0.00181   2.56828
   R14        2.77905   0.00006  -0.00056  -0.00225  -0.00282   2.77623
   R15        2.52612  -0.00174  -0.00020  -0.00137  -0.00180   2.52432
   R16        2.54114  -0.00090  -0.00050  -0.00168  -0.00243   2.53871
   R17        2.55182   0.00003  -0.00038  -0.00199  -0.00243   2.54939
   R18        2.53298  -0.00115  -0.00077  -0.00411  -0.00504   2.52794
   R19        2.05367  -0.00127  -0.00102  -0.00324  -0.00421   2.04946
   R20        2.57492  -0.00019  -0.00048  -0.00192  -0.00234   2.57258
   R21        3.87948  -0.00123   0.00819   0.03689   0.04522   3.92469
   R22        2.04322  -0.00315  -0.00035  -0.00399  -0.00434   2.03889
   R23        2.90049  -0.00110  -0.00073  -0.00135  -0.00212   2.89837
   R24        2.04411  -0.00287  -0.00048  -0.00450  -0.00497   2.03914
   R25        2.57801   0.00044  -0.00045  -0.00253  -0.00300   2.57501
   R26        2.04336  -0.00321  -0.00038  -0.00419  -0.00456   2.03880
   R27        2.88332  -0.00277   0.00028  -0.00034  -0.00006   2.88326
   R28        2.93330  -0.00345  -0.00134  -0.01135  -0.01280   2.92050
   R29        2.62704  -0.00067  -0.00034  -0.00221  -0.00254   2.62451
   R30        2.04947  -0.00281  -0.00001  -0.00206  -0.00206   2.04741
   R31        2.62928   0.00113  -0.00005   0.00118   0.00127   2.63054
   R32        2.05547  -0.00312  -0.00019  -0.00337  -0.00356   2.05191
   R33        2.61634   0.00152  -0.00029   0.00055   0.00038   2.61672
   R34        2.04825  -0.00252  -0.00013  -0.00234  -0.00248   2.04577
   R35        2.64064  -0.00107  -0.00017  -0.00192  -0.00212   2.63853
   R36        2.80887  -0.00184  -0.00148  -0.00790  -0.00948   2.79939
   R37        2.63870  -0.00129  -0.00057  -0.00391  -0.00450   2.63420
   R38        2.04900  -0.00243  -0.00016  -0.00239  -0.00255   2.04645
   R39        2.62199   0.00072   0.00010   0.00235   0.00251   2.62450
   R40        2.05549  -0.00309  -0.00015  -0.00314  -0.00329   2.05220
   R41        2.62589   0.00008   0.00010   0.00108   0.00126   2.62715
   R42        2.05360  -0.00302  -0.00016  -0.00307  -0.00323   2.05037
   R43        2.62189   0.00076  -0.00031  -0.00031  -0.00061   2.62128
   R44        2.06274  -0.00333  -0.00008  -0.00330  -0.00335   2.05939
   R45        4.13741   0.00103   0.00473   0.01684   0.02162   4.15902
   R46        2.05805  -0.00272  -0.00018  -0.00353  -0.00371   2.05434
   R47        2.05974  -0.00239  -0.00009  -0.00281  -0.00291   2.05683
   R48        2.06425  -0.00229   0.00005  -0.00200  -0.00195   2.06230
   R49        2.05806  -0.00280  -0.00011  -0.00333  -0.00344   2.05462
   R50        2.06057  -0.00241  -0.00011  -0.00296  -0.00307   2.05750
   R51        2.06089  -0.00285  -0.00012  -0.00348  -0.00360   2.05729
   R52        1.82003  -0.00010   0.00041   0.00087   0.00138   1.82141
   R53        1.82385  -0.00017  -0.00030  -0.00145  -0.00175   1.82210
   R54        1.82323  -0.00334   0.00020  -0.00225  -0.00198   1.82125
   R55        1.82612  -0.00082  -0.00030  -0.00209  -0.00239   1.82373
    A1        1.49304  -0.00566  -0.00688  -0.03868  -0.04569   1.44735
    A2        1.92035  -0.00005   0.00039   0.00271   0.00310   1.92345
    A3        1.86410  -0.00161   0.00015  -0.00003   0.00022   1.86433
    A4        1.86940  -0.00037   0.00037   0.00059   0.00090   1.87030
    A5        2.12421  -0.00010   0.00098   0.00539   0.00639   2.13059
    A6        2.28733   0.00049  -0.00130  -0.00540  -0.00669   2.28064
    A7        1.85903   0.00161  -0.00015   0.00442   0.00431   1.86335
    A8        1.86740  -0.00224   0.00051   0.00008   0.00062   1.86802
    A9        2.14502  -0.00099   0.00028  -0.00205  -0.00178   2.14325
   A10        2.26974   0.00323  -0.00081   0.00204   0.00121   2.27095
   A11        2.09692   0.00105  -0.00045  -0.00113  -0.00134   2.09557
   A12        2.07296  -0.00068  -0.00005  -0.00120  -0.00116   2.07180
   A13        2.15497   0.00542  -0.00540   0.01201   0.00652   2.16149
   A14        1.90461  -0.00078   0.00087  -0.00013   0.00065   1.90526
   A15        2.22350  -0.00466   0.00452  -0.01216  -0.00765   2.21584
   A16        1.85508   0.00518  -0.00221   0.04930   0.04715   1.90222
   A17        1.86351   0.00133  -0.00106  -0.00037  -0.00140   1.86212
   A18        2.12895  -0.00151  -0.00134  -0.01010  -0.01146   2.11750
   A19        2.29071   0.00018   0.00240   0.01046   0.01285   2.30356
   A20        1.92307   0.00143  -0.00033  -0.00000  -0.00034   1.92272
   A21        2.15564  -0.00174  -0.00041   0.00376   0.00298   2.15862
   A22        2.20336   0.00026   0.00071  -0.00429  -0.00328   2.20009
   A23        2.14074  -0.00063  -0.00102  -0.00572  -0.00679   2.13394
   A24        1.90381  -0.00163   0.00036  -0.00342  -0.00309   1.90071
   A25        2.23837   0.00225   0.00061   0.00881   0.00937   2.24774
   A26        1.86340   0.00159  -0.00034   0.00223   0.00189   1.86530
   A27        2.12788  -0.00158  -0.00203  -0.01247  -0.01451   2.11337
   A28        2.29185  -0.00001   0.00237   0.01022   0.01258   2.30443
   A29        1.93082   0.00068  -0.00039  -0.00334  -0.00378   1.92703
   A30        2.13201  -0.01174   0.00285  -0.00077   0.00197   2.13398
   A31        2.21882   0.01108  -0.00222   0.00517   0.00283   2.22164
   A32        1.92438   0.00029   0.00089   0.00589   0.00701   1.93139
   A33        1.86767   0.00464  -0.00091   0.00246   0.00137   1.86904
   A34        1.93176   0.00013   0.00052   0.00424   0.00495   1.93672
   A35        1.90433  -0.00353   0.00045   0.00125   0.00186   1.90618
   A36        1.95081   0.00154  -0.00226  -0.01467  -0.01758   1.93323
   A37        1.88231  -0.00309   0.00137   0.00145   0.00303   1.88534
   A38        2.05527  -0.00715   0.00056  -0.00872  -0.00887   2.04639
   A39        2.12552   0.00079   0.00015   0.00252   0.00261   2.12813
   A40        2.10149   0.00635  -0.00051   0.00710   0.00702   2.10851
   A41        2.12329   0.00078   0.00012   0.00170   0.00183   2.12512
   A42        2.06935  -0.00149   0.00005  -0.00303  -0.00310   2.06625
   A43        2.09051   0.00070  -0.00018   0.00122   0.00105   2.09157
   A44        2.09899  -0.00027  -0.00003  -0.00114  -0.00118   2.09781
   A45        2.08449   0.00047   0.00012   0.00234   0.00249   2.08697
   A46        2.09968  -0.00019  -0.00009  -0.00118  -0.00128   2.09840
   A47        2.08781   0.00069  -0.00017   0.00151   0.00140   2.08920
   A48        2.07604  -0.00047  -0.00049  -0.00230  -0.00290   2.07313
   A49        2.11931  -0.00023   0.00066   0.00080   0.00151   2.12082
   A50        2.11220  -0.00036   0.00075   0.00203   0.00268   2.11489
   A51        2.02668  -0.00169  -0.00176  -0.00584  -0.00823   2.01845
   A52        2.14416   0.00204   0.00104   0.00417   0.00567   2.14983
   A53        2.02784  -0.00124  -0.00173  -0.00645  -0.00866   2.01918
   A54        2.11505   0.00154   0.00047   0.00420   0.00466   2.11971
   A55        2.14026  -0.00030   0.00126   0.00239   0.00400   2.14426
   A56        2.11325   0.00005   0.00010  -0.00088  -0.00074   2.11251
   A57        2.08706  -0.00078  -0.00029  -0.00251  -0.00290   2.08415
   A58        2.08284   0.00072   0.00019   0.00333   0.00356   2.08640
   A59        2.09810   0.00012   0.00002   0.00006   0.00008   2.09818
   A60        2.07711  -0.00032  -0.00020  -0.00109  -0.00129   2.07582
   A61        2.10797   0.00020   0.00018   0.00104   0.00122   2.10918
   A62        2.12176  -0.00005   0.00041   0.00213   0.00255   2.12431
   A63        2.06340   0.00031   0.00015   0.00052   0.00063   2.06402
   A64        2.09802  -0.00025  -0.00056  -0.00264  -0.00318   2.09484
   A65        2.15065  -0.00007   0.00000   0.00030   0.00020   2.15085
   A66        2.05389   0.00034   0.00005  -0.00492  -0.00500   2.04888
   A67        2.07862  -0.00027  -0.00006   0.00457   0.00471   2.08333
   A68        1.90131   0.00412   0.00498   0.01879   0.02298   1.92428
   A69        1.92929   0.00032   0.00033   0.00244   0.00276   1.93205
   A70        1.87545   0.00039   0.00049   0.00371   0.00419   1.87964
   A71        1.93818   0.00001  -0.00003  -0.00099  -0.00103   1.93714
   A72        1.91204  -0.00037  -0.00031  -0.00259  -0.00291   1.90913
   A73        1.91545   0.00027   0.00060   0.00462   0.00521   1.92066
   A74        1.89255  -0.00065  -0.00111  -0.00749  -0.00860   1.88395
   A75        1.92704   0.00031   0.00011   0.00112   0.00122   1.92826
   A76        1.87485   0.00000   0.00056   0.00245   0.00300   1.87785
   A77        1.92710   0.00028   0.00023   0.00163   0.00186   1.92896
   A78        1.91341  -0.00032  -0.00045  -0.00323  -0.00368   1.90973
   A79        1.90773  -0.00002  -0.00003   0.00078   0.00074   1.90848
   A80        1.91347  -0.00027  -0.00042  -0.00281  -0.00323   1.91024
   A81        1.97472  -0.00399   0.00362  -0.00228   0.00143   1.97615
   A82        2.01453   0.00409   0.00477   0.04126   0.04579   2.06032
   A83        1.87381   0.00199   0.00062   0.00413   0.00366   1.87747
   A84        1.93040  -0.01356   0.00582  -0.02547  -0.01958   1.91082
   A85        2.04669   0.00559   0.00708   0.04842   0.05515   2.10184
   A86        1.88208   0.00204   0.00083   0.00309   0.00323   1.88531
   A87        2.24014  -0.01164   0.00143  -0.01880  -0.01795   2.22219
   A88        2.28766  -0.00776  -0.00281  -0.05577  -0.05815   2.22952
    D1        0.76868  -0.00363  -0.00947  -0.02798  -0.03737   0.73131
    D2        2.93688  -0.00088  -0.00173   0.01046   0.00981   2.94668
    D3        3.13981  -0.00102   0.01352   0.05432   0.06747  -3.07590
    D4        0.97235   0.00357   0.00219   0.03347   0.03515   1.00750
    D5       -1.31360  -0.00046   0.00360   0.03026   0.03413  -1.27948
    D6        2.90058   0.00088   0.00309   0.02409   0.02719   2.92778
    D7        0.85395   0.00181   0.00170   0.01864   0.02006   0.87402
    D8       -3.11502   0.00172   0.00077   0.01612   0.01680  -3.09823
    D9        0.01175   0.00047   0.00006  -0.00297  -0.00301   0.00874
   D10       -0.00759  -0.00014  -0.00083  -0.00035  -0.00107  -0.00866
   D11        3.08609  -0.00109  -0.00160  -0.01199  -0.01337   3.07273
   D12        0.00653   0.00054  -0.00122  -0.00517  -0.00635   0.00018
   D13       -3.13902  -0.00031  -0.00082  -0.00628  -0.00698   3.13718
   D14       -3.07048   0.00023  -0.00192  -0.01325  -0.01527  -3.08575
   D15        0.06715  -0.00061  -0.00152  -0.01437  -0.01591   0.05125
   D16        0.00072  -0.00024   0.00129   0.00347   0.00466   0.00538
   D17       -3.09134   0.00081   0.00213   0.01523   0.01711  -3.07424
   D18        3.06944   0.00007   0.00221   0.01319   0.01534   3.08478
   D19       -0.02262   0.00112   0.00305   0.02495   0.02779   0.00517
   D20        2.14027   0.00020   0.00163   0.01367   0.01534   2.15561
   D21        0.05457   0.00023   0.00152   0.01316   0.01472   0.06929
   D22       -2.01257   0.00077   0.00259   0.02054   0.02318  -1.98939
   D23       -0.91944  -0.00014   0.00063   0.00301   0.00360  -0.91584
   D24       -3.00513  -0.00011   0.00053   0.00249   0.00297  -3.00216
   D25        1.21091   0.00043   0.00159   0.00988   0.01143   1.22234
   D26        3.10032  -0.00004  -0.00281  -0.01176  -0.01446   3.08587
   D27       -0.01818   0.00029  -0.00039   0.00209   0.00166  -0.01652
   D28        0.02469  -0.00005   0.00045   0.00063   0.00112   0.02581
   D29        3.11061   0.00075   0.00422   0.01997   0.02420   3.13481
   D30        0.00974   0.00031   0.00010   0.00423   0.00435   0.01408
   D31       -3.12172   0.00010   0.00125   0.00614   0.00738  -3.11434
   D32        3.10710   0.00054  -0.00018   0.00577   0.00561   3.11271
   D33       -0.02436   0.00033   0.00097   0.00768   0.00864  -0.01572
   D34       -0.02183  -0.00012  -0.00035  -0.00299  -0.00336  -0.02519
   D35       -3.10429  -0.00005  -0.00461  -0.02327  -0.02784  -3.13214
   D36       -3.11490  -0.00021  -0.00008  -0.00454  -0.00465  -3.11955
   D37        0.08582  -0.00013  -0.00434  -0.02482  -0.02912   0.05669
   D38        2.18226  -0.00031  -0.00030  -0.00505  -0.00535   2.17692
   D39        0.09656  -0.00010  -0.00016  -0.00325  -0.00341   0.09315
   D40       -1.98925   0.00006  -0.00011  -0.00227  -0.00238  -1.99163
   D41       -1.01460  -0.00021  -0.00060  -0.00321  -0.00382  -1.01841
   D42       -3.10030  -0.00000  -0.00046  -0.00142  -0.00188  -3.10217
   D43        1.09708   0.00016  -0.00042  -0.00043  -0.00085   1.09623
   D44        3.13549   0.00018  -0.00321  -0.02662  -0.03004   3.10546
   D45       -0.05169  -0.00007   0.00115  -0.00384  -0.00282  -0.05451
   D46        0.00425  -0.00013   0.00056   0.01384   0.01451   0.01876
   D47        3.12798  -0.00024   0.00226   0.03639   0.03877  -3.11644
   D48        3.14024   0.00033   0.00138  -0.01256  -0.01120   3.12904
   D49       -0.01029   0.00024   0.00154   0.00457   0.00608  -0.00421
   D50        0.01639  -0.00030  -0.00371  -0.01288  -0.01663  -0.00024
   D51       -3.11719   0.00018  -0.00264  -0.00490  -0.00779  -3.12498
   D52       -0.25735   0.00238   0.00623   0.00933   0.01603  -0.24132
   D53        2.90187   0.00380   0.00713   0.03187   0.03934   2.94120
   D54       -0.01128  -0.00063   0.00073   0.00507   0.00583  -0.00546
   D55        3.13477   0.00033   0.00030   0.00639   0.00664   3.14141
   D56        3.11475  -0.00183  -0.00011  -0.01471  -0.01460   3.10015
   D57       -0.02237  -0.00087  -0.00054  -0.01339  -0.01379  -0.03616
   D58        1.26549  -0.00256   0.00260  -0.06223  -0.05885   1.20664
   D59       -3.09805   0.00128  -0.00023   0.01015   0.00982  -3.08823
   D60       -1.05163   0.00499  -0.00054   0.01729   0.01670  -1.03492
   D61        1.02860  -0.00019   0.00005   0.01081   0.01085   1.03945
   D62       -0.01221   0.00019  -0.00116  -0.00323  -0.00435  -0.01656
   D63        2.03421   0.00390  -0.00148   0.00391   0.00254   2.03675
   D64       -2.16875  -0.00128  -0.00088  -0.00257  -0.00331  -2.17206
   D65        0.00507  -0.00038   0.00019  -0.00394  -0.00374   0.00133
   D66        3.13521  -0.00015  -0.00114  -0.00629  -0.00748   3.12774
   D67       -3.11177   0.00002   0.00280   0.01117   0.01404  -3.09773
   D68        0.01837   0.00025   0.00147   0.00881   0.01031   0.02868
   D69        3.05167   0.00047  -0.00130   0.02024   0.01892   3.07059
   D70        0.96968  -0.00060  -0.00210   0.01115   0.00875   0.97844
   D71       -1.15262   0.00149  -0.00045   0.02732   0.02712  -1.12550
   D72       -0.15529   0.00088   0.00325   0.04262   0.04589  -0.10940
   D73       -2.23728  -0.00018   0.00245   0.03353   0.03572  -2.20156
   D74        1.92360   0.00190   0.00410   0.04970   0.05409   1.97769
   D75       -3.07952  -0.00044   0.00263   0.01866   0.02144  -3.05808
   D76        0.10701  -0.00004  -0.00168  -0.00367  -0.00535   0.10166
   D77       -0.92715   0.00113   0.00255   0.01886   0.02150  -0.90565
   D78        2.25937   0.00153  -0.00176  -0.00346  -0.00528   2.25410
   D79        1.16605  -0.00429   0.00265   0.01251   0.01524   1.18129
   D80       -1.93061  -0.00389  -0.00167  -0.00981  -0.01154  -1.94215
   D81       -3.08055   0.00073   0.00059   0.00956   0.01011  -3.07044
   D82        0.05188   0.00031  -0.00123  -0.00372  -0.00489   0.04699
   D83        0.01426   0.00012   0.00510   0.03252   0.03787   0.05213
   D84       -3.13649  -0.00030   0.00328   0.01924   0.02287  -3.11362
   D85       -3.13870  -0.00013  -0.00020  -0.00232  -0.00258  -3.14128
   D86       -0.00499  -0.00045  -0.00037   0.00115   0.00083  -0.00417
   D87       -0.00609  -0.00054  -0.00198  -0.01534  -0.01728  -0.02337
   D88        3.12761  -0.00086  -0.00216  -0.01187  -0.01387   3.11374
   D89        3.11087   0.00083   0.00193   0.00737   0.00918   3.12006
   D90       -0.03964   0.00034   0.00201   0.00858   0.01047  -0.02916
   D91       -0.03861   0.00051   0.00176   0.01085   0.01259  -0.02601
   D92        3.09407   0.00002   0.00184   0.01205   0.01389   3.10795
   D93        0.04129  -0.00005  -0.00215  -0.01632  -0.01844   0.02286
   D94       -3.08120   0.00011  -0.00393  -0.04032  -0.04441  -3.12562
   D95       -3.10938  -0.00054  -0.00207  -0.01509  -0.01712  -3.12650
   D96        0.05130  -0.00038  -0.00385  -0.03909  -0.04310   0.00820
   D97       -0.06842  -0.00046  -0.00622  -0.02702  -0.03349  -0.10192
   D98        3.08225  -0.00038  -0.00637  -0.04444  -0.05104   3.03121
   D99        3.05494  -0.00060  -0.00449  -0.00404  -0.00873   3.04621
   D100      -0.07757  -0.00052  -0.00464  -0.02145  -0.02628  -0.10385
   D101       3.12704   0.00013   0.00070   0.00073   0.00144   3.12848
   D102      -0.00452   0.00004   0.00160   0.00699   0.00866   0.00414
   D103      -0.02408   0.00004   0.00085   0.01894   0.01991  -0.00417
   D104       3.12755  -0.00006   0.00174   0.02521   0.02713  -3.12851
   D105      -3.12400  -0.00036  -0.00234  -0.01497  -0.01732  -3.14132
   D106       0.01357  -0.00027  -0.00264  -0.01052  -0.01319   0.00038
   D107       0.02745  -0.00045  -0.00146  -0.00879  -0.01018   0.01727
   D108      -3.11817  -0.00036  -0.00176  -0.00434  -0.00605  -3.12422
   D109       3.13817  -0.00009   0.00103  -0.00001   0.00110   3.13927
   D110      -0.00798   0.00021   0.00063   0.00283   0.00345  -0.00453
   D111      -0.00747  -0.00001   0.00073   0.00447   0.00526  -0.00221
   D112       3.12956   0.00030   0.00033   0.00730   0.00761   3.13717
   D113      -0.00721   0.00007   0.00262   0.00915   0.01185   0.00464
   D114       3.12627  -0.00042   0.00154   0.00102   0.00279   3.12906
   D115       3.12988   0.00037   0.00223   0.01196   0.01417  -3.13913
   D116      -0.01982  -0.00012   0.00114   0.00383   0.00512  -0.01470
   D117      -0.82887   0.00051  -0.00716  -0.02318  -0.03054  -0.85941
   D118       2.32039   0.00097  -0.00613  -0.01551  -0.02203   2.29836
   D119       0.82241   0.00269   0.00066   0.04218   0.04318   0.86559
   D120       0.29019   0.00009  -0.00632  -0.01212  -0.01763   0.27256
   D121      -1.95294  -0.00392  -0.01559  -0.06799  -0.08302  -2.03596
   D122      -1.31211   0.00472  -0.00490   0.06748   0.06289  -1.24922
   D123       0.94684   0.00364   0.00870   0.11385   0.12248   1.06932
         Item               Value     Threshold  Converged?
 Maximum Force            0.013560     0.000450     NO 
 RMS     Force            0.002496     0.000300     NO 
 Maximum Displacement     0.476292     0.001800     NO 
 RMS     Displacement     0.093432     0.001200     NO 
 Predicted change in Energy=-4.946817D-03
 GradGradGradGradGradGradGradGradGradGradGradGradGradGradGradGradGradGrad

 Stoichiometry    C19H22MnN6O3(2+,6)
 Framework group  C1[X(C19H22MnN6O3)]
 Deg. of freedom   147
 Full point group                 C1      NOp   1
 Largest Abelian subgroup         C1      NOp   1
 Largest concise Abelian subgroup C1      NOp   1
                         Standard orientation:                         
 ---------------------------------------------------------------------
 Center     Atomic      Atomic             Coordinates (Angstroms)
 Number     Number       Type             X           Y           Z
 ---------------------------------------------------------------------
      1         25           0        0.769268   -1.131748    0.331711
      2          8           0       -3.096182    1.399526   -0.389659
      3          1           0       -3.023585    1.984802   -1.154430
      4          7           0       -0.759680   -1.281573   -1.328948
      5          7           0       -2.664459   -0.682765   -2.274953
      6          7           0       -1.023051   -0.802928    1.604281
      7          7           0       -2.927649    0.196784    2.109449
      8          7           0        0.532328    1.057008   -0.174602
      9          7           0        2.836885   -0.238329    0.017429
     10          6           0       -1.026427   -2.146460   -2.366109
     11          1           0       -0.400503   -2.994485   -2.621583
     12          6           0       -2.196683   -1.784530   -2.960064
     13          1           0       -2.741967   -2.200124   -3.793157
     14          6           0       -1.763145   -0.410479   -1.286734
     15          6           0       -1.399741   -1.197312    2.868780
     16          1           0       -0.830576   -1.912167    3.442730
     17          6           0       -2.573739   -0.585069    3.190757
[truncated: 2,729,221 more chars]
