# Supplementary material for: Synthesis and Characterization of Bipyridyl-(Imidazole)n Mn(II) Compounds and Their Evaluation as Potential Precatalysts for Water Oxidation
Source: Molecules. 2023 Oct 23;28(20):7221. doi: 10.3390/molecules28207221 (PMC10608871; doi:10.3390/molecules28207221)
Supplement: Supplementary file 1 [file molecules-28-07221-s001.zip › Calculation_Outputs/BPI2_Mn_H2O_2_dication_TDDFT.out]

 Entering Gaussian System, Link 0=g16
 Input=1.com
 Output=1.out
 Initial command:
 /usr/local/apps/gaussian/g16-b01-avx2//g16/l1.exe "/tmp/r2771.798748.maple/Gau-23150.inp" -scrdir="/tmp/r2771.798748.maple/"
 Entering Link 1 = /usr/local/apps/gaussian/g16-b01-avx2//g16/l1.exe PID=     23156.
  
 Copyright (c) 1988-2017, Gaussian, Inc.  All Rights Reserved.
  
 This is part of the Gaussian(R) 16 program.  It is based on
 the Gaussian(R) 09 system (copyright 2009, Gaussian, Inc.),
 the Gaussian(R) 03 system (copyright 2003, Gaussian, Inc.),
 the Gaussian(R) 98 system (copyright 1998, Gaussian, Inc.),
 the Gaussian(R) 94 system (copyright 1995, Gaussian, Inc.),
 the Gaussian 92(TM) system (copyright 1992, Gaussian, Inc.),
 the Gaussian 90(TM) system (copyright 1990, Gaussian, Inc.),
 the Gaussian 88(TM) system (copyright 1988, Gaussian, Inc.),
 the Gaussian 86(TM) system (copyright 1986, Carnegie Mellon
 University), and the Gaussian 82(TM) system (copyright 1983,
 Carnegie Mellon University). Gaussian is a federally registered
 trademark of Gaussian, Inc.
  
 This software contains proprietary and confidential information,
 including trade secrets, belonging to Gaussian, Inc.
  
 This software is provided under written license and may be
 used, copied, transmitted, or stored only in accord with that
 written license.
  
 The following legend is applicable only to US Government
 contracts under FAR:
  
                    RESTRICTED RIGHTS LEGEND
  
 Use, reproduction and disclosure by the US Government is
 subject to restrictions as set forth in subparagraphs (a)
 and (c) of the Commercial Computer Software - Restricted
 Rights clause in FAR 52.227-19.
  
 Gaussian, Inc.
 340 Quinnipiac St., Bldg. 40, Wallingford CT 06492
  
  
 ---------------------------------------------------------------
 Warning -- This program may not be used in any manner that
 competes with the business of Gaussian, Inc. or will provide
 assistance to any competitor of Gaussian, Inc.  The licensee
 of this program is prohibited from giving any competitor of
 Gaussian, Inc. access to this program.  By using this program,
 the user acknowledges that Gaussian, Inc. is engaged in the
 business of creating and licensing software in the field of
 computational chemistry and represents and warrants to the
 licensee that it is not a competitor of Gaussian, Inc. and that
 it will not use this program in any manner prohibited above.
 ---------------------------------------------------------------
  

 Cite this work as:
 Gaussian 16, Revision B.01,
 M. J. Frisch, G. W. Trucks, H. B. Schlegel, G. E. Scuseria, 
 M. A. Robb, J. R. Cheeseman, G. Scalmani, V. Barone, 
 G. A. Petersson, H. Nakatsuji, X. Li, M. Caricato, A. V. Marenich, 
 J. Bloino, B. G. Janesko, R. Gomperts, B. Mennucci, H. P. Hratchian, 
 J. V. Ortiz, A. F. Izmaylov, J. L. Sonnenberg, D. Williams-Young, 
 F. Ding, F. Lipparini, F. Egidi, J. Goings, B. Peng, A. Petrone, 
 T. Henderson, D. Ranasinghe, V. G. Zakrzewski, J. Gao, N. Rega, 
 G. Zheng, W. Liang, M. Hada, M. Ehara, K. Toyota, R. Fukuda, 
 J. Hasegawa, M. Ishida, T. Nakajima, Y. Honda, O. Kitao, H. Nakai, 
 T. Vreven, K. Throssell, J. A. Montgomery, Jr., J. E. Peralta, 
 F. Ogliaro, M. J. Bearpark, J. J. Heyd, E. N. Brothers, K. N. Kudin, 
 V. N. Staroverov, T. A. Keith, R. Kobayashi, J. Normand, 
 K. Raghavachari, A. P. Rendell, J. C. Burant, S. S. Iyengar, 
 J. Tomasi, M. Cossi, J. M. Millam, M. Klene, C. Adamo, R. Cammi, 
 J. W. Ochterski, R. L. Martin, K. Morokuma, O. Farkas, 
 J. B. Foresman, and D. J. Fox, Gaussian, Inc., Wallingford CT, 2016.
 
 ******************************************
 Gaussian 16:  ES64L-G16RevB.01 20-Dec-2017
                11-Sep-2023 
 ******************************************
 %mem=64gb
 %nprocs=12
 Will use up to   12 processors via shared memory.
 %chk=1.chk
 ----------------------------------------------------------------------
 # td=(nstates=100) b3lyp/6-311+g(2d,p) scrf=(solvent=acetonitrile,read
 ,pcm) guess=read geom=allcheck empiricaldispersion=gd3bj scf=xqc
 ----------------------------------------------------------------------
 1/29=7,38=1,40=2,172=1/1;
 2/12=2,40=1/2;
 3/5=4,6=6,7=112,11=9,14=-4,25=1,30=1,70=2203,72=2,74=-5,116=-2,124=41/1,2,3,8;
 4/5=1/1;
 5/5=2,8=3,13=1,38=6,53=2/2,8;
 8/6=1,10=2,108=100/1;
 9/41=100,42=1,70=2/14;
 6/7=2,8=2,9=2,10=2/1;
 99/5=1,9=1/99;
 Structure from the checkpoint file:  "1.chk"
 --------------
 complex3_water
 --------------
 Charge =  2 Multiplicity = 6
 Redundant internal coordinates found in file.  (old form).
 Mn,0,-1.7704694438,5.4580768544,8.2557153682
 O,0,-3.0266051167,1.2170527158,9.6999084329
 H,0,-2.4304229651,0.5332002957,9.3705664701
 N,0,-0.6983135497,4.0789072967,9.5767387841
 N,0,-0.546900198,2.2352579432,10.7801090202
 N,0,-3.5416437537,4.7796103256,9.384792655
 N,0,-4.8632847708,3.2515553068,10.2797549188
 N,0,-1.9812893612,3.5534125849,7.1168355472
 N,0,-0.7918764461,5.7691981063,6.2720700785
 C,0,0.4552950316,4.1426746573,10.3204881382
 H,0,1.1295626768,4.9814088787,10.2628236046
 C,0,0.5611626462,3.0082168265,11.0686595267
 H,0,1.3073664357,2.6773131155,11.7709719533
 C,0,-1.2845024836,2.916079186,9.8572762206
 C,0,-4.6533246494,5.4125520744,9.8943550585
 H,0,-4.770459252,6.4836357963,9.8598294067
 C,0,-5.4778207601,4.4773056577,10.4484891195
 H,0,-6.4285225375,4.5634870217,10.9468514996
 C,0,-3.6900998964,3.4828129537,9.635188038
 C,0,-2.6193998056,2.4777104582,9.2297561338
 C,0,-2.5034977818,2.4654984771,7.6815984788
 C,0,-2.9065055425,1.3753118125,6.9202341588
 H,0,-3.3846211695,0.5169589846,7.3711857563
 C,0,-2.7016702396,1.4271999685,5.5419235387
 H,0,-3.0108233845,0.597796993,4.9175278275
 C,0,-2.0863701704,2.5338098314,4.9723740479
 H,0,-1.9005915402,2.559400785,3.9077914286
 C,0,-1.7285853392,3.5996769726,5.7997101714
 C,0,-1.0123040783,4.8173775807,5.3359110221
 C,0,-0.5410026317,4.9685488073,4.0339584223
 H,0,-0.7125632365,4.2037607415,3.2891577647
 C,0,0.1734352925,6.1134518013,3.6956098537
 H,0,0.548555752,6.2409638342,2.6874323652
 C,0,0.4050150871,7.0812707443,4.6657531464
 H,0,0.9634144751,7.9819133702,4.4459085699
 C,0,-0.1003859078,6.8664827416,5.9419810256
 H,0,0.0500026274,7.5877996869,6.7374869452
 C,0,-0.780777268,0.9341642284,11.4197502415
 H,0,-1.8049534694,0.8591710664,11.7682914172
 H,0,-0.1084759257,0.8564436403,12.2699855664
 H,0,-0.5559300007,0.1179931227,10.7321769224
 C,0,-5.4522393158,1.9886051371,10.7482505775
 H,0,-5.5606481528,1.2927810651,9.9220781537
 H,0,-6.4308796264,2.217136629,11.1617606183
 H,0,-4.8286025686,1.5413658302,11.5171375526
 O,0,-3.3201832037,6.8541551185,7.3294912184
 O,0,-1.1961005056,7.3433603135,9.1985373214
 H,0,-0.6413439929,7.5116726102,9.9675818099
 H,0,-1.7811204294,8.0982343293,9.0702423241
 H,0,-3.2141535349,7.3176520585,6.4915259856
 H,0,-4.2589460188,6.6701736629,7.4481657932
 Recover connectivity data from disk.
                           ----------------------------
                           !    Current Parameters    !
                           ! (Angstroms and Degrees)  !
 --------------------------                            --------------------------
 ! Name  Definition              Value                                          !
 --------------------------------------------------------------------------------
 ! R1    R(1,46)                 2.2822                                         !
 ! R2    R(1,47)                 2.1847                                         !
 ! R3    R(2,3)                  0.9652                                         !
 ! R4    R(2,20)                 1.4057                                         !
 ! R5    R(4,10)                 1.3741                                         !
 ! R6    R(4,14)                 1.3321                                         !
 ! R7    R(5,12)                 1.3815                                         !
 ! R8    R(5,14)                 1.3635                                         !
 ! R9    R(5,38)                 1.4686                                         !
 ! R10   R(6,15)                 1.377                                          !
 ! R11   R(6,19)                 1.3291                                         !
 ! R12   R(7,17)                 1.3815                                         !
 ! R13   R(7,19)                 1.3584                                         !
 ! R14   R(7,42)                 1.4702                                         !
 ! R15   R(8,21)                 1.3324                                         !
 ! R16   R(8,28)                 1.3419                                         !
 ! R17   R(9,29)                 1.3531                                         !
 ! R18   R(9,36)                 1.3383                                         !
 ! R19   R(10,11)                1.0777                                         !
 ! R20   R(10,12)                1.3631                                         !
 ! R21   R(11,48)                3.1025                                         !
 ! R22   R(12,13)                1.0768                                         !
 ! R23   R(14,20)                1.5388                                         !
 ! R24   R(15,16)                1.078                                          !
 ! R25   R(15,17)                1.3644                                         !
 ! R26   R(17,18)                1.0769                                         !
 ! R27   R(19,20)                1.5235                                         !
 ! R28   R(20,21)                1.5525                                         !
 ! R29   R(21,22)                1.3895                                         !
 ! R30   R(22,23)                1.0811                                         !
 ! R31   R(22,24)                1.3944                                         !
 ! R32   R(24,25)                1.0832                                         !
 ! R33   R(24,26)                1.3884                                         !
 ! R34   R(26,27)                1.081                                          !
 ! R35   R(26,28)                1.3959                                         !
 ! R36   R(28,29)                1.4869                                         !
 ! R37   R(29,30)                1.3929                                         !
 ! R38   R(30,31)                1.0812                                         !
 ! R39   R(30,32)                1.3913                                         !
 ! R40   R(32,33)                1.0832                                         !
 ! R41   R(32,34)                1.3898                                         !
 ! R42   R(34,35)                1.0823                                         !
 ! R43   R(34,36)                1.3894                                         !
 ! R44   R(36,37)                1.0843                                         !
 ! R45   R(37,50)                3.2845                                         !
 ! R46   R(38,39)                1.0845                                         !
 ! R47   R(38,40)                1.0867                                         !
 ! R48   R(38,41)                1.0906                                         !
 ! R49   R(42,43)                1.0856                                         !
 ! R50   R(42,44)                1.0867                                         !
 ! R51   R(42,45)                1.0863                                         !
 ! R52   R(46,50)                0.9635                                         !
 ! R53   R(46,51)                0.964                                          !
 ! R54   R(47,48)                0.9631                                         !
 ! R55   R(47,49)                0.9636                                         !
 ! A1    A(46,1,47)             79.9672                                         !
 ! A2    A(3,2,20)             110.0201                                         !
 ! A3    A(10,4,14)            107.2155                                         !
 ! A4    A(12,5,14)            107.2102                                         !
 ! A5    A(12,5,38)            122.1722                                         !
 ! A6    A(14,5,38)            130.6174                                         !
 ! A7    A(15,6,19)            106.7741                                         !
 ! A8    A(17,7,19)            106.9225                                         !
 ! A9    A(17,7,42)            123.0296                                         !
 ! A10   A(19,7,42)            130.0479                                         !
 ! A11   A(21,8,28)            121.1978                                         !
 ! A12   A(29,9,36)            119.3575                                         !
 ! A13   A(4,10,11)            122.1698                                         !
 ! A14   A(4,10,12)            108.8858                                         !
 ! A15   A(11,10,12)           128.9402                                         !
 ! A16   A(10,11,48)           106.4206                                         !
 ! A17   A(5,12,10)            106.7818                                         !
 ! A18   A(5,12,13)            121.339                                          !
 ! A19   A(10,12,13)           131.8793                                         !
 ! A20   A(4,14,5)             109.8982                                         !
 ! A21   A(4,14,20)            122.9929                                         !
 ! A22   A(5,14,20)            127.0872                                         !
 ! A23   A(6,15,16)            122.1791                                         !
 ! A24   A(6,15,17)            108.8493                                         !
 ! A25   A(16,15,17)           128.9326                                         !
 ! A26   A(7,17,15)            106.8442                                         !
 ! A27   A(7,17,18)            121.3487                                         !
 ! A28   A(15,17,18)           131.8055                                         !
 ! A29   A(6,19,7)             110.6078                                         !
 ! A30   A(6,19,20)            121.0029                                         !
 ! A31   A(7,19,20)            128.3835                                         !
 ! A32   A(2,20,14)            111.7388                                         !
 ! A33   A(2,20,19)            107.4013                                         !
 ! A34   A(2,20,21)            110.3698                                         !
 ! A35   A(14,20,19)           108.2524                                         !
 ! A36   A(14,20,21)           110.1286                                         !
 ! A37   A(19,20,21)           108.846                                          !
 ! A38   A(8,21,20)            116.4565                                         !
 ! A39   A(8,21,22)            121.4711                                         !
 ! A40   A(20,21,22)           122.0683                                         !
 ! A41   A(21,22,23)           121.5117                                         !
 ! A42   A(21,22,24)           118.023                                          !
 ! A43   A(23,22,24)           120.4527                                         !
 ! A44   A(22,24,25)           119.9573                                         !
 ! A45   A(22,24,26)           120.0168                                         !
 ! A46   A(25,24,26)           120.0208                                         !
 ! A47   A(24,26,27)           119.9368                                         !
 ! A48   A(24,26,28)           118.624                                          !
 ! A49   A(27,26,28)           121.4377                                         !
 ! A50   A(8,28,26)            120.473                                          !
 ! A51   A(8,28,29)            115.1566                                         !
 ! A52   A(26,28,29)           124.3266                                         !
 ! A53   A(9,29,28)            116.023                                          !
 ! A54   A(9,29,30)            121.0128                                         !
 ! A55   A(28,29,30)           122.9181                                         !
 ! A56   A(29,30,31)           120.8924                                         !
 ! A57   A(29,30,32)           119.3658                                         !
 ! A58   A(31,30,32)           119.7373                                         !
 ! A59   A(30,32,33)           120.0683                                         !
 ! A60   A(30,32,34)           119.2659                                         !
 ! A61   A(33,32,34)           120.6645                                         !
 ! A62   A(32,34,35)           121.5804                                         !
 ! A63   A(32,34,36)           118.2255                                         !
 ! A64   A(35,34,36)           120.1941                                         !
 ! A65   A(9,36,34)            122.7693                                         !
 ! A66   A(9,36,37)            115.8568                                         !
 ! A67   A(34,36,37)           121.3735                                         !
 ! A68   A(36,37,50)            75.6712                                         !
 ! A69   A(5,38,39)            110.5887                                         !
 ! A70   A(5,38,40)            107.7952                                         !
 ! A71   A(5,38,41)            110.8296                                         !
 ! A72   A(39,38,40)           109.1393                                         !
 ! A73   A(39,38,41)           110.2171                                         !
 ! A74   A(40,38,41)           108.1912                                         !
 ! A75   A(7,42,43)            110.3718                                         !
 ! A76   A(7,42,44)            107.5396                                         !
 ! A77   A(7,42,45)            110.4407                                         !
 ! A78   A(43,42,44)           109.539                                          !
 ! A79   A(43,42,45)           109.3959                                         !
 ! A80   A(44,42,45)           109.5262                                         !
 ! A81   A(1,46,50)            124.9271                                         !
 ! A82   A(1,46,51)            119.6416                                         !
 ! A83   A(50,46,51)           107.8225                                         !
 ! A84   A(1,47,48)            130.3047                                         !
 ! A85   A(1,47,49)            117.3186                                         !
 ! A86   A(48,47,49)           108.6098                                         !
 ! A87   A(11,48,47)           105.2039                                         !
 ! A88   A(37,50,46)            94.8073                                         !
 ! D1    D(47,1,46,50)          92.2014                                         !
 ! D2    D(47,1,46,51)        -122.0183                                         !
 ! D3    D(46,1,47,48)         163.7636                                         !
 ! D4    D(46,1,47,49)           8.3789                                         !
 ! D5    D(3,2,20,14)          -68.374                                          !
 ! D6    D(3,2,20,19)          173.0503                                         !
 ! D7    D(3,2,20,21)           54.5302                                         !
 ! D8    D(14,4,10,11)         178.8039                                         !
 ! D9    D(14,4,10,12)          -0.5201                                         !
 ! D10   D(10,4,14,5)            0.8989                                         !
 ! D11   D(10,4,14,20)         179.3131                                         !
 ! D12   D(14,5,12,10)           0.584                                          !
 ! D13   D(14,5,12,13)        -179.4261                                         !
 ! D14   D(38,5,12,10)        -179.2502                                         !
 ! D15   D(38,5,12,13)           0.7397                                         !
 ! D16   D(12,5,14,4)           -0.9328                                         !
 ! D17   D(12,5,14,20)        -179.2655                                         !
 ! D18   D(38,5,14,4)          178.8823                                         !
 ! D19   D(38,5,14,20)           0.5496                                         !
 ! D20   D(12,5,38,39)         133.1387                                         !
 ! D21   D(12,5,38,40)          13.9027                                         !
 ! D22   D(12,5,38,41)        -104.3213                                         !
 ! D23   D(14,5,38,39)         -46.6526                                         !
 ! D24   D(14,5,38,40)        -165.8886                                         !
 ! D25   D(14,5,38,41)          75.8874                                         !
 ! D26   D(19,6,15,16)         177.5574                                         !
 ! D27   D(19,6,15,17)          -0.3586                                         !
 ! D28   D(15,6,19,7)            0.4696                                         !
 ! D29   D(15,6,19,20)        -178.7257                                         !
 ! D30   D(19,7,17,15)           0.1638                                         !
 ! D31   D(19,7,17,18)        -179.4331                                         !
 ! D32   D(42,7,17,15)        -179.8811                                         !
 ! D33   D(42,7,17,18)           0.522                                          !
 ! D34   D(17,7,19,6)           -0.4005                                         !
 ! D35   D(17,7,19,20)         178.7196                                         !
 ! D36   D(42,7,19,6)          179.6486                                         !
 ! D37   D(42,7,19,20)          -1.2312                                         !
 ! D38   D(17,7,42,43)         122.95                                           !
 ! D39   D(17,7,42,44)           3.5093                                         !
 ! D40   D(17,7,42,45)        -115.9553                                         !
 ! D41   D(19,7,42,43)         -57.1061                                         !
 ! D42   D(19,7,42,44)        -176.5468                                         !
 ! D43   D(19,7,42,45)          63.9887                                         !
 ! D44   D(28,8,21,20)         174.1001                                         !
 ! D45   D(28,8,21,22)          -5.1792                                         !
 ! D46   D(21,8,28,26)           4.0449                                         !
 ! D47   D(21,8,28,29)        -173.652                                          !
 ! D48   D(36,9,29,28)         177.0341                                         !
 ! D49   D(36,9,29,30)          -0.5672                                         !
 ! D50   D(29,9,36,34)           0.249                                          !
 ! D51   D(29,9,36,37)        -179.4985                                         !
 ! D52   D(4,10,11,48)          37.589                                          !
 ! D53   D(12,10,11,48)       -143.2333                                         !
 ! D54   D(4,10,12,5)           -0.0474                                         !
 ! D55   D(4,10,12,13)         179.9642                                         !
 ! D56   D(11,10,12,5)        -179.3118                                         !
 ! D57   D(11,10,12,13)          0.6999                                         !
 ! D58   D(10,11,48,47)        -55.2346                                         !
 ! D59   D(4,14,20,2)         -179.4801                                         !
 ! D60   D(4,14,20,19)         -61.4123                                         !
 ! D61   D(4,14,20,21)          57.4784                                         !
 ! D62   D(5,14,20,2)           -1.3495                                         !
 ! D63   D(5,14,20,19)         116.7184                                         !
 ! D64   D(5,14,20,21)        -124.3909                                         !
 ! D65   D(6,15,17,7)            0.1172                                         !
 ! D66   D(6,15,17,18)         179.6554                                         !
 ! D67   D(16,15,17,7)        -177.6152                                         !
 ! D68   D(16,15,17,18)          1.9229                                         !
 ! D69   D(6,19,20,2)          176.4471                                         !
 ! D70   D(6,19,20,14)          55.6458                                         !
 ! D71   D(6,19,20,21)         -64.0539                                         !
 ! D72   D(7,19,20,2)           -2.5921                                         !
 ! D73   D(7,19,20,14)        -123.3934                                         !
 ! D74   D(7,19,20,21)         116.9069                                         !
 ! D75   D(2,20,21,8)         -172.6953                                         !
 ! D76   D(2,20,21,22)           6.5793                                         !
 ! D77   D(14,20,21,8)         -48.8559                                         !
 ! D78   D(14,20,21,22)        130.4188                                         !
 ! D79   D(19,20,21,8)          69.6711                                         !
 ! D80   D(19,20,21,22)       -111.0542                                         !
 ! D81   D(8,21,22,23)        -176.2671                                         !
 ! D82   D(8,21,22,24)           2.4465                                         !
 ! D83   D(20,21,22,23)          4.4943                                         !
 ! D84   D(20,21,22,24)       -176.7921                                         !
 ! D85   D(21,22,24,25)       -179.5334                                         !
 ! D86   D(21,22,24,26)          1.291                                          !
 ! D87   D(23,22,24,25)         -0.8056                                         !
 ! D88   D(23,22,24,26)       -179.9812                                         !
 ! D89   D(22,24,26,27)        178.1086                                         !
 ! D90   D(22,24,26,28)         -2.3251                                         !
 ! D91   D(25,24,26,27)         -1.0665                                         !
 ! D92   D(25,24,26,28)        178.4999                                         !
 ! D93   D(24,26,28,8)          -0.2757                                         !
 ! D94   D(24,26,28,29)        177.1999                                         !
 ! D95   D(27,26,28,8)         179.2839                                         !
 ! D96   D(27,26,28,29)         -3.2405                                         !
 ! D97   D(8,28,29,9)           -4.7162                                         !
 ! D98   D(8,28,29,30)         172.8349                                         !
 ! D99   D(26,28,29,9)         177.6874                                         !
 ! D100  D(26,28,29,30)         -4.7615                                         !
 ! D101  D(9,29,30,31)         179.5893                                         !
 ! D102  D(9,29,30,32)           0.3578                                         !
 ! D103  D(28,29,30,31)          2.1571                                         !
 ! D104  D(28,29,30,32)       -177.0744                                         !
 ! D105  D(29,30,32,33)        179.762                                          !
 ! D106  D(29,30,32,34)          0.1723                                         !
 ! D107  D(31,30,32,33)          0.5215                                         !
 ! D108  D(31,30,32,34)       -179.0682                                         !
 ! D109  D(30,32,34,35)        179.4641                                         !
 ! D110  D(30,32,34,36)         -0.4742                                         !
 ! D111  D(33,32,34,35)         -0.1231                                         !
 ! D112  D(33,32,34,36)        179.9387                                         !
 ! D113  D(32,34,36,9)           0.2742                                         !
 ! D114  D(32,34,36,37)       -179.992                                          !
 ! D115  D(35,34,36,9)        -179.665                                          !
 ! D116  D(35,34,36,37)          0.0689                                         !
 ! D117  D(9,36,37,50)         -58.5817                                         !
 ! D118  D(34,36,37,50)        121.667                                          !
 ! D119  D(36,37,50,46)        109.5789                                         !
 ! D120  D(1,46,50,37)         -30.6469                                         !
 ! D121  D(51,46,50,37)       -179.7554                                         !
 ! D122  D(1,47,48,11)          22.012                                          !
 ! D123  D(49,47,48,11)        179.0273                                         !
 --------------------------------------------------------------------------------
 Stoichiometry    C19H22MnN6O3(2+,6)
 Framework group  C1[X(C19H22MnN6O3)]
 Deg. of freedom   147
 Full point group                 C1      NOp   1
 Largest Abelian subgroup         C1      NOp   1
 Largest concise Abelian subgroup C1      NOp   1
                         Standard orientation:                         
 ---------------------------------------------------------------------
 Center     Atomic      Atomic             Coordinates (Angstroms)
 Number     Number       Type             X           Y           Z
 ---------------------------------------------------------------------
      1         25           0        0.743763   -1.158386    0.013975
      2          8           0       -3.044450    1.542215   -0.063831
      3          1           0       -2.929919    2.306718   -0.641733
      4          7           0       -0.601442   -0.719915   -1.657820
      5          7           0       -2.435968    0.150195   -2.522396
      6          7           0       -1.128721   -1.258338    1.178451
      7          7           0       -3.100307   -0.511875    1.840483
      8          7           0        0.548090    1.053045    0.215275
      9          7           0        2.791998   -0.296311   -0.211516
     10          6           0       -0.718304   -1.160177   -2.954182
     11          1           0        0.011319   -1.811369   -3.406993
     12          6           0       -1.848425   -0.628761   -3.500430
     13          1           0       -2.288823   -0.726549   -4.478206
     14          6           0       -1.639773    0.079287   -1.417751
     15          6           0       -1.597393   -2.091602    2.169471
     16          1           0       -1.053979   -2.966149    2.488850
     17          6           0       -2.814716   -1.638600    2.587153
     18          1           0       -3.501538   -2.007251    3.330118
     19          6           0       -2.053554   -0.321444    0.995879
     20          6           0       -1.874548    0.762840   -0.059246
     21          6           0       -0.646499    1.633749    0.319949
     22          6           0       -0.777587    2.954080    0.732429
     23          1           0       -1.748437    3.407840    0.874812
     24          6           0        0.385755    3.679437    0.987150
     25          1           0        0.319860    4.708909    1.317604
     26          6           0        1.627890    3.087857    0.800870
     27          1           0        2.528960    3.660761    0.969269
     28          6           0        1.678914    1.750204    0.405080
     29          6           0        2.934661    1.009770    0.112128
     30          6           0        4.188676    1.615990    0.113321
     31          1           0        4.299639    2.661443    0.365864
     32          6           0        5.309116    0.866539   -0.231123
     33          1           0        6.289357    1.327496   -0.237709
     34          6           0        5.152732   -0.471449   -0.572903
     35          1           0        5.997144   -1.086763   -0.855137
     36          6           0        3.872791   -1.011221   -0.546093
     37          1           0        3.692318   -2.049075   -0.803062
     38          6           0       -3.694023    0.873026   -2.749322
     39          1           0       -4.376626    0.719928   -1.920675
     40          1           0       -4.143068    0.480982   -3.657942
     41          1           0       -3.508808    1.938128   -2.893207
     42          6           0       -4.336689    0.266373    2.005072
     43          1           0       -4.103909    1.300930    2.237429
     44          1           0       -4.894022   -0.174282    2.827360
     45          1           0       -4.934024    0.225804    1.098608
     46          8           0        1.618949   -1.840171    2.008406
     47          8           0        1.213393   -3.237099   -0.467174
     48          1           0        0.912387   -3.791391   -1.194958
     49          1           0        1.492418   -3.806756    0.258208
     50          1           0        2.545173   -1.758963    2.260936
     51          1           0        1.087653   -1.773306    2.809944
 ---------------------------------------------------------------------
 Rotational constants (GHZ):           0.2377939           0.1343796           0.1283447
 Standard basis: 6-311+G(2d,p) (5D, 7F)
 There are  1019 symmetry adapted cartesian basis functions of A   symmetry.
 There are   953 symmetry adapted basis functions of A   symmetry.
   953 basis functions,  1456 primitive gaussians,  1019 cartesian basis functions
   115 alpha electrons      110 beta electrons
       nuclear repulsion energy      3517.3100575998 Hartrees.
 NAtoms=   51 NActive=   51 NUniq=   51 SFac= 1.00D+00 NAtFMM=   60 NAOKFM=F Big=F
 Integral buffers will be    131072 words long.
 Regular integral format.
 Two-electron integral symmetry is turned on.
 Nuclear repulsion after empirical dispersion term =     3517.1792417459 Hartrees.
 Using the following non-standard input for PCM:
 surface=sas
 --- end of non-standard input.
 ------------------------------------------------------------------------------
 Polarizable Continuum Model (PCM)
 =================================
 Model                : PCM.
 Atomic radii         : UFF (Universal Force Field).
 Polarization charges : Total charges.
 Charge compensation  : None.
 Solution method      : On-the-fly selection.
 Cavity type          : SAS (Solvent Accessible Surface) (Alpha=1.000).
 Cavity algorithm     : GePol (No added spheres)
                        Default sphere list used, NSphG=   51.
                        Lebedev-Laikov grids with approx.  5.0 points / Ang**2.
                        Smoothing algorithm: York/Karplus (Gamma=1.0000).
                        Polarization charges: spherical gaussians, with
                                              point-specific exponents (IZeta= 3).
                        Self-potential: point-specific (ISelfS= 7).
                        Self-field    : sphere-specific E.n sum rule (ISelfD= 2).
 Solvent              : Acetonitrile, Eps=  35.688000 Eps(inf)=   1.806874
                        RSolv=   2.155000 Ang.
 ------------------------------------------------------------------------------
 One-electron integrals computed using PRISM.
 NBasis=   953 RedAO= T EigKep=  2.07D-06  NBF=   953
 NBsUse=   947 1.00D-06 EigRej=  9.66D-07 NBFU=   947
 Initial guess from the checkpoint file:  "1.chk"
 B after Tr=     0.000000    0.000000   -0.000000
         Rot=    1.000000   -0.000000    0.000000    0.000000 Ang=   0.00 deg.
 Initial guess <Sx>= 0.0000 <Sy>= 0.0000 <Sz>= 2.5000 <S**2>= 8.7535 S= 2.5006
 Requested convergence on RMS density matrix=1.00D-08 within  32 cycles.
 Requested convergence on MAX density matrix=1.00D-06.
 Requested convergence on             energy=1.00D-06.
 No special actions if energy rises.
 Inv3:  Mode=1 IEnd=   130798827.
 Iteration    1 A*A^-1 deviation from unit magnitude is 3.55D-15 for   6396.
 Iteration    1 A*A^-1 deviation from orthogonality  is 2.56D-15 for   5753   5318.
 Iteration    1 A^-1*A deviation from unit magnitude is 3.55D-15 for   3701.
 Iteration    1 A^-1*A deviation from orthogonality  is 3.96D-15 for   6439   6430.
 Error on total polarization charges = -0.00061
 SCF Done:  E(UB3LYP) =  -2442.75277655     A.U. after    1 cycles
            NFock=  1  Conv=0.74D-08     -V/T= 2.0026
 <Sx>= 0.0000 <Sy>= 0.0000 <Sz>= 2.5000 <S**2>= 8.7535 S= 2.5006
 <L.S>=  0.00000000000    
 Annihilation of the first spin contaminant:
 S**2 before annihilation     8.7535,   after     8.7500
 QCSCF skips out because SCF is already converged.
 DoSCS=F DFT=T ScalE2(SS,OS)=  1.000000  1.000000
 ExpMin= 1.19D-02 ExpMax= 2.44D+05 ExpMxC= 8.22D+03 IAcc=3 IRadAn=         5 AccDes= 0.00D+00
 HarFok:  IExCor=  205 AccDes= 0.00D+00 IRadAn=         5 IDoV=-2 UseB2=F ITyADJ=14
 ICtDFT= 12500011 ScaDFX=  1.000000  1.000000  1.000000  1.000000
 GSVD:  LWork=       -1665 too small for GESVD, short by        7400 words or        7400 for optimal perf.
 Range of M.O.s used for correlation:    38   947
 NBasis=   953 NAE=   115 NBE=   110 NFC=    37 NFV=     0
 NROrb=    910 NOA=    78 NOB=    73 NVA=   832 NVB=   837

 **** Warning!!: The largest alpha MO coefficient is  0.68841629D+02


 **** Warning!!: The largest beta MO coefficient is  0.70007565D+02

 NEqPCM:  Using non-equilibrium solvation (IEInf=1, Eps=  35.6880, EpsInf=   1.8069)
 Inv3:  Mode=1 IEnd=   130798827.
 Iteration    1 A*A^-1 deviation from unit magnitude is 3.77D-15 for   6426.
 Iteration    1 A*A^-1 deviation from orthogonality  is 2.11D-15 for   5653   3953.
 Iteration    1 A^-1*A deviation from unit magnitude is 3.55D-15 for   4592.
 Iteration    1 A^-1*A deviation from orthogonality  is 1.51D-14 for   6476   6430.
 Orbital symmetries:
 Alpha Orbitals:
       Occupied  (A) (A) (A) (A) (A) (A) (A) (A) (A) (A) (A) (A)
                 (A) (A) (A) (A) (A) (A) (A) (A) (A) (A) (A) (A)
                 (A) (A) (A) (A) (A) (A) (A) (A) (A) (A) (A) (A)
                 (A) (A) (A) (A) (A) (A) (A) (A) (A) (A) (A) (A)
                 (A) (A) (A) (A) (A) (A) (A) (A) (A) (A) (A) (A)
                 (A) (A) (A) (A) (A) (A) (A) (A) (A) (A) (A) (A)
                 (A) (A) (A) (A) (A) (A) (A) (A) (A) (A) (A) (A)
                 (A) (A) (A) (A) (A) (A) (A) (A) (A) (A) (A) (A)
                 (A) (A) (A) (A) (A) (A) (A) (A) (A) (A) (A) (A)
                 (A) (A) (A) (A) (A) (A) (A)
       Virtual   (A) (A) (A) (A) (A) (A) (A) (A) (A) (A) (A) (A)
                 (A) (A) (A) (A) (A) (A) (A) (A) (A) (A) (A) (A)
                 (A) (A) (A) (A) (A) (A) (A) (A) (A) (A) (A) (A)
                 (A) (A) (A) (A) (A) (A) (A) (A) (A) (A) (A) (A)
                 (A) (A) (A) (A) (A) (A) (A) (A) (A) (A) (A) (A)
                 (A) (A) (A) (A) (A) (A) (A) (A) (A) (A) (A) (A)
                 (A) (A) (A) (A) (A) (A) (A) (A) (A) (A) (A) (A)
                 (A) (A) (A) (A) (A) (A) (A) (A) (A) (A) (A) (A)
                 (A) (A) (A) (A) (A) (A) (A) (A) (A) (A) (A) (A)
                 (A) (A) (A) (A) (A) (A) (A) (A) (A) (A) (A) (A)
                 (A) (A) (A) (A) (A) (A) (A) (A) (A) (A) (A) (A)
                 (A) (A) (A) (A) (A) (A) (A) (A) (A) (A) (A) (A)
                 (A) (A) (A) (A) (A) (A) (A) (A) (A) (A) (A) (A)
                 (A) (A) (A) (A) (A) (A) (A) (A) (A) (A) (A) (A)
                 (A) (A) (A) (A) (A) (A) (A) (A) (A) (A) (A) (A)
                 (A) (A) (A) (A) (A) (A) (A) (A) (A) (A) (A) (A)
                 (A) (A) (A) (A) (A) (A) (A) (A) (A) (A) (A) (A)
                 (A) (A) (A) (A) (A) (A) (A) (A) (A) (A) (A) (A)
                 (A) (A) (A) (A) (A) (A) (A) (A) (A) (A) (A) (A)
                 (A) (A) (A) (A) (A) (A) (A) (A) (A) (A) (A) (A)
                 (A) (A) (A) (A) (A) (A) (A) (A) (A) (A) (A) (A)
                 (A) (A) (A) (A) (A) (A) (A) (A) (A) (A) (A) (A)
                 (A) (A) (A) (A) (A) (A) (A) (A) (A) (A) (A) (A)
                 (A) (A) (A) (A) (A) (A) (A) (A) (A) (A) (A) (A)
                 (A) (A) (A) (A) (A) (A) (A) (A) (A) (A) (A) (A)
                 (A) (A) (A) (A) (A) (A) (A) (A) (A) (A) (A) (A)
                 (A) (A) (A) (A) (A) (A) (A) (A) (A) (A) (A) (A)
                 (A) (A) (A) (A) (A) (A) (A) (A) (A) (A) (A) (A)
                 (A) (A) (A) (A) (A) (A) (A) (A) (A) (A) (A) (A)
                 (A) (A) (A) (A) (A) (A) (A) (A) (A) (A) (A) (A)
                 (A) (A) (A) (A) (A) (A) (A) (A) (A) (A) (A) (A)
                 (A) (A) (A) (A) (A) (A) (A) (A) (A) (A) (A) (A)
                 (A) (A) (A) (A) (A) (A) (A) (A) (A) (A) (A) (A)
                 (A) (A) (A) (A) (A) (A) (A) (A) (A) (A) (A) (A)
                 (A) (A) (A) (A) (A) (A) (A) (A) (A) (A) (A) (A)
                 (A) (A) (A) (A) (A) (A) (A) (A) (A) (A) (A) (A)
                 (A) (A) (A) (A) (A) (A) (A) (A) (A) (A) (A) (A)
                 (A) (A) (A) (A) (A) (A) (A) (A) (A) (A) (A) (A)
                 (A) (A) (A) (A) (A) (A) (A) (A) (A) (A) (A) (A)
                 (A) (A) (A) (A) (A) (A) (A) (A) (A) (A) (A) (A)
                 (A) (A) (A) (A) (A) (A) (A) (A) (A) (A) (A) (A)
                 (A) (A) (A) (A) (A) (A) (A) (A) (A) (A) (A) (A)
                 (A) (A) (A) (A) (A) (A) (A) (A) (A) (A) (A) (A)
                 (A) (A) (A) (A) (A) (A) (A) (A) (A) (A) (A) (A)
                 (A) (A) (A) (A) (A) (A) (A) (A) (A) (A) (A) (A)
                 (A) (A) (A) (A) (A) (A) (A) (A) (A) (A) (A) (A)
                 (A) (A) (A) (A) (A) (A) (A) (A) (A) (A) (A) (A)
                 (A) (A) (A) (A) (A) (A) (A) (A) (A) (A) (A) (A)
                 (A) (A) (A) (A) (A) (A) (A) (A) (A) (A) (A) (A)
                 (A) (A) (A) (A) (A) (A) (A) (A) (A) (A) (A) (A)
                 (A) (A) (A) (A) (A) (A) (A) (A) (A) (A) (A) (A)
                 (A) (A) (A) (A) (A) (A) (A) (A) (A) (A) (A) (A)
                 (A) (A) (A) (A) (A) (A) (A) (A) (A) (A) (A) (A)
                 (A) (A) (A) (A) (A) (A) (A) (A) (A) (A) (A) (A)
                 (A) (A) (A) (A) (A) (A) (A) (A) (A) (A) (A) (A)
                 (A) (A) (A) (A) (A) (A) (A) (A) (A) (A) (A) (A)
                 (A) (A) (A) (A) (A) (A) (A) (A) (A) (A) (A) (A)
                 (A) (A) (A) (A) (A) (A) (A) (A) (A) (A) (A) (A)
                 (A) (A) (A) (A) (A) (A) (A) (A) (A) (A) (A) (A)
                 (A) (A) (A) (A) (A) (A) (A) (A) (A) (A) (A) (A)
                 (A) (A) (A) (A) (A) (A) (A) (A) (A) (A) (A) (A)
                 (A) (A) (A) (A) (A) (A) (A) (A) (A) (A) (A) (A)
                 (A) (A) (A) (A) (A) (A) (A) (A) (A) (A) (A) (A)
                 (A) (A) (A) (A) (A) (A) (A) (A) (A) (A) (A) (A)
                 (A) (A) (A) (A) (A) (A) (A) (A) (A) (A) (A) (A)
                 (A) (A) (A) (A) (A) (A) (A) (A) (A) (A) (A) (A)
                 (A) (A) (A) (A) (A) (A) (A) (A) (A) (A) (A) (A)
                 (A) (A) (A) (A) (A) (A) (A) (A) (A) (A) (A) (A)
                 (A) (A) (A) (A) (A) (A) (A) (A) (A) (A) (A) (A)
                 (A) (A) (A) (A)
 Beta  Orbitals:
       Occupied  (A) (A) (A) (A) (A) (A) (A) (A) (A) (A) (A) (A)
                 (A) (A) (A) (A) (A) (A) (A) (A) (A) (A) (A) (A)
                 (A) (A) (A) (A) (A) (A) (A) (A) (A) (A) (A) (A)
                 (A) (A) (A) (A) (A) (A) (A) (A) (A) (A) (A) (A)
                 (A) (A) (A) (A) (A) (A) (A) (A) (A) (A) (A) (A)
                 (A) (A) (A) (A) (A) (A) (A) (A) (A) (A) (A) (A)
                 (A) (A) (A) (A) (A) (A) (A) (A) (A) (A) (A) (A)
                 (A) (A) (A) (A) (A) (A) (A) (A) (A) (A) (A) (A)
                 (A) (A) (A) (A) (A) (A) (A) (A) (A) (A) (A) (A)
                 (A) (A)
       Virtual   (A) (A) (A) (A) (A) (A) (A) (A) (A) (A) (A) (A)
                 (A) (A) (A) (A) (A) (A) (A) (A) (A) (A) (A) (A)
                 (A) (A) (A) (A) (A) (A) (A) (A) (A) (A) (A) (A)
                 (A) (A) (A) (A) (A) (A) (A) (A) (A) (A) (A) (A)
                 (A) (A) (A) (A) (A) (A) (A) (A) (A) (A) (A) (A)
                 (A) (A) (A) (A) (A) (A) (A) (A) (A) (A) (A) (A)
                 (A) (A) (A) (A) (A) (A) (A) (A) (A) (A) (A) (A)
                 (A) (A) (A) (A) (A) (A) (A) (A) (A) (A) (A) (A)
                 (A) (A) (A) (A) (A) (A) (A) (A) (A) (A) (A) (A)
                 (A) (A) (A) (A) (A) (A) (A) (A) (A) (A) (A) (A)
                 (A) (A) (A) (A) (A) (A) (A) (A) (A) (A) (A) (A)
                 (A) (A) (A) (A) (A) (A) (A) (A) (A) (A) (A) (A)
                 (A) (A) (A) (A) (A) (A) (A) (A) (A) (A) (A) (A)
                 (A) (A) (A) (A) (A) (A) (A) (A) (A) (A) (A) (A)
                 (A) (A) (A) (A) (A) (A) (A) (A) (A) (A) (A) (A)
                 (A) (A) (A) (A) (A) (A) (A) (A) (A) (A) (A) (A)
                 (A) (A) (A) (A) (A) (A) (A) (A) (A) (A) (A) (A)
                 (A) (A) (A) (A) (A) (A) (A) (A) (A) (A) (A) (A)
                 (A) (A) (A) (A) (A) (A) (A) (A) (A) (A) (A) (A)
                 (A) (A) (A) (A) (A) (A) (A) (A) (A) (A) (A) (A)
                 (A) (A) (A) (A) (A) (A) (A) (A) (A) (A) (A) (A)
                 (A) (A) (A) (A) (A) (A) (A) (A) (A) (A) (A) (A)
                 (A) (A) (A) (A) (A) (A) (A) (A) (A) (A) (A) (A)
                 (A) (A) (A) (A) (A) (A) (A) (A) (A) (A) (A) (A)
                 (A) (A) (A) (A) (A) (A) (A) (A) (A) (A) (A) (A)
                 (A) (A) (A) (A) (A) (A) (A) (A) (A) (A) (A) (A)
                 (A) (A) (A) (A) (A) (A) (A) (A) (A) (A) (A) (A)
                 (A) (A) (A) (A) (A) (A) (A) (A) (A) (A) (A) (A)
                 (A) (A) (A) (A) (A) (A) (A) (A) (A) (A) (A) (A)
                 (A) (A) (A) (A) (A) (A) (A) (A) (A) (A) (A) (A)
                 (A) (A) (A) (A) (A) (A) (A) (A) (A) (A) (A) (A)
                 (A) (A) (A) (A) (A) (A) (A) (A) (A) (A) (A) (A)
                 (A) (A) (A) (A) (A) (A) (A) (A) (A) (A) (A) (A)
                 (A) (A) (A) (A) (A) (A) (A) (A) (A) (A) (A) (A)
                 (A) (A) (A) (A) (A) (A) (A) (A) (A) (A) (A) (A)
                 (A) (A) (A) (A) (A) (A) (A) (A) (A) (A) (A) (A)
                 (A) (A) (A) (A) (A) (A) (A) (A) (A) (A) (A) (A)
                 (A) (A) (A) (A) (A) (A) (A) (A) (A) (A) (A) (A)
                 (A) (A) (A) (A) (A) (A) (A) (A) (A) (A) (A) (A)
                 (A) (A) (A) (A) (A) (A) (A) (A) (A) (A) (A) (A)
                 (A) (A) (A) (A) (A) (A) (A) (A) (A) (A) (A) (A)
                 (A) (A) (A) (A) (A) (A) (A) (A) (A) (A) (A) (A)
                 (A) (A) (A) (A) (A) (A) (A) (A) (A) (A) (A) (A)
                 (A) (A) (A) (A) (A) (A) (A) (A) (A) (A) (A) (A)
                 (A) (A) (A) (A) (A) (A) (A) (A) (A) (A) (A) (A)
                 (A) (A) (A) (A) (A) (A) (A) (A) (A) (A) (A) (A)
                 (A) (A) (A) (A) (A) (A) (A) (A) (A) (A) (A) (A)
                 (A) (A) (A) (A) (A) (A) (A) (A) (A) (A) (A) (A)
                 (A) (A) (A) (A) (A) (A) (A) (A) (A) (A) (A) (A)
                 (A) (A) (A) (A) (A) (A) (A) (A) (A) (A) (A) (A)
                 (A) (A) (A) (A) (A) (A) (A) (A) (A) (A) (A) (A)
                 (A) (A) (A) (A) (A) (A) (A) (A) (A) (A) (A) (A)
                 (A) (A) (A) (A) (A) (A) (A) (A) (A) (A) (A) (A)
                 (A) (A) (A) (A) (A) (A) (A) (A) (A) (A) (A) (A)
                 (A) (A) (A) (A) (A) (A) (A) (A) (A) (A) (A) (A)
                 (A) (A) (A) (A) (A) (A) (A) (A) (A) (A) (A) (A)
                 (A) (A) (A) (A) (A) (A) (A) (A) (A) (A) (A) (A)
                 (A) (A) (A) (A) (A) (A) (A) (A) (A) (A) (A) (A)
                 (A) (A) (A) (A) (A) (A) (A) (A) (A) (A) (A) (A)
                 (A) (A) (A) (A) (A) (A) (A) (A) (A) (A) (A) (A)
                 (A) (A) (A) (A) (A) (A) (A) (A) (A) (A) (A) (A)
                 (A) (A) (A) (A) (A) (A) (A) (A) (A) (A) (A) (A)
                 (A) (A) (A) (A) (A) (A) (A) (A) (A) (A) (A) (A)
                 (A) (A) (A) (A) (A) (A) (A) (A) (A) (A) (A) (A)
                 (A) (A) (A) (A) (A) (A) (A) (A) (A) (A) (A) (A)
                 (A) (A) (A) (A) (A) (A) (A) (A) (A) (A) (A) (A)
                 (A) (A) (A) (A) (A) (A) (A) (A) (A) (A) (A) (A)
                 (A) (A) (A) (A) (A) (A) (A) (A) (A) (A) (A) (A)
                 (A) (A) (A) (A) (A) (A) (A) (A) (A) (A) (A) (A)
                 (A) (A) (A) (A) (A) (A) (A) (A) (A)
   400 initial guesses have been made.
 Convergence on wavefunction:    0.001000000000000
 Iteration     1 Dimension   400 NMult     0 NNew    400
 CISAX will form   144 AO SS matrices at one time.
 New state      2 was old state      8
 New state      4 was old state      2
 New state      5 was old state      4
 New state      6 was old state      7
 New state      7 was old state      5
 New state      8 was old state      9
 New state      9 was old state      6
 New state     10 was old state     11
 New state     11 was old state     13
 New state     12 was old state     20
 New state     13 was old state     24
 New state     14 was old state     12
 New state     15 was old state     39
 New state     16 was old state     17
 New state     17 was old state     31
 New state     18 was old state     16
 New state     19 was old state     15
 New state     20 was old state     10
 New state     21 was old state     38
 New state     22 was old state     37
 New state     23 was old state     19
 New state     24 was old state     14
 New state     25 was old state     26
 New state     26 was old state     18
 New state     27 was old state     28
 New state     28 was old state     23
 New state     29 was old state     21
 New state     30 was old state     33
 New state     31 was old state     29
 New state     32 was old state     47
 New state     33 was old state     22
 New state     34 was old state     30
 New state     36 was old state     40
 New state     37 was old state     36
 New state     38 was old state     69
 New state     39 was old state     42
 New state     40 was old state     27
 New state     41 was old state     45
 New state     42 was old state     46
 New state     43 was old state     67
 New state     44 was old state     50
 New state     45 was old state     41
 New state     46 was old state     32
 New state     47 was old state     34
 New state     48 was old state     44
 New state     49 was old state     73
 New state     50 was old state     48
 New state     51 was old state    128
 New state     52 was old state     86
 New state     53 was old state     49
 New state     54 was old state     55
 New state     55 was old state     54
 New state     56 was old state     57
 New state     57 was old state     62
 New state     58 was old state     52
 New state     59 was old state    102
 New state     62 was old state     66
 New state     63 was old state     64
 New state     64 was old state     51
 New state     65 was old state     59
 New state     66 was old state     63
 New state     67 was old state     65
 New state     68 was old state     53
 New state     69 was old state    107
 New state     70 was old state     58
 New state     71 was old state     82
 New state     72 was old state    123
 New state     73 was old state     70
 New state     74 was old state     84
 New state     75 was old state     71
 New state     76 was old state     68
 New state     77 was old state     72
 New state     80 was old state     77
 New state     81 was old state     98
 New state     82 was old state     81
 New state     84 was old state     75
 New state     85 was old state     74
 New state     86 was old state     91
 New state     87 was old state     80
 New state     88 was old state     76
 New state     89 was old state     85
 New state     90 was old state    113
 New state     91 was old state    111
 New state     92 was old state     93
 New state     93 was old state    100
 New state     94 was old state     88
 New state     95 was old state     90
 New state     96 was old state    103
 New state     97 was old state    127
 New state     98 was old state     87
 New state     99 was old state    106
 New state    100 was old state     95
 Iteration     2 Dimension   600 NMult   400 NNew    200
 New state      7 was old state      8
 New state      8 was old state      7
 New state     10 was old state     12
 New state     11 was old state     13
 New state     12 was old state     10
 New state     13 was old state     11
 New state     14 was old state     15
 New state     15 was old state     14
 New state     17 was old state     18
 New state     18 was old state     17
 New state     19 was old state     20
 New state     20 was old state     19
 New state     21 was old state     22
 New state     22 was old state     21
 New state     27 was old state     33
 New state     29 was old state     27
 New state     30 was old state     29
 New state     31 was old state     30
 New state     32 was old state     36
 New state     33 was old state     31
 New state     34 was old state     32
 New state     35 was old state     39
 New state     36 was old state     35
 New state     37 was old state     34
 New state     39 was old state     37
 New state     41 was old state     45
 New state     44 was old state     48
 New state     45 was old state     41
 New state     46 was old state     44
 New state     47 was old state     46
 New state     48 was old state     47
 New state     50 was old state     52
 New state     52 was old state     50
 New state     54 was old state     55
 New state     55 was old state     54
 New state     56 was old state     59
 New state     57 was old state     56
 New state     59 was old state     57
 New state     63 was old state     69
 New state     64 was old state     68
 New state     65 was old state     63
 New state     66 was old state     74
 New state     67 was old state     64
 New state     68 was old state     65
 New state     69 was old state     66
 New state     74 was old state     81
 New state     76 was old state     77
 New state     77 was old state     76
 New state     79 was old state     80
 New state     80 was old state     79
 No map to state     81
 New state     83 was old state     84
 New state     84 was old state     85
 New state     85 was old state     83
 New state     86 was old state     88
 New state     87 was old state     89
 New state     88 was old state     86
 New state     89 was old state     87
 New state     90 was old state     92
 New state     91 was old state     90
 New state     92 was old state     94
 New state     93 was old state     91
 New state     94 was old state     93
 New state     99 was old state    100
 New state    100 was old state     99
 Iteration     3 Dimension   800 NMult   600 NNew    200
 Iteration     4 Dimension  1000 NMult   800 NNew    200
 Iteration     5 Dimension  1156 NMult  1000 NNew    156
 Iteration     6 Dimension  1162 NMult  1156 NNew      6
 Iteration     7 Dimension  1164 NMult  1162 NNew      2
 ***********************************************************************
 Excited states from <AA,BB:AA,BB> singles matrix:
 ***********************************************************************
 
 ExtSpn:  IState=     1 X2= 1.001 Y2= 0.001 X2-Y2-1= 4.44D-16
          S2Grnd=  8.754 Ra=  0.244 Rb=  0.005 T=  0.056 S2Ext=  0.305 S2=  9.059
 ExtSpn:  IState=     2 X2= 1.026 Y2= 0.026 X2-Y2-1= 0.00D+00
          S2Grnd=  8.754 Ra=  0.472 Rb=  0.506 T=  0.977 S2Ext=  1.956 S2= 10.710
 ExtSpn:  IState=     3 X2= 1.001 Y2= 0.001 X2-Y2-1= 6.66D-16
          S2Grnd=  8.754 Ra=  0.186 Rb=  0.004 T=  0.031 S2Ext=  0.221 S2=  8.975
 ExtSpn:  IState=     4 X2= 1.003 Y2= 0.003 X2-Y2-1= 2.22D-16
          S2Grnd=  8.754 Ra=  0.057 Rb=  0.821 T=  0.336 S2Ext=  1.214 S2=  9.967
 ExtSpn:  IState=     5 X2= 1.002 Y2= 0.002 X2-Y2-1=-3.33D-16
          S2Grnd=  8.754 Ra=  0.924 Rb=  0.060 T= -0.325 S2Ext=  0.660 S2=  9.413
 ExtSpn:  IState=     6 X2= 1.001 Y2= 0.001 X2-Y2-1=-1.44D-15
          S2Grnd=  8.754 Ra=  0.258 Rb=  0.041 T=  0.069 S2Ext=  0.367 S2=  9.121
 ExtSpn:  IState=     7 X2= 1.009 Y2= 0.009 X2-Y2-1=-1.44D-15
          S2Grnd=  8.754 Ra=  0.320 Rb=  0.583 T=  0.761 S2Ext=  1.665 S2= 10.418
 ExtSpn:  IState=     8 X2= 1.003 Y2= 0.003 X2-Y2-1= 4.44D-16
          S2Grnd=  8.754 Ra=  0.127 Rb=  0.760 T=  0.288 S2Ext=  1.175 S2=  9.928
 ExtSpn:  IState=     9 X2= 1.008 Y2= 0.008 X2-Y2-1=-1.33D-15
          S2Grnd=  8.754 Ra=  0.655 Rb=  0.250 T=  0.305 S2Ext=  1.210 S2=  9.964
 ExtSpn:  IState=    10 X2= 1.011 Y2= 0.011 X2-Y2-1= 6.66D-16
          S2Grnd=  8.754 Ra=  0.579 Rb=  0.362 T=  0.394 S2Ext=  1.335 S2= 10.088
 ExtSpn:  IState=    11 X2= 1.008 Y2= 0.008 X2-Y2-1=-7.77D-16
          S2Grnd=  8.754 Ra=  0.422 Rb=  0.391 T=  0.722 S2Ext=  1.536 S2= 10.289
 ExtSpn:  IState=    12 X2= 1.004 Y2= 0.004 X2-Y2-1=-4.44D-16
          S2Grnd=  8.754 Ra=  0.287 Rb=  0.120 T=  0.242 S2Ext=  0.649 S2=  9.402
 ExtSpn:  IState=    13 X2= 1.000 Y2= 0.000 X2-Y2-1= 1.78D-15
          S2Grnd=  8.754 Ra=  0.214 Rb=  0.010 T=  0.027 S2Ext=  0.252 S2=  9.005
 ExtSpn:  IState=    14 X2= 1.015 Y2= 0.015 X2-Y2-1=-3.33D-16
          S2Grnd=  8.754 Ra=  0.386 Rb=  0.527 T=  0.848 S2Ext=  1.761 S2= 10.515
 ExtSpn:  IState=    15 X2= 1.006 Y2= 0.006 X2-Y2-1=-2.22D-16
          S2Grnd=  8.754 Ra=  0.617 Rb=  0.325 T= -0.826 S2Ext=  0.116 S2=  8.869
 ExtSpn:  IState=    16 X2= 1.006 Y2= 0.006 X2-Y2-1=-4.44D-16
          S2Grnd=  8.754 Ra=  0.420 Rb=  0.443 T=  0.806 S2Ext=  1.669 S2= 10.422
 ExtSpn:  IState=    17 X2= 1.003 Y2= 0.003 X2-Y2-1=-1.11D-16
          S2Grnd=  8.754 Ra=  0.490 Rb=  0.434 T= -0.741 S2Ext=  0.184 S2=  8.937
 ExtSpn:  IState=    18 X2= 1.006 Y2= 0.006 X2-Y2-1= 2.22D-16
          S2Grnd=  8.754 Ra=  0.439 Rb=  0.470 T=  0.883 S2Ext=  1.793 S2= 10.546
 ExtSpn:  IState=    19 X2= 1.003 Y2= 0.003 X2-Y2-1=-4.44D-16
          S2Grnd=  8.754 Ra=  0.354 Rb=  0.225 T=  0.392 S2Ext=  0.972 S2=  9.725
 ExtSpn:  IState=    20 X2= 1.002 Y2= 0.002 X2-Y2-1=-5.55D-16
          S2Grnd=  8.754 Ra=  0.292 Rb=  0.227 T=  0.351 S2Ext=  0.870 S2=  9.623
 ExtSpn:  IState=    21 X2= 1.003 Y2= 0.003 X2-Y2-1= 1.78D-15
          S2Grnd=  8.754 Ra=  0.344 Rb=  0.511 T=  0.596 S2Ext=  1.451 S2= 10.204
 ExtSpn:  IState=    22 X2= 1.001 Y2= 0.001 X2-Y2-1= 4.44D-16
          S2Grnd=  8.754 Ra=  0.188 Rb=  0.447 T=  0.220 S2Ext=  0.855 S2=  9.608
 ExtSpn:  IState=    23 X2= 1.003 Y2= 0.003 X2-Y2-1=-4.44D-16
          S2Grnd=  8.754 Ra=  0.358 Rb=  0.415 T=  0.505 S2Ext=  1.278 S2= 10.032
 ExtSpn:  IState=    24 X2= 1.005 Y2= 0.005 X2-Y2-1=-6.66D-16
          S2Grnd=  8.754 Ra=  0.311 Rb=  0.462 T= -0.028 S2Ext=  0.745 S2=  9.498
 ExtSpn:  IState=    25 X2= 1.002 Y2= 0.002 X2-Y2-1= 1.78D-15
          S2Grnd=  8.754 Ra=  0.798 Rb=  0.127 T=  0.089 S2Ext=  1.014 S2=  9.768
 ExtSpn:  IState=    26 X2= 1.001 Y2= 0.001 X2-Y2-1= 6.66D-16
          S2Grnd=  8.754 Ra=  0.195 Rb=  0.028 T=  0.030 S2Ext=  0.253 S2=  9.007
 ExtSpn:  IState=    27 X2= 1.010 Y2= 0.010 X2-Y2-1= 1.11D-15
          S2Grnd=  8.754 Ra=  0.310 Rb=  0.516 T=  0.461 S2Ext=  1.287 S2= 10.041
 ExtSpn:  IState=    28 X2= 1.001 Y2= 0.001 X2-Y2-1=-2.22D-16
          S2Grnd=  8.754 Ra=  0.241 Rb=  0.534 T=  0.079 S2Ext=  0.854 S2=  9.607
 ExtSpn:  IState=    29 X2= 1.001 Y2= 0.001 X2-Y2-1=-4.44D-16
          S2Grnd=  8.754 Ra=  0.351 Rb=  0.030 T=  0.078 S2Ext=  0.459 S2=  9.213
 ExtSpn:  IState=    30 X2= 1.001 Y2= 0.001 X2-Y2-1=-4.44D-16
          S2Grnd=  8.754 Ra=  0.668 Rb=  0.122 T=  0.117 S2Ext=  0.907 S2=  9.660
 ExtSpn:  IState=    31 X2= 1.005 Y2= 0.005 X2-Y2-1= 6.66D-16
          S2Grnd=  8.754 Ra=  0.236 Rb=  0.283 T=  0.277 S2Ext=  0.796 S2=  9.550
 ExtSpn:  IState=    32 X2= 1.006 Y2= 0.006 X2-Y2-1= 2.22D-16
          S2Grnd=  8.754 Ra=  0.250 Rb=  0.374 T=  0.172 S2Ext=  0.796 S2=  9.550
 ExtSpn:  IState=    33 X2= 1.001 Y2= 0.001 X2-Y2-1=-9.99D-16
          S2Grnd=  8.754 Ra=  0.341 Rb=  0.275 T=  0.095 S2Ext=  0.711 S2=  9.465
 ExtSpn:  IState=    34 X2= 1.003 Y2= 0.003 X2-Y2-1= 2.22D-16
          S2Grnd=  8.754 Ra=  0.363 Rb=  0.520 T= -0.599 S2Ext=  0.284 S2=  9.038
 ExtSpn:  IState=    35 X2= 1.002 Y2= 0.002 X2-Y2-1= 2.22D-16
          S2Grnd=  8.754 Ra=  0.202 Rb=  0.673 T= -0.349 S2Ext=  0.526 S2=  9.279
 ExtSpn:  IState=    36 X2= 1.000 Y2= 0.000 X2-Y2-1=-1.33D-15
          S2Grnd=  8.754 Ra=  0.173 Rb=  0.020 T=  0.021 S2Ext=  0.215 S2=  8.968
 ExtSpn:  IState=    37 X2= 1.001 Y2= 0.001 X2-Y2-1=-8.88D-16
          S2Grnd=  8.754 Ra=  0.208 Rb=  0.321 T=  0.279 S2Ext=  0.808 S2=  9.561
 ExtSpn:  IState=    38 X2= 1.002 Y2= 0.002 X2-Y2-1=-1.11D-15
          S2Grnd=  8.754 Ra=  0.261 Rb=  0.418 T=  0.473 S2Ext=  1.152 S2=  9.905
 ExtSpn:  IState=    39 X2= 1.002 Y2= 0.002 X2-Y2-1=-3.33D-16
          S2Grnd=  8.754 Ra=  0.474 Rb=  0.215 T= -0.215 S2Ext=  0.473 S2=  9.227
 ExtSpn:  IState=    40 X2= 1.002 Y2= 0.002 X2-Y2-1=-6.66D-16
          S2Grnd=  8.754 Ra=  0.171 Rb=  0.652 T=  0.230 S2Ext=  1.053 S2=  9.807
 ExtSpn:  IState=    41 X2= 1.005 Y2= 0.005 X2-Y2-1=-1.11D-16
          S2Grnd=  8.754 Ra=  0.522 Rb=  0.338 T= -0.186 S2Ext=  0.674 S2=  9.428
 ExtSpn:  IState=    42 X2= 1.003 Y2= 0.003 X2-Y2-1= 1.33D-15
          S2Grnd=  8.754 Ra=  0.322 Rb=  0.432 T=  0.525 S2Ext=  1.279 S2= 10.033
 ExtSpn:  IState=    43 X2= 1.001 Y2= 0.001 X2-Y2-1= 4.44D-16
          S2Grnd=  8.754 Ra=  0.370 Rb=  0.262 T= -0.239 S2Ext=  0.394 S2=  9.147
 ExtSpn:  IState=    44 X2= 1.001 Y2= 0.001 X2-Y2-1=-6.66D-16
          S2Grnd=  8.754 Ra=  0.124 Rb=  0.579 T=  0.066 S2Ext=  0.769 S2=  9.522
 ExtSpn:  IState=    45 X2= 1.001 Y2= 0.001 X2-Y2-1=-2.00D-15
          S2Grnd=  8.754 Ra=  0.661 Rb=  0.148 T=  0.120 S2Ext=  0.929 S2=  9.682
 ExtSpn:  IState=    46 X2= 1.001 Y2= 0.001 X2-Y2-1= 8.88D-16
          S2Grnd=  8.754 Ra=  0.520 Rb=  0.245 T=  0.187 S2Ext=  0.953 S2=  9.706
 ExtSpn:  IState=    47 X2= 1.002 Y2= 0.002 X2-Y2-1=-5.55D-16
          S2Grnd=  8.754 Ra=  0.338 Rb=  0.309 T=  0.195 S2Ext=  0.842 S2=  9.595
 ExtSpn:  IState=    48 X2= 1.001 Y2= 0.001 X2-Y2-1= 1.55D-15
          S2Grnd=  8.754 Ra=  0.237 Rb=  0.192 T=  0.065 S2Ext=  0.494 S2=  9.248
 ExtSpn:  IState=    49 X2= 1.001 Y2= 0.001 X2-Y2-1= 1.11D-15
          S2Grnd=  8.754 Ra=  0.154 Rb=  0.404 T= -0.046 S2Ext=  0.512 S2=  9.265
 ExtSpn:  IState=    50 X2= 1.002 Y2= 0.002 X2-Y2-1=-5.55D-16
          S2Grnd=  8.754 Ra=  0.194 Rb=  0.537 T=  0.323 S2Ext=  1.055 S2=  9.808
 ExtSpn:  IState=    51 X2= 1.001 Y2= 0.001 X2-Y2-1=-1.11D-15
          S2Grnd=  8.754 Ra=  0.910 Rb=  0.044 T= -0.034 S2Ext=  0.921 S2=  9.675
 ExtSpn:  IState=    52 X2= 1.002 Y2= 0.002 X2-Y2-1= 2.22D-16
          S2Grnd=  8.754 Ra=  0.177 Rb=  0.582 T=  0.225 S2Ext=  0.984 S2=  9.738
 ExtSpn:  IState=    53 X2= 1.001 Y2= 0.001 X2-Y2-1= 1.11D-15
          S2Grnd=  8.754 Ra=  0.288 Rb=  0.391 T= -0.125 S2Ext=  0.554 S2=  9.308
 ExtSpn:  IState=    54 X2= 1.001 Y2= 0.001 X2-Y2-1=-1.33D-15
          S2Grnd=  8.754 Ra=  0.157 Rb=  0.423 T=  0.118 S2Ext=  0.698 S2=  9.451
 ExtSpn:  IState=    55 X2= 1.001 Y2= 0.001 X2-Y2-1=-2.22D-16
          S2Grnd=  8.754 Ra=  0.132 Rb=  0.514 T=  0.046 S2Ext=  0.692 S2=  9.445
 ExtSpn:  IState=    56 X2= 1.003 Y2= 0.003 X2-Y2-1= 4.44D-16
          S2Grnd=  8.754 Ra=  0.264 Rb=  0.482 T=  0.375 S2Ext=  1.120 S2=  9.874
 ExtSpn:  IState=    57 X2= 1.002 Y2= 0.002 X2-Y2-1= 1.11D-15
          S2Grnd=  8.754 Ra=  0.477 Rb=  0.264 T= -0.110 S2Ext=  0.631 S2=  9.384
 ExtSpn:  IState=    58 X2= 1.003 Y2= 0.003 X2-Y2-1= 2.22D-16
          S2Grnd=  8.754 Ra=  0.356 Rb=  0.372 T= -0.127 S2Ext=  0.601 S2=  9.355
 ExtSpn:  IState=    59 X2= 1.002 Y2= 0.002 X2-Y2-1=-6.66D-16
          S2Grnd=  8.754 Ra=  0.274 Rb=  0.432 T= -0.075 S2Ext=  0.630 S2=  9.384
 ExtSpn:  IState=    60 X2= 1.002 Y2= 0.002 X2-Y2-1= 2.22D-16
          S2Grnd=  8.754 Ra=  0.521 Rb=  0.151 T=  0.243 S2Ext=  0.916 S2=  9.669
 ExtSpn:  IState=    61 X2= 1.001 Y2= 0.001 X2-Y2-1=-1.11D-16
          S2Grnd=  8.754 Ra=  0.412 Rb=  0.130 T= -0.102 S2Ext=  0.440 S2=  9.194
 ExtSpn:  IState=    62 X2= 1.002 Y2= 0.002 X2-Y2-1= 0.00D+00
          S2Grnd=  8.754 Ra=  0.291 Rb=  0.376 T= -0.115 S2Ext=  0.551 S2=  9.305
 ExtSpn:  IState=    63 X2= 1.001 Y2= 0.001 X2-Y2-1= 8.88D-16
          S2Grnd=  8.754 Ra=  0.330 Rb=  0.097 T= -0.102 S2Ext=  0.324 S2=  9.078
 ExtSpn:  IState=    64 X2= 1.001 Y2= 0.001 X2-Y2-1= 4.44D-16
          S2Grnd=  8.754 Ra=  0.285 Rb=  0.131 T= -0.157 S2Ext=  0.259 S2=  9.013
 ExtSpn:  IState=    65 X2= 1.001 Y2= 0.001 X2-Y2-1= 2.22D-16
          S2Grnd=  8.754 Ra=  0.140 Rb=  0.358 T= -0.034 S2Ext=  0.463 S2=  9.217
 ExtSpn:  IState=    66 X2= 1.004 Y2= 0.004 X2-Y2-1= 4.44D-16
          S2Grnd=  8.754 Ra=  0.311 Rb=  0.456 T= -0.366 S2Ext=  0.401 S2=  9.154
 ExtSpn:  IState=    67 X2= 1.001 Y2= 0.001 X2-Y2-1=-2.44D-15
          S2Grnd=  8.754 Ra=  0.319 Rb=  0.376 T= -0.212 S2Ext=  0.482 S2=  9.236
 ExtSpn:  IState=    68 X2= 1.001 Y2= 0.001 X2-Y2-1=-3.33D-16
          S2Grnd=  8.754 Ra=  0.631 Rb=  0.176 T= -0.105 S2Ext=  0.703 S2=  9.456
 ExtSpn:  IState=    69 X2= 1.000 Y2= 0.000 X2-Y2-1= 6.66D-16
          S2Grnd=  8.754 Ra=  0.065 Rb=  0.299 T=  0.015 S2Ext=  0.379 S2=  9.133
 ExtSpn:  IState=    70 X2= 1.001 Y2= 0.001 X2-Y2-1=-1.11D-16
          S2Grnd=  8.754 Ra=  0.398 Rb=  0.364 T=  0.207 S2Ext=  0.969 S2=  9.723
 ExtSpn:  IState=    71 X2= 1.000 Y2= 0.000 X2-Y2-1=-4.44D-16
          S2Grnd=  8.754 Ra=  0.236 Rb=  0.085 T=  0.018 S2Ext=  0.340 S2=  9.093
 ExtSpn:  IState=    72 X2= 1.001 Y2= 0.001 X2-Y2-1= 8.88D-16
          S2Grnd=  8.754 Ra=  0.254 Rb=  0.517 T=  0.039 S2Ext=  0.810 S2=  9.564
 ExtSpn:  IState=    73 X2= 1.000 Y2= 0.000 X2-Y2-1= 4.44D-16
          S2Grnd=  8.754 Ra=  0.053 Rb=  0.683 T=  0.016 S2Ext=  0.752 S2=  9.506
 ExtSpn:  IState=    74 X2= 1.001 Y2= 0.001 X2-Y2-1= 0.00D+00
          S2Grnd=  8.754 Ra=  0.542 Rb=  0.287 T=  0.248 S2Ext=  1.078 S2=  9.831
 ExtSpn:  IState=    75 X2= 1.000 Y2= 0.000 X2-Y2-1= 0.00D+00
          S2Grnd=  8.754 Ra=  0.290 Rb=  0.066 T=  0.129 S2Ext=  0.485 S2=  9.239
 ExtSpn:  IState=    76 X2= 1.001 Y2= 0.001 X2-Y2-1= 2.22D-16
          S2Grnd=  8.754 Ra=  0.397 Rb=  0.408 T= -0.333 S2Ext=  0.473 S2=  9.226
 ExtSpn:  IState=    77 X2= 1.001 Y2= 0.001 X2-Y2-1=-4.44D-16
          S2Grnd=  8.754 Ra=  0.457 Rb=  0.342 T=  0.317 S2Ext=  1.116 S2=  9.870
 ExtSpn:  IState=    78 X2= 1.001 Y2= 0.001 X2-Y2-1= 0.00D+00
          S2Grnd=  8.754 Ra=  0.463 Rb=  0.370 T= -0.335 S2Ext=  0.497 S2=  9.251
 ExtSpn:  IState=    79 X2= 1.001 Y2= 0.001 X2-Y2-1=-3.33D-16
          S2Grnd=  8.754 Ra=  0.581 Rb=  0.194 T= -0.284 S2Ext=  0.491 S2=  9.245
 ExtSpn:  IState=    80 X2= 1.001 Y2= 0.001 X2-Y2-1=-9.99D-16
          S2Grnd=  8.754 Ra=  0.283 Rb=  0.552 T=  0.427 S2Ext=  1.262 S2= 10.016
 ExtSpn:  IState=    81 X2= 1.000 Y2= 0.000 X2-Y2-1= 1.11D-15
          S2Grnd=  8.754 Ra=  0.925 Rb=  0.025 T=  0.040 S2Ext=  0.990 S2=  9.743
 ExtSpn:  IState=    82 X2= 1.001 Y2= 0.001 X2-Y2-1= 6.66D-16
          S2Grnd=  8.754 Ra=  0.195 Rb=  0.275 T=  0.146 S2Ext=  0.616 S2=  9.369
 ExtSpn:  IState=    83 X2= 1.001 Y2= 0.001 X2-Y2-1= 0.00D+00
          S2Grnd=  8.754 Ra=  0.112 Rb=  0.467 T= -0.134 S2Ext=  0.445 S2=  9.198
 ExtSpn:  IState=    84 X2= 1.001 Y2= 0.001 X2-Y2-1= 0.00D+00
          S2Grnd=  8.754 Ra=  0.326 Rb=  0.435 T= -0.324 S2Ext=  0.437 S2=  9.190
 ExtSpn:  IState=    85 X2= 1.000 Y2= 0.000 X2-Y2-1= 0.00D+00
          S2Grnd=  8.754 Ra=  0.296 Rb=  0.110 T= -0.084 S2Ext=  0.322 S2=  9.075
 ExtSpn:  IState=    86 X2= 1.001 Y2= 0.001 X2-Y2-1=-5.55D-16
          S2Grnd=  8.754 Ra=  0.128 Rb=  0.524 T= -0.080 S2Ext=  0.572 S2=  9.326
 ExtSpn:  IState=    87 X2= 1.001 Y2= 0.001 X2-Y2-1=-9.99D-16
          S2Grnd=  8.754 Ra=  0.302 Rb=  0.376 T=  0.049 S2Ext=  0.727 S2=  9.480
 ExtSpn:  IState=    88 X2= 1.000 Y2= 0.000 X2-Y2-1= 2.22D-16
          S2Grnd=  8.754 Ra=  0.800 Rb=  0.071 T=  0.145 S2Ext=  1.016 S2=  9.769
 ExtSpn:  IState=    89 X2= 1.001 Y2= 0.001 X2-Y2-1= 0.00D+00
          S2Grnd=  8.754 Ra=  0.302 Rb=  0.351 T=  0.144 S2Ext=  0.797 S2=  9.551
 ExtSpn:  IState=    90 X2= 1.001 Y2= 0.001 X2-Y2-1=-1.11D-16
          S2Grnd=  8.754 Ra=  0.209 Rb=  0.398 T=  0.037 S2Ext=  0.644 S2=  9.397
 ExtSpn:  IState=    91 X2= 1.000 Y2= 0.000 X2-Y2-1=-1.11D-15
          S2Grnd=  8.754 Ra=  0.275 Rb=  0.342 T= -0.173 S2Ext=  0.444 S2=  9.198
 ExtSpn:  IState=    92 X2= 1.001 Y2= 0.001 X2-Y2-1=-1.11D-16
          S2Grnd=  8.754 Ra=  0.324 Rb=  0.400 T= -0.052 S2Ext=  0.672 S2=  9.425
 ExtSpn:  IState=    93 X2= 1.001 Y2= 0.001 X2-Y2-1=-1.11D-16
          S2Grnd=  8.754 Ra=  0.241 Rb=  0.522 T=  0.017 S2Ext=  0.780 S2=  9.534
 ExtSpn:  IState=    94 X2= 1.001 Y2= 0.001 X2-Y2-1= 2.22D-16
          S2Grnd=  8.754 Ra=  0.106 Rb=  0.651 T= -0.080 S2Ext=  0.676 S2=  9.430
 ExtSpn:  IState=    95 X2= 1.001 Y2= 0.001 X2-Y2-1= 0.00D+00
          S2Grnd=  8.754 Ra=  0.402 Rb=  0.292 T=  0.115 S2Ext=  0.809 S2=  9.562
 ExtSpn:  IState=    96 X2= 1.001 Y2= 0.001 X2-Y2-1= 0.00D+00
          S2Grnd=  8.754 Ra=  0.226 Rb=  0.476 T=  0.132 S2Ext=  0.834 S2=  9.588
 ExtSpn:  IState=    97 X2= 1.001 Y2= 0.001 X2-Y2-1=-5.55D-16
          S2Grnd=  8.754 Ra=  0.296 Rb=  0.570 T=  0.355 S2Ext=  1.221 S2=  9.974
 ExtSpn:  IState=    98 X2= 1.001 Y2= 0.001 X2-Y2-1= 4.44D-16
          S2Grnd=  8.754 Ra=  0.440 Rb=  0.295 T=  0.173 S2Ext=  0.908 S2=  9.661
 ExtSpn:  IState=    99 X2= 1.001 Y2= 0.001 X2-Y2-1=-2.22D-16
          S2Grnd=  8.754 Ra=  0.338 Rb=  0.173 T=  0.084 S2Ext=  0.595 S2=  9.348
 ExtSpn:  IState=   100 X2= 1.001 Y2= 0.001 X2-Y2-1=-8.88D-16
          S2Grnd=  8.754 Ra=  0.380 Rb=  0.357 T=  0.145 S2Ext=  0.882 S2=  9.636
 Ground to excited state transition densities written to RWF  633
 Ground to excited state transition electric dipole moments (Au):
       state          X           Y           Z        Dip. S.      Osc.
         1        -0.0660     -0.0837      0.0221      0.0118      0.0008
         2        -0.0498      0.0148      0.0072      0.0027      0.0002
         3         0.1735      0.0426      0.0870      0.0395      0.0032
         4        -0.0972      0.0419      0.0340      0.0124      0.0011
         5        -0.1929      0.0776      0.0631      0.0472      0.0042
         6         0.0068      0.0857     -0.0411      0.0091      0.0008
         7         0.2238     -0.0238     -0.0729      0.0560      0.0052
         8         0.0452      0.0083     -0.0828      0.0090      0.0008
         9         0.2865     -0.1184     -0.0350      0.0973      0.0095
        10         0.0282      0.0362      0.0158      0.0024      0.0002
        11        -0.0922      0.0514      0.0493      0.0136      0.0013
        12        -0.0277     -0.0443      0.0870      0.0103      0.0010
        13        -0.1060     -0.0160     -0.0119      0.0116      0.0012
        14         0.0796      0.0354     -0.0083      0.0077      0.0008
        15        -1.5039      0.3469      0.1367      2.4006      0.2504
        16         0.0478     -0.0097     -0.0220      0.0029      0.0003
        17        -0.4463      0.5741      0.1733      0.5588      0.0590
        18         0.0562     -0.0157     -0.0362      0.0047      0.0005
        19         0.0293      0.1320     -0.0151      0.0185      0.0020
        20        -0.0976     -0.0322      0.0067      0.0106      0.0012
        21         0.1135     -0.1327      0.0385      0.0320      0.0035
        22        -0.2510      0.0043      0.1190      0.0772      0.0086
        23         0.1385      0.0123      0.0766      0.0252      0.0028
        24        -0.0499     -0.1519      0.3506      0.1485      0.0168
        25         0.0299     -0.1060      0.1264      0.0281      0.0032
        26        -0.0078      0.2565      0.0520      0.0686      0.0080
        27        -0.0100      0.0516      0.0281      0.0036      0.0004
        28        -0.2445     -0.0052      0.0128      0.0600      0.0071
        29         0.0004     -0.2187      0.0320      0.0488      0.0058
        30        -0.1888      0.0138     -0.0499      0.0383      0.0045
        31         0.0504      0.0993     -0.1722      0.0420      0.0050
        32         0.1172      0.1439      0.1129      0.0472      0.0056
        33         0.0284     -0.0081     -0.0692      0.0057      0.0007
        34        -0.6155      0.4291      0.2338      0.6176      0.0747
        35         0.1974     -0.3477     -0.1385      0.1791      0.0218
        36         0.0478      0.0382     -0.1428      0.0241      0.0030
        37        -0.0092     -0.0772      0.0364      0.0074      0.0009
        38        -0.0192     -0.0716      0.1117      0.0180      0.0022
        39         0.1153      0.0674     -0.0190      0.0182      0.0023
        40         0.0560      0.1705     -0.0930      0.0408      0.0051
        41        -0.1589     -0.0290      0.8111      0.6840      0.0856
        42        -0.0488      0.1221      0.0002      0.0173      0.0022
        43         0.4034      0.0231     -0.0301      0.1642      0.0208
        44         0.1247     -0.1251      0.2309      0.0845      0.0107
        45        -0.0693      0.0182     -0.0817      0.0118      0.0015
        46        -0.0115      0.0852      0.1863      0.0421      0.0054
        47         0.1153      0.1699      0.1454      0.0633      0.0082
        48         0.1159     -0.0326     -0.1588      0.0397      0.0052
        49        -0.1846     -0.3033      0.1367      0.1448      0.0188
        50         0.0353      0.0353     -0.1261      0.0184      0.0024
        51         0.1147     -0.0816     -0.1648      0.0470      0.0061
        52         0.1811      0.1602      0.1291      0.0752      0.0099
        53         0.1610     -0.0217     -0.0943      0.0353      0.0047
        54        -0.0131      0.1718     -0.0421      0.0315      0.0042
        55         0.2682      0.1472      0.1102      0.1057      0.0141
        56        -0.1256      0.0041      0.1514      0.0387      0.0052
        57         0.0800      0.2716      0.0314      0.0811      0.0109
        58         0.0933      0.3416      0.1480      0.1473      0.0198
        59        -0.0906     -0.1424     -0.0436      0.0304      0.0041
        60        -0.1862     -0.1394     -0.0742      0.0596      0.0082
        61        -0.1226     -0.0020     -0.1288      0.0316      0.0043
        62         0.1164      0.1046     -0.1085      0.0363      0.0050
        63         0.0992     -0.1314     -0.0399      0.0287      0.0040
        64         0.1703      0.0397      0.0472      0.0328      0.0045
        65         0.0033     -0.0337     -0.2708      0.0745      0.0103
        66         0.5162      0.0460     -0.1051      0.2797      0.0388
        67         0.0716     -0.0020     -0.0566      0.0083      0.0012
        68         0.0665      0.0089      0.1019      0.0149      0.0021
        69         0.0257      0.0206      0.0386      0.0026      0.0004
        70        -0.1974     -0.2916      0.2813      0.2031      0.0284
        71        -0.0191     -0.0758      0.1568      0.0307      0.0043
        72        -0.0889      0.0566      0.1414      0.0311      0.0044
        73        -0.1429     -0.1262     -0.0359      0.0376      0.0053
        74         0.0738      0.0248     -0.1871      0.0411      0.0058
        75         0.2298     -0.0592      0.1807      0.0890      0.0128
        76         0.1441      0.1802     -0.0165      0.0535      0.0077
        77         0.2449      0.2900      0.0586      0.1475      0.0212
        78        -0.2283     -0.1456     -0.2510      0.1363      0.0196
        79        -0.1292     -0.0336      0.0466      0.0200      0.0029
        80         0.0187      0.0101      0.0070      0.0005      0.0001
        81        -0.0191     -0.0795      0.0940      0.0155      0.0022
        82        -0.0907     -0.1760     -0.0562      0.0424      0.0061
        83        -0.1302      0.2055      0.1529      0.0826      0.0120
        84         0.1245      0.0882     -0.2669      0.0945      0.0138
        85        -0.0643      0.0013      0.1057      0.0153      0.0022
        86        -0.2397     -0.0636     -0.0332      0.0626      0.0091
        87         0.2363      0.1171      0.3037      0.1618      0.0237
        88        -0.1594      0.1034     -0.0434      0.0380      0.0056
        89        -0.0785      0.1114      0.0209      0.0190      0.0028
        90        -0.2056     -0.0582      0.1471      0.0673      0.0099
        91        -0.1942      0.0601      0.0377      0.0428      0.0063
        92        -0.2049     -0.2594     -0.1195      0.1236      0.0183
        93        -0.0819     -0.0346      0.0657      0.0122      0.0018
        94        -0.1707      0.1794     -0.0434      0.0632      0.0094
        95        -0.3308     -0.0207      0.0637      0.1139      0.0169
        96         0.1355     -0.2569     -0.0547      0.0874      0.0130
        97         0.3567      0.0246     -0.1501      0.1504      0.0224
        98        -0.0605     -0.0061      0.0450      0.0057      0.0009
        99        -0.0109      0.0001     -0.2116      0.0449      0.0068
       100        -0.0886     -0.1846      0.1015      0.0522      0.0079
 Ground to excited state transition velocity dipole moments (Au):
       state          X           Y           Z        Dip. S.      Osc.
         1         0.0071      0.0090     -0.0026      0.0001      0.0009
         2         0.0057     -0.0017     -0.0009      0.0000      0.0002
         3        -0.0212     -0.0051     -0.0111      0.0006      0.0033
         4         0.0124     -0.0054     -0.0044      0.0002      0.0011
         5         0.0258     -0.0105     -0.0084      0.0008      0.0042
         6        -0.0009     -0.0120      0.0059      0.0002      0.0009
         7        -0.0313      0.0034      0.0102      0.0011      0.0052
         8        -0.0064     -0.0012      0.0117      0.0002      0.0008
         9        -0.0421      0.0174      0.0050      0.0021      0.0096
        10        -0.0042     -0.0054     -0.0024      0.0001      0.0002
        11         0.0138     -0.0077     -0.0071      0.0003      0.0013
        12         0.0041      0.0066     -0.0135      0.0002      0.0011
        13         0.0161      0.0028      0.0016      0.0003      0.0012
        14        -0.0121     -0.0053      0.0012      0.0002      0.0008
        15         0.2356     -0.0546     -0.0214      0.0590      0.2512
        16        -0.0076      0.0016      0.0034      0.0001      0.0003
        17         0.0708     -0.0906     -0.0274      0.0140      0.0588
        18        -0.0089      0.0025      0.0059      0.0001      0.0005
        19        -0.0047     -0.0218      0.0026      0.0005      0.0021
        20         0.0161      0.0052     -0.0011      0.0003      0.0012
        21        -0.0189      0.0220     -0.0064      0.0009      0.0035
        22         0.0418     -0.0007     -0.0200      0.0022      0.0086
        23        -0.0231     -0.0021     -0.0127      0.0007      0.0028
        24         0.0085      0.0257     -0.0592      0.0042      0.0166
        25        -0.0053      0.0182     -0.0216      0.0008      0.0032
        26         0.0012     -0.0451     -0.0094      0.0021      0.0081
        27         0.0020     -0.0092     -0.0050      0.0001      0.0004
        28         0.0433      0.0009     -0.0020      0.0019      0.0071
        29         0.0000      0.0391     -0.0059      0.0016      0.0059
        30         0.0339     -0.0028      0.0092      0.0012      0.0046
        31        -0.0092     -0.0180      0.0308      0.0014      0.0051
        32        -0.0215     -0.0259     -0.0199      0.0015      0.0057
        33        -0.0051      0.0014      0.0126      0.0002      0.0007
        34         0.1124     -0.0782     -0.0427      0.0206      0.0756
        35        -0.0366      0.0636      0.0257      0.0060      0.0221
        36        -0.0089     -0.0070      0.0266      0.0008      0.0030
        37         0.0018      0.0142     -0.0066      0.0002      0.0009
        38         0.0036      0.0133     -0.0205      0.0006      0.0022
        39        -0.0217     -0.0124      0.0033      0.0006      0.0023
        40        -0.0105     -0.0320      0.0174      0.0014      0.0051
        41         0.0297      0.0053     -0.1515      0.0239      0.0847
        42         0.0094     -0.0233     -0.0003      0.0006      0.0022
        43        -0.0771     -0.0044      0.0060      0.0060      0.0211
        44        -0.0239      0.0240     -0.0442      0.0031      0.0109
        45         0.0135     -0.0034      0.0157      0.0004      0.0015
        46         0.0022     -0.0164     -0.0359      0.0016      0.0054
        47        -0.0224     -0.0332     -0.0286      0.0024      0.0083
        48        -0.0226      0.0064      0.0308      0.0015      0.0051
        49         0.0361      0.0593     -0.0262      0.0055      0.0188
        50        -0.0070     -0.0067      0.0240      0.0007      0.0023
        51        -0.0224      0.0163      0.0324      0.0018      0.0062
        52        -0.0358     -0.0317     -0.0256      0.0029      0.0099
        53        -0.0319      0.0038      0.0189      0.0014      0.0047
        54         0.0025     -0.0338      0.0079      0.0012      0.0041
        55        -0.0536     -0.0289     -0.0216      0.0042      0.0140
        56         0.0251     -0.0008     -0.0306      0.0016      0.0052
        57        -0.0161     -0.0546     -0.0060      0.0033      0.0109
        58        -0.0190     -0.0687     -0.0293      0.0059      0.0197
        59         0.0181      0.0288      0.0089      0.0012      0.0041
        60         0.0385      0.0292      0.0153      0.0026      0.0083
        61         0.0253      0.0002      0.0265      0.0013      0.0043
        62        -0.0245     -0.0220      0.0221      0.0016      0.0051
        63        -0.0208      0.0269      0.0084      0.0012      0.0039
        64        -0.0355     -0.0084     -0.0096      0.0014      0.0046
        65        -0.0002      0.0073      0.0560      0.0032      0.0103
        66        -0.1081     -0.0095      0.0221      0.0123      0.0392
        67        -0.0150      0.0004      0.0117      0.0004      0.0012
        68        -0.0139     -0.0020     -0.0214      0.0007      0.0021
        69        -0.0053     -0.0045     -0.0082      0.0001      0.0004
        70         0.0413      0.0607     -0.0587      0.0088      0.0281
        71         0.0041      0.0161     -0.0328      0.0014      0.0043
        72         0.0188     -0.0116     -0.0300      0.0014      0.0044
        73         0.0301      0.0263      0.0078      0.0017      0.0052
        74        -0.0156     -0.0054      0.0398      0.0019      0.0058
        75        -0.0495      0.0129     -0.0387      0.0041      0.0128
        76        -0.0312     -0.0390      0.0031      0.0025      0.0078
        77        -0.0529     -0.0623     -0.0125      0.0068      0.0211
        78         0.0493      0.0311      0.0540      0.0063      0.0195
        79         0.0282      0.0073     -0.0107      0.0010      0.0030
        80        -0.0041     -0.0022     -0.0012      0.0000      0.0001
        81         0.0041      0.0176     -0.0203      0.0007      0.0023
        82         0.0198      0.0383      0.0122      0.0020      0.0062
        83         0.0283     -0.0449     -0.0332      0.0039      0.0120
        84        -0.0273     -0.0188      0.0580      0.0045      0.0136
        85         0.0142     -0.0003     -0.0229      0.0007      0.0022
        86         0.0523      0.0140      0.0070      0.0030      0.0091
        87        -0.0520     -0.0254     -0.0665      0.0078      0.0236
        88         0.0351     -0.0231      0.0093      0.0019      0.0056
        89         0.0173     -0.0247     -0.0046      0.0009      0.0028
        90         0.0456      0.0128     -0.0325      0.0033      0.0100
        91         0.0432     -0.0137     -0.0086      0.0021      0.0064
        92         0.0458      0.0570      0.0264      0.0060      0.0182
        93         0.0182      0.0080     -0.0146      0.0006      0.0018
        94         0.0381     -0.0403      0.0096      0.0032      0.0095
        95         0.0737      0.0046     -0.0139      0.0056      0.0169
        96        -0.0302      0.0571      0.0125      0.0043      0.0129
        97        -0.0798     -0.0054      0.0341      0.0075      0.0225
        98         0.0136      0.0015     -0.0098      0.0003      0.0008
        99         0.0025      0.0002      0.0478      0.0023      0.0068
       100         0.0204      0.0414     -0.0231      0.0027      0.0079
 Ground to excited state transition magnetic dipole moments (Au):
       state          X           Y           Z
         1         0.0287      0.0273     -0.0434
         2         0.0020      0.0216     -0.0787
         3         0.0487      0.0401     -0.0604
         4         0.0385      0.1225     -0.3067
         5         0.0079      0.0993     -0.3847
         6        -0.0572      0.0622     -0.0518
         7         0.0336     -0.0084      0.3005
         8         0.0582      0.0804      0.0231
         9         0.0384     -0.0750      0.4351
        10         0.0347      0.0062      0.0367
        11        -0.0888     -0.0138     -0.2021
        12         0.0543     -0.0924      0.0321
        13         0.0866     -0.0170     -0.0902
        14         0.0391      0.0229      0.1865
        15        -0.0458      0.5574     -2.1046
        16         0.0006     -0.0098      0.1848
        17        -0.0750      0.1449     -0.4987
        18        -0.0030     -0.0295     -0.0037
        19        -0.0025     -0.0004     -0.1538
        20        -0.0103     -0.0476     -0.1165
        21         0.0135     -0.0528      0.0546
        22         0.0327      0.0451     -0.0520
        23        -0.0183     -0.0689     -0.0671
        24        -0.1879     -0.3459     -0.1206
        25        -0.0152     -0.0632     -0.0070
        26         0.0004      0.0290      0.1690
        27         0.0103      0.0236      0.0200
        28        -0.1182     -0.0808      0.0751
        29         0.0012      0.0184      0.0254
        30        -0.0294     -0.0229     -0.0143
        31         0.0467      0.0610      0.0689
        32        -0.0836     -0.1792      0.0652
        33        -0.0197     -0.0142     -0.1198
        34        -0.0488      0.0257     -0.1266
        35        -0.0894     -0.1144      0.0918
        36         0.0740      0.0187     -0.0246
        37         0.0839     -0.0417     -0.0492
        38        -0.0309     -0.0959     -0.0831
        39         0.0325      0.0316      0.1511
        40         0.0037      0.1242      0.0133
        41        -0.2998     -0.7182     -0.1823
        42         0.0204      0.0817      0.0245
        43        -0.0957     -0.0977     -0.1396
        44         0.0151     -0.0311     -0.1640
        45         0.0663      0.1123     -0.0550
        46         0.0445     -0.0749      0.0185
        47         0.0721     -0.0162     -0.0804
        48        -0.0243      0.2416     -0.0763
        49         0.0647     -0.1617     -0.1898
        50         0.0846      0.0013      0.2169
        51         0.2781     -0.0150     -0.1427
        52         0.1252     -0.2349     -0.1056
        53        -0.1237      0.0542     -0.0332
        54         0.1017      0.0023      0.1285
        55         0.0802     -0.2344      0.2391
        56         0.0467      0.0265      0.0931
        57        -0.0164      0.0446      0.1120
        58        -0.0752     -0.1281      0.6655
        59         0.0438     -0.0296      0.3156
        60        -0.0411     -0.0385     -0.0409
        61        -0.0769     -0.1454      0.2364
        62         0.0166      0.2391     -0.8758
        63        -0.0307      0.0405     -0.0765
        64         0.0425      0.0703     -0.2913
        65         0.0393      0.0718      0.2622
        66        -0.0752      0.1618     -0.7310
        67        -0.0710     -0.0961     -0.1043
        68        -0.0418     -0.0815     -0.2658
        69        -0.0929     -0.1082      0.1326
        70         0.0111      0.0199     -0.2287
        71        -0.0107     -0.1322     -0.0179
        72        -0.0037     -0.1308     -0.1590
        73         0.1247      0.2720     -0.0391
        74        -0.0330      0.1584     -0.1263
        75         0.0133      0.0404      0.0850
        76         0.0302      0.1122     -0.2543
        77        -0.0699     -0.1477      0.0860
        78         0.0080      0.1235     -0.0760
        79         0.0971     -0.0361      0.0696
        80        -0.0758      0.0034      0.1107
        81         0.1962      0.0334      0.0796
        82         0.0818     -0.0783      0.3723
        83         0.0546      0.1147     -0.3256
        84         0.1658     -0.0531      0.1607
        85        -0.0403      0.0557     -0.1245
        86         0.0417     -0.0079     -0.5093
        87        -0.0214     -0.1908      0.3823
        88        -0.1154      0.0066     -0.4123
        89        -0.0396      0.0984     -0.0414
        90         0.0551      0.0060     -0.2329
        91        -0.2486     -0.1786     -0.2815
        92        -0.0365     -0.1654      0.1494
        93         0.0152     -0.0238     -0.2643
        94         0.0501      0.2293     -0.1856
        95        -0.1190      0.0963     -0.6005
        96         0.0570      0.1342      0.4112
        97        -0.1881     -0.0874      0.1932
        98        -0.1691     -0.2633     -0.0307
        99        -0.0307     -0.0863      0.3110
       100        -0.0369     -0.1829      0.0709
 Ground to excited state transition velocity quadrupole moments (Au):
       state          XX          YY          ZZ          XY          XZ          YZ
         1         0.0150      0.0137     -0.0082      0.0042      0.0255      0.0103
         2         0.0328     -0.0056     -0.0060     -0.0061     -0.0036      0.0001
         3        -0.0795     -0.0205      0.0350     -0.0059      0.0020      0.0056
         4         0.1197     -0.0782     -0.0208     -0.0029      0.0041     -0.0180
         5         0.1999     -0.1180     -0.0229     -0.0069      0.0073     -0.0170
         6         0.0273     -0.0277     -0.0020      0.0118     -0.0303     -0.0210
         7        -0.1694      0.0408      0.0180      0.0166     -0.0038     -0.0229
         8        -0.0079      0.0258     -0.0182      0.0047     -0.0357     -0.0323
         9        -0.2640      0.0801      0.0383      0.0224      0.0307      0.0022
        10         0.0097     -0.0069      0.0243      0.0036     -0.0036     -0.0143
        11         0.1004     -0.0546      0.0131     -0.0229      0.0087      0.0124
        12         0.0034     -0.0082      0.0026      0.0167      0.0242      0.0293
        13         0.0733      0.0098     -0.0013     -0.0076     -0.0264     -0.0018
        14        -0.0296     -0.0055      0.0489      0.0157     -0.0087     -0.0261
        15         1.4940     -0.3227     -0.3046     -0.1111     -0.1644     -0.0180
        16        -0.0703      0.0348      0.0143      0.0081     -0.0100      0.0002
        17         0.7730     -0.3511      0.1433     -0.0269     -0.1111     -0.1053
        18        -0.0831      0.0260     -0.0015      0.0071      0.0024      0.0007
        19         0.0310     -0.0311      0.0301     -0.0460     -0.0303     -0.0281
        20         0.0697      0.0014     -0.0556     -0.0124     -0.0026      0.0244
        21        -0.2549      0.0954     -0.0012     -0.0247      0.0891      0.0570
        22         0.2542     -0.0501     -0.0166      0.0049      0.0246      0.0205
        23        -0.1663     -0.0016      0.0864     -0.0253      0.0776      0.0265
        24        -0.1229     -0.0232      0.0873     -0.0333      0.2360      0.1960
        25        -0.2288      0.1033      0.0296     -0.0362      0.1369      0.0932
        26        -0.0846      0.1354      0.0825     -0.0805      0.0613     -0.0117
        27         0.0343     -0.0559      0.0624      0.0320      0.0155     -0.0244
        28         0.3434     -0.0802     -0.0126      0.0349     -0.0784      0.0188
        29         0.2064     -0.2167     -0.0287      0.1406     -0.0353     -0.0041
        30         0.1704      0.0527     -0.0848      0.0119     -0.0249      0.0162
        31         0.1416      0.0173     -0.0806      0.0564     -0.1853     -0.0704
        32        -0.0111     -0.0255      0.1264     -0.0094     -0.0357      0.0402
        33        -0.1688      0.0014     -0.0453     -0.0195     -0.0125     -0.0020
        34         1.1532     -0.5326     -0.0259     -0.0529     -0.0686     -0.1269
        35        -0.8629      0.5071     -0.0412     -0.0265      0.0913      0.1733
        36         0.1011     -0.2700      0.2065      0.0096      0.1087     -0.1904
        37        -0.0231     -0.0417      0.0097      0.0110      0.0897     -0.0027
        38        -0.1354      0.0605      0.0503     -0.0167      0.1037      0.0847
        39        -0.0323      0.0792      0.0232     -0.0879     -0.0456     -0.0255
        40         0.0616     -0.0739      0.0272      0.0029     -0.0872     -0.1045
        41         0.0394     -0.2702      0.3189     -0.1513      0.5430      0.3372
        42         0.2538     -0.1282     -0.0164     -0.0651     -0.0682     -0.0720
        43        -0.6154      0.2075      0.0739     -0.1976      0.0231      0.0532
        44        -0.3290      0.1069      0.1085     -0.0821      0.1491      0.1351
        45         0.1443     -0.0566     -0.0590      0.0340     -0.0616     -0.0703
        46         0.0802     -0.1379      0.0522     -0.0188      0.0823      0.0187
        47        -0.0959     -0.1504     -0.0058     -0.1641      0.0224     -0.0266
        48        -0.1929      0.2497      0.0250      0.0101     -0.0825      0.0029
        49        -0.0958      0.2475     -0.0898      0.0229      0.1724      0.1882
        50         0.0729      0.0246     -0.0495      0.0898     -0.1772     -0.0687
        51         0.0729      0.1250     -0.1801      0.0848     -0.1790     -0.0758
        52        -0.0971     -0.1906      0.0568     -0.0246      0.0219     -0.0354
        53        -0.5109      0.0610      0.0690     -0.1107      0.0722      0.0279
        54         0.3312     -0.2536      0.0176      0.0452     -0.1608     -0.1628
        55        -0.0182     -0.0465      0.3539      0.0798     -0.0141     -0.0357
        56        -0.0268      0.0276      0.1168     -0.0001      0.1136      0.0622
        57         0.2261     -0.3147     -0.0236     -0.0822      0.0128     -0.1805
        58         0.0861     -0.1694      0.5362      0.0821      0.0593     -0.0949
        59         0.1218     -0.0820     -0.0578      0.2539     -0.0236     -0.0386
        60         0.2576      0.1800     -0.0528      0.0693     -0.0204      0.0278
        61         0.0214     -0.0470     -0.1006      0.0435     -0.1067     -0.0324
        62        -0.4355      0.1315     -0.0521     -0.2480     -0.1032     -0.0252
        63        -0.1575     -0.1671      0.0606     -0.0117      0.1229     -0.0484
        64        -0.3609      0.2362     -0.0092     -0.1139      0.0147      0.0786
        65         0.1098      0.1110     -0.2488      0.1997     -0.1921     -0.0771
        66        -1.3384      0.5055      0.1961     -0.4559     -0.0353      0.1192
        67         0.1462      0.1076     -0.1414     -0.1172     -0.1428      0.0438
        68        -0.4523      0.2931     -0.2083     -0.1076      0.1098      0.1923
        69         0.0275      0.0151     -0.0010     -0.0095      0.0837     -0.0155
        70        -0.2938     -0.0196     -0.0592     -0.2199      0.4325      0.1693
        71        -0.0714      0.0663     -0.0755     -0.0642      0.1008      0.1450
        72         0.2705     -0.0424     -0.0347      0.1056      0.0349      0.0728
        73         0.0291     -0.1434      0.0476     -0.0598      0.0992     -0.1071
        74         0.1190     -0.0616     -0.1199      0.0837     -0.1924     -0.0920
        75        -0.0875     -0.1594      0.1151      0.0794      0.0232      0.0568
        76        -0.1993     -0.1632     -0.0819     -0.3421     -0.0890     -0.0930
        77        -0.1779     -0.1014      0.3191     -0.1346      0.0135     -0.0463
        78         0.2816      0.0905     -0.3512      0.1259     -0.1599      0.0136
        79         0.1800      0.0351      0.0239      0.1740      0.0467      0.0067
        80         0.1555     -0.0285      0.0320      0.0972     -0.0015     -0.0080
        81        -0.0237      0.0294      0.0436      0.1515     -0.0215      0.1321
        82         0.1459      0.0397     -0.0727      0.2864     -0.0053      0.0191
        83         0.4687     -0.3826     -0.0375     -0.0800     -0.0329     -0.0589
        84         0.1279     -0.0049     -0.1085      0.0594     -0.4340     -0.2425
        85         0.0359     -0.0656      0.0189      0.0130      0.1054      0.0834
        86         0.2054      0.1733     -0.1312      0.0372     -0.0072      0.0237
        87        -0.3244     -0.1228      0.4486     -0.1296      0.3638      0.0554
        88         0.1968     -0.1013     -0.0382     -0.1199      0.0232     -0.0254
        89         0.1478     -0.1068     -0.0544     -0.1880     -0.0445     -0.0536
        90         0.1111     -0.0591     -0.1497     -0.0726      0.0434      0.1009
        91         0.1158     -0.0985     -0.0821     -0.1001      0.1382     -0.0000
        92         0.0118      0.1428     -0.3272     -0.0115      0.0979      0.0588
        93         0.3178     -0.0673      0.0741      0.2305      0.0884     -0.0124
        94         0.2627     -0.1429      0.1217      0.0066      0.0204     -0.2020
        95         0.5839     -0.0518     -0.0423      0.1912      0.0975      0.0800
        96        -0.4886      0.3228     -0.0322     -0.0247      0.1997      0.0437
        97        -0.3626      0.1133      0.0449     -0.1642     -0.0906     -0.0098
        98        -0.0116      0.0719     -0.1334      0.0977      0.0354      0.1303
        99        -0.3216      0.1673      0.0181      0.1114     -0.0226     -0.1190
       100        -0.2388      0.1658     -0.2890     -0.0939      0.1431      0.1843
 <0|del|b> * <b|rxdel|0> + <0|del|b> * <b|delr+rdel|0>
 Rotatory Strengths (R) in cgs (10**-40 erg-esu-cm/Gauss)
       state          XX          YY          ZZ    R(velocity)    E-M Angle
         1         0.3823      1.3170      2.0078      1.2357       35.77
         2         0.0946      0.2321     -0.0606      0.0887       90.00
         3         1.5941     -1.5725     -3.2777     -1.0853      105.17
         4         2.0099      4.4118      0.0569      2.1596       75.71
         5         6.1740      7.8014     -1.2581      4.2391       78.02
         6        -3.4486     -0.7791     -0.8933     -1.7070      138.75
         7         8.1816      6.5047     -4.5875      3.3663       78.53
         8         0.4653      0.1208     -1.5892     -0.3344       98.43
         9         1.1265      0.8975     -5.5446     -1.1735       92.06
        10        -0.3643     -0.3987     -0.5228     -0.4286      136.77
        11         4.1885      0.5128     -3.2170      0.4948       85.31
        12        -3.3638      0.3282     -0.8176     -1.2844      117.98
        13        -0.2948      2.8804      3.0361      1.8739       54.41
        14         0.1677      0.1068     -2.0086     -0.5780       98.43
        15        18.0497     62.3637    -63.2569      5.7189       89.59
        16         1.4843      1.3448     -0.0778      0.9171       66.98
        17       -19.6538      0.3680     -2.0555     -7.1138       94.42
        18        -0.1331     -0.0950     -0.0781     -0.1021       90.00
        19        -2.5229     -0.2920      1.1823     -0.5442       96.30
        20        -0.1948      0.7326     -1.7518     -0.4047       97.61
        21        -7.0501     -3.9188      3.4509     -2.5060      140.40
        22         1.9670      7.1327      0.9827      3.3608       47.74
        23         3.1195      0.7182      2.1509      1.9962       56.83
        24       -12.1480     10.9184    -12.6695     -4.6331       97.15
        25        -5.5651     -2.1482      3.9403     -1.2577      119.26
        26         1.2595     -4.8133     -8.2403     -3.9314      111.55
        27        -0.6717      0.0655     -0.5817     -0.3959      148.61
        28        -0.4350     -8.7736    -12.1684     -7.1257      139.58
        29         2.2228      1.3607     -1.3172      0.7554       62.74
        30        -0.0548     -1.3692     -2.7990     -1.4077      139.05
        31        -1.1495      1.1922      2.3062      0.7830       81.02
        32         5.1370     -1.0959     16.2453      6.7622       50.90
        33        -3.4592     -2.2703      0.1026     -1.8756      148.92
        34         0.5691    -32.3390     23.6470     -2.7076       96.04
        35       -22.0758     -0.0564     15.7673     -2.1216       97.07
        36         0.4449      0.2337     -6.2257     -1.8490      128.50
        37        -3.0752      1.0404      1.5936     -0.1471       93.97
        38        -1.1508      2.9609     -0.6027      0.4024       84.35
        39        -1.4188      1.2245     -2.0593     -0.7512       98.57
        40       -12.2049      2.3339     -4.3718     -4.7476      142.91
        41        82.5257     10.9297    -37.3456     18.7033       83.07
        42        -6.4919     -0.9497      1.0271     -2.1382      141.31
        43        -2.7942      6.7467     21.9778      8.6434       62.60
        44        12.1581      0.0434     10.5909      7.5975       48.88
        45        -1.7065     -2.6732      3.0756     -0.4347       96.84
        46         4.7784     -2.2168     -0.1210      0.8135       79.16
        47        15.0681     -6.2190     -4.4051      1.4813       76.88
        48         0.0577     -3.9622      2.9679     -0.3122       91.50
        49       -27.9960     26.6091     -6.9251     -2.7707       96.89
        50        11.1421      5.3063      0.1884      5.5456       40.08
        51         1.4476    -21.4338    -19.9705    -13.3189      146.21
        52        20.5615     -2.0459      1.8098      6.7751       68.57
        53        -4.9898      8.0878      9.5049      4.2010       47.20
        54        -7.3993      0.9052     10.7248      1.4102       78.01
        55        -0.9321    -10.3440      1.7098     -3.1888       96.96
        56        -4.9203     -0.2186     -0.8920     -2.0103      113.59
        57        -3.3665      3.5418    -10.1533     -3.3260      114.04
        58       -15.8923    -24.3590      7.6388    -10.8708      100.18
        59         8.5574      1.1243     -0.0675      3.2047       75.78
        60        -0.1614     -3.7750     -7.5080     -3.8148      160.79
        61        12.7191      4.0281     -2.0354      4.9039       66.04
        62       -55.3442    -23.3416     -6.8785    -28.5214      133.94
        63        -5.0451      1.8874      6.8685      1.2369       70.25
        64         5.8353     -4.4290      0.9705      0.7923       86.50
        65        47.4098      5.9910     -1.5469     17.2846       11.55
        66       -47.6499    -18.3713     33.6280    -10.7977       96.58
        67        -4.3568      0.9457      2.7447     -0.2221       93.74
        68        14.1377      2.1753      5.4153      7.2428       26.72
        69        -0.2621     -1.0035      0.8743     -0.1304       93.18
        70         2.1679     13.4212     35.2379     16.9423       45.71
        71        -1.7824     -1.6290     -1.9153     -1.7756      108.82
        72         5.8989     15.4273     -0.5375      6.9296       35.84
        73         6.2928      1.1546     27.9289     11.7921       30.39
        74        -5.9542    -10.6234     -1.2157     -5.9311      127.41
        75       -10.1086     -6.0655      4.8914     -3.7609      124.21
        76       -15.9896      3.6792     -7.8185     -6.7096      115.93
        77        17.4738      5.5527     15.7622     12.9295       39.28
        78        18.8798    -16.1167     -2.3076      0.1518       89.31
        79        -5.2338      6.6101      4.2980      1.8914       63.39
        80        -0.4318      0.5323      0.4455      0.1820       74.94
        81        -6.0863      4.5947      0.7718     -0.2399       92.17
        82         8.4643      4.9430     -3.1943      3.4044       79.63
        83        11.0872     13.0371     -0.7505      7.7913       70.80
        84         9.1075     12.9101     -3.2542      6.2545       68.54
        85         4.1643      6.0912     -2.9280      2.4425       53.83
        86        -5.3200     -0.6238      1.1792     -1.5882       93.04
        87        -4.3784    -57.6710     -0.6534    -20.9009      121.09
        88        -7.3599    -12.3300     -6.1917     -8.6272      115.88
        89        -3.9455     -3.6776     -1.7390     -3.1207      147.30
        90        15.1277     19.7212     -2.3230     10.8420       42.36
        91        12.1435    -14.7013    -16.2910     -6.2830      107.89
        92       -18.1517      8.4086    -13.1099     -7.6176      114.06
        93        -0.6394     11.5929      1.6258      4.1931       53.06
        94       -16.1235    -12.1231     -0.7475     -9.6647      122.78
        95         9.0130     12.8861    -21.8748      0.0081       90.00
        96         1.7285      3.8184     29.6072     11.7180       67.29
        97         1.5334     44.2265     24.0334     23.2645       26.42
        98        -1.7486      1.1587     -6.9486     -2.5128      116.89
        99        31.6532     14.3742      0.3107     15.4460       17.89
       100       -20.2830     -1.2386     -9.6493    -10.3903      165.23
 1/2[<0|r|b>*<b|rxdel|0> + (<0|rxdel|b>*<b|r|0>)*]
 Rotatory Strengths (R) in cgs (10**-40 erg-esu-cm/Gauss)
       state          XX          YY          ZZ     R(length)
         1         1.3382      1.6123      0.6773      1.2092
         2         0.0710     -0.2255      0.3999      0.0818
         3        -5.9688     -1.2071      3.7174     -1.1529
         4         2.6448     -3.6300      7.3827      2.1325
         5         1.0817     -5.4526     17.1578      4.2623
         6         0.2740     -3.7722     -1.5070     -1.6684
         7        -5.3251     -0.1414     15.4912      3.3416
         8        -1.8614     -0.4727      1.3509     -0.3277
         9        -7.7854     -6.2752     10.7619     -1.0996
        10        -0.6933     -0.1595     -0.4098     -0.4209
        11        -5.7924      0.5032      7.0500      0.5869
        12         1.0662     -2.8950     -1.9721     -1.2669
        13         6.4898     -0.1917     -0.7605      1.8459
        14        -2.2034     -0.5747      1.0885     -0.5632
        15       -48.6750   -136.7459    203.4652      6.0148
        16        -0.0205     -0.0674      2.8745      0.9289
        17       -23.6766    -58.8041     61.1231     -7.1192
        18         0.1189     -0.3281     -0.0935     -0.1009
        19         0.0525      0.0409     -1.6409     -0.5158
        20        -0.7082     -1.0855      0.5551     -0.4129
        21        -1.0822     -4.9559     -1.4855     -2.5079
        22         5.8050     -0.1356      4.3773      3.3489
        23         1.7921      0.5988      3.6342      2.0084
        24        -6.6265    -37.1595     29.9031     -4.6277
        25         0.3211     -4.7385      0.6248     -1.2642
        26         0.0019     -5.2601     -6.2172     -3.8251
        27         0.0731     -0.8600     -0.3966     -0.3945
        28       -20.4374     -0.2979     -0.6778     -7.1377
        29        -0.0003      2.8443     -0.5758      0.7561
        30        -3.9217      0.2238     -0.5047     -1.4009
        31        -1.6626     -4.2827      8.3826      0.8124
        32         6.9253     18.2388     -5.2075      6.6522
        33         0.3962     -0.0807     -5.8659     -1.8501
        34       -21.2403     -7.7981     20.9264     -2.7040
        35        12.4811    -28.1197      8.9967     -2.2140
        36        -2.5038     -0.5037     -2.4880     -1.8318
        37         0.5462     -2.2760      1.2669     -0.1543
        38        -0.4185     -4.8530      6.5698      0.4328
        39        -2.6482     -1.5057      2.0310     -0.7077
        40        -0.1478    -14.9756      0.8741     -4.7498
        41       -33.6968    -14.7213    104.5653     18.7157
        42         0.7057     -7.0559     -0.0027     -2.1176
        43        27.3022      1.5921     -2.9679      8.6422
        44        -1.3351     -2.7469     26.7764      7.5648
        45         3.2523     -1.4489     -3.1781     -0.4582
        46         0.3636      4.5086     -2.4382      0.8113
        47        -5.8813      1.9461      8.2624      1.4424
        48         1.9889      5.5666     -8.5707     -0.3384
        49         8.4443    -34.6883     18.3432     -2.6336
        50        -2.1106     -0.0329     19.3419      5.7328
        51       -22.5467     -0.8671    -16.6325    -13.3488
        52       -16.0399     26.6172      9.6403      6.7392
        53        14.0849      0.8341     -2.2155      4.2345
        54         0.9427     -0.2834      3.8308      1.4967
        55       -15.2172     24.4017    -18.6394     -3.1516
        56         4.1454     -0.0770     -9.9705     -1.9674
        57         0.9286     -8.5597     -2.4858     -3.3723
        58         4.9610     30.9595    -69.6405    -11.2400
        59         2.8052     -2.9840      9.7383      3.1865
        60        -5.4097     -3.7907     -2.1483     -3.7829
        61        -6.6679     -0.2056     21.5374      4.8880
        62        -1.3652    -17.6967    -67.1864    -28.7494
        63         2.1528      3.7652     -2.1586      1.2531
        64        -5.1176     -1.9725      9.7283      0.8794
        65        -0.0921      1.7113     50.2131     17.2774
        66        27.4699     -5.2638    -54.3067    -10.7002
        67         3.5947     -0.1376     -4.1740     -0.2389
        68         1.9653      0.5146     19.1523      7.2107
        69         1.6904      1.5758     -3.6171     -0.1170
        70         1.5434      4.1083     45.4979     17.0499
        71        -0.1444     -7.0816      1.9812     -1.7483
        72        -0.2348      5.2379     15.8949      6.9660
        73        12.6038     24.2724     -0.9921     11.9614
        74         1.7195     -2.7825    -16.7208     -5.9279
        75        -2.1673      1.6932    -10.8614     -3.7785
        76        -3.0807    -14.3041     -2.9632     -6.7826
        77        12.1072     30.2934     -3.5631     12.9458
        78         1.2991     12.7178    -13.4876      0.1764
        79         8.8652     -0.8574     -2.2922      1.9052
        80         0.9999     -0.0240     -0.5513      0.1415
        81         2.6574      1.8775     -5.2884     -0.2512
        82         5.2506     -9.7481     14.7962      3.4329
        83         5.0241    -16.6741     35.2097      7.8532
        84       -14.6031      3.3132     30.3266      6.3456
        85        -1.8315     -0.0496      9.3031      2.4740
        86         7.0685     -0.3539    -11.9575     -1.7476
        87         3.5685     15.7942    -82.1049    -20.9140
        88       -13.0081     -0.4842    -12.6587     -8.7170
        89        -2.1995     -7.7526      0.6112     -3.1136
        90         8.0137      0.2486     24.2217     10.8280
        91       -34.1513      7.5908      7.5072     -6.3511
        92        -5.2885    -30.3456     12.6237     -7.6701
        93         0.8820     -0.5818     12.2755      4.1919
        94         6.0463    -29.0912     -5.6908     -9.5786
        95       -27.8343      1.4091     27.0371      0.2039
        96        -5.4581     24.3870     15.9056     11.6115
        97        47.4604      1.5204     20.4986     23.1598
        98        -7.2340     -1.1413      0.9781     -2.4657
        99        -0.2365      0.0060     46.5552     15.4416
       100        -2.3104    -23.8760     -5.0937    -10.4267
  1/2[<0|del|b>*<b|r|0> + (<0|r|b>*<b|del|0>)*] (Au)
       state          X           Y           Z        Dip. S.   Osc.(frdel)
         1        -0.0005     -0.0008     -0.0001      0.0013      0.0009
         2        -0.0003     -0.0000     -0.0000      0.0003      0.0002
         3        -0.0037     -0.0002     -0.0010      0.0049      0.0032
         4        -0.0012     -0.0002     -0.0001      0.0016      0.0011
         5        -0.0050     -0.0008     -0.0005      0.0063      0.0042
         6        -0.0000     -0.0010     -0.0002      0.0013      0.0009
         7        -0.0070     -0.0001     -0.0007      0.0078      0.0052
         8        -0.0003     -0.0000     -0.0010      0.0013      0.0008
         9        -0.0121     -0.0021     -0.0002      0.0143      0.0095
        10        -0.0001     -0.0002     -0.0000      0.0004      0.0002
        11        -0.0013     -0.0004     -0.0003      0.0020      0.0013
        12        -0.0001     -0.0003     -0.0012      0.0016      0.0011
        13        -0.0017     -0.0000     -0.0000      0.0018      0.0012
        14        -0.0010     -0.0002     -0.0000      0.0012      0.0008
        15        -0.3543     -0.0189     -0.0029      0.3762      0.2508
        16        -0.0004     -0.0000     -0.0001      0.0005      0.0003
        17        -0.0316     -0.0520     -0.0047      0.0884      0.0589
        18        -0.0005     -0.0000     -0.0002      0.0008      0.0005
        19        -0.0001     -0.0029     -0.0000      0.0031      0.0020
        20        -0.0016     -0.0002     -0.0000      0.0017      0.0012
        21        -0.0021     -0.0029     -0.0002      0.0053      0.0035
        22        -0.0105     -0.0000     -0.0024      0.0129      0.0086
        23        -0.0032     -0.0000     -0.0010      0.0042      0.0028
        24        -0.0004     -0.0039     -0.0208      0.0251      0.0167
        25        -0.0002     -0.0019     -0.0027      0.0048      0.0032
        26        -0.0000     -0.0116     -0.0005      0.0121      0.0080
        27        -0.0000     -0.0005     -0.0001      0.0006      0.0004
        28        -0.0106     -0.0000     -0.0000      0.0106      0.0071
        29         0.0000     -0.0086     -0.0002      0.0087      0.0058
        30        -0.0064     -0.0000     -0.0005      0.0069      0.0046
        31        -0.0005     -0.0018     -0.0053      0.0076      0.0050
        32        -0.0025     -0.0037     -0.0022      0.0085      0.0057
        33        -0.0001     -0.0000     -0.0009      0.0010      0.0007
        34        -0.0692     -0.0336     -0.0100      0.1127      0.0751
        35        -0.0072     -0.0221     -0.0036      0.0329      0.0219
        36        -0.0004     -0.0003     -0.0038      0.0045      0.0030
        37        -0.0000     -0.0011     -0.0002      0.0014      0.0009
        38        -0.0001     -0.0009     -0.0023      0.0033      0.0022
        39        -0.0025     -0.0008     -0.0001      0.0034      0.0023
        40        -0.0006     -0.0054     -0.0016      0.0077      0.0051
        41        -0.0047     -0.0002     -0.1229      0.1278      0.0852
        42        -0.0005     -0.0028     -0.0000      0.0033      0.0022
        43        -0.0311     -0.0001     -0.0002      0.0314      0.0209
        44        -0.0030     -0.0030     -0.0102      0.0162      0.0108
        45        -0.0009     -0.0001     -0.0013      0.0023      0.0015
        46        -0.0000     -0.0014     -0.0067      0.0081      0.0054
        47        -0.0026     -0.0056     -0.0042      0.0124      0.0083
        48        -0.0026     -0.0002     -0.0049      0.0077      0.0051
        49        -0.0067     -0.0180     -0.0036      0.0282      0.0188
        50        -0.0002     -0.0002     -0.0030      0.0035      0.0023
        51        -0.0026     -0.0013     -0.0053      0.0092      0.0062
        52        -0.0065     -0.0051     -0.0033      0.0149      0.0099
        53        -0.0051     -0.0001     -0.0018      0.0070      0.0047
        54        -0.0000     -0.0058     -0.0003      0.0062      0.0041
        55        -0.0144     -0.0043     -0.0024      0.0210      0.0140
        56        -0.0031     -0.0000     -0.0046      0.0078      0.0052
        57        -0.0013     -0.0148     -0.0002      0.0163      0.0109
        58        -0.0018     -0.0235     -0.0043      0.0296      0.0197
        59        -0.0016     -0.0041     -0.0004      0.0061      0.0041
        60        -0.0072     -0.0041     -0.0011      0.0124      0.0082
        61        -0.0031     -0.0000     -0.0034      0.0065      0.0043
        62        -0.0029     -0.0023     -0.0024      0.0076      0.0050
        63        -0.0021     -0.0035     -0.0003      0.0059      0.0040
        64        -0.0060     -0.0003     -0.0005      0.0068      0.0046
        65        -0.0000     -0.0002     -0.0152      0.0154      0.0103
        66        -0.0558     -0.0004     -0.0023      0.0586      0.0390
        67        -0.0011     -0.0000     -0.0007      0.0017      0.0012
        68        -0.0009     -0.0000     -0.0022      0.0031      0.0021
        69        -0.0001     -0.0001     -0.0003      0.0005      0.0004
        70        -0.0082     -0.0177     -0.0165      0.0424      0.0283
        71        -0.0001     -0.0012     -0.0051      0.0064      0.0043
        72        -0.0017     -0.0007     -0.0042      0.0066      0.0044
        73        -0.0043     -0.0033     -0.0003      0.0079      0.0053
        74        -0.0011     -0.0001     -0.0074      0.0087      0.0058
        75        -0.0114     -0.0008     -0.0070      0.0191      0.0128
        76        -0.0045     -0.0070     -0.0001      0.0116      0.0077
        77        -0.0130     -0.0181     -0.0007      0.0317      0.0212
        78        -0.0113     -0.0045     -0.0135      0.0293      0.0196
        79        -0.0036     -0.0002     -0.0005      0.0044      0.0029
        80        -0.0001     -0.0000     -0.0000      0.0001      0.0001
        81        -0.0001     -0.0014     -0.0019      0.0034      0.0023
        82        -0.0018     -0.0067     -0.0007      0.0092      0.0061
        83        -0.0037     -0.0092     -0.0051      0.0180      0.0120
        84        -0.0034     -0.0017     -0.0155      0.0205      0.0137
        85        -0.0009     -0.0000     -0.0024      0.0033      0.0022
        86        -0.0125     -0.0009     -0.0002      0.0137      0.0091
        87        -0.0123     -0.0030     -0.0202      0.0355      0.0236
        88        -0.0056     -0.0024     -0.0004      0.0084      0.0056
        89        -0.0014     -0.0027     -0.0001      0.0042      0.0028
        90        -0.0094     -0.0007     -0.0048      0.0149      0.0099
        91        -0.0084     -0.0008     -0.0003      0.0095      0.0064
        92        -0.0094     -0.0148     -0.0032      0.0273      0.0182
        93        -0.0015     -0.0003     -0.0010      0.0027      0.0018
        94        -0.0065     -0.0072     -0.0004      0.0141      0.0094
        95        -0.0244     -0.0001     -0.0009      0.0254      0.0169
        96        -0.0041     -0.0147     -0.0007      0.0194      0.0130
        97        -0.0284     -0.0001     -0.0051      0.0337      0.0225
        98        -0.0008     -0.0000     -0.0004      0.0013      0.0009
        99        -0.0000      0.0000     -0.0101      0.0102      0.0068
       100        -0.0018     -0.0076     -0.0023      0.0118      0.0079

 Excitation energies and oscillator strengths:
 
 Excited State   1:  6.102-A      2.9112 eV  425.88 nm  f=0.0008  <S**2>=9.059
    115A ->116A        0.97845
 This state for optimization and/or second-order correction.
 Total Energy, E(TD-HF/TD-DFT) =  -2442.64579143    
 Copying the excited state density for this state as the 1-particle RhoCI density.
 
 Excited State   2:  6.621-A      3.0949 eV  400.61 nm  f=0.0002  <S**2>=10.710
    111A ->116A       -0.58180
    111A ->117A       -0.18586
    112A ->116A        0.13857
    113A ->116A       -0.15922
    105B ->111B        0.11876
    108B ->111B        0.60554
    108B ->112B        0.23894
    109B ->111B       -0.10158
    110B ->111B        0.16599
 
 Excited State   3:  6.074-A      3.3015 eV  375.54 nm  f=0.0032  <S**2>=8.975
    113A ->116A       -0.37514
    114A ->116A        0.90253
    115A ->116A       -0.10807
 
 Excited State   4:  6.393-A      3.4684 eV  357.47 nm  f=0.0011  <S**2>=9.967
    113A ->116A       -0.13223
    108B ->112B       -0.10011
    110B ->111B        0.93410
    110B ->112B       -0.16178
 
 Excited State   5:  6.217-A      3.6349 eV  341.09 nm  f=0.0042  <S**2>=9.413
    113A ->116A        0.87127
    113A ->117A       -0.10787
    114A ->116A        0.36463
    110B ->111B        0.20611
 
 Excited State   6:  6.122-A      3.7518 eV  330.47 nm  f=0.0008  <S**2>=9.121
    114A ->117A        0.14962
    115A ->117A        0.93314
    115A ->118A       -0.11777
    109B ->111B       -0.17529
 
 Excited State   7:  6.532-A      3.7912 eV  327.03 nm  f=0.0052  <S**2>=10.418
    108A ->117A        0.11869
    111A ->116A        0.13206
    111A ->117A       -0.33431
    112A ->117A        0.13535
    113A ->116A       -0.17166
    113A ->117A       -0.23082
    115A ->117A        0.17781
    104B ->112B        0.13955
    108B ->111B       -0.30251
    108B ->112B        0.36385
    109B ->111B        0.46899
    109B ->112B       -0.14223
    110B ->111B        0.13241
    110B ->112B        0.28095
 
 Excited State   8:  6.381-A      3.8376 eV  323.08 nm  f=0.0008  <S**2>=9.928
    111A ->116A       -0.12920
    111A ->117A        0.18321
    113A ->117A        0.15318
    115A ->117A        0.13038
    108B ->111B        0.27272
    108B ->112B       -0.18899
    109B ->111B        0.79966
    110B ->111B       -0.11840
    110B ->112B       -0.20897
    110B ->114B       -0.11059
 
 Excited State   9:  6.392-A      3.9890 eV  310.82 nm  f=0.0095  <S**2>=9.964
    110A ->116A       -0.11294
    111A ->117A       -0.13714
    111A ->118A       -0.16379
    112A ->116A        0.68831
    114A ->117A        0.18176
    115A ->118A       -0.13356
    105B ->113B       -0.10937
    108B ->111B       -0.21322
    108B ->112B        0.17506
    108B ->113B        0.15900
    110B ->112B       -0.15820
    110B ->113B        0.15542
    110B ->114B        0.11782
 
 Excited State  10:  6.431-A      4.0044 eV  309.62 nm  f=0.0002  <S**2>=10.088
    107A ->118A        0.10511
    111A ->117A        0.14173
    111A ->118A        0.19337
    112A ->116A        0.54059
    112A ->117A       -0.12146
    113A ->118A        0.10542
    113A ->119A        0.12176
    113A ->120A        0.10100
    114A ->117A       -0.22894
    103B ->111B       -0.10773
    104B ->112B        0.10560
    105B ->111B       -0.10040
    105B ->113B        0.13404
    108B ->111B        0.10926
    108B ->112B       -0.17142
    108B ->113B       -0.18602
    109B ->111B        0.15331
    110B ->112B        0.29438
    110B ->114B        0.20532
 
 Excited State  11:  6.493-A      4.0557 eV  305.71 nm  f=0.0013  <S**2>=10.289
    112A ->116A       -0.37366
    112A ->117A       -0.11508
    112A ->124A        0.13247
    113A ->117A       -0.16434
    113A ->119A        0.26634
    113A ->120A        0.23212
    114A ->117A        0.25631
    114A ->119A        0.12486
    114A ->120A        0.11074
    115A ->117A       -0.12252
    115A ->118A       -0.25973
    109B ->111B        0.20840
    109B ->112B        0.18517
    109B ->114B        0.10533
    109B ->122B        0.11608
    110B ->112B        0.16294
    110B ->113B        0.21194
    110B ->114B        0.41184
    110B ->119B       -0.12117
 
 Excited State  12:  6.214-A      4.0779 eV  304.04 nm  f=0.0010  <S**2>=9.402
    110A ->116A       -0.14996
    111A ->118A       -0.10339
    112A ->116A       -0.16227
    113A ->117A        0.24023
    113A ->119A        0.11522
    113A ->120A        0.10337
    114A ->117A       -0.49246
    115A ->117A        0.16693
    115A ->118A        0.60232
    110B ->113B        0.13432
    110B ->114B        0.18272
 
 Excited State  13:  6.084-A      4.1296 eV  300.23 nm  f=0.0012  <S**2>=9.005
    110A ->116A       -0.10818
    113A ->117A       -0.25168
    114A ->117A        0.65655
    114A ->118A       -0.12689
    115A ->118A        0.66030
 
 Excited State  14:  6.562-A      4.1419 eV  299.34 nm  f=0.0008  <S**2>=10.515
    103A ->116A       -0.14280
    104A ->117A        0.10456
    107A ->118A       -0.10757
    108A ->116A        0.19124
    108A ->117A       -0.14630
    110A ->116A       -0.11080
    111A ->117A        0.12770
    111A ->118A       -0.14736
    111A ->121A        0.11001
    112A ->116A        0.10488
    112A ->119A        0.17085
    112A ->120A        0.16937
    113A ->117A       -0.17595
    113A ->124A        0.14042
    102B ->111B       -0.15913
    103B ->111B        0.13043
    104B ->111B        0.13832
    104B ->112B       -0.17146
    105B ->113B       -0.13813
    107B ->111B       -0.11415
    108B ->112B       -0.14394
    108B ->113B        0.15341
    109B ->113B        0.11096
    109B ->114B        0.24339
    110B ->112B        0.39686
    110B ->113B       -0.16266
    110B ->114B       -0.18710
    110B ->118B        0.12632
    110B ->122B        0.13110
 
 Excited State  15:  6.040-A      4.2572 eV  291.23 nm  f=0.2504  <S**2>=8.869
    111A ->116A        0.66114
    111A ->117A       -0.15659
    113A ->117A       -0.31670
    114A ->117A       -0.13429
    108B ->111B        0.52170
    110B ->112B       -0.26225
 
 Excited State  16:  6.534-A      4.2786 eV  289.78 nm  f=0.0003  <S**2>=10.422
    105A ->116A        0.20207
    106A ->116A       -0.14827
    107A ->116A        0.33958
    108A ->116A       -0.18485
    110A ->116A       -0.34807
    111A ->117A        0.25729
    114A ->118A        0.12268
    115A ->118A       -0.11029
    102B ->111B        0.12838
    105B ->111B        0.48993
    106B ->111B        0.10668
    107B ->111B        0.20358
    108B ->112B       -0.27505
 
 Excited State  17:  6.062-A      4.3071 eV  287.86 nm  f=0.0590  <S**2>=8.937
    111A ->116A        0.29655
    111A ->117A       -0.14454
    113A ->117A        0.56201
    114A ->117A        0.17485
    108B ->111B        0.25409
    109B ->114B       -0.17669
    110B ->112B        0.59337
 
 Excited State  18:  6.572-A      4.3269 eV  286.55 nm  f=0.0005  <S**2>=10.546
    103A ->116A        0.20245
    104A ->116A       -0.25176
    106A ->116A        0.12932
    108A ->116A       -0.11325
    110A ->116A        0.25319
    111A ->118A       -0.44804
    112A ->118A        0.10379
    113A ->118A       -0.11381
    102B ->111B        0.29162
    103B ->111B       -0.24068
    108B ->112B       -0.11777
    108B ->113B        0.48139
    108B ->114B       -0.12529
 
 Excited State  19:  6.317-A      4.4680 eV  277.49 nm  f=0.0020  <S**2>=9.725
    104A ->116A        0.22300
    105A ->116A        0.15188
    106A ->116A        0.11381
    108A ->116A       -0.18559
    110A ->116A        0.57272
    111A ->121A        0.14116
    113A ->117A        0.10918
    113A ->118A       -0.12919
    114A ->117A        0.11123
    114A ->118A        0.39751
    115A ->118A        0.12438
    102B ->111B       -0.12127
    104B ->111B       -0.30868
    107B ->111B        0.16337
    108B ->118B       -0.10171
    109B ->112B        0.14553
    109B ->114B        0.10213
    110B ->113B       -0.14001
 
 Excited State  20:  6.284-A      4.4900 eV  276.13 nm  f=0.0012  <S**2>=9.623
    104A ->116A       -0.13853
    108A ->116A        0.21081
    112A ->119A       -0.12522
    112A ->120A       -0.11044
    113A ->117A       -0.25929
    113A ->118A       -0.28815
    114A ->118A        0.63442
    115A ->119A        0.10530
    104B ->111B        0.24585
    107B ->111B       -0.12953
    108B ->112B       -0.11423
    109B ->112B       -0.17540
    109B ->114B       -0.19948
    110B ->112B        0.12960
    110B ->113B        0.15647
 
 Excited State  21:  6.467-A      4.5180 eV  274.42 nm  f=0.0035  <S**2>=10.204
    110A ->116A        0.13457
    111A ->117A        0.10497
    112A ->117A       -0.15790
    112A ->119A       -0.17697
    112A ->120A       -0.16577
    113A ->117A       -0.35536
    113A ->124A       -0.11867
    114A ->117A       -0.17495
    114A ->118A       -0.21172
    115A ->119A        0.13065
    109B ->112B        0.56079
    109B ->113B       -0.25094
    109B ->114B       -0.24271
    110B ->112B        0.19841
    110B ->113B       -0.12496
    110B ->114B       -0.14739
    110B ->122B       -0.10828
 
 Excited State  22:  6.280-A      4.5356 eV  273.36 nm  f=0.0086  <S**2>=9.608
    105A ->116A       -0.12667
    107A ->116A       -0.12617
    110A ->116A       -0.41492
    111A ->117A       -0.16276
    113A ->117A        0.12782
    113A ->118A       -0.17437
    114A ->118A        0.38761
    105B ->111B       -0.19303
    108B ->112B        0.15558
    109B ->112B        0.55436
    109B ->114B        0.10017
    110B ->112B       -0.11634
    110B ->113B       -0.24375
    110B ->114B       -0.14041
 
 Excited State  23:  6.413-A      4.5522 eV  272.36 nm  f=0.0028  <S**2>=10.032
    104A ->116A       -0.25151
    106A ->116A       -0.11487
    107A ->116A        0.18207
    108A ->116A        0.31410
    109A ->116A       -0.10214
    110A ->116A        0.38390
    111A ->118A        0.11557
    111A ->121A       -0.12765
    113A ->117A        0.18120
    114A ->118A       -0.16052
    104B ->111B        0.35973
    104B ->112B        0.10566
    105B ->111B        0.24712
    107B ->111B       -0.13943
    108B ->112B        0.11561
    109B ->112B        0.32706
    109B ->114B        0.10799
    110B ->112B       -0.12200
 
 Excited State  24:  6.244-A      4.6174 eV  268.51 nm  f=0.0168  <S**2>=9.498
    108A ->116A       -0.10495
    112A ->117A        0.40389
    112A ->124A       -0.10690
    113A ->119A       -0.11563
    113A ->120A       -0.12068
    113A ->125A        0.14097
    114A ->125A        0.10244
    109B ->112B        0.28744
    110B ->113B        0.64003
    110B ->115B       -0.13006
    110B ->118B        0.12313
    110B ->119B        0.14701
    110B ->123B       -0.11248
 
 Excited State  25:  6.330-A      4.6791 eV  264.97 nm  f=0.0032  <S**2>=9.768
    111A ->117A        0.13974
    112A ->117A        0.82285
    112A ->118A       -0.12059
    113A ->119A        0.13034
    113A ->120A        0.13314
    115A ->119A        0.11180
    108B ->112B       -0.10471
    110B ->113B       -0.26106
 
 Excited State  26:  6.085-A      4.7332 eV  261.94 nm  f=0.0080  <S**2>=9.007
    112A ->119A        0.10454
    114A ->119A       -0.14980
    115A ->119A        0.93154
 
 Excited State  27:  6.416-A      4.7905 eV  258.81 nm  f=0.0004  <S**2>=10.041
    109A ->116A        0.12049
    112A ->123A       -0.11655
    112A ->125A        0.25241
    113A ->118A        0.15031
    113A ->124A       -0.12851
    113A ->125A       -0.13615
    113A ->126A       -0.10090
    113A ->127A        0.14915
    114A ->119A       -0.16253
    114A ->125A       -0.14337
    115A ->120A        0.11412
    109B ->113B        0.39263
    109B ->114B        0.22310
    109B ->119B        0.13393
    109B ->123B       -0.15722
    109B ->124B       -0.11085
    110B ->113B        0.30240
    110B ->114B       -0.19651
    110B ->117B       -0.18549
    110B ->122B       -0.10391
    110B ->123B        0.19015
    110B ->124B        0.16171
    110B ->127B       -0.12448
 
 Excited State  28:  6.279-A      4.8085 eV  257.84 nm  f=0.0071  <S**2>=9.607
    108A ->116A        0.27448
    109A ->116A       -0.28438
    111A ->117A        0.14810
    113A ->118A       -0.30526
    114A ->118A       -0.17671
    114A ->119A       -0.14946
    115A ->120A        0.13232
    100B ->111B        0.12800
    102B ->111B       -0.20288
    103B ->111B       -0.27472
    106B ->111B        0.41415
    107B ->111B        0.43914
    108B ->112B        0.19351
 
 Excited State  29:  6.152-A      4.8307 eV  256.66 nm  f=0.0058  <S**2>=9.213
    113A ->118A        0.41399
    114A ->118A        0.15343
    114A ->119A       -0.16036
    114A ->120A       -0.16073
    115A ->119A       -0.17619
    115A ->120A        0.79304
    109B ->113B       -0.10564
 
 Excited State  30:  6.296-A      4.8352 eV  256.42 nm  f=0.0045  <S**2>=9.660
    107A ->116A       -0.11680
    108A ->116A        0.14991
    109A ->116A       -0.17898
    111A ->117A        0.14135
    113A ->118A        0.68314
    113A ->119A       -0.10231
    114A ->118A        0.28193
    114A ->119A        0.21096
    114A ->120A        0.14390
    115A ->120A       -0.32168
    103B ->111B       -0.11781
    106B ->111B        0.17230
    107B ->111B        0.17342
    108B ->112B        0.12443
 
 Excited State  31:  6.261-A      4.8636 eV  254.92 nm  f=0.0050  <S**2>=9.550
    112A ->126A        0.10396
    113A ->119A       -0.24243
    113A ->120A       -0.13046
    113A ->125A       -0.15280
    113A ->126A        0.12917
    114A ->119A        0.57720
    114A ->120A        0.25006
    115A ->120A        0.23663
    109B ->126B       -0.12110
    110B ->113B        0.23976
    110B ->114B       -0.34112
    110B ->119B       -0.12847
    110B ->122B        0.12649
    110B ->126B       -0.14446
 
 Excited State  32:  6.261-A      4.8705 eV  254.56 nm  f=0.0056  <S**2>=9.550
    112A ->126A       -0.12841
    112A ->127A        0.11325
    113A ->118A       -0.13353
    113A ->119A       -0.26293
    113A ->120A       -0.11231
    113A ->125A        0.12732
    113A ->126A       -0.13191
    114A ->119A        0.40484
    114A ->120A        0.14376
    115A ->120A        0.29850
    103B ->111B       -0.10266
    109B ->113B        0.23559
    109B ->114B        0.16120
    109B ->122B       -0.11491
    109B ->126B        0.14262
    110B ->113B       -0.24492
    110B ->114B        0.33150
    110B ->119B        0.13621
    110B ->122B       -0.12339
    110B ->126B        0.18020
 
 Excited State  33:  6.234-A      4.8893 eV  253.58 nm  f=0.0007  <S**2>=9.465
    103A ->116A       -0.13035
    108A ->116A       -0.12862
    109A ->116A        0.74884
    111A ->118A        0.12282
    100B ->111B        0.10714
    102B ->111B       -0.23442
    103B ->111B       -0.18225
    104B ->111B        0.14645
    105B ->111B        0.10437
    106B ->111B        0.34541
    109B ->113B       -0.11177
 
 Excited State  34:  6.095-A      4.9387 eV  251.04 nm  f=0.0747  <S**2>=9.038
    107A ->116A       -0.16278
    109A ->116A        0.33593
    111A ->116A        0.13803
    111A ->117A        0.44447
    101B ->111B       -0.11738
    102B ->111B        0.22307
    103B ->111B        0.21037
    106B ->111B       -0.32818
    107B ->111B        0.34155
    108B ->111B        0.10133
    108B ->112B        0.43726
 
 Excited State  35:  6.174-A      4.9724 eV  249.35 nm  f=0.0218  <S**2>=9.279
    107A ->116A        0.14237
    111A ->117A       -0.37040
    101B ->111B       -0.11364
    103B ->111B        0.12917
    104B ->111B        0.21715
    105B ->111B       -0.26326
    106B ->111B       -0.17413
    107B ->111B        0.65176
    108B ->112B       -0.33882
 
 Excited State  36:  6.072-A      5.0159 eV  247.18 nm  f=0.0030  <S**2>=8.968
    113A ->119A        0.18264
    113A ->120A       -0.32651
    114A ->119A       -0.37922
    114A ->120A        0.79630
    110B ->115B       -0.14354
 
 Excited State  37:  6.265-A      5.0280 eV  246.59 nm  f=0.0009  <S**2>=9.561
    103A ->117A        0.10704
    105A ->117A        0.11615
    107A ->116A        0.15507
    107A ->117A        0.16742
    108A ->116A       -0.16185
    108A ->117A       -0.19390
    109A ->116A       -0.13738
    110A ->117A       -0.10896
    111A ->117A       -0.10267
    114A ->120A        0.13702
    102B ->112B        0.10411
    104B ->112B       -0.10064
    105B ->112B        0.21172
    107B ->112B        0.13373
    110B ->113B        0.10360
    110B ->115B        0.73819
    110B ->116B       -0.18960
 
 Excited State  38:  6.373-A      5.0513 eV  245.45 nm  f=0.0022  <S**2>=9.905
    103A ->117A       -0.10197
    105A ->117A       -0.15429
    106A ->118A        0.10583
    107A ->116A       -0.25846
    107A ->117A       -0.20610
    108A ->117A        0.21664
    108A ->118A       -0.10512
    110A ->117A        0.17806
    102B ->112B       -0.11916
    104B ->112B        0.14014
    105B ->112B       -0.27499
    106B ->112B       -0.10211
    107B ->112B       -0.22123
    108B ->112B       -0.10829
    109B ->113B        0.30531
    110B ->115B        0.50585
    110B ->116B       -0.16733
    110B ->117B        0.14346
 
 Excited State  39:  6.157-A      5.0642 eV  244.82 nm  f=0.0023  <S**2>=9.227
    107A ->116A        0.49126
    108A ->116A        0.41162
    109A ->116A        0.25742
    110A ->117A       -0.11938
    111A ->118A       -0.34163
    112A ->118A        0.17715
    104B ->111B       -0.24405
    105B ->111B       -0.13717
    108B ->113B       -0.24832
    109B ->113B        0.20827
 
 Excited State  40:  6.342-A      5.1021 eV  243.01 nm  f=0.0051  <S**2>=9.807
    107A ->117A        0.11049
    108A ->116A       -0.19403
    108A ->117A       -0.12330
    112A ->119A       -0.15535
    112A ->120A       -0.10674
    112A ->125A       -0.10560
    113A ->119A        0.12668
    105B ->112B        0.11842
    108B ->113B        0.12381
    109B ->113B        0.67026
    109B ->114B       -0.29955
    109B ->115B       -0.16223
    110B ->113B       -0.10910
    110B ->115B       -0.18533
    110B ->117B        0.14911
 
 Excited State  41:  6.222-A      5.1096 eV  242.65 nm  f=0.0856  <S**2>=9.428
    112A ->126A        0.10208
    113A ->119A       -0.48692
    113A ->120A       -0.29361
    113A ->123A        0.10837
    113A ->125A       -0.17339
    114A ->119A       -0.24549
    103B ->111B        0.10402
    106B ->111B        0.12046
    107B ->111B       -0.10943
    107B ->114B       -0.10791
    110B ->114B        0.51807
    110B ->126B       -0.11490
 
 Excited State  42:  6.413-A      5.1483 eV  240.82 nm  f=0.0022  <S**2>=10.033
    103A ->117A        0.13451
    105A ->116A       -0.12347
    105A ->118A       -0.12628
    106A ->116A        0.16518
    106A ->117A        0.12073
    106A ->118A        0.16295
    107A ->116A        0.18610
    107A ->118A       -0.17087
    108A ->117A       -0.19327
    110A ->117A        0.45956
    110A ->118A        0.12979
    115A ->121A       -0.11980
    102B ->111B        0.21668
    102B ->112B        0.15824
    103B ->112B       -0.17875
    103B ->113B       -0.10664
    104B ->112B       -0.18163
    105B ->111B       -0.20203
    105B ->112B       -0.10416
    105B ->113B       -0.26636
    105B ->114B        0.11720
    106B ->111B        0.13464
    107B ->112B        0.12935
    108B ->113B       -0.27295
 
 Excited State  43:  6.131-A      5.1709 eV  239.77 nm  f=0.0208  <S**2>=9.147
    104A ->116A       -0.15406
    105A ->116A        0.24395
    106A ->116A       -0.39708
    107A ->116A       -0.35265
    108A ->116A       -0.11416
    110A ->117A       -0.19617
    111A ->118A       -0.23039
    112A ->118A        0.40328
    101B ->111B       -0.13070
    102B ->111B        0.15323
    106B ->111B        0.19609
    108B ->113B       -0.39130
 
 Excited State  44:  6.252-A      5.1786 eV  239.42 nm  f=0.0107  <S**2>=9.522
    101A ->116A       -0.13236
    105A ->116A        0.24575
    107A ->116A       -0.24864
    110A ->117A        0.14976
    115A ->121A       -0.32263
    100B ->111B       -0.14066
    101B ->111B        0.51268
    101B ->113B       -0.10558
    102B ->111B       -0.14034
    103B ->111B       -0.27278
    104B ->111B       -0.11633
    105B ->111B        0.11230
    106B ->111B       -0.38374
 
 Excited State  45:  6.303-A      5.2082 eV  238.06 nm  f=0.0015  <S**2>=9.682
    110A ->117A        0.38977
    110A ->118A       -0.15408
    111A ->118A        0.18711
    112A ->117A        0.12722
    112A ->118A        0.68549
    115A ->121A       -0.22953
    103B ->111B        0.18309
    105B ->112B        0.10891
    105B ->113B        0.10981
    107B ->114B       -0.14735
    108B ->113B        0.13122
 
 Excited State  46:  6.311-A      5.2193 eV  237.55 nm  f=0.0054  <S**2>=9.706
    105A ->116A       -0.28602
    106A ->116A        0.18143
    107A ->116A        0.15611
    107A ->117A       -0.11709
    107A ->118A       -0.10493
    108A ->116A       -0.11589
    110A ->117A       -0.16504
    111A ->118A        0.19506
    112A ->118A        0.48819
    113A ->119A       -0.13252
    115A ->121A        0.31676
    102B ->111B       -0.14315
    103B ->111B       -0.24412
    105B ->112B       -0.15048
    105B ->113B       -0.12533
    106B ->111B       -0.25879
    107B ->114B        0.12757
 
 Excited State  47:  6.275-A      5.2869 eV  234.51 nm  f=0.0082  <S**2>=9.595
    103A ->116A       -0.15144
    106A ->116A       -0.16948
    108A ->116A       -0.23665
    109A ->117A        0.12036
    110A ->117A        0.25181
    110A ->118A       -0.11904
    110A ->119A       -0.14670
    110A ->120A       -0.11798
    111A ->118A       -0.19274
    112A ->118A       -0.10479
    115A ->121A        0.37998
    101B ->111B        0.17078
    103B ->111B       -0.11827
    104B ->111B        0.12627
    106B ->111B       -0.15851
    106B ->114B       -0.12038
    107B ->112B       -0.21213
    107B ->114B       -0.15036
    108B ->113B       -0.21983
    110B ->116B        0.13546
    110B ->117B       -0.29994
 
 Excited State  48:  6.164-A      5.2959 eV  234.11 nm  f=0.0052  <S**2>=9.248
    105A ->116A        0.17182
    107A ->116A       -0.11055
    108A ->116A        0.16673
    109A ->117A       -0.12642
    110A ->117A        0.28750
    110A ->118A       -0.10122
    115A ->121A        0.62997
    104B ->111B       -0.11647
    106B ->111B       -0.13424
    106B ->114B        0.11454
    107B ->112B        0.15009
    109B ->114B        0.10930
    110B ->116B       -0.21981
    110B ->117B        0.34124
 
 Excited State  49:  6.169-A      5.3088 eV  233.54 nm  f=0.0188  <S**2>=9.265
    103A ->116A        0.13373
    105A ->116A        0.12451
    106A ->116A        0.13231
    107A ->116A       -0.11788
    108A ->116A        0.24434
    111A ->118A        0.10288
    115A ->121A        0.22205
    104B ->111B       -0.19101
    108B ->113B        0.15891
    109B ->114B       -0.20131
    110B ->115B        0.16787
    110B ->116B        0.56782
    110B ->117B       -0.47200
 
 Excited State  50:  6.343-A      5.3295 eV  232.64 nm  f=0.0024  <S**2>=9.808
    106A ->116A        0.14467
    109A ->117A        0.18082
    110A ->117A       -0.34680
    110A ->119A       -0.11276
    115A ->121A        0.21203
    100B ->111B       -0.23459
    101B ->111B        0.41309
    103B ->111B        0.33530
    103B ->112B       -0.12936
    105B ->111B       -0.13540
    105B ->113B       -0.11334
    106B ->111B        0.25515
    107B ->112B       -0.13112
    107B ->114B       -0.12605
    109B ->115B       -0.13758
    110B ->116B       -0.12040
 
 Excited State  51:  6.301-A      5.3406 eV  232.15 nm  f=0.0061  <S**2>=9.675
    113A ->119A       -0.49957
    113A ->120A        0.69613
    114A ->119A       -0.21581
    114A ->120A        0.29640
    110B ->117B        0.14583
 
 Excited State  52:  6.321-A      5.3754 eV  230.65 nm  f=0.0099  <S**2>=9.738
    106A ->116A        0.15261
    108A ->116A       -0.17227
    109A ->117A       -0.21801
    110A ->119A        0.12483
    110A ->120A        0.10283
    101B ->111B        0.15708
    102B ->112B       -0.15321
    104B ->111B        0.30709
    106B ->114B        0.17709
    107B ->112B        0.15912
    108B ->113B       -0.20925
    108B ->114B       -0.22631
    109B ->114B        0.16867
    109B ->115B       -0.35278
    110B ->115B        0.10710
    110B ->116B        0.38125
    110B ->117B        0.18683
    110B ->118B       -0.10327
 
 Excited State  53:  6.183-A      5.3877 eV  230.12 nm  f=0.0047  <S**2>=9.308
    105A ->116A        0.20176
    106A ->116A        0.43624
    110A ->117A       -0.22083
    101B ->111B       -0.13960
    102B ->111B        0.15962
    104B ->111B        0.21574
    105B ->111B        0.12716
    106B ->112B       -0.10265
    107B ->114B       -0.11454
    108B ->113B       -0.23720
    108B ->114B       -0.35302
    109B ->115B        0.37914
    110B ->116B       -0.23602
    110B ->117B       -0.15194
 
 Excited State  54:  6.229-A      5.3954 eV  229.80 nm  f=0.0042  <S**2>=9.451
    103A ->116A       -0.11101
    106A ->116A       -0.13503
    108A ->116A       -0.18156
    109A ->117A       -0.18819
    113A ->120A        0.10969
    100B ->111B       -0.10579
    101B ->111B        0.23208
    103B ->111B        0.15830
    105B ->111B       -0.17107
    106B ->114B        0.13961
    107B ->112B        0.14873
    108B ->114B        0.16144
    109B ->113B        0.12618
    109B ->114B       -0.11220
    109B ->115B        0.68056
    109B ->116B       -0.18096
 
 Excited State  55:  6.227-A      5.4260 eV  228.50 nm  f=0.0141  <S**2>=9.445
    109A ->117A        0.19128
    112A ->119A       -0.21061
    112A ->120A       -0.14818
    106B ->114B       -0.10413
    107B ->112B       -0.15096
    109B ->114B        0.33390
    109B ->115B        0.32730
    109B ->116B       -0.20994
    110B ->115B        0.11281
    110B ->116B        0.48162
    110B ->117B        0.41201
    110B ->118B       -0.16590
 
 Excited State  56:  6.364-A      5.4332 eV  228.20 nm  f=0.0052  <S**2>=9.874
    106A ->117A        0.10460
    109A ->119A        0.22906
    109A ->120A        0.21313
    110A ->117A        0.33842
    115A ->121A        0.17141
    101B ->111B        0.14607
    102B ->111B        0.11074
    103B ->111B        0.22008
    106B ->111B        0.22103
    106B ->112B        0.22647
    106B ->113B       -0.11464
    107B ->113B        0.20199
    107B ->114B        0.34610
    108B ->114B       -0.24762
    109B ->114B        0.12579
    109B ->115B        0.10042
    110B ->117B       -0.10109
 
 Excited State  57:  6.208-A      5.4692 eV  226.69 nm  f=0.0109  <S**2>=9.384
    100A ->116A        0.11319
    103A ->116A       -0.22362
    104A ->116A       -0.17696
    105A ->116A        0.45840
    106A ->116A        0.35899
    110A ->118A       -0.12020
    111A ->118A       -0.13233
    113A ->121A       -0.10840
    114A ->121A        0.22071
    101B ->111B       -0.17714
    104B ->111B        0.10640
    105B ->111B       -0.19158
    107B ->114B        0.10807
    108B ->114B        0.40834
    110B ->116B        0.10632
    110B ->117B        0.13153
 
 Excited State  58:  6.198-A      5.4839 eV  226.09 nm  f=0.0198  <S**2>=9.355
    112A ->119A       -0.41533
    112A ->120A       -0.22815
    112A ->125A       -0.14573
    113A ->119A       -0.11945
    113A ->127A       -0.10119
    108B ->114B        0.16700
    109B ->114B        0.49018
    110B ->116B       -0.17522
    110B ->117B       -0.36092
    110B ->124B       -0.10439
 
 Excited State  59:  6.208-A      5.5301 eV  224.20 nm  f=0.0041  <S**2>=9.384
    103A ->116A        0.26208
    104A ->116A        0.30636
    105A ->116A        0.17342
    106A ->116A       -0.19068
    108A ->117A       -0.20475
    111A ->118A        0.10444
    113A ->121A        0.16313
    114A ->121A       -0.21484
    102B ->111B        0.23884
    102B ->112B       -0.16048
    103B ->111B       -0.25741
    103B ->112B        0.10543
    104B ->111B        0.27290
    105B ->111B       -0.12015
    108B ->114B        0.42872
    108B ->115B        0.12392
    108B ->117B       -0.12429
 
 Excited State  60:  6.299-A      5.5944 eV  221.62 nm  f=0.0082  <S**2>=9.669
    103A ->117A       -0.11995
    104A ->116A       -0.34951
    104A ->117A        0.23354
    105A ->116A       -0.20778
    106A ->116A       -0.10282
    111A ->117A       -0.10197
    111A ->118A        0.23453
    111A ->121A        0.23984
    114A ->121A        0.57341
    115A ->122A        0.16145
    115A ->123A       -0.11916
    102B ->112B       -0.14544
    104B ->112B       -0.13554
    107B ->112B        0.12547
    108B ->114B        0.15337
    108B ->118B       -0.11072
    110B ->118B       -0.11516
 
 Excited State  61:  6.146-A      5.6012 eV  221.35 nm  f=0.0043  <S**2>=9.194
    103A ->116A        0.12514
    104A ->116A        0.41739
    104A ->117A       -0.14846
    109A ->117A       -0.18161
    110A ->118A        0.23389
    111A ->121A       -0.14348
    113A ->121A       -0.31125
    114A ->121A        0.57346
    106B ->112B       -0.11750
    107B ->112B       -0.24093
 
 Excited State  62:  6.182-A      5.6255 eV  220.40 nm  f=0.0050  <S**2>=9.305
    104A ->116A        0.16943
    106A ->116A        0.25007
    108A ->117A        0.19394
    110A ->118A        0.39797
    111A ->118A       -0.18688
    115A ->122A        0.11458
    100B ->112B        0.10014
    102B ->112B       -0.15296
    103B ->112B       -0.19003
    104B ->111B        0.10159
    105B ->111B        0.19927
    106B ->112B        0.27790
    107B ->112B        0.19665
    108B ->114B        0.24117
    109B ->116B       -0.22504
    109B ->117B        0.30168
    110B ->118B        0.12366
 
 Excited State  63:  6.108-A      5.6319 eV  220.15 nm  f=0.0040  <S**2>=9.078
    104A ->116A        0.24626
    109A ->117A        0.37621
    110A ->118A       -0.39195
    111A ->121A       -0.10344
    115A ->122A        0.50694
    115A ->123A       -0.40242
    104B ->111B        0.10507
    104B ->112B        0.11725
    107B ->112B        0.20854
 
 Excited State  64:  6.087-A      5.6410 eV  219.79 nm  f=0.0045  <S**2>=9.013
    104A ->116A        0.20590
    105A ->116A       -0.12088
    109A ->117A        0.33759
    110A ->118A       -0.27952
    113A ->121A       -0.11323
    114A ->121A        0.19246
    115A ->122A       -0.47792
    115A ->123A        0.49154
    107B ->112B        0.26603
 
 Excited State  65:  6.154-A      5.6442 eV  219.67 nm  f=0.0103  <S**2>=9.217
    106A ->116A       -0.12048
    109A ->117A       -0.14883
    110A ->118A       -0.35481
    113A ->120A        0.11734
    108B ->114B       -0.11053
    109B ->116B       -0.41647
    109B ->117B        0.53149
    110B ->118B        0.43345
 
 Excited State  66:  6.133-A      5.6696 eV  218.68 nm  f=0.0388  <S**2>=9.154
    103A ->116A       -0.10092
    105A ->116A       -0.33419
    106A ->116A        0.16896
    107A ->116A       -0.15641
    109A ->117A       -0.14395
    110A ->118A       -0.24800
    111A ->117A       -0.16058
    111A ->118A       -0.17233
    112A ->119A       -0.13520
    102B ->111B        0.16202
    102B ->112B        0.14845
    103B ->111B        0.17177
    103B ->112B        0.12319
    104B ->112B       -0.13300
    105B ->111B        0.34725
    106B ->112B       -0.20643
    107B ->112B       -0.16648
    108B ->113B       -0.14168
    108B ->114B        0.32665
    108B ->115B        0.18772
    109B ->116B        0.12737
    109B ->117B       -0.13679
 
 Excited State  67:  6.160-A      5.6805 eV  218.26 nm  f=0.0012  <S**2>=9.236
    104A ->116A       -0.10004
    109A ->117A        0.54756
    110A ->118A        0.28728
    110A ->119A        0.13325
    110A ->120A        0.10835
    112A ->119A        0.20199
    100B ->112B       -0.11546
    101B ->111B        0.11886
    102B ->112B        0.12021
    103B ->111B        0.12168
    103B ->112B        0.22776
    106B ->112B       -0.43644
    106B ->113B        0.10572
    107B ->112B        0.10607
    109B ->116B       -0.15135
    109B ->117B        0.15004
    110B ->118B        0.12687
 
 Excited State  68:  6.231-A      5.6899 eV  217.90 nm  f=0.0021  <S**2>=9.456
    109A ->117A       -0.13680
    110A ->118A       -0.13172
    112A ->119A        0.58384
    112A ->120A       -0.37250
    113A ->121A        0.19730
    115A ->122A       -0.13598
    115A ->123A       -0.21131
    107B ->112B       -0.14220
    108B ->115B       -0.22161
    109B ->116B       -0.16098
    109B ->117B        0.12791
    110B ->118B       -0.25840
 
 Excited State  69:  6.126-A      5.6986 eV  217.57 nm  f=0.0004  <S**2>=9.133
    112A ->119A        0.12815
    112A ->120A       -0.11027
    102B ->111B       -0.16394
    106B ->112B        0.14977
    108B ->115B        0.85675
    108B ->116B       -0.18818
    108B ->118B        0.14288
 
 Excited State  70:  6.316-A      5.7156 eV  216.92 nm  f=0.0284  <S**2>=9.723
    112A ->119A       -0.16482
    112A ->120A        0.55512
    113A ->119A       -0.10171
    113A ->123A       -0.10938
    115A ->123A       -0.12323
    102B ->112B        0.11182
    106B ->112B       -0.11316
    109B ->115B       -0.12304
    109B ->116B       -0.35043
    109B ->117B        0.16999
    110B ->118B       -0.49094
    110B ->119B       -0.21805
 
 Excited State  71:  6.113-A      5.7334 eV  216.25 nm  f=0.0043  <S**2>=9.093
    112A ->119A        0.16991
    114A ->123A       -0.11204
    115A ->122A        0.58558
    115A ->123A        0.61785
    115A ->124A        0.15748
    107B ->112B       -0.11975
    110B ->118B       -0.24722
 
 Excited State  72:  6.265-A      5.7536 eV  215.49 nm  f=0.0044  <S**2>=9.564
    103A ->116A        0.15042
    108A ->117A        0.18355
    109A ->117A       -0.22629
    110A ->119A       -0.20717
    110A ->120A       -0.14408
    112A ->120A       -0.28494
    113A ->121A       -0.20182
    103B ->112B        0.13666
    105B ->112B       -0.10514
    106B ->112B       -0.30909
    106B ->114B       -0.22071
    107B ->112B        0.49173
    109B ->116B       -0.25468
    109B ->117B       -0.20342
    110B ->119B       -0.11509
 
 Excited State  73:  6.247-A      5.7669 eV  214.99 nm  f=0.0053  <S**2>=9.506
    108A ->117A        0.10552
    106B ->112B       -0.20254
    106B ->114B       -0.10693
    107B ->112B        0.20428
    109B ->115B        0.14319
    109B ->116B        0.58270
    109B ->117B        0.56788
    109B ->118B       -0.12964
    110B ->118B       -0.15365
    110B ->119B        0.13475
    110B ->120B       -0.10227
    110B ->121B        0.13479
 
 Excited State  74:  6.350-A      5.8108 eV  213.37 nm  f=0.0058  <S**2>=9.831
    110A ->119A       -0.10075
    112A ->120A        0.31395
    113A ->121A        0.51810
    113A ->122A       -0.16498
    113A ->126A        0.10045
    114A ->121A        0.23396
    114A ->123A       -0.10965
    107B ->112B        0.12381
    109B ->114B        0.10036
    109B ->117B       -0.18803
    109B ->118B        0.11013
    110B ->118B        0.16731
    110B ->119B        0.39761
    110B ->120B       -0.24533
    110B ->126B       -0.10813
 
 Excited State  75:  6.161-A      5.8496 eV  211.95 nm  f=0.0128  <S**2>=9.239
    102A ->116A        0.12353
    113A ->121A        0.10504
    113A ->123A        0.31442
    114A ->121A        0.12266
    114A ->122A        0.69761
    114A ->123A       -0.48052
    115A ->123A       -0.14555
    110B ->119B       -0.15810
    110B ->120B        0.15939
 
 Excited State  76:  6.157-A      5.8532 eV  211.82 nm  f=0.0077  <S**2>=9.226
    100A ->116A        0.16825
    101A ->116A        0.15406
    102A ->116A        0.49410
    103A ->116A        0.28522
    113A ->121A       -0.13931
    114A ->121A       -0.12340
    100B ->111B        0.30419
    101B ->111B        0.16965
    102B ->111B       -0.15917
    103B ->111B        0.26312
    104B ->112B       -0.24591
    105B ->112B       -0.13235
    106B ->112B        0.11976
    108B ->116B        0.12577
    108B ->117B       -0.18883
    110B ->119B        0.19962
    110B ->120B       -0.18856
 
 Excited State  77:  6.362-A      5.8635 eV  211.45 nm  f=0.0212  <S**2>=9.870
    103A ->116A        0.14168
    107A ->117A        0.14510
    111A ->119A        0.15939
    113A ->121A        0.43036
    113A ->122A        0.38282
    114A ->121A        0.13204
    114A ->123A        0.35095
    100B ->111B        0.21233
    103B ->111B        0.11551
    105B ->112B       -0.11816
    110B ->119B       -0.24547
    110B ->120B        0.37168
    110B ->121B        0.19295
 
 Excited State  78:  6.165-A      5.8679 eV  211.29 nm  f=0.0196  <S**2>=9.251
    102A ->116A       -0.13375
    111A ->119A        0.31511
    112A ->121A        0.10119
    113A ->120A        0.11669
    113A ->121A       -0.14954
    113A ->122A        0.36839
    113A ->123A        0.14808
    114A ->122A        0.25351
    114A ->123A        0.17950
    109B ->116B       -0.16000
    109B ->117B       -0.11937
    109B ->118B       -0.16438
    110B ->118B       -0.30234
    110B ->119B        0.42409
    110B ->120B       -0.25790
    110B ->121B        0.16628
 
 Excited State  79:  6.163-A      5.8800 eV  210.86 nm  f=0.0029  <S**2>=9.245
    100A ->116A        0.18918
    102A ->116A        0.54918
    103A ->116A       -0.34875
    107A ->117A       -0.24168
    108A ->117A       -0.28515
    113A ->121A        0.11120
    113A ->122A        0.10033
    114A ->123A        0.13767
    101B ->111B        0.13543
    102B ->111B        0.23261
    104B ->112B        0.27038
    107B ->112B        0.10341
    108B ->116B       -0.15435
    108B ->117B        0.20535
 
 Excited State  80:  6.408-A      5.8866 eV  210.62 nm  f=0.0001  <S**2>=10.016
    102A ->116A       -0.43531
    107A ->117A       -0.16313
    108A ->117A       -0.20564
    113A ->122A       -0.11190
    114A ->123A       -0.14366
     99B ->111B        0.11343
    100B ->111B        0.64729
    101B ->111B        0.24003
    102B ->111B        0.16256
    103B ->111B        0.12605
    104B ->111B       -0.10828
    104B ->112B        0.10688
    108B ->117B       -0.10759
 
 Excited State  81:  6.322-A      5.9021 eV  210.07 nm  f=0.0022  <S**2>=9.743
    103A ->116A       -0.10629
    111A ->119A        0.86836
    113A ->122A       -0.25381
    114A ->122A       -0.17142
    114A ->123A       -0.20921
 
 Excited State  82:  6.203-A      5.9144 eV  209.63 nm  f=0.0061  <S**2>=9.369
    104A ->118A        0.10138
    105A ->117A       -0.11573
    106A ->117A        0.16764
    107A ->117A        0.54494
    107A ->118A       -0.14410
    108A ->117A        0.30142
    108A ->118A       -0.16690
    111A ->121A        0.10308
    114A ->122A       -0.12007
    100B ->111B        0.24031
    101B ->111B        0.12182
    102B ->111B        0.19258
    104B ->112B        0.11553
    104B ->113B       -0.11206
    105B ->112B        0.14979
    108B ->116B       -0.31627
    108B ->117B        0.17805
    108B ->118B       -0.17460
 
 Excited State  83:  6.148-A      5.9237 eV  209.30 nm  f=0.0120  <S**2>=9.198
    103A ->116A        0.18337
    106A ->117A       -0.12973
    107A ->117A       -0.38060
    111A ->119A        0.14620
    102B ->111B       -0.12743
    103B ->112B       -0.19336
    104B ->112B       -0.17209
    104B ->113B       -0.15237
    105B ->112B        0.30844
    106B ->112B       -0.14439
    106B ->113B        0.19916
    107B ->113B        0.44025
    108B ->116B       -0.24384
    108B ->117B        0.30810
    110B ->120B        0.15947
 
 Excited State  84:  6.145-A      5.9399 eV  208.73 nm  f=0.0138  <S**2>=9.190
    111A ->119A       -0.12557
    113A ->122A       -0.32408
    114A ->122A       -0.33055
    114A ->123A       -0.22120
    115A ->124A        0.24464
    109B ->117B       -0.11193
    109B ->118B       -0.26965
    110B ->118B       -0.15087
    110B ->119B        0.15695
    110B ->120B        0.30601
    110B ->121B        0.48030
 
 Excited State  85:  6.108-A      5.9493 eV  208.40 nm  f=0.0022  <S**2>=9.075
    101A ->116A        0.11841
    113A ->122A        0.52779
    113A ->123A        0.26607
    114A ->122A       -0.36081
    114A ->123A       -0.42100
    114A ->124A       -0.17601
    115A ->124A        0.21121
    100B ->111B       -0.10420
    108B ->116B        0.16377
    108B ->117B       -0.14157
    110B ->120B       -0.12913
 
 Excited State  86:  6.189-A      5.9644 eV  207.87 nm  f=0.0091  <S**2>=9.326
    101A ->116A        0.10286
    103A ->116A       -0.16327
    111A ->120A       -0.13365
    113A ->122A       -0.18993
    114A ->122A        0.11284
    114A ->123A        0.16861
    102B ->112B       -0.12205
    103B ->112B       -0.27879
    104B ->112B        0.15289
    105B ->112B        0.29225
    106B ->112B       -0.25883
    106B ->113B        0.11373
    107B ->113B        0.22607
    107B ->114B        0.11080
    108B ->115B        0.13040
    108B ->116B        0.39389
    108B ->117B       -0.38218
    110B ->120B        0.15834
 
 Excited State  87:  6.239-A      5.9760 eV  207.47 nm  f=0.0237  <S**2>=9.480
    101A ->116A        0.17738
    107A ->117A        0.13451
    108A ->117A       -0.17948
    111A ->120A        0.24854
    112A ->120A       -0.10387
    113A ->121A        0.16450
    113A ->122A       -0.16134
    114A ->123A        0.11421
    114A ->124A        0.10721
    115A ->122A       -0.11408
    115A ->124A        0.38359
    102B ->112B       -0.14923
    103B ->112B       -0.12485
    106B ->112B       -0.10415
    107B ->113B        0.22192
    109B ->118B       -0.22154
    110B ->119B       -0.22362
    110B ->120B       -0.37456
    110B ->121B       -0.17697
    110B ->123B       -0.11832
    110B ->126B        0.11812
 
 Excited State  88:  6.331-A      5.9821 eV  207.26 nm  f=0.0056  <S**2>=9.769
    104A ->117A       -0.12150
    111A ->119A       -0.11826
    111A ->120A        0.84371
    115A ->124A       -0.24634
    104B ->112B        0.13261
    105B ->112B        0.11913
    108B ->117B       -0.22337
 
 Excited State  89:  6.261-A      6.0059 eV  206.44 nm  f=0.0028  <S**2>=9.551
    101A ->116A       -0.12568
    104A ->117A       -0.10834
    106A ->117A       -0.22082
    108A ->117A       -0.13418
    108A ->118A       -0.35134
    109A ->118A        0.49697
    110A ->118A        0.13717
    111A ->120A       -0.14929
    111A ->121A        0.11514
    101B ->112B       -0.14141
    101B ->113B       -0.17428
    102B ->112B        0.10176
    103B ->112B        0.15502
    103B ->113B        0.14690
    104B ->113B       -0.14429
    106B ->112B        0.10345
    106B ->113B       -0.13090
    107B ->113B        0.17320
    108B ->116B        0.33941
    108B ->117B        0.10191
 
 Excited State  90:  6.212-A      6.0116 eV  206.24 nm  f=0.0099  <S**2>=9.397
    101A ->116A        0.26828
    104A ->117A       -0.13828
    106A ->117A       -0.17226
    107A ->117A       -0.10460
    114A ->122A        0.16201
    114A ->123A        0.10359
    115A ->124A        0.45432
    102B ->112B        0.24012
    103B ->112B        0.13433
    104B ->112B        0.12639
    108B ->116B       -0.28634
    108B ->117B       -0.37933
    109B ->118B        0.27531
    110B ->120B        0.12892
    110B ->121B       -0.10615
 
 Excited State  91:  6.147-A      6.0220 eV  205.88 nm  f=0.0063  <S**2>=9.198
    101A ->116A       -0.33576
    102A ->116A        0.12294
    105A ->117A        0.10472
    106A ->117A        0.14120
    107A ->117A       -0.14363
    108A ->117A        0.13298
    108A ->118A        0.11898
    109A ->118A       -0.30970
    110A ->119A        0.13496
    111A ->120A        0.14178
    115A ->124A        0.41131
    100B ->111B        0.11181
    101B ->112B       -0.11482
    101B ->113B       -0.12334
    103B ->113B        0.14976
    108B ->116B        0.41050
    108B ->117B        0.26098
    109B ->118B        0.12968
    110B ->121B       -0.10565
 
 Excited State  92:  6.221-A      6.0291 eV  205.64 nm  f=0.0183  <S**2>=9.425
    101A ->116A        0.28127
    102A ->116A       -0.12302
    103A ->116A       -0.10779
    104A ->117A        0.12460
    105A ->117A       -0.12831
    107A ->117A        0.14168
    108A ->117A       -0.10982
    109A ->118A        0.20095
    110A ->119A       -0.10937
    111A ->120A        0.26882
    112A ->119A        0.10185
    113A ->121A       -0.15990
    115A ->124A        0.14245
    101B ->113B        0.11789
    102B ->112B       -0.11707
    103B ->113B       -0.15394
    104B ->112B       -0.12585
    105B ->113B        0.10061
    106B ->113B        0.10107
    107B ->113B       -0.11349
    108B ->116B        0.16026
    108B ->117B        0.39180
    109B ->118B        0.29591
    110B ->119B        0.15212
    110B ->120B        0.19472
 
 Excited State  93:  6.256-A      6.0324 eV  205.53 nm  f=0.0018  <S**2>=9.534
    101A ->116A        0.36523
    106A ->118A        0.11355
    107A ->118A       -0.10191
    108A ->117A        0.13018
    109A ->118A       -0.30812
    101B ->111B        0.13407
    102B ->111B        0.10686
    102B ->112B        0.19055
    103B ->112B        0.35879
    104B ->113B       -0.11659
    106B ->112B        0.27865
    107B ->113B        0.19284
    108B ->116B        0.25307
    109B ->118B       -0.26166
    110B ->121B       -0.20260
 
 Excited State  94:  6.222-A      6.0518 eV  204.87 nm  f=0.0094  <S**2>=9.430
    101A ->116A        0.11231
    105A ->117A        0.12632
    107A ->117A       -0.11322
    108A ->117A        0.12790
    109A ->118A        0.11346
    103B ->112B        0.13710
    105B ->112B        0.12370
    106B ->113B        0.11646
    107B ->113B       -0.15216
    108B ->116B        0.14233
    109B ->118B        0.31083
    110B ->119B       -0.29271
    110B ->120B       -0.38650
    110B ->121B        0.53169
    110B ->123B       -0.10316
 
 Excited State  95:  6.265-A      6.0577 eV  204.67 nm  f=0.0169  <S**2>=9.562
    101A ->116A       -0.33574
    103A ->116A       -0.15751
    104A ->117A        0.18380
    104A ->118A       -0.12639
    105A ->117A        0.19384
    106A ->117A        0.14002
    107A ->117A       -0.13530
    108A ->117A        0.17749
    108A ->118A       -0.13903
    109A ->118A        0.34047
    111A ->121A       -0.15352
    112A ->121A        0.16761
    115A ->124A        0.24294
    101B ->112B        0.15190
    102B ->111B        0.10418
    103B ->112B        0.17698
    103B ->113B       -0.15757
    104B ->112B       -0.11338
    106B ->112B        0.15636
    106B ->113B        0.21504
    108B ->116B       -0.10776
    108B ->117B       -0.14558
    109B ->118B       -0.16770
    109B ->119B        0.10154
    110B ->121B       -0.14748
 
 Excited State  96:  6.273-A      6.0652 eV  204.42 nm  f=0.0130  <S**2>=9.588
    101A ->116A       -0.24922
    103A ->116A       -0.12479
    105A ->117A       -0.15184
    107A ->117A        0.16862
    108A ->117A       -0.19074
    109A ->118A       -0.27639
    109A ->119A       -0.11908
    102B ->112B        0.10959
    105B ->112B       -0.23283
    106B ->112B        0.17721
    106B ->113B        0.11449
    107B ->112B        0.10468
    107B ->113B        0.49179
    107B ->115B       -0.13108
    108B ->117B       -0.10008
    109B ->118B        0.28053
    110B ->121B        0.25071
 
 Excited State  97:  6.395-A      6.0815 eV  203.87 nm  f=0.0224  <S**2>=9.974
    101A ->116A       -0.24325
    104A ->117A       -0.29139
    104A ->118A        0.12344
    108A ->117A       -0.15173
    111A ->121A        0.19935
    112A ->121A       -0.15984
    115A ->124A        0.10448
    100B ->112B       -0.12085
    101B ->112B        0.36072
    101B ->113B        0.28558
    102B ->113B       -0.25105
    103B ->113B       -0.20706
    104B ->112B        0.15798
    104B ->113B       -0.12407
    105B ->112B       -0.14104
    105B ->113B        0.15789
    106B ->113B        0.18343
    107B ->113B       -0.14924
    108B ->118B       -0.16150
    109B ->119B       -0.12194
    110B ->119B        0.10418
 
 Excited State  98:  6.296-A      6.1194 eV  202.61 nm  f=0.0009  <S**2>=9.661
    110A ->119A        0.35854
    110A ->120A       -0.17134
    112A ->119A       -0.12210
    113A ->121A        0.14417
    113A ->122A       -0.12586
    113A ->123A        0.39101
    113A ->124A        0.20916
    113A ->126A       -0.11175
    114A ->123A        0.17334
    114A ->124A        0.21623
    115A ->124A       -0.12986
    115A ->125A       -0.25200
     99B ->111B       -0.12069
    109B ->118B        0.34585
    109B ->119B       -0.12406
    110B ->118B       -0.10596
    110B ->119B        0.16523
    110B ->120B        0.10050
    110B ->122B        0.16464
    110B ->123B       -0.17747
 
 Excited State  99:  6.196-A      6.1387 eV  201.97 nm  f=0.0068  <S**2>=9.348
    105A ->117A        0.10704
    106A ->117A       -0.14173
    108A ->118A       -0.14290
    110A ->119A        0.54203
    110A ->120A       -0.30898
    112A ->119A        0.10171
    112A ->121A       -0.12438
    113A ->123A       -0.21094
    114A ->122A        0.10619
    114A ->124A       -0.27223
    115A ->125A       -0.26076
    106B ->113B       -0.14814
    106B ->114B       -0.12683
    109B ->118B       -0.15973
    110B ->121B        0.12618
    110B ->122B       -0.12766
 
 Excited State 100:  6.288-A      6.1464 eV  201.72 nm  f=0.0079  <S**2>=9.636
    100A ->116A        0.14029
    104A ->118A        0.11004
    110A ->119A        0.18203
    110A ->120A       -0.12211
    112A ->121A        0.42465
    112A ->124A       -0.11549
    113A ->123A        0.17645
    113A ->124A       -0.17163
    114A ->124A        0.14847
    115A ->125A        0.16908
     99B ->111B        0.27999
    109B ->118B        0.11226
    109B ->119B        0.43451
    109B ->120B       -0.20320
    110B ->119B       -0.12853
    110B ->121B       -0.15206
 SavETr:  write IOETrn=   770 NScale= 10 NData=  16 NLR=1 NState=  100 LETran=    1810.

 **********************************************************************

            Population analysis using the SCF Density.

 **********************************************************************

 Orbital symmetries:
 Alpha Orbitals:
       Occupied  (A) (A) (A) (A) (A) (A) (A) (A) (A) (A) (A) (A)
                 (A) (A) (A) (A) (A) (A) (A) (A) (A) (A) (A) (A)
                 (A) (A) (A) (A) (A) (A) (A) (A) (A) (A) (A) (A)
                 (A) (A) (A) (A) (A) (A) (A) (A) (A) (A) (A) (A)
                 (A) (A) (A) (A) (A) (A) (A) (A) (A) (A) (A) (A)
                 (A) (A) (A) (A) (A) (A) (A) (A) (A) (A) (A) (A)
                 (A) (A) (A) (A) (A) (A) (A) (A) (A) (A) (A) (A)
                 (A) (A) (A) (A) (A) (A) (A) (A) (A) (A) (A) (A)
                 (A) (A) (A) (A) (A) (A) (A) (A) (A) (A) (A) (A)
                 (A) (A) (A) (A) (A) (A) (A)
       Virtual   (A) (A) (A) (A) (A) (A) (A) (A) (A) (A) (A) (A)
                 (A) (A) (A) (A) (A) (A) (A) (A) (A) (A) (A) (A)
                 (A) (A) (A) (A) (A) (A) (A) (A) (A) (A) (A) (A)
                 (A) (A) (A) (A) (A) (A) (A) (A) (A) (A) (A) (A)
                 (A) (A) (A) (A) (A) (A) (A) (A) (A) (A) (A) (A)
                 (A) (A) (A) (A) (A) (A) (A) (A) (A) (A) (A) (A)
                 (A) (A) (A) (A) (A) (A) (A) (A) (A) (A) (A) (A)
                 (A) (A) (A) (A) (A) (A) (A) (A) (A) (A) (A) (A)
                 (A) (A) (A) (A) (A) (A) (A) (A) (A) (A) (A) (A)
                 (A) (A) (A) (A) (A) (A) (A) (A) (A) (A) (A) (A)
                 (A) (A) (A) (A) (A) (A) (A) (A) (A) (A) (A) (A)
                 (A) (A) (A) (A) (A) (A) (A) (A) (A) (A) (A) (A)
                 (A) (A) (A) (A) (A) (A) (A) (A) (A) (A) (A) (A)
                 (A) (A) (A) (A) (A) (A) (A) (A) (A) (A) (A) (A)
                 (A) (A) (A) (A) (A) (A) (A) (A) (A) (A) (A) (A)
                 (A) (A) (A) (A) (A) (A) (A) (A) (A) (A) (A) (A)
                 (A) (A) (A) (A) (A) (A) (A) (A) (A) (A) (A) (A)
                 (A) (A) (A) (A) (A) (A) (A) (A) (A) (A) (A) (A)
                 (A) (A) (A) (A) (A) (A) (A) (A) (A) (A) (A) (A)
                 (A) (A) (A) (A) (A) (A) (A) (A) (A) (A) (A) (A)
                 (A) (A) (A) (A) (A) (A) (A) (A) (A) (A) (A) (A)
                 (A) (A) (A) (A) (A) (A) (A) (A) (A) (A) (A) (A)
                 (A) (A) (A) (A) (A) (A) (A) (A) (A) (A) (A) (A)
                 (A) (A) (A) (A) (A) (A) (A) (A) (A) (A) (A) (A)
                 (A) (A) (A) (A) (A) (A) (A) (A) (A) (A) (A) (A)
                 (A) (A) (A) (A) (A) (A) (A) (A) (A) (A) (A) (A)
                 (A) (A) (A) (A) (A) (A) (A) (A) (A) (A) (A) (A)
                 (A) (A) (A) (A) (A) (A) (A) (A) (A) (A) (A) (A)
                 (A) (A) (A) (A) (A) (A) (A) (A) (A) (A) (A) (A)
                 (A) (A) (A) (A) (A) (A) (A) (A) (A) (A) (A) (A)
                 (A) (A) (A) (A) (A) (A) (A) (A) (A) (A) (A) (A)
                 (A) (A) (A) (A) (A) (A) (A) (A) (A) (A) (A) (A)
                 (A) (A) (A) (A) (A) (A) (A) (A) (A) (A) (A) (A)
                 (A) (A) (A) (A) (A) (A) (A) (A) (A) (A) (A) (A)
                 (A) (A) (A) (A) (A) (A) (A) (A) (A) (A) (A) (A)
                 (A) (A) (A) (A) (A) (A) (A) (A) (A) (A) (A) (A)
                 (A) (A) (A) (A) (A) (A) (A) (A) (A) (A) (A) (A)
                 (A) (A) (A) (A) (A) (A) (A) (A) (A) (A) (A) (A)
                 (A) (A) (A) (A) (A) (A) (A) (A) (A) (A) (A) (A)
                 (A) (A) (A) (A) (A) (A) (A) (A) (A) (A) (A) (A)
                 (A) (A) (A) (A) (A) (A) (A) (A) (A) (A) (A) (A)
                 (A) (A) (A) (A) (A) (A) (A) (A) (A) (A) (A) (A)
                 (A) (A) (A) (A) (A) (A) (A) (A) (A) (A) (A) (A)
                 (A) (A) (A) (A) (A) (A) (A) (A) (A) (A) (A) (A)
                 (A) (A) (A) (A) (A) (A) (A) (A) (A) (A) (A) (A)
                 (A) (A) (A) (A) (A) (A) (A) (A) (A) (A) (A) (A)
                 (A) (A) (A) (A) (A) (A) (A) (A) (A) (A) (A) (A)
                 (A) (A) (A) (A) (A) (A) (A) (A) (A) (A) (A) (A)
                 (A) (A) (A) (A) (A) (A) (A) (A) (A) (A) (A) (A)
                 (A) (A) (A) (A) (A) (A) (A) (A) (A) (A) (A) (A)
                 (A) (A) (A) (A) (A) (A) (A) (A) (A) (A) (A) (A)
                 (A) (A) (A) (A) (A) (A) (A) (A) (A) (A) (A) (A)
                 (A) (A) (A) (A) (A) (A) (A) (A) (A) (A) (A) (A)
                 (A) (A) (A) (A) (A) (A) (A) (A) (A) (A) (A) (A)
                 (A) (A) (A) (A) (A) (A) (A) (A) (A) (A) (A) (A)
                 (A) (A) (A) (A) (A) (A) (A) (A) (A) (A) (A) (A)
                 (A) (A) (A) (A) (A) (A) (A) (A) (A) (A) (A) (A)
                 (A) (A) (A) (A) (A) (A) (A) (A) (A) (A) (A) (A)
                 (A) (A) (A) (A) (A) (A) (A) (A) (A) (A) (A) (A)
                 (A) (A) (A) (A) (A) (A) (A) (A) (A) (A) (A) (A)
                 (A) (A) (A) (A) (A) (A) (A) (A) (A) (A) (A) (A)
                 (A) (A) (A) (A) (A) (A) (A) (A) (A) (A) (A) (A)
                 (A) (A) (A) (A) (A) (A) (A) (A) (A) (A) (A) (A)
                 (A) (A) (A) (A) (A) (A) (A) (A) (A) (A) (A) (A)
                 (A) (A) (A) (A) (A) (A) (A) (A) (A) (A) (A) (A)
                 (A) (A) (A) (A) (A) (A) (A) (A) (A) (A) (A) (A)
                 (A) (A) (A) (A) (A) (A) (A) (A) (A) (A) (A) (A)
                 (A) (A) (A) (A) (A) (A) (A) (A) (A) (A) (A) (A)
                 (A) (A) (A) (A) (A) (A) (A) (A) (A) (A) (A) (A)
                 (A) (A) (A) (A)
 Beta  Orbitals:
       Occupied  (A) (A) (A) (A) (A) (A) (A) (A) (A) (A) (A) (A)
                 (A) (A) (A) (A) (A) (A) (A) (A) (A) (A) (A) (A)
                 (A) (A) (A) (A) (A) (A) (A) (A) (A) (A) (A) (A)
                 (A) (A) (A) (A) (A) (A) (A) (A) (A) (A) (A) (A)
                 (A) (A) (A) (A) (A) (A) (A) (A) (A) (A) (A) (A)
                 (A) (A) (A) (A) (A) (A) (A) (A) (A) (A) (A) (A)
                 (A) (A) (A) (A) (A) (A) (A) (A) (A) (A) (A) (A)
                 (A) (A) (A) (A) (A) (A) (A) (A) (A) (A) (A) (A)
                 (A) (A) (A) (A) (A) (A) (A) (A) (A) (A) (A) (A)
                 (A) (A)
       Virtual   (A) (A) (A) (A) (A) (A) (A) (A) (A) (A) (A) (A)
                 (A) (A) (A) (A) (A) (A) (A) (A) (A) (A) (A) (A)
                 (A) (A) (A) (A) (A) (A) (A) (A) (A) (A) (A) (A)
                 (A) (A) (A) (A) (A) (A) (A) (A) (A) (A) (A) (A)
                 (A) (A) (A) (A) (A) (A) (A) (A) (A) (A) (A) (A)
                 (A) (A) (A) (A) (A) (A) (A) (A) (A) (A) (A) (A)
                 (A) (A) (A) (A) (A) (A) (A) (A) (A) (A) (A) (A)
                 (A) (A) (A) (A) (A) (A) (A) (A) (A) (A) (A) (A)
                 (A) (A) (A) (A) (A) (A) (A) (A) (A) (A) (A) (A)
                 (A) (A) (A) (A) (A) (A) (A) (A) (A) (A) (A) (A)
                 (A) (A) (A) (A) (A) (A) (A) (A) (A) (A) (A) (A)
                 (A) (A) (A) (A) (A) (A) (A) (A) (A) (A) (A) (A)
                 (A) (A) (A) (A) (A) (A) (A) (A) (A) (A) (A) (A)
                 (A) (A) (A) (A) (A) (A) (A) (A) (A) (A) (A) (A)
                 (A) (A) (A) (A) (A) (A) (A) (A) (A) (A) (A) (A)
                 (A) (A) (A) (A) (A) (A) (A) (A) (A) (A) (A) (A)
                 (A) (A) (A) (A) (A) (A) (A) (A) (A) (A) (A) (A)
                 (A) (A) (A) (A) (A) (A) (A) (A) (A) (A) (A) (A)
                 (A) (A) (A) (A) (A) (A) (A) (A) (A) (A) (A) (A)
                 (A) (A) (A) (A) (A) (A) (A) (A) (A) (A) (A) (A)
                 (A) (A) (A) (A) (A) (A) (A) (A) (A) (A) (A) (A)
                 (A) (A) (A) (A) (A) (A) (A) (A) (A) (A) (A) (A)
                 (A) (A) (A) (A) (A) (A) (A) (A) (A) (A) (A) (A)
                 (A) (A) (A) (A) (A) (A) (A) (A) (A) (A) (A) (A)
                 (A) (A) (A) (A) (A) (A) (A) (A) (A) (A) (A) (A)
                 (A) (A) (A) (A) (A) (A) (A) (A) (A) (A) (A) (A)
                 (A) (A) (A) (A) (A) (A) (A) (A) (A) (A) (A) (A)
                 (A) (A) (A) (A) (A) (A) (A) (A) (A) (A) (A) (A)
                 (A) (A) (A) (A) (A) (A) (A) (A) (A) (A) (A) (A)
                 (A) (A) (A) (A) (A) (A) (A) (A) (A) (A) (A) (A)
                 (A) (A) (A) (A) (A) (A) (A) (A) (A) (A) (A) (A)
                 (A) (A) (A) (A) (A) (A) (A) (A) (A) (A) (A) (A)
                 (A) (A) (A) (A) (A) (A) (A) (A) (A) (A) (A) (A)
                 (A) (A) (A) (A) (A) (A) (A) (A) (A) (A) (A) (A)
                 (A) (A) (A) (A) (A) (A) (A) (A) (A) (A) (A) (A)
                 (A) (A) (A) (A) (A) (A) (A) (A) (A) (A) (A) (A)
                 (A) (A) (A) (A) (A) (A) (A) (A) (A) (A) (A) (A)
                 (A) (A) (A) (A) (A) (A) (A) (A) (A) (A) (A) (A)
                 (A) (A) (A) (A) (A) (A) (A) (A) (A) (A) (A) (A)
                 (A) (A) (A) (A) (A) (A) (A) (A) (A) (A) (A) (A)
                 (A) (A) (A) (A) (A) (A) (A) (A) (A) (A) (A) (A)
                 (A) (A) (A) (A) (A) (A) (A) (A) (A) (A) (A) (A)
                 (A) (A) (A) (A) (A) (A) (A) (A) (A) (A) (A) (A)
                 (A) (A) (A) (A) (A) (A) (A) (A) (A) (A) (A) (A)
                 (A) (A) (A) (A) (A) (A) (A) (A) (A) (A) (A) (A)
                 (A) (A) (A) (A) (A) (A) (A) (A) (A) (A) (A) (A)
                 (A) (A) (A) (A) (A) (A) (A) (A) (A) (A) (A) (A)
                 (A) (A) (A) (A) (A) (A) (A) (A) (A) (A) (A) (A)
                 (A) (A) (A) (A) (A) (A) (A) (A) (A) (A) (A) (A)
                 (A) (A) (A) (A) (A) (A) (A) (A) (A) (A) (A) (A)
                 (A) (A) (A) (A) (A) (A) (A) (A) (A) (A) (A) (A)
                 (A) (A) (A) (A) (A) (A) (A) (A) (A) (A) (A) (A)
                 (A) (A) (A) (A) (A) (A) (A) (A) (A) (A) (A) (A)
                 (A) (A) (A) (A) (A) (A) (A) (A) (A) (A) (A) (A)
                 (A) (A) (A) (A) (A) (A) (A) (A) (A) (A) (A) (A)
                 (A) (A) (A) (A) (A) (A) (A) (A) (A) (A) (A) (A)
                 (A) (A) (A) (A) (A) (A) (A) (A) (A) (A) (A) (A)
                 (A) (A) (A) (A) (A) (A) (A) (A) (A) (A) (A) (A)
                 (A) (A) (A) (A) (A) (A) (A) (A) (A) (A) (A) (A)
                 (A) (A) (A) (A) (A) (A) (A) (A) (A) (A) (A) (A)
                 (A) (A) (A) (A) (A) (A) (A) (A) (A) (A) (A) (A)
                 (A) (A) (A) (A) (A) (A) (A) (A) (A) (A) (A) (A)
                 (A) (A) (A) (A) (A) (A) (A) (A) (A) (A) (A) (A)
                 (A) (A) (A) (A) (A) (A) (A) (A) (A) (A) (A) (A)
                 (A) (A) (A) (A) (A) (A) (A) (A) (A) (A) (A) (A)
                 (A) (A) (A) (A) (A) (A) (A) (A) (A) (A) (A) (A)
                 (A) (A) (A) (A) (A) (A) (A) (A) (A) (A) (A) (A)
                 (A) (A) (A) (A) (A) (A) (A) (A) (A) (A) (A) (A)
                 (A) (A) (A) (A) (A) (A) (A) (A) (A) (A) (A) (A)
                 (A) (A) (A) (A) (A) (A) (A) (A) (A)
 The electronic state is 6-A.
 Alpha  occ. eigenvalues -- -235.50154 -27.36331 -23.44644 -23.44516 -23.44471
 Alpha  occ. eigenvalues --  -19.25583 -19.24769 -19.23474 -14.46308 -14.46222
 Alpha  occ. eigenvalues --  -14.42186 -14.41993 -14.40258 -14.40187 -10.36997
 Alpha  occ. eigenvalues --  -10.32754 -10.32666 -10.31852 -10.31700 -10.31262
 Alpha  occ. eigenvalues --  -10.29795 -10.28059 -10.27642 -10.27596 -10.27404
 Alpha  occ. eigenvalues --  -10.27243 -10.27107 -10.27074 -10.27003 -10.26980
 Alpha  occ. eigenvalues --  -10.26770 -10.26746 -10.26181  -3.31727  -2.18761
 Alpha  occ. eigenvalues --   -2.18606  -2.18461  -1.15509  -1.14421  -1.13556
 Alpha  occ. eigenvalues --   -1.11083  -1.10957  -1.06652  -1.04075  -0.98331
 Alpha  occ. eigenvalues --   -0.97728  -0.90804  -0.89928  -0.89066  -0.87455
 Alpha  occ. eigenvalues --   -0.83827  -0.83492  -0.80696  -0.79692  -0.77540
 Alpha  occ. eigenvalues --   -0.75138  -0.73504  -0.71039  -0.70197  -0.69466
 Alpha  occ. eigenvalues --   -0.69124  -0.66933  -0.66744  -0.65961  -0.64653
 Alpha  occ. eigenvalues --   -0.63919  -0.62058  -0.61278  -0.60570  -0.59347
 Alpha  occ. eigenvalues --   -0.58034  -0.56433  -0.56170  -0.55820  -0.55657
 Alpha  occ. eigenvalues --   -0.55183  -0.54263  -0.53519  -0.53031  -0.52621
 Alpha  occ. eigenvalues --   -0.52391  -0.51815  -0.51489  -0.51372  -0.51117
 Alpha  occ. eigenvalues --   -0.50653  -0.49746  -0.49088  -0.48593  -0.48394
 Alpha  occ. eigenvalues --   -0.48226  -0.47527  -0.46879  -0.46230  -0.45498
 Alpha  occ. eigenvalues --   -0.45345  -0.44968  -0.43767  -0.43702  -0.42282
 Alpha  occ. eigenvalues --   -0.41457  -0.39765  -0.39610  -0.38457  -0.38328
 Alpha  occ. eigenvalues --   -0.37638  -0.37185  -0.36742  -0.35851  -0.34797
 Alpha  occ. eigenvalues --   -0.33178  -0.32292  -0.30895  -0.30668  -0.29881
 Alpha virt. eigenvalues --   -0.15400  -0.12725  -0.11347  -0.09250  -0.08927
 Alpha virt. eigenvalues --   -0.07321  -0.06478  -0.06032  -0.04884  -0.04241
 Alpha virt. eigenvalues --   -0.03701  -0.03456  -0.02810  -0.02504  -0.02082
 Alpha virt. eigenvalues --   -0.01841  -0.01568  -0.01085  -0.00507  -0.00398
 Alpha virt. eigenvalues --    0.00144   0.00402   0.00661   0.00793   0.00981
 Alpha virt. eigenvalues --    0.01470   0.02215   0.02342   0.02489   0.02785
 Alpha virt. eigenvalues --    0.02835   0.03224   0.03416   0.03955   0.04015
 Alpha virt. eigenvalues --    0.04092   0.04267   0.04585   0.04876   0.05556
 Alpha virt. eigenvalues --    0.05957   0.06357   0.06468   0.06579   0.07259
 Alpha virt. eigenvalues --    0.07546   0.07661   0.07979   0.08064   0.08590
 Alpha virt. eigenvalues --    0.08823   0.09014   0.09250   0.09576   0.09693
 Alpha virt. eigenvalues --    0.10035   0.10285   0.10668   0.10917   0.11279
 Alpha virt. eigenvalues --    0.11512   0.11820   0.12045   0.12230   0.12262
 Alpha virt. eigenvalues --    0.12423   0.12588   0.13009   0.13174   0.13346
 Alpha virt. eigenvalues --    0.13545   0.13657   0.13920   0.14245   0.14451
 Alpha virt. eigenvalues --    0.14660   0.14811   0.14986   0.15146   0.15317
 Alpha virt. eigenvalues --    0.15679   0.15927   0.16018   0.16080   0.16296
 Alpha virt. eigenvalues --    0.16373   0.16729   0.16959   0.17016   0.17185
 Alpha virt. eigenvalues --    0.17575   0.17770   0.17944   0.18122   0.18423
 Alpha virt. eigenvalues --    0.18555   0.18788   0.19448   0.19705   0.19792
 Alpha virt. eigenvalues --    0.19962   0.20246   0.20374   0.20710   0.20903
 Alpha virt. eigenvalues --    0.20953   0.21164   0.21451   0.21775   0.22138
 Alpha virt. eigenvalues --    0.22306   0.22703   0.22946   0.23135   0.23398
 Alpha virt. eigenvalues --    0.23624   0.23777   0.24147   0.24788   0.24866
 Alpha virt. eigenvalues --    0.25059   0.25120   0.25373   0.25667   0.26075
 Alpha virt. eigenvalues --    0.26339   0.26419   0.26768   0.26938   0.27411
 Alpha virt. eigenvalues --    0.27584   0.28020   0.28149   0.28518   0.28906
 Alpha virt. eigenvalues --    0.29255   0.29476   0.29792   0.30159   0.30394
 Alpha virt. eigenvalues --    0.30508   0.30966   0.31285   0.31388   0.31759
 Alpha virt. eigenvalues --    0.31926   0.32702   0.33169   0.33565   0.33918
 Alpha virt. eigenvalues --    0.34101   0.34260   0.34523   0.35174   0.35488
 Alpha virt. eigenvalues --    0.35639   0.36205   0.36405   0.37229   0.37613
 Alpha virt. eigenvalues --    0.37989   0.38588   0.38630   0.39374   0.39573
 Alpha virt. eigenvalues --    0.40012   0.40485   0.40737   0.41244   0.41735
 Alpha virt. eigenvalues --    0.42116   0.42556   0.42959   0.43369   0.43469
 Alpha virt. eigenvalues --    0.43654   0.44206   0.44376   0.44973   0.45305
 Alpha virt. eigenvalues --    0.45487   0.45691   0.46385   0.46458   0.46847
 Alpha virt. eigenvalues --    0.47195   0.47325   0.47846   0.48233   0.48890
 Alpha virt. eigenvalues --    0.49219   0.49454   0.49786   0.49850   0.49998
 Alpha virt. eigenvalues --    0.51005   0.51482   0.52100   0.52351   0.53010
 Alpha virt. eigenvalues --    0.53215   0.53821   0.53960   0.54600   0.55385
 Alpha virt. eigenvalues --    0.55715   0.55946   0.56259   0.56569   0.56697
 Alpha virt. eigenvalues --    0.57472   0.57538   0.57801   0.58297   0.58856
 Alpha virt. eigenvalues --    0.59052   0.59402   0.59642   0.60083   0.60468
 Alpha virt. eigenvalues --    0.60644   0.61332   0.61493   0.61737   0.62230
 Alpha virt. eigenvalues --    0.62606   0.62828   0.62974   0.63603   0.63660
 Alpha virt. eigenvalues --    0.64101   0.64479   0.64849   0.65125   0.65445
 Alpha virt. eigenvalues --    0.65724   0.65999   0.66507   0.66869   0.67305
 Alpha virt. eigenvalues --    0.67570   0.67868   0.68218   0.68742   0.69419
 Alpha virt. eigenvalues --    0.70002   0.70364   0.70716   0.71160   0.71610
 Alpha virt. eigenvalues --    0.71896   0.72443   0.73000   0.73318   0.73891
 Alpha virt. eigenvalues --    0.74493   0.74532   0.75064   0.75191   0.75488
 Alpha virt. eigenvalues --    0.75679   0.76218   0.76899   0.77374   0.77467
 Alpha virt. eigenvalues --    0.77854   0.78309   0.79152   0.79665   0.80187
 Alpha virt. eigenvalues --    0.80545   0.80927   0.81126   0.81339   0.82391
 Alpha virt. eigenvalues --    0.83506   0.83845   0.84285   0.84617   0.84903
 Alpha virt. eigenvalues --    0.85499   0.85916   0.86604   0.87084   0.87496
 Alpha virt. eigenvalues --    0.87932   0.88263   0.88374   0.89051   0.89863
 Alpha virt. eigenvalues --    0.90350   0.90721   0.91736   0.92073   0.92316
 Alpha virt. eigenvalues --    0.93040   0.93509   0.94070   0.95237   0.95557
 Alpha virt. eigenvalues --    0.96403   0.97191   0.98073   0.98481   0.99293
 Alpha virt. eigenvalues --    0.99887   1.00239   1.00698   1.01799   1.02208
 Alpha virt. eigenvalues --    1.02650   1.02935   1.03445   1.03739   1.04347
 Alpha virt. eigenvalues --    1.04442   1.05047   1.05348   1.05997   1.06234
 Alpha virt. eigenvalues --    1.07626   1.08050   1.09023   1.09286   1.09777
 Alpha virt. eigenvalues --    1.10308   1.10619   1.10655   1.11220   1.11716
 Alpha virt. eigenvalues --    1.12098   1.12684   1.12943   1.13462   1.13935
 Alpha virt. eigenvalues --    1.14543   1.15254   1.15482   1.16138   1.16991
 Alpha virt. eigenvalues --    1.17185   1.17558   1.18038   1.18579   1.19033
 Alpha virt. eigenvalues --    1.19334   1.19661   1.20460   1.20719   1.21569
 Alpha virt. eigenvalues --    1.21822   1.22289   1.23225   1.23833   1.24006
 Alpha virt. eigenvalues --    1.24692   1.25312   1.25457   1.26006   1.26034
 Alpha virt. eigenvalues --    1.26900   1.27338   1.28217   1.28574   1.29011
 Alpha virt. eigenvalues --    1.29437   1.30469   1.30940   1.31355   1.31554
 Alpha virt. eigenvalues --    1.32388   1.32758   1.33383   1.34267   1.34367
 Alpha virt. eigenvalues --    1.35245   1.35538   1.36192   1.36456   1.37477
 Alpha virt. eigenvalues --    1.37832   1.38110   1.38865   1.39232   1.39986
 Alpha virt. eigenvalues --    1.40121   1.40654   1.41443   1.41745   1.42089
 Alpha virt. eigenvalues --    1.43162   1.43541   1.44000   1.44422   1.45075
 Alpha virt. eigenvalues --    1.45739   1.46228   1.46991   1.47387   1.47820
 Alpha virt. eigenvalues --    1.48340   1.49193   1.50014   1.50377   1.50816
 Alpha virt. eigenvalues --    1.52038   1.52077   1.53147   1.53933   1.54545
 Alpha virt. eigenvalues --    1.56271   1.56413   1.57627   1.58115   1.58512
 Alpha virt. eigenvalues --    1.59456   1.59826   1.60200   1.60853   1.61344
 Alpha virt. eigenvalues --    1.62023   1.62890   1.64405   1.64815   1.66002
 Alpha virt. eigenvalues --    1.66129   1.66783   1.67330   1.68005   1.68288
 Alpha virt. eigenvalues --    1.69070   1.69473   1.70261   1.71099   1.71336
 Alpha virt. eigenvalues --    1.71654   1.72279   1.72591   1.72681   1.74782
 Alpha virt. eigenvalues --    1.75233   1.75565   1.76268   1.76676   1.77933
 Alpha virt. eigenvalues --    1.78222   1.78830   1.79255   1.81039   1.81238
 Alpha virt. eigenvalues --    1.82787   1.83562   1.84342   1.85030   1.85680
 Alpha virt. eigenvalues --    1.86395   1.86939   1.88381   1.89145   1.90597
 Alpha virt. eigenvalues --    1.90858   1.91504   1.91979   1.93267   1.93431
 Alpha virt. eigenvalues --    1.94851   1.95247   1.96366   1.98192   1.98463
 Alpha virt. eigenvalues --    1.99619   2.01792   2.02434   2.02677   2.03236
 Alpha virt. eigenvalues --    2.04366   2.04936   2.05657   2.06811   2.07059
 Alpha virt. eigenvalues --    2.07915   2.08904   2.11194   2.12410   2.13644
 Alpha virt. eigenvalues --    2.14348   2.15358   2.16241   2.17064   2.17267
 Alpha virt. eigenvalues --    2.18648   2.19482   2.20260   2.21971   2.22805
 Alpha virt. eigenvalues --    2.23537   2.24749   2.25600   2.27142   2.29255
 Alpha virt. eigenvalues --    2.30628   2.31058   2.31696   2.32032   2.33852
 Alpha virt. eigenvalues --    2.34517   2.35298   2.35894   2.38057   2.38743
 Alpha virt. eigenvalues --    2.39466   2.40041   2.41808   2.42569   2.43088
 Alpha virt. eigenvalues --    2.45304   2.48009   2.51671   2.52228   2.53327
 Alpha virt. eigenvalues --    2.54735   2.55232   2.55566   2.56851   2.58306
 Alpha virt. eigenvalues --    2.59067   2.59716   2.61299   2.62231   2.63079
 Alpha virt. eigenvalues --    2.63676   2.65101   2.66333   2.66773   2.68506
 Alpha virt. eigenvalues --    2.69553   2.70234   2.70851   2.71438   2.73512
 Alpha virt. eigenvalues --    2.74493   2.75137   2.75813   2.76212   2.77216
 Alpha virt. eigenvalues --    2.77705   2.77736   2.78268   2.78532   2.80189
 Alpha virt. eigenvalues --    2.80726   2.82286   2.82469   2.83556   2.84227
 Alpha virt. eigenvalues --    2.86209   2.87198   2.89326   2.89569   2.90243
 Alpha virt. eigenvalues --    2.91215   2.92685   2.93359   2.95093   2.96050
 Alpha virt. eigenvalues --    2.97239   2.98320   2.99992   3.00703   3.01479
 Alpha virt. eigenvalues --    3.02093   3.02465   3.04972   3.05879   3.06698
 Alpha virt. eigenvalues --    3.07199   3.08174   3.08442   3.09118   3.09983
 Alpha virt. eigenvalues --    3.10566   3.12185   3.12613   3.13495   3.15536
 Alpha virt. eigenvalues --    3.15896   3.16720   3.17559   3.18680   3.18975
 Alpha virt. eigenvalues --    3.20529   3.21273   3.21564   3.22206   3.22715
 Alpha virt. eigenvalues --    3.24349   3.25007   3.26270   3.26732   3.27504
 Alpha virt. eigenvalues --    3.28942   3.29185   3.29620   3.30521   3.30971
 Alpha virt. eigenvalues --    3.31259   3.33247   3.33507   3.34096   3.34149
 Alpha virt. eigenvalues --    3.35062   3.36819   3.37623   3.37955   3.38368
 Alpha virt. eigenvalues --    3.39039   3.39763   3.40732   3.42016   3.42258
 Alpha virt. eigenvalues --    3.43069   3.44007   3.44397   3.45546   3.46385
 Alpha virt. eigenvalues --    3.47058   3.47518   3.48186   3.48491   3.49769
 Alpha virt. eigenvalues --    3.50274   3.50674   3.51333   3.51868   3.52463
 Alpha virt. eigenvalues --    3.53060   3.53811   3.54898   3.55908   3.56407
 Alpha virt. eigenvalues --    3.56667   3.56791   3.57391   3.58193   3.58761
 Alpha virt. eigenvalues --    3.59090   3.59705   3.60886   3.61896   3.62790
 Alpha virt. eigenvalues --    3.63482   3.64167   3.65017   3.66219   3.67078
 Alpha virt. eigenvalues --    3.67874   3.69053   3.69838   3.71950   3.72818
 Alpha virt. eigenvalues --    3.72889   3.74172   3.75562   3.76318   3.77225
 Alpha virt. eigenvalues --    3.77605   3.78338   3.79538   3.80007   3.80558
 Alpha virt. eigenvalues --    3.81546   3.82998   3.83554   3.84698   3.85383
 Alpha virt. eigenvalues --    3.86064   3.88704   3.90518   3.91635   3.92090
 Alpha virt. eigenvalues --    3.92431   3.92981   3.93230   3.94489   3.94742
 Alpha virt. eigenvalues --    3.95618   3.95849   3.96463   3.97734   4.00040
 Alpha virt. eigenvalues --    4.01416   4.01971   4.02892   4.04085   4.05549
 Alpha virt. eigenvalues --    4.06059   4.10696   4.12996   4.14822   4.15841
 Alpha virt. eigenvalues --    4.16068   4.17572   4.20883   4.21788   4.22913
 Alpha virt. eigenvalues --    4.27085   4.29954   4.42250   4.47560   4.49169
 Alpha virt. eigenvalues --    4.51826   4.52998   4.53448   4.54083   4.66166
 Alpha virt. eigenvalues --    4.70880   4.74870   4.75916   4.85604   4.88900
 Alpha virt. eigenvalues --    4.92124   4.93132   4.94433   4.95430   4.95960
 Alpha virt. eigenvalues --    4.96971   4.98264   4.99113   5.00588   5.01215
 Alpha virt. eigenvalues --    5.03346   5.04012   5.05860   5.07930   5.08841
 Alpha virt. eigenvalues --    5.09147   5.10952   5.11260   5.11744   5.12116
 Alpha virt. eigenvalues --    5.14138   5.15718   5.17051   5.18265   5.19320
 Alpha virt. eigenvalues --    5.21243   5.24827   5.27480   5.29687   5.30866
 Alpha virt. eigenvalues --    5.32283   5.36364   5.39062   5.39566   5.39712
 Alpha virt. eigenvalues --    5.40907   5.42419   5.44569   5.46361   5.48120
 Alpha virt. eigenvalues --    5.49464   5.51529   5.52484   5.54148   5.55012
 Alpha virt. eigenvalues --    5.56996   5.61421   5.62731   5.66080   5.67680
 Alpha virt. eigenvalues --    5.72229   5.76163   5.77582   5.78794   5.79573
 Alpha virt. eigenvalues --    5.84408   5.87360   5.97054   6.06188   6.16934
 Alpha virt. eigenvalues --    6.73273   6.76683   6.79190   6.79737   6.84616
 Alpha virt. eigenvalues --    6.85615   6.87117   6.99842   7.02189   7.05054
 Alpha virt. eigenvalues --    7.06047   7.08927   7.12854   7.16293   7.36077
 Alpha virt. eigenvalues --    7.62430   7.67506   7.78211  23.68887  23.78122
 Alpha virt. eigenvalues --   23.80954  23.82146  23.86166  23.92879  23.95056
 Alpha virt. eigenvalues --   23.96195  23.97866  24.00273  24.01605  24.02840
 Alpha virt. eigenvalues --   24.02990  24.06654  24.07917  24.09090  24.10621
 Alpha virt. eigenvalues --   24.13057  24.15039  24.20121  30.98996  31.03123
 Alpha virt. eigenvalues --   31.12721  35.51025  35.54035  35.64349  35.70574
 Alpha virt. eigenvalues --   35.74191  35.76042  49.86410  49.87116  50.00499
 Alpha virt. eigenvalues --  134.68071 713.97050
  Beta  occ. eigenvalues -- -235.50198 -27.27900 -23.37723 -23.37582 -23.37548
  Beta  occ. eigenvalues --  -19.25468 -19.24656 -19.23474 -14.46295 -14.46212
  Beta  occ. eigenvalues --  -14.42104 -14.41869 -14.40164 -14.40090 -10.36993
  Beta  occ. eigenvalues --  -10.32739 -10.32650 -10.31841 -10.31689 -10.31249
  Beta  occ. eigenvalues --  -10.29780 -10.28058 -10.27633 -10.27593 -10.27402
  Beta  occ. eigenvalues --  -10.27242 -10.27106 -10.27063 -10.27004 -10.26967
  Beta  occ. eigenvalues --  -10.26754 -10.26749 -10.26182  -3.10194  -1.96069
  Beta  occ. eigenvalues --   -1.95782  -1.95687  -1.15501  -1.14212  -1.13370
  Beta  occ. eigenvalues --   -1.11023  -1.10893  -1.06520  -1.03954  -0.98231
  Beta  occ. eigenvalues --   -0.97625  -0.90762  -0.89880  -0.89022  -0.87414
  Beta  occ. eigenvalues --   -0.83793  -0.83452  -0.80652  -0.79652  -0.77513
  Beta  occ. eigenvalues --   -0.75100  -0.73446  -0.70993  -0.70133  -0.69390
  Beta  occ. eigenvalues --   -0.69062  -0.66803  -0.66669  -0.65841  -0.64561
  Beta  occ. eigenvalues --   -0.63835  -0.61947  -0.61176  -0.60499  -0.59275
  Beta  occ. eigenvalues --   -0.57961  -0.56214  -0.55809  -0.55648  -0.55484
  Beta  occ. eigenvalues --   -0.55134  -0.53506  -0.53208  -0.52985  -0.52581
  Beta  occ. eigenvalues --   -0.52295  -0.51717  -0.51401  -0.51300  -0.51061
  Beta  occ. eigenvalues --   -0.50329  -0.49252  -0.49026  -0.48421  -0.48253
  Beta  occ. eigenvalues --   -0.48059  -0.47427  -0.46831  -0.45903  -0.44909
  Beta  occ. eigenvalues --   -0.44748  -0.44311  -0.43034  -0.41231  -0.40649
  Beta  occ. eigenvalues --   -0.39731  -0.39072  -0.38425  -0.37997  -0.37625
  Beta  occ. eigenvalues --   -0.36875  -0.36074  -0.33136  -0.32153  -0.30816
  Beta virt. eigenvalues --   -0.15829  -0.13084  -0.11749  -0.10364  -0.09505
  Beta virt. eigenvalues --   -0.08805  -0.08447  -0.07579  -0.06746  -0.06613
  Beta virt. eigenvalues --   -0.06043  -0.04869  -0.04635  -0.03836  -0.03698
  Beta virt. eigenvalues --   -0.03357  -0.03228  -0.02657  -0.02294  -0.02028
  Beta virt. eigenvalues --   -0.01739  -0.01361  -0.00932  -0.00449  -0.00337
  Beta virt. eigenvalues --    0.00247   0.00463   0.00704   0.00917   0.01326
  Beta virt. eigenvalues --    0.01650   0.02276   0.02369   0.02509   0.02899
  Beta virt. eigenvalues --    0.02938   0.03306   0.03487   0.03999   0.04050
  Beta virt. eigenvalues --    0.04163   0.04343   0.04624   0.04981   0.05770
  Beta virt. eigenvalues --    0.06248   0.06380   0.06597   0.07004   0.07325
  Beta virt. eigenvalues --    0.07745   0.07798   0.07995   0.08187   0.08675
  Beta virt. eigenvalues --    0.09124   0.09253   0.09470   0.09648   0.09842
  Beta virt. eigenvalues --    0.10237   0.10484   0.10838   0.10999   0.11371
  Beta virt. eigenvalues --    0.11690   0.11946   0.12142   0.12329   0.12494
  Beta virt. eigenvalues --    0.12563   0.12747   0.13134   0.13389   0.13492
  Beta virt. eigenvalues --    0.13690   0.13765   0.14180   0.14429   0.14621
  Beta virt. eigenvalues --    0.14818   0.14963   0.15138   0.15308   0.15371
  Beta virt. eigenvalues --    0.15877   0.16034   0.16084   0.16265   0.16372
  Beta virt. eigenvalues --    0.16502   0.16817   0.17022   0.17145   0.17233
  Beta virt. eigenvalues --    0.17761   0.17954   0.18018   0.18204   0.18448
  Beta virt. eigenvalues --    0.18695   0.18979   0.19554   0.19794   0.19930
  Beta virt. eigenvalues --    0.20218   0.20437   0.20509   0.20878   0.21016
  Beta virt. eigenvalues --    0.21141   0.21346   0.21582   0.22023   0.22252
  Beta virt. eigenvalues --    0.22406   0.22851   0.23127   0.23256   0.23582
  Beta virt. eigenvalues --    0.23741   0.23902   0.24208   0.24894   0.24945
  Beta virt. eigenvalues --    0.25162   0.25473   0.25560   0.25870   0.26367
  Beta virt. eigenvalues --    0.26470   0.26599   0.26878   0.27081   0.27586
  Beta virt. eigenvalues --    0.27941   0.28180   0.28399   0.28690   0.29005
  Beta virt. eigenvalues --    0.29456   0.29610   0.29959   0.30282   0.30482
  Beta virt. eigenvalues --    0.30817   0.31013   0.31342   0.31473   0.31905
  Beta virt. eigenvalues --    0.32278   0.32809   0.33272   0.33757   0.34062
  Beta virt. eigenvalues --    0.34189   0.34460   0.34817   0.35490   0.35682
  Beta virt. eigenvalues --    0.35784   0.36422   0.36592   0.37546   0.37861
  Beta virt. eigenvalues --    0.38291   0.38697   0.38908   0.39488   0.39882
  Beta virt. eigenvalues --    0.40415   0.40731   0.41034   0.41428   0.41949
  Beta virt. eigenvalues --    0.42360   0.42908   0.43106   0.43534   0.43722
  Beta virt. eigenvalues --    0.43907   0.44425   0.44622   0.45423   0.45498
  Beta virt. eigenvalues --    0.45687   0.45805   0.46511   0.46666   0.47018
  Beta virt. eigenvalues --    0.47348   0.47433   0.48003   0.48335   0.49129
  Beta virt. eigenvalues --    0.49362   0.49648   0.49894   0.49957   0.50121
  Beta virt. eigenvalues --    0.51363   0.51698   0.52242   0.52532   0.53214
  Beta virt. eigenvalues --    0.53446   0.53956   0.54188   0.54753   0.55557
  Beta virt. eigenvalues --    0.55926   0.56149   0.56355   0.56660   0.56743
  Beta virt. eigenvalues --    0.57615   0.57692   0.57882   0.58480   0.59088
  Beta virt. eigenvalues --    0.59235   0.59557   0.59759   0.60179   0.60591
  Beta virt. eigenvalues --    0.60722   0.61411   0.61617   0.61836   0.62382
  Beta virt. eigenvalues --    0.62710   0.62964   0.63154   0.63658   0.63772
  Beta virt. eigenvalues --    0.64258   0.64573   0.64984   0.65173   0.65503
  Beta virt. eigenvalues --    0.65796   0.66073   0.66612   0.67016   0.67408
  Beta virt. eigenvalues --    0.67707   0.67981   0.68525   0.68998   0.69543
  Beta virt. eigenvalues --    0.70118   0.70417   0.70816   0.71307   0.71788
  Beta virt. eigenvalues --    0.72050   0.72592   0.73141   0.73375   0.73962
  Beta virt. eigenvalues --    0.74572   0.74596   0.75191   0.75293   0.75681
  Beta virt. eigenvalues --    0.75799   0.76271   0.77059   0.77497   0.77634
  Beta virt. eigenvalues --    0.77935   0.78407   0.79380   0.79836   0.80284
  Beta virt. eigenvalues --    0.80682   0.81036   0.81242   0.81578   0.82673
  Beta virt. eigenvalues --    0.83569   0.83987   0.84484   0.84793   0.85019
  Beta virt. eigenvalues --    0.85583   0.86065   0.86818   0.87216   0.87666
  Beta virt. eigenvalues --    0.88168   0.88417   0.88541   0.89216   0.90054
  Beta virt. eigenvalues --    0.90465   0.90966   0.91909   0.92178   0.92445
  Beta virt. eigenvalues --    0.93277   0.93893   0.94250   0.95441   0.96070
  Beta virt. eigenvalues --    0.96604   0.97429   0.98264   0.98745   0.99556
  Beta virt. eigenvalues --    1.00125   1.00572   1.00932   1.02008   1.02367
  Beta virt. eigenvalues --    1.02880   1.03017   1.03837   1.03909   1.04556
  Beta virt. eigenvalues --    1.04710   1.05295   1.05573   1.06238   1.06540
  Beta virt. eigenvalues --    1.07972   1.08434   1.09384   1.09568   1.10323
  Beta virt. eigenvalues --    1.10513   1.10761   1.10989   1.11428   1.11967
  Beta virt. eigenvalues --    1.12526   1.12994   1.13217   1.13793   1.14451
  Beta virt. eigenvalues --    1.14755   1.15503   1.16318   1.16408   1.17358
  Beta virt. eigenvalues --    1.17553   1.17907   1.18366   1.18819   1.19394
  Beta virt. eigenvalues --    1.19670   1.20084   1.20643   1.21180   1.21885
  Beta virt. eigenvalues --    1.22011   1.22658   1.23442   1.23989   1.24279
  Beta virt. eigenvalues --    1.24968   1.25476   1.25865   1.26141   1.27007
  Beta virt. eigenvalues --    1.27143   1.27676   1.28523   1.28897   1.29392
  Beta virt. eigenvalues --    1.29767   1.30788   1.31283   1.31713   1.32071
  Beta virt. eigenvalues --    1.32544   1.33170   1.34415   1.34874   1.35254
  Beta virt. eigenvalues --    1.35678   1.36330   1.36708   1.37242   1.37778
  Beta virt. eigenvalues --    1.38386   1.38491   1.39197   1.40172   1.40396
  Beta virt. eigenvalues --    1.41045   1.41154   1.42119   1.42261   1.43229
  Beta virt. eigenvalues --    1.43796   1.44087   1.44713   1.45436   1.45658
  Beta virt. eigenvalues --    1.46201   1.46641   1.47553   1.47733   1.48449
  Beta virt. eigenvalues --    1.48888   1.50035   1.50697   1.51009   1.52097
  Beta virt. eigenvalues --    1.52544   1.52744   1.53960   1.54856   1.55475
  Beta virt. eigenvalues --    1.56933   1.57753   1.58243   1.58956   1.59293
  Beta virt. eigenvalues --    1.59907   1.60283   1.60887   1.61295   1.62086
  Beta virt. eigenvalues --    1.62604   1.63648   1.65131   1.65271   1.66401
  Beta virt. eigenvalues --    1.66895   1.67501   1.67926   1.68475   1.68784
  Beta virt. eigenvalues --    1.70172   1.70517   1.71149   1.71896   1.71950
  Beta virt. eigenvalues --    1.72239   1.72754   1.73141   1.73768   1.75379
  Beta virt. eigenvalues --    1.75881   1.76044   1.76907   1.77360   1.78745
  Beta virt. eigenvalues --    1.78849   1.79622   1.79856   1.81446   1.82102
  Beta virt. eigenvalues --    1.84185   1.84597   1.85199   1.85450   1.86032
  Beta virt. eigenvalues --    1.86756   1.87513   1.88902   1.89754   1.90827
  Beta virt. eigenvalues --    1.91033   1.92123   1.92793   1.93797   1.94129
  Beta virt. eigenvalues --    1.95510   1.96446   1.97585   1.98936   1.99408
  Beta virt. eigenvalues --    2.00207   2.02265   2.02868   2.03321   2.03989
  Beta virt. eigenvalues --    2.04988   2.05832   2.06479   2.07593   2.07763
  Beta virt. eigenvalues --    2.08994   2.10948   2.11560   2.12616   2.14264
  Beta virt. eigenvalues --    2.14983   2.16136   2.17037   2.17846   2.18063
  Beta virt. eigenvalues --    2.19054   2.20286   2.21021   2.22303   2.23552
  Beta virt. eigenvalues --    2.24855   2.26241   2.27519   2.28003   2.30594
  Beta virt. eigenvalues --    2.31084   2.31471   2.32150   2.32780   2.33947
  Beta virt. eigenvalues --    2.34741   2.35404   2.36234   2.38810   2.39380
  Beta virt. eigenvalues --    2.40293   2.40378   2.42447   2.43086   2.44608
  Beta virt. eigenvalues --    2.45948   2.48393   2.51926   2.52595   2.53658
  Beta virt. eigenvalues --    2.54966   2.55543   2.55838   2.57092   2.58758
  Beta virt. eigenvalues --    2.59387   2.59933   2.61470   2.62424   2.63120
  Beta virt. eigenvalues --    2.63951   2.65138   2.66391   2.66821   2.68521
  Beta virt. eigenvalues --    2.69604   2.70304   2.70911   2.71465   2.73551
  Beta virt. eigenvalues --    2.74513   2.75170   2.75846   2.76243   2.77251
  Beta virt. eigenvalues --    2.77763   2.77776   2.78312   2.78568   2.80205
  Beta virt. eigenvalues --    2.80749   2.82351   2.82525   2.83659   2.84326
  Beta virt. eigenvalues --    2.86314   2.87390   2.89397   2.89640   2.90298
  Beta virt. eigenvalues --    2.91255   2.92749   2.93388   2.95172   2.96104
  Beta virt. eigenvalues --    2.97292   2.98429   3.00058   3.00764   3.01544
  Beta virt. eigenvalues --    3.02175   3.02526   3.05120   3.05945   3.06764
  Beta virt. eigenvalues --    3.07325   3.08230   3.08510   3.09173   3.10017
  Beta virt. eigenvalues --    3.10608   3.12233   3.12655   3.13528   3.15593
  Beta virt. eigenvalues --    3.16035   3.16761   3.17658   3.18783   3.19080
  Beta virt. eigenvalues --    3.20695   3.21343   3.21688   3.22285   3.22776
  Beta virt. eigenvalues --    3.24423   3.25063   3.26511   3.26953   3.27621
  Beta virt. eigenvalues --    3.28984   3.29233   3.29657   3.30629   3.31033
  Beta virt. eigenvalues --    3.31320   3.33350   3.33719   3.34187   3.34232
  Beta virt. eigenvalues --    3.35138   3.36902   3.37999   3.38106   3.38641
  Beta virt. eigenvalues --    3.39123   3.39910   3.40779   3.42128   3.42310
  Beta virt. eigenvalues --    3.43110   3.44184   3.44876   3.45950   3.46920
  Beta virt. eigenvalues --    3.47421   3.47672   3.48394   3.48599   3.50250
  Beta virt. eigenvalues --    3.50364   3.50981   3.51464   3.52086   3.52658
  Beta virt. eigenvalues --    3.53102   3.53916   3.54970   3.55943   3.56619
  Beta virt. eigenvalues --    3.56738   3.56952   3.57438   3.58513   3.58829
  Beta virt. eigenvalues --    3.59133   3.60751   3.60991   3.61947   3.62840
  Beta virt. eigenvalues --    3.63550   3.64283   3.65092   3.66274   3.67142
  Beta virt. eigenvalues --    3.67943   3.69134   3.69893   3.72076   3.72863
  Beta virt. eigenvalues --    3.72979   3.74480   3.75653   3.76374   3.77264
  Beta virt. eigenvalues --    3.77728   3.78406   3.79621   3.80071   3.80643
  Beta virt. eigenvalues --    3.81594   3.83269   3.83805   3.84788   3.85426
  Beta virt. eigenvalues --    3.86158   3.88759   3.90720   3.91877   3.92153
  Beta virt. eigenvalues --    3.92472   3.93034   3.93326   3.94626   3.94805
  Beta virt. eigenvalues --    3.95691   3.95933   3.96513   3.97878   4.00138
  Beta virt. eigenvalues --    4.01507   4.02113   4.03016   4.04260   4.05598
  Beta virt. eigenvalues --    4.06531   4.10773   4.13057   4.14846   4.15882
  Beta virt. eigenvalues --    4.16103   4.17643   4.20939   4.21828   4.22970
  Beta virt. eigenvalues --    4.27158   4.30103   4.42470   4.47616   4.49198
  Beta virt. eigenvalues --    4.51865   4.53076   4.53505   4.54165   4.66405
  Beta virt. eigenvalues --    4.71083   4.75159   4.76108   4.85877   4.89289
  Beta virt. eigenvalues --    4.93172   4.93913   4.95136   4.96112   4.96547
  Beta virt. eigenvalues --    4.97821   4.98628   4.99735   5.00849   5.02660
  Beta virt. eigenvalues --    5.04036   5.04743   5.07369   5.08368   5.09363
  Beta virt. eigenvalues --    5.10317   5.11666   5.12149   5.12895   5.14043
  Beta virt. eigenvalues --    5.14459   5.16432   5.17981   5.19954   5.22238
  Beta virt. eigenvalues --    5.23768   5.26798   5.29482   5.31174   5.39386
  Beta virt. eigenvalues --    5.41121   5.42934   5.43465   5.45658   5.46668
  Beta virt. eigenvalues --    5.47586   5.49133   5.49825   5.51490   5.53094
  Beta virt. eigenvalues --    5.54382   5.54613   5.56747   5.58874   5.59605
  Beta virt. eigenvalues --    5.63388   5.65245   5.66637   5.68950   5.74435
  Beta virt. eigenvalues --    5.76711   5.78012   5.79527   5.80546   5.86010
  Beta virt. eigenvalues --    5.87691   5.92724   5.97696   6.15314   6.25096
  Beta virt. eigenvalues --    6.73577   6.77004   6.79566   6.80110   6.84917
  Beta virt. eigenvalues --    6.85643   6.87438   7.00355   7.02208   7.05400
  Beta virt. eigenvalues --    7.06164   7.09786   7.14493   7.16301   7.36084
  Beta virt. eigenvalues --    7.75534   7.80610   7.91571  23.68947  23.78135
  Beta virt. eigenvalues --   23.80979  23.82190  23.87013  23.92927  23.95080
  Beta virt. eigenvalues --   23.96370  23.98127  24.00833  24.01633  24.02887
  Beta virt. eigenvalues --   24.04638  24.07779  24.08584  24.09103  24.11123
  Beta virt. eigenvalues --   24.13073  24.18711  24.22592  31.08991  31.13157
  Beta virt. eigenvalues --   31.22769  35.51064  35.54071  35.64446  35.70664
  Beta virt. eigenvalues --   35.74285  35.76160  49.86533  49.87239  50.00499
  Beta virt. eigenvalues --  134.72457 713.97884
          Condensed to atoms (all electrons):
          Atomic-Atomic Spin Densities.
 Mulliken charges and spin densities:
               1          2
     1  Mn   0.257885   4.901675
     2  O   -0.416211  -0.000185
     3  H    0.251304   0.000032
     4  N   -0.096738   0.000740
     5  N    0.117234   0.004063
     6  N   -0.013798  -0.006407
     7  N    0.149494   0.002949
     8  N    0.028244   0.005113
     9  N    0.030148  -0.005001
    10  C    0.331341   0.002053
    11  H    0.130034   0.000413
    12  C   -0.286835   0.004168
    13  H    0.143378   0.000683
    14  C    0.106475  -0.004695
    15  C    0.294361  -0.007469
    16  H    0.136368   0.000316
    17  C   -0.229969   0.005159
    18  H    0.143701   0.000639
    19  C    0.073682   0.006415
    20  C   -0.028226   0.000205
    21  C    0.309759   0.000576
    22  C   -0.278659  -0.001244
    23  H    0.141880   0.000780
    24  C   -0.419241   0.006351
    25  H    0.137309  -0.000473
    26  C   -0.404063   0.002985
    27  H    0.125406   0.000834
    28  C    0.657843   0.006313
    29  C    0.529732   0.011350
    30  C   -0.576777   0.005473
    31  H    0.123293   0.000663
    32  C   -0.336557   0.011125
    33  H    0.135265  -0.000540
    34  C   -0.281061   0.001480
    35  H    0.136519   0.000672
    36  C    0.044641   0.017827
    37  H    0.144853   0.001009
    38  C   -0.257456   0.000235
    39  H    0.188057   0.000130
    40  H    0.170737   0.000070
    41  H    0.170986   0.000298
    42  C   -0.199067   0.000320
    43  H    0.175866   0.000142
    44  H    0.164471   0.000057
    45  H    0.169764   0.000197
    46  O   -0.574365  -0.000969
    47  O   -0.594311   0.002773
    48  H    0.333638   0.005314
    49  H    0.326170   0.005388
    50  H    0.303473   0.005466
    51  H    0.310022   0.004534
 Sum of Mulliken charges =   2.00000   5.00000
 Mulliken charges and spin densities with hydrogens summed into heavy atoms:
               1          2
     1  Mn   0.257885   4.901675
     2  O   -0.164907  -0.000154
     4  N   -0.096738   0.000740
     5  N    0.117234   0.004063
     6  N   -0.013798  -0.006407
     7  N    0.149494   0.002949
     8  N    0.028244   0.005113
     9  N    0.030148  -0.005001
    10  C    0.461376   0.002466
    12  C   -0.143457   0.004851
    14  C    0.106475  -0.004695
    15  C    0.430728  -0.007153
    17  C   -0.086267   0.005798
    19  C    0.073682   0.006415
    20  C   -0.028226   0.000205
    21  C    0.309759   0.000576
    22  C   -0.136779  -0.000464
    24  C   -0.281932   0.005878
    26  C   -0.278657   0.003819
    28  C    0.657843   0.006313
    29  C    0.529732   0.011350
    30  C   -0.453484   0.006136
    32  C   -0.201292   0.010586
    34  C   -0.144542   0.002152
    36  C    0.189494   0.018836
    38  C    0.272323   0.000732
    42  C    0.311034   0.000716
    46  O    0.039130   0.009031
    47  O    0.065497   0.013474
 Electronic spatial extent (au):  <R**2>=           9860.1757
 Charge=              2.0000 electrons
 Dipole moment (field-independent basis, Debye):
    X=              1.5507    Y=             -1.5021    Z=              1.0941  Tot=              2.4203
 Quadrupole moment (field-independent basis, Debye-Ang):
   XX=            -61.4934   YY=           -104.1884   ZZ=           -125.0173
   XY=            -10.2016   XZ=              6.1595   YZ=             -0.6119
 Traceless Quadrupole moment (field-independent basis, Debye-Ang):
   XX=             35.4063   YY=             -7.2887   ZZ=            -28.1176
   XY=            -10.2016   XZ=              6.1595   YZ=             -0.6119
 Octapole moment (field-independent basis, Debye-Ang**2):
  XXX=            123.3307  YYY=            -53.7204  ZZZ=            -22.1135  XYY=             57.3115
  XXY=             18.7535  XXZ=              3.2547  XZZ=            -91.8758  YZZ=            -69.0980
  YYZ=             29.8418  XYZ=             29.7854
 Hexadecapole moment (field-independent basis, Debye-Ang**3):
 XXXX=          -4796.2819 YYYY=          -2037.2664 ZZZZ=          -2148.3691 XXXY=            -37.3604
 XXXZ=           -137.1666 YYYX=           -184.6515 YYYZ=            111.2771 ZZZX=            184.2648
 ZZZY=            -69.6546 XXYY=          -1398.1826 XXZZ=          -1236.6545 YYZZ=           -780.8325
 XXYZ=            -78.3536 YYXZ=             17.2185 ZZXY=            -48.6111
 N-N= 3.517179241746D+03 E-N=-1.273229874990D+04  KE= 2.436417404142D+03
 1\1\GINC-CN048\SP\UB3LYP TD-FC\6-311+G(2d,p)\C19H22Mn1N6O3(2+,6)\R2771
 \12-Sep-2023\0\\# td=(nstates=100) b3lyp/6-311+g(2d,p) scrf=(solvent=a
 cetonitrile,read,pcm) guess=read geom=allcheck empiricaldispersion=gd3
 bj scf=xqc\\complex3_water\\2,6\Mn,0,-1.7704694438,5.4580768544,8.2557
 153682\O,0,-3.0266051167,1.2170527158,9.6999084329\H,0,-2.4304229651,0
 .5332002957,9.3705664701\N,0,-0.6983135497,4.0789072967,9.5767387841\N
 ,0,-0.546900198,2.2352579432,10.7801090202\N,0,-3.5416437537,4.7796103
 256,9.384792655\N,0,-4.8632847708,3.2515553068,10.2797549188\N,0,-1.98
 12893612,3.5534125849,7.1168355472\N,0,-0.7918764461,5.7691981063,6.27
 20700785\C,0,0.4552950316,4.1426746573,10.3204881382\H,0,1.1295626768,
 4.9814088787,10.2628236046\C,0,0.5611626462,3.0082168265,11.0686595267
 \H,0,1.3073664357,2.6773131155,11.7709719533\C,0,-1.2845024836,2.91607
 9186,9.8572762206\C,0,-4.6533246494,5.4125520744,9.8943550585\H,0,-4.7
 70459252,6.4836357963,9.8598294067\C,0,-5.4778207601,4.4773056577,10.4
 484891195\H,0,-6.4285225375,4.5634870217,10.9468514996\C,0,-3.69009989
 64,3.4828129537,9.635188038\C,0,-2.6193998056,2.4777104582,9.229756133
 8\C,0,-2.5034977818,2.4654984771,7.6815984788\C,0,-2.9065055425,1.3753
 118125,6.9202341588\H,0,-3.3846211695,0.5169589846,7.3711857563\C,0,-2
 .7016702396,1.4271999685,5.5419235387\H,0,-3.0108233845,0.597796993,4.
 9175278275\C,0,-2.0863701704,2.5338098314,4.9723740479\H,0,-1.90059154
 02,2.559400785,3.9077914286\C,0,-1.7285853392,3.5996769726,5.799710171
 4\C,0,-1.0123040783,4.8173775807,5.3359110221\C,0,-0.5410026317,4.9685
 488073,4.0339584223\H,0,-0.7125632365,4.2037607415,3.2891577647\C,0,0.
 1734352925,6.1134518013,3.6956098537\H,0,0.548555752,6.2409638342,2.68
 74323652\C,0,0.4050150871,7.0812707443,4.6657531464\H,0,0.9634144751,7
 .9819133702,4.4459085699\C,0,-0.1003859078,6.8664827416,5.9419810256\H
 ,0,0.0500026274,7.5877996869,6.7374869452\C,0,-0.780777268,0.934164228
 4,11.4197502415\H,0,-1.8049534694,0.8591710664,11.7682914172\H,0,-0.10
 84759257,0.8564436403,12.2699855664\H,0,-0.5559300007,0.1179931227,10.
 7321769224\C,0,-5.4522393158,1.9886051371,10.7482505775\H,0,-5.5606481
 528,1.2927810651,9.9220781537\H,0,-6.4308796264,2.217136629,11.1617606
 183\H,0,-4.8286025686,1.5413658302,11.5171375526\O,0,-3.3201832037,6.8
 541551185,7.3294912184\O,0,-1.1961005056,7.3433603135,9.1985373214\H,0
 ,-0.6413439929,7.5116726102,9.9675818099\H,0,-1.7811204294,8.098234329
 3,9.0702423241\H,0,-3.2141535349,7.3176520585,6.4915259856\H,0,-4.2589
 460188,6.6701736629,7.4481657932\\Version=ES64L-G16RevB.01\State=6-A\H
 F=-2442.7527765\S2=8.753529\S2-1=0.\S2A=8.750004\RMSD=7.405e-09\PG=C01
  [X(C19H22Mn1N6O3)]\\@


 Other things may change us, but we start and end with family.
 -- Anthony Brandt
 Job cpu time:       7 days 21 hours 30 minutes 51.9 seconds.
 Elapsed time:       0 days 17 hours 19 minutes 11.5 seconds.
 File lengths (MBytes):  RWF=  28638 Int=      0 D2E=      0 Chk=   3548 Scr=      1
 Normal termination of Gaussian 16 at Tue Sep 12 02:02:28 2023.
