# Supplementary material for: Synthesis and Characterization of Bipyridyl-(Imidazole)n Mn(II) Compounds and Their Evaluation as Potential Precatalysts for Water Oxidation
Source: Molecules. 2023 Oct 23;28(20):7221. doi: 10.3390/molecules28207221 (PMC10608871; doi:10.3390/molecules28207221)
Supplement: Supplementary file 1 [file molecules-28-07221-s001.zip › Calculation_Outputs/BPI2_TDDFT.out]

 Entering Gaussian System, Link 0=g16
 Input=1.com
 Output=1.out
 Initial command:
 /usr/local/apps/gaussian/g16-b01-avx2//g16/l1.exe "/tmp/r2771.685397.maple/Gau-9575.inp" -scrdir="/tmp/r2771.685397.maple/"
 Entering Link 1 = /usr/local/apps/gaussian/g16-b01-avx2//g16/l1.exe PID=      9634.
  
 Copyright (c) 1988-2017, Gaussian, Inc.  All Rights Reserved.
  
 This is part of the Gaussian(R) 16 program.  It is based on
 the Gaussian(R) 09 system (copyright 2009, Gaussian, Inc.),
 the Gaussian(R) 03 system (copyright 2003, Gaussian, Inc.),
 the Gaussian(R) 98 system (copyright 1998, Gaussian, Inc.),
 the Gaussian(R) 94 system (copyright 1995, Gaussian, Inc.),
 the Gaussian 92(TM) system (copyright 1992, Gaussian, Inc.),
 the Gaussian 90(TM) system (copyright 1990, Gaussian, Inc.),
 the Gaussian 88(TM) system (copyright 1988, Gaussian, Inc.),
 the Gaussian 86(TM) system (copyright 1986, Carnegie Mellon
 University), and the Gaussian 82(TM) system (copyright 1983,
 Carnegie Mellon University). Gaussian is a federally registered
 trademark of Gaussian, Inc.
  
 This software contains proprietary and confidential information,
 including trade secrets, belonging to Gaussian, Inc.
  
 This software is provided under written license and may be
 used, copied, transmitted, or stored only in accord with that
 written license.
  
 The following legend is applicable only to US Government
 contracts under FAR:
  
                    RESTRICTED RIGHTS LEGEND
  
 Use, reproduction and disclosure by the US Government is
 subject to restrictions as set forth in subparagraphs (a)
 and (c) of the Commercial Computer Software - Restricted
 Rights clause in FAR 52.227-19.
  
 Gaussian, Inc.
 340 Quinnipiac St., Bldg. 40, Wallingford CT 06492
  
  
 ---------------------------------------------------------------
 Warning -- This program may not be used in any manner that
 competes with the business of Gaussian, Inc. or will provide
 assistance to any competitor of Gaussian, Inc.  The licensee
 of this program is prohibited from giving any competitor of
 Gaussian, Inc. access to this program.  By using this program,
 the user acknowledges that Gaussian, Inc. is engaged in the
 business of creating and licensing software in the field of
 computational chemistry and represents and warrants to the
 licensee that it is not a competitor of Gaussian, Inc. and that
 it will not use this program in any manner prohibited above.
 ---------------------------------------------------------------
  

 Cite this work as:
 Gaussian 16, Revision B.01,
 M. J. Frisch, G. W. Trucks, H. B. Schlegel, G. E. Scuseria, 
 M. A. Robb, J. R. Cheeseman, G. Scalmani, V. Barone, 
 G. A. Petersson, H. Nakatsuji, X. Li, M. Caricato, A. V. Marenich, 
 J. Bloino, B. G. Janesko, R. Gomperts, B. Mennucci, H. P. Hratchian, 
 J. V. Ortiz, A. F. Izmaylov, J. L. Sonnenberg, D. Williams-Young, 
 F. Ding, F. Lipparini, F. Egidi, J. Goings, B. Peng, A. Petrone, 
 T. Henderson, D. Ranasinghe, V. G. Zakrzewski, J. Gao, N. Rega, 
 G. Zheng, W. Liang, M. Hada, M. Ehara, K. Toyota, R. Fukuda, 
 J. Hasegawa, M. Ishida, T. Nakajima, Y. Honda, O. Kitao, H. Nakai, 
 T. Vreven, K. Throssell, J. A. Montgomery, Jr., J. E. Peralta, 
 F. Ogliaro, M. J. Bearpark, J. J. Heyd, E. N. Brothers, K. N. Kudin, 
 V. N. Staroverov, T. A. Keith, R. Kobayashi, J. Normand, 
 K. Raghavachari, A. P. Rendell, J. C. Burant, S. S. Iyengar, 
 J. Tomasi, M. Cossi, J. M. Millam, M. Klene, C. Adamo, R. Cammi, 
 J. W. Ochterski, R. L. Martin, K. Morokuma, O. Farkas, 
 J. B. Foresman, and D. J. Fox, Gaussian, Inc., Wallingford CT, 2016.
 
 ******************************************
 Gaussian 16:  ES64L-G16RevB.01 20-Dec-2017
                29-Aug-2023 
 ******************************************
 %mem=64gb
 %nprocs=12
 Will use up to   12 processors via shared memory.
 %chk=1.chk
 ----------------------------------------------------------------------
 # td=(nstates=20) b3lyp/6-311+g(2d,p) scrf=(solvent=acetonitrile,read,
 pcm) guess=read geom=allcheck empiricaldispersion=gd3bj scf=xqc
 ----------------------------------------------------------------------
 1/29=7,38=1,40=2,172=1/1;
 2/12=2,40=1/2;
 3/5=4,6=6,7=112,11=9,14=-4,25=1,30=1,70=2203,72=2,74=-5,116=-2,124=41/1,2,3,8;
 4/5=1/1;
 5/5=2,8=3,13=1,38=6,53=2/2,8;
 8/6=1,10=2,108=20/1;
 9/41=20,42=1,70=2/14;
 6/7=2,8=2,9=2,10=2/1;
 99/5=1,9=1/99;
 Structure from the checkpoint file:  "1.chk"
 ----
 BPI2
 ----
 Charge =  0 Multiplicity = 1
 Redundant internal coordinates found in file.  (old form).
 O,0,-3.1423821074,1.3967489461,9.5623349082
 H,0,-2.7797439119,0.5517875565,9.2679537633
 N,0,0.3154502083,1.9168055354,9.9456896564
 N,0,-1.0853936551,1.8488505485,11.6694322377
 N,0,-2.1387520241,4.5563553566,10.6571324389
 N,0,-3.9167076238,4.1988296012,9.3709984466
 N,0,-2.0239354353,3.4462719004,7.2044046004
 N,0,-3.3920632981,5.187321498,5.500517876
 C,0,1.0171583178,1.61122314,11.0845828116
 H,0,2.0812537576,1.4294440173,11.0587609584
 C,0,0.1692695462,1.5689660788,12.1605790314
 H,0,0.3286495783,1.362248661,13.206976108
 C,0,-0.9405943982,2.0668870119,10.3236400481
 C,0,-2.9865478334,5.6304151847,10.7535308756
 H,0,-2.759662191,6.4723387634,11.3906966221
 C,0,-4.0892521164,5.4277462952,9.9646110828
 H,0,-4.9679830971,6.0224821237,9.7717326907
 C,0,-2.714270072,3.7183023316,9.8135097293
 C,0,-2.0966959189,2.4015780226,9.4084508775
 C,0,-1.6547693055,2.4023376297,7.9347765465
 C,0,-0.9788884357,1.3051401103,7.3865934592
 H,0,-0.6474987977,0.4893009067,8.014163862
 C,0,-0.6965251374,1.316290714,6.0292234326
 H,0,-0.1763103491,0.4823045189,5.5705628075
 C,0,-1.0880401634,2.4094716149,5.2618446716
 H,0,-0.9043176972,2.4309145309,4.1942097303
 C,0,-1.7516563758,3.4624915228,5.8927615174
 C,0,-2.2180608232,4.6533814266,5.1313128487
 C,0,-1.4563182761,5.1821283538,4.0833534208
 H,0,-0.4983939572,4.7440987257,3.8291798748
 C,0,-1.9296178349,6.2949136877,3.398471772
 H,0,-1.3519306522,6.7282894361,2.5891134242
 C,0,-3.1480945639,6.8465080347,3.7782534256
 H,0,-3.5575586445,7.7148971117,3.2751584404
 C,0,-3.8351564119,6.2526234542,4.834898461
 H,0,-4.7917942609,6.6517789214,5.162665419
 C,0,-2.2807135827,2.0157616287,12.48557133
 H,0,-2.3801522322,3.0570597925,12.7907934648
 H,0,-2.2006853691,1.3716756424,13.3616098616
 H,0,-3.153092593,1.7273911567,11.9060794283
 C,0,-4.8047299161,3.6536883909,8.3490165045
 H,0,-4.5464037291,4.0757375293,7.3776485229
 H,0,-5.8336362557,3.9027587108,8.6139939354
 H,0,-4.6981523612,2.5739538758,8.3282090758
 Recover connectivity data from disk.
                           ----------------------------
                           !    Current Parameters    !
                           ! (Angstroms and Degrees)  !
 --------------------------                            --------------------------
 ! Name  Definition              Value                                          !
 --------------------------------------------------------------------------------
 ! R1    R(1,2)                  0.9655                                         !
 ! R2    R(1,19)                 1.4584                                         !
 ! R3    R(3,9)                  1.3722                                         !
 ! R4    R(3,13)                 1.3202                                         !
 ! R5    R(4,11)                 1.3761                                         !
 ! R6    R(4,13)                 1.371                                          !
 ! R7    R(4,37)                 1.457                                          !
 ! R8    R(5,14)                 1.3717                                         !
 ! R9    R(5,18)                 1.3211                                         !
 ! R10   R(6,16)                 1.3756                                         !
 ! R11   R(6,18)                 1.3684                                         !
 ! R12   R(6,41)                 1.4595                                         !
 ! R13   R(7,20)                 1.3265                                         !
 ! R14   R(7,27)                 1.3397                                         !
 ! R15   R(8,28)                 1.3415                                         !
 ! R16   R(8,35)                 1.332                                          !
 ! R17   R(9,10)                 1.0798                                         !
 ! R18   R(9,11)                 1.3706                                         !
 ! R19   R(11,12)                1.0785                                         !
 ! R20   R(13,19)                1.512                                          !
 ! R21   R(14,15)                1.08                                           !
 ! R22   R(14,16)                1.3709                                         !
 ! R23   R(16,17)                1.0785                                         !
 ! R24   R(18,19)                1.5097                                         !
 ! R25   R(19,20)                1.5385                                         !
 ! R26   R(20,21)                1.4004                                         !
 ! R27   R(21,22)                1.0813                                         !
 ! R28   R(21,23)                1.3865                                         !
 ! R29   R(23,24)                1.0847                                         !
 ! R30   R(23,25)                1.3918                                         !
 ! R31   R(25,26)                1.0835                                         !
 ! R32   R(25,27)                1.3955                                         !
 ! R33   R(27,28)                1.4885                                         !
 ! R34   R(28,29)                1.3993                                         !
 ! R35   R(29,30)                1.0836                                         !
 ! R36   R(29,31)                1.3897                                         !
 ! R37   R(31,32)                1.0847                                         !
 ! R38   R(31,33)                1.3904                                         !
 ! R39   R(33,34)                1.0839                                         !
 ! R40   R(33,35)                1.3933                                         !
 ! R41   R(35,36)                1.0872                                         !
 ! R42   R(37,38)                1.0897                                         !
 ! R43   R(37,39)                1.0903                                         !
 ! R44   R(37,40)                1.0863                                         !
 ! R45   R(41,42)                1.0901                                         !
 ! R46   R(41,43)                1.0913                                         !
 ! R47   R(41,44)                1.0852                                         !
 ! A1    A(2,1,19)             107.5487                                         !
 ! A2    A(9,3,13)             105.9162                                         !
 ! A3    A(11,4,13)            106.6421                                         !
 ! A4    A(11,4,37)            124.8464                                         !
 ! A5    A(13,4,37)            128.1916                                         !
 ! A6    A(14,5,18)            105.8034                                         !
 ! A7    A(16,6,18)            106.5214                                         !
 ! A8    A(16,6,41)            124.0219                                         !
 ! A9    A(18,6,41)            129.0431                                         !
 ! A10   A(20,7,27)            119.4751                                         !
 ! A11   A(28,8,35)            118.1577                                         !
 ! A12   A(3,9,10)             121.4384                                         !
 ! A13   A(3,9,11)             110.0053                                         !
 ! A14   A(10,9,11)            128.5512                                         !
 ! A15   A(4,11,9)             106.115                                          !
 ! A16   A(4,11,12)            121.3333                                         !
 ! A17   A(9,11,12)            132.5484                                         !
 ! A18   A(3,13,4)             111.3099                                         !
 ! A19   A(3,13,19)            125.4031                                         !
 ! A20   A(4,13,19)            123.2708                                         !
 ! A21   A(5,14,15)            121.4689                                         !
 ! A22   A(5,14,16)            109.9338                                         !
 ! A23   A(15,14,16)           128.5912                                         !
 ! A24   A(6,16,14)            106.2305                                         !
 ! A25   A(6,16,17)            121.1762                                         !
 ! A26   A(14,16,17)           132.5926                                         !
 ! A27   A(5,18,6)             111.5024                                         !
 ! A28   A(5,18,19)            123.1207                                         !
 ! A29   A(6,18,19)            125.3769                                         !
 ! A30   A(1,19,13)            109.382                                          !
 ! A31   A(1,19,18)            106.2191                                         !
 ! A32   A(1,19,20)            107.901                                          !
 ! A33   A(13,19,18)           110.0866                                         !
 ! A34   A(13,19,20)           111.1157                                         !
 ! A35   A(18,19,20)           111.9666                                         !
 ! A36   A(7,20,19)            116.6062                                         !
 ! A37   A(7,20,21)            122.37                                           !
 ! A38   A(19,20,21)           120.8767                                         !
 ! A39   A(20,21,22)           120.7871                                         !
 ! A40   A(20,21,23)           118.3734                                         !
 ! A41   A(22,21,23)           120.7868                                         !
 ! A42   A(21,23,24)           120.3625                                         !
 ! A43   A(21,23,25)           119.2618                                         !
 ! A44   A(24,23,25)           120.3758                                         !
 ! A45   A(23,25,26)           120.7371                                         !
 ! A46   A(23,25,27)           118.5016                                         !
 ! A47   A(26,25,27)           120.7429                                         !
 ! A48   A(7,27,25)            122.0168                                         !
 ! A49   A(7,27,28)            116.5418                                         !
 ! A50   A(25,27,28)           121.4306                                         !
 ! A51   A(8,28,27)            116.8634                                         !
 ! A52   A(8,28,29)            122.1483                                         !
 ! A53   A(27,28,29)           120.9882                                         !
 ! A54   A(28,29,30)           120.2769                                         !
 ! A55   A(28,29,31)           119.094                                          !
 ! A56   A(30,29,31)           120.6087                                         !
 ! A57   A(29,31,32)           120.4142                                         !
 ! A58   A(29,31,33)           118.784                                          !
 ! A59   A(32,31,33)           120.7993                                         !
 ! A60   A(31,33,34)           121.4741                                         !
 ! A61   A(31,33,35)           118.0474                                         !
 ! A62   A(34,33,35)           120.4781                                         !
 ! A63   A(8,35,33)            123.7682                                         !
 ! A64   A(8,35,36)            115.8296                                         !
 ! A65   A(33,35,36)           120.4021                                         !
 ! A66   A(4,37,38)            109.9533                                         !
 ! A67   A(4,37,39)            108.7958                                         !
 ! A68   A(4,37,40)            109.2462                                         !
 ! A69   A(38,37,39)           110.2532                                         !
 ! A70   A(38,37,40)           109.2581                                         !
 ! A71   A(39,37,40)           109.315                                          !
 ! A72   A(6,41,42)            109.5813                                         !
 ! A73   A(6,41,43)            108.5654                                         !
 ! A74   A(6,41,44)            108.9839                                         !
 ! A75   A(42,41,43)           110.574                                          !
 ! A76   A(42,41,44)           110.1726                                         !
 ! A77   A(43,41,44)           108.9259                                         !
 ! D1    D(2,1,19,13)          -63.8477                                         !
 ! D2    D(2,1,19,18)          177.3689                                         !
 ! D3    D(2,1,19,20)           57.1471                                         !
 ! D4    D(13,3,9,10)          179.6196                                         !
 ! D5    D(13,3,9,11)            0.3788                                         !
 ! D6    D(9,3,13,4)            -0.9368                                         !
 ! D7    D(9,3,13,19)         -179.5067                                         !
 ! D8    D(13,4,11,9)           -0.8433                                         !
 ! D9    D(13,4,11,12)         179.7288                                         !
 ! D10   D(37,4,11,9)         -174.7932                                         !
 ! D11   D(37,4,11,12)           5.7789                                         !
 ! D12   D(11,4,13,3)            1.139                                          !
 ! D13   D(11,4,13,19)         179.7448                                         !
 ! D14   D(37,4,13,3)          174.8204                                         !
 ! D15   D(37,4,13,19)          -6.5738                                         !
 ! D16   D(11,4,37,38)          88.7078                                         !
 ! D17   D(11,4,37,39)         -32.1283                                         !
 ! D18   D(11,4,37,40)        -151.397                                          !
 ! D19   D(13,4,37,38)         -83.9101                                         !
 ! D20   D(13,4,37,39)         155.2538                                         !
 ! D21   D(13,4,37,40)          35.9851                                         !
 ! D22   D(18,5,14,15)         179.6275                                         !
 ! D23   D(18,5,14,16)           0.4611                                         !
 ! D24   D(14,5,18,6)           -0.8804                                         !
 ! D25   D(14,5,18,19)         179.1405                                         !
 ! D26   D(18,6,16,14)          -0.6279                                         !
 ! D27   D(18,6,16,17)         179.6412                                         !
 ! D28   D(41,6,16,14)        -173.8281                                         !
 ! D29   D(41,6,16,17)           6.441                                          !
 ! D30   D(16,6,18,5)            0.965                                          !
 ! D31   D(16,6,18,19)        -179.0564                                         !
 ! D32   D(41,6,18,5)          173.7062                                         !
 ! D33   D(41,6,18,19)          -6.3152                                         !
 ! D34   D(16,6,41,42)          81.2234                                         !
 ! D35   D(16,6,41,43)         -39.6361                                         !
 ! D36   D(16,6,41,44)        -158.15                                           !
 ! D37   D(18,6,41,42)         -90.3726                                         !
 ! D38   D(18,6,41,43)         148.7679                                         !
 ! D39   D(18,6,41,44)          30.254                                          !
 ! D40   D(27,7,20,19)        -175.3454                                         !
 ! D41   D(27,7,20,21)           0.2782                                         !
 ! D42   D(20,7,27,25)           0.05                                           !
 ! D43   D(20,7,27,28)         178.8699                                         !
 ! D44   D(35,8,28,27)        -179.889                                          !
 ! D45   D(35,8,28,29)           0.2239                                         !
 ! D46   D(28,8,35,33)          -0.1296                                         !
 ! D47   D(28,8,35,36)         179.7527                                         !
 ! D48   D(3,9,11,4)             0.3037                                         !
 ! D49   D(3,9,11,12)          179.6404                                         !
 ! D50   D(10,9,11,4)         -178.8681                                         !
 ! D51   D(10,9,11,12)           0.4686                                         !
 ! D52   D(3,13,19,1)          125.0697                                         !
 ! D53   D(3,13,19,18)        -118.5763                                         !
 ! D54   D(3,13,19,20)           6.0472                                         !
 ! D55   D(4,13,19,1)          -53.3368                                         !
 ! D56   D(4,13,19,18)          63.0172                                         !
 ! D57   D(4,13,19,20)        -172.3593                                         !
 ! D58   D(5,14,16,6)            0.1153                                         !
 ! D59   D(5,14,16,17)         179.8025                                         !
 ! D60   D(15,14,16,6)        -178.9751                                         !
 ! D61   D(15,14,16,17)          0.7122                                         !
 ! D62   D(5,18,19,1)          131.1759                                         !
 ! D63   D(5,18,19,13)          12.8571                                         !
 ! D64   D(5,18,19,20)        -111.2755                                         !
 ! D65   D(6,18,19,1)          -48.8003                                         !
 ! D66   D(6,18,19,13)        -167.1191                                         !
 ! D67   D(6,18,19,20)          68.7483                                         !
 ! D68   D(1,19,20,7)          108.0157                                         !
 ! D69   D(1,19,20,21)         -67.6776                                         !
 ! D70   D(13,19,20,7)        -132.0774                                         !
 ! D71   D(13,19,20,21)         52.2292                                         !
 ! D72   D(18,19,20,7)          -8.5218                                         !
 ! D73   D(18,19,20,21)        175.7848                                         !
 ! D74   D(7,20,21,22)         177.012                                          !
 ! D75   D(7,20,21,23)          -0.3683                                         !
 ! D76   D(19,20,21,22)         -7.5475                                         !
 ! D77   D(19,20,21,23)        175.0722                                         !
 ! D78   D(20,21,23,24)       -179.8695                                         !
 ! D79   D(20,21,23,25)          0.1297                                         !
 ! D80   D(22,21,23,24)          2.7502                                         !
 ! D81   D(22,21,23,25)       -177.2506                                         !
 ! D82   D(21,23,25,26)       -178.2776                                         !
 ! D83   D(21,23,25,27)          0.1734                                         !
 ! D84   D(24,23,25,26)          1.7216                                         !
 ! D85   D(24,23,25,27)       -179.8274                                         !
 ! D86   D(23,25,27,7)          -0.2748                                         !
 ! D87   D(23,25,27,28)       -179.0375                                         !
 ! D88   D(26,25,27,7)         178.1761                                         !
 ! D89   D(26,25,27,28)         -0.5866                                         !
 ! D90   D(7,27,28,8)          -36.1519                                         !
 ! D91   D(7,27,28,29)         143.7366                                         !
 ! D92   D(25,27,28,8)         142.6754                                         !
 ! D93   D(25,27,28,29)        -37.4361                                         !
 ! D94   D(8,28,29,30)         178.2226                                         !
 ! D95   D(8,28,29,31)          -0.1431                                         !
 ! D96   D(27,28,29,30)         -1.6599                                         !
 ! D97   D(27,28,29,31)        179.9744                                         !
 ! D98   D(28,29,31,32)        179.3902                                         !
 ! D99   D(28,29,31,33)         -0.0376                                         !
 ! D100  D(30,29,31,32)          1.0301                                         !
 ! D101  D(30,29,31,33)       -178.3977                                         !
 ! D102  D(29,31,33,34)        179.9181                                         !
 ! D103  D(29,31,33,35)          0.1259                                         !
 ! D104  D(32,31,33,34)          0.4926                                         !
 ! D105  D(32,31,33,35)       -179.2996                                         !
 ! D106  D(31,33,35,8)          -0.0451                                         !
 ! D107  D(31,33,35,36)       -179.9223                                         !
 ! D108  D(34,33,35,8)        -179.8394                                         !
 ! D109  D(34,33,35,36)          0.2833                                         !
 --------------------------------------------------------------------------------
                          Input orientation:                          
 ---------------------------------------------------------------------
 Center     Atomic      Atomic             Coordinates (Angstroms)
 Number     Number       Type             X           Y           Z
 ---------------------------------------------------------------------
      1          8           0       -3.142382    1.396749    9.562335
      2          1           0       -2.779744    0.551788    9.267954
      3          7           0        0.315450    1.916806    9.945690
      4          7           0       -1.085394    1.848851   11.669432
      5          7           0       -2.138752    4.556355   10.657132
      6          7           0       -3.916708    4.198830    9.370998
      7          7           0       -2.023935    3.446272    7.204405
      8          7           0       -3.392063    5.187321    5.500518
      9          6           0        1.017158    1.611223   11.084583
     10          1           0        2.081254    1.429444   11.058761
     11          6           0        0.169270    1.568966   12.160579
     12          1           0        0.328650    1.362249   13.206976
     13          6           0       -0.940594    2.066887   10.323640
     14          6           0       -2.986548    5.630415   10.753531
     15          1           0       -2.759662    6.472339   11.390697
     16          6           0       -4.089252    5.427746    9.964611
     17          1           0       -4.967983    6.022482    9.771733
     18          6           0       -2.714270    3.718302    9.813510
     19          6           0       -2.096696    2.401578    9.408451
     20          6           0       -1.654769    2.402338    7.934777
     21          6           0       -0.978888    1.305140    7.386593
     22          1           0       -0.647499    0.489301    8.014164
     23          6           0       -0.696525    1.316291    6.029223
     24          1           0       -0.176310    0.482305    5.570563
     25          6           0       -1.088040    2.409472    5.261845
     26          1           0       -0.904318    2.430915    4.194210
     27          6           0       -1.751656    3.462492    5.892762
     28          6           0       -2.218061    4.653381    5.131313
     29          6           0       -1.456318    5.182128    4.083353
     30          1           0       -0.498394    4.744099    3.829180
     31          6           0       -1.929618    6.294914    3.398472
     32          1           0       -1.351931    6.728289    2.589113
     33          6           0       -3.148095    6.846508    3.778253
     34          1           0       -3.557559    7.714897    3.275158
     35          6           0       -3.835156    6.252623    4.834898
     36          1           0       -4.791794    6.651779    5.162665
     37          6           0       -2.280714    2.015762   12.485571
     38          1           0       -2.380152    3.057060   12.790793
     39          1           0       -2.200685    1.371676   13.361610
     40          1           0       -3.153093    1.727391   11.906079
     41          6           0       -4.804730    3.653688    8.349017
     42          1           0       -4.546404    4.075738    7.377649
     43          1           0       -5.833636    3.902759    8.613994
     44          1           0       -4.698152    2.573954    8.328209
 ---------------------------------------------------------------------
                    Distance matrix (angstroms):
                    1          2          3          4          5
     1  O    0.000000
     2  H    0.965467   0.000000
     3  N    3.517673   3.450047   0.000000
     4  N    2.979170   3.212521   2.222222   0.000000
     5  N    3.491270   4.286870   3.673756   3.076507   0.000000
     6  N    2.913391   3.821547   4.842423   4.338380   2.223306
     7  N    3.318328   3.634215   3.914925   4.834158   3.628608
     8  N    5.561397   6.004722   6.648420   7.383876   5.344117
     9  C    4.434525   4.340393   1.372171   2.195277   4.337775
    10  H    5.433851   5.254195   2.143481   3.252150   5.267573
    11  C    4.212786   4.254247   2.246797   1.376132   4.063473
    12  H    5.033156   5.082800   3.308126   2.144841   4.774106
    13  C    2.424158   2.606237   1.320234   1.371008   2.782850
    14  C    4.400814   5.295485   5.034550   4.330530   1.371734
    15  H    5.408419   6.289624   5.683066   4.925192   2.143511
    16  C    4.160208   5.096579   5.632803   4.973739   2.245742
    17  H    4.977356   5.913602   6.693393   6.007909   3.307266
    18  C    2.374022   3.213835   3.527331   3.097182   1.321080
    19  C    1.458363   1.976871   2.518348   2.537770   2.490791
    20  C    2.423458   2.543121   2.856795   3.818140   3.505033
    21  C    3.069682   2.711114   2.932306   4.318527   4.755219
    22  H    3.073229   2.474341   2.587631   3.924425   5.074451
    23  C    4.297856   3.926021   4.089428   5.678626   5.830573
    24  H    5.056484   4.522543   4.630481   6.315860   6.806046
    25  C    4.872386   4.728822   4.914357   6.432067   5.901037
    26  H    5.907216   5.726362   5.901836   7.500036   6.914528
    27  C    4.434769   4.573957   4.805029   6.034705   4.903632
    28  C    5.576198   5.852381   6.089807   7.203842   5.527240
    29  C    6.869581   7.076128   6.940352   8.294391   6.638665
    30  H    7.145942   7.236041   6.787313   8.378340   7.024739
    31  C    7.965929   8.255727   8.189885   9.428095   7.466892
    32  H    8.958619   9.208406   8.947053  10.311748   8.392218
    33  C    7.947044   8.360383   8.621797   9.565669   7.320010
    34  H    8.923001   9.371698   9.649562  10.534986   8.153707
    35  C    6.812350   7.298315   7.883339   8.582847   6.297104
    36  H    7.049326   7.623099   8.448742   8.896266   6.451248
    37  C    3.109817   3.570058   3.633298   1.456960   3.133362
    38  H    3.709524   4.341251   4.081797   2.096096   2.618906
    39  H    3.914321   4.214919   4.277454   2.082075   4.178543
    40  H    2.366976   2.912240   3.988708   2.084738   3.254504
    41  C    3.054393   3.816648   5.637586   5.302458   3.640006
    42  H    3.731101   4.371792   5.907067   5.946177   4.096681
    43  H    3.797668   4.580713   6.597627   6.008332   4.272443
    44  H    2.308527   2.941525   5.308889   4.974090   3.988023
                    6          7          8          9         10
     6  N    0.000000
     7  N    2.973728   0.000000
     8  N    4.029018   2.793968   0.000000
     9  C    5.828817   5.260365   7.963134   0.000000
    10  H    6.818620   5.981324   8.658690   1.079819   0.000000
    11  C    5.602959   5.735686   8.374485   1.370572   2.211143
    12  H    6.386233   6.775594   9.373600   2.245125   2.773259
    13  C    3.782850   3.578542   6.245744   2.149293   3.174634
    14  C    2.196823   4.277079   5.287241   5.682707   6.589684
    15  H    3.253733   5.217606   6.061799   6.163483   6.998245
    16  C    1.375639   3.976244   4.524600   6.472682   7.433621
    17  H    2.142773   4.679257   4.628638   7.550146   8.511415
    18  C    1.368422   2.712562   4.606443   4.469784   5.457708
    19  C    2.558116   2.440184   4.970944   3.623557   4.596067
    20  C    3.225908   1.326471   4.086556   4.205513   4.966253
    21  C    4.576252   2.389511   4.944899   4.213433   4.781708
    22  H    5.127312   3.360650   5.993534   3.668415   4.195180
    23  C    5.463155   2.771261   4.746613   5.346060   5.746748
    24  H    6.499726   3.855938   5.699400   5.753542   6.009491
    25  C    5.299840   2.392571   3.616896   6.242863   6.679006
    26  H    6.244931   3.368348   3.936127   7.200084   7.552393
    27  C    4.162664   1.339704   2.412432   6.168350   6.746261
    28  C    4.589875   2.406763   1.341524   7.427166   8.000782
    29  C    5.914354   3.616123   2.399060   8.239336   8.674870
    30  H    6.534060   3.924764   3.370926   8.046905   8.361122
    31  C    6.634242   4.754869   2.790001   9.470837   9.921689
    32  H    7.679206   5.702994   3.874661  10.196566  10.564064
    33  C    6.235364   4.956193   2.403875   9.906563  10.473608
    34  H    7.046345   6.001011   3.371684  10.916500  11.484232
    35  C    4.980052   4.095203   1.332009   9.173119   9.849032
    36  H    4.949020   4.701597   2.053783   9.706711  10.453493
    37  C    4.140390   5.477501   7.751443   3.605881   4.626696
    38  H    3.919137   5.611249   7.662251   4.067348   5.055019
    39  H    5.182906   6.499721   8.819031   3.949272   4.862248
    40  H    3.621844   5.131792   7.284191   4.251981   5.310848
    41  C    1.459524   3.014295   3.530099   6.749027   7.727014
    42  H    2.094066   2.605588   2.468145   7.125196   8.029900
    43  H    2.082145   4.087682   4.159941   7.634679   8.645210
    44  H    2.082855   3.029078   4.065882   6.417883   7.397713
                   11         12         13         14         15
    11  C    0.000000
    12  H    1.078462   0.000000
    13  C    2.203195   3.228176   0.000000
    14  C    5.332386   5.935248   4.131521   0.000000
    15  H    5.763196   6.240958   4.884222   1.079950   0.000000
    16  C    6.152029   6.823420   4.619342   1.370922   2.211945
    17  H    7.206369   7.846846   5.671966   2.245825   2.774905
    18  C    4.294553   5.130883   2.476556   2.148011   3.174003
    19  C    3.660881   4.625073   1.512005   3.609220   4.576015
    20  C    4.677503   5.728161   2.515798   4.487705   5.452438
    21  C    4.917195   5.965716   3.034463   5.837377   6.775245
    22  H    4.361828   5.355390   2.812181   6.277447   7.187416
    23  C    6.197335   7.250740   4.366346   6.795216   7.719246
    24  H    6.687942   7.703512   5.068212   7.827109   8.742321
    25  C    7.062564   8.138108   5.075517   6.643600   7.540825
    26  H    8.084466   9.159269   6.140338   7.589281   8.459600
    27  C    6.823557   7.889007   4.715742   5.463692   6.348429
    28  C    8.038877   9.084802   5.939877   5.757995   6.540782
    29  C    8.996613  10.050775   6.993703   6.858122   7.533964
    30  H    8.940887  10.003198   7.038538   7.411012   8.079399
    31  C   10.174204  11.208823   8.173881   7.460265   8.037171
    32  H   10.979327  12.014897   9.039954   8.398513   8.917123
    33  C   10.446087  11.448391   8.399995   7.082335   7.631525
    34  H   11.428579  12.413692   9.403702   7.784419   8.248791
    35  C    9.572757  10.552001   7.484996   6.011447   6.647063
    36  H    9.970854  10.904541   7.904975   5.963210   6.553635
    37  C    2.511506   2.785010   2.544107   4.069875   4.614025
    38  H    3.018467   3.222297   3.023180   3.337711   3.710583
    39  H    2.664223   2.534075   3.361608   5.055346   5.496701
    40  H    3.335860   3.734728   2.741262   4.073046   4.789043
    41  C    6.604146   7.429808   4.620457   3.604847   4.623733
    42  H    7.169233   8.069091   5.071115   4.030726   5.004068
    43  H    7.352532   8.094655   5.498652   3.958324   4.874642
    44  H    6.276054   7.109102   4.284636   4.260720   5.322967
                   16         17         18         19         20
    16  C    0.000000
    17  H    1.078462   0.000000
    18  C    2.199001   3.223385   0.000000
    19  C    3.665691   4.635430   1.509713   0.000000
    20  C    4.381784   5.239966   2.526647   1.538511   0.000000
    21  C    5.772038   6.622317   3.837294   2.557260   1.400415
    22  H    6.327571   7.236831   4.235049   2.775070   2.163471
    23  C    6.625854   7.375633   4.915463   3.815430   2.393504
    24  H    7.686102   8.444141   5.908936   4.701157   3.385539
    25  C    6.342970   6.960380   5.007526   4.267528   2.732361
    26  H    7.240327   7.779556   6.042336   5.348919   3.815211
    27  C    5.089847   5.651967   4.045285   3.688450   2.302854
    28  C    5.240398   5.565070   4.800371   4.835210   3.639218
    29  C    6.448400   6.737629   6.046480   6.041375   4.753954
    30  H    7.141789   7.544894   6.463325   6.258613   4.865899
    31  C    6.966361   7.065716   6.957537   7.162809   5.983791
    32  H    7.973851   8.072423   7.944048   8.110393   6.883436
    33  C    6.416361   6.317658   6.811622   7.249963   6.265569
    34  H    7.089607   6.859959   7.709341   8.245166   7.318192
    35  C    5.201821   5.070364   5.697872   6.226570   5.402595
    36  H    5.005048   4.655165   5.878073   6.584410   5.965172
    37  C    4.611691   5.535354   3.197895   3.106668   4.609879
    38  H    4.065524   4.960376   3.068077   3.456913   4.953357
    39  H    5.617650   6.494240   4.284792   4.086438   5.550748
    40  H    4.282327   5.128067   2.921496   2.794396   4.297880
    41  C    2.503864   2.768024   2.553221   3.166012   3.414634
    42  H    2.954537   3.114351   3.068859   3.595558   3.387065
    43  H    2.681908   2.565724   3.347134   4.104806   4.491718
    44  H    3.345550   3.748188   2.729733   2.822093   3.073503
                   21         22         23         24         25
    21  C    0.000000
    22  H    1.081322   0.000000
    23  C    1.386473   2.150885   0.000000
    24  H    2.149222   2.488625   1.084678   0.000000
    25  C    2.397086   3.384729   1.391833   2.154189   0.000000
    26  H    3.385889   4.292769   2.157044   2.494278   1.083540
    27  C    2.735483   3.815675   2.395434   3.386302   1.395455
    28  C    4.222861   5.302552   3.775909   4.664715   2.515774
    29  C    5.115699   6.174795   4.394132   5.092991   3.035143
    30  H    4.971167   5.969893   4.077906   4.615089   2.801909
    31  C    6.458083   7.526857   5.764378   6.448139   4.390566
    32  H    7.250209   8.297733   6.446212   7.020217   5.085796
    33  C    6.959334   8.038035   6.454484   7.248928   5.111962
    34  H    8.039802   9.117887   7.530774   8.307353   6.180047
    35  C    6.256757   7.313329   5.970327   6.872040   4.743284
    36  H    6.933300   7.955021   6.781562   7.715665   5.632477
    37  C    5.310302   4.999096   6.684560   7.389002   7.332101
    38  H    5.851337   5.693124   7.182180   7.976090   7.666420
    39  H    6.099019   5.637921   7.485283   8.098734   8.241432
    40  H    5.033012   4.791438   6.382881   7.109869   6.991104
    41  C    4.591187   5.235269   5.265189   6.260970   4.989237
    42  H    4.517018   5.335648   4.924872   5.939363   4.383303
    43  H    5.641162   6.237589   6.305614   7.277865   5.998958
    44  H    4.040972   4.566421   4.783312   5.694442   4.739468
                   26         27         28         29         30
    26  H    0.000000
    27  C    2.160373   0.000000
    28  C    2.746533   1.488474   0.000000
    29  C    2.808233   2.513629   1.399301   0.000000
    30  H    2.376729   2.733414   2.158943   1.083556   0.000000
    31  C    4.076141   3.778329   2.404281   1.389736   2.153819
    32  H    4.609135   4.662543   3.393848   2.152734   2.490643
    33  C    4.970414   4.227618   2.739623   2.392771   3.382844
    34  H    5.983712   5.309998   3.822622   3.388703   4.300125
    35  C    4.858576   3.639352   2.293564   2.714710   3.797512
    36  H    5.819457   4.466210   3.258632   3.801340   4.883719
    37  C    8.415075   6.770382   7.813199   9.016805   9.249519
    38  H    8.744793   6.938460   7.825737   9.010488   9.311156
    39  H    9.319001   7.768966   8.860456  10.057817  10.253695
    40  H    8.063800   6.413625   7.438627   8.718331   9.021322
    41  C    5.828448   3.923137   4.247806   5.634170   6.337385
    42  H    5.109258   3.223596   3.286469   4.650281   5.424456
    43  H    6.782256   4.925596   5.075913   6.428406   7.215754
    44  H    5.612806   3.924633   4.549178   5.943977   6.526007
                   31         32         33         34         35
    31  C    0.000000
    32  H    1.084711   0.000000
    33  C    1.390387   2.157367   0.000000
    34  H    2.163735   2.511742   1.083912   0.000000
    35  C    2.386669   3.381748   1.393288   2.155944   0.000000
    36  H    3.381092   4.296706   2.157838   2.493239   1.087158
    37  C   10.050363  11.000474   9.995291  10.906062   8.882572
    38  H    9.944968  10.890796   9.806912  10.659693   8.696260
    39  H   11.116468  12.060695  11.077549  11.992250   9.959917
    40  H    9.733373  10.726557   9.605568  10.512213   8.422858
    41  C    6.304779   7.385897   5.816392   6.617620   4.477004
    42  H    5.254156   6.338041   4.752692   5.572407   3.422029
    43  H    6.940132   8.022998   6.265954   6.943781   4.878253
    44  H    6.768503   7.835364   6.431135   7.298190   5.145930
                   36         37         38         39         40
    36  H    0.000000
    37  C    9.023477   0.000000
    38  H    8.770767   1.089656   0.000000
    39  H   10.090393   1.090273   1.788452   0.000000
    40  H    8.509323   1.086284   1.774310   1.775439   0.000000
    41  C    4.375105   5.115129   5.095481   6.092185   4.369350
    42  H    3.406223   5.955479   5.918825   6.972958   5.287980
    43  H    4.533676   5.583290   5.485199   6.491885   4.770258
    44  H    5.163148   4.841410   5.051849   5.746124   3.988112
                   41         42         43         44
    41  C    0.000000
    42  H    1.090144   0.000000
    43  H    1.091282   1.793165   0.000000
    44  H    1.085181   1.783801   1.771078   0.000000
 Stoichiometry    C19H18N6O
 Framework group  C1[X(C19H18N6O)]
 Deg. of freedom   126
 Full point group                 C1      NOp   1
 Largest Abelian subgroup         C1      NOp   1
 Largest concise Abelian subgroup C1      NOp   1
                         Standard orientation:                         
 ---------------------------------------------------------------------
 Center     Atomic      Atomic             Coordinates (Angstroms)
 Number     Number       Type             X           Y           Z
 ---------------------------------------------------------------------
      1          8           0       -1.888261   -0.076325    1.909091
      2          1           0       -2.061188    0.798873    2.278213
      3          7           0       -2.638285    1.793411   -0.974583
      4          7           0       -3.930636    0.137515   -0.249249
      5          7           0       -1.671000   -1.746418   -1.149104
      6          7           0       -0.363461   -2.182717    0.595339
      7          7           0        0.873738    0.485812    0.157900
      8          7           0        3.383102   -0.738091    0.264725
      9          6           0       -3.904785    1.957543   -1.476471
     10          1           0       -4.156726    2.798202   -2.105618
     11          6           0       -4.716317    0.941803   -1.042702
     12          1           0       -5.758492    0.719540   -1.208692
     13          6           0       -2.675416    0.688948   -0.252224
     14          6           0       -1.134808   -3.000917   -1.291883
     15          1           0       -1.374251   -3.623011   -2.141564
     16          6           0       -0.323325   -3.286630   -0.224508
     17          1           0        0.266260   -4.152165    0.033020
     18          6           0       -1.183489   -1.273616   -0.015946
     19          6           0       -1.509998    0.102557    0.512044
     20          6           0       -0.290756    1.039878    0.468530
     21          6           0       -0.406660    2.387179    0.832544
     22          1           0       -1.374719    2.824675    1.034328
     23          6           0        0.743851    3.159775    0.874098
     24          1           0        0.691605    4.206436    1.153915
     25          6           0        1.966440    2.577331    0.552796
     26          1           0        2.883926    3.151470    0.604190
     27          6           0        1.987954    1.228759    0.194770
     28          6           0        3.261414    0.534937   -0.140589
     29          6           0        4.274733    1.191189   -0.848093
     30          1           0        4.132879    2.210930   -1.185878
     31          6           0        5.448083    0.505925   -1.139690
     32          1           0        6.243476    0.990703   -1.695513
     33          6           0        5.576276   -0.812323   -0.716649
     34          1           0        6.471638   -1.387868   -0.921439
     35          6           0        4.513331   -1.383013   -0.019717
     36          1           0        4.573179   -2.410660    0.329956
     37          6           0       -4.358308   -1.125510    0.337774
     38          1           0       -4.158414   -1.943546   -0.353753
     39          1           0       -5.424933   -1.068048    0.556188
     40          1           0       -3.811154   -1.294835    1.260794
     41          6           0        0.465827   -2.018544    1.785102
     42          1           0        1.458095   -1.673432    1.494045
     43          1           0        0.529402   -2.978867    2.299530
     44          1           0       -0.002984   -1.295995    2.445221
 ---------------------------------------------------------------------
 Rotational constants (GHZ):           0.3866485           0.1494846           0.1233192
 Standard basis: 6-311+G(2d,p) (5D, 7F)
 There are   862 symmetry adapted cartesian basis functions of A   symmetry.
 There are   810 symmetry adapted basis functions of A   symmetry.
   810 basis functions,  1236 primitive gaussians,   862 cartesian basis functions
    91 alpha electrons       91 beta electrons
       nuclear repulsion energy      2314.9584840376 Hartrees.
 NAtoms=   44 NActive=   44 NUniq=   44 SFac= 1.00D+00 NAtFMM=   60 NAOKFM=F Big=F
 Integral buffers will be    131072 words long.
 Regular integral format.
 Two-electron integral symmetry is turned on.
 Nuclear repulsion after empirical dispersion term =     2314.8540445744 Hartrees.
 Using the following non-standard input for PCM:
 surface=sas
 --- end of non-standard input.
 ------------------------------------------------------------------------------
 Polarizable Continuum Model (PCM)
 =================================
 Model                : PCM.
 Atomic radii         : UFF (Universal Force Field).
 Polarization charges : Total charges.
 Charge compensation  : None.
 Solution method      : On-the-fly selection.
 Cavity type          : SAS (Solvent Accessible Surface) (Alpha=1.000).
 Cavity algorithm     : GePol (No added spheres)
                        Default sphere list used, NSphG=   44.
                        Lebedev-Laikov grids with approx.  5.0 points / Ang**2.
                        Smoothing algorithm: York/Karplus (Gamma=1.0000).
                        Polarization charges: spherical gaussians, with
                                              point-specific exponents (IZeta= 3).
                        Self-potential: point-specific (ISelfS= 7).
                        Self-field    : sphere-specific E.n sum rule (ISelfD= 2).
 Solvent              : Acetonitrile, Eps=  35.688000 Eps(inf)=   1.806874
                        RSolv=   2.155000 Ang.
 ------------------------------------------------------------------------------
 One-electron integrals computed using PRISM.
 NBasis=   810 RedAO= T EigKep=  1.71D-06  NBF=   810
 NBsUse=   806 1.00D-06 EigRej=  7.19D-07 NBFU=   806
 Initial guess from the checkpoint file:  "1.chk"
 B after Tr=    -0.000000    0.000000    0.000000
         Rot=    1.000000    0.000000    0.000000    0.000000 Ang=   0.00 deg.
 Requested convergence on RMS density matrix=1.00D-08 within  32 cycles.
 Requested convergence on MAX density matrix=1.00D-06.
 Requested convergence on             energy=1.00D-06.
 No special actions if energy rises.
 Inv3:  Mode=1 IEnd=   116850243.
 Iteration    1 A*A^-1 deviation from unit magnitude is 3.55D-15 for   2001.
 Iteration    1 A*A^-1 deviation from orthogonality  is 2.50D-15 for   5535   2650.
 Iteration    1 A^-1*A deviation from unit magnitude is 3.55D-15 for   3319.
 Iteration    1 A^-1*A deviation from orthogonality  is 1.04D-14 for   5337   5335.
 Error on total polarization charges =  0.00003
 SCF Done:  E(RB3LYP) =  -1138.99703148     A.U. after   12 cycles
            NFock= 12  Conv=0.72D-08     -V/T= 2.0042
 QCSCF skips out because SCF is already converged.
 DoSCS=F DFT=T ScalE2(SS,OS)=  1.000000  1.000000
 ExpMin= 4.38D-02 ExpMax= 8.59D+03 ExpMxC= 1.30D+03 IAcc=3 IRadAn=         5 AccDes= 0.00D+00
 HarFok:  IExCor=  205 AccDes= 0.00D+00 IRadAn=         5 IDoV=-2 UseB2=F ITyADJ=14
 ICtDFT= 12500011 ScaDFX=  1.000000  1.000000  1.000000  1.000000
 GSVD:  LWork=        -884 too small for GESVD, short by        3770 words or        3770 for optimal perf.
 Range of M.O.s used for correlation:    27   806
 NBasis=   810 NAE=    91 NBE=    91 NFC=    26 NFV=     0
 NROrb=    780 NOA=    65 NOB=    65 NVA=   715 NVB=   715

 **** Warning!!: The largest alpha MO coefficient is  0.11098782D+03

 NEqPCM:  Using non-equilibrium solvation (IEInf=1, Eps=  35.6880, EpsInf=   1.8069)
 Inv3:  Mode=1 IEnd=   116850243.
 Iteration    1 A*A^-1 deviation from unit magnitude is 4.00D-15 for   1121.
 Iteration    1 A*A^-1 deviation from orthogonality  is 2.89D-15 for   5400   1092.
 Iteration    1 A^-1*A deviation from unit magnitude is 4.00D-15 for   1121.
 Iteration    1 A^-1*A deviation from orthogonality  is 2.38D-14 for   5352   5335.
 Orbital symmetries:
       Occupied  (A) (A) (A) (A) (A) (A) (A) (A) (A) (A) (A) (A)
                 (A) (A) (A) (A) (A) (A) (A) (A) (A) (A) (A) (A)
                 (A) (A) (A) (A) (A) (A) (A) (A) (A) (A) (A) (A)
                 (A) (A) (A) (A) (A) (A) (A) (A) (A) (A) (A) (A)
                 (A) (A) (A) (A) (A) (A) (A) (A) (A) (A) (A) (A)
                 (A) (A) (A) (A) (A) (A) (A) (A) (A) (A) (A) (A)
                 (A) (A) (A) (A) (A) (A) (A) (A) (A) (A) (A) (A)
                 (A) (A) (A) (A) (A) (A) (A)
       Virtual   (A) (A) (A) (A) (A) (A) (A) (A) (A) (A) (A) (A)
                 (A) (A) (A) (A) (A) (A) (A) (A) (A) (A) (A) (A)
                 (A) (A) (A) (A) (A) (A) (A) (A) (A) (A) (A) (A)
                 (A) (A) (A) (A) (A) (A) (A) (A) (A) (A) (A) (A)
                 (A) (A) (A) (A) (A) (A) (A) (A) (A) (A) (A) (A)
                 (A) (A) (A) (A) (A) (A) (A) (A) (A) (A) (A) (A)
                 (A) (A) (A) (A) (A) (A) (A) (A) (A) (A) (A) (A)
                 (A) (A) (A) (A) (A) (A) (A) (A) (A) (A) (A) (A)
                 (A) (A) (A) (A) (A) (A) (A) (A) (A) (A) (A) (A)
                 (A) (A) (A) (A) (A) (A) (A) (A) (A) (A) (A) (A)
                 (A) (A) (A) (A) (A) (A) (A) (A) (A) (A) (A) (A)
                 (A) (A) (A) (A) (A) (A) (A) (A) (A) (A) (A) (A)
                 (A) (A) (A) (A) (A) (A) (A) (A) (A) (A) (A) (A)
                 (A) (A) (A) (A) (A) (A) (A) (A) (A) (A) (A) (A)
                 (A) (A) (A) (A) (A) (A) (A) (A) (A) (A) (A) (A)
                 (A) (A) (A) (A) (A) (A) (A) (A) (A) (A) (A) (A)
                 (A) (A) (A) (A) (A) (A) (A) (A) (A) (A) (A) (A)
                 (A) (A) (A) (A) (A) (A) (A) (A) (A) (A) (A) (A)
                 (A) (A) (A) (A) (A) (A) (A) (A) (A) (A) (A) (A)
                 (A) (A) (A) (A) (A) (A) (A) (A) (A) (A) (A) (A)
                 (A) (A) (A) (A) (A) (A) (A) (A) (A) (A) (A) (A)
                 (A) (A) (A) (A) (A) (A) (A) (A) (A) (A) (A) (A)
                 (A) (A) (A) (A) (A) (A) (A) (A) (A) (A) (A) (A)
                 (A) (A) (A) (A) (A) (A) (A) (A) (A) (A) (A) (A)
                 (A) (A) (A) (A) (A) (A) (A) (A) (A) (A) (A) (A)
                 (A) (A) (A) (A) (A) (A) (A) (A) (A) (A) (A) (A)
                 (A) (A) (A) (A) (A) (A) (A) (A) (A) (A) (A) (A)
                 (A) (A) (A) (A) (A) (A) (A) (A) (A) (A) (A) (A)
                 (A) (A) (A) (A) (A) (A) (A) (A) (A) (A) (A) (A)
                 (A) (A) (A) (A) (A) (A) (A) (A) (A) (A) (A) (A)
                 (A) (A) (A) (A) (A) (A) (A) (A) (A) (A) (A) (A)
                 (A) (A) (A) (A) (A) (A) (A) (A) (A) (A) (A) (A)
                 (A) (A) (A) (A) (A) (A) (A) (A) (A) (A) (A) (A)
                 (A) (A) (A) (A) (A) (A) (A) (A) (A) (A) (A) (A)
                 (A) (A) (A) (A) (A) (A) (A) (A) (A) (A) (A) (A)
                 (A) (A) (A) (A) (A) (A) (A) (A) (A) (A) (A) (A)
                 (A) (A) (A) (A) (A) (A) (A) (A) (A) (A) (A) (A)
                 (A) (A) (A) (A) (A) (A) (A) (A) (A) (A) (A) (A)
                 (A) (A) (A) (A) (A) (A) (A) (A) (A) (A) (A) (A)
                 (A) (A) (A) (A) (A) (A) (A) (A) (A) (A) (A) (A)
                 (A) (A) (A) (A) (A) (A) (A) (A) (A) (A) (A) (A)
                 (A) (A) (A) (A) (A) (A) (A) (A) (A) (A) (A) (A)
                 (A) (A) (A) (A) (A) (A) (A) (A) (A) (A) (A) (A)
                 (A) (A) (A) (A) (A) (A) (A) (A) (A) (A) (A) (A)
                 (A) (A) (A) (A) (A) (A) (A) (A) (A) (A) (A) (A)
                 (A) (A) (A) (A) (A) (A) (A) (A) (A) (A) (A) (A)
                 (A) (A) (A) (A) (A) (A) (A) (A) (A) (A) (A) (A)
                 (A) (A) (A) (A) (A) (A) (A) (A) (A) (A) (A) (A)
                 (A) (A) (A) (A) (A) (A) (A) (A) (A) (A) (A) (A)
                 (A) (A) (A) (A) (A) (A) (A) (A) (A) (A) (A) (A)
                 (A) (A) (A) (A) (A) (A) (A) (A) (A) (A) (A) (A)
                 (A) (A) (A) (A) (A) (A) (A) (A) (A) (A) (A) (A)
                 (A) (A) (A) (A) (A) (A) (A) (A) (A) (A) (A) (A)
                 (A) (A) (A) (A) (A) (A) (A) (A) (A) (A) (A) (A)
                 (A) (A) (A) (A) (A) (A) (A) (A) (A) (A) (A) (A)
                 (A) (A) (A) (A) (A) (A) (A) (A) (A) (A) (A) (A)
                 (A) (A) (A) (A) (A) (A) (A) (A) (A) (A) (A) (A)
                 (A) (A) (A) (A) (A) (A) (A) (A) (A) (A) (A) (A)
                 (A) (A) (A) (A) (A) (A) (A) (A) (A) (A) (A) (A)
                 (A) (A) (A) (A) (A) (A) (A)
    80 initial guesses have been made.
 Convergence on wavefunction:    0.001000000000000
 Iteration     1 Dimension    80 NMult     0 NNew     80
 CISAX will form    80 AO SS matrices at one time.
 New state      4 was old state      5
 New state      5 was old state      8
 New state      6 was old state      4
 New state      7 was old state      9
 New state      8 was old state      7
 New state      9 was old state      6
 New state     10 was old state     18
 New state     11 was old state     14
 New state     12 was old state     21
 New state     13 was old state     12
 New state     14 was old state     11
 New state     15 was old state     13
 New state     16 was old state     15
 New state     17 was old state     16
 New state     18 was old state     23
 New state     19 was old state     17
 New state     20 was old state     19
 Iteration     2 Dimension   120 NMult    80 NNew     40
 New state      4 was old state      5
 New state      5 was old state      4
 New state      8 was old state      9
 New state      9 was old state      8
 New state     14 was old state     15
 New state     15 was old state     14
 New state     18 was old state     20
 New state     20 was old state     18
 Iteration     3 Dimension   160 NMult   120 NNew     40
 New state     17 was old state     18
 New state     18 was old state     17
 Iteration     4 Dimension   198 NMult   160 NNew     38
 Iteration     5 Dimension   224 NMult   198 NNew     26
 Iteration     6 Dimension   228 NMult   224 NNew      4
 ***********************************************************************
 Excited states from <AA,BB:AA,BB> singles matrix:
 ***********************************************************************
 
 Ground to excited state transition densities written to RWF  633
 Ground to excited state transition electric dipole moments (Au):
       state          X           Y           Z        Dip. S.      Osc.
         1        -0.0742      0.0376     -0.0027      0.0069      0.0006
         2         0.0306     -0.0528     -0.0029      0.0037      0.0004
         3        -0.0916     -0.2791     -0.0515      0.0889      0.0094
         4        -0.2896     -0.0099      0.0306      0.0849      0.0092
         5         0.5175     -0.0662      0.1423      0.2924      0.0318
         6        -0.2112      0.0274      0.0702      0.0503      0.0055
         7         0.7221     -0.2706     -0.2403      0.6525      0.0724
         8         1.5361     -0.4945     -0.2301      2.6570      0.3014
         9         0.0898     -0.0122      0.0121      0.0084      0.0010
        10        -0.0622      0.0786     -0.0637      0.0141      0.0017
        11         0.0236     -0.0211      0.0826      0.0078      0.0009
        12         0.1045      0.0087      0.0096      0.0111      0.0014
        13        -0.1903      0.3312      0.2043      0.1876      0.0230
        14         0.2314      0.4009     -0.0194      0.2147      0.0265
        15         0.1840     -0.0914     -0.0609      0.0459      0.0058
        16        -0.0917      0.2410      0.1286      0.0830      0.0105
        17         0.6217     -0.2424     -0.2458      0.5057      0.0649
        18        -0.3969      0.5584      0.0323      0.4704      0.0606
        19         0.4530     -0.0977      0.2264      0.2660      0.0345
        20         0.2772      0.1267      0.0491      0.0953      0.0124
 Ground to excited state transition velocity dipole moments (Au):
       state          X           Y           Z        Dip. S.      Osc.
         1         0.0103     -0.0052      0.0001      0.0001      0.0006
         2        -0.0047      0.0080      0.0003      0.0001      0.0004
         3         0.0143      0.0440      0.0078      0.0022      0.0093
         4         0.0472      0.0021     -0.0052      0.0023      0.0093
         5        -0.0844      0.0105     -0.0231      0.0078      0.0318
         6         0.0348     -0.0046     -0.0122      0.0014      0.0056
         7        -0.1201      0.0453      0.0415      0.0182      0.0729
         8        -0.2623      0.0845      0.0385      0.0774      0.3033
         9        -0.0158      0.0021     -0.0021      0.0003      0.0010
        10         0.0114     -0.0144      0.0121      0.0005      0.0018
        11        -0.0045      0.0036     -0.0157      0.0003      0.0010
        12        -0.0193     -0.0016     -0.0019      0.0004      0.0014
        13         0.0350     -0.0609     -0.0387      0.0064      0.0233
        14        -0.0430     -0.0748      0.0039      0.0075      0.0269
        15        -0.0350      0.0172      0.0114      0.0016      0.0058
        16         0.0178     -0.0460     -0.0246      0.0030      0.0106
        17        -0.1200      0.0461      0.0477      0.0188      0.0651
        18         0.0774     -0.1081     -0.0060      0.0177      0.0611
        19        -0.0891      0.0185     -0.0456      0.0104      0.0355
        20        -0.0543     -0.0251     -0.0096      0.0037      0.0125
 Ground to excited state transition magnetic dipole moments (Au):
       state          X           Y           Z
         1         0.0027      0.0553     -0.0029
         2         0.0305     -0.0620      0.0368
         3         0.1215      0.1136     -0.3811
         4         0.0838      0.2565     -0.2329
         5        -0.0834     -0.0319      0.2974
         6         0.1688     -0.0021     -0.2504
         7        -0.2950     -0.0140      0.7711
         8         0.3365     -0.3598      1.6645
         9        -0.0174     -0.0425      0.0000
        10        -0.2855     -0.0346     -0.1137
        11         0.3463     -0.2077     -0.0783
        12        -0.0012      0.0293      0.1443
        13         0.3748      0.2164      0.2719
        14        -0.1177     -0.2492     -0.3066
        15         0.0643     -0.1214      0.0353
        16        -0.0704      0.0935      0.0805
        17         0.0805     -0.2075      0.1043
        18        -0.1278     -0.0132      0.4191
        19         0.0348      0.2198      0.0493
        20         0.0443     -0.1699      0.0678
 Ground to excited state transition velocity quadrupole moments (Au):
       state          XX          YY          ZZ          XY          XZ          YZ
         1         0.0581     -0.0244      0.0051     -0.0166     -0.0263     -0.0225
         2        -0.0658      0.0446     -0.0043      0.0005      0.0218      0.0010
         3         0.2601     -0.2286      0.0245     -0.0366     -0.0528     -0.0118
         4         0.2527     -0.0761      0.0079      0.0211     -0.0137     -0.0243
         5         0.4377     -0.0402     -0.0325     -0.1492      0.1910     -0.0679
         6         0.2367     -0.0758     -0.0091     -0.0430     -0.1018     -0.0016
         7        -0.8419      0.1724      0.0591      0.1201      0.2268      0.0324
         8        -1.8292      0.3842      0.0513      0.2775      0.2790      0.1181
         9         0.0346      0.0183     -0.0112     -0.0494      0.0470     -0.0098
        10         0.2595     -0.1870      0.0430     -0.0420     -0.1071     -0.0446
        11        -0.0984      0.0683     -0.0339     -0.0281     -0.0914      0.0274
        12        -0.0821      0.0340     -0.0051      0.0078      0.0249      0.0184
        13         0.6720     -0.3792      0.0287      0.0368     -0.2753     -0.1401
        14         0.2350     -0.0250      0.0151     -0.5141      0.1088     -0.0471
        15        -0.4139      0.1418     -0.0178      0.0261      0.0954      0.0559
        16         0.6163     -0.2452      0.0251     -0.0948     -0.1224     -0.1141
        17        -1.2403      0.3956     -0.0582      0.0351      0.3141      0.1338
        18        -0.5868      0.5959     -0.0356      0.1738     -0.0201     -0.0317
        19         1.6589     -0.0282     -0.2212     -0.4129      0.0896     -0.1563
        20        -0.2457      0.2118     -0.0407     -0.0593      0.1044      0.0358
 <0|del|b> * <b|rxdel|0> + <0|del|b> * <b|delr+rdel|0>
 Rotatory Strengths (R) in cgs (10**-40 erg-esu-cm/Gauss)
       state          XX          YY          ZZ    R(velocity)    E-M Angle
         1        -1.0867     -0.5135      0.2754     -0.4416      114.07
         2        -1.5792     -0.3225     -1.1026     -1.0014      149.58
         3         9.0555     -2.5426     10.2521      5.5883       78.94
         4         3.6566      9.0106     12.2958      8.3210       70.32
         5       -12.4968      5.3648      6.4557     -0.2254       90.33
         6         6.7317     17.9368     13.7518     12.8068       37.13
         7        55.3658    124.3674    104.0218     94.5850       53.16
         8        43.1701   -136.7763   -133.2117    -75.6060       96.49
         9        -0.1781      0.6630      0.2628      0.2492       75.56
        10        -5.8249     -9.2326     -1.4230     -5.4935      127.50
        11         2.4485     -1.7226     -4.8898     -1.3880       98.91
        12        -0.5860     -1.1544      0.5582     -0.3941       96.13
        13       -80.6319     -1.6994     41.5735    -13.5859      104.97
        14        44.9788     15.0872     25.8559     28.6406       50.81
        15        -5.6527     -7.6607     -1.3857     -4.8997      133.07
        16       -17.8034    -14.0941      3.9116     -9.3287      164.19
        17       -31.9810    -41.1523     20.7827    -17.4502      115.03
        18        -7.8399    -25.2793     -7.0271    -13.3821      100.84
        19        34.5248    -18.6572    -20.5106     -1.5477       93.16
        20        12.3197    -10.0731      2.1322      1.4596       83.91
 1/2[<0|r|b>*<b|rxdel|0> + (<0|rxdel|b>*<b|r|0>)*]
 Rotatory Strengths (R) in cgs (10**-40 erg-esu-cm/Gauss)
       state          XX          YY          ZZ     R(length)
         1         0.1413     -1.4700     -0.0055     -0.4447
         2        -0.6601     -2.3178      0.0747     -0.9677
         3         7.8728     22.4238    -13.8674      5.4764
         4        17.1520      1.7876      5.0328      7.9908
         5        30.5248     -1.4943    -29.9272     -0.2989
         6        25.2074      0.0397     12.4361     12.5611
         7       150.6698     -2.6845    131.0504     93.0119
         8      -365.5117   -125.8420    270.8678    -73.4953
         9         1.1021     -0.3653     -0.0001      0.2456
        10       -12.5622      1.9223     -5.1206     -5.2535
        11        -5.7873     -3.0963      4.5738     -1.4366
        12         0.0864     -0.1797     -0.9798     -0.3577
        13        50.4373    -50.6822    -39.2767    -13.1739
        14        19.2699     70.6469     -4.2004     28.5721
        15        -8.3697     -7.8434      1.5204     -4.8976
        16        -4.5695    -15.9408     -7.3147     -9.2750
        17       -35.3758    -35.5661     18.1338    -17.6027
        18       -35.8795      5.2096     -9.5678    -13.4126
        19       -11.1618     15.1854     -7.8846     -1.2870
        20        -8.6930     15.2139     -2.3543      1.3889
  1/2[<0|del|b>*<b|r|0> + (<0|r|b>*<b|del|0>)*] (Au)
       state          X           Y           Z        Dip. S.   Osc.(frdel)
         1        -0.0008     -0.0002     -0.0000      0.0010      0.0006
         2        -0.0001     -0.0004     -0.0000      0.0006      0.0004
         3        -0.0013     -0.0123     -0.0004      0.0140      0.0093
         4        -0.0137     -0.0000     -0.0002      0.0139      0.0092
         5        -0.0437     -0.0007     -0.0033      0.0477      0.0318
         6        -0.0073     -0.0001     -0.0009      0.0083      0.0056
         7        -0.0867     -0.0123     -0.0100      0.1089      0.0726
         8        -0.4029     -0.0418     -0.0089      0.4535      0.3024
         9        -0.0014     -0.0000     -0.0000      0.0015      0.0010
        10        -0.0007     -0.0011     -0.0008      0.0026      0.0017
        11        -0.0001     -0.0001     -0.0013      0.0015      0.0010
        12        -0.0020     -0.0000     -0.0000      0.0021      0.0014
        13        -0.0067     -0.0202     -0.0079      0.0347      0.0231
        14        -0.0099     -0.0300     -0.0001      0.0400      0.0267
        15        -0.0064     -0.0016     -0.0007      0.0087      0.0058
        16        -0.0016     -0.0111     -0.0032      0.0159      0.0106
        17        -0.0746     -0.0112     -0.0117      0.0975      0.0650
        18        -0.0307     -0.0603     -0.0002      0.0913      0.0608
        19        -0.0404     -0.0018     -0.0103      0.0525      0.0350
        20        -0.0151     -0.0032     -0.0005      0.0187      0.0125

 Excitation energies and oscillator strengths:
 
 Excited State   1:      Singlet-A      3.8073 eV  325.65 nm  f=0.0006  <S**2>=0.000
      91 -> 92         0.70225
 This state for optimization and/or second-order correction.
 Total Energy, E(TD-HF/TD-DFT) =  -1138.85711595    
 Copying the excited state density for this state as the 1-particle RhoCI density.
 
 Excited State   2:      Singlet-A      4.0000 eV  309.96 nm  f=0.0004  <S**2>=0.000
      90 -> 92         0.70323
 
 Excited State   3:      Singlet-A      4.2951 eV  288.66 nm  f=0.0094  <S**2>=0.000
      91 -> 93         0.61786
      91 -> 94         0.32971
 
 Excited State   4:      Singlet-A      4.3994 eV  281.82 nm  f=0.0092  <S**2>=0.000
      84 -> 92         0.21047
      86 -> 92         0.11817
      87 -> 92        -0.29748
      88 -> 92         0.54484
      89 -> 92        -0.15223
 
 Excited State   5:      Singlet-A      4.4325 eV  279.72 nm  f=0.0318  <S**2>=0.000
      90 -> 93         0.59315
      90 -> 94         0.37716
 
 Excited State   6:      Singlet-A      4.4802 eV  276.74 nm  f=0.0055  <S**2>=0.000
      84 -> 92        -0.10128
      87 -> 92        -0.12040
      91 -> 93        -0.32311
      91 -> 94         0.58685
 
 Excited State   7:      Singlet-A      4.5292 eV  273.75 nm  f=0.0724  <S**2>=0.000
      83 -> 92         0.15560
      84 -> 92         0.32869
      87 -> 92         0.39222
      88 -> 92         0.19441
      89 -> 92         0.31875
      91 -> 94         0.20126
 
 Excited State   8:      Singlet-A      4.6305 eV  267.75 nm  f=0.3014  <S**2>=0.000
      83 -> 92        -0.12688
      84 -> 92        -0.14708
      87 -> 92        -0.31690
      89 -> 92         0.55729
      89 -> 93         0.14426
 
 Excited State   9:      Singlet-A      4.7273 eV  262.27 nm  f=0.0010  <S**2>=0.000
      90 -> 93        -0.37870
      90 -> 94         0.59387
 
 Excited State  10:      Singlet-A      4.8408 eV  256.12 nm  f=0.0017  <S**2>=0.000
      87 -> 93         0.37954
      87 -> 94         0.29336
      88 -> 93        -0.35424
      88 -> 94        -0.15533
      89 -> 93         0.18644
      89 -> 94         0.13488
 
 Excited State  11:      Singlet-A      4.9290 eV  251.54 nm  f=0.0009  <S**2>=0.000
      84 -> 93        -0.31216
      84 -> 94         0.28735
      87 -> 92         0.12659
      87 -> 93        -0.14980
      88 -> 92         0.15539
      88 -> 93        -0.27470
      88 -> 94         0.36005
 
 Excited State  12:      Singlet-A      4.9882 eV  248.55 nm  f=0.0014  <S**2>=0.000
      84 -> 92         0.46261
      85 -> 92        -0.12698
      86 -> 92         0.18963
      87 -> 92        -0.21981
      88 -> 92        -0.35598
      88 -> 93        -0.12281
 
 Excited State  13:      Singlet-A      4.9964 eV  248.15 nm  f=0.0230  <S**2>=0.000
      81 -> 92         0.16366
      82 -> 92        -0.10391
      83 -> 92         0.15417
      85 -> 92        -0.17779
      87 -> 93        -0.13552
      88 -> 93         0.10458
      89 -> 92        -0.16733
      89 -> 93         0.55439
 
 Excited State  14:      Singlet-A      5.0375 eV  246.12 nm  f=0.0265  <S**2>=0.000
      80 -> 92         0.13630
      82 -> 92        -0.22620
      83 -> 92        -0.14564
      89 -> 93        -0.10856
      89 -> 94         0.58743
 
 Excited State  15:      Singlet-A      5.1489 eV  240.80 nm  f=0.0058  <S**2>=0.000
      83 -> 92        -0.12874
      84 -> 92        -0.20848
      85 -> 92        -0.28786
      86 -> 92         0.55858
      87 -> 92         0.18037
 
 Excited State  16:      Singlet-A      5.1801 eV  239.35 nm  f=0.0105  <S**2>=0.000
      85 -> 92         0.58316
      86 -> 92         0.34600
      89 -> 93         0.13916
 
 Excited State  17:      Singlet-A      5.2390 eV  236.66 nm  f=0.0649  <S**2>=0.000
      83 -> 92         0.58228
      84 -> 92        -0.15953
      87 -> 92        -0.15549
      89 -> 93        -0.18324
      89 -> 94         0.13762
      90 -> 96        -0.11383
 
 Excited State  18:      Singlet-A      5.2590 eV  235.76 nm  f=0.0606  <S**2>=0.000
      90 -> 96         0.10101
      91 -> 95        -0.31732
      91 -> 96         0.59981
 
 Excited State  19:      Singlet-A      5.2985 eV  234.00 nm  f=0.0345  <S**2>=0.000
      83 -> 92        -0.11567
      90 -> 95         0.46815
      90 -> 96        -0.43488
      90 -> 97         0.10469
      91 -> 95        -0.14830
 
 Excited State  20:      Singlet-A      5.3163 eV  233.21 nm  f=0.0124  <S**2>=0.000
      87 -> 93         0.30868
      87 -> 94         0.15585
      88 -> 93         0.35242
      88 -> 94         0.39118
      91 -> 95         0.18958
      91 -> 96         0.17684
 SavETr:  write IOETrn=   770 NScale= 10 NData=  16 NLR=1 NState=   20 LETran=     370.

 **********************************************************************

            Population analysis using the SCF Density.

 **********************************************************************

 Orbital symmetries:
       Occupied  (A) (A) (A) (A) (A) (A) (A) (A) (A) (A) (A) (A)
                 (A) (A) (A) (A) (A) (A) (A) (A) (A) (A) (A) (A)
                 (A) (A) (A) (A) (A) (A) (A) (A) (A) (A) (A) (A)
                 (A) (A) (A) (A) (A) (A) (A) (A) (A) (A) (A) (A)
                 (A) (A) (A) (A) (A) (A) (A) (A) (A) (A) (A) (A)
                 (A) (A) (A) (A) (A) (A) (A) (A) (A) (A) (A) (A)
                 (A) (A) (A) (A) (A) (A) (A) (A) (A) (A) (A) (A)
                 (A) (A) (A) (A) (A) (A) (A)
       Virtual   (A) (A) (A) (A) (A) (A) (A) (A) (A) (A) (A) (A)
                 (A) (A) (A) (A) (A) (A) (A) (A) (A) (A) (A) (A)
                 (A) (A) (A) (A) (A) (A) (A) (A) (A) (A) (A) (A)
                 (A) (A) (A) (A) (A) (A) (A) (A) (A) (A) (A) (A)
                 (A) (A) (A) (A) (A) (A) (A) (A) (A) (A) (A) (A)
                 (A) (A) (A) (A) (A) (A) (A) (A) (A) (A) (A) (A)
                 (A) (A) (A) (A) (A) (A) (A) (A) (A) (A) (A) (A)
                 (A) (A) (A) (A) (A) (A) (A) (A) (A) (A) (A) (A)
                 (A) (A) (A) (A) (A) (A) (A) (A) (A) (A) (A) (A)
                 (A) (A) (A) (A) (A) (A) (A) (A) (A) (A) (A) (A)
                 (A) (A) (A) (A) (A) (A) (A) (A) (A) (A) (A) (A)
                 (A) (A) (A) (A) (A) (A) (A) (A) (A) (A) (A) (A)
                 (A) (A) (A) (A) (A) (A) (A) (A) (A) (A) (A) (A)
                 (A) (A) (A) (A) (A) (A) (A) (A) (A) (A) (A) (A)
                 (A) (A) (A) (A) (A) (A) (A) (A) (A) (A) (A) (A)
                 (A) (A) (A) (A) (A) (A) (A) (A) (A) (A) (A) (A)
                 (A) (A) (A) (A) (A) (A) (A) (A) (A) (A) (A) (A)
                 (A) (A) (A) (A) (A) (A) (A) (A) (A) (A) (A) (A)
                 (A) (A) (A) (A) (A) (A) (A) (A) (A) (A) (A) (A)
                 (A) (A) (A) (A) (A) (A) (A) (A) (A) (A) (A) (A)
                 (A) (A) (A) (A) (A) (A) (A) (A) (A) (A) (A) (A)
                 (A) (A) (A) (A) (A) (A) (A) (A) (A) (A) (A) (A)
                 (A) (A) (A) (A) (A) (A) (A) (A) (A) (A) (A) (A)
                 (A) (A) (A) (A) (A) (A) (A) (A) (A) (A) (A) (A)
                 (A) (A) (A) (A) (A) (A) (A) (A) (A) (A) (A) (A)
                 (A) (A) (A) (A) (A) (A) (A) (A) (A) (A) (A) (A)
                 (A) (A) (A) (A) (A) (A) (A) (A) (A) (A) (A) (A)
                 (A) (A) (A) (A) (A) (A) (A) (A) (A) (A) (A) (A)
                 (A) (A) (A) (A) (A) (A) (A) (A) (A) (A) (A) (A)
                 (A) (A) (A) (A) (A) (A) (A) (A) (A) (A) (A) (A)
                 (A) (A) (A) (A) (A) (A) (A) (A) (A) (A) (A) (A)
                 (A) (A) (A) (A) (A) (A) (A) (A) (A) (A) (A) (A)
                 (A) (A) (A) (A) (A) (A) (A) (A) (A) (A) (A) (A)
                 (A) (A) (A) (A) (A) (A) (A) (A) (A) (A) (A) (A)
                 (A) (A) (A) (A) (A) (A) (A) (A) (A) (A) (A) (A)
                 (A) (A) (A) (A) (A) (A) (A) (A) (A) (A) (A) (A)
                 (A) (A) (A) (A) (A) (A) (A) (A) (A) (A) (A) (A)
                 (A) (A) (A) (A) (A) (A) (A) (A) (A) (A) (A) (A)
                 (A) (A) (A) (A) (A) (A) (A) (A) (A) (A) (A) (A)
                 (A) (A) (A) (A) (A) (A) (A) (A) (A) (A) (A) (A)
                 (A) (A) (A) (A) (A) (A) (A) (A) (A) (A) (A) (A)
                 (A) (A) (A) (A) (A) (A) (A) (A) (A) (A) (A) (A)
                 (A) (A) (A) (A) (A) (A) (A) (A) (A) (A) (A) (A)
                 (A) (A) (A) (A) (A) (A) (A) (A) (A) (A) (A) (A)
                 (A) (A) (A) (A) (A) (A) (A) (A) (A) (A) (A) (A)
                 (A) (A) (A) (A) (A) (A) (A) (A) (A) (A) (A) (A)
                 (A) (A) (A) (A) (A) (A) (A) (A) (A) (A) (A) (A)
                 (A) (A) (A) (A) (A) (A) (A) (A) (A) (A) (A) (A)
                 (A) (A) (A) (A) (A) (A) (A) (A) (A) (A) (A) (A)
                 (A) (A) (A) (A) (A) (A) (A) (A) (A) (A) (A) (A)
                 (A) (A) (A) (A) (A) (A) (A) (A) (A) (A) (A) (A)
                 (A) (A) (A) (A) (A) (A) (A) (A) (A) (A) (A) (A)
                 (A) (A) (A) (A) (A) (A) (A) (A) (A) (A) (A) (A)
                 (A) (A) (A) (A) (A) (A) (A) (A) (A) (A) (A) (A)
                 (A) (A) (A) (A) (A) (A) (A) (A) (A) (A) (A) (A)
                 (A) (A) (A) (A) (A) (A) (A) (A) (A) (A) (A) (A)
                 (A) (A) (A) (A) (A) (A) (A) (A) (A) (A) (A) (A)
                 (A) (A) (A) (A) (A) (A) (A) (A) (A) (A) (A) (A)
                 (A) (A) (A) (A) (A) (A) (A) (A) (A) (A) (A) (A)
                 (A) (A) (A) (A) (A) (A) (A)
 The electronic state is 1-A.
 Alpha  occ. eigenvalues --  -19.14345 -14.36818 -14.36279 -14.31886 -14.31455
 Alpha  occ. eigenvalues --  -14.29008 -14.28492 -10.26375 -10.22561 -10.22489
 Alpha  occ. eigenvalues --  -10.22474 -10.22335 -10.22071 -10.21644 -10.20223
 Alpha  occ. eigenvalues --  -10.20156 -10.19803 -10.19314 -10.19313 -10.19146
 Alpha  occ. eigenvalues --  -10.19139 -10.18991 -10.18886 -10.18769 -10.17838
 Alpha  occ. eigenvalues --  -10.17392  -1.04963  -1.01472  -1.01006  -0.96902
 Alpha  occ. eigenvalues --   -0.94828  -0.88474  -0.87884  -0.82023  -0.81792
 Alpha  occ. eigenvalues --   -0.81248  -0.78637  -0.75212  -0.74324  -0.71925
 Alpha  occ. eigenvalues --   -0.70751  -0.68316  -0.66791  -0.64974  -0.62744
 Alpha  occ. eigenvalues --   -0.61669  -0.60028  -0.59801  -0.56978  -0.55253
 Alpha  occ. eigenvalues --   -0.54378  -0.53330  -0.52102  -0.51639  -0.50878
 Alpha  occ. eigenvalues --   -0.49791  -0.48669  -0.47846  -0.46925  -0.46016
 Alpha  occ. eigenvalues --   -0.45596  -0.44605  -0.43978  -0.43596  -0.42730
 Alpha  occ. eigenvalues --   -0.42585  -0.42300  -0.41902  -0.41671  -0.41291
 Alpha  occ. eigenvalues --   -0.40532  -0.39936  -0.39491  -0.39070  -0.38693
 Alpha  occ. eigenvalues --   -0.38111  -0.37849  -0.35945  -0.31123  -0.30714
 Alpha  occ. eigenvalues --   -0.29950  -0.29157  -0.27536  -0.27498  -0.27091
 Alpha  occ. eigenvalues --   -0.27052  -0.26694  -0.25924  -0.24981  -0.22699
 Alpha  occ. eigenvalues --   -0.22303
 Alpha virt. eigenvalues --   -0.06213  -0.04221  -0.03886  -0.00818  -0.00717
 Alpha virt. eigenvalues --   -0.00115   0.00753   0.00782   0.01407   0.01745
 Alpha virt. eigenvalues --    0.02211   0.02426   0.02689   0.03168   0.03580
 Alpha virt. eigenvalues --    0.04068   0.04159   0.04288   0.04778   0.04999
 Alpha virt. eigenvalues --    0.05258   0.05396   0.05990   0.06158   0.06411
 Alpha virt. eigenvalues --    0.06665   0.07299   0.07550   0.08058   0.08368
 Alpha virt. eigenvalues --    0.08835   0.08891   0.09172   0.09584   0.09792
 Alpha virt. eigenvalues --    0.10340   0.10788   0.11264   0.11315   0.11737
 Alpha virt. eigenvalues --    0.12018   0.12304   0.12406   0.13107   0.13355
 Alpha virt. eigenvalues --    0.13497   0.13763   0.14311   0.14749   0.15165
 Alpha virt. eigenvalues --    0.15340   0.15526   0.16063   0.16253   0.16373
 Alpha virt. eigenvalues --    0.16571   0.16640   0.16924   0.17184   0.17411
 Alpha virt. eigenvalues --    0.17712   0.17881   0.18083   0.18227   0.18618
 Alpha virt. eigenvalues --    0.18818   0.19028   0.19271   0.19378   0.19500
 Alpha virt. eigenvalues --    0.19815   0.20149   0.20206   0.20498   0.20717
 Alpha virt. eigenvalues --    0.20924   0.21099   0.21315   0.21710   0.21870
 Alpha virt. eigenvalues --    0.22042   0.22314   0.22575   0.22948   0.23182
 Alpha virt. eigenvalues --    0.23532   0.23879   0.23905   0.24188   0.24492
 Alpha virt. eigenvalues --    0.24790   0.25032   0.25520   0.25698   0.26090
 Alpha virt. eigenvalues --    0.26314   0.26459   0.26613   0.27043   0.27328
 Alpha virt. eigenvalues --    0.27439   0.27763   0.27924   0.28314   0.28765
 Alpha virt. eigenvalues --    0.28870   0.29274   0.29488   0.29864   0.30118
 Alpha virt. eigenvalues --    0.30647   0.30945   0.31121   0.31684   0.32121
 Alpha virt. eigenvalues --    0.32287   0.32422   0.32669   0.33058   0.33560
 Alpha virt. eigenvalues --    0.33698   0.34194   0.34320   0.34750   0.35285
 Alpha virt. eigenvalues --    0.35608   0.35731   0.35968   0.36303   0.36706
 Alpha virt. eigenvalues --    0.37155   0.37455   0.38589   0.38701   0.39221
 Alpha virt. eigenvalues --    0.39698   0.40499   0.40662   0.41538   0.42128
 Alpha virt. eigenvalues --    0.42611   0.43445   0.43868   0.44463   0.44498
 Alpha virt. eigenvalues --    0.44980   0.45760   0.45923   0.46847   0.47242
 Alpha virt. eigenvalues --    0.47996   0.48188   0.48722   0.49043   0.49273
 Alpha virt. eigenvalues --    0.49706   0.50117   0.50559   0.50756   0.51556
 Alpha virt. eigenvalues --    0.51831   0.52435   0.53042   0.53516   0.54171
 Alpha virt. eigenvalues --    0.54599   0.54775   0.54825   0.55146   0.55849
 Alpha virt. eigenvalues --    0.56532   0.56666   0.57248   0.58128   0.58592
 Alpha virt. eigenvalues --    0.58894   0.59467   0.59922   0.60371   0.60983
 Alpha virt. eigenvalues --    0.61030   0.61294   0.62143   0.62309   0.62513
 Alpha virt. eigenvalues --    0.63197   0.63586   0.63847   0.64170   0.64336
 Alpha virt. eigenvalues --    0.65032   0.65497   0.65818   0.66145   0.66467
 Alpha virt. eigenvalues --    0.66649   0.66738   0.67133   0.67517   0.67957
 Alpha virt. eigenvalues --    0.68127   0.68800   0.69225   0.69566   0.70291
 Alpha virt. eigenvalues --    0.70868   0.71304   0.71423   0.72157   0.72307
 Alpha virt. eigenvalues --    0.72578   0.73026   0.73236   0.73977   0.74309
 Alpha virt. eigenvalues --    0.74735   0.75112   0.75482   0.75834   0.76335
 Alpha virt. eigenvalues --    0.76641   0.76974   0.77166   0.77724   0.77876
 Alpha virt. eigenvalues --    0.78660   0.78871   0.79255   0.79614   0.80404
 Alpha virt. eigenvalues --    0.80546   0.80955   0.81883   0.82173   0.82465
 Alpha virt. eigenvalues --    0.82897   0.83391   0.83438   0.84189   0.84525
 Alpha virt. eigenvalues --    0.85512   0.85914   0.86260   0.86772   0.87117
 Alpha virt. eigenvalues --    0.88157   0.88186   0.88586   0.89259   0.89754
 Alpha virt. eigenvalues --    0.90184   0.90978   0.91593   0.91839   0.92092
 Alpha virt. eigenvalues --    0.92296   0.93554   0.94375   0.94434   0.94877
 Alpha virt. eigenvalues --    0.95506   0.96070   0.96492   0.96757   0.97784
 Alpha virt. eigenvalues --    0.97916   0.98719   0.99367   0.99793   1.00368
 Alpha virt. eigenvalues --    1.00535   1.01559   1.02518   1.04399   1.04716
 Alpha virt. eigenvalues --    1.05980   1.06420   1.06750   1.07271   1.08375
 Alpha virt. eigenvalues --    1.08749   1.08928   1.09995   1.10256   1.11203
 Alpha virt. eigenvalues --    1.11713   1.12043   1.12597   1.13390   1.14672
 Alpha virt. eigenvalues --    1.15136   1.15800   1.16495   1.16519   1.17541
 Alpha virt. eigenvalues --    1.17968   1.18769   1.18805   1.19213   1.20081
 Alpha virt. eigenvalues --    1.21212   1.21647   1.21957   1.22379   1.23155
 Alpha virt. eigenvalues --    1.24220   1.24639   1.25097   1.25775   1.26559
 Alpha virt. eigenvalues --    1.27503   1.28582   1.28768   1.29231   1.29718
 Alpha virt. eigenvalues --    1.30242   1.30724   1.31670   1.32289   1.32793
 Alpha virt. eigenvalues --    1.33136   1.33678   1.34509   1.34815   1.35457
 Alpha virt. eigenvalues --    1.35772   1.36017   1.36701   1.37317   1.38133
 Alpha virt. eigenvalues --    1.38446   1.39197   1.40388   1.41076   1.41944
 Alpha virt. eigenvalues --    1.42625   1.42685   1.43011   1.43978   1.44066
 Alpha virt. eigenvalues --    1.45195   1.45718   1.46214   1.47385   1.47757
 Alpha virt. eigenvalues --    1.48229   1.48357   1.49320   1.50044   1.50321
 Alpha virt. eigenvalues --    1.50945   1.51504   1.51632   1.52184   1.53099
 Alpha virt. eigenvalues --    1.54422   1.55342   1.55662   1.56517   1.56804
 Alpha virt. eigenvalues --    1.57433   1.58039   1.58762   1.59893   1.61817
 Alpha virt. eigenvalues --    1.62806   1.63199   1.64199   1.65420   1.65691
 Alpha virt. eigenvalues --    1.65982   1.67969   1.68698   1.70327   1.70758
 Alpha virt. eigenvalues --    1.72789   1.74212   1.74562   1.75126   1.76000
 Alpha virt. eigenvalues --    1.77722   1.78125   1.78488   1.79549   1.80317
 Alpha virt. eigenvalues --    1.81346   1.82421   1.83555   1.83900   1.85713
 Alpha virt. eigenvalues --    1.86479   1.87628   1.89691   1.90208   1.91122
 Alpha virt. eigenvalues --    1.91516   1.92517   1.93255   1.94492   1.95649
 Alpha virt. eigenvalues --    1.95904   1.96914   1.97821   1.98551   1.99948
 Alpha virt. eigenvalues --    2.00775   2.01659   2.02342   2.02929   2.04442
 Alpha virt. eigenvalues --    2.04935   2.07469   2.07789   2.10585   2.11482
 Alpha virt. eigenvalues --    2.13044   2.14852   2.15343   2.16565   2.17718
 Alpha virt. eigenvalues --    2.18272   2.19584   2.21016   2.22808   2.24021
 Alpha virt. eigenvalues --    2.24662   2.26694   2.27088   2.28742   2.28947
 Alpha virt. eigenvalues --    2.31070   2.32157   2.32705   2.33633   2.34101
 Alpha virt. eigenvalues --    2.36464   2.38513   2.38556   2.39984   2.41926
 Alpha virt. eigenvalues --    2.42229   2.44792   2.44988   2.46131   2.47496
 Alpha virt. eigenvalues --    2.48178   2.48842   2.50687   2.52571   2.54411
 Alpha virt. eigenvalues --    2.57402   2.60423   2.61055   2.62310   2.64750
 Alpha virt. eigenvalues --    2.65429   2.70604   2.71314   2.71972   2.74266
 Alpha virt. eigenvalues --    2.74534   2.75096   2.75268   2.76917   2.78286
 Alpha virt. eigenvalues --    2.79137   2.80520   2.81116   2.81814   2.82028
 Alpha virt. eigenvalues --    2.82354   2.83291   2.84207   2.85291   2.85798
 Alpha virt. eigenvalues --    2.86918   2.87018   2.88406   2.88865   2.89439
 Alpha virt. eigenvalues --    2.92064   2.95039   2.95952   2.96392   2.98048
 Alpha virt. eigenvalues --    2.98944   3.00309   3.01371   3.02231   3.04571
 Alpha virt. eigenvalues --    3.04692   3.05427   3.06902   3.08110   3.08890
 Alpha virt. eigenvalues --    3.10882   3.11327   3.12697   3.13269   3.14180
 Alpha virt. eigenvalues --    3.14834   3.15330   3.17254   3.19042   3.19919
 Alpha virt. eigenvalues --    3.20498   3.21746   3.22157   3.22962   3.23513
 Alpha virt. eigenvalues --    3.24570   3.24767   3.26390   3.27207   3.27769
 Alpha virt. eigenvalues --    3.28953   3.29310   3.30256   3.31130   3.32057
 Alpha virt. eigenvalues --    3.32335   3.32893   3.33425   3.34783   3.35956
 Alpha virt. eigenvalues --    3.36762   3.37040   3.37837   3.38568   3.39972
 Alpha virt. eigenvalues --    3.41407   3.41919   3.42243   3.43200   3.43772
 Alpha virt. eigenvalues --    3.44904   3.45444   3.45532   3.46485   3.47339
 Alpha virt. eigenvalues --    3.48445   3.49005   3.50182   3.50562   3.51008
 Alpha virt. eigenvalues --    3.51670   3.53291   3.53458   3.53788   3.54689
 Alpha virt. eigenvalues --    3.56126   3.56237   3.57168   3.57582   3.58224
 Alpha virt. eigenvalues --    3.58820   3.59598   3.59959   3.60547   3.61007
 Alpha virt. eigenvalues --    3.61832   3.62625   3.63339   3.64082   3.64753
 Alpha virt. eigenvalues --    3.65191   3.66060   3.66389   3.67013   3.67704
 Alpha virt. eigenvalues --    3.68887   3.69430   3.70640   3.71602   3.71976
 Alpha virt. eigenvalues --    3.72840   3.73897   3.74877   3.75042   3.75794
 Alpha virt. eigenvalues --    3.76109   3.77561   3.78392   3.78635   3.80157
 Alpha virt. eigenvalues --    3.80226   3.80420   3.83066   3.84053   3.84825
 Alpha virt. eigenvalues --    3.86245   3.87342   3.88746   3.88886   3.89730
 Alpha virt. eigenvalues --    3.91646   3.92490   3.93676   3.95354   3.95908
 Alpha virt. eigenvalues --    3.97308   3.97998   3.98478   3.99029   3.99930
 Alpha virt. eigenvalues --    4.01141   4.02647   4.03110   4.05300   4.05437
 Alpha virt. eigenvalues --    4.06640   4.07200   4.07449   4.08161   4.09563
 Alpha virt. eigenvalues --    4.10689   4.12212   4.14313   4.15121   4.16114
 Alpha virt. eigenvalues --    4.19202   4.22233   4.25092   4.26329   4.26833
 Alpha virt. eigenvalues --    4.28602   4.29134   4.35695   4.43564   4.48958
 Alpha virt. eigenvalues --    4.52985   4.56035   4.56424   4.58436   4.59680
 Alpha virt. eigenvalues --    4.61889   4.69494   4.76054   4.78265   4.85708
 Alpha virt. eigenvalues --    4.92166   4.98214   5.03070   5.03565   5.04599
 Alpha virt. eigenvalues --    5.06251   5.06842   5.07612   5.08281   5.09378
 Alpha virt. eigenvalues --    5.10582   5.13125   5.15205   5.16163   5.17835
 Alpha virt. eigenvalues --    5.18642   5.18837   5.20602   5.21208   5.23544
 Alpha virt. eigenvalues --    5.23840   5.26154   5.26787   5.30153   5.31930
 Alpha virt. eigenvalues --    5.33891   5.36698   5.40293   5.42703   5.47725
 Alpha virt. eigenvalues --    5.49187   5.55473   5.57257   5.59248   5.61677
 Alpha virt. eigenvalues --    5.66154   5.67262   5.71331   5.72513   5.73511
 Alpha virt. eigenvalues --    5.75765   5.80953   5.90742   5.95472   6.95742
 Alpha virt. eigenvalues --    7.06280   7.14478   7.22219   7.40451  23.74031
 Alpha virt. eigenvalues --   23.82755  23.88165  23.90444  23.95524  23.98398
 Alpha virt. eigenvalues --   24.01340  24.03285  24.05810  24.08385  24.09540
 Alpha virt. eigenvalues --   24.10059  24.12133  24.14491  24.15901  24.17217
 Alpha virt. eigenvalues --   24.18379  24.23225  24.28704  35.60609  35.60979
 Alpha virt. eigenvalues --   35.71725  35.77515  35.79856  35.82678  50.07026
          Condensed to atoms (all electrons):
               1          2          3          4          5          6
     1  O    8.136577   0.180244   0.003588  -0.033725   0.002180  -0.012387
     2  H    0.180244   0.513645  -0.007235   0.004146   0.003588   0.003761
     3  N    0.003588  -0.007235   6.869305  -0.036067  -0.007071   0.002423
     4  N   -0.033725   0.004146  -0.036067   6.265074   0.013474   0.001360
     5  N    0.002180   0.003588  -0.007071   0.013474   6.880735  -0.031363
     6  N   -0.012387   0.003761   0.002423   0.001360  -0.031363   6.255636
     7  N   -0.012982   0.005362   0.014330  -0.004785   0.011968  -0.005336
     8  N    0.000396  -0.000053   0.000875  -0.000045   0.000674   0.004131
     9  C    0.016380   0.005056   0.140398  -0.130078   0.008658   0.009375
    10  H    0.000077   0.000008  -0.060308   0.013613  -0.000059   0.000017
    11  C    0.001508  -0.001812   0.189340   0.426645  -0.001472  -0.005079
    12  H    0.000056  -0.000002   0.005030  -0.033722  -0.000116  -0.000026
    13  C   -0.056504   0.016064   0.497439   0.363287  -0.018304  -0.046557
    14  C    0.021907  -0.004056   0.008950  -0.015495   0.038203  -0.140014
    15  H    0.000136  -0.000000   0.000163  -0.000421  -0.063355   0.014384
    16  C   -0.024310  -0.001180   0.000444   0.009269   0.243007   0.414405
    17  H    0.000171  -0.000002   0.000008  -0.000118   0.005175  -0.033634
    18  C   -0.022910  -0.060612   0.050583   0.035831   0.362164   0.279592
    19  C    0.142850   0.088105  -0.082996  -0.062735  -0.194164  -0.107967
    20  C   -0.115817   0.081022  -0.180949  -0.015621   0.139833   0.087945
    21  C    0.123602  -0.027428  -0.031012  -0.056605   0.017549  -0.001439
    22  H   -0.001834  -0.002494  -0.028483   0.000489  -0.000357  -0.000287
    23  C    0.052223  -0.042179   0.055353  -0.013526  -0.008647  -0.017763
    24  H    0.000197   0.000018   0.000172  -0.000015  -0.000026  -0.000025
    25  C    0.023784  -0.007951  -0.080476  -0.007474   0.007852   0.009966
    26  H   -0.000009  -0.000003   0.000127   0.000004  -0.000008   0.000068
    27  C   -0.068198   0.007948  -0.006277   0.009356  -0.015565  -0.018084
    28  C    0.014703  -0.001372   0.004121   0.000983  -0.008729  -0.009206
    29  C    0.000937  -0.000362   0.000546   0.000310   0.000776   0.006693
    30  H   -0.000000  -0.000000   0.000011   0.000000  -0.000005  -0.000001
    31  C   -0.000172  -0.000081  -0.000146  -0.000023  -0.001318   0.000315
    32  H    0.000000   0.000000   0.000000  -0.000000   0.000000   0.000000
    33  C    0.000068   0.000022  -0.000027   0.000027   0.000649   0.003605
    34  H    0.000000  -0.000000   0.000000  -0.000000  -0.000000  -0.000006
    35  C    0.000057   0.000001  -0.000126  -0.000084  -0.001253  -0.006874
    36  H    0.000001   0.000000   0.000000   0.000000   0.000013  -0.000152
    37  C   -0.033125   0.001028   0.003539   0.324108  -0.018725   0.006121
    38  H   -0.000050  -0.000174   0.001461  -0.033666  -0.019923   0.001612
    39  H    0.001630  -0.000072  -0.000125  -0.046572   0.003315  -0.000536
    40  H   -0.002417  -0.000257  -0.000792  -0.028620   0.005183   0.001264
    41  C   -0.021182   0.001522   0.002191  -0.003581   0.008519   0.311165
    42  H   -0.000202   0.000095  -0.000005   0.000150   0.000421  -0.019843
    43  H    0.000720  -0.000158  -0.000025   0.000015   0.000205  -0.042859
    44  H   -0.006919  -0.000778   0.000052  -0.000399  -0.001857  -0.039635
               7          8          9         10         11         12
     1  O   -0.012982   0.000396   0.016380   0.000077   0.001508   0.000056
     2  H    0.005362  -0.000053   0.005056   0.000008  -0.001812  -0.000002
     3  N    0.014330   0.000875   0.140398  -0.060308   0.189340   0.005030
     4  N   -0.004785  -0.000045  -0.130078   0.013613   0.426645  -0.033722
     5  N    0.011968   0.000674   0.008658  -0.000059  -0.001472  -0.000116
     6  N   -0.005336   0.004131   0.009375   0.000017  -0.005079  -0.000026
     7  N    7.121363   0.030841   0.008788   0.000156   0.002080  -0.000026
     8  N    0.030841   6.721275   0.000205   0.000000  -0.000135  -0.000000
     9  C    0.008788   0.000205   5.754429   0.467419  -0.189717   0.009704
    10  H    0.000156   0.000000   0.467419   0.578606  -0.082982  -0.000347
    11  C    0.002080  -0.000135  -0.189717  -0.082982   6.013514   0.361854
    12  H   -0.000026  -0.000000   0.009704  -0.000347   0.361854   0.545333
    13  C   -0.047388   0.000150  -0.205087  -0.005941  -0.342718   0.015920
    14  C    0.004453  -0.005601  -0.008394  -0.000021   0.011790  -0.000011
    15  H    0.000098  -0.000046  -0.000074   0.000000  -0.000044   0.000001
    16  C    0.028809   0.017744   0.004044  -0.000003  -0.012877  -0.000062
    17  H    0.000116  -0.000336   0.000016  -0.000000  -0.000079  -0.000000
    18  C   -0.210703   0.005281   0.012275   0.000471  -0.041563   0.001333
    19  C   -0.198701  -0.017387   0.131911   0.002048  -0.023281  -0.002720
    20  C    0.087889   0.001982  -0.147699  -0.005402  -0.040113  -0.000495
    21  C   -0.057817   0.007062   0.019971   0.001527  -0.016997  -0.000195
    22  H    0.000814  -0.000120  -0.005096   0.000015   0.000960  -0.000003
    23  C   -0.079780   0.000811   0.019869   0.000996  -0.013484  -0.000022
    24  H    0.000789   0.000002  -0.000106   0.000001   0.000022  -0.000000
    25  C    0.078068  -0.056289  -0.024254  -0.000100  -0.002939  -0.000018
    26  H    0.002858   0.000600   0.000019  -0.000000   0.000001   0.000000
    27  C    0.587999  -0.170658   0.019696  -0.000023  -0.016862   0.000003
    28  C   -0.295254   0.404885  -0.003141  -0.000008   0.003878   0.000001
    29  C    0.072466   0.149564  -0.002964  -0.000007   0.000892  -0.000000
    30  H   -0.000055   0.003557   0.000000   0.000000  -0.000001  -0.000000
    31  C    0.018784  -0.065559   0.000141  -0.000000  -0.000049  -0.000000
    32  H   -0.000094  -0.000316  -0.000000   0.000000   0.000000   0.000000
    33  C    0.014297   0.112424  -0.000105  -0.000000   0.000045   0.000000
    34  H   -0.000040   0.005109   0.000000   0.000000  -0.000000  -0.000000
    35  C   -0.000320   0.216369   0.000139   0.000000  -0.000035   0.000000
    36  H   -0.000216  -0.078452  -0.000000   0.000000  -0.000000  -0.000000
    37  C   -0.000353  -0.000014   0.008039   0.000678  -0.082332  -0.006012
    38  H   -0.000637  -0.000003   0.003979  -0.000003  -0.007961   0.000669
    39  H    0.000040   0.000000  -0.002279  -0.000041   0.013195   0.002502
    40  H   -0.000315   0.000002  -0.003832   0.000025  -0.003401   0.000138
    41  C    0.017124  -0.030537   0.007504   0.000022  -0.004030   0.000007
    42  H   -0.009504   0.006158  -0.000122  -0.000000   0.000122   0.000000
    43  H    0.001589   0.001740  -0.000039  -0.000000   0.000006  -0.000000
    44  H   -0.003316   0.001572   0.000229   0.000000  -0.000171  -0.000000
              13         14         15         16         17         18
     1  O   -0.056504   0.021907   0.000136  -0.024310   0.000171  -0.022910
     2  H    0.016064  -0.004056  -0.000000  -0.001180  -0.000002  -0.060612
     3  N    0.497439   0.008950   0.000163   0.000444   0.000008   0.050583
     4  N    0.363287  -0.015495  -0.000421   0.009269  -0.000118   0.035831
     5  N   -0.018304   0.038203  -0.063355   0.243007   0.005175   0.362164
     6  N   -0.046557  -0.140014   0.014384   0.414405  -0.033634   0.279592
     7  N   -0.047388   0.004453   0.000098   0.028809   0.000116  -0.210703
     8  N    0.000150  -0.005601  -0.000046   0.017744  -0.000336   0.005281
     9  C   -0.205087  -0.008394  -0.000074   0.004044   0.000016   0.012275
    10  H   -0.005941  -0.000021   0.000000  -0.000003  -0.000000   0.000471
    11  C   -0.342718   0.011790  -0.000044  -0.012877  -0.000079  -0.041563
    12  H    0.015920  -0.000011   0.000001  -0.000062  -0.000000   0.001333
    13  C    6.343379   0.015895  -0.001849  -0.062024   0.000486   0.227143
    14  C    0.015895   6.043467   0.474334  -0.525855   0.005719  -0.150661
    15  H   -0.001849   0.474334   0.581895  -0.093785  -0.000210  -0.003476
    16  C   -0.062024  -0.525855  -0.093785   6.509945   0.362531  -0.441338
    17  H    0.000486   0.005719  -0.000210   0.362531   0.548634   0.010542
    18  C    0.227143  -0.150661  -0.003476  -0.441338   0.010542   6.904528
    19  C    0.263264   0.032661  -0.000821   0.045965  -0.001047   0.097595
    20  C   -0.225024   0.120400   0.003423  -0.228899   0.002445  -0.927736
    21  C   -0.266237   0.063104   0.000366  -0.079333   0.000557  -0.258544
    22  H    0.025685   0.000108   0.000000  -0.000239   0.000000   0.002330
    23  C   -0.204157   0.013298  -0.000003  -0.019500   0.000068   0.213726
    24  H   -0.000347   0.000008  -0.000000   0.000007  -0.000000   0.000480
    25  C   -0.221854  -0.006853   0.000053   0.015866  -0.000131  -0.251902
    26  H    0.000737  -0.000046  -0.000000   0.000064  -0.000000   0.000279
    27  C   -0.192147  -0.062935  -0.000309   0.111947  -0.001539  -0.004412
    28  C    0.074193   0.009071   0.000013  -0.025706   0.000710   0.134731
    29  C   -0.016706   0.012830   0.000028  -0.016223   0.000110  -0.040182
    30  H   -0.000159  -0.000015  -0.000000   0.000041  -0.000000  -0.000098
    31  C    0.002755   0.000241  -0.000009   0.001055   0.000014   0.022375
    32  H   -0.000002   0.000000  -0.000000   0.000007  -0.000000  -0.000006
    33  C   -0.000636   0.000859   0.000012  -0.004317  -0.000076  -0.006861
    34  H    0.000000  -0.000010   0.000000  -0.000018   0.000000   0.000010
    35  C    0.001328   0.000934  -0.000038  -0.010809  -0.000015   0.024036
    36  H   -0.000035  -0.000412   0.000000   0.000180   0.000003  -0.000240
    37  C   -0.104792   0.017963   0.000387  -0.014525  -0.000137  -0.002870
    38  H    0.021809   0.020682  -0.000103  -0.006232  -0.000010   0.005394
    39  H   -0.003716  -0.001861  -0.000007   0.000590   0.000000  -0.001425
    40  H   -0.037049   0.000463   0.000002   0.000030   0.000000  -0.030864
    41  C    0.028435  -0.065114   0.001290  -0.004901  -0.003486  -0.250666
    42  H    0.000896   0.000032  -0.000001  -0.010387   0.000808   0.014590
    43  H   -0.002471   0.003750  -0.000056   0.014263   0.002022  -0.010670
    44  H    0.008715   0.002524   0.000027  -0.007169   0.000181   0.002611
              19         20         21         22         23         24
     1  O    0.142850  -0.115817   0.123602  -0.001834   0.052223   0.000197
     2  H    0.088105   0.081022  -0.027428  -0.002494  -0.042179   0.000018
     3  N   -0.082996  -0.180949  -0.031012  -0.028483   0.055353   0.000172
     4  N   -0.062735  -0.015621  -0.056605   0.000489  -0.013526  -0.000015
     5  N   -0.194164   0.139833   0.017549  -0.000357  -0.008647  -0.000026
     6  N   -0.107967   0.087945  -0.001439  -0.000287  -0.017763  -0.000025
     7  N   -0.198701   0.087889  -0.057817   0.000814  -0.079780   0.000789
     8  N   -0.017387   0.001982   0.007062  -0.000120   0.000811   0.000002
     9  C    0.131911  -0.147699   0.019971  -0.005096   0.019869  -0.000106
    10  H    0.002048  -0.005402   0.001527   0.000015   0.000996   0.000001
    11  C   -0.023281  -0.040113  -0.016997   0.000960  -0.013484   0.000022
    12  H   -0.002720  -0.000495  -0.000195  -0.000003  -0.000022  -0.000000
    13  C    0.263264  -0.225024  -0.266237   0.025685  -0.204157  -0.000347
    14  C    0.032661   0.120400   0.063104   0.000108   0.013298   0.000008
    15  H   -0.000821   0.003423   0.000366   0.000000  -0.000003  -0.000000
    16  C    0.045965  -0.228899  -0.079333  -0.000239  -0.019500   0.000007
    17  H   -0.001047   0.002445   0.000557   0.000000   0.000068  -0.000000
    18  C    0.097595  -0.927736  -0.258544   0.002330   0.213726   0.000480
    19  C    7.662287  -0.852013  -0.683899   0.007755  -0.018446  -0.005053
    20  C   -0.852013  10.645928   0.127286   0.040813  -1.429245   0.009412
    21  C   -0.683899   0.127286   8.188439   0.365542   0.327691  -0.044520
    22  H    0.007755   0.040813   0.365542   0.546592  -0.114330  -0.005306
    23  C   -0.018446  -1.429245   0.327691  -0.114330   7.916963   0.388213
    24  H   -0.005053   0.009412  -0.044520  -0.005306   0.388213   0.575360
    25  C   -0.070020   0.108248  -0.995539   0.021649  -0.681908  -0.031421
    26  H    0.002733   0.013124   0.011136  -0.000202  -0.033923  -0.005852
    27  C    0.065536  -1.506225  -0.002841   0.019786  -0.200503   0.019721
    28  C    0.173462   0.112399  -0.327018   0.001011   0.145723   0.000408
    29  C    0.021585   0.154880  -0.056092  -0.000099   0.001799   0.002210
    30  H   -0.000942  -0.010062   0.002744  -0.000003  -0.002684   0.000025
    31  C    0.013759  -0.032365  -0.048035   0.000063  -0.016659  -0.000216
    32  H   -0.000007   0.000061  -0.000004  -0.000000   0.000052   0.000000
    33  C   -0.000705   0.033383   0.000315  -0.000012   0.003066   0.000048
    34  H   -0.000024   0.000044   0.000017   0.000000   0.000022  -0.000000
    35  C   -0.002630  -0.071645  -0.004715  -0.000012  -0.003285  -0.000051
    36  H   -0.000105  -0.001082   0.000066  -0.000000  -0.000024   0.000000
    37  C   -0.027020  -0.024421  -0.049505   0.000285  -0.007598  -0.000014
    38  H   -0.002983  -0.009380   0.003726  -0.000000   0.000430  -0.000000
    39  H    0.006605  -0.002512   0.000437   0.000002   0.000070  -0.000000
    40  H    0.023869   0.025967  -0.004740   0.000030  -0.001192  -0.000000
    41  C   -0.008446  -0.171613  -0.027749   0.000612  -0.019193  -0.000008
    42  H    0.015786  -0.015793  -0.004096   0.000002   0.002981   0.000000
    43  H    0.006756  -0.000286   0.000717  -0.000002   0.000037   0.000000
    44  H    0.022028  -0.010403  -0.005664   0.000037  -0.001374  -0.000000
              25         26         27         28         29         30
     1  O    0.023784  -0.000009  -0.068198   0.014703   0.000937  -0.000000
     2  H   -0.007951  -0.000003   0.007948  -0.001372  -0.000362  -0.000000
     3  N   -0.080476   0.000127  -0.006277   0.004121   0.000546   0.000011
     4  N   -0.007474   0.000004   0.009356   0.000983   0.000310   0.000000
     5  N    0.007852  -0.000008  -0.015565  -0.008729   0.000776  -0.000005
     6  N    0.009966   0.000068  -0.018084  -0.009206   0.006693  -0.000001
     7  N    0.078068   0.002858   0.587999  -0.295254   0.072466  -0.000055
     8  N   -0.056289   0.000600  -0.170658   0.404885   0.149564   0.003557
     9  C   -0.024254   0.000019   0.019696  -0.003141  -0.002964   0.000000
    10  H   -0.000100  -0.000000  -0.000023  -0.000008  -0.000007   0.000000
    11  C   -0.002939   0.000001  -0.016862   0.003878   0.000892  -0.000001
    12  H   -0.000018   0.000000   0.000003   0.000001  -0.000000  -0.000000
    13  C   -0.221854   0.000737  -0.192147   0.074193  -0.016706  -0.000159
    14  C   -0.006853  -0.000046  -0.062935   0.009071   0.012830  -0.000015
    15  H    0.000053  -0.000000  -0.000309   0.000013   0.000028  -0.000000
    16  C    0.015866   0.000064   0.111947  -0.025706  -0.016223   0.000041
    17  H   -0.000131  -0.000000  -0.001539   0.000710   0.000110  -0.000000
    18  C   -0.251902   0.000279  -0.004412   0.134731  -0.040182  -0.000098
    19  C   -0.070020   0.002733   0.065536   0.173462   0.021585  -0.000942
    20  C    0.108248   0.013124  -1.506225   0.112399   0.154880  -0.010062
    21  C   -0.995539   0.011136  -0.002841  -0.327018  -0.056092   0.002744
    22  H    0.021649  -0.000202   0.019786   0.001011  -0.000099  -0.000003
    23  C   -0.681908  -0.033923  -0.200503   0.145723   0.001799  -0.002684
    24  H   -0.031421  -0.005852   0.019721   0.000408   0.002210   0.000025
    25  C    9.955354   0.364495  -1.371698  -0.425420  -0.232794   0.017232
    26  H    0.364495   0.572701  -0.030509   0.001976   0.003388   0.000437
    27  C   -1.371698  -0.030509   9.094256  -0.090359  -0.651274  -0.003834
    28  C   -0.425420   0.001976  -0.090359   6.366308  -0.603518  -0.055204
    29  C   -0.232794   0.003388  -0.651274  -0.603518   8.447731   0.410628
    30  H    0.017232   0.000437  -0.003834  -0.055204   0.410628   0.571142
    31  C    0.236505  -0.004530  -0.133281   0.165688  -1.196044  -0.047054
    32  H    0.001581   0.000030   0.000917   0.021878  -0.034005  -0.006113
    33  C   -0.050872   0.000436  -0.147591  -0.385024   0.540752   0.017923
    34  H   -0.000176  -0.000002   0.000329  -0.005332   0.035379  -0.000242
    35  C    0.070544  -0.001252   0.140033   0.208551  -0.691286   0.002847
    36  H    0.001878  -0.000001   0.004528   0.012126  -0.006950   0.000177
    37  C   -0.003508   0.000003   0.009619   0.000077  -0.000217   0.000000
    38  H   -0.000033   0.000000  -0.000563   0.000075   0.000007  -0.000000
    39  H   -0.000027  -0.000000  -0.000036  -0.000010  -0.000001   0.000000
    40  H    0.000171  -0.000000   0.000892  -0.000115   0.000005  -0.000000
    41  C   -0.036031  -0.000006   0.010776   0.043884  -0.012679   0.000080
    42  H   -0.006294   0.000000  -0.004083   0.017971   0.009196  -0.000008
    43  H    0.001410  -0.000001   0.000885   0.000089   0.000711  -0.000000
    44  H    0.002013   0.000003  -0.001801  -0.004853  -0.000853  -0.000000
              31         32         33         34         35         36
     1  O   -0.000172   0.000000   0.000068   0.000000   0.000057   0.000001
     2  H   -0.000081   0.000000   0.000022  -0.000000   0.000001   0.000000
     3  N   -0.000146   0.000000  -0.000027   0.000000  -0.000126   0.000000
     4  N   -0.000023  -0.000000   0.000027  -0.000000  -0.000084   0.000000
     5  N   -0.001318   0.000000   0.000649  -0.000000  -0.001253   0.000013
     6  N    0.000315   0.000000   0.003605  -0.000006  -0.006874  -0.000152
     7  N    0.018784  -0.000094   0.014297  -0.000040  -0.000320  -0.000216
     8  N   -0.065559  -0.000316   0.112424   0.005109   0.216369  -0.078452
     9  C    0.000141  -0.000000  -0.000105   0.000000   0.000139  -0.000000
    10  H   -0.000000   0.000000  -0.000000   0.000000   0.000000   0.000000
    11  C   -0.000049   0.000000   0.000045  -0.000000  -0.000035  -0.000000
    12  H   -0.000000   0.000000   0.000000  -0.000000   0.000000  -0.000000
    13  C    0.002755  -0.000002  -0.000636   0.000000   0.001328  -0.000035
    14  C    0.000241   0.000000   0.000859  -0.000010   0.000934  -0.000412
    15  H   -0.000009  -0.000000   0.000012   0.000000  -0.000038   0.000000
    16  C    0.001055   0.000007  -0.004317  -0.000018  -0.010809   0.000180
    17  H    0.000014  -0.000000  -0.000076   0.000000  -0.000015   0.000003
    18  C    0.022375  -0.000006  -0.006861   0.000010   0.024036  -0.000240
    19  C    0.013759  -0.000007  -0.000705  -0.000024  -0.002630  -0.000105
    20  C   -0.032365   0.000061   0.033383   0.000044  -0.071645  -0.001082
    21  C   -0.048035  -0.000004   0.000315   0.000017  -0.004715   0.000066
    22  H    0.000063  -0.000000  -0.000012   0.000000  -0.000012  -0.000000
    23  C   -0.016659   0.000052   0.003066   0.000022  -0.003285  -0.000024
    24  H   -0.000216   0.000000   0.000048  -0.000000  -0.000051   0.000000
    25  C    0.236505   0.001581  -0.050872  -0.000176   0.070544   0.001878
    26  H   -0.004530   0.000030   0.000436  -0.000002  -0.001252  -0.000001
    27  C   -0.133281   0.000917  -0.147591   0.000329   0.140033   0.004528
    28  C    0.165688   0.021878  -0.385024  -0.005332   0.208551   0.012126
    29  C   -1.196044  -0.034005   0.540752   0.035379  -0.691286  -0.006950
    30  H   -0.047054  -0.006113   0.017923  -0.000242   0.002847   0.000177
    31  C    6.537385   0.401768   0.225882  -0.070461   0.219495   0.014702
    32  H    0.401768   0.573518  -0.063090  -0.005650   0.011847  -0.000422
    33  C    0.225882  -0.063090   5.299042   0.421294   0.163515  -0.099928
    34  H   -0.070461  -0.005650   0.421294   0.574935  -0.050341  -0.002557
    35  C    0.219495   0.011847   0.163515  -0.050341   5.283170   0.465150
    36  H    0.014702  -0.000422  -0.099928  -0.002557   0.465150   0.590643
    37  C    0.000016  -0.000000  -0.000004   0.000000  -0.000015  -0.000000
    38  H    0.000001  -0.000000  -0.000000   0.000000  -0.000003  -0.000000
    39  H    0.000000  -0.000000  -0.000000   0.000000   0.000000  -0.000000
    40  H   -0.000000  -0.000000  -0.000000   0.000000   0.000001  -0.000000
    41  C   -0.008393  -0.000030  -0.014066   0.000146  -0.003553   0.002641
    42  H   -0.002261   0.000000   0.004705  -0.000002  -0.009124  -0.000248
    43  H    0.000103   0.000000  -0.000227  -0.000000   0.000341  -0.000032
    44  H    0.000359   0.000000  -0.000100  -0.000000   0.000221  -0.000014
              37         38         39         40         41         42
     1  O   -0.033125  -0.000050   0.001630  -0.002417  -0.021182  -0.000202
     2  H    0.001028  -0.000174  -0.000072  -0.000257   0.001522   0.000095
     3  N    0.003539   0.001461  -0.000125  -0.000792   0.002191  -0.000005
     4  N    0.324108  -0.033666  -0.046572  -0.028620  -0.003581   0.000150
     5  N   -0.018725  -0.019923   0.003315   0.005183   0.008519   0.000421
     6  N    0.006121   0.001612  -0.000536   0.001264   0.311165  -0.019843
     7  N   -0.000353  -0.000637   0.000040  -0.000315   0.017124  -0.009504
     8  N   -0.000014  -0.000003   0.000000   0.000002  -0.030537   0.006158
     9  C    0.008039   0.003979  -0.002279  -0.003832   0.007504  -0.000122
    10  H    0.000678  -0.000003  -0.000041   0.000025   0.000022  -0.000000
    11  C   -0.082332  -0.007961   0.013195  -0.003401  -0.004030   0.000122
    12  H   -0.006012   0.000669   0.002502   0.000138   0.000007   0.000000
    13  C   -0.104792   0.021809  -0.003716  -0.037049   0.028435   0.000896
    14  C    0.017963   0.020682  -0.001861   0.000463  -0.065114   0.000032
    15  H    0.000387  -0.000103  -0.000007   0.000002   0.001290  -0.000001
    16  C   -0.014525  -0.006232   0.000590   0.000030  -0.004901  -0.010387
    17  H   -0.000137  -0.000010   0.000000   0.000000  -0.003486   0.000808
    18  C   -0.002870   0.005394  -0.001425  -0.030864  -0.250666   0.014590
    19  C   -0.027020  -0.002983   0.006605   0.023869  -0.008446   0.015786
    20  C   -0.024421  -0.009380  -0.002512   0.025967  -0.171613  -0.015793
    21  C   -0.049505   0.003726   0.000437  -0.004740  -0.027749  -0.004096
    22  H    0.000285  -0.000000   0.000002   0.000030   0.000612   0.000002
    23  C   -0.007598   0.000430   0.000070  -0.001192  -0.019193   0.002981
    24  H   -0.000014  -0.000000  -0.000000  -0.000000  -0.000008   0.000000
    25  C   -0.003508  -0.000033  -0.000027   0.000171  -0.036031  -0.006294
    26  H    0.000003   0.000000  -0.000000  -0.000000  -0.000006   0.000000
    27  C    0.009619  -0.000563  -0.000036   0.000892   0.010776  -0.004083
    28  C    0.000077   0.000075  -0.000010  -0.000115   0.043884   0.017971
    29  C   -0.000217   0.000007  -0.000001   0.000005  -0.012679   0.009196
    30  H    0.000000  -0.000000   0.000000  -0.000000   0.000080  -0.000008
    31  C    0.000016   0.000001   0.000000  -0.000000  -0.008393  -0.002261
    32  H   -0.000000  -0.000000  -0.000000  -0.000000  -0.000030   0.000000
    33  C   -0.000004  -0.000000  -0.000000  -0.000000  -0.014066   0.004705
    34  H    0.000000   0.000000   0.000000   0.000000   0.000146  -0.000002
    35  C   -0.000015  -0.000003   0.000000   0.000001  -0.003553  -0.009124
    36  H   -0.000000  -0.000000  -0.000000  -0.000000   0.002641  -0.000248
    37  C    5.081321   0.404712   0.388395   0.430764   0.001167   0.000230
    38  H    0.404712   0.527445  -0.033543  -0.036271  -0.000983   0.000000
    39  H    0.388395  -0.033543   0.566840  -0.018149  -0.000046  -0.000000
    40  H    0.430764  -0.036271  -0.018149   0.507540  -0.001068  -0.000001
    41  C    0.001167  -0.000983  -0.000046  -0.001068   5.429746   0.392983
    42  H    0.000230   0.000000  -0.000000  -0.000001   0.392983   0.463422
    43  H   -0.000070   0.000011  -0.000000   0.000005   0.367046  -0.033722
    44  H   -0.001097   0.000015  -0.000001  -0.000047   0.415237  -0.032325
              43         44
     1  O    0.000720  -0.006919
     2  H   -0.000158  -0.000778
     3  N   -0.000025   0.000052
     4  N    0.000015  -0.000399
     5  N    0.000205  -0.001857
     6  N   -0.042859  -0.039635
     7  N    0.001589  -0.003316
     8  N    0.001740   0.001572
     9  C   -0.000039   0.000229
    10  H   -0.000000   0.000000
    11  C    0.000006  -0.000171
    12  H   -0.000000  -0.000000
    13  C   -0.002471   0.008715
    14  C    0.003750   0.002524
    15  H   -0.000056   0.000027
    16  C    0.014263  -0.007169
    17  H    0.002022   0.000181
    18  C   -0.010670   0.002611
    19  C    0.006756   0.022028
    20  C   -0.000286  -0.010403
    21  C    0.000717  -0.005664
    22  H   -0.000002   0.000037
    23  C    0.000037  -0.001374
    24  H    0.000000  -0.000000
    25  C    0.001410   0.002013
    26  H   -0.000001   0.000003
    27  C    0.000885  -0.001801
    28  C    0.000089  -0.004853
    29  C    0.000711  -0.000853
    30  H   -0.000000  -0.000000
    31  C    0.000103   0.000359
    32  H    0.000000   0.000000
    33  C   -0.000227  -0.000100
    34  H   -0.000000  -0.000000
    35  C    0.000341   0.000221
    36  H   -0.000032  -0.000014
    37  C   -0.000070  -0.001097
    38  H    0.000011   0.000015
    39  H   -0.000000  -0.000001
    40  H    0.000005  -0.000047
    41  C    0.367046   0.415237
    42  H   -0.033722  -0.032325
    43  H    0.581332  -0.017820
    44  H   -0.017820   0.514248
 Mulliken charges:
               1
     1  O   -0.311245
     2  H    0.246630
     3  N   -0.328328
     4  N    0.055232
     5  N   -0.361824
     6  N    0.125234
     7  N   -0.183460
     8  N   -0.267858
     9  C    0.074743
    10  H    0.089565
    11  C   -0.135719
    12  H    0.101227
    13  C    0.154123
    14  C    0.063706
    15  H    0.087994
    16  C   -0.190521
    17  H    0.100502
    18  C    0.309837
    19  C   -0.462448
    20  C    0.228317
    21  C   -0.211829
    22  H    0.124302
    23  C   -0.213966
    24  H    0.095867
    25  C   -0.350686
    26  H    0.101125
    27  C    0.597382
    28  C    0.321354
    29  C   -0.311168
    30  H    0.099636
    31  C   -0.234749
    32  H    0.098078
    33  C   -0.068726
    34  H    0.097573
    35  C    0.048886
    36  H    0.098761
    37  C   -0.302099
    38  H    0.160492
    39  H    0.127338
    40  H    0.172779
    41  C   -0.354741
    42  H    0.217473
    43  H    0.124686
    44  H    0.166524
 Sum of Mulliken charges =  -0.00000
 Mulliken charges with hydrogens summed into heavy atoms:
               1
     1  O   -0.064615
     3  N   -0.328328
     4  N    0.055232
     5  N   -0.361824
     6  N    0.125234
     7  N   -0.183460
     8  N   -0.267858
     9  C    0.164308
    11  C   -0.034492
    13  C    0.154123
    14  C    0.151700
    16  C   -0.090020
    18  C    0.309837
    19  C   -0.462448
    20  C    0.228317
    21  C   -0.087527
    23  C   -0.118100
    25  C   -0.249562
    27  C    0.597382
    28  C    0.321354
    29  C   -0.211532
    31  C   -0.136671
    33  C    0.028847
    35  C    0.147647
    37  C    0.158511
    41  C    0.153942
 Electronic spatial extent (au):  <R**2>=           8851.9804
 Charge=             -0.0000 electrons
 Dipole moment (field-independent basis, Debye):
    X=              2.7201    Y=              0.8844    Z=              2.9478  Tot=              4.1074
 Quadrupole moment (field-independent basis, Debye-Ang):
   XX=           -117.7978   YY=           -136.8972   ZZ=           -154.0265
   XY=              2.3678   XZ=             -9.4286   YZ=              1.3026
 Traceless Quadrupole moment (field-independent basis, Debye-Ang):
   XX=             18.4427   YY=             -0.6567   ZZ=            -17.7860
   XY=              2.3678   XZ=             -9.4286   YZ=              1.3026
 Octapole moment (field-independent basis, Debye-Ang**2):
  XXX=             32.8717  YYY=             -5.6465  ZZZ=             20.9210  XYY=             32.1692
  XXY=             -8.0206  XXZ=            -34.1982  XZZ=             -3.5139  YZZ=              2.7471
  YYZ=             16.5885  XYZ=             -9.5683
 Hexadecapole moment (field-independent basis, Debye-Ang**3):
 XXXX=          -7066.9795 YYYY=          -2713.4328 ZZZZ=           -976.2401 XXXY=             -4.0528
 XXXZ=           -222.5753 YYYX=             -5.5955 YYYZ=             34.4369 ZZZX=            -35.3884
 ZZZY=             -4.5954 XXYY=          -1790.4291 XXZZ=          -1556.5083 YYZZ=           -614.7688
 XXYZ=            -58.2857 YYXZ=             10.2483 ZZXY=            -16.0180
 N-N= 2.314854044574D+03 E-N=-7.282606638553D+03  KE= 1.134237339864D+03
 1\1\GINC-CN138\SP\RB3LYP TD-FC\6-311+G(2d,p)\C19H18N6O1\R2771\29-Aug-2
 023\0\\# td=(nstates=20) b3lyp/6-311+g(2d,p) scrf=(solvent=acetonitril
 e,read,pcm) guess=read geom=allcheck empiricaldispersion=gd3bj scf=xqc
 \\BPI2\\0,1\O,0,-3.1423821074,1.3967489461,9.5623349082\H,0,-2.7797439
 119,0.5517875565,9.2679537633\N,0,0.3154502083,1.9168055354,9.94568965
 64\N,0,-1.0853936551,1.8488505485,11.6694322377\N,0,-2.1387520241,4.55
 63553566,10.6571324389\N,0,-3.9167076238,4.1988296012,9.3709984466\N,0
 ,-2.0239354353,3.4462719004,7.2044046004\N,0,-3.3920632981,5.187321498
 ,5.500517876\C,0,1.0171583178,1.61122314,11.0845828116\H,0,2.081253757
 6,1.4294440173,11.0587609584\C,0,0.1692695462,1.5689660788,12.16057903
 14\H,0,0.3286495783,1.362248661,13.206976108\C,0,-0.9405943982,2.06688
 70119,10.3236400481\C,0,-2.9865478334,5.6304151847,10.7535308756\H,0,-
 2.759662191,6.4723387634,11.3906966221\C,0,-4.0892521164,5.4277462952,
 9.9646110828\H,0,-4.9679830971,6.0224821237,9.7717326907\C,0,-2.714270
 072,3.7183023316,9.8135097293\C,0,-2.0966959189,2.4015780226,9.4084508
 775\C,0,-1.6547693055,2.4023376297,7.9347765465\C,0,-0.9788884357,1.30
 51401103,7.3865934592\H,0,-0.6474987977,0.4893009067,8.014163862\C,0,-
 0.6965251374,1.316290714,6.0292234326\H,0,-0.1763103491,0.4823045189,5
 .5705628075\C,0,-1.0880401634,2.4094716149,5.2618446716\H,0,-0.9043176
 972,2.4309145309,4.1942097303\C,0,-1.7516563758,3.4624915228,5.8927615
 174\C,0,-2.2180608232,4.6533814266,5.1313128487\C,0,-1.4563182761,5.18
 21283538,4.0833534208\H,0,-0.4983939572,4.7440987257,3.8291798748\C,0,
 -1.9296178349,6.2949136877,3.398471772\H,0,-1.3519306522,6.7282894361,
 2.5891134242\C,0,-3.1480945639,6.8465080347,3.7782534256\H,0,-3.557558
 6445,7.7148971117,3.2751584404\C,0,-3.8351564119,6.2526234542,4.834898
 461\H,0,-4.7917942609,6.6517789214,5.162665419\C,0,-2.2807135827,2.015
 7616287,12.48557133\H,0,-2.3801522322,3.0570597925,12.7907934648\H,0,-
 2.2006853691,1.3716756424,13.3616098616\H,0,-3.153092593,1.7273911567,
 11.9060794283\C,0,-4.8047299161,3.6536883909,8.3490165045\H,0,-4.54640
 37291,4.0757375293,7.3776485229\H,0,-5.8336362557,3.9027587108,8.61399
 39354\H,0,-4.6981523612,2.5739538758,8.3282090758\\Version=ES64L-G16Re
 vB.01\State=1-A\HF=-1138.9970315\RMSD=7.244e-09\PG=C01 [X(C19H18N6O1)]
 \\@


 ... IT IS NO ONE DREAME THAT
     CAN PLEASE THESE ALL ...

                -- BEN JONSON
 Job cpu time:       0 days 12 hours 58 minutes 49.0 seconds.
 Elapsed time:       0 days  1 hours  5 minutes  8.6 seconds.
 File lengths (MBytes):  RWF=   6012 Int=      0 D2E=      0 Chk=    443 Scr=      1
 Normal termination of Gaussian 16 at Tue Aug 29 08:38:44 2023.
