# Supplementary material for: Synthesis and Characterization of Bipyridyl-(Imidazole)n Mn(II) Compounds and Their Evaluation as Potential Precatalysts for Water Oxidation
Source: Molecules. 2023 Oct 23;28(20):7221. doi: 10.3390/molecules28207221 (PMC10608871; doi:10.3390/molecules28207221)
Supplement: Supplementary file 1 [file molecules-28-07221-s001.zip › Calculation_Outputs/complex1.out]

 Entering Gaussian System, Link 0=g16
 Input=1.com
 Output=1.out
 Initial command:
 /usr/local/apps/gaussian/g16-b01-avx2//g16/l1.exe "/tmp/r2771.684185.maple/Gau-12259.inp" -scrdir="/tmp/r2771.684185.maple/"
 Entering Link 1 = /usr/local/apps/gaussian/g16-b01-avx2//g16/l1.exe PID=     12262.
  
 Copyright (c) 1988-2017, Gaussian, Inc.  All Rights Reserved.
  
 This is part of the Gaussian(R) 16 program.  It is based on
 the Gaussian(R) 09 system (copyright 2009, Gaussian, Inc.),
 the Gaussian(R) 03 system (copyright 2003, Gaussian, Inc.),
 the Gaussian(R) 98 system (copyright 1998, Gaussian, Inc.),
 the Gaussian(R) 94 system (copyright 1995, Gaussian, Inc.),
 the Gaussian 92(TM) system (copyright 1992, Gaussian, Inc.),
 the Gaussian 90(TM) system (copyright 1990, Gaussian, Inc.),
 the Gaussian 88(TM) system (copyright 1988, Gaussian, Inc.),
 the Gaussian 86(TM) system (copyright 1986, Carnegie Mellon
 University), and the Gaussian 82(TM) system (copyright 1983,
 Carnegie Mellon University). Gaussian is a federally registered
 trademark of Gaussian, Inc.
  
 This software contains proprietary and confidential information,
 including trade secrets, belonging to Gaussian, Inc.
  
 This software is provided under written license and may be
 used, copied, transmitted, or stored only in accord with that
 written license.
  
 The following legend is applicable only to US Government
 contracts under FAR:
  
                    RESTRICTED RIGHTS LEGEND
  
 Use, reproduction and disclosure by the US Government is
 subject to restrictions as set forth in subparagraphs (a)
 and (c) of the Commercial Computer Software - Restricted
 Rights clause in FAR 52.227-19.
  
 Gaussian, Inc.
 340 Quinnipiac St., Bldg. 40, Wallingford CT 06492
  
  
 ---------------------------------------------------------------
 Warning -- This program may not be used in any manner that
 competes with the business of Gaussian, Inc. or will provide
 assistance to any competitor of Gaussian, Inc.  The licensee
 of this program is prohibited from giving any competitor of
 Gaussian, Inc. access to this program.  By using this program,
 the user acknowledges that Gaussian, Inc. is engaged in the
 business of creating and licensing software in the field of
 computational chemistry and represents and warrants to the
 licensee that it is not a competitor of Gaussian, Inc. and that
 it will not use this program in any manner prohibited above.
 ---------------------------------------------------------------
  

 Cite this work as:
 Gaussian 16, Revision B.01,
 M. J. Frisch, G. W. Trucks, H. B. Schlegel, G. E. Scuseria, 
 M. A. Robb, J. R. Cheeseman, G. Scalmani, V. Barone, 
 G. A. Petersson, H. Nakatsuji, X. Li, M. Caricato, A. V. Marenich, 
 J. Bloino, B. G. Janesko, R. Gomperts, B. Mennucci, H. P. Hratchian, 
 J. V. Ortiz, A. F. Izmaylov, J. L. Sonnenberg, D. Williams-Young, 
 F. Ding, F. Lipparini, F. Egidi, J. Goings, B. Peng, A. Petrone, 
 T. Henderson, D. Ranasinghe, V. G. Zakrzewski, J. Gao, N. Rega, 
 G. Zheng, W. Liang, M. Hada, M. Ehara, K. Toyota, R. Fukuda, 
 J. Hasegawa, M. Ishida, T. Nakajima, Y. Honda, O. Kitao, H. Nakai, 
 T. Vreven, K. Throssell, J. A. Montgomery, Jr., J. E. Peralta, 
 F. Ogliaro, M. J. Bearpark, J. J. Heyd, E. N. Brothers, K. N. Kudin, 
 V. N. Staroverov, T. A. Keith, R. Kobayashi, J. Normand, 
 K. Raghavachari, A. P. Rendell, J. C. Burant, S. S. Iyengar, 
 J. Tomasi, M. Cossi, J. M. Millam, M. Klene, C. Adamo, R. Cammi, 
 J. W. Ochterski, R. L. Martin, K. Morokuma, O. Farkas, 
 J. B. Foresman, and D. J. Fox, Gaussian, Inc., Wallingford CT, 2016.
 
 ******************************************
 Gaussian 16:  ES64L-G16RevB.01 20-Dec-2017
                28-Aug-2023 
 ******************************************
 %mem=64gb
 %nprocs=12
 Will use up to   12 processors via shared memory.
 %chk=1.chk
 ----------------------------------------------------------------------
 # b3lyp/6-311g(d) opt freq EmpiricalDispersion=GD3BJ SCRF=(pcm, Solven
 t=Acetonitrile, read) guess=read geom=allcheck scf=xqc
 ----------------------------------------------------------------------
 1/18=20,19=15,26=3,29=7,38=1,40=2/1,3;
 2/9=110,12=2,40=1/2;
 3/5=4,6=6,7=1,11=2,14=-4,25=1,30=1,70=2203,71=1,72=2,74=-5,116=-2,124=41/1,2,3;
 4/5=1/1;
 5/5=2,8=3,13=1,38=6,53=2/2,8;
 6/7=2,8=2,9=2,10=2,28=1/1;
 7//1,2,3,16;
 1/18=20,19=15,26=3/3(2);
 2/9=110/2;
 99//99;
 2/9=110/2;
 3/5=4,6=6,7=1,11=2,14=-2,25=1,30=1,70=2205,71=1,72=2,74=-5,124=41/1,2,3;
 4/5=5,16=3,69=1/1;
 5/5=2,8=3,13=1,38=5,53=2/2,8;
 7//1,2,3,16;
 1/18=20,19=15,26=3/3(-5);
 2/9=110/2;
 6/7=2,8=2,9=2,10=2,19=2,28=1/1;
 99/9=1/99;
 Structure from the checkpoint file:  "1.chk"
 --------
 complex1
 --------
 Charge =  2 Multiplicity = 6
 Redundant internal coordinates found in file.  (old form).
 Mn,0,2.0088933562,3.4054322241,6.107684086
 N,0,3.5255222102,2.6969546477,4.6917471703
 N,0,0.8420198896,2.2012034259,4.5548706919
 N,0,0.0855739637,3.8743148405,6.9658930892
 N,0,-1.9815542264,3.597966567,7.7155845213
 N,0,3.3257042718,4.4483955254,7.6013258852
 O,0,-2.5137575644,1.7862914603,5.6429666495
 O,0,2.2716939013,1.6011963789,7.3539883346
 C,0,4.8438796153,2.8214192019,4.8949892195
 H,0,5.1342776573,3.4095532788,5.7578065406
 C,0,5.791462204,2.2361929326,4.0665267321
 H,0,6.8471939605,2.3666764232,4.2669639875
 C,0,5.341877522,1.4770175432,2.9916339452
 H,0,6.0452897273,0.9881848054,2.3280021822
 C,0,3.9738031789,1.3387448107,2.7799860636
 H,0,3.6199810088,0.7247723475,1.9631959789
 C,0,3.0784643595,1.9715754425,3.6435722161
 C,0,1.6010657729,1.8658062697,3.4865000425
 C,0,1.0257642115,1.4359986817,2.287882924
 H,0,1.6407422471,1.2219629517,1.4246918468
 C,0,-0.3524779558,1.3039094489,2.2032709694
 H,0,-0.8171634687,0.9757410372,1.2812029374
 C,0,-1.1244685097,1.5930839303,3.3190682519
 H,0,-2.1988225588,1.4730241172,3.3139917156
 C,0,-0.4937749904,2.053194874,4.4769334437
 C,0,-1.4191554415,2.3191034182,5.6525756339
 C,0,-1.0762524298,3.2388116998,6.7509079106
 C,0,-1.3644302401,4.4832400544,8.5465786599
 H,0,-1.8723095695,4.9236075002,9.3887787871
 C,0,-0.0832314146,4.6465438542,8.0757899037
 H,0,0.7114773699,5.2590049194,8.4686591802
 C,0,-3.3783487026,3.1606606495,7.8721154675
 H,0,-3.7932937802,3.6756686517,8.735266844
 H,0,-3.4157859834,2.085075231,8.0217400174
 H,0,-3.9470141421,3.4097070077,6.9798688178
 C,0,3.9857993508,5.0603310244,8.3196713768
 C,0,4.8156835366,5.8331444842,9.222920973
 H,0,5.0830280372,5.2304636425,10.0929874615
 H,0,4.2754556978,6.7212534994,9.5569137888
 H,0,5.728993019,6.1462286266,8.7131193707
 O,0,1.8531262793,5.2788130194,4.949978021
 H,0,2.5322070192,1.5734246435,8.2802454276
 H,0,2.1534970059,0.6958061436,7.0490237429
 H,0,2.4793321211,5.6277866474,4.3074778059
 H,0,1.1040560632,5.8816539469,5.000815145
 Recover connectivity data from disk.

 GradGradGradGradGradGradGradGradGradGradGradGradGradGradGradGradGradGrad
 Berny optimization.
 Initialization pass.
                           ----------------------------
                           !    Initial Parameters    !
                           ! (Angstroms and Degrees)  !
 --------------------------                            --------------------------
 ! Name  Definition              Value          Derivative Info.                !
 --------------------------------------------------------------------------------
 ! R1    R(1,4)                  2.1577         estimate D2E/DX2                !
 ! R2    R(1,6)                  2.2478         estimate D2E/DX2                !
 ! R3    R(1,8)                  2.2085         estimate D2E/DX2                !
 ! R4    R(1,41)                 2.2077         estimate D2E/DX2                !
 ! R5    R(2,9)                  1.3397         estimate D2E/DX2                !
 ! R6    R(2,17)                 1.3508         estimate D2E/DX2                !
 ! R7    R(3,18)                 1.3528         estimate D2E/DX2                !
 ! R8    R(3,25)                 1.3462         estimate D2E/DX2                !
 ! R9    R(4,27)                 1.3416         estimate D2E/DX2                !
 ! R10   R(4,30)                 1.3626         estimate D2E/DX2                !
 ! R11   R(5,27)                 1.3708         estimate D2E/DX2                !
 ! R12   R(5,28)                 1.362          estimate D2E/DX2                !
 ! R13   R(5,32)                 1.472          estimate D2E/DX2                !
 ! R14   R(6,36)                 1.1516         estimate D2E/DX2                !
 ! R15   R(7,26)                 1.2174         estimate D2E/DX2                !
 ! R16   R(8,42)                 0.9626         estimate D2E/DX2                !
 ! R17   R(8,43)                 0.9627         estimate D2E/DX2                !
 ! R18   R(9,10)                 1.0838         estimate D2E/DX2                !
 ! R19   R(9,11)                 1.3881         estimate D2E/DX2                !
 ! R20   R(11,12)                1.0825         estimate D2E/DX2                !
 ! R21   R(11,13)                1.3906         estimate D2E/DX2                !
 ! R22   R(13,14)                1.0836         estimate D2E/DX2                !
 ! R23   R(13,15)                1.3912         estimate D2E/DX2                !
 ! R24   R(15,16)                1.0813         estimate D2E/DX2                !
 ! R25   R(15,17)                1.3957         estimate D2E/DX2                !
 ! R26   R(17,18)                1.4895         estimate D2E/DX2                !
 ! R27   R(18,19)                1.3973         estimate D2E/DX2                !
 ! R28   R(19,20)                1.0813         estimate D2E/DX2                !
 ! R29   R(19,21)                1.3871         estimate D2E/DX2                !
 ! R30   R(21,22)                1.0834         estimate D2E/DX2                !
 ! R31   R(21,23)                1.3873         estimate D2E/DX2                !
 ! R32   R(23,24)                1.0811         estimate D2E/DX2                !
 ! R33   R(23,25)                1.3965         estimate D2E/DX2                !
 ! R34   R(25,26)                1.5196         estimate D2E/DX2                !
 ! R35   R(26,27)                1.473          estimate D2E/DX2                !
 ! R36   R(28,29)                1.0776         estimate D2E/DX2                !
 ! R37   R(28,30)                1.3747         estimate D2E/DX2                !
 ! R38   R(30,31)                1.0775         estimate D2E/DX2                !
 ! R39   R(32,33)                1.0874         estimate D2E/DX2                !
 ! R40   R(32,34)                1.0866         estimate D2E/DX2                !
 ! R41   R(32,35)                1.087          estimate D2E/DX2                !
 ! R42   R(36,37)                1.4498         estimate D2E/DX2                !
 ! R43   R(37,38)                1.0917         estimate D2E/DX2                !
 ! R44   R(37,39)                1.0918         estimate D2E/DX2                !
 ! R45   R(37,40)                1.0918         estimate D2E/DX2                !
 ! R46   R(41,44)                0.9627         estimate D2E/DX2                !
 ! R47   R(41,45)                0.9629         estimate D2E/DX2                !
 ! A1    A(4,1,6)               99.0364         estimate D2E/DX2                !
 ! A2    A(4,1,8)               93.3906         estimate D2E/DX2                !
 ! A3    A(4,1,41)              87.7811         estimate D2E/DX2                !
 ! A4    A(6,1,8)               86.2367         estimate D2E/DX2                !
 ! A5    A(6,1,41)              89.7742         estimate D2E/DX2                !
 ! A6    A(9,2,17)             119.5563         estimate D2E/DX2                !
 ! A7    A(18,3,25)            118.9317         estimate D2E/DX2                !
 ! A8    A(1,4,27)             127.2477         estimate D2E/DX2                !
 ! A9    A(1,4,30)             123.8876         estimate D2E/DX2                !
 ! A10   A(27,4,30)            106.9594         estimate D2E/DX2                !
 ! A11   A(27,5,28)            107.4827         estimate D2E/DX2                !
 ! A12   A(27,5,32)            128.5842         estimate D2E/DX2                !
 ! A13   A(28,5,32)            123.9288         estimate D2E/DX2                !
 ! A14   A(1,8,42)             126.7829         estimate D2E/DX2                !
 ! A15   A(1,8,43)             125.0969         estimate D2E/DX2                !
 ! A16   A(42,8,43)            108.1153         estimate D2E/DX2                !
 ! A17   A(2,9,10)             115.7755         estimate D2E/DX2                !
 ! A18   A(2,9,11)             122.8239         estimate D2E/DX2                !
 ! A19   A(10,9,11)            121.4            estimate D2E/DX2                !
 ! A20   A(9,11,12)            120.2951         estimate D2E/DX2                !
 ! A21   A(9,11,13)            118.0859         estimate D2E/DX2                !
 ! A22   A(12,11,13)           121.6166         estimate D2E/DX2                !
 ! A23   A(11,13,14)           120.6504         estimate D2E/DX2                !
 ! A24   A(11,13,15)           119.3247         estimate D2E/DX2                !
 ! A25   A(14,13,15)           120.0224         estimate D2E/DX2                !
 ! A26   A(13,15,16)           119.5446         estimate D2E/DX2                !
 ! A27   A(13,15,17)           119.4481         estimate D2E/DX2                !
 ! A28   A(16,15,17)           120.9923         estimate D2E/DX2                !
 ! A29   A(2,17,15)            120.751          estimate D2E/DX2                !
 ! A30   A(2,17,18)            116.6301         estimate D2E/DX2                !
 ! A31   A(15,17,18)           122.606          estimate D2E/DX2                !
 ! A32   A(3,18,17)            117.107          estimate D2E/DX2                !
 ! A33   A(3,18,19)            121.5142         estimate D2E/DX2                !
 ! A34   A(17,18,19)           121.3787         estimate D2E/DX2                !
 ! A35   A(18,19,20)           120.7661         estimate D2E/DX2                !
 ! A36   A(18,19,21)           119.3869         estimate D2E/DX2                !
 ! A37   A(20,19,21)           119.8394         estimate D2E/DX2                !
 ! A38   A(19,21,22)           120.4578         estimate D2E/DX2                !
 ! A39   A(19,21,23)           118.9465         estimate D2E/DX2                !
 ! A40   A(22,21,23)           120.5952         estimate D2E/DX2                !
 ! A41   A(21,23,24)           121.742          estimate D2E/DX2                !
 ! A42   A(21,23,25)           118.962          estimate D2E/DX2                !
 ! A43   A(24,23,25)           119.2959         estimate D2E/DX2                !
 ! A44   A(3,25,23)            122.165          estimate D2E/DX2                !
 ! A45   A(3,25,26)            122.6985         estimate D2E/DX2                !
 ! A46   A(23,25,26)           115.0932         estimate D2E/DX2                !
 ! A47   A(7,26,25)            117.6996         estimate D2E/DX2                !
 ! A48   A(7,26,27)            119.2385         estimate D2E/DX2                !
 ! A49   A(25,26,27)           122.9809         estimate D2E/DX2                !
 ! A50   A(4,27,5)             109.5747         estimate D2E/DX2                !
 ! A51   A(4,27,26)            128.0852         estimate D2E/DX2                !
 ! A52   A(5,27,26)            122.3145         estimate D2E/DX2                !
 ! A53   A(5,28,29)            121.9325         estimate D2E/DX2                !
 ! A54   A(5,28,30)            106.8906         estimate D2E/DX2                !
 ! A55   A(29,28,30)           131.1764         estimate D2E/DX2                !
 ! A56   A(4,30,28)            109.0922         estimate D2E/DX2                !
 ! A57   A(4,30,31)            121.8536         estimate D2E/DX2                !
 ! A58   A(28,30,31)           129.053          estimate D2E/DX2                !
 ! A59   A(5,32,33)            107.8066         estimate D2E/DX2                !
 ! A60   A(5,32,34)            109.9629         estimate D2E/DX2                !
 ! A61   A(5,32,35)            109.9427         estimate D2E/DX2                !
 ! A62   A(33,32,34)           110.2652         estimate D2E/DX2                !
 ! A63   A(33,32,35)           110.0856         estimate D2E/DX2                !
 ! A64   A(34,32,35)           108.7722         estimate D2E/DX2                !
 ! A65   A(36,37,38)           110.0269         estimate D2E/DX2                !
 ! A66   A(36,37,39)           109.9347         estimate D2E/DX2                !
 ! A67   A(36,37,40)           109.9248         estimate D2E/DX2                !
 ! A68   A(38,37,39)           109.0521         estimate D2E/DX2                !
 ! A69   A(38,37,40)           109.0022         estimate D2E/DX2                !
 ! A70   A(39,37,40)           108.8732         estimate D2E/DX2                !
 ! A71   A(1,41,44)            127.7123         estimate D2E/DX2                !
 ! A72   A(1,41,45)            123.9503         estimate D2E/DX2                !
 ! A73   A(44,41,45)           108.3205         estimate D2E/DX2                !
 ! A74   L(8,1,41,4,-1)        181.1718         estimate D2E/DX2                !
 ! A75   L(1,6,36,10,-1)       180.3767         estimate D2E/DX2                !
 ! A76   L(6,36,37,12,-1)      180.0416         estimate D2E/DX2                !
 ! A77   L(8,1,41,4,-2)        176.1417         estimate D2E/DX2                !
 ! A78   L(1,6,36,10,-2)       175.3137         estimate D2E/DX2                !
 ! A79   L(6,36,37,12,-2)      179.8831         estimate D2E/DX2                !
 ! D1    D(6,1,4,27)          -159.9521         estimate D2E/DX2                !
 ! D2    D(6,1,4,30)             2.2457         estimate D2E/DX2                !
 ! D3    D(8,1,4,27)           -73.2286         estimate D2E/DX2                !
 ! D4    D(8,1,4,30)            88.9692         estimate D2E/DX2                !
 ! D5    D(41,1,4,27)          110.6298         estimate D2E/DX2                !
 ! D6    D(41,1,4,30)          -87.1725         estimate D2E/DX2                !
 ! D7    D(4,1,37,38)           87.7422         estimate D2E/DX2                !
 ! D8    D(4,1,37,39)          -32.816          estimate D2E/DX2                !
 ! D9    D(4,1,37,40)         -151.3341         estimate D2E/DX2                !
 ! D10   D(8,1,37,38)           -5.4914         estimate D2E/DX2                !
 ! D11   D(8,1,37,39)         -126.0496         estimate D2E/DX2                !
 ! D12   D(8,1,37,40)          115.4322         estimate D2E/DX2                !
 ! D13   D(41,1,37,38)         175.0792         estimate D2E/DX2                !
 ! D14   D(41,1,37,39)          54.521          estimate D2E/DX2                !
 ! D15   D(41,1,37,40)         -63.9971         estimate D2E/DX2                !
 ! D16   D(4,1,8,42)           -77.6768         estimate D2E/DX2                !
 ! D17   D(4,1,8,43)           103.231          estimate D2E/DX2                !
 ! D18   D(6,1,8,42)            21.1693         estimate D2E/DX2                !
 ! D19   D(6,1,8,43)          -157.9229         estimate D2E/DX2                !
 ! D20   D(42,8,41,44)         101.4957         estimate D2E/DX2                !
 ! D21   D(42,8,41,45)         -77.3823         estimate D2E/DX2                !
 ! D22   D(43,8,41,44)         -76.1549         estimate D2E/DX2                !
 ! D23   D(43,8,41,45)         104.9672         estimate D2E/DX2                !
 ! D24   D(4,1,41,44)         -178.456          estimate D2E/DX2                !
 ! D25   D(4,1,41,45)           -0.1293         estimate D2E/DX2                !
 ! D26   D(6,1,41,44)           82.4918         estimate D2E/DX2                !
 ! D27   D(6,1,41,45)          -99.1815         estimate D2E/DX2                !
 ! D28   D(17,2,9,10)         -179.519          estimate D2E/DX2                !
 ! D29   D(17,2,9,11)            0.2095         estimate D2E/DX2                !
 ! D30   D(9,2,17,15)            0.7282         estimate D2E/DX2                !
 ! D31   D(9,2,17,18)          179.4493         estimate D2E/DX2                !
 ! D32   D(25,3,18,17)        -176.5869         estimate D2E/DX2                !
 ! D33   D(25,3,18,19)           3.2846         estimate D2E/DX2                !
 ! D34   D(18,3,25,23)          -1.4664         estimate D2E/DX2                !
 ! D35   D(18,3,25,26)         176.0209         estimate D2E/DX2                !
 ! D36   D(1,4,27,5)           164.497          estimate D2E/DX2                !
 ! D37   D(1,4,27,26)          -17.3327         estimate D2E/DX2                !
 ! D38   D(30,4,27,5)           -0.116          estimate D2E/DX2                !
 ! D39   D(30,4,27,26)         178.0543         estimate D2E/DX2                !
 ! D40   D(1,4,30,28)         -165.2997         estimate D2E/DX2                !
 ! D41   D(1,4,30,31)           14.338          estimate D2E/DX2                !
 ! D42   D(27,4,30,28)          -0.0399         estimate D2E/DX2                !
 ! D43   D(27,4,30,31)         179.5978         estimate D2E/DX2                !
 ! D44   D(28,5,27,4)            0.2285         estimate D2E/DX2                !
 ! D45   D(28,5,27,26)        -178.0675         estimate D2E/DX2                !
 ! D46   D(32,5,27,4)          179.487          estimate D2E/DX2                !
 ! D47   D(32,5,27,26)           1.1911         estimate D2E/DX2                !
 ! D48   D(27,5,28,29)         179.5088         estimate D2E/DX2                !
 ! D49   D(27,5,28,30)          -0.2455         estimate D2E/DX2                !
 ! D50   D(32,5,28,29)           0.2073         estimate D2E/DX2                !
 ! D51   D(32,5,28,30)        -179.547          estimate D2E/DX2                !
 ! D52   D(27,5,32,33)        -178.4344         estimate D2E/DX2                !
 ! D53   D(27,5,32,34)          61.3192         estimate D2E/DX2                !
 ! D54   D(27,5,32,35)         -58.4177         estimate D2E/DX2                !
 ! D55   D(28,5,32,33)           0.7132         estimate D2E/DX2                !
 ! D56   D(28,5,32,34)        -119.5332         estimate D2E/DX2                !
 ! D57   D(28,5,32,35)         120.73           estimate D2E/DX2                !
 ! D58   D(2,9,11,12)          179.7619         estimate D2E/DX2                !
 ! D59   D(2,9,11,13)           -0.7893         estimate D2E/DX2                !
 ! D60   D(10,9,11,12)          -0.5246         estimate D2E/DX2                !
 ! D61   D(10,9,11,13)         178.9243         estimate D2E/DX2                !
 ! D62   D(9,11,13,14)        -178.9935         estimate D2E/DX2                !
 ! D63   D(9,11,13,15)           0.4287         estimate D2E/DX2                !
 ! D64   D(12,11,13,14)          0.4477         estimate D2E/DX2                !
 ! D65   D(12,11,13,15)        179.8699         estimate D2E/DX2                !
 ! D66   D(11,13,15,16)       -178.1525         estimate D2E/DX2                !
 ! D67   D(11,13,15,17)          0.457          estimate D2E/DX2                !
 ! D68   D(14,13,15,16)          1.2735         estimate D2E/DX2                !
 ! D69   D(14,13,15,17)        179.8829         estimate D2E/DX2                !
 ! D70   D(13,15,17,2)          -1.0591         estimate D2E/DX2                !
 ! D71   D(13,15,17,18)       -179.702          estimate D2E/DX2                !
 ! D72   D(16,15,17,2)         177.5297         estimate D2E/DX2                !
 ! D73   D(16,15,17,18)         -1.1132         estimate D2E/DX2                !
 ! D74   D(2,17,18,3)          -16.1083         estimate D2E/DX2                !
 ! D75   D(2,17,18,19)         164.0201         estimate D2E/DX2                !
 ! D76   D(15,17,18,3)         162.5871         estimate D2E/DX2                !
 ! D77   D(15,17,18,19)        -17.2846         estimate D2E/DX2                !
 ! D78   D(3,18,19,20)         176.6795         estimate D2E/DX2                !
 ! D79   D(3,18,19,21)          -2.3135         estimate D2E/DX2                !
 ! D80   D(17,18,19,20)         -3.4545         estimate D2E/DX2                !
 ! D81   D(17,18,19,21)        177.5525         estimate D2E/DX2                !
 ! D82   D(18,19,21,22)        179.758          estimate D2E/DX2                !
 ! D83   D(18,19,21,23)         -0.5142         estimate D2E/DX2                !
 ! D84   D(20,19,21,22)          0.7555         estimate D2E/DX2                !
 ! D85   D(20,19,21,23)       -179.5167         estimate D2E/DX2                !
 ! D86   D(19,21,23,24)       -177.8575         estimate D2E/DX2                !
 ! D87   D(19,21,23,25)          2.2442         estimate D2E/DX2                !
 ! D88   D(22,21,23,24)          1.8699         estimate D2E/DX2                !
 ! D89   D(22,21,23,25)       -178.0284         estimate D2E/DX2                !
 ! D90   D(21,23,25,3)          -1.3043         estimate D2E/DX2                !
 ! D91   D(21,23,25,26)       -178.9695         estimate D2E/DX2                !
 ! D92   D(24,23,25,3)         178.7949         estimate D2E/DX2                !
 ! D93   D(24,23,25,26)          1.1296         estimate D2E/DX2                !
 ! D94   D(3,25,26,7)         -157.7495         estimate D2E/DX2                !
 ! D95   D(3,25,26,27)          25.5524         estimate D2E/DX2                !
 ! D96   D(23,25,26,7)          19.9019         estimate D2E/DX2                !
 ! D97   D(23,25,26,27)       -156.7961         estimate D2E/DX2                !
 ! D98   D(7,26,27,4)          177.0563         estimate D2E/DX2                !
 ! D99   D(7,26,27,5)           -4.9836         estimate D2E/DX2                !
 ! D100  D(25,26,27,4)          -6.2941         estimate D2E/DX2                !
 ! D101  D(25,26,27,5)         171.6659         estimate D2E/DX2                !
 ! D102  D(5,28,30,4)            0.1792         estimate D2E/DX2                !
 ! D103  D(5,28,30,31)        -179.4245         estimate D2E/DX2                !
 ! D104  D(29,28,30,4)        -179.5439         estimate D2E/DX2                !
 ! D105  D(29,28,30,31)          0.8524         estimate D2E/DX2                !
 --------------------------------------------------------------------------------
 Trust Radius=3.00D-01 FncErr=1.00D-07 GrdErr=1.00D-06 EigMax=2.50D+02 EigMin=1.00D-04
 Number of steps in this run=    241 maximum allowed number of steps=    270.
 GradGradGradGradGradGradGradGradGradGradGradGradGradGradGradGradGradGrad

                          Input orientation:                          
 ---------------------------------------------------------------------
 Center     Atomic      Atomic             Coordinates (Angstroms)
 Number     Number       Type             X           Y           Z
 ---------------------------------------------------------------------
      1         25           0        2.008893    3.405432    6.107684
      2          7           0        3.525522    2.696955    4.691747
      3          7           0        0.842020    2.201203    4.554871
      4          7           0        0.085574    3.874315    6.965893
      5          7           0       -1.981554    3.597967    7.715585
      6          7           0        3.325704    4.448396    7.601326
      7          8           0       -2.513758    1.786291    5.642967
      8          8           0        2.271694    1.601196    7.353988
      9          6           0        4.843880    2.821419    4.894989
     10          1           0        5.134278    3.409553    5.757807
     11          6           0        5.791462    2.236193    4.066527
     12          1           0        6.847194    2.366676    4.266964
     13          6           0        5.341878    1.477018    2.991634
     14          1           0        6.045290    0.988185    2.328002
     15          6           0        3.973803    1.338745    2.779986
     16          1           0        3.619981    0.724772    1.963196
     17          6           0        3.078464    1.971575    3.643572
     18          6           0        1.601066    1.865806    3.486500
     19          6           0        1.025764    1.435999    2.287883
     20          1           0        1.640742    1.221963    1.424692
     21          6           0       -0.352478    1.303909    2.203271
     22          1           0       -0.817163    0.975741    1.281203
     23          6           0       -1.124469    1.593084    3.319068
     24          1           0       -2.198823    1.473024    3.313992
     25          6           0       -0.493775    2.053195    4.476933
     26          6           0       -1.419155    2.319103    5.652576
     27          6           0       -1.076252    3.238812    6.750908
     28          6           0       -1.364430    4.483240    8.546579
     29          1           0       -1.872310    4.923608    9.388779
     30          6           0       -0.083231    4.646544    8.075790
     31          1           0        0.711477    5.259005    8.468659
     32          6           0       -3.378349    3.160661    7.872115
     33          1           0       -3.793294    3.675669    8.735267
     34          1           0       -3.415786    2.085075    8.021740
     35          1           0       -3.947014    3.409707    6.979869
     36          6           0        3.985799    5.060331    8.319671
     37          6           0        4.815684    5.833144    9.222921
     38          1           0        5.083028    5.230464   10.092987
     39          1           0        4.275456    6.721253    9.556914
     40          1           0        5.728993    6.146229    8.713119
     41          8           0        1.853126    5.278813    4.949978
     42          1           0        2.532207    1.573425    8.280245
     43          1           0        2.153497    0.695806    7.049024
     44          1           0        2.479332    5.627787    4.307478
     45          1           0        1.104056    5.881654    5.000815
 ---------------------------------------------------------------------
                    Distance matrix (angstroms):
                    1          2          3          4          5
     1  Mn   0.000000
     2  N    2.192483   0.000000
     3  N    2.285386   2.732341   0.000000
     4  N    2.157668   4.288492   3.030601   0.000000
     5  N    4.306517   6.346913   4.462469   2.216173   0.000000
     6  N    2.247828   3.401929   4.527632   3.351386   5.376177
     7  O    4.826173   6.181183   3.552091   3.586990   2.803775
     8  O    2.208530   3.140111   3.199849   3.177547   4.712533
     9  C    3.138287   1.339726   4.063893   5.295159   7.425990
    10  H    3.144910   2.057273   4.618511   5.211994   7.382646
    11  C    4.454354   2.395347   4.973599   6.606582   8.694241
    12  H    5.279812   3.364971   6.014348   7.434830   9.558026
    13  C    4.953517   2.770880   4.818389   7.012168   8.969213
    14  H    6.035029   3.854402   5.788296   8.084429  10.013352
    15  C    4.382424   2.387576   3.701637   6.250541   8.057946
    16  H    5.192140   3.367999   4.075990   6.887571   8.527744
    17  C    3.044959   1.350817   2.425877   4.859591   6.695537
    18  C    3.067145   2.418049   1.352796   4.293833   5.806953
    19  C    4.408638   3.690171   2.399695   5.358463   6.570998
    20  H    5.180105   4.049895   3.375632   6.337068   7.638178
    21  C    5.023636   4.813728   2.786034   5.429682   6.188876
    22  H    6.097944   5.783883   3.869308   6.444561   7.045079
    23  C    4.569348   4.972443   2.400853   4.468506   4.907495
    24  H    5.407753   6.013679   3.364038   4.931637   4.892505
    25  C    3.278909   4.076190   1.346228   3.138000   3.884413
    26  C    3.624742   5.051317   2.516301   2.531343   2.491544
    27  C    3.155887   5.070511   3.094993   1.341612   1.370826
    28  C    4.299906   6.477822   5.099985   2.229769   1.362021
    29  H    5.304166   7.493776   6.176223   3.287050   2.137484
    30  C    3.129023   5.317494   4.385505   1.362609   2.198384
    31  H    3.270049   5.361717   4.968393   2.137154   3.252474
    32  C    5.674109   7.615327   5.453089   3.650932   1.471996
    33  H    6.375154   8.418610   6.413727   4.267992   2.080430
    34  H    5.902042   7.723018   5.491956   4.071328   2.107034
    35  H    6.019432   7.847440   5.502358   4.059288   2.107072
    36  C    3.397019   4.354221   5.677295   4.295475   6.173552
    37  C    4.845261   5.659659   7.125426   5.595098   7.312354
    38  H    5.353848   6.165865   7.604821   6.049166   7.630558
    39  H    5.294257   6.358241   7.565697   5.689777   7.231569
    40  H    5.304658   5.737962   7.532381   6.329500   8.181764
    41  O    2.207737   3.087002   3.263453   3.026676   5.017828
    42  H    2.889659   3.889256   4.138750   3.606609   4.979122
    43  H    2.872125   3.382869   3.194838   3.792906   5.095634
    44  H    2.898433   3.135594   3.805715   3.983957   5.969495
    45  H    2.859294   4.012646   3.716617   2.988017   4.701722
                    6          7          8          9         10
     6  N    0.000000
     7  O    6.709790   0.000000
     8  O    3.046089   5.085509   0.000000
     9  C    3.503736   7.467649   3.761882   0.000000
    10  H    2.783648   7.819246   3.743306   1.083830   0.000000
    11  C    4.844441   8.465474   4.857921   1.388075   2.160809
    12  H    5.277539   9.479327   5.572332   2.148133   2.498857
    13  C    5.843227   8.296759   5.335877   2.382893   3.380755
    14  H    6.868562   9.213211   6.314772   3.375434   4.296106
    15  C    5.773671   7.105308   4.887489   2.725545   3.808197
    16  H    6.763171   7.231202   5.625535   3.806477   4.888784
    17  C    4.675423   5.941789   3.815134   2.324859   3.280874
    18  C    5.155185   4.646336   3.934111   3.662360   4.474994
    19  C    6.526633   4.889530   5.219680   4.826427   5.728453
    20  H    7.169363   5.947451   5.974820   4.986112   5.980487
    21  C    7.249539   4.090884   5.788311   6.045686   6.868256
    22  H    8.316648   4.749780   6.841853   6.965155   7.834735
    23  C    6.804012   2.714398   5.273952   6.293927   6.958370
    24  H    7.599636   2.370959   6.026900   7.342845   7.968484
    25  C    5.485183   2.347595   4.016163   5.408835   5.929192
    26  C    5.553846   1.217430   4.127053   6.328654   6.644369
    27  C    4.643654   2.324601   3.775478   6.218248   6.291748
    28  C    4.784567   4.126190   4.790600   7.391811   7.152850
    29  H    5.517260   4.928013   5.687843   8.349882   8.035458
    30  C    3.447495   4.472933   3.916735   6.142068   5.841712
    31  H    2.871156   5.517827   4.129931   5.982448   5.507300
    32  C    6.831977   2.757809   5.884162   8.751194   8.774797
    33  H    7.250039   3.843082   6.557091   9.490956   9.414755
    34  H    7.156097   2.561541   5.746952   8.862328   8.943334
    35  H    7.372755   2.544997   6.487142   9.053873   9.163149
    36  C    1.151612   7.754246   3.979487   4.180607   3.256873
    37  C    2.601372   9.105701   5.279600   5.272786   4.240556
    38  H    3.147729   9.453896   5.345774   5.734097   4.702354
    39  H    3.145192   9.261007   5.923084   6.104536   5.112548
    40  H    3.145555   9.817221   5.870049   5.139640   4.071480
    41  O    3.144475   5.634502   4.413539   3.871229   3.861693
    42  H    3.058762   5.697571   0.962596   4.285006   4.062615
    43  H    3.970017   4.994939   0.962655   4.049229   4.232815
    44  H    3.599548   6.439842   5.053491   3.716444   3.751366
    45  H    3.708451   5.502084   5.022262   4.833479   4.788215
                   11         12         13         14         15
    11  C    0.000000
    12  H    1.082484   0.000000
    13  C    1.390636   2.164241   0.000000
    14  H    2.155092   2.510550   1.083584   0.000000
    15  C    2.400934   3.394720   1.391237   2.149009   0.000000
    16  H    3.379900   4.291631   2.142075   2.466697   1.081341
    17  C    2.758491   3.840318   2.406793   3.391141   1.395667
    18  C    4.246533   5.327462   3.793379   4.675838   2.531173
    19  C    5.149346   6.218679   4.373303   5.039621   2.990411
    20  H    5.023587   6.041194   4.027253   4.502295   2.700673
    21  C    6.487594   7.564627   5.751275   6.406768   4.364690
    22  H    7.281531   8.342173   6.411758   6.941845   5.033039
    23  C    6.985870   8.065008   6.475671   7.263164   5.132998
    24  H    8.061848   9.139868   7.547588   8.317009   6.197137
    25  C    6.301280   7.350659   6.049209   6.965021   4.832114
    26  C    7.383457   8.381809   7.314457   8.279014   6.188447
    27  C    7.441549   8.349347   7.643851   8.680079   6.699368
    28  C    8.736526   9.498722   9.212456  10.285429   8.463934
    29  H    9.709890  10.430754  10.239479  11.315056   9.523887
    30  C    7.509728   8.230173   8.082472   9.164029   7.446248
    31  H    7.370374   7.979149   8.108134   9.186791   7.640171
    32  C    9.971087  10.871488  10.133908  11.147278   9.127064
    33  H   10.758103  11.614610  11.012481  12.044639  10.062523
    34  H   10.021974  10.931898  10.117726  11.096566   9.090601
    35  H   10.232430  11.178671  10.291978  11.284936   9.201481
    36  C    5.415294   5.645156   6.562550   7.531532   6.673714
    37  C    6.362280   6.380043   7.621132   8.516189   7.900620
    38  H    6.766518   6.727266   8.036453   8.900442   8.357981
    39  H    7.249717   7.318453   8.470075   9.394549   8.659627
    40  H    6.073146   5.941690   7.395051   8.214328   7.835475
    41  O    5.054554   5.821319   5.519071   6.546639   4.972954
    42  H    5.368187   5.945989   5.989403   6.936386   5.690881
    43  H    4.950037   5.706352   5.219049   6.125323   4.685250
    44  H    4.746701   5.451119   5.210998   6.177401   4.791926
    45  H    6.011161   6.773274   6.434032   7.450219   5.814254
                   16         17         18         19         20
    16  H    0.000000
    17  C    2.161347   0.000000
    18  C    2.774605   1.489485   0.000000
    19  C    2.709470   2.517601   1.397279   0.000000
    20  H    2.110586   2.748162   2.160361   1.081253   0.000000
    21  C    4.021625   3.780425   2.403901   1.387140   2.141455
    22  H    4.496260   4.663517   3.391664   2.149796   2.474372
    23  C    5.010205   4.232399   2.744257   2.389879   3.372356
    24  H    6.020216   5.311020   3.824028   3.384114   4.286577
    25  C    5.000657   3.669066   2.324743   2.735301   3.816188
    26  C    6.445643   4.938163   3.744209   4.251901   5.333075
    27  C    7.162206   5.340702   4.439542   5.252352   6.310176
    28  C    9.072561   7.077234   6.422579   7.360026   8.389771
    29  H   10.145677   8.138308   7.500092   8.425258   9.458879
    30  C    8.152170   6.065998   5.624139   6.710986   7.677040
    31  H    8.446284   6.300102   6.093199   7.274349   8.171825
    32  C    9.477632   7.809285   6.760535   7.318082   8.397565
    33  H   10.465437   8.720685   7.741077   8.355130   9.433659
    34  H    9.383944   7.833040   6.766482   7.281881   8.356703
    35  H    9.467592   7.909263   6.735610   7.116093   8.177361
    36  C    7.702965   5.677109   6.265101   7.634138   8.232442
    37  C    8.957052   7.004197   7.679848   9.043956   9.599772
    38  H    9.409318   7.498906   8.190889   9.580136  10.151687
    39  H    9.698040   7.678531   8.220563   9.556842  10.164494
    40  H    8.910757   7.081902   7.917029   9.251502   9.699658
    41  O    5.725551   3.761113   3.722085   4.747473   5.378734
    42  H    6.465955   4.685687   4.892086   6.180345   6.922200
    43  H    5.293114   3.752366   3.790205   4.948548   5.672113
    44  H    5.553043   3.763989   3.949412   4.874701   5.331507
    45  H    6.492337   4.585751   4.320556   5.208645   5.898255
                   21         22         23         24         25
    21  C    0.000000
    22  H    1.083437   0.000000
    23  C    1.387298   2.151382   0.000000
    24  H    2.161316   2.507689   1.081054   0.000000
    25  C    2.398111   3.387946   1.396470   2.143879   0.000000
    26  C    3.750483   4.612582   2.461545   2.606282   1.519596
    27  C    4.994867   5.925056   3.806346   4.023750   2.629815
    28  C    7.167269   8.086268   5.978081   6.094061   4.819250
    29  H    8.188017   9.079194   6.963694   6.994010   5.853704
    30  C    6.762557   7.757568   5.747538   6.100957   4.454859
    31  H    7.485310   8.505446   6.582398   7.026670   5.259632
    32  C    6.688738   7.400924   5.316720   5.001589   4.590698
    33  H    7.754446   8.468177   6.387096   6.064998   5.626069
    34  H    6.621832   7.308782   5.254266   4.900867   4.593998
    35  H    6.338057   6.942258   4.966724   4.499508   4.475452
    36  C    8.386996   9.449464   7.946236   8.727838   6.623903
    37  C    9.823408  10.880911   9.387172  10.155264   8.062429
    38  H   10.354235  11.426394   9.881777  10.634777   8.528530
    39  H   10.239211  11.288626   9.714320  10.413178   8.387046
    40  H   10.139550  11.172264   9.838539  10.669568   8.568608
    41  O    5.311210   6.253542   5.011041   5.794719   4.017005
    42  H    6.732285   7.782166   6.163192   6.859767   4.883844
    43  H    5.489173   6.493916   5.046061   5.787678   3.932709
    44  H    5.580569   6.454979   5.499378   6.335156   4.652503
    45  H    5.559091   6.449386   5.117268   5.761111   4.181461
                   26         27         28         29         30
    26  C    0.000000
    27  C    1.473017   0.000000
    28  C    3.614102   2.203652   0.000000
    29  H    4.576899   3.229645   1.077574   0.000000
    30  C    3.615749   2.173272   1.374693   2.236404   0.000000
    31  H    4.594882   3.198098   2.217493   2.763162   1.077505
    32  C    3.077826   2.561808   2.501996   2.770632   3.620377
    33  H    4.120654   3.392763   2.566545   2.382144   3.891281
    34  H    3.107128   2.901644   3.199173   3.508330   4.203565
    35  H    3.056337   2.884944   3.205744   3.521241   4.202336
    36  C    6.621274   5.603866   5.386045   5.956436   4.097281
    37  C    7.998066   6.896109   6.361878   6.751594   5.169458
    38  H    8.394740   7.285116   6.672289   6.997628   5.576763
    39  H    8.188491   6.974371   6.151243   6.407403   5.049386
    40  H    8.666593   7.656025   7.287655   7.728591   6.036323
    41  O    4.467813   3.998276   4.890924   5.805859   3.730944
    42  H    4.803535   4.258329   4.870497   5.643788   4.040592
    43  H    4.165214   4.121533   5.381741   6.289346   4.654625
    44  H    5.287237   4.931504   5.835621   6.726981   4.661517
    45  H    4.413973   3.847231   4.541082   5.388027   3.520031
                   31         32         33         34         35
    31  H    0.000000
    32  C    4.635255   0.000000
    33  H    4.782363   1.087402   0.000000
    34  H    5.225693   1.086588   1.783710   0.000000
    35  H    5.228570   1.086972   1.782074   1.767017   0.000000
    36  C    3.283725   7.618381   7.912288   7.982755   8.212744
    37  C    4.212251   8.724048   8.888588   9.124031   9.364251
    38  H    4.663659   8.989508   9.113171   9.295879   9.723596
    39  H    4.003050   8.607967   8.663452   9.110769   9.231279
    40  H    5.101215   9.621049   9.837586  10.029853  10.203814
    41  O    3.699307   6.355611   6.984307   6.884557   6.423056
    42  H    4.115101   6.133560   6.681200   5.975553   6.858806
    43  H    4.991750   6.111817   6.862020   5.821783   6.677296
    44  H    4.536159   7.287371   7.922242   7.816583   7.304757
    45  H    3.545103   5.978304   6.541906   6.630910   5.961584
                   36         37         38         39         40
    36  C    0.000000
    37  C    1.449761   0.000000
    38  H    2.092249   1.091656   0.000000
    39  H    2.091252   1.091849   1.778202   0.000000
    40  H    2.091100   1.091812   1.777620   1.776348   0.000000
    41  O    3.993853   5.228965   6.073315   5.401127   5.471379
    42  H    3.777963   4.924238   4.813175   5.582915   5.596191
    43  H    4.901118   6.181045   6.197660   6.862816   6.727592
    44  H    4.323095   5.446310   6.356825   5.654937   5.498978
    45  H    4.471445   5.621807   6.495112   5.614333   5.936434
                   41         42         43         44         45
    41  O    0.000000
    42  H    5.028095   0.000000
    43  H    5.049769   1.558699   0.000000
    44  H    0.962664   5.676577   5.652139   0.000000
    45  H    0.962864   5.599564   5.673579   1.560945   0.000000
 Stoichiometry    C17H19MnN5O3(2+,6)
 Framework group  C1[X(C17H19MnN5O3)]
 Deg. of freedom   129
 Full point group                 C1      NOp   1
 Largest Abelian subgroup         C1      NOp   1
 Largest concise Abelian subgroup C1      NOp   1
                         Standard orientation:                         
 ---------------------------------------------------------------------
 Center     Atomic      Atomic             Coordinates (Angstroms)
 Number     Number       Type             X           Y           Z
 ---------------------------------------------------------------------
      1         25           0       -0.350146    0.775075    0.047133
      2          7           0       -2.364715   -0.087710   -0.016852
      3          7           0       -0.016224   -1.483989   -0.042959
      4          7           0        1.793123    0.930533    0.241455
      5          7           0        3.947721    0.563923   -0.125599
      6          7           0       -0.861133    2.963770    0.011984
      7          8           0        3.434622   -2.160520   -0.544278
      8          8           0       -0.291041    0.902352   -2.156934
      9          6           0       -3.477705    0.641096   -0.174845
     10          1           0       -3.344372    1.716411   -0.150242
     11          6           0       -4.729277    0.071704   -0.364875
     12          1           0       -5.602597    0.700029   -0.484416
     13          6           0       -4.817854   -1.315457   -0.407399
     14          1           0       -5.771628   -1.803365   -0.569922
     15          6           0       -3.664133   -2.077004   -0.250827
     16          1           0       -3.724160   -3.154873   -0.313226
     17          6           0       -2.441626   -1.436051   -0.044565
     18          6           0       -1.163201   -2.181315    0.125074
     19          6           0       -1.150879   -3.542276    0.441338
     20          1           0       -2.073202   -4.075721    0.625362
     21          6           0        0.062481   -4.207315    0.539523
     22          1           0        0.092444   -5.261541    0.787608
     23          6           0        1.235028   -3.502463    0.309498
     24          1           0        2.202888   -3.983056    0.340391
     25          6           0        1.159274   -2.135714    0.033113
     26          6           0        2.493063   -1.456260   -0.228650
     27          6           0        2.705098   -0.009757   -0.048512
     28          6           0        3.800840    1.893952    0.128473
     29          1           0        4.640625    2.569145    0.134794
     30          6           0        2.462197    2.112376    0.352315
     31          1           0        1.953092    3.035206    0.576403
     32          6           0        5.240551   -0.080715   -0.408096
     33          1           0        6.011339    0.684816   -0.360237
     34          1           0        5.221151   -0.534056   -1.395405
     35          1           0        5.437451   -0.855271    0.328655
     36          6           0       -1.119879    4.083512    0.085734
     37          6           0       -1.444764    5.493163    0.181345
     38          1           0       -1.411697    5.952406   -0.808461
     39          1           0       -0.727520    5.997178    0.832240
     40          1           0       -2.446660    5.616704    0.597273
     41          8           0       -0.465250    0.792542    2.251798
     42          1           0       -0.169793    1.697786   -2.685303
     43          1           0       -0.396683    0.157375   -2.757396
     44          1           0       -1.252794    0.722076    2.800918
     45          1           0        0.302437    0.852343    2.829889
 ---------------------------------------------------------------------
 Rotational constants (GHZ):           0.2375180           0.1826969           0.1132225
 Standard basis: 6-311G(d) (5D, 7F)
 There are   584 symmetry adapted cartesian basis functions of A   symmetry.
 There are   553 symmetry adapted basis functions of A   symmetry.
   553 basis functions,   976 primitive gaussians,   584 cartesian basis functions
   104 alpha electrons       99 beta electrons
       nuclear repulsion energy      2848.0103721468 Hartrees.
 NAtoms=   45 NActive=   45 NUniq=   45 SFac= 1.00D+00 NAtFMM=   60 NAOKFM=F Big=F
 Integral buffers will be    131072 words long.
 Raffenetti 2 integral format.
 Two-electron integral symmetry is turned on.
 Nuclear repulsion after empirical dispersion term =     2847.9028018771 Hartrees.
 Using the following non-standard input for PCM:
 surface=sas
 --- end of non-standard input.
 ------------------------------------------------------------------------------
 Polarizable Continuum Model (PCM)
 =================================
 Model                : PCM.
 Atomic radii         : UFF (Universal Force Field).
 Polarization charges : Total charges.
 Charge compensation  : None.
 Solution method      : On-the-fly selection.
 Cavity type          : SAS (Solvent Accessible Surface) (Alpha=1.000).
 Cavity algorithm     : GePol (No added spheres)
                        Default sphere list used, NSphG=   45.
                        Lebedev-Laikov grids with approx.  5.0 points / Ang**2.
                        Smoothing algorithm: York/Karplus (Gamma=1.0000).
                        Polarization charges: spherical gaussians, with
                                              point-specific exponents (IZeta= 3).
                        Self-potential: point-specific (ISelfS= 7).
                        Self-field    : sphere-specific E.n sum rule (ISelfD= 2).
 1st derivatives      : Analytical E(r).r(x)/FMM algorithm (CHGder, D1EAlg=3).
                        Cavity 1st derivative terms included.
 Solvent              : Acetonitrile, Eps=  35.688000 Eps(inf)=   1.806874
                        RSolv=   2.155000 Ang.
 ------------------------------------------------------------------------------
 One-electron integrals computed using PRISM.
 NBasis=   553 RedAO= T EigKep=  2.48D-04  NBF=   553
 NBsUse=   553 1.00D-06 EigRej= -1.00D+00 NBFU=   553
 Initial guess from the checkpoint file:  "1.chk"
 B after Tr=    -0.000000   -0.000000    0.000000
         Rot=    1.000000    0.000000    0.000000    0.000000 Ang=   0.00 deg.
 Initial guess <Sx>= 0.0000 <Sy>= 0.0000 <Sz>= 2.5000 <S**2>= 8.7531 S= 2.5005
 Requested convergence on RMS density matrix=1.00D-08 within  32 cycles.
 Requested convergence on MAX density matrix=1.00D-06.
 Requested convergence on             energy=1.00D-06.
 No special actions if energy rises.
 Inv3:  Mode=1 IEnd=   127726875.
 Iteration    1 A*A^-1 deviation from unit magnitude is 3.66D-15 for   2545.
 Iteration    1 A*A^-1 deviation from orthogonality  is 2.22D-15 for   4948   4765.
 Iteration    1 A^-1*A deviation from unit magnitude is 3.33D-15 for   1992.
 Iteration    1 A^-1*A deviation from orthogonality  is 2.44D-15 for   5005   4663.
 Error on total polarization charges = -0.00037
 SCF Done:  E(UB3LYP) =  -2309.83730420     A.U. after    1 cycles
            NFock=  1  Conv=0.61D-08     -V/T= 2.0023
 <Sx>= 0.0000 <Sy>= 0.0000 <Sz>= 2.5000 <S**2>= 8.7531 S= 2.5005
 <L.S>=  0.00000000000    
 Annihilation of the first spin contaminant:
 S**2 before annihilation     8.7531,   after     8.7500
 QCSCF skips out because SCF is already converged.

 **********************************************************************

            Population analysis using the SCF Density.

 **********************************************************************

 Orbital symmetries:
 Alpha Orbitals:
       Occupied  (A) (A) (A) (A) (A) (A) (A) (A) (A) (A) (A) (A)
                 (A) (A) (A) (A) (A) (A) (A) (A) (A) (A) (A) (A)
                 (A) (A) (A) (A) (A) (A) (A) (A) (A) (A) (A) (A)
                 (A) (A) (A) (A) (A) (A) (A) (A) (A) (A) (A) (A)
                 (A) (A) (A) (A) (A) (A) (A) (A) (A) (A) (A) (A)
                 (A) (A) (A) (A) (A) (A) (A) (A) (A) (A) (A) (A)
                 (A) (A) (A) (A) (A) (A) (A) (A) (A) (A) (A) (A)
                 (A) (A) (A) (A) (A) (A) (A) (A) (A) (A) (A) (A)
                 (A) (A) (A) (A) (A) (A) (A) (A)
       Virtual   (A) (A) (A) (A) (A) (A) (A) (A) (A) (A) (A) (A)
                 (A) (A) (A) (A) (A) (A) (A) (A) (A) (A) (A) (A)
                 (A) (A) (A) (A) (A) (A) (A) (A) (A) (A) (A) (A)
                 (A) (A) (A) (A) (A) (A) (A) (A) (A) (A) (A) (A)
                 (A) (A) (A) (A) (A) (A) (A) (A) (A) (A) (A) (A)
                 (A) (A) (A) (A) (A) (A) (A) (A) (A) (A) (A) (A)
                 (A) (A) (A) (A) (A) (A) (A) (A) (A) (A) (A) (A)
                 (A) (A) (A) (A) (A) (A) (A) (A) (A) (A) (A) (A)
                 (A) (A) (A) (A) (A) (A) (A) (A) (A) (A) (A) (A)
                 (A) (A) (A) (A) (A) (A) (A) (A) (A) (A) (A) (A)
                 (A) (A) (A) (A) (A) (A) (A) (A) (A) (A) (A) (A)
                 (A) (A) (A) (A) (A) (A) (A) (A) (A) (A) (A) (A)
                 (A) (A) (A) (A) (A) (A) (A) (A) (A) (A) (A) (A)
                 (A) (A) (A) (A) (A) (A) (A) (A) (A) (A) (A) (A)
                 (A) (A) (A) (A) (A) (A) (A) (A) (A) (A) (A) (A)
                 (A) (A) (A) (A) (A) (A) (A) (A) (A) (A) (A) (A)
                 (A) (A) (A) (A) (A) (A) (A) (A) (A) (A) (A) (A)
                 (A) (A) (A) (A) (A) (A) (A) (A) (A) (A) (A) (A)
                 (A) (A) (A) (A) (A) (A) (A) (A) (A) (A) (A) (A)
                 (A) (A) (A) (A) (A) (A) (A) (A) (A) (A) (A) (A)
                 (A) (A) (A) (A) (A) (A) (A) (A) (A) (A) (A) (A)
                 (A) (A) (A) (A) (A) (A) (A) (A) (A) (A) (A) (A)
                 (A) (A) (A) (A) (A) (A) (A) (A) (A) (A) (A) (A)
                 (A) (A) (A) (A) (A) (A) (A) (A) (A) (A) (A) (A)
                 (A) (A) (A) (A) (A) (A) (A) (A) (A) (A) (A) (A)
                 (A) (A) (A) (A) (A) (A) (A) (A) (A) (A) (A) (A)
                 (A) (A) (A) (A) (A) (A) (A) (A) (A) (A) (A) (A)
                 (A) (A) (A) (A) (A) (A) (A) (A) (A) (A) (A) (A)
                 (A) (A) (A) (A) (A) (A) (A) (A) (A) (A) (A) (A)
                 (A) (A) (A) (A) (A) (A) (A) (A) (A) (A) (A) (A)
                 (A) (A) (A) (A) (A) (A) (A) (A) (A) (A) (A) (A)
                 (A) (A) (A) (A) (A) (A) (A) (A) (A) (A) (A) (A)
                 (A) (A) (A) (A) (A) (A) (A) (A) (A) (A) (A) (A)
                 (A) (A) (A) (A) (A) (A) (A) (A) (A) (A) (A) (A)
                 (A) (A) (A) (A) (A) (A) (A) (A) (A) (A) (A) (A)
                 (A) (A) (A) (A) (A) (A) (A) (A) (A) (A) (A) (A)
                 (A) (A) (A) (A) (A) (A) (A) (A) (A) (A) (A) (A)
                 (A) (A) (A) (A) (A)
 Beta  Orbitals:
       Occupied  (A) (A) (A) (A) (A) (A) (A) (A) (A) (A) (A) (A)
                 (A) (A) (A) (A) (A) (A) (A) (A) (A) (A) (A) (A)
                 (A) (A) (A) (A) (A) (A) (A) (A) (A) (A) (A) (A)
                 (A) (A) (A) (A) (A) (A) (A) (A) (A) (A) (A) (A)
                 (A) (A) (A) (A) (A) (A) (A) (A) (A) (A) (A) (A)
                 (A) (A) (A) (A) (A) (A) (A) (A) (A) (A) (A) (A)
                 (A) (A) (A) (A) (A) (A) (A) (A) (A) (A) (A) (A)
                 (A) (A) (A) (A) (A) (A) (A) (A) (A) (A) (A) (A)
                 (A) (A) (A)
       Virtual   (A) (A) (A) (A) (A) (A) (A) (A) (A) (A) (A) (A)
                 (A) (A) (A) (A) (A) (A) (A) (A) (A) (A) (A) (A)
                 (A) (A) (A) (A) (A) (A) (A) (A) (A) (A) (A) (A)
                 (A) (A) (A) (A) (A) (A) (A) (A) (A) (A) (A) (A)
                 (A) (A) (A) (A) (A) (A) (A) (A) (A) (A) (A) (A)
                 (A) (A) (A) (A) (A) (A) (A) (A) (A) (A) (A) (A)
                 (A) (A) (A) (A) (A) (A) (A) (A) (A) (A) (A) (A)
                 (A) (A) (A) (A) (A) (A) (A) (A) (A) (A) (A) (A)
                 (A) (A) (A) (A) (A) (A) (A) (A) (A) (A) (A) (A)
                 (A) (A) (A) (A) (A) (A) (A) (A) (A) (A) (A) (A)
                 (A) (A) (A) (A) (A) (A) (A) (A) (A) (A) (A) (A)
                 (A) (A) (A) (A) (A) (A) (A) (A) (A) (A) (A) (A)
                 (A) (A) (A) (A) (A) (A) (A) (A) (A) (A) (A) (A)
                 (A) (A) (A) (A) (A) (A) (A) (A) (A) (A) (A) (A)
                 (A) (A) (A) (A) (A) (A) (A) (A) (A) (A) (A) (A)
                 (A) (A) (A) (A) (A) (A) (A) (A) (A) (A) (A) (A)
                 (A) (A) (A) (A) (A) (A) (A) (A) (A) (A) (A) (A)
                 (A) (A) (A) (A) (A) (A) (A) (A) (A) (A) (A) (A)
                 (A) (A) (A) (A) (A) (A) (A) (A) (A) (A) (A) (A)
                 (A) (A) (A) (A) (A) (A) (A) (A) (A) (A) (A) (A)
                 (A) (A) (A) (A) (A) (A) (A) (A) (A) (A) (A) (A)
                 (A) (A) (A) (A) (A) (A) (A) (A) (A) (A) (A) (A)
                 (A) (A) (A) (A) (A) (A) (A) (A) (A) (A) (A) (A)
                 (A) (A) (A) (A) (A) (A) (A) (A) (A) (A) (A) (A)
                 (A) (A) (A) (A) (A) (A) (A) (A) (A) (A) (A) (A)
                 (A) (A) (A) (A) (A) (A) (A) (A) (A) (A) (A) (A)
                 (A) (A) (A) (A) (A) (A) (A) (A) (A) (A) (A) (A)
                 (A) (A) (A) (A) (A) (A) (A) (A) (A) (A) (A) (A)
                 (A) (A) (A) (A) (A) (A) (A) (A) (A) (A) (A) (A)
                 (A) (A) (A) (A) (A) (A) (A) (A) (A) (A) (A) (A)
                 (A) (A) (A) (A) (A) (A) (A) (A) (A) (A) (A) (A)
                 (A) (A) (A) (A) (A) (A) (A) (A) (A) (A) (A) (A)
                 (A) (A) (A) (A) (A) (A) (A) (A) (A) (A) (A) (A)
                 (A) (A) (A) (A) (A) (A) (A) (A) (A) (A) (A) (A)
                 (A) (A) (A) (A) (A) (A) (A) (A) (A) (A) (A) (A)
                 (A) (A) (A) (A) (A) (A) (A) (A) (A) (A) (A) (A)
                 (A) (A) (A) (A) (A) (A) (A) (A) (A) (A) (A) (A)
                 (A) (A) (A) (A) (A) (A) (A) (A) (A) (A)
 The electronic state is 6-A.
 Alpha  occ. eigenvalues -- -235.50179 -27.36288 -23.44556 -23.44539 -23.44408
 Alpha  occ. eigenvalues --  -19.23621 -19.23503 -19.19262 -14.47097 -14.42732
 Alpha  occ. eigenvalues --  -14.42488 -14.42304 -14.41679 -10.35503 -10.33502
 Alpha  occ. eigenvalues --  -10.32812 -10.31793 -10.31494 -10.31397 -10.30019
 Alpha  occ. eigenvalues --  -10.29067 -10.28769 -10.28278 -10.27338 -10.27235
 Alpha  occ. eigenvalues --  -10.27219 -10.27049 -10.26854 -10.26611 -10.26303
 Alpha  occ. eigenvalues --   -3.31972  -2.18964  -2.18949  -2.18752  -1.14114
 Alpha  occ. eigenvalues --   -1.13314  -1.13157  -1.11601  -1.06353  -1.04032
 Alpha  occ. eigenvalues --   -1.03029  -0.99014  -0.90083  -0.89498  -0.89176
 Alpha  occ. eigenvalues --   -0.85906  -0.85840  -0.84034  -0.80307  -0.76041
 Alpha  occ. eigenvalues --   -0.74941  -0.72840  -0.70732  -0.69958  -0.69203
 Alpha  occ. eigenvalues --   -0.65896  -0.65796  -0.64882  -0.62819  -0.61243
 Alpha  occ. eigenvalues --   -0.60413  -0.59356  -0.58390  -0.56357  -0.56259
 Alpha  occ. eigenvalues --   -0.56117  -0.56010  -0.54490  -0.54215  -0.54133
 Alpha  occ. eigenvalues --   -0.53841  -0.53609  -0.53045  -0.52492  -0.52178
 Alpha  occ. eigenvalues --   -0.51721  -0.51456  -0.50677  -0.49850  -0.49768
 Alpha  occ. eigenvalues --   -0.48372  -0.47935  -0.47028  -0.46313  -0.46003
 Alpha  occ. eigenvalues --   -0.45175  -0.45114  -0.44724  -0.43809  -0.43259
 Alpha  occ. eigenvalues --   -0.41962  -0.41391  -0.39171  -0.38821  -0.38154
 Alpha  occ. eigenvalues --   -0.37824  -0.37123  -0.36795  -0.35888  -0.34969
 Alpha  occ. eigenvalues --   -0.33023  -0.32710  -0.32673  -0.29753
 Alpha virt. eigenvalues --   -0.16451  -0.14911  -0.11418  -0.10439  -0.07796
 Alpha virt. eigenvalues --   -0.07676  -0.06712  -0.06396  -0.04529  -0.04220
 Alpha virt. eigenvalues --   -0.02617  -0.00843  -0.00504   0.00454   0.01013
 Alpha virt. eigenvalues --    0.01892   0.02479   0.02574   0.02905   0.03721
 Alpha virt. eigenvalues --    0.04062   0.04620   0.05593   0.06046   0.06490
 Alpha virt. eigenvalues --    0.06802   0.07127   0.07571   0.07690   0.08437
 Alpha virt. eigenvalues --    0.08506   0.08958   0.10936   0.11055   0.11406
 Alpha virt. eigenvalues --    0.13091   0.13637   0.14370   0.15663   0.16964
 Alpha virt. eigenvalues --    0.16985   0.18636   0.19260   0.19859   0.20019
 Alpha virt. eigenvalues --    0.20946   0.21345   0.22643   0.23043   0.23807
 Alpha virt. eigenvalues --    0.24468   0.25042   0.25177   0.25343   0.25874
 Alpha virt. eigenvalues --    0.26471   0.27384   0.27949   0.28307   0.28535
 Alpha virt. eigenvalues --    0.29552   0.29950   0.30396   0.31285   0.31564
 Alpha virt. eigenvalues --    0.32352   0.32776   0.33364   0.33617   0.34298
 Alpha virt. eigenvalues --    0.34526   0.34810   0.35552   0.35870   0.36258
 Alpha virt. eigenvalues --    0.36978   0.37495   0.37729   0.38509   0.38835
 Alpha virt. eigenvalues --    0.39179   0.40393   0.40548   0.41483   0.41859
 Alpha virt. eigenvalues --    0.42223   0.42824   0.43427   0.44901   0.45729
 Alpha virt. eigenvalues --    0.46619   0.46857   0.47397   0.47533   0.48554
 Alpha virt. eigenvalues --    0.48976   0.49274   0.49611   0.50010   0.50584
 Alpha virt. eigenvalues --    0.51636   0.52177   0.52425   0.52714   0.52910
 Alpha virt. eigenvalues --    0.54474   0.54971   0.55060   0.55476   0.56108
 Alpha virt. eigenvalues --    0.56742   0.57079   0.57398   0.57642   0.58273
 Alpha virt. eigenvalues --    0.58659   0.59519   0.60359   0.60869   0.61084
 Alpha virt. eigenvalues --    0.62137   0.62304   0.64732   0.65304   0.67200
 Alpha virt. eigenvalues --    0.67506   0.67797   0.69077   0.69656   0.70514
 Alpha virt. eigenvalues --    0.71401   0.71983   0.72321   0.73065   0.74223
 Alpha virt. eigenvalues --    0.74700   0.76056   0.76226   0.76798   0.77246
 Alpha virt. eigenvalues --    0.77929   0.79579   0.80348   0.81657   0.82249
 Alpha virt. eigenvalues --    0.83056   0.83568   0.84283   0.85185   0.87242
 Alpha virt. eigenvalues --    0.87391   0.88913   0.89652   0.91123   0.91589
 Alpha virt. eigenvalues --    0.92000   0.94621   0.94858   0.96097   0.96260
 Alpha virt. eigenvalues --    0.96774   0.97592   0.97794   0.99111   1.00648
 Alpha virt. eigenvalues --    1.02383   1.02871   1.03479   1.04328   1.04629
 Alpha virt. eigenvalues --    1.04905   1.06037   1.06379   1.08713   1.09881
 Alpha virt. eigenvalues --    1.10991   1.11401   1.11976   1.12954   1.13264
 Alpha virt. eigenvalues --    1.14793   1.15160   1.15454   1.15882   1.16069
 Alpha virt. eigenvalues --    1.18867   1.19360   1.20159   1.21559   1.23195
 Alpha virt. eigenvalues --    1.24828   1.26535   1.27630   1.28791   1.31546
 Alpha virt. eigenvalues --    1.32228   1.33098   1.34409   1.35971   1.37030
 Alpha virt. eigenvalues --    1.37738   1.39123   1.39979   1.42247   1.43044
 Alpha virt. eigenvalues --    1.43502   1.43775   1.44636   1.45161   1.45365
 Alpha virt. eigenvalues --    1.46167   1.47870   1.48931   1.49783   1.50950
 Alpha virt. eigenvalues --    1.51121   1.53595   1.55926   1.56559   1.57664
 Alpha virt. eigenvalues --    1.59986   1.60692   1.61736   1.62206   1.63385
 Alpha virt. eigenvalues --    1.64050   1.66160   1.66537   1.67318   1.67516
 Alpha virt. eigenvalues --    1.67872   1.68106   1.69215   1.71356   1.72260
 Alpha virt. eigenvalues --    1.73332   1.75784   1.77290   1.77915   1.78551
 Alpha virt. eigenvalues --    1.78568   1.79720   1.79938   1.81418   1.82168
 Alpha virt. eigenvalues --    1.83870   1.85285   1.86149   1.87160   1.90483
 Alpha virt. eigenvalues --    1.92510   1.93810   1.95260   1.95830   1.96460
 Alpha virt. eigenvalues --    1.97132   1.98140   1.98418   1.99189   2.00038
 Alpha virt. eigenvalues --    2.00186   2.01953   2.07665   2.08291   2.10733
 Alpha virt. eigenvalues --    2.11903   2.14352   2.16763   2.17594   2.18283
 Alpha virt. eigenvalues --    2.19181   2.19930   2.22075   2.22645   2.23719
 Alpha virt. eigenvalues --    2.25422   2.27833   2.28087   2.28244   2.30390
 Alpha virt. eigenvalues --    2.30513   2.31317   2.31652   2.32820   2.34001
 Alpha virt. eigenvalues --    2.35622   2.36893   2.39095   2.42602   2.43359
 Alpha virt. eigenvalues --    2.43853   2.44446   2.45059   2.46392   2.47657
 Alpha virt. eigenvalues --    2.48392   2.48849   2.49186   2.49536   2.49711
 Alpha virt. eigenvalues --    2.51314   2.51772   2.51900   2.52331   2.54222
 Alpha virt. eigenvalues --    2.54693   2.56409   2.59111   2.60899   2.61122
 Alpha virt. eigenvalues --    2.62694   2.64217   2.64359   2.64725   2.65882
 Alpha virt. eigenvalues --    2.67769   2.68142   2.68693   2.69328   2.70622
 Alpha virt. eigenvalues --    2.71112   2.72100   2.73116   2.74040   2.74231
 Alpha virt. eigenvalues --    2.74857   2.75698   2.77083   2.79529   2.79997
 Alpha virt. eigenvalues --    2.81079   2.83069   2.84400   2.86080   2.87803
 Alpha virt. eigenvalues --    2.88415   2.89241   2.90296   2.94733   2.97365
 Alpha virt. eigenvalues --    2.98811   3.02446   3.04326   3.04442   3.04784
 Alpha virt. eigenvalues --    3.04987   3.06097   3.06313   3.08231   3.08622
 Alpha virt. eigenvalues --    3.11828   3.12567   3.14093   3.17019   3.19643
 Alpha virt. eigenvalues --    3.20183   3.21915   3.23033   3.24447   3.25398
 Alpha virt. eigenvalues --    3.25907   3.27173   3.32043   3.33846   3.34294
 Alpha virt. eigenvalues --    3.35310   3.37393   3.37896   3.40071   3.46708
 Alpha virt. eigenvalues --    3.47603   3.50357   3.52631   3.54181   3.56071
 Alpha virt. eigenvalues --    3.57861   3.60942   3.67798   3.71085   3.75829
 Alpha virt. eigenvalues --    3.76679   3.78128   3.80097   3.81788   3.82317
 Alpha virt. eigenvalues --    3.82759   3.87636   3.91284   3.99043   4.08115
 Alpha virt. eigenvalues --    4.25582   4.31682   4.36193   4.38869   4.52045
 Alpha virt. eigenvalues --    4.53137   4.67756   4.68357   4.68662   4.75170
 Alpha virt. eigenvalues --    4.84008   4.88776   4.92820   4.95379   4.96454
 Alpha virt. eigenvalues --    5.05231   5.07223   5.12838   5.15676   5.17189
 Alpha virt. eigenvalues --    5.17971   5.27712   5.48345   5.56433   5.58621
 Alpha virt. eigenvalues --    6.99248   7.20597   7.27955  23.29065  23.36627
 Alpha virt. eigenvalues --   23.37856  23.41217  23.54471  23.65940  23.66773
 Alpha virt. eigenvalues --   23.70003  23.70568  23.78753  23.84184  23.84395
 Alpha virt. eigenvalues --   23.92635  23.94330  23.96105  24.02372  24.03493
 Alpha virt. eigenvalues --   24.21511  30.52732  30.68850  30.74732  35.36282
 Alpha virt. eigenvalues --   35.51055  35.54980  35.58340  35.73066  49.61281
 Alpha virt. eigenvalues --   49.66468  49.90518 134.36274 713.64519
  Beta  occ. eigenvalues -- -235.50229 -27.27770 -23.37550 -23.37516 -23.37451
  Beta  occ. eigenvalues --  -19.23494 -19.23369 -19.19251 -14.47080 -14.42618
  Beta  occ. eigenvalues --  -14.42439 -14.42222 -14.41602 -10.35503 -10.33446
  Beta  occ. eigenvalues --  -10.32793 -10.31782 -10.31481 -10.31386 -10.30004
  Beta  occ. eigenvalues --  -10.29068 -10.28770 -10.28261 -10.27331 -10.27235
  Beta  occ. eigenvalues --  -10.27209 -10.27048 -10.26856 -10.26610 -10.26304
  Beta  occ. eigenvalues --   -3.10249  -1.96036  -1.95933  -1.95792  -1.14085
  Beta  occ. eigenvalues --   -1.13113  -1.12947  -1.11548  -1.06237  -1.03914
  Beta  occ. eigenvalues --   -1.02922  -0.98918  -0.90035  -0.89458  -0.89131
  Beta  occ. eigenvalues --   -0.85880  -0.85802  -0.84001  -0.80265  -0.76007
  Beta  occ. eigenvalues --   -0.74904  -0.72793  -0.70680  -0.69888  -0.69137
  Beta  occ. eigenvalues --   -0.65740  -0.65639  -0.64763  -0.62718  -0.61129
  Beta  occ. eigenvalues --   -0.60215  -0.59277  -0.58330  -0.56306  -0.56186
  Beta  occ. eigenvalues --   -0.56060  -0.55077  -0.54432  -0.54121  -0.54065
  Beta  occ. eigenvalues --   -0.53260  -0.53193  -0.52536  -0.52173  -0.51945
  Beta  occ. eigenvalues --   -0.51539  -0.51355  -0.50156  -0.49655  -0.49416
  Beta  occ. eigenvalues --   -0.48177  -0.47758  -0.46842  -0.46141  -0.45902
  Beta  occ. eigenvalues --   -0.44636  -0.44399  -0.43694  -0.42912  -0.42734
  Beta  occ. eigenvalues --   -0.40260  -0.39742  -0.38697  -0.37962  -0.37777
  Beta  occ. eigenvalues --   -0.37702  -0.34646  -0.32980  -0.32675
  Beta virt. eigenvalues --   -0.16602  -0.15205  -0.11858  -0.10985  -0.10491
  Beta virt. eigenvalues --   -0.09592  -0.07908  -0.07231  -0.06122  -0.05680
  Beta virt. eigenvalues --   -0.05358  -0.04409  -0.04034  -0.03837  -0.03718
  Beta virt. eigenvalues --   -0.01851  -0.00563  -0.00286   0.00516   0.01107
  Beta virt. eigenvalues --    0.01993   0.02564   0.02669   0.02961   0.03776
  Beta virt. eigenvalues --    0.04138   0.04744   0.05809   0.06098   0.06585
  Beta virt. eigenvalues --    0.06913   0.07181   0.07711   0.07971   0.08509
  Beta virt. eigenvalues --    0.09039   0.10000   0.11092   0.11410   0.11902
  Beta virt. eigenvalues --    0.13177   0.14009   0.15159   0.16277   0.17141
  Beta virt. eigenvalues --    0.17303   0.18796   0.19486   0.19919   0.20156
  Beta virt. eigenvalues --    0.21135   0.21489   0.22658   0.23383   0.24097
  Beta virt. eigenvalues --    0.24707   0.25213   0.25486   0.25525   0.25931
  Beta virt. eigenvalues --    0.26757   0.27657   0.28123   0.28407   0.28572
  Beta virt. eigenvalues --    0.29698   0.30068   0.30462   0.31415   0.31678
  Beta virt. eigenvalues --    0.32487   0.33012   0.33475   0.33775   0.34490
  Beta virt. eigenvalues --    0.34613   0.34903   0.35598   0.35990   0.36462
  Beta virt. eigenvalues --    0.37278   0.37906   0.38248   0.38630   0.39007
  Beta virt. eigenvalues --    0.39366   0.40616   0.40773   0.41863   0.42000
  Beta virt. eigenvalues --    0.42604   0.43115   0.43717   0.45074   0.45916
  Beta virt. eigenvalues --    0.46765   0.47087   0.47655   0.48031   0.48676
  Beta virt. eigenvalues --    0.49176   0.49471   0.49696   0.50233   0.51016
  Beta virt. eigenvalues --    0.51752   0.52305   0.52604   0.52961   0.53657
  Beta virt. eigenvalues --    0.54648   0.55054   0.55434   0.55843   0.56213
  Beta virt. eigenvalues --    0.56801   0.57187   0.57575   0.57799   0.58506
  Beta virt. eigenvalues --    0.58864   0.60019   0.60752   0.61064   0.61219
  Beta virt. eigenvalues --    0.62275   0.62400   0.64933   0.65530   0.67378
  Beta virt. eigenvalues --    0.67685   0.68110   0.69199   0.69869   0.70721
  Beta virt. eigenvalues --    0.71744   0.72115   0.72448   0.73355   0.74354
  Beta virt. eigenvalues --    0.75078   0.76203   0.76622   0.77075   0.77557
  Beta virt. eigenvalues --    0.78160   0.79715   0.80600   0.82213   0.82366
  Beta virt. eigenvalues --    0.83590   0.84178   0.85082   0.85814   0.87604
  Beta virt. eigenvalues --    0.87648   0.89142   0.90122   0.91229   0.91804
  Beta virt. eigenvalues --    0.92263   0.94930   0.95963   0.96432   0.96605
  Beta virt. eigenvalues --    0.97708   0.98436   0.98475   1.00164   1.01100
  Beta virt. eigenvalues --    1.02765   1.03275   1.03997   1.04676   1.05035
  Beta virt. eigenvalues --    1.05119   1.06600   1.07309   1.09125   1.10303
  Beta virt. eigenvalues --    1.11151   1.12117   1.13281   1.13678   1.15075
  Beta virt. eigenvalues --    1.15320   1.15608   1.16076   1.16376   1.16899
  Beta virt. eigenvalues --    1.19692   1.19972   1.20448   1.21673   1.23487
  Beta virt. eigenvalues --    1.25747   1.27875   1.30025   1.31637   1.31797
  Beta virt. eigenvalues --    1.33901   1.35601   1.36597   1.37492   1.38003
  Beta virt. eigenvalues --    1.39454   1.40432   1.40743   1.43018   1.43444
  Beta virt. eigenvalues --    1.43749   1.44270   1.44914   1.45532   1.45781
  Beta virt. eigenvalues --    1.46677   1.48665   1.49179   1.50573   1.51334
  Beta virt. eigenvalues --    1.53964   1.54904   1.56056   1.57053   1.58111
  Beta virt. eigenvalues --    1.60427   1.60933   1.62037   1.62659   1.63744
  Beta virt. eigenvalues --    1.65458   1.66392   1.67239   1.67597   1.67722
  Beta virt. eigenvalues --    1.68068   1.68816   1.69841   1.72379   1.73221
  Beta virt. eigenvalues --    1.74595   1.76156   1.77465   1.78130   1.78722
  Beta virt. eigenvalues --    1.79198   1.80140   1.80235   1.81817   1.83238
  Beta virt. eigenvalues --    1.84220   1.85354   1.86324   1.89246   1.90850
  Beta virt. eigenvalues --    1.92638   1.93940   1.95406   1.95922   1.96769
  Beta virt. eigenvalues --    1.97265   1.98267   1.98637   1.99311   2.00264
  Beta virt. eigenvalues --    2.00327   2.02093   2.07792   2.08565   2.10866
  Beta virt. eigenvalues --    2.11976   2.14550   2.17159   2.17830   2.18367
  Beta virt. eigenvalues --    2.19286   2.20300   2.22232   2.22973   2.24051
  Beta virt. eigenvalues --    2.25658   2.27874   2.28130   2.28304   2.30502
  Beta virt. eigenvalues --    2.30642   2.31490   2.31772   2.33080   2.34236
  Beta virt. eigenvalues --    2.36014   2.37391   2.39250   2.43068   2.44441
  Beta virt. eigenvalues --    2.46505   2.47459   2.48771   2.49050   2.49144
  Beta virt. eigenvalues --    2.49675   2.51255   2.51671   2.51981   2.52674
  Beta virt. eigenvalues --    2.54540   2.55342   2.56217   2.57906   2.59725
  Beta virt. eigenvalues --    2.60340   2.60688   2.61268   2.62894   2.63332
  Beta virt. eigenvalues --    2.64400   2.64852   2.65833   2.66075   2.68258
  Beta virt. eigenvalues --    2.68666   2.69124   2.69444   2.70591   2.70996
  Beta virt. eigenvalues --    2.71722   2.72465   2.73583   2.74580   2.76188
  Beta virt. eigenvalues --    2.77259   2.78350   2.79378   2.79927   2.80183
  Beta virt. eigenvalues --    2.81568   2.83163   2.84471   2.86895   2.87891
  Beta virt. eigenvalues --    2.88567   2.89296   2.90327   2.94850   2.98307
  Beta virt. eigenvalues --    2.99097   3.02551   3.04362   3.04470   3.04811
  Beta virt. eigenvalues --    3.05250   3.06343   3.06510   3.08357   3.09221
  Beta virt. eigenvalues --    3.11965   3.13020   3.14307   3.17337   3.19660
  Beta virt. eigenvalues --    3.20436   3.22023   3.23566   3.24544   3.25508
  Beta virt. eigenvalues --    3.26427   3.31091   3.32469   3.33974   3.34474
  Beta virt. eigenvalues --    3.35416   3.37698   3.37996   3.40147   3.46761
  Beta virt. eigenvalues --    3.47660   3.50428   3.52728   3.54258   3.56205
  Beta virt. eigenvalues --    3.57919   3.61013   3.68279   3.71177   3.75959
  Beta virt. eigenvalues --    3.76777   3.78218   3.80209   3.81920   3.82422
  Beta virt. eigenvalues --    3.82827   3.87691   3.91329   3.99102   4.08175
  Beta virt. eigenvalues --    4.25668   4.32004   4.36542   4.39162   4.52128
  Beta virt. eigenvalues --    4.53374   4.67967   4.68559   4.68719   4.75196
  Beta virt. eigenvalues --    4.84063   4.89031   4.93364   4.96286   4.97161
  Beta virt. eigenvalues --    5.05395   5.07326   5.13084   5.17853   5.29761
  Beta virt. eigenvalues --    5.31311   5.41846   5.58461   5.62026   5.69862
  Beta virt. eigenvalues --    7.13634   7.34707   7.42008  23.29085  23.36823
  Beta virt. eigenvalues --   23.37860  23.41234  23.54481  23.66766  23.69856
  Beta virt. eigenvalues --   23.70327  23.78187  23.78880  23.84202  23.84501
  Beta virt. eigenvalues --   23.92643  23.94337  23.96118  24.02378  24.03501
  Beta virt. eigenvalues --   24.21567  30.62935  30.78996  30.84897  35.36320
  Beta virt. eigenvalues --   35.51156  35.55094  35.58405  35.73122  49.61422
  Beta virt. eigenvalues --   49.66611  49.90528 134.40701 713.65358
          Condensed to atoms (all electrons):
               1          2          3          4          5          6
     1  Mn  23.233570   0.062560   0.049475   0.059173   0.000582   0.041085
     2  N    0.062560   6.893175  -0.010768  -0.001630  -0.000000  -0.001475
     3  N    0.049475  -0.010768   6.913262  -0.003850   0.000027  -0.000708
     4  N    0.059173  -0.001630  -0.003850   6.873147  -0.083065  -0.001728
     5  N    0.000582  -0.000000   0.000027  -0.083065   6.448750  -0.000001
     6  N    0.041085  -0.001475  -0.000708  -0.001728  -0.000001   6.614403
     7  O    0.000486  -0.000000   0.001495   0.002149  -0.004361  -0.000000
     8  O    0.028220  -0.003729  -0.000190  -0.003044  -0.000037  -0.001359
     9  C   -0.008097   0.450707  -0.000226  -0.000008   0.000000  -0.001093
    10  H   -0.004054  -0.034336   0.000079  -0.000020  -0.000000   0.005160
    11  C   -0.000017  -0.018141  -0.000078  -0.000000   0.000000   0.000230
    12  H    0.000037   0.005155   0.000000   0.000000   0.000000  -0.000004
    13  C   -0.000540  -0.046614  -0.000133  -0.000000  -0.000000  -0.000003
    14  H    0.000076  -0.000831   0.000004  -0.000000  -0.000000   0.000000
    15  C    0.000443  -0.025972   0.004454   0.000004   0.000000  -0.000013
    16  H   -0.000078   0.005017   0.000036   0.000000   0.000000  -0.000000
    17  C   -0.014782   0.369508  -0.040839   0.000710   0.000000  -0.000199
    18  C   -0.012538  -0.033443   0.415775  -0.000293   0.000006   0.000218
    19  C    0.000102   0.005174  -0.038970  -0.000073  -0.000000   0.000001
    20  H   -0.000245   0.000027   0.004689  -0.000001  -0.000000   0.000000
    21  C    0.000345  -0.000148  -0.041898   0.000025   0.000001  -0.000000
    22  H    0.000097   0.000004  -0.000761   0.000000  -0.000000  -0.000000
    23  C   -0.000780  -0.000061  -0.032385  -0.000553  -0.000184   0.000000
    24  H   -0.000159   0.000000   0.005082  -0.000091  -0.000019   0.000000
    25  C   -0.008085   0.000169   0.419337  -0.001326   0.004409   0.000025
    26  C   -0.003383   0.000111  -0.017890  -0.019374  -0.018364  -0.000013
    27  C   -0.010801  -0.000069  -0.002249   0.409196   0.413444   0.000046
    28  C    0.000566   0.000000  -0.000026  -0.066573   0.443875   0.000160
    29  H   -0.000020   0.000000   0.000000   0.004350  -0.025362  -0.000004
    30  C   -0.006628   0.000005   0.000403   0.453789  -0.048799  -0.001240
    31  H   -0.002894  -0.000012   0.000006  -0.028609   0.002769   0.003802
    32  C    0.000041   0.000000  -0.000004   0.005706   0.258267   0.000000
    33  H   -0.000026  -0.000000  -0.000001  -0.000351  -0.021840   0.000000
    34  H   -0.000021   0.000000  -0.000006   0.000050  -0.027068  -0.000000
    35  H   -0.000004   0.000000  -0.000004   0.000058  -0.027320  -0.000000
    36  C   -0.008752  -0.000527  -0.000031  -0.000394   0.000001   0.913125
    37  C   -0.000923  -0.000004  -0.000000  -0.000001  -0.000000  -0.059898
    38  H   -0.000046   0.000000   0.000000   0.000000  -0.000000  -0.000642
    39  H   -0.000069   0.000000   0.000000  -0.000000   0.000000  -0.000775
    40  H   -0.000034  -0.000001   0.000000   0.000000   0.000000  -0.000781
    41  O    0.025770  -0.002054  -0.002389  -0.002869   0.000002  -0.001547
    42  H   -0.005663   0.000374  -0.000083   0.001010  -0.000027   0.002895
    43  H   -0.005267   0.001469   0.002782   0.000536  -0.000016   0.000132
    44  H   -0.005028   0.003111   0.000244   0.000198  -0.000000   0.000847
    45  H   -0.005290   0.000201   0.000454   0.004442  -0.000051   0.000493
               7          8          9         10         11         12
     1  Mn   0.000486   0.028220  -0.008097  -0.004054  -0.000017   0.000037
     2  N   -0.000000  -0.003729   0.450707  -0.034336  -0.018141   0.005155
     3  N    0.001495  -0.000190  -0.000226   0.000079  -0.000078   0.000000
     4  N    0.002149  -0.003044  -0.000008  -0.000020  -0.000000   0.000000
     5  N   -0.004361  -0.000037   0.000000  -0.000000   0.000000   0.000000
     6  N   -0.000000  -0.001359  -0.001093   0.005160   0.000230  -0.000004
     7  O    7.775282  -0.000000  -0.000000  -0.000000   0.000000   0.000000
     8  O   -0.000000   8.357893   0.001522   0.000629  -0.000146  -0.000005
     9  C   -0.000000   0.001522   4.843433   0.386174   0.503406  -0.036053
    10  H   -0.000000   0.000629   0.386174   0.440438  -0.038313  -0.002242
    11  C    0.000000  -0.000146   0.503406  -0.038313   5.001098   0.391627
    12  H    0.000000  -0.000005  -0.036053  -0.002242   0.391627   0.424506
    13  C    0.000000   0.000033  -0.043223   0.003623   0.497503  -0.035435
    14  H   -0.000000   0.000000   0.006517  -0.000253  -0.039796  -0.005290
    15  C   -0.000000  -0.000052  -0.050589   0.000278  -0.016750   0.007276
    16  H   -0.000000  -0.000001  -0.000729   0.000087   0.006432  -0.000129
    17  C    0.000000   0.001828  -0.087678   0.004418  -0.030955  -0.000679
    18  C   -0.000242  -0.001013   0.007732  -0.000504   0.001242   0.000021
    19  C    0.000018  -0.000010  -0.000182   0.000017  -0.000013  -0.000001
    20  H    0.000000  -0.000000  -0.000026  -0.000001   0.000012  -0.000001
    21  C    0.001230  -0.000000   0.000005   0.000000   0.000000   0.000000
    22  H   -0.000043  -0.000000  -0.000000   0.000000  -0.000000  -0.000000
    23  C    0.014943  -0.000003   0.000001   0.000000   0.000000   0.000000
    24  H    0.017803  -0.000000   0.000000  -0.000000   0.000000  -0.000000
    25  C   -0.128987  -0.000487   0.000030  -0.000000  -0.000002  -0.000000
    26  C    0.687914   0.000612  -0.000001  -0.000000  -0.000000  -0.000000
    27  C   -0.103860   0.001400   0.000002   0.000001  -0.000000   0.000000
    28  C   -0.000474  -0.000166  -0.000000  -0.000000  -0.000000  -0.000000
    29  H   -0.000022  -0.000003   0.000000   0.000000   0.000000  -0.000000
    30  C   -0.000086   0.000225   0.000000   0.000005  -0.000000  -0.000000
    31  H    0.000006   0.000048   0.000004   0.000004  -0.000000   0.000000
    32  C    0.002398  -0.000000   0.000000   0.000000  -0.000000   0.000000
    33  H    0.001396   0.000000  -0.000000  -0.000000   0.000000   0.000000
    34  H    0.004047  -0.000001   0.000000   0.000000   0.000000  -0.000000
    35  H    0.003361   0.000000   0.000000   0.000000  -0.000000  -0.000000
    36  C   -0.000000  -0.000150   0.000796   0.003504  -0.000003   0.000003
    37  C   -0.000000   0.000002   0.000074   0.000130   0.000001   0.000000
    38  H   -0.000000   0.000002   0.000000  -0.000008  -0.000000  -0.000000
    39  H    0.000000  -0.000000  -0.000002   0.000015   0.000000  -0.000000
    40  H   -0.000000  -0.000000   0.000041  -0.000050  -0.000003   0.000000
    41  O   -0.000000  -0.000086  -0.000220  -0.000130  -0.000014   0.000000
    42  H   -0.000001   0.251186   0.000196   0.000069   0.000005  -0.000001
    43  H   -0.000014   0.251795   0.000215   0.000070  -0.000024  -0.000003
    44  H   -0.000000  -0.000045   0.000711   0.000047   0.000028  -0.000008
    45  H   -0.000001  -0.000048   0.000021   0.000020  -0.000001  -0.000000
              13         14         15         16         17         18
     1  Mn  -0.000540   0.000076   0.000443  -0.000078  -0.014782  -0.012538
     2  N   -0.046614  -0.000831  -0.025972   0.005017   0.369508  -0.033443
     3  N   -0.000133   0.000004   0.004454   0.000036  -0.040839   0.415775
     4  N   -0.000000  -0.000000   0.000004   0.000000   0.000710  -0.000293
     5  N   -0.000000  -0.000000   0.000000   0.000000   0.000000   0.000006
     6  N   -0.000003   0.000000  -0.000013  -0.000000  -0.000199   0.000218
     7  O    0.000000  -0.000000  -0.000000  -0.000000   0.000000  -0.000242
     8  O    0.000033   0.000000  -0.000052  -0.000001   0.001828  -0.001013
     9  C   -0.043223   0.006517  -0.050589  -0.000729  -0.087678   0.007732
    10  H    0.003623  -0.000253   0.000278   0.000087   0.004418  -0.000504
    11  C    0.497503  -0.039796  -0.016750   0.006432  -0.030955   0.001242
    12  H   -0.035435  -0.005290   0.007276  -0.000129  -0.000679   0.000021
    13  C    4.865212   0.402009   0.487094  -0.033470  -0.030448   0.005625
    14  H    0.402009   0.424711  -0.041426  -0.005555   0.005445  -0.000190
    15  C    0.487094  -0.041426   5.067589   0.388617   0.497837  -0.073503
    16  H   -0.033470  -0.005555   0.388617   0.437901  -0.038673  -0.011334
    17  C   -0.030448   0.005445   0.497837  -0.038673   4.792400   0.393722
    18  C    0.005625  -0.000190  -0.073503  -0.011334   0.393722   4.764145
    19  C    0.000863  -0.000005  -0.006407   0.003750  -0.075357   0.487194
    20  H    0.000732  -0.000007   0.003291   0.000555  -0.009688  -0.037908
    21  C   -0.000017  -0.000001   0.000989   0.000818   0.004574  -0.029247
    22  H   -0.000001   0.000000   0.000001   0.000002  -0.000220   0.005769
    23  C    0.000000  -0.000000  -0.000025  -0.000013   0.001233  -0.046996
    24  H    0.000000  -0.000000  -0.000001  -0.000001   0.000043  -0.000840
    25  C    0.000012  -0.000000  -0.000087  -0.000064   0.005173  -0.072389
    26  C    0.000000   0.000000   0.000007  -0.000003  -0.000819   0.000559
    27  C    0.000000  -0.000000  -0.000001  -0.000000  -0.000042  -0.001721
    28  C   -0.000000   0.000000   0.000000  -0.000000   0.000000  -0.000005
    29  H    0.000000   0.000000  -0.000000  -0.000000  -0.000000  -0.000000
    30  C    0.000000  -0.000000  -0.000000   0.000000  -0.000000  -0.000003
    31  H    0.000000  -0.000000  -0.000000   0.000000  -0.000001   0.000004
    32  C    0.000000   0.000000  -0.000000  -0.000000  -0.000000   0.000000
    33  H   -0.000000   0.000000   0.000000   0.000000   0.000000   0.000000
    34  H    0.000000   0.000000   0.000000   0.000000  -0.000000   0.000001
    35  H    0.000000   0.000000  -0.000000  -0.000000  -0.000000  -0.000000
    36  C   -0.000001  -0.000000   0.000000   0.000000   0.000010   0.000006
    37  C   -0.000000  -0.000000  -0.000000   0.000000   0.000000   0.000000
    38  H    0.000000   0.000000  -0.000000  -0.000000   0.000000  -0.000000
    39  H    0.000000   0.000000  -0.000000  -0.000000  -0.000000  -0.000000
    40  H    0.000000  -0.000000   0.000000   0.000000   0.000000  -0.000000
    41  O    0.000004   0.000000  -0.000028  -0.000002  -0.000649   0.002833
    42  H   -0.000001  -0.000000  -0.000003  -0.000000  -0.000015   0.000045
    43  H    0.000003   0.000000  -0.000074  -0.000008   0.000171   0.000155
    44  H   -0.000001   0.000001  -0.000024  -0.000004   0.000196   0.000071
    45  H    0.000001  -0.000000   0.000003   0.000000   0.000100   0.000024
              19         20         21         22         23         24
     1  Mn   0.000102  -0.000245   0.000345   0.000097  -0.000780  -0.000159
     2  N    0.005174   0.000027  -0.000148   0.000004  -0.000061   0.000000
     3  N   -0.038970   0.004689  -0.041898  -0.000761  -0.032385   0.005082
     4  N   -0.000073  -0.000001   0.000025   0.000000  -0.000553  -0.000091
     5  N   -0.000000  -0.000000   0.000001  -0.000000  -0.000184  -0.000019
     6  N    0.000001   0.000000  -0.000000  -0.000000   0.000000   0.000000
     7  O    0.000018   0.000000   0.001230  -0.000043   0.014943   0.017803
     8  O   -0.000010  -0.000000  -0.000000  -0.000000  -0.000003  -0.000000
     9  C   -0.000182  -0.000026   0.000005  -0.000000   0.000001   0.000000
    10  H    0.000017  -0.000001   0.000000   0.000000   0.000000  -0.000000
    11  C   -0.000013   0.000012   0.000000  -0.000000   0.000000   0.000000
    12  H   -0.000001  -0.000001   0.000000  -0.000000   0.000000  -0.000000
    13  C    0.000863   0.000732  -0.000017  -0.000001   0.000000   0.000000
    14  H   -0.000005  -0.000007  -0.000001   0.000000  -0.000000  -0.000000
    15  C   -0.006407   0.003291   0.000989   0.000001  -0.000025  -0.000001
    16  H    0.003750   0.000555   0.000818   0.000002  -0.000013  -0.000001
    17  C   -0.075357  -0.009688   0.004574  -0.000220   0.001233   0.000043
    18  C    0.487194  -0.037908  -0.029247   0.005769  -0.046996  -0.000840
    19  C    5.064040   0.386487   0.485552  -0.042084  -0.005981   0.007291
    20  H    0.386487   0.433304  -0.033919  -0.005555   0.007186  -0.000082
    21  C    0.485552  -0.033919   4.877154   0.404801   0.467973  -0.035130
    22  H   -0.042084  -0.005555   0.404801   0.423418  -0.042221  -0.005385
    23  C   -0.005981   0.007186   0.467973  -0.042221   5.087286   0.387130
    24  H    0.007291  -0.000082  -0.035130  -0.005385   0.387130   0.408351
    25  C   -0.053729  -0.000822  -0.034315   0.007053   0.413953  -0.044688
    26  C    0.001026   0.000054   0.006430  -0.000245  -0.050371  -0.007574
    27  C    0.000111   0.000000  -0.000230  -0.000000   0.017268   0.002372
    28  C   -0.000000   0.000000  -0.000000   0.000000   0.000021   0.000005
    29  H    0.000000   0.000000  -0.000000  -0.000000  -0.000000   0.000000
    30  C    0.000000  -0.000000   0.000000  -0.000000   0.000047   0.000003
    31  H    0.000000   0.000000  -0.000000  -0.000000  -0.000000  -0.000000
    32  C    0.000000   0.000000  -0.000000  -0.000000  -0.000061  -0.000010
    33  H   -0.000000   0.000000  -0.000000  -0.000000  -0.000004  -0.000002
    34  H    0.000000   0.000000  -0.000001  -0.000000  -0.000020   0.000004
    35  H    0.000000   0.000000   0.000001  -0.000000   0.000031   0.000061
    36  C    0.000000   0.000000  -0.000000  -0.000000   0.000000   0.000000
    37  C    0.000000   0.000000  -0.000000  -0.000000   0.000000   0.000000
    38  H   -0.000000  -0.000000   0.000000   0.000000  -0.000000  -0.000000
    39  H   -0.000000  -0.000000   0.000000   0.000000  -0.000000  -0.000000
    40  H   -0.000000  -0.000000   0.000000   0.000000  -0.000000  -0.000000
    41  O   -0.000165  -0.000004   0.000040   0.000000  -0.000071  -0.000002
    42  H    0.000000   0.000000   0.000000  -0.000000   0.000002   0.000000
    43  H    0.000025  -0.000003  -0.000002   0.000000   0.000034  -0.000002
    44  H   -0.000026  -0.000001  -0.000005  -0.000000  -0.000002   0.000000
    45  H   -0.000023  -0.000001  -0.000003  -0.000000  -0.000011  -0.000000
              25         26         27         28         29         30
     1  Mn  -0.008085  -0.003383  -0.010801   0.000566  -0.000020  -0.006628
     2  N    0.000169   0.000111  -0.000069   0.000000   0.000000   0.000005
     3  N    0.419337  -0.017890  -0.002249  -0.000026   0.000000   0.000403
     4  N   -0.001326  -0.019374   0.409196  -0.066573   0.004350   0.453789
     5  N    0.004409  -0.018364   0.413444   0.443875  -0.025362  -0.048799
     6  N    0.000025  -0.000013   0.000046   0.000160  -0.000004  -0.001240
     7  O   -0.128987   0.687914  -0.103860  -0.000474  -0.000022  -0.000086
     8  O   -0.000487   0.000612   0.001400  -0.000166  -0.000003   0.000225
     9  C    0.000030  -0.000001   0.000002  -0.000000   0.000000   0.000000
    10  H   -0.000000  -0.000000   0.000001  -0.000000   0.000000   0.000005
    11  C   -0.000002  -0.000000  -0.000000  -0.000000   0.000000  -0.000000
    12  H   -0.000000  -0.000000   0.000000  -0.000000  -0.000000  -0.000000
    13  C    0.000012   0.000000   0.000000  -0.000000   0.000000   0.000000
    14  H   -0.000000   0.000000  -0.000000   0.000000   0.000000  -0.000000
    15  C   -0.000087   0.000007  -0.000001   0.000000  -0.000000  -0.000000
    16  H   -0.000064  -0.000003  -0.000000  -0.000000  -0.000000   0.000000
    17  C    0.005173  -0.000819  -0.000042   0.000000  -0.000000  -0.000000
    18  C   -0.072389   0.000559  -0.001721  -0.000005  -0.000000  -0.000003
    19  C   -0.053729   0.001026   0.000111  -0.000000   0.000000   0.000000
    20  H   -0.000822   0.000054   0.000000   0.000000   0.000000  -0.000000
    21  C   -0.034315   0.006430  -0.000230  -0.000000  -0.000000   0.000000
    22  H    0.007053  -0.000245  -0.000000   0.000000  -0.000000  -0.000000
    23  C    0.413953  -0.050371   0.017268   0.000021  -0.000000   0.000047
    24  H   -0.044688  -0.007574   0.002372   0.000005   0.000000   0.000003
    25  C    5.214401   0.243971  -0.184473  -0.000938  -0.000005  -0.000228
    26  C    0.243971   4.714169   0.271148   0.002183  -0.000405   0.000964
    27  C   -0.184473   0.271148   5.096419  -0.124699   0.003766  -0.150875
    28  C   -0.000938   0.002183  -0.124699   4.934768   0.379944   0.565746
    29  H   -0.000005  -0.000405   0.003766   0.379944   0.392382  -0.025107
    30  C   -0.000228   0.000964  -0.150875   0.565746  -0.025107   4.938138
    31  H    0.000030  -0.000164   0.005197  -0.029159   0.000186   0.388826
    32  C    0.000756  -0.003201  -0.062405  -0.054849  -0.004923   0.008335
    33  H    0.000102   0.000692   0.003115  -0.006464   0.000503   0.001656
    34  H    0.000228  -0.000107  -0.005461   0.002188   0.000151  -0.000414
    35  H   -0.000164   0.000270  -0.005195   0.002607   0.000111  -0.000393
    36  C    0.000001   0.000000  -0.000012  -0.000010   0.000000   0.000771
    37  C    0.000000  -0.000000  -0.000000   0.000002   0.000000   0.000088
    38  H    0.000000   0.000000   0.000000   0.000000   0.000000  -0.000000
    39  H   -0.000000   0.000000   0.000000  -0.000002   0.000000   0.000039
    40  H   -0.000000   0.000000   0.000000  -0.000000  -0.000000  -0.000002
    41  O    0.000983  -0.000135  -0.000090   0.000010   0.000000   0.000271
    42  H    0.000061   0.000007   0.000130  -0.000001  -0.000001   0.000436
    43  H    0.000293   0.000089   0.000358  -0.000007  -0.000000  -0.000002
    44  H    0.000021   0.000013   0.000002   0.000001  -0.000000   0.000029
    45  H    0.000402  -0.000087   0.000156   0.000058  -0.000005   0.000866
              31         32         33         34         35         36
     1  Mn  -0.002894   0.000041  -0.000026  -0.000021  -0.000004  -0.008752
     2  N   -0.000012   0.000000  -0.000000   0.000000   0.000000  -0.000527
     3  N    0.000006  -0.000004  -0.000001  -0.000006  -0.000004  -0.000031
     4  N   -0.028609   0.005706  -0.000351   0.000050   0.000058  -0.000394
     5  N    0.002769   0.258267  -0.021840  -0.027068  -0.027320   0.000001
     6  N    0.003802   0.000000   0.000000  -0.000000  -0.000000   0.913125
     7  O    0.000006   0.002398   0.001396   0.004047   0.003361  -0.000000
     8  O    0.000048  -0.000000   0.000000  -0.000001   0.000000  -0.000150
     9  C    0.000004   0.000000  -0.000000   0.000000   0.000000   0.000796
    10  H    0.000004   0.000000  -0.000000   0.000000   0.000000   0.003504
    11  C   -0.000000  -0.000000   0.000000   0.000000  -0.000000  -0.000003
    12  H    0.000000   0.000000   0.000000  -0.000000  -0.000000   0.000003
    13  C    0.000000   0.000000  -0.000000   0.000000   0.000000  -0.000001
    14  H   -0.000000   0.000000   0.000000   0.000000   0.000000  -0.000000
    15  C   -0.000000  -0.000000   0.000000   0.000000  -0.000000   0.000000
    16  H    0.000000  -0.000000   0.000000   0.000000  -0.000000   0.000000
    17  C   -0.000001  -0.000000   0.000000  -0.000000  -0.000000   0.000010
    18  C    0.000004   0.000000   0.000000   0.000001  -0.000000   0.000006
    19  C    0.000000   0.000000  -0.000000   0.000000   0.000000   0.000000
    20  H    0.000000   0.000000   0.000000   0.000000   0.000000   0.000000
    21  C   -0.000000  -0.000000  -0.000000  -0.000001   0.000001  -0.000000
    22  H   -0.000000  -0.000000  -0.000000  -0.000000  -0.000000  -0.000000
    23  C   -0.000000  -0.000061  -0.000004  -0.000020   0.000031   0.000000
    24  H   -0.000000  -0.000010  -0.000002   0.000004   0.000061   0.000000
    25  C    0.000030   0.000756   0.000102   0.000228  -0.000164   0.000001
    26  C   -0.000164  -0.003201   0.000692  -0.000107   0.000270   0.000000
    27  C    0.005197  -0.062405   0.003115  -0.005461  -0.005195  -0.000012
    28  C   -0.029159  -0.054849  -0.006464   0.002188   0.002607  -0.000010
    29  H    0.000186  -0.004923   0.000503   0.000151   0.000111   0.000000
    30  C    0.388826   0.008335   0.001656  -0.000414  -0.000393   0.000771
    31  H    0.416871  -0.000133   0.000009   0.000007   0.000010   0.002965
    32  C   -0.000133   5.214194   0.370541   0.381009   0.380635   0.000000
    33  H    0.000009   0.370541   0.447371  -0.021659  -0.022104   0.000000
    34  H    0.000007   0.381009  -0.021659   0.417508  -0.024362   0.000000
    35  H    0.000010   0.380635  -0.022104  -0.024362   0.420999  -0.000000
    36  C    0.002965   0.000000   0.000000   0.000000  -0.000000   4.592414
    37  C    0.000066   0.000000   0.000000   0.000000  -0.000000   0.278755
    38  H   -0.000006   0.000000   0.000000   0.000000  -0.000000  -0.032119
    39  H   -0.000025  -0.000000  -0.000000   0.000000   0.000000  -0.032022
    40  H    0.000014   0.000000   0.000000  -0.000000   0.000000  -0.032155
    41  O    0.000216   0.000000  -0.000000  -0.000000  -0.000000   0.001763
    42  H    0.000050  -0.000000   0.000000   0.000002  -0.000000   0.001027
    43  H    0.000012  -0.000001   0.000000   0.000000   0.000000   0.000035
    44  H    0.000026  -0.000000   0.000000   0.000000   0.000000   0.000253
    45  H    0.000064  -0.000001   0.000000  -0.000000   0.000002   0.000126
              37         38         39         40         41         42
     1  Mn  -0.000923  -0.000046  -0.000069  -0.000034   0.025770  -0.005663
     2  N   -0.000004   0.000000   0.000000  -0.000001  -0.002054   0.000374
     3  N   -0.000000   0.000000   0.000000   0.000000  -0.002389  -0.000083
     4  N   -0.000001   0.000000  -0.000000   0.000000  -0.002869   0.001010
     5  N   -0.000000  -0.000000   0.000000   0.000000   0.000002  -0.000027
     6  N   -0.059898  -0.000642  -0.000775  -0.000781  -0.001547   0.002895
     7  O   -0.000000  -0.000000   0.000000  -0.000000  -0.000000  -0.000001
     8  O    0.000002   0.000002  -0.000000  -0.000000  -0.000086   0.251186
     9  C    0.000074   0.000000  -0.000002   0.000041  -0.000220   0.000196
    10  H    0.000130  -0.000008   0.000015  -0.000050  -0.000130   0.000069
    11  C    0.000001  -0.000000   0.000000  -0.000003  -0.000014   0.000005
    12  H    0.000000  -0.000000  -0.000000   0.000000   0.000000  -0.000001
    13  C   -0.000000   0.000000   0.000000   0.000000   0.000004  -0.000001
    14  H   -0.000000   0.000000   0.000000  -0.000000   0.000000  -0.000000
    15  C   -0.000000  -0.000000  -0.000000   0.000000  -0.000028  -0.000003
    16  H    0.000000  -0.000000  -0.000000   0.000000  -0.000002  -0.000000
    17  C    0.000000   0.000000  -0.000000   0.000000  -0.000649  -0.000015
    18  C    0.000000  -0.000000  -0.000000  -0.000000   0.002833   0.000045
    19  C    0.000000  -0.000000  -0.000000  -0.000000  -0.000165   0.000000
    20  H    0.000000  -0.000000  -0.000000  -0.000000  -0.000004   0.000000
    21  C   -0.000000   0.000000   0.000000   0.000000   0.000040   0.000000
    22  H   -0.000000   0.000000   0.000000   0.000000   0.000000  -0.000000
    23  C    0.000000  -0.000000  -0.000000  -0.000000  -0.000071   0.000002
    24  H    0.000000  -0.000000  -0.000000  -0.000000  -0.000002   0.000000
    25  C    0.000000   0.000000  -0.000000  -0.000000   0.000983   0.000061
    26  C   -0.000000   0.000000   0.000000   0.000000  -0.000135   0.000007
    27  C   -0.000000   0.000000   0.000000   0.000000  -0.000090   0.000130
    28  C    0.000002   0.000000  -0.000002  -0.000000   0.000010  -0.000001
    29  H    0.000000   0.000000   0.000000  -0.000000   0.000000  -0.000001
    30  C    0.000088  -0.000000   0.000039  -0.000002   0.000271   0.000436
    31  H    0.000066  -0.000006  -0.000025   0.000014   0.000216   0.000050
    32  C    0.000000   0.000000  -0.000000   0.000000   0.000000  -0.000000
    33  H    0.000000   0.000000  -0.000000   0.000000  -0.000000   0.000000
    34  H    0.000000   0.000000   0.000000  -0.000000  -0.000000   0.000002
    35  H   -0.000000  -0.000000   0.000000   0.000000  -0.000000  -0.000000
    36  C    0.278755  -0.032119  -0.032022  -0.032155   0.001763   0.001027
    37  C    5.300250   0.371192   0.371156   0.371371   0.000048   0.000049
    38  H    0.371192   0.391079  -0.015845  -0.015788  -0.000000  -0.000021
    39  H    0.371156  -0.015845   0.393652  -0.016204   0.000003   0.000002
    40  H    0.371371  -0.015788  -0.016204   0.393102   0.000002   0.000002
    41  O    0.000048  -0.000000   0.000003   0.000002   8.362877  -0.000043
    42  H    0.000049  -0.000021   0.000002   0.000002  -0.000043   0.302750
    43  H    0.000001   0.000000   0.000000   0.000000  -0.000047  -0.020565
    44  H    0.000007   0.000000  -0.000001  -0.000002   0.251120   0.000009
    45  H    0.000002   0.000000  -0.000001  -0.000000   0.249665   0.000010
              43         44         45
     1  Mn  -0.005267  -0.005028  -0.005290
     2  N    0.001469   0.003111   0.000201
     3  N    0.002782   0.000244   0.000454
     4  N    0.000536   0.000198   0.004442
     5  N   -0.000016  -0.000000  -0.000051
     6  N    0.000132   0.000847   0.000493
     7  O   -0.000014  -0.000000  -0.000001
     8  O    0.251795  -0.000045  -0.000048
     9  C    0.000215   0.000711   0.000021
    10  H    0.000070   0.000047   0.000020
    11  C   -0.000024   0.000028  -0.000001
    12  H   -0.000003  -0.000008  -0.000000
    13  C    0.000003  -0.000001   0.000001
    14  H    0.000000   0.000001  -0.000000
    15  C   -0.000074  -0.000024   0.000003
    16  H   -0.000008  -0.000004   0.000000
    17  C    0.000171   0.000196   0.000100
    18  C    0.000155   0.000071   0.000024
    19  C    0.000025  -0.000026  -0.000023
    20  H   -0.000003  -0.000001  -0.000001
    21  C   -0.000002  -0.000005  -0.000003
    22  H    0.000000  -0.000000  -0.000000
    23  C    0.000034  -0.000002  -0.000011
    24  H   -0.000002   0.000000  -0.000000
    25  C    0.000293   0.000021   0.000402
    26  C    0.000089   0.000013  -0.000087
    27  C    0.000358   0.000002   0.000156
    28  C   -0.000007   0.000001   0.000058
    29  H   -0.000000  -0.000000  -0.000005
    30  C   -0.000002   0.000029   0.000866
    31  H    0.000012   0.000026   0.000064
    32  C   -0.000001  -0.000000  -0.000001
    33  H    0.000000   0.000000   0.000000
    34  H    0.000000   0.000000  -0.000000
    35  H    0.000000   0.000000   0.000002
    36  C    0.000035   0.000253   0.000126
    37  C    0.000001   0.000007   0.000002
    38  H    0.000000   0.000000   0.000000
    39  H    0.000000  -0.000001  -0.000001
    40  H    0.000000  -0.000002  -0.000000
    41  O   -0.000047   0.251120   0.249665
    42  H   -0.020565   0.000009   0.000010
    43  H    0.302414   0.000011   0.000009
    44  H    0.000011   0.303047  -0.020185
    45  H    0.000009  -0.020185   0.303402
          Atomic-Atomic Spin Densities.
               1          2          3          4          5          6
     1  Mn   4.869918  -0.007582  -0.011589  -0.007787   0.000031  -0.004574
     2  N   -0.007582   0.024583  -0.002000  -0.000006  -0.000000  -0.000440
     3  N   -0.011589  -0.002000   0.035944  -0.002017  -0.000002  -0.000033
     4  N   -0.007787  -0.000006  -0.002017   0.025570   0.000890  -0.000324
     5  N    0.000031  -0.000000  -0.000002   0.000890   0.013569  -0.000001
     6  N   -0.004574  -0.000440  -0.000033  -0.000324  -0.000001   0.004448
     7  O   -0.000002  -0.000000   0.000017  -0.000014   0.000132  -0.000000
     8  O   -0.019695  -0.001084  -0.000466  -0.000905  -0.000000  -0.000567
     9  C    0.000205   0.002623   0.000021  -0.000016   0.000000  -0.000053
    10  H    0.000060  -0.000819   0.000051  -0.000012  -0.000000   0.000399
    11  C    0.000172  -0.000675  -0.000017  -0.000000   0.000000   0.000031
    12  H    0.000032   0.000118   0.000000  -0.000000   0.000000   0.000000
    13  C   -0.000092  -0.001236   0.000007   0.000000  -0.000000  -0.000000
    14  H   -0.000007  -0.000011  -0.000000   0.000000  -0.000000   0.000000
    15  C    0.000005   0.002909   0.000033   0.000001  -0.000000  -0.000003
    16  H    0.000030   0.000120   0.000017  -0.000000  -0.000000   0.000000
    17  C   -0.000254   0.000851  -0.005477   0.000139   0.000000   0.000015
    18  C   -0.001446  -0.005564   0.005154  -0.000041   0.000001   0.000027
    19  C    0.000144   0.000044   0.000510  -0.000012  -0.000000   0.000000
    20  H    0.000019   0.000002   0.000002   0.000000   0.000000  -0.000000
    21  C   -0.000028   0.000002  -0.000060   0.000000   0.000000  -0.000000
    22  H   -0.000002  -0.000000   0.000010   0.000000  -0.000000  -0.000000
    23  C    0.000053  -0.000003   0.000457  -0.000008  -0.000009   0.000000
    24  H    0.000014   0.000000   0.000025   0.000004   0.000004  -0.000000
    25  C   -0.000556   0.000162  -0.002275  -0.000059   0.000059   0.000003
    26  C   -0.000424   0.000001  -0.001789  -0.001072   0.000043  -0.000002
    27  C   -0.001635  -0.000020   0.000068  -0.003569  -0.008026   0.000064
    28  C   -0.000148  -0.000000  -0.000021  -0.000408  -0.002683   0.000036
    29  H    0.000013  -0.000000   0.000000   0.000146  -0.000061   0.000000
    30  C    0.000184  -0.000003   0.000038   0.001878   0.003686  -0.000237
    31  H    0.000003  -0.000005   0.000019  -0.000494   0.000015   0.000166
    32  C    0.000021  -0.000000   0.000001   0.000160  -0.001897   0.000000
    33  H   -0.000003   0.000000  -0.000000  -0.000016   0.000170  -0.000000
    34  H   -0.000004   0.000000  -0.000000  -0.000006  -0.000067  -0.000000
    35  H    0.000005   0.000000   0.000000   0.000006  -0.000037  -0.000000
    36  C   -0.002480  -0.000177   0.000004  -0.000195   0.000000  -0.002404
    37  C   -0.000051  -0.000001   0.000000  -0.000000  -0.000000   0.000352
    38  H    0.000004  -0.000000   0.000000   0.000000   0.000000   0.000020
    39  H    0.000001  -0.000000  -0.000000   0.000000  -0.000000   0.000005
    40  H    0.000007   0.000000   0.000000  -0.000000   0.000000   0.000016
    41  O   -0.020462  -0.001349  -0.000449  -0.001419  -0.000000  -0.000611
    42  H    0.001185   0.000125   0.000096   0.000164  -0.000003   0.000307
    43  H    0.001523   0.000294   0.000228   0.000150  -0.000003   0.000078
    44  H    0.001273   0.000608   0.000046   0.000194   0.000000   0.000081
    45  H    0.001572   0.000210   0.000023   0.000752   0.000005   0.000053
               7          8          9         10         11         12
     1  Mn  -0.000002  -0.019695   0.000205   0.000060   0.000172   0.000032
     2  N   -0.000000  -0.001084   0.002623  -0.000819  -0.000675   0.000118
     3  N    0.000017  -0.000466   0.000021   0.000051  -0.000017   0.000000
     4  N   -0.000014  -0.000905  -0.000016  -0.000012  -0.000000  -0.000000
     5  N    0.000132  -0.000000   0.000000  -0.000000   0.000000   0.000000
     6  N   -0.000000  -0.000567  -0.000053   0.000399   0.000031   0.000000
     7  O    0.004254  -0.000000  -0.000000   0.000000   0.000000   0.000000
     8  O   -0.000000   0.047447   0.000062   0.000009   0.000008   0.000001
     9  C   -0.000000   0.000062   0.031056  -0.000079  -0.018413  -0.000695
    10  H    0.000000   0.000009  -0.000079   0.002617  -0.000973   0.000213
    11  C    0.000000   0.000008  -0.018413  -0.000973   0.016152  -0.000035
    12  H    0.000000   0.000001  -0.000695   0.000213  -0.000035   0.001715
    13  C   -0.000000  -0.000003   0.001417  -0.000123  -0.002774  -0.000685
    14  H   -0.000000  -0.000000   0.000042  -0.000002  -0.000121  -0.000059
    15  C   -0.000000   0.000006   0.003393  -0.000069  -0.002444   0.000083
    16  H    0.000000   0.000001  -0.000022   0.000004   0.000133   0.000015
    17  C   -0.000000   0.000182  -0.008394   0.000152   0.006582   0.000091
    18  C   -0.000006  -0.000129  -0.000526   0.000080   0.000433   0.000016
    19  C    0.000002  -0.000003   0.000006   0.000003  -0.000005   0.000001
    20  H   -0.000000   0.000000  -0.000000  -0.000001   0.000000  -0.000000
    21  C    0.000003  -0.000000  -0.000000   0.000000  -0.000000   0.000000
    22  H   -0.000000  -0.000000   0.000000   0.000000  -0.000000   0.000000
    23  C    0.000086  -0.000000   0.000000   0.000000   0.000000   0.000000
    24  H   -0.000057   0.000000   0.000000  -0.000000   0.000000  -0.000000
    25  C    0.000004  -0.000004   0.000003  -0.000000  -0.000001  -0.000000
    26  C   -0.000370  -0.000002  -0.000000  -0.000000  -0.000000  -0.000000
    27  C   -0.000287   0.000027  -0.000000   0.000000   0.000000   0.000000
    28  C    0.000007   0.000003  -0.000000   0.000000  -0.000000   0.000000
    29  H   -0.000000   0.000000   0.000000   0.000000   0.000000   0.000000
    30  C   -0.000006   0.000059  -0.000000   0.000000  -0.000000   0.000000
    31  H   -0.000000   0.000008   0.000001   0.000002   0.000000   0.000000
    32  C   -0.000080   0.000000   0.000000   0.000000   0.000000   0.000000
    33  H    0.000004  -0.000000  -0.000000  -0.000000  -0.000000  -0.000000
    34  H    0.000002  -0.000000  -0.000000  -0.000000  -0.000000  -0.000000
    35  H   -0.000029  -0.000000   0.000000  -0.000000   0.000000   0.000000
    36  C   -0.000000  -0.000000  -0.000117   0.000037  -0.000040   0.000001
    37  C   -0.000000  -0.000002   0.000004   0.000067   0.000001   0.000000
    38  H   -0.000000   0.000000  -0.000000  -0.000000  -0.000000  -0.000000
    39  H    0.000000   0.000000  -0.000000  -0.000001  -0.000000  -0.000000
    40  H   -0.000000   0.000000   0.000001  -0.000003   0.000000  -0.000000
    41  O   -0.000000   0.000013   0.000080   0.000029   0.000008   0.000000
    42  H   -0.000000  -0.005989  -0.000026  -0.000002  -0.000007  -0.000001
    43  H   -0.000000  -0.005610  -0.000008  -0.000003  -0.000016  -0.000002
    44  H    0.000000  -0.000014  -0.000035  -0.000030  -0.000025  -0.000003
    45  H    0.000000  -0.000016  -0.000013  -0.000006  -0.000002  -0.000000
              13         14         15         16         17         18
     1  Mn  -0.000092  -0.000007   0.000005   0.000030  -0.000254  -0.001446
     2  N   -0.001236  -0.000011   0.002909   0.000120   0.000851  -0.005564
     3  N    0.000007  -0.000000   0.000033   0.000017  -0.005477   0.005154
     4  N    0.000000   0.000000   0.000001  -0.000000   0.000139  -0.000041
     5  N   -0.000000  -0.000000  -0.000000  -0.000000   0.000000   0.000001
     6  N   -0.000000   0.000000  -0.000003   0.000000   0.000015   0.000027
     7  O   -0.000000  -0.000000  -0.000000   0.000000  -0.000000  -0.000006
     8  O   -0.000003  -0.000000   0.000006   0.000001   0.000182  -0.000129
     9  C    0.001417   0.000042   0.003393  -0.000022  -0.008394  -0.000526
    10  H   -0.000123  -0.000002  -0.000069   0.000004   0.000152   0.000080
    11  C   -0.002774  -0.000121  -0.002444   0.000133   0.006582   0.000433
    12  H   -0.000685  -0.000059   0.000083   0.000015   0.000091   0.000016
    13  C    0.013077   0.000208   0.000678  -0.000690  -0.002030  -0.000770
    14  H    0.000208  -0.000339  -0.000071  -0.000039  -0.000029  -0.000012
    15  C    0.000678  -0.000071   0.009261  -0.000099  -0.009204  -0.006329
    16  H   -0.000690  -0.000039  -0.000099   0.001452  -0.000526   0.000240
    17  C   -0.002030  -0.000029  -0.009204  -0.000526   0.052552  -0.016646
    18  C   -0.000770  -0.000012  -0.006329   0.000240  -0.016646   0.045331
    19  C   -0.000035  -0.000001  -0.000897   0.000208  -0.006516  -0.007715
    20  H    0.000017  -0.000000   0.000265  -0.000131   0.000247   0.000093
    21  C   -0.000001  -0.000000  -0.000058   0.000026  -0.000345  -0.000988
    22  H   -0.000000   0.000000  -0.000003  -0.000000  -0.000011  -0.000061
    23  C   -0.000000  -0.000000  -0.000007  -0.000004  -0.000246   0.000165
    24  H    0.000000   0.000000   0.000001  -0.000000   0.000012   0.000120
    25  C    0.000001   0.000000   0.000036   0.000001   0.000648  -0.001559
    26  C    0.000000   0.000000   0.000001  -0.000000   0.000070   0.000113
    27  C   -0.000000  -0.000000  -0.000000   0.000000  -0.000016  -0.000002
    28  C    0.000000  -0.000000   0.000000   0.000000   0.000000  -0.000001
    29  H   -0.000000  -0.000000  -0.000000   0.000000  -0.000000  -0.000000
    30  C   -0.000000  -0.000000  -0.000000  -0.000000  -0.000002   0.000007
    31  H   -0.000000  -0.000000  -0.000000   0.000000  -0.000001   0.000001
    32  C   -0.000000  -0.000000  -0.000000   0.000000  -0.000000  -0.000000
    33  H    0.000000   0.000000   0.000000  -0.000000   0.000000   0.000000
    34  H    0.000000   0.000000   0.000000  -0.000000   0.000000   0.000000
    35  H   -0.000000  -0.000000  -0.000000  -0.000000  -0.000000   0.000000
    36  C   -0.000000  -0.000000   0.000001   0.000000  -0.000002   0.000001
    37  C   -0.000000  -0.000000  -0.000000   0.000000   0.000000   0.000000
    38  H    0.000000   0.000000  -0.000000  -0.000000  -0.000000   0.000000
    39  H    0.000000   0.000000   0.000000   0.000000  -0.000000  -0.000000
    40  H    0.000000   0.000000  -0.000000  -0.000000   0.000000  -0.000000
    41  O   -0.000002  -0.000000  -0.000000   0.000001   0.000086  -0.000023
    42  H    0.000001   0.000000  -0.000001  -0.000000  -0.000007  -0.000009
    43  H    0.000010   0.000000  -0.000005  -0.000003  -0.000047  -0.000028
    44  H    0.000013   0.000000   0.000005  -0.000002   0.000045  -0.000117
    45  H    0.000001   0.000000   0.000001  -0.000000   0.000003  -0.000019
              19         20         21         22         23         24
     1  Mn   0.000144   0.000019  -0.000028  -0.000002   0.000053   0.000014
     2  N    0.000044   0.000002   0.000002  -0.000000  -0.000003   0.000000
     3  N    0.000510   0.000002  -0.000060   0.000010   0.000457   0.000025
     4  N   -0.000012   0.000000   0.000000   0.000000  -0.000008   0.000004
     5  N   -0.000000   0.000000   0.000000  -0.000000  -0.000009   0.000004
     6  N    0.000000  -0.000000  -0.000000  -0.000000   0.000000  -0.000000
     7  O    0.000002  -0.000000   0.000003  -0.000000   0.000086  -0.000057
     8  O   -0.000003   0.000000  -0.000000  -0.000000  -0.000000   0.000000
     9  C    0.000006  -0.000000  -0.000000   0.000000   0.000000   0.000000
    10  H    0.000003  -0.000001   0.000000   0.000000   0.000000  -0.000000
    11  C   -0.000005   0.000000  -0.000000  -0.000000   0.000000   0.000000
    12  H    0.000001  -0.000000   0.000000   0.000000   0.000000  -0.000000
    13  C   -0.000035   0.000017  -0.000001  -0.000000  -0.000000   0.000000
    14  H   -0.000001  -0.000000  -0.000000   0.000000  -0.000000   0.000000
    15  C   -0.000897   0.000265  -0.000058  -0.000003  -0.000007   0.000001
    16  H    0.000208  -0.000131   0.000026  -0.000000  -0.000004  -0.000000
    17  C   -0.006516   0.000247  -0.000345  -0.000011  -0.000246   0.000012
    18  C   -0.007715   0.000093  -0.000988  -0.000061   0.000165   0.000120
    19  C    0.011967  -0.000505   0.000612   0.000033   0.000267  -0.000030
    20  H   -0.000505   0.000899  -0.000341  -0.000006   0.000054   0.000009
    21  C    0.000612  -0.000341   0.007775   0.000049  -0.000315  -0.000375
    22  H    0.000033  -0.000006   0.000049  -0.000301  -0.000001  -0.000024
    23  C    0.000267   0.000054  -0.000315  -0.000001   0.005080  -0.000455
    24  H   -0.000030   0.000009  -0.000375  -0.000024  -0.000455   0.001248
    25  C    0.000057   0.000005  -0.000588  -0.000026  -0.006055   0.000127
    26  C   -0.000137   0.000001  -0.000057  -0.000005  -0.000011   0.000063
    27  C   -0.000011   0.000000   0.000003  -0.000000   0.000279  -0.000031
    28  C    0.000000  -0.000000  -0.000000  -0.000000  -0.000002   0.000000
    29  H    0.000000  -0.000000  -0.000000  -0.000000   0.000000  -0.000000
    30  C   -0.000000   0.000000   0.000000   0.000000   0.000005   0.000000
    31  H    0.000000  -0.000000   0.000000   0.000000   0.000000  -0.000000
    32  C    0.000000  -0.000000  -0.000000  -0.000000   0.000003  -0.000001
    33  H   -0.000000   0.000000  -0.000000  -0.000000  -0.000000   0.000000
    34  H   -0.000000   0.000000  -0.000000  -0.000000  -0.000000   0.000000
    35  H   -0.000000   0.000000   0.000000   0.000000  -0.000002   0.000000
    36  C    0.000000  -0.000000   0.000000   0.000000   0.000000  -0.000000
    37  C    0.000000  -0.000000   0.000000   0.000000   0.000000  -0.000000
    38  H    0.000000  -0.000000   0.000000   0.000000   0.000000  -0.000000
    39  H   -0.000000   0.000000  -0.000000  -0.000000  -0.000000   0.000000
    40  H   -0.000000  -0.000000   0.000000   0.000000   0.000000   0.000000
    41  O   -0.000008   0.000000  -0.000002  -0.000000  -0.000000   0.000000
    42  H    0.000000  -0.000000   0.000000   0.000000   0.000000  -0.000000
    43  H   -0.000005  -0.000001   0.000004   0.000000   0.000001  -0.000001
    44  H   -0.000015  -0.000001   0.000002   0.000000  -0.000003  -0.000000
    45  H   -0.000008  -0.000000   0.000002   0.000000  -0.000005  -0.000000
              25         26         27         28         29         30
     1  Mn  -0.000556  -0.000424  -0.001635  -0.000148   0.000013   0.000184
     2  N    0.000162   0.000001  -0.000020  -0.000000  -0.000000  -0.000003
     3  N   -0.002275  -0.001789   0.000068  -0.000021   0.000000   0.000038
     4  N   -0.000059  -0.001072  -0.003569  -0.000408   0.000146   0.001878
     5  N    0.000059   0.000043  -0.008026  -0.002683  -0.000061   0.003686
     6  N    0.000003  -0.000002   0.000064   0.000036   0.000000  -0.000237
     7  O    0.000004  -0.000370  -0.000287   0.000007  -0.000000  -0.000006
     8  O   -0.000004  -0.000002   0.000027   0.000003   0.000000   0.000059
     9  C    0.000003  -0.000000  -0.000000  -0.000000   0.000000  -0.000000
    10  H   -0.000000  -0.000000   0.000000   0.000000   0.000000   0.000000
    11  C   -0.000001  -0.000000   0.000000  -0.000000   0.000000  -0.000000
    12  H   -0.000000  -0.000000   0.000000   0.000000   0.000000   0.000000
    13  C    0.000001   0.000000  -0.000000   0.000000  -0.000000  -0.000000
    14  H    0.000000   0.000000  -0.000000  -0.000000  -0.000000  -0.000000
    15  C    0.000036   0.000001  -0.000000   0.000000  -0.000000  -0.000000
    16  H    0.000001  -0.000000   0.000000   0.000000   0.000000  -0.000000
    17  C    0.000648   0.000070  -0.000016   0.000000  -0.000000  -0.000002
    18  C   -0.001559   0.000113  -0.000002  -0.000001  -0.000000   0.000007
    19  C    0.000057  -0.000137  -0.000011   0.000000   0.000000  -0.000000
    20  H    0.000005   0.000001   0.000000  -0.000000  -0.000000   0.000000
    21  C   -0.000588  -0.000057   0.000003  -0.000000  -0.000000   0.000000
    22  H   -0.000026  -0.000005  -0.000000  -0.000000  -0.000000   0.000000
    23  C   -0.006055  -0.000011   0.000279  -0.000002   0.000000   0.000005
    24  H    0.000127   0.000063  -0.000031   0.000000  -0.000000   0.000000
    25  C    0.019420  -0.000713  -0.001205  -0.000002  -0.000000   0.000005
    26  C   -0.000713   0.004883  -0.001600   0.000152  -0.000022  -0.000508
    27  C   -0.001205  -0.001600   0.031293   0.007141  -0.000117  -0.011047
    28  C   -0.000002   0.000152   0.007141   0.015727  -0.000627  -0.019425
    29  H   -0.000000  -0.000022  -0.000117  -0.000627   0.001098  -0.000022
    30  C    0.000005  -0.000508  -0.011047  -0.019425  -0.000022   0.034836
    31  H   -0.000002  -0.000009  -0.000166  -0.001256   0.000066   0.000708
    32  C   -0.000021  -0.000158   0.000438   0.000292   0.000184  -0.000291
    33  H    0.000001   0.000011  -0.000002   0.000009  -0.000085  -0.000012
    34  H   -0.000000  -0.000029   0.000100  -0.000018  -0.000004   0.000011
    35  H    0.000004   0.000002  -0.000048  -0.000014  -0.000000   0.000018
    36  C   -0.000000  -0.000000  -0.000008  -0.000031   0.000001  -0.000112
    37  C   -0.000000  -0.000000   0.000000   0.000001   0.000000   0.000009
    38  H    0.000000   0.000000  -0.000000  -0.000000  -0.000000  -0.000000
    39  H   -0.000000   0.000000   0.000000   0.000000  -0.000000   0.000002
    40  H   -0.000000  -0.000000  -0.000000  -0.000000   0.000000  -0.000000
    41  O    0.000034   0.000017   0.000020   0.000007   0.000000   0.000064
    42  H   -0.000000   0.000000   0.000016  -0.000003  -0.000001  -0.000004
    43  H    0.000008  -0.000007   0.000002  -0.000002  -0.000000   0.000005
    44  H    0.000013  -0.000001  -0.000013  -0.000000  -0.000000  -0.000022
    45  H    0.000015   0.000005  -0.000074   0.000003  -0.000002  -0.000110
              31         32         33         34         35         36
     1  Mn   0.000003   0.000021  -0.000003  -0.000004   0.000005  -0.002480
     2  N   -0.000005  -0.000000   0.000000   0.000000   0.000000  -0.000177
     3  N    0.000019   0.000001  -0.000000  -0.000000   0.000000   0.000004
     4  N   -0.000494   0.000160  -0.000016  -0.000006   0.000006  -0.000195
     5  N    0.000015  -0.001897   0.000170  -0.000067  -0.000037   0.000000
     6  N    0.000166   0.000000  -0.000000  -0.000000  -0.000000  -0.002404
     7  O   -0.000000  -0.000080   0.000004   0.000002  -0.000029  -0.000000
     8  O    0.000008   0.000000  -0.000000  -0.000000  -0.000000  -0.000000
     9  C    0.000001   0.000000  -0.000000  -0.000000   0.000000  -0.000117
    10  H    0.000002   0.000000  -0.000000  -0.000000  -0.000000   0.000037
    11  C    0.000000   0.000000  -0.000000  -0.000000   0.000000  -0.000040
    12  H    0.000000   0.000000  -0.000000  -0.000000   0.000000   0.000001
    13  C   -0.000000  -0.000000   0.000000   0.000000  -0.000000  -0.000000
    14  H   -0.000000  -0.000000   0.000000   0.000000  -0.000000  -0.000000
    15  C   -0.000000  -0.000000   0.000000   0.000000  -0.000000   0.000001
    16  H    0.000000   0.000000  -0.000000  -0.000000  -0.000000   0.000000
    17  C   -0.000001  -0.000000   0.000000   0.000000  -0.000000  -0.000002
    18  C    0.000001  -0.000000   0.000000   0.000000   0.000000   0.000001
    19  C    0.000000   0.000000  -0.000000  -0.000000  -0.000000   0.000000
    20  H   -0.000000  -0.000000   0.000000   0.000000   0.000000  -0.000000
    21  C    0.000000  -0.000000  -0.000000  -0.000000   0.000000   0.000000
    22  H    0.000000  -0.000000  -0.000000  -0.000000   0.000000   0.000000
    23  C    0.000000   0.000003  -0.000000  -0.000000  -0.000002   0.000000
    24  H   -0.000000  -0.000001   0.000000   0.000000   0.000000  -0.000000
    25  C   -0.000002  -0.000021   0.000001  -0.000000   0.000004  -0.000000
    26  C   -0.000009  -0.000158   0.000011  -0.000029   0.000002  -0.000000
    27  C   -0.000166   0.000438  -0.000002   0.000100  -0.000048  -0.000008
    28  C   -0.001256   0.000292   0.000009  -0.000018  -0.000014  -0.000031
    29  H    0.000066   0.000184  -0.000085  -0.000004  -0.000000   0.000001
    30  C    0.000708  -0.000291  -0.000012   0.000011   0.000018  -0.000112
    31  H    0.001527   0.000008  -0.000002  -0.000000  -0.000000   0.000113
    32  C    0.000008   0.001901  -0.000296   0.000009   0.000110   0.000000
    33  H   -0.000002  -0.000296   0.000342   0.000033  -0.000020  -0.000000
    34  H   -0.000000   0.000009   0.000033   0.000272  -0.000051  -0.000000
    35  H   -0.000000   0.000110  -0.000020  -0.000051   0.000359   0.000000
    36  C    0.000113   0.000000  -0.000000  -0.000000   0.000000   0.048615
    37  C    0.000029   0.000000  -0.000000  -0.000000  -0.000000  -0.010658
    38  H    0.000000  -0.000000   0.000000  -0.000000  -0.000000  -0.000110
    39  H   -0.000006  -0.000000   0.000000   0.000000  -0.000000  -0.000100
    40  H   -0.000000   0.000000  -0.000000   0.000000   0.000000  -0.000144
    41  O    0.000021   0.000000  -0.000000  -0.000000  -0.000000   0.000048
    42  H   -0.000001  -0.000001   0.000000   0.000000  -0.000000  -0.000054
    43  H    0.000000  -0.000001   0.000000   0.000000  -0.000000  -0.000006
    44  H   -0.000005  -0.000000   0.000000   0.000000  -0.000000  -0.000025
    45  H   -0.000029  -0.000001   0.000000   0.000000  -0.000000  -0.000019
              37         38         39         40         41         42
     1  Mn  -0.000051   0.000004   0.000001   0.000007  -0.020462   0.001185
     2  N   -0.000001  -0.000000  -0.000000   0.000000  -0.001349   0.000125
     3  N    0.000000   0.000000  -0.000000   0.000000  -0.000449   0.000096
     4  N   -0.000000   0.000000   0.000000  -0.000000  -0.001419   0.000164
     5  N   -0.000000   0.000000  -0.000000   0.000000  -0.000000  -0.000003
     6  N    0.000352   0.000020   0.000005   0.000016  -0.000611   0.000307
     7  O   -0.000000  -0.000000   0.000000  -0.000000  -0.000000  -0.000000
     8  O   -0.000002   0.000000   0.000000   0.000000   0.000013  -0.005989
     9  C    0.000004  -0.000000  -0.000000   0.000001   0.000080  -0.000026
    10  H    0.000067  -0.000000  -0.000001  -0.000003   0.000029  -0.000002
    11  C    0.000001  -0.000000  -0.000000   0.000000   0.000008  -0.000007
    12  H    0.000000  -0.000000  -0.000000  -0.000000   0.000000  -0.000001
    13  C   -0.000000   0.000000   0.000000   0.000000  -0.000002   0.000001
    14  H   -0.000000   0.000000   0.000000   0.000000  -0.000000   0.000000
    15  C   -0.000000  -0.000000   0.000000  -0.000000  -0.000000  -0.000001
    16  H    0.000000  -0.000000   0.000000  -0.000000   0.000001  -0.000000
    17  C    0.000000  -0.000000  -0.000000   0.000000   0.000086  -0.000007
    18  C    0.000000   0.000000  -0.000000  -0.000000  -0.000023  -0.000009
    19  C    0.000000   0.000000  -0.000000  -0.000000  -0.000008   0.000000
    20  H   -0.000000  -0.000000   0.000000  -0.000000   0.000000  -0.000000
    21  C    0.000000   0.000000  -0.000000   0.000000  -0.000002   0.000000
    22  H    0.000000   0.000000  -0.000000   0.000000  -0.000000   0.000000
    23  C    0.000000   0.000000  -0.000000   0.000000  -0.000000   0.000000
    24  H   -0.000000  -0.000000   0.000000   0.000000   0.000000  -0.000000
    25  C   -0.000000   0.000000  -0.000000  -0.000000   0.000034  -0.000000
    26  C   -0.000000   0.000000   0.000000  -0.000000   0.000017   0.000000
    27  C    0.000000  -0.000000   0.000000  -0.000000   0.000020   0.000016
    28  C    0.000001  -0.000000   0.000000  -0.000000   0.000007  -0.000003
    29  H    0.000000  -0.000000  -0.000000   0.000000   0.000000  -0.000001
    30  C    0.000009  -0.000000   0.000002  -0.000000   0.000064  -0.000004
    31  H    0.000029   0.000000  -0.000006  -0.000000   0.000021  -0.000001
    32  C    0.000000  -0.000000  -0.000000   0.000000   0.000000  -0.000001
    33  H   -0.000000   0.000000   0.000000  -0.000000  -0.000000   0.000000
    34  H   -0.000000  -0.000000   0.000000   0.000000  -0.000000   0.000000
    35  H   -0.000000  -0.000000  -0.000000   0.000000  -0.000000  -0.000000
    36  C   -0.010658  -0.000110  -0.000100  -0.000144   0.000048  -0.000054
    37  C    0.008296   0.000194   0.000203   0.000256  -0.000005   0.000013
    38  H    0.000194   0.000461  -0.000040  -0.000045   0.000000   0.000001
    39  H    0.000203  -0.000040   0.000662  -0.000060  -0.000000  -0.000000
    40  H    0.000256  -0.000045  -0.000060   0.000658  -0.000000  -0.000000
    41  O   -0.000005   0.000000  -0.000000  -0.000000   0.050384  -0.000014
    42  H    0.000013   0.000001  -0.000000  -0.000000  -0.000014   0.009172
    43  H    0.000001   0.000000  -0.000000  -0.000000  -0.000015   0.001774
    44  H    0.000002   0.000000  -0.000000  -0.000000  -0.006174   0.000004
    45  H    0.000001   0.000000  -0.000000  -0.000000  -0.006083   0.000005
              43         44         45
     1  Mn   0.001523   0.001273   0.001572
     2  N    0.000294   0.000608   0.000210
     3  N    0.000228   0.000046   0.000023
     4  N    0.000150   0.000194   0.000752
     5  N   -0.000003   0.000000   0.000005
     6  N    0.000078   0.000081   0.000053
     7  O   -0.000000   0.000000   0.000000
     8  O   -0.005610  -0.000014  -0.000016
     9  C   -0.000008  -0.000035  -0.000013
    10  H   -0.000003  -0.000030  -0.000006
    11  C   -0.000016  -0.000025  -0.000002
    12  H   -0.000002  -0.000003  -0.000000
    13  C    0.000010   0.000013   0.000001
    14  H    0.000000   0.000000   0.000000
    15  C   -0.000005   0.000005   0.000001
    16  H   -0.000003  -0.000002  -0.000000
    17  C   -0.000047   0.000045   0.000003
    18  C   -0.000028  -0.000117  -0.000019
    19  C   -0.000005  -0.000015  -0.000008
    20  H   -0.000001  -0.000001  -0.000000
    21  C    0.000004   0.000002   0.000002
    22  H    0.000000   0.000000   0.000000
    23  C    0.000001  -0.000003  -0.000005
    24  H   -0.000001  -0.000000  -0.000000
    25  C    0.000008   0.000013   0.000015
    26  C   -0.000007  -0.000001   0.000005
    27  C    0.000002  -0.000013  -0.000074
    28  C   -0.000002  -0.000000   0.000003
    29  H   -0.000000  -0.000000  -0.000002
    30  C    0.000005  -0.000022  -0.000110
    31  H    0.000000  -0.000005  -0.000029
    32  C   -0.000001  -0.000000  -0.000001
    33  H    0.000000   0.000000   0.000000
    34  H    0.000000   0.000000   0.000000
    35  H   -0.000000  -0.000000  -0.000000
    36  C   -0.000006  -0.000025  -0.000019
    37  C    0.000001   0.000002   0.000001
    38  H    0.000000   0.000000   0.000000
    39  H   -0.000000  -0.000000  -0.000000
    40  H   -0.000000  -0.000000  -0.000000
    41  O   -0.000015  -0.006174  -0.006083
    42  H    0.001774   0.000004   0.000005
    43  H    0.008085   0.000005   0.000005
    44  H    0.000005   0.009257   0.001875
    45  H    0.000005   0.001875   0.008382
 Mulliken charges and spin densities:
               1          2
     1  Mn   1.601600   4.797651
     2  N   -0.616953   0.011676
     3  N   -0.624117   0.016578
     4  N   -0.600691   0.011675
     5  N   -0.315617   0.005815
     6  N   -0.511139  -0.003144
     7  O   -0.274437   0.003658
     8  O   -0.884817   0.013335
     9  C    0.026540   0.010515
    10  H    0.235141   0.001600
    11  C   -0.257328  -0.002028
    12  H    0.251223   0.000807
    13  C   -0.072826   0.006990
    14  H    0.254591  -0.000440
    15  C   -0.242929  -0.002511
    16  H    0.246847   0.000732
    17  C    0.253670   0.011925
    18  C    0.237019   0.009789
    19  C   -0.218626  -0.002048
    20  H    0.251924   0.000625
    21  C   -0.075020   0.005321
    22  H    0.255370  -0.000347
    23  C   -0.217370  -0.000673
    24  H    0.265841   0.000654
    25  C    0.219381   0.007540
    26  C    0.191917  -0.001554
    27  C    0.428050   0.011574
    28  C   -0.048762  -0.001264
    29  H    0.274461   0.000566
    30  C   -0.126866   0.009714
    31  H    0.239812   0.000711
    32  C   -0.496295   0.000380
    33  H    0.247064   0.000132
    34  H    0.273926   0.000246
    35  H    0.271403   0.000304
    36  C    0.310618   0.032137
    37  C   -0.632371  -0.001287
    38  H    0.302200   0.000485
    39  H    0.300080   0.000667
    40  H    0.300490   0.000684
    41  O   -0.885062   0.014197
    42  H    0.466108   0.006741
    43  H    0.465424   0.006412
    44  H    0.465339   0.006937
    45  H    0.465186   0.006524
 Sum of Mulliken charges =   2.00000   5.00000
 Mulliken charges and spin densities with hydrogens summed into heavy atoms:
               1          2
     1  Mn   1.601600   4.797651
     2  N   -0.616953   0.011676
     3  N   -0.624117   0.016578
     4  N   -0.600691   0.011675
     5  N   -0.315617   0.005815
     6  N   -0.511139  -0.003144
     7  O   -0.274437   0.003658
     8  O    0.046715   0.026488
     9  C    0.261681   0.012115
    11  C   -0.006105  -0.001221
    13  C    0.181766   0.006551
    15  C    0.003917  -0.001779
    17  C    0.253670   0.011925
    18  C    0.237019   0.009789
    19  C    0.033298  -0.001422
    21  C    0.180350   0.004974
    23  C    0.048471  -0.000019
    25  C    0.219381   0.007540
    26  C    0.191917  -0.001554
    27  C    0.428050   0.011574
    28  C    0.225698  -0.000698
    30  C    0.112945   0.010425
    32  C    0.296098   0.001062
    36  C    0.310618   0.032137
    37  C    0.270400   0.000549
    41  O    0.045464   0.027658
 Electronic spatial extent (au):  <R**2>=           9347.4847
 Charge=              2.0000 electrons
 Dipole moment (field-independent basis, Debye):
    X=             -3.9351    Y=              7.8112    Z=              0.8000  Tot=              8.7830
 Quadrupole moment (field-independent basis, Debye-Ang):
   XX=            -59.1530   YY=            -50.0025   ZZ=           -126.0841
   XY=              5.1558   XZ=              2.0273   YZ=             -2.7789
 Traceless Quadrupole moment (field-independent basis, Debye-Ang):
   XX=             19.2602   YY=             28.4107   ZZ=            -47.6709
   XY=              5.1558   XZ=              2.0273   YZ=             -2.7789
 Octapole moment (field-independent basis, Debye-Ang**2):
  XXX=             -3.3285  YYY=            237.3304  ZZZ=              0.8006  XYY=           -100.3341
  XXY=             48.6367  XXZ=            -15.9375  XZZ=             -4.2043  YZZ=             43.7171
  YYZ=             29.1409  XYZ=             -9.6117
 Hexadecapole moment (field-independent basis, Debye-Ang**3):
 XXXX=          -4196.3284 YYYY=          -2441.7569 ZZZZ=           -314.7786 XXXY=            328.4247
 XXXZ=             56.2222 YYYX=           -330.1985 YYYZ=            -65.0991 ZZZX=            -38.4269
 ZZZY=              4.4723 XXYY=          -1533.8990 XXZZ=          -1225.3819 YYZZ=           -900.3322
 XXYZ=             15.3157 YYXZ=             19.4455 ZZXY=            -38.6867
 N-N= 2.847902801877D+03 E-N=-1.108999785108D+04  KE= 2.304567672112D+03
                          Isotropic Fermi Contact Couplings
        Atom                 a.u.       MegaHertz       Gauss      10(-4) cm-1
     1  Mn(55)            -0.67401    -149.00441     -53.16848     -49.70252
     2  N(14)              0.05389       3.48274       1.24273       1.16172
     3  N(14)              0.07390       4.77540       1.70398       1.59290
     4  N(14)              0.05599       3.61801       1.29100       1.20684
     5  N(14)              0.00524       0.33834       0.12073       0.11286
     6  N(14)              0.06342       4.09827       1.46236       1.36703
     7  O(17)              0.00033      -0.04007      -0.01430      -0.01336
     8  O(17)              0.11628     -14.09801      -5.03052      -4.70259
     9  C(13)              0.00328       0.73755       0.26318       0.24602
    10  H(1)               0.00049       0.44084       0.15730       0.14705
    11  C(13)              0.00168       0.37776       0.13479       0.12601
    12  H(1)               0.00018       0.16250       0.05798       0.05420
    13  C(13)              0.00080       0.18091       0.06455       0.06035
    14  H(1)              -0.00012      -0.10591      -0.03779      -0.03533
    15  C(13)              0.00031       0.07019       0.02505       0.02341
    16  H(1)               0.00028       0.25065       0.08944       0.08361
    17  C(13)              0.00022       0.04898       0.01748       0.01634
    18  C(13)             -0.00065      -0.14633      -0.05221      -0.04881
    19  C(13)              0.00037       0.08251       0.02944       0.02752
    20  H(1)               0.00027       0.24306       0.08673       0.08108
    21  C(13)              0.00063       0.14160       0.05053       0.04723
    22  H(1)              -0.00010      -0.09165      -0.03270      -0.03057
    23  C(13)              0.00156       0.34990       0.12485       0.11671
    24  H(1)               0.00021       0.19058       0.06800       0.06357
    25  C(13)              0.00229       0.51556       0.18397       0.17197
    26  C(13)             -0.00027      -0.05978      -0.02133      -0.01994
    27  C(13)              0.00684       1.53709       0.54847       0.51272
    28  C(13)              0.00133       0.29847       0.10650       0.09956
    29  H(1)               0.00020       0.17775       0.06343       0.05929
    30  C(13)              0.00445       0.99952       0.35665       0.33341
    31  H(1)               0.00021       0.18803       0.06709       0.06272
    32  C(13)              0.00027       0.06028       0.02151       0.02011
    33  H(1)               0.00006       0.05427       0.01936       0.01810
    34  H(1)               0.00012       0.10694       0.03816       0.03567
    35  H(1)               0.00017       0.15338       0.05473       0.05116
    36  C(13)              0.01551       3.48745       1.24441       1.16329
    37  C(13)             -0.00009      -0.01912      -0.00682      -0.00638
    38  H(1)               0.00035       0.31390       0.11201       0.10471
    39  H(1)               0.00047       0.42087       0.15018       0.14039
    40  H(1)               0.00049       0.43985       0.15695       0.14672
    41  O(17)              0.12069     -14.63182      -5.22100      -4.88065
    42  H(1)               0.00194       1.73452       0.61892       0.57857
    43  H(1)               0.00171       1.52908       0.54561       0.51005
    44  H(1)               0.00193       1.72373       0.61507       0.57498
    45  H(1)               0.00165       1.47443       0.52611       0.49182
 --------------------------------------------------------
       Center         ----  Spin Dipole Couplings  ----
                      3XX-RR        3YY-RR        3ZZ-RR
 --------------------------------------------------------
     1   Atom        0.020209     -0.037722      0.017513
     2   Atom        0.135602     -0.041666     -0.093936
     3   Atom       -0.089811      0.174644     -0.084833
     4   Atom        0.178353     -0.083558     -0.094795
     5   Atom        0.013096     -0.015399      0.002304
     6   Atom       -0.069220      0.146519     -0.077299
     7   Atom        0.004031     -0.007458      0.003427
     8   Atom       -0.044876     -0.111715      0.156591
     9   Atom        0.043646     -0.027079     -0.016567
    10   Atom        0.038827     -0.015540     -0.023286
    11   Atom        0.019164     -0.006262     -0.012903
    12   Atom        0.009909     -0.004849     -0.005060
    13   Atom        0.005251     -0.006905      0.001655
    14   Atom        0.005128     -0.001805     -0.003322
    15   Atom        0.008077      0.003380     -0.011457
    16   Atom        0.001593      0.003763     -0.005356
    17   Atom        0.005547      0.015948     -0.021495
    18   Atom       -0.016297      0.038051     -0.021754
    19   Atom       -0.007113      0.018151     -0.011039
    20   Atom       -0.003412      0.008690     -0.005278
    21   Atom       -0.008755      0.009052     -0.000297
    22   Atom       -0.003561      0.006708     -0.003147
    23   Atom       -0.005092      0.015635     -0.010543
    24   Atom       -0.001377      0.006213     -0.004836
    25   Atom       -0.006785      0.022682     -0.015897
    26   Atom        0.015052      0.002688     -0.017740
    27   Atom        0.036498     -0.020660     -0.015838
    28   Atom        0.019192     -0.006298     -0.012894
    29   Atom        0.008098     -0.002972     -0.005126
    30   Atom        0.029950     -0.010420     -0.019530
    31   Atom        0.009546      0.009859     -0.019404
    32   Atom        0.008460     -0.004210     -0.004250
    33   Atom        0.005819     -0.002864     -0.002956
    34   Atom        0.005989     -0.003079     -0.002910
    35   Atom        0.006058     -0.002571     -0.003488
    36   Atom       -0.007958      0.024927     -0.016969
    37   Atom       -0.005672      0.012584     -0.006912
    38   Atom       -0.004458      0.008898     -0.004441
    39   Atom       -0.005020      0.009735     -0.004715
    40   Atom       -0.002488      0.007433     -0.004945
    41   Atom       -0.116788     -0.040114      0.156903
    42   Atom       -0.031734     -0.017935      0.049669
    43   Atom       -0.032650     -0.023905      0.056554
    44   Atom       -0.018216     -0.031903      0.050119
    45   Atom       -0.023347     -0.033137      0.056484
 --------------------------------------------------------
                        XY            XZ            YZ
 --------------------------------------------------------
     1   Atom        0.006745      0.003204      0.004593
     2   Atom        0.103075      0.033651      0.016815
     3   Atom       -0.025703     -0.000863     -0.043847
     4   Atom        0.029905     -0.005860     -0.000556
     5   Atom        0.000169     -0.002405     -0.004846
     6   Atom       -0.052887     -0.001221      0.004830
     7   Atom       -0.007455      0.010439      0.006864
     8   Atom       -0.009688     -0.006112     -0.014628
     9   Atom        0.000621      0.005576     -0.001026
    10   Atom       -0.019672      0.004119     -0.001472
    11   Atom        0.005504      0.002207      0.000073
    12   Atom        0.000241      0.001547      0.000004
    13   Atom        0.007158     -0.000042      0.000174
    14   Atom        0.004259      0.001060      0.000514
    15   Atom        0.013065      0.002951      0.001995
    16   Atom        0.007659      0.000810      0.000774
    17   Atom        0.034090     -0.000379      0.003876
    18   Atom        0.018854     -0.006354     -0.000888
    19   Atom        0.004321     -0.000670     -0.003149
    20   Atom        0.004881     -0.000573     -0.001747
    21   Atom       -0.001250      0.001105      0.000036
    22   Atom       -0.000710      0.000123     -0.001401
    23   Atom       -0.007634      0.000365     -0.002488
    24   Atom       -0.005788      0.000316     -0.000778
    25   Atom       -0.027096      0.003216     -0.001144
    26   Atom       -0.020205     -0.001439      0.003815
    27   Atom       -0.019240     -0.001791      0.000108
    28   Atom        0.006141     -0.000811      0.001222
    29   Atom        0.004736      0.000179      0.000167
    30   Atom        0.029846      0.006736      0.000303
    31   Atom        0.029280      0.006964      0.007028
    32   Atom       -0.002130     -0.001399      0.000155
    33   Atom       -0.000062     -0.000587      0.000036
    34   Atom       -0.002273     -0.002600      0.000701
    35   Atom       -0.002762      0.000529     -0.000209
    36   Atom       -0.007654     -0.000263      0.002167
    37   Atom       -0.004456     -0.000168      0.000719
    38   Atom       -0.002818      0.000491     -0.002505
    39   Atom       -0.000898     -0.000041      0.002413
    40   Atom       -0.005592     -0.000770      0.001520
    41   Atom       -0.006949     -0.012089      0.005557
    42   Atom        0.002495     -0.005750     -0.029944
    43   Atom        0.000938      0.001945      0.022347
    44   Atom        0.000989     -0.029419     -0.001793
    45   Atom        0.000972      0.023911      0.002729
 --------------------------------------------------------


 ---------------------------------------------------------------------------------
              Anisotropic Spin Dipole Couplings in Principal Axis System
 ---------------------------------------------------------------------------------

       Atom             a.u.   MegaHertz   Gauss  10(-4) cm-1        Axes

              Baa    -0.0388    -5.121    -1.827    -1.708 -0.1092  0.9912 -0.0746
     1 Mn(55) Bbb     0.0154     2.030     0.724     0.677 -0.5548  0.0015  0.8320
              Bcc     0.0234     3.091     1.103     1.031  0.8248  0.1323  0.5497
 
              Baa    -0.0991    -3.822    -1.364    -1.275 -0.0687 -0.1647  0.9839
     2 N(14)  Bbb    -0.0888    -3.426    -1.222    -1.143 -0.4291  0.8952  0.1199
              Bcc     0.1879     7.248     2.586     2.418  0.9006  0.4140  0.1322
 
              Baa    -0.0971    -3.744    -1.336    -1.249  0.7074  0.1773  0.6842
     3 N(14)  Bbb    -0.0871    -3.359    -1.198    -1.120 -0.7008  0.0504  0.7115
              Bcc     0.1842     7.103     2.535     2.369 -0.0917  0.9829 -0.1599
 
              Baa    -0.0949    -3.661    -1.306    -1.221  0.0226 -0.0106  0.9997
     4 N(14)  Bbb    -0.0869    -3.353    -1.196    -1.118 -0.1117  0.9937  0.0130
              Bcc     0.1818     7.014     2.503     2.339  0.9935  0.1120 -0.0213
 
              Baa    -0.0166    -0.642    -0.229    -0.214  0.0147  0.9683  0.2495
     5 N(14)  Bbb     0.0030     0.115     0.041     0.038  0.2283 -0.2462  0.9420
              Bcc     0.0137     0.527     0.188     0.176  0.9735  0.0431 -0.2246
 
              Baa    -0.0815    -3.143    -1.121    -1.048  0.9740  0.2254  0.0241
     6 N(14)  Bbb    -0.0774    -2.985    -1.065    -0.996 -0.0187 -0.0260  0.9995
              Bcc     0.1589     6.128     2.187     2.044 -0.2259  0.9739  0.0211
 
              Baa    -0.0172     1.246     0.445     0.416  0.4927  0.7201 -0.4886
     7 O(17)  Bbb     0.0030    -0.219    -0.078    -0.073 -0.4765  0.6931  0.5409
              Bcc     0.0142    -1.027    -0.366    -0.343  0.7281 -0.0337  0.6846
 
              Baa    -0.1140     8.246     2.942     2.751  0.1436  0.9880  0.0567
     8 O(17)  Bbb    -0.0436     3.153     1.125     1.052  0.9893 -0.1449  0.0196
              Bcc     0.1575   -11.400    -4.068    -3.802 -0.0276 -0.0532  0.9982
 
              Baa    -0.0272    -3.650    -1.302    -1.217 -0.0170  0.9943  0.1048
     9 C(13)  Bbb    -0.0170    -2.276    -0.812    -0.759 -0.0900 -0.1059  0.9903
              Bcc     0.0442     5.926     2.115     1.977  0.9958  0.0074  0.0913
 
              Baa    -0.0236   -12.578    -4.488    -4.196 -0.0359  0.0944  0.9949
    10 H(1)   Bbb    -0.0219   -11.685    -4.170    -3.898  0.3120  0.9468 -0.0786
              Bcc     0.0455    24.264     8.658     8.094  0.9494 -0.3076  0.0635
 
              Baa    -0.0131    -1.754    -0.626    -0.585 -0.0770  0.0516  0.9957
    11 C(13)  Bbb    -0.0074    -0.990    -0.353    -0.330 -0.1974  0.9781 -0.0660
              Bcc     0.0204     2.744     0.979     0.915  0.9773  0.2016  0.0651
 
              Baa    -0.0052    -2.785    -0.994    -0.929 -0.1025  0.0557  0.9932
    12 H(1)   Bbb    -0.0049    -2.589    -0.924    -0.864 -0.0103  0.9983 -0.0571
              Bcc     0.0101     5.374     1.917     1.792  0.9947  0.0161  0.1017
 
              Baa    -0.0102    -1.371    -0.489    -0.457 -0.4199  0.9074 -0.0148
    13 C(13)  Bbb     0.0017     0.222     0.079     0.074 -0.0108  0.0113  0.9999
              Bcc     0.0086     1.149     0.410     0.383  0.9075  0.4200  0.0051
 
              Baa    -0.0038    -2.044    -0.729    -0.682 -0.4269  0.9040 -0.0242
    14 H(1)   Bbb    -0.0035    -1.842    -0.657    -0.614 -0.1101 -0.0254  0.9936
              Bcc     0.0073     3.886     1.387     1.296  0.8976  0.4268  0.1104
 
              Baa    -0.0119    -1.596    -0.570    -0.532 -0.1400 -0.0096  0.9901
    15 C(13)  Bbb    -0.0075    -1.009    -0.360    -0.336 -0.6310  0.7715 -0.0818
              Bcc     0.0194     2.605     0.929     0.869  0.7631  0.6362  0.1141
 
              Baa    -0.0055    -2.914    -1.040    -0.972 -0.2323  0.1118  0.9662
    16 H(1)   Bbb    -0.0050    -2.684    -0.958    -0.895  0.7196 -0.6486  0.2481
              Bcc     0.0105     5.598     1.997     1.867  0.6544  0.7529  0.0702
 
              Baa    -0.0257    -3.446    -1.229    -1.149  0.6103 -0.5527  0.5676
    17 C(13)  Bbb    -0.0197    -2.639    -0.942    -0.880 -0.4531  0.3442  0.8223
              Bcc     0.0453     6.084     2.171     2.030  0.6498  0.7590  0.0403
 
              Baa    -0.0278    -3.734    -1.333    -1.246  0.6923 -0.1887  0.6965
    18 C(13)  Bbb    -0.0162    -2.179    -0.777    -0.727 -0.6554  0.2393  0.7164
              Bcc     0.0441     5.913     2.110     1.972  0.3019  0.9524 -0.0420
 
              Baa    -0.0114    -1.528    -0.545    -0.510  0.0570  0.0976  0.9936
    19 C(13)  Bbb    -0.0078    -1.050    -0.375    -0.350  0.9849 -0.1686 -0.0399
              Bcc     0.0192     2.578     0.920     0.860  0.1637  0.9808 -0.1057
 
              Baa    -0.0055    -2.932    -1.046    -0.978 -0.0685  0.1451  0.9870
    20 H(1)   Bbb    -0.0051    -2.737    -0.977    -0.913  0.9413 -0.3183  0.1121
              Bcc     0.0106     5.669     2.023     1.891  0.3305  0.9368 -0.1148
 
              Baa    -0.0090    -1.205    -0.430    -0.402  0.9896  0.0688 -0.1262
    21 C(13)  Bbb    -0.0002    -0.021    -0.008    -0.007  0.1256  0.0132  0.9920
              Bcc     0.0091     1.226     0.438     0.409 -0.0700  0.9975 -0.0044
 
              Baa    -0.0036    -1.927    -0.688    -0.643  0.9939  0.0554 -0.0954
    22 H(1)   Bbb    -0.0033    -1.782    -0.636    -0.594  0.0866  0.1436  0.9858
              Bcc     0.0070     3.709     1.324     1.237 -0.0683  0.9881 -0.1379
 
              Baa    -0.0108    -1.451    -0.518    -0.484  0.0991  0.1215  0.9876
    23 C(13)  Bbb    -0.0075    -1.012    -0.361    -0.338  0.9457  0.2974 -0.1314
              Bcc     0.0184     2.463     0.879     0.822 -0.3097  0.9470 -0.0854
 
              Baa    -0.0049    -2.618    -0.934    -0.873  0.1671  0.1551  0.9737
    24 H(1)   Bbb    -0.0045    -2.391    -0.853    -0.798  0.8645  0.4518 -0.2203
              Bcc     0.0094     5.009     1.787     1.671 -0.4741  0.8785 -0.0586
 
              Baa    -0.0235    -3.157    -1.126    -1.053  0.8315  0.4807 -0.2785
    25 C(13)  Bbb    -0.0154    -2.065    -0.737    -0.689  0.2158  0.1824  0.9592
              Bcc     0.0389     5.222     1.863     1.742 -0.5119  0.8577 -0.0479
 
              Baa    -0.0187    -2.514    -0.897    -0.839 -0.1384 -0.2986  0.9443
    26 C(13)  Bbb    -0.0115    -1.544    -0.551    -0.515  0.5843  0.7452  0.3213
              Bcc     0.0302     4.059     1.448     1.354  0.7997 -0.5962 -0.0714
 
              Baa    -0.0265    -3.563    -1.271    -1.188  0.2927  0.9554  0.0393
    27 C(13)  Bbb    -0.0159    -2.130    -0.760    -0.711  0.0171 -0.0463  0.9988
              Bcc     0.0424     5.693     2.031     1.899  0.9561 -0.2916 -0.0299
 
              Baa    -0.0132    -1.777    -0.634    -0.593  0.0680 -0.2310  0.9706
    28 C(13)  Bbb    -0.0074    -0.988    -0.352    -0.329 -0.2118  0.9473  0.2403
              Bcc     0.0206     2.765     0.987     0.922  0.9750  0.2219 -0.0155
 
              Baa    -0.0051    -2.748    -0.980    -0.917  0.0612 -0.2080  0.9762
    29 H(1)   Bbb    -0.0047    -2.508    -0.895    -0.837 -0.3415  0.9147  0.2163
              Bcc     0.0099     5.256     1.875     1.753  0.9379  0.3466  0.0151
 
              Baa    -0.0274    -3.677    -1.312    -1.226 -0.4631  0.8075  0.3653
    30 C(13)  Bbb    -0.0190    -2.544    -0.908    -0.849  0.0949 -0.3646  0.9263
              Bcc     0.0464     6.221     2.220     2.075  0.8812  0.4637  0.0922
 
              Baa    -0.0210   -11.224    -4.005    -3.744 -0.1057 -0.1243  0.9866
    31 H(1)   Bbb    -0.0196   -10.446    -3.727    -3.484  0.7104 -0.7036 -0.0126
              Bcc     0.0406    21.670     7.732     7.228  0.6958  0.6996  0.1627
 
              Baa    -0.0046    -0.616    -0.220    -0.205  0.1878  0.9138  0.3603
    32 C(13)  Bbb    -0.0044    -0.587    -0.209    -0.196  0.0391 -0.3734  0.9268
              Bcc     0.0090     1.202     0.429     0.401  0.9814 -0.1600 -0.1058
 
              Baa    -0.0030    -1.602    -0.572    -0.534  0.0631 -0.2267  0.9719
    33 H(1)   Bbb    -0.0029    -1.524    -0.544    -0.508  0.0222  0.9739  0.2257
              Bcc     0.0059     3.126     1.115     1.043  0.9978 -0.0074 -0.0665
 
              Baa    -0.0037    -1.975    -0.705    -0.659 -0.0199  0.7147 -0.6991
    34 H(1)   Bbb    -0.0035    -1.889    -0.674    -0.630  0.3402  0.6624  0.6675
              Bcc     0.0072     3.864     1.379     1.289  0.9402 -0.2245 -0.2563
 
              Baa    -0.0035    -1.887    -0.673    -0.629  0.0391  0.3171  0.9476
    35 H(1)   Bbb    -0.0034    -1.794    -0.640    -0.598  0.2833  0.9059 -0.3148
              Bcc     0.0069     3.680     1.313     1.228  0.9582 -0.2808  0.0544
 
              Baa    -0.0171    -2.292    -0.818    -0.765 -0.0170 -0.0546  0.9984
    36 C(13)  Bbb    -0.0096    -1.294    -0.462    -0.432  0.9763  0.2144  0.0284
              Bcc     0.0267     3.587     1.280     1.196 -0.2156  0.9752  0.0497
 
              Baa    -0.0069    -0.931    -0.332    -0.311  0.0141 -0.0336  0.9993
    37 C(13)  Bbb    -0.0067    -0.899    -0.321    -0.300  0.9743  0.2253 -0.0062
              Bcc     0.0136     1.830     0.653     0.611 -0.2250  0.9737  0.0359
 
              Baa    -0.0050    -2.684    -0.958    -0.895  0.9700  0.2163  0.1114
    38 H(1)   Bbb    -0.0049    -2.610    -0.931    -0.871 -0.1453  0.1480  0.9783
              Bcc     0.0099     5.294     1.889     1.766 -0.1951  0.9651 -0.1750
 
              Baa    -0.0052    -2.772    -0.989    -0.925 -0.6453 -0.1596  0.7471
    39 H(1)   Bbb    -0.0050    -2.660    -0.949    -0.887  0.7617 -0.0593  0.6453
              Bcc     0.0102     5.431     1.938     1.812 -0.0587  0.9854  0.1598
 
              Baa    -0.0052    -2.760    -0.985    -0.921  0.4239  0.0793  0.9022
    40 H(1)   Bbb    -0.0050    -2.650    -0.946    -0.884  0.8086  0.4157 -0.4164
              Bcc     0.0101     5.410     1.930     1.805 -0.4081  0.9060  0.1121
 
              Baa    -0.1179     8.531     3.044     2.846  0.9954  0.0859  0.0421
    41 O(17)  Bbb    -0.0397     2.873     1.025     0.958 -0.0845  0.9959 -0.0333
              Bcc     0.1576   -11.405    -4.069    -3.804 -0.0447  0.0296  0.9986
 
              Baa    -0.0322   -17.172    -6.127    -5.728  0.9927 -0.1180  0.0266
    42 H(1)   Bbb    -0.0293   -15.612    -5.571    -5.208  0.1007  0.9278  0.3593
              Bcc     0.0614    32.784    11.698    10.936 -0.0670 -0.3540  0.9328
 
              Baa    -0.0328   -17.476    -6.236    -5.829  0.9904 -0.1373  0.0128
    43 H(1)   Bbb    -0.0296   -15.813    -5.642    -5.275  0.1361  0.9582 -0.2515
              Bcc     0.0624    33.289    11.878    11.104  0.0223  0.2509  0.9678
 
              Baa    -0.0320   -17.063    -6.088    -5.691 -0.1068  0.9941 -0.0166
    44 H(1)   Bbb    -0.0291   -15.528    -5.541    -5.180  0.9314  0.1059  0.3483
              Bcc     0.0611    32.591    11.629    10.871 -0.3480 -0.0218  0.9372
 
              Baa    -0.0332   -17.734    -6.328    -5.915 -0.0694  0.9975 -0.0118
    45 H(1)   Bbb    -0.0299   -15.979    -5.702    -5.330  0.9613  0.0637 -0.2680
              Bcc     0.0632    33.712    12.029    11.245  0.2665  0.0300  0.9634
 

 ---------------------------------------------------------------------------------

 D1PCM: PCM CHGder 1st derivatives, ID1Alg=3 FixD1E=F DoIter=F DoCFld=F I1PDM=0.
 Calling FoFJK, ICntrl=      2127 FMM=F ISym2X=0 I1Cent= 0 IOpClX= 1 NMat=1 NMatS=1 NMatT=0.
 ***** Axes restored to original set *****
 -------------------------------------------------------------------
 Center     Atomic                   Forces (Hartrees/Bohr)
 Number     Number              X              Y              Z
 -------------------------------------------------------------------
      1       25          -0.001055202   -0.000699838   -0.000832578
      2        7           0.000215832   -0.000449483   -0.000520665
      3        7          -0.000254375   -0.000175967   -0.000527046
      4        7          -0.000269101   -0.000252419   -0.000118522
      5        7          -0.000471840   -0.000374200   -0.000245817
      6        7           0.000294780    0.000249403    0.000235700
      7        8           0.000645215    0.000193638   -0.000517695
      8        8           0.000005044   -0.000171493    0.000123950
      9        6          -0.000377863    0.000042795    0.000144423
     10        1           0.000524091   -0.000146817   -0.000281584
     11        6          -0.000635874   -0.000005457   -0.000008807
     12        1          -0.000254204   -0.000030917   -0.000045775
     13        6          -0.000287052    0.000195392    0.000276848
     14        1          -0.000186205    0.000107588    0.000147765
     15        6          -0.000371545    0.000308912    0.000299534
     16        1          -0.000209190    0.000233177    0.000187410
     17        6          -0.000443807    0.000043838    0.000129398
     18        6           0.000446433    0.000205887    0.000233825
     19        6           0.000253533    0.000084429    0.000489827
     20        1           0.000160410    0.000034295    0.000365249
     21        6           0.000175089    0.000138539    0.000377781
     22        1           0.000128411    0.000075210    0.000209265
     23        6           0.000308794    0.000116767    0.000449645
     24        1           0.000285169    0.000127758    0.000415683
     25        6           0.000026799    0.000309684    0.000549246
     26        6           0.000620666    0.000402698    0.000142987
     27        6          -0.000029002   -0.001940993   -0.002442586
     28        6          -0.000295884    0.000679734    0.001050444
     29        1          -0.000026000   -0.000182656   -0.000227949
     30        6           0.001206096    0.000921121    0.000720851
     31        1          -0.000393266    0.000151329    0.000265912
     32        6           0.000500767   -0.000143984   -0.000454330
     33        1           0.000446256    0.000061651   -0.000145486
     34        1          -0.000065929    0.000191859    0.000149322
     35        1          -0.000008206    0.000065913    0.000232721
     36        6          -0.000233059   -0.000165980   -0.000254618
     37        6          -0.000226540   -0.000207748   -0.000248647
     38        1          -0.000069633    0.000082110   -0.000175419
     39        1           0.000071359   -0.000172158   -0.000081613
     40        1          -0.000182824   -0.000073562    0.000066366
     41        8          -0.000023273    0.000169463   -0.000121544
     42        1          -0.000018222   -0.000077431   -0.000003381
     43        1           0.000016141    0.000059836    0.000023492
     44        1          -0.000029678    0.000074221   -0.000020568
     45        1           0.000086889   -0.000056141   -0.000013017
 -------------------------------------------------------------------
 Cartesian Forces:  Max     0.002442586 RMS     0.000431448

 GradGradGradGradGradGradGradGradGradGradGradGradGradGradGradGradGradGrad
 Berny optimization.
 FormGI is forming the generalized inverse of G from B-inverse, IUseBI=4.
 Internal  Forces:  Max     0.006135815 RMS     0.000953083
 Search for a local minimum.
 Step number   1 out of a maximum of  241
 All quantities printed in internal units (Hartrees-Bohrs-Radians)
 Mixed Optimization -- En-DIIS/RFO-DIIS
 Second derivative matrix not updated -- first step.
 ITU=  0
     Eigenvalues ---    0.00230   0.00230   0.00230   0.00230   0.00230
     Eigenvalues ---    0.00231   0.00506   0.00739   0.00829   0.00905
     Eigenvalues ---    0.01085   0.01130   0.01190   0.01433   0.01569
     Eigenvalues ---    0.01611   0.01739   0.01743   0.01869   0.02171
     Eigenvalues ---    0.02172   0.02184   0.02191   0.02196   0.02209
     Eigenvalues ---    0.02210   0.02221   0.02230   0.02235   0.02258
     Eigenvalues ---    0.02278   0.02316   0.02327   0.02331   0.02353
     Eigenvalues ---    0.02378   0.03581   0.04244   0.04289   0.05146
     Eigenvalues ---    0.07375   0.07475   0.07656   0.07693   0.08112
     Eigenvalues ---    0.08443   0.08800   0.08814   0.09810   0.11700
     Eigenvalues ---    0.15965   0.15988   0.15995   0.15997   0.15998
     Eigenvalues ---    0.15999   0.15999   0.15999   0.16000   0.16000
     Eigenvalues ---    0.16000   0.16000   0.16000   0.16000   0.16000
     Eigenvalues ---    0.16000   0.16000   0.16000   0.16000   0.16128
     Eigenvalues ---    0.22000   0.22067   0.22422   0.22742   0.23514
     Eigenvalues ---    0.23621   0.24417   0.24627   0.24882   0.24976
     Eigenvalues ---    0.24982   0.24984   0.24995   0.24997   0.25000
     Eigenvalues ---    0.25000   0.30406   0.33506   0.34600   0.34604
     Eigenvalues ---    0.34622   0.35115   0.35165   0.35210   0.35382
     Eigenvalues ---    0.35502   0.35536   0.35565   0.35582   0.35696
     Eigenvalues ---    0.35833   0.35843   0.35867   0.36289   0.36297
     Eigenvalues ---    0.38276   0.42551   0.42910   0.44373   0.44698
     Eigenvalues ---    0.45245   0.46144   0.46204   0.46812   0.47383
     Eigenvalues ---    0.47537   0.50750   0.52285   0.53004   0.53398
     Eigenvalues ---    0.54723   0.54862   0.54904   0.54906   0.54919
     Eigenvalues ---    0.55305   0.55970   0.96531   1.33443
 RFO step:  Lambda=-9.47504669D-04 EMin= 2.30000000D-03
 Linear search not attempted -- first point.
 Iteration  1 RMS(Cart)=  0.15653039 RMS(Int)=  0.00112504
 Iteration  2 RMS(Cart)=  0.00349178 RMS(Int)=  0.00003300
 Iteration  3 RMS(Cart)=  0.00000221 RMS(Int)=  0.00003300
 Iteration  4 RMS(Cart)=  0.00000000 RMS(Int)=  0.00003300
 Variable       Old X    -DE/DX   Delta X   Delta X   Delta X     New X
                                 (Linear)    (Quad)   (Total)
    R1        4.07740  -0.00048   0.00000  -0.00481  -0.00481   4.07259
    R2        4.24778  -0.00064   0.00000  -0.00781  -0.00781   4.23997
    R3        4.17352   0.00024   0.00000   0.00266   0.00266   4.17617
    R4        4.17202   0.00024   0.00000   0.00267   0.00267   4.17469
    R5        2.53171  -0.00034   0.00000  -0.00054  -0.00054   2.53117
    R6        2.55267  -0.00046   0.00000  -0.00084  -0.00084   2.55184
    R7        2.55641  -0.00204   0.00000  -0.00388  -0.00388   2.55254
    R8        2.54400  -0.00128   0.00000  -0.00242  -0.00242   2.54158
    R9        2.53528  -0.00193   0.00000  -0.00382  -0.00382   2.53146
   R10        2.57496   0.00121   0.00000   0.00231   0.00231   2.57727
   R11        2.59049  -0.00029   0.00000  -0.00087  -0.00087   2.58961
   R12        2.57385   0.00141   0.00000   0.00294   0.00294   2.57679
   R13        2.78167  -0.00091   0.00000  -0.00254  -0.00254   2.77913
   R14        2.17623  -0.00109   0.00000  -0.00081  -0.00081   2.17542
   R15        2.30061  -0.00066   0.00000  -0.00068  -0.00068   2.29992
   R16        1.81904  -0.00001   0.00000  -0.00001  -0.00001   1.81903
   R17        1.81916  -0.00007   0.00000  -0.00012  -0.00012   1.81904
   R18        2.04814  -0.00016   0.00000  -0.00046  -0.00046   2.04768
   R19        2.62308  -0.00068   0.00000  -0.00137  -0.00137   2.62171
   R20        2.04560  -0.00026   0.00000  -0.00073  -0.00073   2.04487
   R21        2.62792  -0.00059   0.00000  -0.00124  -0.00124   2.62668
   R22        2.04768  -0.00026   0.00000  -0.00073  -0.00073   2.04695
   R23        2.62906  -0.00081   0.00000  -0.00177  -0.00177   2.62728
   R24        2.04344  -0.00020   0.00000  -0.00057  -0.00057   2.04287
   R25        2.63743  -0.00147   0.00000  -0.00322  -0.00322   2.63421
   R26        2.81472  -0.00196   0.00000  -0.00583  -0.00583   2.80889
   R27        2.64048  -0.00109   0.00000  -0.00236  -0.00236   2.63811
   R28        2.04327  -0.00021   0.00000  -0.00058  -0.00058   2.04269
   R29        2.62132  -0.00004   0.00000   0.00008   0.00008   2.62139
   R30        2.04740  -0.00026   0.00000  -0.00072  -0.00072   2.04668
   R31        2.62161  -0.00024   0.00000  -0.00034  -0.00034   2.62128
   R32        2.04290  -0.00030   0.00000  -0.00083  -0.00083   2.04206
   R33        2.63895  -0.00161   0.00000  -0.00349  -0.00349   2.63546
   R34        2.87162  -0.00275   0.00000  -0.00903  -0.00903   2.86259
   R35        2.78360  -0.00318   0.00000  -0.00897  -0.00897   2.77463
   R36        2.03632  -0.00024   0.00000  -0.00066  -0.00066   2.03566
   R37        2.59779   0.00100   0.00000   0.00247   0.00248   2.60027
   R38        2.03619  -0.00011   0.00000  -0.00029  -0.00029   2.03590
   R39        2.05489  -0.00026   0.00000  -0.00073  -0.00073   2.05417
   R40        2.05335  -0.00017   0.00000  -0.00047  -0.00047   2.05288
   R41        2.05408  -0.00017   0.00000  -0.00049  -0.00049   2.05359
   R42        2.73965  -0.00070   0.00000  -0.00184  -0.00184   2.73781
   R43        2.06293  -0.00020   0.00000  -0.00058  -0.00058   2.06235
   R44        2.06330  -0.00020   0.00000  -0.00058  -0.00058   2.06272
   R45        2.06323  -0.00020   0.00000  -0.00059  -0.00059   2.06264
   R46        1.81917   0.00002   0.00000   0.00004   0.00004   1.81921
   R47        1.81955  -0.00010   0.00000  -0.00019  -0.00019   1.81936
    A1        1.72851   0.00005   0.00000   0.00057   0.00058   1.72909
    A2        1.62997  -0.00007   0.00000  -0.00027  -0.00024   1.62973
    A3        1.53207   0.00008   0.00000   0.00052   0.00049   1.53256
    A4        1.50511   0.00007   0.00000   0.00062   0.00062   1.50574
    A5        1.56686  -0.00004   0.00000  -0.00002  -0.00002   1.56683
    A6        2.08665  -0.00026   0.00000  -0.00091  -0.00091   2.08574
    A7        2.07575   0.00010   0.00000  -0.00037  -0.00037   2.07538
    A8        2.22089  -0.00451   0.00000  -0.01814  -0.01816   2.20273
    A9        2.16225   0.00349   0.00000   0.01564   0.01566   2.17791
   A10        1.86679   0.00102   0.00000   0.00377   0.00377   1.87056
   A11        1.87593  -0.00026   0.00000  -0.00110  -0.00111   1.87482
   A12        2.24422   0.00051   0.00000   0.00208   0.00208   2.24630
   A13        2.16297  -0.00025   0.00000  -0.00094  -0.00094   2.16202
   A14        2.21278   0.00009   0.00000   0.00058   0.00058   2.21336
   A15        2.18335  -0.00004   0.00000  -0.00026  -0.00026   2.18309
   A16        1.88697  -0.00005   0.00000  -0.00031  -0.00031   1.88666
   A17        2.02066   0.00076   0.00000   0.00436   0.00436   2.02502
   A18        2.14368  -0.00032   0.00000  -0.00122  -0.00122   2.14246
   A19        2.11883  -0.00044   0.00000  -0.00314  -0.00314   2.11569
   A20        2.09955  -0.00013   0.00000  -0.00064  -0.00064   2.09890
   A21        2.06099   0.00025   0.00000   0.00127   0.00127   2.06226
   A22        2.12261  -0.00012   0.00000  -0.00062  -0.00062   2.12199
   A23        2.10575   0.00005   0.00000   0.00030   0.00030   2.10604
   A24        2.08261  -0.00004   0.00000  -0.00028  -0.00028   2.08233
   A25        2.09479  -0.00000   0.00000  -0.00001  -0.00001   2.09477
   A26        2.08645   0.00036   0.00000   0.00227   0.00227   2.08871
   A27        2.08476  -0.00013   0.00000  -0.00078  -0.00078   2.08398
   A28        2.11171  -0.00023   0.00000  -0.00146  -0.00146   2.11026
   A29        2.10750   0.00051   0.00000   0.00194   0.00194   2.10944
   A30        2.03558   0.00072   0.00000   0.00291   0.00291   2.03848
   A31        2.13988  -0.00122   0.00000  -0.00482  -0.00482   2.13506
   A32        2.04390  -0.00000   0.00000   0.00009   0.00009   2.04399
   A33        2.12082   0.00006   0.00000   0.00002   0.00002   2.12084
   A34        2.11846  -0.00005   0.00000  -0.00012  -0.00011   2.11834
   A35        2.10777  -0.00028   0.00000  -0.00206  -0.00206   2.10571
   A36        2.08369  -0.00012   0.00000  -0.00007  -0.00007   2.08362
   A37        2.09159   0.00040   0.00000   0.00213   0.00213   2.09372
   A38        2.10238   0.00003   0.00000  -0.00032  -0.00032   2.10207
   A39        2.07601  -0.00010   0.00000   0.00040   0.00040   2.07640
   A40        2.10478   0.00007   0.00000  -0.00007  -0.00007   2.10471
   A41        2.12480   0.00078   0.00000   0.00401   0.00401   2.12881
   A42        2.07628  -0.00069   0.00000  -0.00264  -0.00264   2.07364
   A43        2.08211  -0.00009   0.00000  -0.00137  -0.00137   2.08074
   A44        2.13218   0.00076   0.00000   0.00292   0.00291   2.13509
   A45        2.14149  -0.00248   0.00000  -0.00968  -0.00970   2.13179
   A46        2.00875   0.00173   0.00000   0.00710   0.00709   2.01584
   A47        2.05425   0.00249   0.00000   0.01057   0.01033   2.06458
   A48        2.08110   0.00366   0.00000   0.01524   0.01500   2.09611
   A49        2.14642  -0.00614   0.00000  -0.02380  -0.02404   2.12238
   A50        1.91244   0.00045   0.00000   0.00037   0.00036   1.91280
   A51        2.23551  -0.00513   0.00000  -0.01970  -0.01971   2.21580
   A52        2.13479   0.00468   0.00000   0.01945   0.01946   2.15425
   A53        2.12812  -0.00017   0.00000  -0.00183  -0.00183   2.12629
   A54        1.86559   0.00001   0.00000   0.00155   0.00155   1.86715
   A55        2.28946   0.00017   0.00000   0.00028   0.00028   2.28974
   A56        1.90402  -0.00122   0.00000  -0.00459  -0.00459   1.89943
   A57        2.12675   0.00110   0.00000   0.00534   0.00533   2.13208
   A58        2.25240   0.00012   0.00000  -0.00072  -0.00072   2.25168
   A59        1.88158  -0.00072   0.00000  -0.00529  -0.00529   1.87629
   A60        1.91922   0.00024   0.00000   0.00191   0.00190   1.92112
   A61        1.91886   0.00023   0.00000   0.00186   0.00185   1.92072
   A62        1.92449   0.00009   0.00000  -0.00024  -0.00024   1.92425
   A63        1.92136   0.00010   0.00000  -0.00015  -0.00015   1.92121
   A64        1.89843   0.00005   0.00000   0.00189   0.00189   1.90032
   A65        1.92033  -0.00007   0.00000  -0.00027  -0.00023   1.92010
   A66        1.91872  -0.00002   0.00000  -0.00020  -0.00018   1.91854
   A67        1.91855  -0.00002   0.00000  -0.00022  -0.00027   1.91828
   A68        1.90332   0.00001   0.00000   0.00025   0.00034   1.90366
   A69        1.90245   0.00000   0.00000   0.00020   0.00018   1.90263
   A70        1.90020   0.00010   0.00000   0.00025   0.00017   1.90037
   A71        2.22900   0.00009   0.00000   0.00056   0.00056   2.22956
   A72        2.16334  -0.00003   0.00000  -0.00019  -0.00019   2.16315
   A73        1.89055  -0.00006   0.00000  -0.00034  -0.00034   1.89021
   A74        3.16204   0.00001   0.00000   0.00026   0.00025   3.16229
   A75        3.14817   0.00002   0.00000   0.00044   0.00041   3.14858
   A76        3.14232  -0.00000   0.00000  -0.00013  -0.00017   3.14215
   A77        3.07425   0.00003   0.00000   0.00066   0.00066   3.07491
   A78        3.05980  -0.00007   0.00000  -0.00166  -0.00169   3.05812
   A79        3.13955   0.00003   0.00000   0.00020   0.00017   3.13972
    D1       -2.79169  -0.00014   0.00000  -0.00568  -0.00567  -2.79736
    D2        0.03920   0.00007   0.00000   0.00098   0.00096   0.04016
    D3       -1.27808  -0.00008   0.00000  -0.00506  -0.00505  -1.28313
    D4        1.55281   0.00013   0.00000   0.00160   0.00159   1.55439
    D5        1.93085  -0.00011   0.00000  -0.00572  -0.00571   1.92515
    D6       -1.52145   0.00010   0.00000   0.00094   0.00093  -1.52052
    D7        1.53139  -0.00002   0.00000  -0.00037  -0.00042   1.53097
    D8       -0.57275  -0.00004   0.00000  -0.00025  -0.00022  -0.57297
    D9       -2.64128   0.00001   0.00000   0.00068   0.00065  -2.64063
   D10       -0.09584   0.00000   0.00000  -0.00053  -0.00056  -0.09640
   D11       -2.19998  -0.00002   0.00000  -0.00041  -0.00036  -2.20034
   D12        2.01467   0.00003   0.00000   0.00052   0.00051   2.01518
   D13        3.05571   0.00001   0.00000  -0.00014  -0.00016   3.05555
   D14        0.95157  -0.00001   0.00000  -0.00002   0.00004   0.95161
   D15       -1.11696   0.00004   0.00000   0.00091   0.00091  -1.11605
   D16       -1.35572  -0.00002   0.00000   0.00177   0.00177  -1.35395
   D17        1.80172  -0.00002   0.00000   0.00099   0.00099   1.80271
   D18        0.36947   0.00003   0.00000   0.00239   0.00239   0.37187
   D19       -2.75627   0.00003   0.00000   0.00161   0.00161  -2.75466
   D20        1.77143   0.00000   0.00000   0.00038   0.00038   1.77182
   D21       -1.35058  -0.00000   0.00000   0.00136   0.00136  -1.34922
   D22       -1.32915   0.00000   0.00000  -0.00025  -0.00026  -1.32941
   D23        1.83202  -0.00000   0.00000   0.00072   0.00072   1.83274
   D24       -3.11464   0.00001   0.00000  -0.00158  -0.00158  -3.11623
   D25       -0.00226   0.00003   0.00000  -0.00014  -0.00014  -0.00240
   D26        1.43975  -0.00003   0.00000  -0.00215  -0.00215   1.43760
   D27       -1.73104  -0.00002   0.00000  -0.00071  -0.00071  -1.73176
   D28       -3.13320  -0.00002   0.00000  -0.00092  -0.00092  -3.13412
   D29        0.00366  -0.00000   0.00000   0.00017   0.00017   0.00383
   D30        0.01271  -0.00001   0.00000  -0.00083  -0.00084   0.01187
   D31        3.13198  -0.00001   0.00000   0.00031   0.00031   3.13229
   D32       -3.08202  -0.00008   0.00000  -0.00327  -0.00327  -3.08530
   D33        0.05733  -0.00010   0.00000  -0.00449  -0.00450   0.05283
   D34       -0.02559   0.00007   0.00000   0.00148   0.00148  -0.02411
   D35        3.07214   0.00028   0.00000   0.01150   0.01145   3.08360
   D36        2.87101   0.00091   0.00000   0.01415   0.01412   2.88513
   D37       -0.30251   0.00099   0.00000   0.01896   0.01888  -0.28363
   D38       -0.00202   0.00017   0.00000   0.00587   0.00588   0.00385
   D39        3.10763   0.00024   0.00000   0.01068   0.01063   3.11827
   D40       -2.88502   0.00061   0.00000  -0.00657  -0.00666  -2.89168
   D41        0.25024   0.00059   0.00000  -0.00151  -0.00157   0.24867
   D42       -0.00070  -0.00020   0.00000  -0.00504  -0.00503  -0.00573
   D43        3.13457  -0.00022   0.00000   0.00002   0.00005   3.13463
   D44        0.00399  -0.00008   0.00000  -0.00451  -0.00450  -0.00052
   D45       -3.10786   0.00006   0.00000  -0.00816  -0.00822  -3.11609
   D46        3.13264  -0.00008   0.00000  -0.00138  -0.00137   3.13127
   D47        0.02079   0.00006   0.00000  -0.00503  -0.00509   0.01570
   D48        3.13302   0.00005   0.00000   0.00110   0.00109   3.13411
   D49       -0.00429  -0.00005   0.00000   0.00129   0.00129  -0.00300
   D50        0.00362   0.00005   0.00000  -0.00187  -0.00188   0.00174
   D51       -3.13369  -0.00006   0.00000  -0.00168  -0.00169  -3.13538
   D52       -3.11427   0.00000   0.00000  -0.00130  -0.00131  -3.11557
   D53        1.07022   0.00018   0.00000   0.00109   0.00109   1.07131
   D54       -1.01958  -0.00017   0.00000  -0.00360  -0.00360  -1.02319
   D55        0.01245   0.00000   0.00000   0.00230   0.00230   0.01475
   D56       -2.08625   0.00018   0.00000   0.00469   0.00470  -2.08155
   D57        2.10714  -0.00017   0.00000   0.00000   0.00001   2.10714
   D58        3.13744  -0.00001   0.00000  -0.00033  -0.00033   3.13710
   D59       -0.01378   0.00001   0.00000   0.00033   0.00033  -0.01345
   D60       -0.00916   0.00002   0.00000   0.00084   0.00084  -0.00832
   D61        3.12282   0.00004   0.00000   0.00150   0.00150   3.12432
   D62       -3.12403  -0.00002   0.00000  -0.00074  -0.00074  -3.12476
   D63        0.00748  -0.00000   0.00000  -0.00014  -0.00014   0.00734
   D64        0.00781  -0.00000   0.00000  -0.00007  -0.00007   0.00774
   D65        3.13932   0.00001   0.00000   0.00053   0.00053   3.13985
   D66       -3.10935  -0.00004   0.00000  -0.00161  -0.00161  -3.11096
   D67        0.00798  -0.00001   0.00000  -0.00050  -0.00050   0.00747
   D68        0.02223  -0.00002   0.00000  -0.00102  -0.00102   0.02121
   D69        3.13955   0.00000   0.00000   0.00009   0.00009   3.13964
   D70       -0.01849   0.00002   0.00000   0.00100   0.00100  -0.01748
   D71       -3.13639  -0.00001   0.00000  -0.00032  -0.00032  -3.13671
   D72        3.09848   0.00005   0.00000   0.00218   0.00218   3.10066
   D73       -0.01943   0.00002   0.00000   0.00086   0.00086  -0.01857
   D74       -0.28114   0.00012   0.00000   0.01267   0.01267  -0.26848
   D75        2.86269   0.00014   0.00000   0.01388   0.01389   2.87658
   D76        2.83768   0.00014   0.00000   0.01393   0.01393   2.85161
   D77       -0.30167   0.00016   0.00000   0.01515   0.01515  -0.28652
   D78        3.08364   0.00008   0.00000   0.00364   0.00365   3.08729
   D79       -0.04038   0.00007   0.00000   0.00354   0.00355  -0.03683
   D80       -0.06029   0.00006   0.00000   0.00237   0.00237  -0.05792
   D81        3.09888   0.00005   0.00000   0.00228   0.00228   3.10115
   D82        3.13737  -0.00002   0.00000  -0.00115  -0.00116   3.13621
   D83       -0.00897   0.00001   0.00000   0.00042   0.00042  -0.00855
   D84        0.01319  -0.00002   0.00000  -0.00121  -0.00121   0.01198
   D85       -3.13316   0.00001   0.00000   0.00036   0.00037  -3.13279
   D86       -3.10420  -0.00004   0.00000  -0.00220  -0.00221  -3.10641
   D87        0.03917  -0.00007   0.00000  -0.00333  -0.00334   0.03583
   D88        0.03264  -0.00001   0.00000  -0.00063  -0.00063   0.03201
   D89       -3.10718  -0.00004   0.00000  -0.00176  -0.00176  -3.10894
   D90       -0.02276   0.00002   0.00000   0.00243   0.00244  -0.02032
   D91       -3.12361  -0.00008   0.00000  -0.00648  -0.00652  -3.13013
   D92        3.12056  -0.00001   0.00000   0.00132   0.00134   3.12190
   D93        0.01972  -0.00011   0.00000  -0.00759  -0.00762   0.01209
   D94       -2.75325  -0.00021   0.00000  -0.03636  -0.03638  -2.78963
   D95        0.44597  -0.00061   0.00000  -0.07782  -0.07777   0.36820
   D96        0.34735  -0.00002   0.00000  -0.02707  -0.02711   0.32024
   D97       -2.73661  -0.00042   0.00000  -0.06852  -0.06850  -2.80511
   D98        3.09022   0.00014   0.00000   0.00252   0.00249   3.09270
   D99       -0.08698   0.00012   0.00000   0.00744   0.00741  -0.07957
   D100      -0.10985   0.00051   0.00000   0.04441   0.04444  -0.06541
   D101       2.99614   0.00049   0.00000   0.04933   0.04937   3.04550
   D102       0.00313   0.00016   0.00000   0.00230   0.00229   0.00542
   D103      -3.13155   0.00017   0.00000  -0.00326  -0.00328  -3.13483
   D104      -3.13363   0.00004   0.00000   0.00252   0.00251  -3.13112
   D105       0.01488   0.00005   0.00000  -0.00304  -0.00306   0.01182
         Item               Value     Threshold  Converged?
 Maximum Force            0.006136     0.000450     NO 
 RMS     Force            0.000953     0.000300     NO 
 Maximum Displacement     0.507163     0.001800     NO 
 RMS     Displacement     0.155587     0.001200     NO 
 Predicted change in Energy=-4.842536D-04
 GradGradGradGradGradGradGradGradGradGradGradGradGradGradGradGradGradGrad

                          Input orientation:                          
 ---------------------------------------------------------------------
 Center     Atomic      Atomic             Coordinates (Angstroms)
 Number     Number       Type             X           Y           Z
 ---------------------------------------------------------------------
      1         25           0        1.923842    3.336680    5.978560
      2          7           0        3.463003    2.824593    4.823630
      3          7           0        0.802640    2.251287    4.609514
      4          7           0        0.057755    3.853154    6.924880
      5          7           0       -1.994319    3.616177    7.722730
      6          7           0        3.335256    4.315785    7.421968
      7          8           0       -2.579370    1.820751    5.606363
      8          8           0        2.182280    1.506816    7.190428
      9          6           0        4.770535    2.993977    5.059775
     10          1           0        5.023394    3.603787    5.919050
     11          6           0        5.756407    2.426765    4.265377
     12          1           0        6.801494    2.593626    4.490955
     13          6           0        5.360406    1.638626    3.191102
     14          1           0        6.096079    1.163427    2.553694
     15          6           0        4.004426    1.454167    2.945695
     16          1           0        3.689817    0.819405    2.129150
     17          6           0        3.068793    2.069884    3.775527
     18          6           0        1.604234    1.912172    3.576577
     19          6           0        1.081743    1.430267    2.375051
     20          1           0        1.732186    1.210329    1.540186
     21          6           0       -0.288554    1.253769    2.250935
     22          1           0       -0.712729    0.885642    1.324883
     23          6           0       -1.105029    1.552366    3.331820
     24          1           0       -2.174752    1.402815    3.299385
     25          6           0       -0.523706    2.061329    4.492851
     26          6           0       -1.481851    2.346202    5.631040
     27          6           0       -1.121119    3.246433    6.733432
     28          6           0       -1.334014    4.476255    8.549537
     29          1           0       -1.811283    4.917545    9.408543
     30          6           0       -0.059401    4.614962    8.050032
     31          1           0        0.757581    5.205262    8.430517
     32          6           0       -3.395602    3.211462    7.910948
     33          1           0       -3.770167    3.729258    8.790262
     34          1           0       -3.457259    2.136220    8.053011
     35          1           0       -3.982827    3.485143    7.038474
     36          6           0        4.042395    4.900822    8.116882
     37          6           0        4.931477    5.639413    8.990384
     38          1           0        5.218000    5.019987    9.842005
     39          1           0        4.431915    6.538647    9.355459
     40          1           0        5.830519    5.931594    8.444740
     41          8           0        1.778157    5.230293    4.850132
     42          1           0        2.480236    1.457568    8.104417
     43          1           0        2.022629    0.610013    6.879237
     44          1           0        2.387157    5.568762    4.185812
     45          1           0        1.051649    5.855503    4.940765
 ---------------------------------------------------------------------
                    Distance matrix (angstroms):
                    1          2          3          4          5
     1  Mn   0.000000
     2  N    1.991259   0.000000
     3  N    2.075924   2.729846   0.000000
     4  N    2.155121   4.131453   2.912344   0.000000
     5  N    4.297934   6.230068   4.402047   2.214437   0.000000
     6  N    2.243694   2.998555   4.311171   3.347109   5.383705
     7  O    4.766077   6.175001   3.552050   3.581002   2.836344
     8  O    2.209936   2.996418   3.019729   3.176385   4.709217
     9  C    3.010859   1.339438   4.061836   5.140729   7.296691
    10  H    3.111608   2.059589   4.621570   5.072617   7.245806
    11  C    4.295520   2.393661   4.968806   6.448424   8.569815
    12  H    5.153308   3.362966   6.009785   7.279315   9.426362
    13  C    4.739545   2.769802   4.812534   6.852981   8.862186
    14  H    5.818960   3.852943   5.781898   7.924851   9.909059
    15  C    4.131701   2.387016   3.695285   6.096332   7.967389
    16  H    4.926793   3.366369   4.066729   6.737546   8.451004
    17  C    2.787300   1.350373   2.421548   4.707954   6.603525
    18  C    2.810853   2.417163   1.350745   4.167750   5.748374
    19  C    4.162790   3.689185   2.396831   5.255462   6.545077
    20  H    4.925167   4.047541   3.371710   6.227614   7.609126
    21  C    4.809200   4.812528   2.783638   5.359337   6.199286
    22  H    5.883519   5.782517   3.866539   6.384335   7.073241
    23  C    4.400349   4.971014   2.400040   4.422191   4.932570
    24  H    5.264626   6.010746   3.361726   4.912480   4.949496
    25  C    3.134381   4.072571   1.344949   3.076280   3.874580
    26  C    3.563785   5.033126   2.504281   2.513029   2.500125
    27  C    3.138434   4.983922   3.033512   1.339592   1.370364
    28  C    4.303741   6.294581   5.003954   2.228181   1.363579
    29  H    5.311787   7.295202   6.080477   3.285546   2.137528
    30  C    3.139786   5.101218   4.262304   1.363834   2.201955
    31  H    3.296036   5.098679   4.829913   2.141237   3.255627
    32  C    5.660944   7.531378   5.426475   3.648256   1.470651
    33  H    6.362510   8.298876   6.369742   4.260046   2.075102
    34  H    5.890730   7.667645   5.478836   4.071346   2.107024
    35  H    6.002850   7.796297   5.506627   4.058897   2.107022
    36  C    3.392231   3.935979   5.460557   4.289037   6.184463
    37  C    4.839373   5.238460   6.907874   5.586609   7.325782
    38  H    5.348944   5.751857   7.385125   6.041461   7.647193
    39  H    5.286442   5.938894   7.353712   5.679160   7.245903
    40  H    5.298844   5.326446   7.316638   6.320972   8.192102
    41  O    2.209150   2.937142   3.143884   3.026694   5.008869
    42  H    2.891350   3.687567   3.957104   3.605351   4.982662
    43  H    2.873272   3.347321   3.055127   3.792199   5.087669
    44  H    2.900137   3.015746   3.700791   3.983958   5.959841
    45  H    2.860456   3.874890   3.627962   2.988970   4.693808
                    6          7          8          9         10
     6  N    0.000000
     7  O    6.671163   0.000000
     8  O    3.045205   5.028034   0.000000
     9  C    3.063847   7.462996   3.667477   0.000000
    10  H    2.369707   7.815306   3.753081   1.083586   0.000000
    11  C    4.403911   8.464671   4.709205   1.387350   2.158083
    12  H    4.855046   9.478506   5.459437   2.146773   2.494298
    13  C    5.400800   8.301006   5.110036   2.382617   3.378925
    14  H    6.423364   9.220319   6.077421   3.374674   4.293208
    15  C    5.354780   7.110549   4.619605   2.725302   3.807886
    16  H    6.353291   7.238536   5.325573   3.805952   4.888204
    17  C    4.290875   5.942708   3.572744   2.323610   3.281465
    18  C    4.853949   4.650907   3.682169   3.660005   4.476538
    19  C    6.235055   4.898735   4.940131   4.822874   5.728938
    20  H    6.841714   5.957846   5.675890   4.980007   5.977888
    21  C    7.017658   4.102219   5.528801   6.042539   6.869821
    22  H    8.082482   4.763386   6.570506   6.961370   7.835674
    23  C    6.639422   2.723832   5.069254   6.291766   6.961296
    24  H    7.472702   2.379188   5.842496   7.339467   7.969958
    25  C    5.343584   2.350221   3.860928   5.405573   5.931571
    26  C    5.503745   1.217068   4.069658   6.311758   6.631944
    27  C    4.634315   2.330096   3.761324   6.129963   6.208540
    28  C    4.806168   4.155104   4.798861   7.186175   6.935222
    29  H    5.549366   4.963533   5.701022   8.119866   7.785585
    30  C    3.465208   4.486577   3.927419   5.907411   5.603424
    31  H    2.907361   5.528653   4.152841   5.688188   5.202821
    32  C    6.838353   2.812725   5.876881   8.652298   8.660315
    33  H    7.259703   3.898411   6.552125   9.348837   9.251287
    34  H    7.161493   2.618453   5.739738   8.797261   8.867300
    35  H    7.375051   2.605923   6.476528   8.987649   9.076299
    36  C    1.151182   7.722520   3.979651   3.675888   2.734068
    37  C    2.599970   9.080011   5.279800   4.740667   3.685827
    38  H    3.145982   9.432643   5.346852   5.212932   4.175293
    39  H    3.143591   9.245127   5.921785   5.579628   4.557649
    40  H    3.143762   9.781699   5.870401   4.605557   3.528350
    41  O    3.142487   5.584344   4.416399   3.741576   3.784134
    42  H    3.060425   5.654360   0.962590   4.108025   3.981173
    43  H    3.968664   4.925900   0.962592   4.067519   4.346174
    44  H    3.597437   6.382158   5.056589   3.615774   3.716852
    45  H    3.707016   5.468688   5.024977   4.693891   4.669264
                   11         12         13         14         15
    11  C    0.000000
    12  H    1.082098   0.000000
    13  C    1.389981   2.162956   0.000000
    14  H    2.154359   2.509196   1.083198   0.000000
    15  C    2.399363   3.392608   1.390299   2.147838   0.000000
    16  H    3.379033   4.290515   2.142366   2.467526   1.081039
    17  C    2.755101   3.836561   2.403960   3.388067   1.393964
    18  C    4.240258   5.320900   3.785795   4.667288   2.523629
    19  C    5.139924   6.208543   4.360769   5.024607   2.977966
    20  H    5.010064   6.026478   4.009108   4.480286   2.682907
    21  C    6.478846   7.555243   5.739580   6.392446   4.353450
    22  H    7.271264   8.330953   6.397869   6.924378   5.020140
    23  C    6.979642   8.058593   6.467541   7.253462   5.124965
    24  H    8.055116   9.132955   7.539625   8.307828   6.189505
    25  C    6.294847   7.344515   6.041192   6.956157   4.823517
    26  C    7.366404   8.365096   7.298661   8.264022   6.173010
    27  C    7.352790   8.259702   7.559320   8.596341   6.620452
    28  C    8.533962   9.284551   9.032178  10.106001   8.308731
    29  H    9.482936  10.186423  10.041963  11.117947   9.358732
    30  C    7.275674   7.989037   7.863974   8.944985   7.249798
    31  H    7.075075   7.672657   7.833158   8.909155   7.395673
    32  C    9.882570  10.773061  10.070672  11.089933   9.083074
    33  H   10.626697  11.468816  10.912777  11.950778   9.988959
    34  H    9.966053  10.869199  10.081517  11.065943   9.067889
    35  H   10.181498  11.116935  10.271704  11.273330   9.201734
    36  C    4.888035   5.107165   6.053296   7.009623   6.214664
    37  C    5.772981   5.746185   7.058467   7.926016   7.410397
    38  H    6.173610   6.085098   7.462466   8.292380   7.857921
    39  H    6.676135   6.696379   7.929161   8.827596   8.192665
    40  H    5.454942   5.264717   6.800831   7.583559   7.322668
    41  O    4.901855   5.684623   5.337130   6.360620   4.779360
    42  H    5.139150   5.746391   5.698143   6.631091   5.379180
    43  H    4.906520   5.698786   5.079482   5.967377   4.484737
    44  H    4.607637   5.332065   5.027487   5.985557   4.591660
    45  H    5.860643   6.625926   6.277640   7.291088   5.663123
                   16         17         18         19         20
    16  H    0.000000
    17  C    2.158685   0.000000
    18  C    2.763845   1.486401   0.000000
    19  C    2.689920   2.513724   1.396028   0.000000
    20  H    2.081351   2.742645   2.157741   1.080947   0.000000
    21  C    4.003866   3.776533   2.402804   1.387181   2.142531
    22  H    4.475896   4.659184   3.390016   2.149325   2.475759
    23  C    4.997419   4.229124   2.743988   2.390039   3.372940
    24  H    6.008576   5.307208   3.823221   3.385249   4.289055
    25  C    4.988310   3.663424   2.321623   2.731444   3.812018
    26  C    6.429658   4.922159   3.732710   4.244105   5.324973
    27  C    7.087664   5.262019   4.378760   5.210236   6.265531
    28  C    8.934920   6.925786   6.319665   7.296452   8.318586
    29  H   10.002320   7.978420   7.396611   8.366644   9.392053
    30  C    7.969926   5.876599   5.484938   6.606807   7.561706
    31  H    8.218331   6.069697   5.926381   7.143132   8.024089
    32  C    9.452739   7.758435   6.743388   7.339307   8.419343
    33  H   10.415806   8.641324   7.705096   8.365485   9.443755
    34  H    9.375864   7.803245   6.760723   7.303434   8.378813
    35  H    9.490895   7.897793   6.758271   7.184699   8.250292
    36  C    7.255012   5.273469   5.957435   7.333406   7.887315
    37  C    8.476481   6.588313   7.366965   8.734987   9.238924
    38  H    8.914502   7.079855   7.872319   9.260136   9.776738
    39  H    9.245538   7.277609   7.924363   9.276060   9.836565
    40  H    8.402604   6.658940   7.597121   8.924906   9.314481
    41  O    5.523958   3.578925   3.558387   4.588160   5.207492
    42  H    6.129776   4.411420   4.634154   5.897641   6.611342
    43  H    5.038520   3.585903   3.574666   4.673946   5.380539
    44  H    5.336962   3.588190   3.788770   4.702138   5.140454
    45  H    6.342506   4.444948   4.209064   5.115321   5.796957
                   21         22         23         24         25
    21  C    0.000000
    22  H    1.083058   0.000000
    23  C    1.387120   2.150864   0.000000
    24  H    2.163147   2.510704   1.080613   0.000000
    25  C    2.394501   3.384375   1.394623   2.141018   0.000000
    26  C    3.747330   4.611700   2.461420   2.608967   1.514817
    27  C    4.975606   5.915447   3.800143   4.037543   2.604146
    28  C    7.151908   8.091608   5.985494   6.141415   4.790112
    29  H    8.183722   9.099924   6.982105   7.057425   5.829224
    30  C    6.706687   7.717661   5.721394   6.112384   4.403425
    31  H    7.409178   8.444581   6.542910   7.027496   5.199156
    32  C    6.747003   7.482211   5.382168   5.101783   4.610203
    33  H    7.811048   8.553710   6.452629   6.173121   5.638195
    34  H    6.669595   7.373201   5.306932   4.977918   4.613684
    35  H    6.445712   7.077857   5.075099   4.646075   4.524706
    36  C    8.152757   9.212173   7.784918   8.607976   6.484258
    37  C    9.586593  10.640268   9.228364  10.041650   7.923983
    38  H   10.105982  11.171737   9.715328  10.513924   8.386554
    39  H   10.034292  11.086657   9.581491  10.329610   8.261326
    40  H    9.883740  10.907249   9.665475  10.538922   8.424521
    41  O    5.180720   6.124368   4.913774   5.716633   3.933008
    42  H    6.478501   7.515597   5.969991   6.690310   4.736201
    43  H    5.213172   6.197500   4.822286   5.573319   3.779547
    44  H    5.433447   6.302842   5.390371   6.241144   4.568313
    45  H    5.496116   6.394306   5.075131   5.738486   4.132569
                   26         27         28         29         30
    26  C    0.000000
    27  C    1.468268   0.000000
    28  C    3.616159   2.203639   0.000000
    29  H    4.581469   3.228801   1.077225   0.000000
    30  C    3.608623   2.175672   1.376003   2.237454   0.000000
    31  H    4.585450   3.201035   2.218195   2.763762   1.077350
    32  C    3.099853   2.561452   2.501528   2.768317   3.622070
    33  H    4.138830   3.388381   2.559452   2.373083   3.886155
    34  H    3.132454   2.903689   3.198510   3.504635   4.205901
    35  H    3.087545   2.887803   3.206529   3.519177   4.206307
    36  C    6.574405   5.595786   5.410474   5.994516   4.112289
    37  C    7.953692   6.888694   6.387775   6.794172   5.180987
    38  H    8.352806   7.279640   6.700374   7.043381   5.588039
    39  H    8.149879   6.967775   6.176480   6.450451   5.057334
    40  H    8.616421   7.646171   7.311602   7.768806   6.048179
    41  O    4.422155   3.986016   4.892830   5.810422   3.740937
    42  H    4.754514   4.248459   4.884579   5.664744   4.052388
    43  H    4.105330   4.105500   5.385609   6.296912   4.663178
    44  H    5.238588   4.918494   5.838046   6.732600   4.671999
    45  H    4.382956   3.839508   4.540590   5.388617   3.527168
                   31         32         33         34         35
    31  H    0.000000
    32  C    4.636175   0.000000
    33  H    4.775826   1.087017   0.000000
    34  H    5.227466   1.086337   1.783037   0.000000
    35  H    5.231450   1.086714   1.781454   1.767796   0.000000
    36  C    3.313767   7.630213   7.928564   7.993242   8.220177
    37  C    4.233597   8.740731   8.911080   9.139033   9.376335
    38  H    4.682090   9.010765   9.141078   9.315403   9.740163
    39  H    4.016735   8.627096   8.688283   9.127803   9.246632
    40  H    5.124691   9.633554   9.856107  10.040972  10.210998
    41  O    3.723085   6.341297   6.968618   6.873231   6.404946
    42  H    4.137522   6.135066   6.685693   5.976375   6.857002
    43  H    5.012298   6.098294   6.851146   5.808290   6.660123
    44  H    4.561268   7.271437   7.905528   7.803510   7.283944
    45  H    3.561974   5.965818   6.526060   6.621888   5.946843
                   36         37         38         39         40
    36  C    0.000000
    37  C    1.448789   0.000000
    38  H    2.091004   1.091348   0.000000
    39  H    2.090040   1.091542   1.777916   0.000000
    40  H    2.089825   1.091500   1.777232   1.775955   0.000000
    41  O    3.988356   5.220393   6.065934   5.390009   5.462113
    42  H    3.781071   4.927611   4.817198   5.584938   5.599744
    43  H    4.901251   6.181683   6.199698   6.861854   6.728302
    44  H    4.317322   5.437138   6.348807   5.643311   5.488794
    45  H    4.465837   5.612413   6.486812   5.602000   5.926317
                   41         42         43         44         45
    41  O    0.000000
    42  H    5.031575   0.000000
    43  H    5.052131   1.558467   0.000000
    44  H    0.962685   5.680321   5.654786   0.000000
    45  H    0.962765   5.602802   5.675883   1.560690   0.000000
 Stoichiometry    C17H19MnN5O3(2+,6)
 Framework group  C1[X(C17H19MnN5O3)]
 Deg. of freedom   129
 Full point group                 C1      NOp   1
 Largest Abelian subgroup         C1      NOp   1
 Largest concise Abelian subgroup C1      NOp   1
                         Standard orientation:                         
 ---------------------------------------------------------------------
 Center     Atomic      Atomic             Coordinates (Angstroms)
 Number     Number       Type             X           Y           Z
 ---------------------------------------------------------------------
      1         25           0       -0.404770    0.584826    0.058333
      2          7           0       -2.250544   -0.161326    0.019752
      3          7           0        0.178826   -1.405336   -0.031834
      4          7           0        1.686338    1.070823    0.247077
      5          7           0        3.870708    0.990965   -0.107716
      6          7           0       -1.245733    2.663640   -0.015671
      7          8           0        3.677684   -1.813023   -0.488821
      8          8           0       -0.361514    0.678805   -2.149180
      9          6           0       -3.409208    0.496566   -0.117250
     10          1           0       -3.351208    1.577381   -0.065935
     11          6           0       -4.620230   -0.149863   -0.317989
     12          1           0       -5.533300    0.421936   -0.419409
     13          6           0       -4.618217   -1.537750   -0.394233
     14          1           0       -5.538362   -2.082993   -0.565586
     15          6           0       -3.417210   -2.225015   -0.259392
     16          1           0       -3.404512   -3.302497   -0.346091
     17          6           0       -2.240428   -1.510269   -0.041541
     18          6           0       -0.920596   -2.177883    0.105844
     19          6           0       -0.823270   -3.545066    0.370859
     20          1           0       -1.711647   -4.140509    0.527961
     21          6           0        0.429550   -4.135016    0.452548
     22          1           0        0.525101   -5.193272    0.662257
     23          6           0        1.556065   -3.349435    0.257790
     24          1           0        2.553611   -3.764391    0.278744
     25          6           0        1.391608   -1.983543    0.029175
     26          6           0        2.669750   -1.200318   -0.188963
     27          6           0        2.715460    0.258292   -0.027162
     28          6           0        3.544236    2.294604    0.123128
     29          1           0        4.286669    3.075117    0.121003
     30          6           0        2.185806    2.336627    0.338271
     31          1           0        1.558227    3.187081    0.546972
     32          6           0        5.239191    0.523703   -0.375548
     33          1           0        5.894258    1.390241   -0.335477
     34          1           0        5.289368    0.059432   -1.356396
     35          1           0        5.537587   -0.204497    0.373873
     36          6           0       -1.671255    3.731727    0.042138
     37          6           0       -2.206180    5.076035    0.117506
     38          1           0       -2.242693    5.519901   -0.878833
     39          1           0       -1.574262    5.692369    0.759594
     40          1           0       -3.215135    5.051828    0.533194
     41          8           0       -0.525857    0.623803    2.263818
     42          1           0       -0.361502    1.473179   -2.692823
     43          1           0       -0.351022   -0.084672   -2.735334
     44          1           0       -1.294368    0.444167    2.815075
     45          1           0        0.222361    0.811135    2.840005
 ---------------------------------------------------------------------
 Rotational constants (GHZ):           0.2549101           0.1842628           0.1174050
 Standard basis: 6-311G(d) (5D, 7F)
 There are   584 symmetry adapted cartesian basis functions of A   symmetry.
 There are   553 symmetry adapted basis functions of A   symmetry.
   553 basis functions,   976 primitive gaussians,   584 cartesian basis functions
   104 alpha electrons       99 beta electrons
       nuclear repulsion energy      2894.1298932441 Hartrees.
 NAtoms=   45 NActive=   45 NUniq=   45 SFac= 1.00D+00 NAtFMM=   60 NAOKFM=F Big=F
 Integral buffers will be    131072 words long.
 Raffenetti 2 integral format.
 Two-electron integral symmetry is turned on.
 Nuclear repulsion after empirical dispersion term =     2894.0195764667 Hartrees.
 ------------------------------------------------------------------------------
 Polarizable Continuum Model (PCM)
 =================================
 Model                : PCM.
 Atomic radii         : UFF (Universal Force Field).
 Polarization charges : Total charges.
 Charge compensation  : None.
 Solution method      : On-the-fly selection.
 Cavity type          : SAS (Solvent Accessible Surface) (Alpha=1.000).
 Cavity algorithm     : GePol (No added spheres)
                        Default sphere list used, NSphG=   45.
                        Lebedev-Laikov grids with approx.  5.0 points / Ang**2.
                        Smoothing algorithm: York/Karplus (Gamma=1.0000).
                        Polarization charges: spherical gaussians, with
                                              point-specific exponents (IZeta= 3).
                        Self-potential: point-specific (ISelfS= 7).
                        Self-field    : sphere-specific E.n sum rule (ISelfD= 2).
 1st derivatives      : Analytical E(r).r(x)/FMM algorithm (CHGder, D1EAlg=3).
                        Cavity 1st derivative terms included.
 Solvent              : Acetonitrile, Eps=  35.688000 Eps(inf)=   1.806874
                        RSolv=   2.155000 Ang.
 ------------------------------------------------------------------------------
 One-electron integrals computed using PRISM.
 NBasis=   553 RedAO= T EigKep=  2.33D-04  NBF=   553
 NBsUse=   553 1.00D-06 EigRej= -1.00D+00 NBFU=   553
 Initial guess from the checkpoint file:  "1.chk"
 B after Tr=     0.000000    0.000000   -0.000000
         Rot=    0.998738   -0.000674    0.001224   -0.050208 Ang=  -5.76 deg.
 Initial guess <Sx>= 0.0000 <Sy>= 0.0000 <Sz>= 2.5000 <S**2>= 8.7529 S= 2.5005
 ExpMin= 3.96D-02 ExpMax= 2.44D+05 ExpMxC= 8.22D+03 IAcc=3 IRadAn=         5 AccDes= 0.00D+00
 Harris functional with IExCor=  402 and IRadAn=       5 diagonalized for initial guess.
 HarFok:  IExCor=  402 AccDes= 0.00D+00 IRadAn=         5 IDoV= 1 UseB2=F ITyADJ=14
 ICtDFT=  3500011 ScaDFX=  1.000000  1.000000  1.000000  1.000000
 FoFCou: FMM=F IPFlag=           0 FMFlag=      100000 FMFlg1=           0
         NFxFlg=           0 DoJE=T BraDBF=F KetDBF=T FulRan=T
         wScrn=  0.000000 ICntrl=       500 IOpCl=  0 I1Cent=   200000004 NGrid=           0
         NMat0=    1 NMatS0=      1 NMatT0=    0 NMatD0=    1 NMtDS0=    0 NMtDT0=    0
 Petite list used in FoFCou.
 Requested convergence on RMS density matrix=1.00D-08 within  32 cycles.
 Requested convergence on MAX density matrix=1.00D-06.
 Requested convergence on             energy=1.00D-06.
 No special actions if energy rises.
 Inv3:  Mode=1 IEnd=   124575408.
 Iteration    1 A*A^-1 deviation from unit magnitude is 3.44D-15 for   2896.
 Iteration    1 A*A^-1 deviation from orthogonality  is 2.11D-15 for   5273   1970.
 Iteration    1 A^-1*A deviation from unit magnitude is 3.44D-15 for   2896.
 Iteration    1 A^-1*A deviation from orthogonality  is 2.53D-15 for   4390    764.
 Error on total polarization charges = -0.00036
 SCF Done:  E(UB3LYP) =  -2309.82284840     A.U. after   16 cycles
            NFock= 16  Conv=0.44D-08     -V/T= 2.0021
 <Sx>= 0.0000 <Sy>= 0.0000 <Sz>= 2.5000 <S**2>= 8.7547 S= 2.5008
 <L.S>=  0.00000000000    
 Annihilation of the first spin contaminant:
 S**2 before annihilation     8.7547,   after     8.7500
 QCSCF skips out because SCF is already converged.
 D1PCM: PCM CHGder 1st derivatives, ID1Alg=3 FixD1E=F DoIter=F DoCFld=F I1PDM=0.
 Calling FoFJK, ICntrl=      2127 FMM=F ISym2X=0 I1Cent= 0 IOpClX= 1 NMat=1 NMatS=1 NMatT=0.
 ***** Axes restored to original set *****
 -------------------------------------------------------------------
 Center     Atomic                   Forces (Hartrees/Bohr)
 Number     Number              X              Y              Z
 -------------------------------------------------------------------
      1       25          -0.015997880    0.023302124    0.040058162
      2        7           0.024791389   -0.009931098   -0.023153356
      3        7          -0.008702789   -0.013312053   -0.016171340
      4        7           0.000651521    0.003491698    0.003408327
      5        7           0.000151822    0.000234181    0.000559291
      6        7          -0.000664946    0.003167194    0.006599667
      7        8          -0.000657778    0.001356687   -0.001020859
      8        8          -0.000097680   -0.002411863    0.002817904
      9        6           0.003898348    0.000176764   -0.000250533
     10        1          -0.000297351   -0.001389965   -0.002415030
     11        6          -0.001287801   -0.000116217    0.000228431
     12        1          -0.000064287    0.000056950   -0.000076049
     13        6           0.000465444   -0.000336411   -0.000534763
     14        1          -0.000030805   -0.000020612   -0.000032156
     15        6          -0.000182588   -0.000330908   -0.000228736
     16        1           0.000213435    0.000065477    0.000122258
     17        6           0.002604663   -0.003963410   -0.005900693
     18        6           0.000948984   -0.002838117   -0.006711980
     19        6           0.000044408    0.000270847   -0.000158644
     20        1          -0.000253567   -0.000003574    0.000063277
     21        6           0.000163300   -0.000211442   -0.000429759
     22        1           0.000092780   -0.000066923   -0.000022283
     23        6           0.001298591    0.000411166    0.000552312
     24        1          -0.000133294    0.000158328    0.000429340
     25        6          -0.004074582    0.000942258    0.000406551
     26        6           0.001011648   -0.001751820    0.003818890
     27        6          -0.000391193    0.000364971   -0.001456494
     28        6          -0.000218201   -0.000091657    0.000304285
     29        1          -0.000178570   -0.000091774    0.000046702
     30        6          -0.001425599   -0.000750352   -0.001040258
     31        1          -0.000076973    0.000015778   -0.000018065
     32        6           0.000659765   -0.000114534   -0.000680374
     33        1          -0.000330960   -0.000251610   -0.000077033
     34        1           0.000059572   -0.000287774    0.000094616
     35        1          -0.000001791    0.000085361   -0.000177436
     36        6          -0.000972531    0.000873424    0.001386834
     37        6           0.000245859   -0.000074672   -0.000209725
     38        1           0.000035479    0.000054854    0.000027071
     39        1           0.000096171    0.000017477   -0.000028241
     40        1           0.000106696    0.000219756    0.000200710
     41        8          -0.001442563    0.002790935   -0.001091244
     42        1           0.000045828   -0.000388722    0.000182230
     43        1          -0.000132747   -0.000195129    0.000611507
     44        1           0.000131145    0.000398879    0.000322301
     45        1          -0.000100373    0.000475528   -0.000355614
 -------------------------------------------------------------------
 Cartesian Forces:  Max     0.040058162 RMS     0.005749725

 GradGradGradGradGradGradGradGradGradGradGradGradGradGradGradGradGradGrad
 Berny optimization.
 Using GEDIIS/GDIIS optimizer.
 FormGI is forming the generalized inverse of G from B-inverse, IUseBI=4.
 Internal  Forces:  Max     0.300816214 RMS     0.039084829
 Search for a local minimum.
 Step number   2 out of a maximum of  241
 All quantities printed in internal units (Hartrees-Bohrs-Radians)
 Mixed Optimization -- RFO/linear search
 Update second derivatives using D2CorX and points    2    1
 DE=  1.45D-02 DEPred=-4.84D-04 R=-2.99D+01
 Trust test=-2.99D+01 RLast= 1.50D-01 DXMaxT set to 1.50D-01
 ITU= -1  0
 Use linear search instead of GDIIS.
     Eigenvalues ---    0.00230   0.00230   0.00230   0.00230   0.00230
     Eigenvalues ---    0.00231   0.00556   0.00739   0.00877   0.00919
     Eigenvalues ---    0.01083   0.01132   0.01178   0.01430   0.01566
     Eigenvalues ---    0.01638   0.01735   0.01743   0.01871   0.02171
     Eigenvalues ---    0.02172   0.02183   0.02191   0.02199   0.02209
     Eigenvalues ---    0.02211   0.02221   0.02230   0.02235   0.02258
     Eigenvalues ---    0.02278   0.02316   0.02325   0.02344   0.02378
     Eigenvalues ---    0.02388   0.03581   0.04242   0.04285   0.05145
     Eigenvalues ---    0.07407   0.07438   0.07688   0.07697   0.08058
     Eigenvalues ---    0.08449   0.08769   0.08808   0.09600   0.11705
     Eigenvalues ---    0.15405   0.15965   0.15988   0.15996   0.15997
     Eigenvalues ---    0.15998   0.15999   0.16000   0.16000   0.16000
     Eigenvalues ---    0.16000   0.16000   0.16000   0.16000   0.16000
     Eigenvalues ---    0.16000   0.16000   0.16000   0.16000   0.16126
     Eigenvalues ---    0.19941   0.22009   0.22100   0.22426   0.22811
     Eigenvalues ---    0.23522   0.24225   0.24420   0.24666   0.24888
     Eigenvalues ---    0.24991   0.24994   0.24997   0.24998   0.24999
     Eigenvalues ---    0.30143   0.33280   0.34588   0.34602   0.34619
     Eigenvalues ---    0.34923   0.35119   0.35166   0.35211   0.35478
     Eigenvalues ---    0.35534   0.35563   0.35581   0.35694   0.35831
     Eigenvalues ---    0.35842   0.35864   0.36286   0.36297   0.38242
     Eigenvalues ---    0.42539   0.42845   0.44160   0.44601   0.44850
     Eigenvalues ---    0.45770   0.46112   0.46742   0.47338   0.47536
     Eigenvalues ---    0.50745   0.52042   0.52490   0.53327   0.54711
     Eigenvalues ---    0.54861   0.54904   0.54906   0.54919   0.55238
     Eigenvalues ---    0.55963   0.96490   1.33332  10.71147
 RFO step:  Lambda=-1.18523232D-03 EMin= 2.29958341D-03
 Quartic linear search produced a step of -0.96085.
 Iteration  1 RMS(Cart)=  0.14797609 RMS(Int)=  0.00133617
 Iteration  2 RMS(Cart)=  0.00547145 RMS(Int)=  0.00004141
 Iteration  3 RMS(Cart)=  0.00001003 RMS(Int)=  0.00004137
 Iteration  4 RMS(Cart)=  0.00000000 RMS(Int)=  0.00004137
 Variable       Old X    -DE/DX   Delta X   Delta X   Delta X     New X
                                 (Linear)    (Quad)   (Total)
    R1        4.07259  -0.04518   0.00462  -0.02494  -0.02032   4.05227
    R2        4.23997   0.00627   0.00751  -0.00996  -0.00245   4.23751
    R3        4.17617   0.00444  -0.00255   0.00621   0.00365   4.17983
    R4        4.17469   0.00381  -0.00257   0.00596   0.00339   4.17808
    R5        2.53117   0.00309   0.00052  -0.00059  -0.00007   2.53110
    R6        2.55184  -0.01238   0.00081  -0.00209  -0.00128   2.55055
    R7        2.55254   0.07970   0.00372   0.00016   0.00389   2.55642
    R8        2.54158   0.04830   0.00232   0.00001   0.00234   2.54392
    R9        2.53146   0.03411   0.00367  -0.00304   0.00063   2.53209
   R10        2.57727   0.00231  -0.00222   0.00358   0.00136   2.57863
   R11        2.58961   0.01506   0.00084   0.00001   0.00085   2.59046
   R12        2.57679  -0.02052  -0.00283   0.00264  -0.00019   2.57660
   R13        2.77913  -0.00032   0.00244  -0.00380  -0.00136   2.77777
   R14        2.17542   0.00108   0.00078  -0.00115  -0.00036   2.17505
   R15        2.29992   0.00003   0.00066  -0.00099  -0.00033   2.29959
   R16        1.81903   0.00021   0.00001  -0.00000   0.00001   1.81904
   R17        1.81904   0.00001   0.00011  -0.00017  -0.00006   1.81898
   R18        2.04768  -0.00276   0.00044  -0.00097  -0.00053   2.04715
   R19        2.62171  -0.00521   0.00132  -0.00241  -0.00110   2.62062
   R20        2.04487  -0.00007   0.00070  -0.00109  -0.00039   2.04448
   R21        2.62668  -0.00592   0.00119  -0.00228  -0.00109   2.62559
   R22        2.04695   0.00001   0.00070  -0.00108  -0.00038   2.04657
   R23        2.62728  -0.00124   0.00170  -0.00271  -0.00100   2.62628
   R24        2.04287  -0.00019   0.00055  -0.00086  -0.00032   2.04255
   R25        2.63421   0.00541   0.00309  -0.00431  -0.00121   2.63300
   R26        2.80889   0.02368   0.00560  -0.00599  -0.00039   2.80850
   R27        2.63811  -0.00800   0.00227  -0.00410  -0.00183   2.63628
   R28        2.04269  -0.00020   0.00055  -0.00088  -0.00032   2.04237
   R29        2.62139  -0.03576  -0.00007  -0.00304  -0.00312   2.61827
   R30        2.04668   0.00001   0.00069  -0.00106  -0.00037   2.04631
   R31        2.62128  -0.02626   0.00032  -0.00292  -0.00260   2.61867
   R32        2.04206   0.00010   0.00080  -0.00122  -0.00042   2.04164
   R33        2.63546   0.00868   0.00335  -0.00443  -0.00108   2.63437
   R34        2.86259   0.05885   0.00868  -0.00617   0.00251   2.86510
   R35        2.77463   0.05268   0.00862  -0.00769   0.00093   2.77556
   R36        2.03566   0.00008   0.00063  -0.00097  -0.00034   2.03532
   R37        2.60027  -0.02736  -0.00238   0.00127  -0.00111   2.59916
   R38        2.03590  -0.00006   0.00028  -0.00044  -0.00016   2.03574
   R39        2.05417  -0.00007   0.00070  -0.00108  -0.00039   2.05378
   R40        2.05288   0.00029   0.00046  -0.00067  -0.00022   2.05266
   R41        2.05359   0.00017   0.00047  -0.00071  -0.00024   2.05335
   R42        2.73781   0.00040   0.00177  -0.00268  -0.00091   2.73690
   R43        2.06235   0.00000   0.00056  -0.00086  -0.00030   2.06205
   R44        2.06272  -0.00004   0.00056  -0.00087  -0.00031   2.06241
   R45        2.06264   0.00004   0.00057  -0.00087  -0.00030   2.06233
   R46        1.81921   0.00000  -0.00004   0.00006   0.00002   1.81923
   R47        1.81936   0.00035   0.00018  -0.00025  -0.00007   1.81929
    A1        1.72909  -0.01035  -0.00055  -0.00360  -0.00416   1.72493
    A2        1.62973  -0.00080   0.00023  -0.00121  -0.00098   1.62875
    A3        1.53256  -0.00148  -0.00047   0.00003  -0.00040   1.53216
    A4        1.50574  -0.00042  -0.00060   0.00054  -0.00007   1.50567
    A5        1.56683   0.00002   0.00002  -0.00011  -0.00008   1.56675
    A6        2.08574   0.00920   0.00087  -0.00003   0.00084   2.08659
    A7        2.07538  -0.03261   0.00035  -0.00371  -0.00335   2.07204
    A8        2.20273   0.08803   0.01745  -0.01378   0.00369   2.20642
    A9        2.17791  -0.09199  -0.01505   0.00844  -0.00664   2.17127
   A10        1.87056   0.00330  -0.00362   0.00666   0.00304   1.87360
   A11        1.87482   0.03218   0.00106   0.00316   0.00423   1.87905
   A12        2.24630  -0.01802  -0.00200   0.00042  -0.00158   2.24472
   A13        2.16202  -0.01416   0.00091  -0.00355  -0.00264   2.15938
   A14        2.21336   0.00010  -0.00056   0.00093   0.00037   2.21373
   A15        2.18309   0.00049   0.00025  -0.00027  -0.00002   2.18307
   A16        1.88666  -0.00060   0.00030  -0.00060  -0.00031   1.88635
   A17        2.02502  -0.00052  -0.00419   0.00663   0.00244   2.02746
   A18        2.14246   0.00175   0.00117  -0.00153  -0.00036   2.14211
   A19        2.11569  -0.00124   0.00302  -0.00509  -0.00208   2.11361
   A20        2.09890   0.00214   0.00062  -0.00062  -0.00000   2.09890
   A21        2.06226  -0.00426  -0.00122   0.00123   0.00001   2.06227
   A22        2.12199   0.00212   0.00060  -0.00059   0.00000   2.12199
   A23        2.10604   0.00079  -0.00028   0.00059   0.00031   2.10635
   A24        2.08233  -0.00146   0.00027  -0.00067  -0.00040   2.08193
   A25        2.09477   0.00068   0.00001   0.00009   0.00011   2.09488
   A26        2.08871  -0.00523  -0.00218   0.00261   0.00043   2.08914
   A27        2.08398   0.01015   0.00075   0.00050   0.00125   2.08523
   A28        2.11026  -0.00492   0.00140  -0.00305  -0.00165   2.10860
   A29        2.10944  -0.01537  -0.00186   0.00057  -0.00129   2.10814
   A30        2.03848   0.05774  -0.00279   0.01313   0.01033   2.04881
   A31        2.13506  -0.04232   0.00463  -0.01354  -0.00892   2.12615
   A32        2.04399   0.10208  -0.00009   0.01522   0.01509   2.05909
   A33        2.12084   0.00710  -0.00002   0.00164   0.00160   2.12245
   A34        2.11834  -0.10920   0.00011  -0.01690  -0.01682   2.10152
   A35        2.10571  -0.00667   0.00198  -0.00383  -0.00186   2.10385
   A36        2.08362   0.01362   0.00007   0.00133   0.00141   2.08503
   A37        2.09372  -0.00690  -0.00205   0.00257   0.00052   2.09424
   A38        2.10207   0.00261   0.00031   0.00082   0.00112   2.10319
   A39        2.07640  -0.00543  -0.00038  -0.00208  -0.00246   2.07394
   A40        2.10471   0.00281   0.00007   0.00125   0.00132   2.10603
   A41        2.12881  -0.01983  -0.00385   0.00329  -0.00056   2.12825
   A42        2.07364   0.04061   0.00253   0.00193   0.00446   2.07810
   A43        2.08074  -0.02078   0.00132  -0.00522  -0.00390   2.07684
   A44        2.13509  -0.02349  -0.00280   0.00111  -0.00169   2.13341
   A45        2.13179   0.20000   0.00932   0.01519   0.02450   2.15629
   A46        2.01584  -0.17684  -0.00681  -0.01635  -0.02317   1.99267
   A47        2.06458  -0.15060  -0.00993  -0.00757  -0.01726   2.04731
   A48        2.09611  -0.15052  -0.01442  -0.00057  -0.01475   2.08135
   A49        2.12238   0.30082   0.02310   0.00874   0.03207   2.15445
   A50        1.91280  -0.04073  -0.00035  -0.00469  -0.00503   1.90777
   A51        2.21580   0.20046   0.01893   0.00010   0.01903   2.23483
   A52        2.15425  -0.15979  -0.01869   0.00462  -0.01408   2.14017
   A53        2.12629   0.00407   0.00176  -0.00162   0.00014   2.12643
   A54        1.86715  -0.00855  -0.00149  -0.00010  -0.00160   1.86555
   A55        2.28974   0.00446  -0.00027   0.00172   0.00145   2.29119
   A56        1.89943   0.01382   0.00441  -0.00505  -0.00064   1.89879
   A57        2.13208  -0.00688  -0.00513   0.00721   0.00209   2.13417
   A58        2.25168  -0.00694   0.00070  -0.00215  -0.00145   2.25022
   A59        1.87629   0.00068   0.00508  -0.00817  -0.00309   1.87321
   A60        1.92112  -0.00019  -0.00183   0.00298   0.00115   1.92227
   A61        1.92072  -0.00024  -0.00178   0.00290   0.00112   1.92183
   A62        1.92425  -0.00021   0.00023  -0.00062  -0.00038   1.92387
   A63        1.92121  -0.00014   0.00014  -0.00044  -0.00029   1.92091
   A64        1.90032   0.00010  -0.00181   0.00326   0.00145   1.90177
   A65        1.92010   0.00060   0.00022  -0.00032  -0.00012   1.91998
   A66        1.91854   0.00000   0.00018  -0.00036  -0.00026   1.91828
   A67        1.91828  -0.00011   0.00026  -0.00027   0.00009   1.91837
   A68        1.90366   0.00101  -0.00033   0.00043  -0.00009   1.90357
   A69        1.90263  -0.00010  -0.00018   0.00038   0.00035   1.90298
   A70        1.90037  -0.00141  -0.00017   0.00015   0.00003   1.90040
   A71        2.22956  -0.00006  -0.00054   0.00089   0.00035   2.22991
   A72        2.16315   0.00046   0.00018  -0.00014   0.00004   2.16319
   A73        1.89021  -0.00041   0.00032  -0.00057  -0.00025   1.88996
   A74        3.16229  -0.00228  -0.00024  -0.00118  -0.00139   3.16090
   A75        3.14858   0.00249  -0.00040   0.00282   0.00250   3.15108
   A76        3.14215  -0.00079   0.00017  -0.00121  -0.00093   3.14122
   A77        3.07491  -0.00087  -0.00063   0.00022  -0.00041   3.07450
   A78        3.05812  -0.00109   0.00162  -0.00357  -0.00194   3.05617
   A79        3.13972  -0.00078  -0.00016  -0.00070  -0.00085   3.13887
    D1       -2.79736   0.00196   0.00545  -0.01733  -0.01188  -2.80925
    D2        0.04016  -0.00109  -0.00092  -0.01006  -0.01097   0.02919
    D3       -1.28313   0.00089   0.00485  -0.01715  -0.01231  -1.29544
    D4        1.55439  -0.00216  -0.00152  -0.00988  -0.01139   1.54300
    D5        1.92515   0.00176   0.00548  -0.01737  -0.01190   1.91325
    D6       -1.52052  -0.00129  -0.00089  -0.01010  -0.01098  -1.53150
    D7        1.53097  -0.00083   0.00040  -0.00180  -0.00129   1.52968
    D8       -0.57297   0.00009   0.00021   0.00033   0.00049  -0.57248
    D9       -2.64063  -0.00084  -0.00062   0.00134   0.00071  -2.63993
   D10       -0.09640   0.00069   0.00054  -0.00104  -0.00040  -0.09680
   D11       -2.20034   0.00161   0.00035   0.00109   0.00139  -2.19896
   D12        2.01518   0.00069  -0.00049   0.00210   0.00160   2.01678
   D13        3.05555  -0.00076   0.00015  -0.00153  -0.00131   3.05424
   D14        0.95161   0.00016  -0.00004   0.00060   0.00048   0.95209
   D15       -1.11605  -0.00076  -0.00087   0.00161   0.00069  -1.11536
   D16       -1.35395   0.00494  -0.00170   0.01532   0.01363  -1.34032
   D17        1.80271   0.00545  -0.00095   0.00977   0.00881   1.81152
   D18        0.37187  -0.00541  -0.00230   0.01180   0.00951   0.38137
   D19       -2.75466  -0.00491  -0.00155   0.00625   0.00469  -2.74997
   D20        1.77182   0.00002  -0.00037   0.00066   0.00029   1.77211
   D21       -1.34922   0.00045  -0.00131   0.00984   0.00853  -1.34069
   D22       -1.32941  -0.00070   0.00025  -0.00519  -0.00493  -1.33434
   D23        1.83274  -0.00027  -0.00069   0.00399   0.00331   1.83605
   D24       -3.11623  -0.00518   0.00152  -0.01493  -0.01341  -3.12963
   D25       -0.00240  -0.00532   0.00014  -0.00547  -0.00533  -0.00773
   D26        1.43760   0.00516   0.00207  -0.01132  -0.00925   1.42835
   D27       -1.73176   0.00502   0.00069  -0.00187  -0.00118  -1.73294
   D28       -3.13412  -0.00002   0.00089  -0.00171  -0.00082  -3.13494
   D29        0.00383   0.00005  -0.00016   0.00098   0.00083   0.00465
   D30        0.01187  -0.00088   0.00080  -0.00393  -0.00313   0.00875
   D31        3.13229   0.00121  -0.00030   0.00436   0.00410   3.13639
   D32       -3.08530   0.00927   0.00315   0.00916   0.01243  -3.07287
   D33        0.05283   0.00302   0.00432  -0.00560  -0.00132   0.05151
   D34       -0.02411  -0.00095  -0.00143   0.00385   0.00246  -0.02165
   D35        3.08360  -0.01631  -0.01100   0.00142  -0.00969   3.07391
   D36        2.88513  -0.02362  -0.01357   0.01367   0.00014   2.88528
   D37       -0.28363  -0.02921  -0.01814   0.01480  -0.00329  -0.28693
   D38        0.00385  -0.00374  -0.00565   0.00649   0.00083   0.00468
   D39        3.11827  -0.00932  -0.01022   0.00761  -0.00260   3.11567
   D40       -2.89168  -0.00982   0.00640  -0.00773  -0.00125  -2.89293
   D41        0.24867  -0.00951   0.00151  -0.00105   0.00052   0.24920
   D42       -0.00573   0.00421   0.00484  -0.00485  -0.00002  -0.00575
   D43        3.13463   0.00453  -0.00005   0.00183   0.00175   3.13637
   D44       -0.00052   0.00173   0.00433  -0.00566  -0.00134  -0.00185
   D45       -3.11609   0.00041   0.00790  -0.00667   0.00126  -3.11483
   D46        3.13127   0.00131   0.00131  -0.00176  -0.00046   3.13082
   D47        0.01570  -0.00001   0.00489  -0.00277   0.00214   0.01784
   D48        3.13411  -0.00123  -0.00105   0.00103  -0.00001   3.13410
   D49       -0.00300   0.00094  -0.00124   0.00253   0.00129  -0.00171
   D50        0.00174  -0.00079   0.00181  -0.00266  -0.00084   0.00089
   D51       -3.13538   0.00138   0.00162  -0.00116   0.00046  -3.13492
   D52       -3.11557   0.00012   0.00125  -0.00047   0.00079  -3.11479
   D53        1.07131   0.00007  -0.00105   0.00350   0.00245   1.07377
   D54       -1.02319   0.00022   0.00346  -0.00425  -0.00079  -1.02397
   D55        0.01475  -0.00015  -0.00221   0.00405   0.00183   0.01658
   D56       -2.08155  -0.00020  -0.00452   0.00802   0.00350  -2.07805
   D57        2.10714  -0.00004  -0.00000   0.00027   0.00026   2.10740
   D58        3.13710  -0.00000   0.00032  -0.00086  -0.00055   3.13656
   D59       -0.01345   0.00036  -0.00031   0.00131   0.00099  -0.01245
   D60       -0.00832   0.00008  -0.00081   0.00199   0.00119  -0.00712
   D61        3.12432   0.00044  -0.00144   0.00417   0.00273   3.12705
   D62       -3.12476  -0.00044   0.00071  -0.00250  -0.00179  -3.12655
   D63        0.00734  -0.00008   0.00013  -0.00064  -0.00051   0.00683
   D64        0.00774  -0.00008   0.00007  -0.00030  -0.00023   0.00752
   D65        3.13985   0.00029  -0.00051   0.00156   0.00105   3.14090
   D66       -3.11096  -0.00069   0.00155  -0.00460  -0.00304  -3.11400
   D67        0.00747  -0.00056   0.00048  -0.00216  -0.00167   0.00580
   D68        0.02121  -0.00033   0.00098  -0.00276  -0.00178   0.01943
   D69        3.13964  -0.00020  -0.00009  -0.00032  -0.00040   3.13924
   D70       -0.01748   0.00112  -0.00096   0.00453   0.00356  -0.01392
   D71       -3.13671  -0.00234   0.00031  -0.00456  -0.00423  -3.14094
   D72        3.10066   0.00126  -0.00209   0.00708   0.00497   3.10563
   D73       -0.01857  -0.00221  -0.00082  -0.00201  -0.00281  -0.02139
   D74       -0.26848  -0.00775  -0.01217   0.01888   0.00669  -0.26179
   D75        2.87658  -0.00175  -0.01334   0.03357   0.02023   2.89680
   D76        2.85161  -0.00524  -0.01339   0.02748   0.01409   2.86570
   D77       -0.28652   0.00076  -0.01456   0.04217   0.02763  -0.25889
   D78        3.08729   0.00058  -0.00350   0.00968   0.00617   3.09345
   D79       -0.03683  -0.00254  -0.00341   0.00433   0.00093  -0.03589
   D80       -0.05792  -0.00551  -0.00228  -0.00563  -0.00785  -0.06577
   D81        3.10115  -0.00863  -0.00219  -0.01098  -0.01308   3.08807
   D82        3.13621   0.00221   0.00111   0.00118   0.00228   3.13849
   D83       -0.00855  -0.00108  -0.00041  -0.00132  -0.00170  -0.01025
   D84        0.01198  -0.00089   0.00116  -0.00407  -0.00290   0.00908
   D85       -3.13279  -0.00418  -0.00036  -0.00657  -0.00688  -3.13967
   D86       -3.10641   0.00370   0.00212   0.00223   0.00430  -3.10211
   D87        0.03583   0.00407   0.00321  -0.00035   0.00283   0.03866
   D88        0.03201   0.00041   0.00060  -0.00029   0.00031   0.03232
   D89       -3.10894   0.00078   0.00169  -0.00286  -0.00116  -3.11010
   D90       -0.02032  -0.00210  -0.00235  -0.00088  -0.00323  -0.02355
   D91       -3.13013   0.00563   0.00626   0.00085   0.00703  -3.12309
   D92        3.12190  -0.00174  -0.00129  -0.00338  -0.00466   3.11724
   D93        0.01209   0.00599   0.00732  -0.00165   0.00560   0.01770
   D94       -2.78963   0.01040   0.03496  -0.10224  -0.06724  -2.85686
   D95        0.36820   0.03335   0.07473  -0.14576  -0.07105   0.29715
   D96        0.32024  -0.00178   0.02605  -0.10425  -0.07819   0.24205
   D97       -2.80511   0.02117   0.06582  -0.14777  -0.08200  -2.88712
   D98        3.09270   0.00676  -0.00239   0.03043   0.02807   3.12078
   D99       -0.07957   0.00325  -0.00712   0.03155   0.02445  -0.05512
   D100      -0.06541  -0.01649  -0.04270   0.07467   0.03194  -0.03347
   D101       3.04550  -0.02000  -0.04743   0.07579   0.02832   3.07382
   D102       0.00542  -0.00321  -0.00220   0.00137  -0.00081   0.00461
   D103      -3.13483  -0.00356   0.00315  -0.00592  -0.00274  -3.13757
   D104      -3.13112  -0.00075  -0.00241   0.00308   0.00067  -3.13045
   D105       0.01182  -0.00109   0.00294  -0.00421  -0.00126   0.01056
         Item               Value     Threshold  Converged?
 Maximum Force            0.300816     0.000450     NO 
 RMS     Force            0.039085     0.000300     NO 
 Maximum Displacement     0.637895     0.001800     NO 
 RMS     Displacement     0.152070     0.001200     NO 
 Predicted change in Energy=-1.850014D-03
 GradGradGradGradGradGradGradGradGradGradGradGradGradGradGradGradGradGrad

                          Input orientation:                          
 ---------------------------------------------------------------------
 Center     Atomic      Atomic             Coordinates (Angstroms)
 Number     Number       Type             X           Y           Z
 ---------------------------------------------------------------------
      1         25           0        1.969225    3.417702    6.091014
      2          7           0        3.554154    2.806995    4.642085
      3          7           0        0.847567    2.277204    4.551628
      4          7           0        0.076722    3.894770    6.979360
      5          7           0       -1.994500    3.633335    7.707938
      6          7           0        3.312557    4.397450    7.595637
      7          8           0       -2.552580    1.921594    5.557496
      8          8           0        2.212068    1.574317    7.289063
      9          6           0        4.874734    2.959669    4.805656
     10          1           0        5.183983    3.599708    5.623130
     11          6           0        5.808148    2.340730    3.987864
     12          1           0        6.865989    2.495859    4.153395
     13          6           0        5.344040    1.518659    2.968430
     14          1           0        6.037244    1.004183    2.314467
     15          6           0        3.974642    1.352642    2.799199
     16          1           0        3.606652    0.694615    2.024688
     17          6           0        3.093224    2.017830    3.648890
     18          6           0        1.619733    1.877245    3.515353
     19          6           0        1.064665    1.328495    2.359078
     20          1           0        1.693958    1.055666    1.523833
     21          6           0       -0.306787    1.147579    2.281063
     22          1           0       -0.755786    0.725777    1.390518
     23          6           0       -1.091025    1.507810    3.365260
     24          1           0       -2.160593    1.355461    3.372740
     25          6           0       -0.482588    2.082892    4.479917
     26          6           0       -1.439214    2.409962    5.609780
     27          6           0       -1.092194    3.286679    6.735928
     28          6           0       -1.364743    4.475914    8.575429
     29          1           0       -1.870965    4.895159    9.428660
     30          6           0       -0.076852    4.630741    8.118117
     31          1           0        0.724223    5.216873    8.536721
     32          6           0       -3.398711    3.220957    7.845182
     33          1           0       -3.798222    3.720097    8.724051
     34          1           0       -3.462026    2.143120    7.964080
     35          1           0       -3.961722    3.512541    6.962758
     36          6           0        3.979048    4.985208    8.327147
     37          6           0        4.817752    5.727621    9.245291
     38          1           0        5.081471    5.101763   10.099367
     39          1           0        4.286565    6.611855    9.601773
     40          1           0        5.731967    6.044383    8.740418
     41          8           0        1.833393    5.326108    4.982945
     42          1           0        2.470890    1.517363    8.214458
     43          1           0        2.080728    0.679343    6.959983
     44          1           0        2.463203    5.686707    4.350418
     45          1           0        1.093984    5.938360    5.055507
 ---------------------------------------------------------------------
                    Distance matrix (angstroms):
                    1          2          3          4          5
     1  Mn   0.000000
     2  N    2.232567   0.000000
     3  N    2.220036   2.759433   0.000000
     4  N    2.144370   4.328815   3.017384   0.000000
     5  N    4.286263   6.392953   4.458556   2.211138   0.000000
     6  N    2.242396   3.363240   4.453943   3.332133   5.362960
     7  O    4.792672   6.238118   3.563598   3.581670   2.804623
     8  O    2.211869   3.213594   3.138386   3.168615   4.702150
     9  C    3.209972   1.339402   4.092476   5.349796   7.487552
    10  H    3.253723   2.060870   4.658501   5.292498   7.475170
    11  C    4.507820   2.392885   4.992918   6.649311   8.740199
    12  H    5.346257   3.362124   6.035545   7.485799   9.614410
    13  C    4.974562   2.768506   4.827025   7.034067   8.988267
    14  H    6.052781   3.851450   5.792945   8.102132  10.025510
    15  C    4.372896   2.384991   3.701948   6.255393   8.057786
    16  H    5.160560   3.363878   4.062335   6.873877   8.503429
    17  C    3.031004   1.349694   2.434170   4.869725   6.706016
    18  C    3.021454   2.424035   1.352802   4.295421   5.807262
    19  C    4.371539   3.687226   2.398844   5.376691   6.578835
    20  H    5.149187   4.031250   3.372843   6.359146   7.648022
    21  C    4.984919   4.820264   2.786405   5.456018   6.203090
    22  H    6.063563   5.786167   3.869145   6.478483   7.063858
    23  C    4.521344   4.989574   2.399495   4.485859   4.918635
    24  H    5.356981   6.031295   3.359824   4.945845   4.900024
    25  C    3.223156   4.104376   1.346184   3.137347   3.887141
    26  C    3.586723   5.101744   2.523228   2.525563   2.491435
    27  C    3.131353   5.118869   3.090773   1.339925   1.370813
    28  C    4.290393   6.515522   5.091131   2.227776   1.363479
    29  H    5.298096   7.530182   6.166810   3.285321   2.137369
    30  C    3.125227   5.347247   4.371903   1.364553   2.200100
    31  H    3.281544   5.383699   4.953568   2.143032   3.253603
    32  C    5.650712   7.666389   5.456102   3.644490   1.469932
    33  H    6.347266   8.458939   6.408933   4.253193   2.072060
    34  H    5.884847   7.791223   5.498673   4.069483   2.107126
    35  H    5.995420   7.897576   5.519861   4.056526   2.107095
    36  C    3.390687   4.301724   5.603035   4.270097   6.155831
    37  C    4.837283   5.596092   7.049697   5.565173   7.290835
    38  H    5.346871   6.113967   7.528711   6.019866   7.612134
    39  H    5.281866   6.293798   7.491320   5.655296   7.204857
    40  H    5.298775   5.658611   7.456202   6.301107   8.159501
    41  O    2.210945   3.069712   3.233218   3.019982   4.994379
    42  H    2.893436   3.949489   4.077850   3.592989   4.967253
    43  H    2.875092   3.474269   3.142296   3.788851   5.088515
    44  H    2.902080   3.093215   3.778289   3.977143   5.946460
    45  H    2.862173   4.003598   3.703874   2.985346   4.678383
                    6          7          8          9         10
     6  N    0.000000
     7  O    6.684589   0.000000
     8  O    3.045512   5.081417   0.000000
     9  C    3.505938   7.537099   3.895677   0.000000
    10  H    2.833622   7.916741   3.963562   1.083304   0.000000
    11  C    4.845007   8.517112   4.941366   1.386770   2.156085
    12  H    5.300185   9.539955   5.686883   2.146081   2.491535
    13  C    5.815961   8.319990   5.336686   2.381629   3.376954
    14  H    6.843167   9.227348   6.301081   3.373630   4.290927
    15  C    5.719706   7.108905   4.828529   2.723706   3.806100
    16  H    6.695742   7.205717   5.516556   3.804246   4.886341
    17  C    4.613839   5.960465   3.771472   2.323563   3.281956
    18  C    5.085844   4.645483   3.831907   3.664909   4.484806
    19  C    6.472484   4.864782   5.067713   4.812805   5.725489
    20  H    7.117175   5.920587   5.811653   4.951053   5.954549
    21  C    7.204583   4.046937   5.621992   6.041970   6.879746
    22  H    8.278653   4.692776   6.657402   6.953861   7.839345
    23  C    6.755564   2.667069   5.129432   6.306577   6.989259
    24  H    7.552611   2.290702   5.874151   7.356803   8.002731
    25  C    5.428445   2.339244   3.925700   5.438358   5.976428
    26  C    5.520241   1.216891   4.104893   6.388640   6.729220
    27  C    4.623283   2.320536   3.762484   6.279898   6.381748
    28  C    4.779465   4.128369   4.782005   7.445888   7.236685
    29  H    5.520561   4.928753   5.681287   8.403733   8.119886
    30  C    3.437369   4.474985   3.907456   6.187332   5.913068
    31  H    2.873424   5.520154   4.127778   6.020179   5.567198
    32  C    6.818176   2.763655   5.873800   8.817986   8.873759
    33  H    7.231550   3.848807   6.541189   9.547368   9.503169
    34  H    7.149317   2.582211   5.742345   8.952316   9.074975
    35  H    7.355184   2.547853   6.479110   9.112722   9.243707
    36  C    1.150989   7.727799   3.979198   4.160043   3.268515
    37  C    2.599294   9.077857   5.278859   5.232128   4.216894
    38  H    3.145437   9.435085   5.345480   5.714427   4.722645
    39  H    3.142748   9.226519   5.918526   6.056991   5.070305
    40  H    3.142682   9.785811   5.871763   5.072736   3.999275
    41  O    3.142689   5.581898   4.420125   3.857618   3.823185
    42  H    3.063697   5.697201   0.962594   4.413461   4.290922
    43  H    3.968096   4.997770   0.962561   4.200891   4.466084
    44  H    3.593749   6.386798   5.060677   3.668714   3.657595
    45  H    3.707928   5.448288   5.028295   4.819657   4.745480
                   11         12         13         14         15
    11  C    0.000000
    12  H    1.081894   0.000000
    13  C    1.389404   2.162265   0.000000
    14  H    2.153857   2.508700   1.082998   0.000000
    15  C    2.398122   3.391266   1.389767   2.147258   0.000000
    16  H    3.377919   4.289424   2.142012   2.467302   1.080871
    17  C    2.754992   3.836247   2.403824   3.387538   1.393322
    18  C    4.240390   5.320995   3.781292   4.660339   2.516680
    19  C    5.116463   6.183662   4.326722   4.983343   2.943171
    20  H    4.964816   5.978182   3.952761   4.414961   2.629880
    21  C    6.459815   7.534733   5.704561   6.345739   4.317539
    22  H    7.241513   8.298080   6.350302   6.861227   4.975367
    23  C    6.977104   8.056766   6.447298   7.222882   5.099557
    24  H    8.052948   9.131764   7.517288   8.273322   6.161985
    25  C    6.315216   7.367411   6.045870   6.954206   4.819230
    26  C    7.426955   8.432368   7.333736   8.290520   6.190890
    27  C    7.487416   8.404020   7.664532   8.694135   6.701579
    28  C    8.778105   9.550914   9.229927  10.297668   8.463373
    29  H    9.751725  10.484247  10.256297  11.326570   9.522095
    30  C    7.545619   8.275252   8.098790   9.176952   7.446571
    31  H    7.403418   8.021144   8.125599   9.202792   7.643080
    32  C   10.020975  10.932480  10.154616  11.159755   9.127917
    33  H   10.798911  11.666836  11.025174  12.049703  10.056149
    34  H   10.088878  11.014247  10.143632  11.110870   9.088723
    35  H   10.279761  11.232341  10.321212  11.308305   9.218799
    36  C    5.400764   5.652565   6.526562   7.499137   6.614663
    37  C    6.331861   6.369220   7.575707   8.475515   7.836031
    38  H    6.745504   6.732742   7.984850   8.849199   8.280908
    39  H    7.216211   7.299293   8.429718   9.360325   8.604164
    40  H    6.025746   5.909213   7.344964   8.172493   7.771660
    41  O    5.069650   5.833137   5.556940   6.593343   5.014192
    42  H    5.447873   6.063545   5.981287   6.913185   5.622582
    43  H    5.048501   5.837413   5.223615   6.110676   4.620862
    44  H    4.745068   5.441035   5.251832   6.232567   4.845084
    45  H    6.025458   6.780904   6.477085   7.503014   5.866679
                   16         17         18         19         20
    16  H    0.000000
    17  C    2.156974   0.000000
    18  C    2.751099   1.486194   0.000000
    19  C    2.641083   2.500770   1.395062   0.000000
    20  H    2.009879   2.720215   2.155609   1.080777   0.000000
    21  C    3.947899   3.766744   2.401533   1.385531   2.141220
    22  H    4.408402   4.645914   3.388789   2.148352   2.475448
    23  C    4.952433   4.224749   2.739930   2.385698   3.369187
    24  H    5.959453   5.302602   3.818830   3.380906   4.285545
    25  C    4.967630   3.671685   2.322160   2.731495   3.811952
    26  C    6.423088   4.953973   3.745339   4.243353   5.324082
    27  C    7.140990   5.353271   4.439950   5.257693   6.317119
    28  C    9.051254   7.084238   6.423749   7.379111   8.413011
    29  H   10.122631   8.144196   7.500665   8.444999   9.483494
    30  C    8.135796   6.070476   5.625440   6.736053   7.707237
    31  H    8.435982   6.303724   6.096655   7.307439   8.211981
    32  C    9.451755   7.823145   6.762970   7.321234   8.401381
    33  H   10.433944   8.726226   7.738274   8.359445   9.439618
    34  H    9.345628   7.849068   6.759152   7.250558   8.321268
    35  H    9.466019   7.936507   6.761023   7.157408   8.222217
    36  C    7.633404   5.610357   6.195092   7.581756   8.182177
    37  C    8.884539   6.932262   7.608214   8.992102   9.550192
    38  H    9.316571   7.421080   8.107428   9.501808  10.069058
    39  H    9.637854   7.613537   8.159230   9.526340  10.141300
    40  H    8.845225   7.007121   7.847089   9.205694   9.657738
    41  O    5.774640   3.783065   3.754216   4.843194   5.497415
    42  H    6.346662   4.634887   4.789109   6.024833   6.751388
    43  H    5.165832   3.712147   3.675998   4.756270   5.462868
    44  H    5.624720   3.788103   3.990084   4.991527   5.479768
    45  H    6.557151   4.620183   4.375060   5.340641   6.055856
                   21         22         23         24         25
    21  C    0.000000
    22  H    1.082860   0.000000
    23  C    1.385742   2.150248   0.000000
    24  H    2.161382   2.509819   1.080390   0.000000
    25  C    2.395971   3.385378   1.394050   2.137919   0.000000
    26  C    3.735821   4.594097   2.443969   2.576181   1.516146
    27  C    5.003842   5.936732   3.811269   4.022699   2.628746
    28  C    7.198342   8.127564   6.002534   6.118707   4.824725
    29  H    8.220654   9.123546   6.989081   7.020507   5.858882
    30  C    6.801212   7.808347   5.776754   6.130908   4.460118
    31  H    7.533618   8.569048   6.617876   7.063949   5.266488
    32  C    6.694648   7.407676   5.322592   5.001574   4.596082
    33  H    7.766600   8.485463   6.398420   6.075349   5.629081
    34  H    6.575966   7.248746   5.212908   4.836790   4.584765
    35  H    6.392954   7.006706   5.020143   4.559088   4.506969
    36  C    8.345712   9.416911   7.900523   8.684262   6.567405
    37  C    9.784588  10.852660   9.343191  10.114344   8.005401
    38  H   10.285659  11.360760   9.816537  10.570231   8.464665
    39  H   10.224969  11.291409   9.688336  10.392131   8.336050
    40  H   10.107843  11.153453   9.799287  10.634400   8.512694
    41  O    5.416700   6.385329   5.074300   5.857536   4.016871
    42  H    6.561814   7.589742   6.016813   6.702169   4.794752
    43  H    5.273686   6.250352   4.865018   5.595913   3.832919
    44  H    5.706027   6.613147   5.573710   6.410541   4.656386
    45  H    5.710629   6.635120   5.221205   5.867448   4.204940
                   26         27         28         29         30
    26  C    0.000000
    27  C    1.468762   0.000000
    28  C    3.615076   2.207335   0.000000
    29  H    4.576730   3.231795   1.077047   0.000000
    30  C    3.616579   2.178961   1.375415   2.237472   0.000000
    31  H    4.596324   3.204354   2.216822   2.762980   1.077266
    32  C    3.081292   2.560231   2.499040   2.764844   3.618940
    33  H    4.120687   3.385716   2.552483   2.364649   3.878792
    34  H    3.115398   2.903823   3.195977   3.500027   4.203735
    35  H    3.067454   2.887326   3.205167   3.516187   4.204454
    36  C    6.585859   5.579828   5.373744   5.953494   4.076723
    37  C    7.960743   6.868957   6.343401   6.742815   5.141092
    38  H    8.361909   7.260950   6.653401   6.987768   5.545766
    39  H    8.147175   6.942688   6.128043   6.394700   5.016519
    40  H    8.627615   7.628374   7.269842   7.720036   6.010659
    41  O    4.427955   3.973824   4.884347   5.802789   3.736559
    42  H    4.782257   4.244066   4.857509   5.633426   4.024102
    43  H    4.148262   4.112886   5.375396   6.283578   4.648653
    44  H    5.248990   4.908324   5.828371   6.723102   4.665029
    45  H    4.378802   3.825520   4.535850   5.385504   3.529915
                   31         32         33         34         35
    31  H    0.000000
    32  C    4.632547   0.000000
    33  H    4.767384   1.086813   0.000000
    34  H    5.224994   1.086222   1.782538   0.000000
    35  H    5.228785   1.086589   1.781002   1.768518   0.000000
    36  C    3.269782   7.601065   7.889485   7.973635   8.190612
    37  C    4.185680   8.703674   8.862103   9.112896   9.337864
    38  H    4.630413   8.973977   9.091175   9.290014   9.702746
    39  H    3.971220   8.581798   8.631132   9.093530   9.198064
    40  H    5.079740   9.599086   9.809540  10.017587  10.175357
    41  O    3.724448   6.324473   6.949118   6.860032   6.386864
    42  H    4.103787   6.122974   6.664345   5.971076   6.850254
    43  H    4.991532   6.104722   6.849831   5.820049   6.673696
    44  H    4.557404   7.256399   7.886803   7.792554   7.268491
    45  H    3.574369   5.945660   6.504813   6.604610   5.923037
                   36         37         38         39         40
    36  C    0.000000
    37  C    1.448306   0.000000
    38  H    2.090379   1.091188   0.000000
    39  H    2.089311   1.091379   1.777598   0.000000
    40  H    2.089346   1.091340   1.777194   1.775710   0.000000
    41  O    3.987949   5.218737   6.064496   5.385608   5.461996
    42  H    3.783277   4.929163   4.818292   5.583473   5.604031
    43  H    4.900330   6.180539   6.198225   6.858533   6.729424
    44  H    4.313266   5.431884   6.344124   5.635360   5.484966
    45  H    4.464943   5.609381   6.483862   5.595954   5.924583
                   41         42         43         44         45
    41  O    0.000000
    42  H    5.035435   0.000000
    43  H    5.055915   1.558272   0.000000
    44  H    0.962695   5.684565   5.659489   0.000000
    45  H    0.962727   5.605359   5.679609   1.560525   0.000000
 Stoichiometry    C17H19MnN5O3(2+,6)
 Framework group  C1[X(C17H19MnN5O3)]
 Deg. of freedom   129
 Full point group                 C1      NOp   1
 Largest Abelian subgroup         C1      NOp   1
 Largest concise Abelian subgroup C1      NOp   1
                         Standard orientation:                         
 ---------------------------------------------------------------------
 Center     Atomic      Atomic             Coordinates (Angstroms)
 Number     Number       Type             X           Y           Z
 ---------------------------------------------------------------------
      1         25           0       -0.315985    0.755807    0.053257
      2          7           0       -2.402879   -0.036843    0.083855
      3          7           0       -0.031135   -1.445525    0.013759
      4          7           0        1.813376    0.932169    0.235028
      5          7           0        3.961615    0.534953   -0.106178
      6          7           0       -0.834073    2.934934   -0.053176
      7          8           0        3.427738   -2.204110   -0.386214
      8          8           0       -0.260713    0.809104   -2.157279
      9          6           0       -3.524046    0.686546   -0.033148
     10          1           0       -3.410703    1.760512    0.052293
     11          6           0       -4.767136    0.112705   -0.253526
     12          1           0       -5.647933    0.735366   -0.337098
     13          6           0       -4.839616   -1.269849   -0.370714
     14          1           0       -5.787324   -1.759789   -0.556972
     15          6           0       -3.677686   -2.023666   -0.256122
     16          1           0       -3.722377   -3.097413   -0.371673
     17          6           0       -2.464231   -1.381192   -0.019264
     18          6           0       -1.190510   -2.135734    0.111403
     19          6           0       -1.204889   -3.516830    0.307785
     20          1           0       -2.140271   -4.044808    0.427699
     21          6           0       -0.006396   -4.209830    0.363122
     22          1           0        0.002198   -5.281563    0.517728
     23          6           0        1.178732   -3.508491    0.208613
     24          1           0        2.139388   -4.002840    0.207115
     25          6           0        1.130795   -2.124393    0.049398
     26          6           0        2.487520   -1.473388   -0.135499
     27          6           0        2.715078   -0.027599   -0.012312
     28          6           0        3.824952    1.877874    0.086077
     29          1           0        4.671314    2.543683    0.066090
     30          6           0        2.486627    2.117612    0.293873
     31          1           0        1.987328    3.054279    0.477877
     32          6           0        5.250470   -0.126997   -0.353917
     33          1           0        6.018526    0.641630   -0.332377
     34          1           0        5.238263   -0.618737   -1.322380
     35          1           0        5.443726   -0.868693    0.416287
     36          6           0       -1.086039    4.057249   -0.011957
     37          6           0       -1.403755    5.469188    0.043499
     38          1           0       -1.372030    5.898656   -0.959118
     39          1           0       -0.681839    5.987989    0.676581
     40          1           0       -2.403032    5.609304    0.459237
     41          8           0       -0.425840    0.846658    2.259601
     42          1           0       -0.134269    1.584932   -2.712878
     43          1           0       -0.369407    0.044621   -2.731975
     44          1           0       -1.212109    0.800393    2.813156
     45          1           0        0.343137    0.927062    2.833233
 ---------------------------------------------------------------------
 Rotational constants (GHZ):           0.2409320           0.1821001           0.1132503
 Standard basis: 6-311G(d) (5D, 7F)
 There are   584 symmetry adapted cartesian basis functions of A   symmetry.
 There are   553 symmetry adapted basis functions of A   symmetry.
   553 basis functions,   976 primitive gaussians,   584 cartesian basis functions
   104 alpha electrons       99 beta electrons
       nuclear repulsion energy      2852.5929808899 Hartrees.
 NAtoms=   45 NActive=   45 NUniq=   45 SFac= 1.00D+00 NAtFMM=   60 NAOKFM=F Big=F
 Integral buffers will be    131072 words long.
 Raffenetti 2 integral format.
 Two-electron integral symmetry is turned on.
 Nuclear repulsion after empirical dispersion term =     2852.4851399050 Hartrees.
 ------------------------------------------------------------------------------
 Polarizable Continuum Model (PCM)
 =================================
 Model                : PCM.
 Atomic radii         : UFF (Universal Force Field).
 Polarization charges : Total charges.
 Charge compensation  : None.
 Solution method      : On-the-fly selection.
 Cavity type          : SAS (Solvent Accessible Surface) (Alpha=1.000).
 Cavity algorithm     : GePol (No added spheres)
                        Default sphere list used, NSphG=   45.
                        Lebedev-Laikov grids with approx.  5.0 points / Ang**2.
                        Smoothing algorithm: York/Karplus (Gamma=1.0000).
                        Polarization charges: spherical gaussians, with
                                              point-specific exponents (IZeta= 3).
                        Self-potential: point-specific (ISelfS= 7).
                        Self-field    : sphere-specific E.n sum rule (ISelfD= 2).
 1st derivatives      : Analytical E(r).r(x)/FMM algorithm (CHGder, D1EAlg=3).
                        Cavity 1st derivative terms included.
 Solvent              : Acetonitrile, Eps=  35.688000 Eps(inf)=   1.806874
                        RSolv=   2.155000 Ang.
 ------------------------------------------------------------------------------
 One-electron integrals computed using PRISM.
 NBasis=   553 RedAO= T EigKep=  2.29D-04  NBF=   553
 NBsUse=   553 1.00D-06 EigRej= -1.00D+00 NBFU=   553
 Lowest energy guess from the checkpoint file:  "1.chk"
 B after Tr=    -0.000000   -0.000000    0.000000
         Rot=    0.999983    0.003237   -0.000064    0.004909 Ang=   0.67 deg.
 B after Tr=    -0.000000   -0.000000    0.000000
         Rot=    0.998480    0.003613   -0.000822    0.054994 Ang=   6.32 deg.
 Initial guess <Sx>= 0.0000 <Sy>= 0.0000 <Sz>= 2.5000 <S**2>= 8.7531 S= 2.5005
 Requested convergence on RMS density matrix=1.00D-08 within  32 cycles.
 Requested convergence on MAX density matrix=1.00D-06.
 Requested convergence on             energy=1.00D-06.
 No special actions if energy rises.
 Inv3:  Mode=1 IEnd=   128157888.
 Iteration    1 A*A^-1 deviation from unit magnitude is 3.44D-15 for   4350.
 Iteration    1 A*A^-1 deviation from orthogonality  is 2.33D-15 for   5013   1636.
 Iteration    1 A^-1*A deviation from unit magnitude is 3.44D-15 for   4350.
 Iteration    1 A^-1*A deviation from orthogonality  is 3.38D-15 for   4562    933.
 Error on total polarization charges = -0.00042
 SCF Done:  E(UB3LYP) =  -2309.83644780     A.U. after   15 cycles
            NFock= 15  Conv=0.74D-08     -V/T= 2.0022
 <Sx>= 0.0000 <Sy>= 0.0000 <Sz>= 2.5000 <S**2>= 8.7531 S= 2.5005
 <L.S>=  0.00000000000    
 Annihilation of the first spin contaminant:
 S**2 before annihilation     8.7531,   after     8.7500
 QCSCF skips out because SCF is already converged.
 D1PCM: PCM CHGder 1st derivatives, ID1Alg=3 FixD1E=F DoIter=F DoCFld=F I1PDM=0.
 Calling FoFJK, ICntrl=      2127 FMM=F ISym2X=0 I1Cent= 0 IOpClX= 1 NMat=1 NMatS=1 NMatT=0.
 ***** Axes restored to original set *****
 -------------------------------------------------------------------
 Center     Atomic                   Forces (Hartrees/Bohr)
 Number     Number              X              Y              Z
 -------------------------------------------------------------------
      1       25           0.005438640    0.002556519   -0.000600061
      2        7          -0.003683066   -0.001016158    0.003210566
      3        7          -0.000221166   -0.003514369   -0.002466919
      4        7           0.001967277    0.000823553    0.001729687
      5        7          -0.000474869   -0.000057714    0.000297805
      6        7          -0.000277282   -0.000139238    0.000018799
      7        8          -0.002060924    0.000916821    0.001020962
      8        8          -0.000127224   -0.000273352   -0.000498633
      9        6          -0.001714677    0.000620459    0.000364781
     10        1          -0.000393892    0.000077791    0.000353279
     11        6           0.000430345    0.000057080   -0.000401678
     12        1           0.000211833    0.000024698    0.000028593
     13        6           0.000236713   -0.000285474   -0.000324418
     14        1           0.000122594   -0.000098481   -0.000065853
     15        6           0.000855882   -0.000707197   -0.000851931
     16        1           0.001028862   -0.000064122    0.000237827
     17        6           0.001111217    0.001444431    0.000178676
     18        6           0.000803974   -0.000422349    0.000247928
     19        6          -0.001218354    0.000056539   -0.001086132
     20        1          -0.000892993    0.000314635    0.000008757
     21        6           0.000231719   -0.000362897   -0.000616262
     22        1          -0.000075113   -0.000143046   -0.000099041
     23        6           0.000069218    0.000251040   -0.001415267
     24        1           0.000172215    0.000261451   -0.000106215
     25        6          -0.001081121    0.000250470   -0.000172785
     26        6           0.001581678   -0.001660729    0.002277337
     27        6          -0.000495547    0.001831687    0.000175819
     28        6          -0.000047409   -0.000500002   -0.000773776
     29        1          -0.000110482   -0.000084423    0.000131224
     30        6          -0.001437955   -0.000548975   -0.001260456
     31        1           0.000106763   -0.000121052   -0.000229847
     32        6          -0.000068370    0.000561701    0.000215525
     33        1          -0.000555228   -0.000247425    0.000154690
     34        1          -0.000009181   -0.000236339   -0.000048997
     35        1           0.000065430   -0.000060240   -0.000035786
     36        6           0.000096455   -0.000014812   -0.000169021
     37        6          -0.000030225    0.000036221    0.000055645
     38        1           0.000104482   -0.000017741    0.000118426
     39        1           0.000021114    0.000106713    0.000088932
     40        1           0.000116682    0.000053716    0.000004733
     41        8          -0.000171690    0.000690808    0.000119377
     42        1           0.000226987    0.000035778   -0.000043678
     43        1           0.000105157   -0.000157627    0.000286403
     44        1           0.000005331   -0.000301696   -0.000002758
     45        1           0.000036197    0.000063346   -0.000056256
 -------------------------------------------------------------------
 Cartesian Forces:  Max     0.005438640 RMS     0.000997599

 GradGradGradGradGradGradGradGradGradGradGradGradGradGradGradGradGradGrad
 Berny optimization.
 Using GEDIIS/GDIIS optimizer.
 FormGI is forming the generalized inverse of G from B-inverse, IUseBI=4.
 Internal  Forces:  Max     0.014779461 RMS     0.002506182
 Search for a local minimum.
 Step number   3 out of a maximum of  241
 All quantities printed in internal units (Hartrees-Bohrs-Radians)
 Mixed Optimization -- RFO/linear search
 Update second derivatives using D2CorX and points    2    3    1
 DE=  8.56D-04 DEPred=-1.85D-03 R=-4.63D-01
 Trust test=-4.63D-01 RLast= 3.03D-01 DXMaxT set to 7.50D-02
 ITU= -1 -1  0
 Use linear search instead of GDIIS.
 Energy rises -- skip Quadratic/GDIIS search.
 Quartic linear search produced a step of -0.81206.
 Iteration  1 RMS(Cart)=  0.07475723 RMS(Int)=  0.00116312
 Iteration  2 RMS(Cart)=  0.00643061 RMS(Int)=  0.00000660
 Iteration  3 RMS(Cart)=  0.00000938 RMS(Int)=  0.00000605
 Iteration  4 RMS(Cart)=  0.00000000 RMS(Int)=  0.00000605
 Variable       Old X    -DE/DX   Delta X   Delta X   Delta X     New X
                                 (Linear)    (Quad)   (Total)
    R1        4.05227   0.00459   0.02041   0.00000   0.02041   4.07268
    R2        4.23751   0.00011   0.00834   0.00000   0.00834   4.24585
    R3        4.17983   0.00021  -0.00512   0.00000  -0.00512   4.17470
    R4        4.17808   0.00037  -0.00492   0.00000  -0.00492   4.17316
    R5        2.53110  -0.00161   0.00050   0.00000   0.00050   2.53160
    R6        2.55055  -0.00047   0.00172   0.00000   0.00172   2.55228
    R7        2.55642  -0.00564  -0.00001   0.00000  -0.00001   2.55642
    R8        2.54392  -0.00617   0.00007   0.00000   0.00007   2.54399
    R9        2.53209   0.00775   0.00259   0.00000   0.00259   2.53468
   R10        2.57863  -0.00056  -0.00298   0.00000  -0.00298   2.57565
   R11        2.59046   0.00043   0.00002   0.00000   0.00002   2.59048
   R12        2.57660  -0.00212  -0.00224   0.00000  -0.00224   2.57437
   R13        2.77777   0.00056   0.00317   0.00000   0.00317   2.78094
   R14        2.17505   0.00032   0.00096   0.00000   0.00096   2.17601
   R15        2.29959   0.00147   0.00083   0.00000   0.00083   2.30042
   R16        1.81904   0.00002   0.00000   0.00000   0.00000   1.81904
   R17        1.81898   0.00003   0.00014   0.00000   0.00014   1.81912
   R18        2.04715   0.00020   0.00081   0.00000   0.00081   2.04795
   R19        2.62062   0.00146   0.00200   0.00000   0.00200   2.62262
   R20        2.04448   0.00021   0.00091   0.00000   0.00091   2.04539
   R21        2.62559   0.00119   0.00189   0.00000   0.00189   2.62748
   R22        2.04657   0.00017   0.00090   0.00000   0.00090   2.04747
   R23        2.62628   0.00056   0.00226   0.00000   0.00226   2.62854
   R24        2.04255  -0.00048   0.00072   0.00000   0.00072   2.04327
   R25        2.63300   0.00169   0.00360   0.00000   0.00360   2.63660
   R26        2.80850  -0.00153   0.00505   0.00000   0.00505   2.81355
   R27        2.63628   0.00145   0.00340   0.00000   0.00340   2.63969
   R28        2.04237  -0.00061   0.00073   0.00000   0.00073   2.04310
   R29        2.61827   0.00234   0.00247   0.00000   0.00247   2.62074
   R30        2.04631   0.00017   0.00089   0.00000   0.00089   2.04720
   R31        2.61867   0.00321   0.00239   0.00000   0.00239   2.62106
   R32        2.04164  -0.00021   0.00102   0.00000   0.00102   2.04266
   R33        2.63437   0.00161   0.00371   0.00000   0.00371   2.63809
   R34        2.86510   0.00039   0.00529   0.00000   0.00529   2.87039
   R35        2.77556   0.00320   0.00653   0.00000   0.00653   2.78209
   R36        2.03532   0.00012   0.00081   0.00000   0.00081   2.03613
   R37        2.59916  -0.00060  -0.00111   0.00000  -0.00111   2.59805
   R38        2.03574  -0.00008   0.00037   0.00000   0.00037   2.03610
   R39        2.05378   0.00022   0.00090   0.00000   0.00090   2.05468
   R40        2.05266   0.00023   0.00056   0.00000   0.00056   2.05322
   R41        2.05335  -0.00002   0.00059   0.00000   0.00059   2.05394
   R42        2.73690   0.00038   0.00223   0.00000   0.00223   2.73914
   R43        2.06205   0.00013   0.00072   0.00000   0.00072   2.06276
   R44        2.06241   0.00010   0.00072   0.00000   0.00072   2.06313
   R45        2.06233   0.00011   0.00072   0.00000   0.00072   2.06306
   R46        1.81923  -0.00011  -0.00005   0.00000  -0.00005   1.81918
   R47        1.81929   0.00001   0.00021   0.00000   0.00021   1.81950
    A1        1.72493   0.00016   0.00291   0.00000   0.00291   1.72784
    A2        1.62875   0.00059   0.00100   0.00000   0.00099   1.62974
    A3        1.53216  -0.00037  -0.00007   0.00000  -0.00007   1.53209
    A4        1.50567  -0.00002  -0.00045   0.00000  -0.00045   1.50522
    A5        1.56675  -0.00005   0.00009   0.00000   0.00009   1.56684
    A6        2.08659  -0.00035   0.00005   0.00000   0.00005   2.08664
    A7        2.07204   0.00597   0.00302   0.00000   0.00302   2.07505
    A8        2.20642   0.00880   0.01175   0.00000   0.01175   2.21818
    A9        2.17127  -0.00509  -0.00733   0.00000  -0.00733   2.16394
   A10        1.87360  -0.00336  -0.00553   0.00000  -0.00553   1.86807
   A11        1.87905   0.00068  -0.00253   0.00000  -0.00253   1.87651
   A12        2.24472  -0.00059  -0.00041   0.00000  -0.00041   2.24431
   A13        2.15938  -0.00008   0.00291   0.00000   0.00291   2.16229
   A14        2.21373  -0.00027  -0.00077   0.00000  -0.00077   2.21296
   A15        2.18307   0.00044   0.00023   0.00000   0.00023   2.18330
   A16        1.88635  -0.00017   0.00050   0.00000   0.00050   1.88685
   A17        2.02746  -0.00039  -0.00552   0.00000  -0.00552   2.02194
   A18        2.14211  -0.00020   0.00128   0.00000   0.00128   2.14339
   A19        2.11361   0.00058   0.00424   0.00000   0.00424   2.11785
   A20        2.09890  -0.00024   0.00052   0.00000   0.00052   2.09942
   A21        2.06227   0.00049  -0.00104   0.00000  -0.00104   2.06123
   A22        2.12199  -0.00026   0.00050   0.00000   0.00050   2.12249
   A23        2.10635   0.00002  -0.00049   0.00000  -0.00049   2.10586
   A24        2.08193  -0.00008   0.00055   0.00000   0.00055   2.08248
   A25        2.09488   0.00006  -0.00008   0.00000  -0.00008   2.09480
   A26        2.08914  -0.00005  -0.00219   0.00000  -0.00219   2.08695
   A27        2.08523  -0.00176  -0.00038   0.00000  -0.00038   2.08485
   A28        2.10860   0.00181   0.00253   0.00000   0.00253   2.11113
   A29        2.10814   0.00188  -0.00052   0.00000  -0.00052   2.10762
   A30        2.04881  -0.01165  -0.01074   0.00000  -0.01074   2.03807
   A31        2.12615   0.00976   0.01115   0.00000   0.01115   2.13730
   A32        2.05909  -0.01402  -0.01233   0.00000  -0.01232   2.04676
   A33        2.12245  -0.00075  -0.00132   0.00000  -0.00132   2.12113
   A34        2.10152   0.01478   0.01375   0.00000   0.01376   2.11528
   A35        2.10385   0.00185   0.00318   0.00000   0.00318   2.10703
   A36        2.08503  -0.00244  -0.00108   0.00000  -0.00109   2.08395
   A37        2.09424   0.00059  -0.00215   0.00000  -0.00215   2.09209
   A38        2.10319  -0.00027  -0.00065   0.00000  -0.00065   2.10254
   A39        2.07394   0.00058   0.00168   0.00000   0.00168   2.07562
   A40        2.10603  -0.00030  -0.00101   0.00000  -0.00101   2.10502
   A41        2.12825   0.00057  -0.00280   0.00000  -0.00280   2.12545
   A42        2.07810  -0.00114  -0.00148   0.00000  -0.00148   2.07662
   A43        2.07684   0.00057   0.00428   0.00000   0.00428   2.08112
   A44        2.13341  -0.00224  -0.00099   0.00000  -0.00099   2.13241
   A45        2.15629  -0.00827  -0.01202   0.00000  -0.01202   2.14427
   A46        1.99267   0.01052   0.01306   0.00000   0.01306   2.00573
   A47        2.04731   0.00173   0.00563   0.00000   0.00567   2.05299
   A48        2.08135  -0.00245  -0.00020   0.00000  -0.00016   2.08120
   A49        2.15445   0.00071  -0.00652   0.00000  -0.00648   2.14798
   A50        1.90777  -0.00037   0.00379   0.00000   0.00379   1.91156
   A51        2.23483   0.00833   0.00055   0.00000   0.00055   2.23538
   A52        2.14017  -0.00797  -0.00437   0.00000  -0.00437   2.13580
   A53        2.12643  -0.00034   0.00138   0.00000   0.00138   2.12781
   A54        1.86555   0.00047   0.00003   0.00000   0.00003   1.86558
   A55        2.29119  -0.00014  -0.00140   0.00000  -0.00140   2.28978
   A56        1.89879   0.00259   0.00425   0.00000   0.00425   1.90304
   A57        2.13417  -0.00157  -0.00603   0.00000  -0.00603   2.12814
   A58        2.25022  -0.00102   0.00177   0.00000   0.00177   2.25199
   A59        1.87321   0.00094   0.00680   0.00000   0.00680   1.88001
   A60        1.92227  -0.00018  -0.00248   0.00000  -0.00248   1.91979
   A61        1.92183  -0.00021  -0.00241   0.00000  -0.00241   1.91942
   A62        1.92387  -0.00030   0.00051   0.00000   0.00051   1.92437
   A63        1.92091  -0.00019   0.00036   0.00000   0.00036   1.92127
   A64        1.90177  -0.00005  -0.00271   0.00000  -0.00271   1.89906
   A65        1.91998   0.00010   0.00028   0.00000   0.00028   1.92026
   A66        1.91828  -0.00001   0.00036   0.00000   0.00037   1.91864
   A67        1.91837   0.00016   0.00015   0.00000   0.00015   1.91852
   A68        1.90357  -0.00030  -0.00020   0.00000  -0.00021   1.90336
   A69        1.90298   0.00013  -0.00044   0.00000  -0.00044   1.90254
   A70        1.90040  -0.00008  -0.00016   0.00000  -0.00015   1.90024
   A71        2.22991  -0.00035  -0.00074   0.00000  -0.00074   2.22917
   A72        2.16319   0.00026   0.00013   0.00000   0.00013   2.16331
   A73        1.88996   0.00009   0.00048   0.00000   0.00048   1.89044
   A74        3.16090   0.00022   0.00093   0.00000   0.00092   3.16183
   A75        3.15108  -0.00027  -0.00237   0.00000  -0.00237   3.14871
   A76        3.14122   0.00012   0.00089   0.00000   0.00089   3.14211
   A77        3.07450  -0.00004  -0.00020   0.00000  -0.00020   3.07430
   A78        3.05617   0.00006   0.00295   0.00000   0.00295   3.05912
   A79        3.13887   0.00009   0.00056   0.00000   0.00056   3.13943
    D1       -2.80925  -0.00036   0.01426   0.00000   0.01426  -2.79499
    D2        0.02919   0.00064   0.00812   0.00000   0.00813   0.03732
    D3       -1.29544  -0.00029   0.01410   0.00000   0.01409  -1.28134
    D4        1.54300   0.00072   0.00796   0.00000   0.00796   1.55096
    D5        1.91325  -0.00025   0.01430   0.00000   0.01430   1.92754
    D6       -1.53150   0.00076   0.00816   0.00000   0.00817  -1.52333
    D7        1.52968   0.00047   0.00139   0.00000   0.00139   1.53107
    D8       -0.57248   0.00028  -0.00022   0.00000  -0.00022  -0.57270
    D9       -2.63993   0.00028  -0.00110   0.00000  -0.00109  -2.64102
   D10       -0.09680  -0.00010   0.00078   0.00000   0.00078  -0.09603
   D11       -2.19896  -0.00029  -0.00083   0.00000  -0.00084  -2.19979
   D12        2.01678  -0.00029  -0.00171   0.00000  -0.00171   2.01507
   D13        3.05424   0.00003   0.00119   0.00000   0.00119   3.05543
   D14        0.95209  -0.00016  -0.00042   0.00000  -0.00042   0.95166
   D15       -1.11536  -0.00017  -0.00130   0.00000  -0.00129  -1.11666
   D16       -1.34032  -0.00014  -0.01250   0.00000  -0.01250  -1.35282
   D17        1.81152  -0.00013  -0.00796   0.00000  -0.00796   1.80356
   D18        0.38137  -0.00001  -0.00966   0.00000  -0.00966   0.37171
   D19       -2.74997  -0.00000  -0.00512   0.00000  -0.00512  -2.75509
   D20        1.77211  -0.00007  -0.00055   0.00000  -0.00055   1.77156
   D21       -1.34069  -0.00011  -0.00803   0.00000  -0.00803  -1.34872
   D22       -1.33434   0.00010   0.00421   0.00000   0.00421  -1.33013
   D23        1.83605   0.00007  -0.00327   0.00000  -0.00327   1.83278
   D24       -3.12963   0.00017   0.01217   0.00000   0.01217  -3.11746
   D25       -0.00773   0.00011   0.00445   0.00000   0.00445  -0.00329
   D26        1.42835   0.00000   0.00926   0.00000   0.00926   1.43761
   D27       -1.73294  -0.00006   0.00154   0.00000   0.00154  -1.73140
   D28       -3.13494  -0.00011   0.00142   0.00000   0.00142  -3.13353
   D29        0.00465  -0.00023  -0.00081   0.00000  -0.00081   0.00384
   D30        0.00875   0.00063   0.00322   0.00000   0.00322   0.01197
   D31        3.13639  -0.00016  -0.00358   0.00000  -0.00359   3.13280
   D32       -3.07287  -0.00042  -0.00744   0.00000  -0.00746  -3.08033
   D33        0.05151   0.00035   0.00472   0.00000   0.00473   0.05624
   D34       -0.02165   0.00041  -0.00320   0.00000  -0.00321  -0.02486
   D35        3.07391   0.00066  -0.00143   0.00000  -0.00143   3.07248
   D36        2.88528   0.00057  -0.01158   0.00000  -0.01158   2.87370
   D37       -0.28693  -0.00005  -0.01266   0.00000  -0.01265  -0.29958
   D38        0.00468   0.00036  -0.00545   0.00000  -0.00545  -0.00076
   D39        3.11567  -0.00025  -0.00652   0.00000  -0.00653   3.10914
   D40       -2.89293  -0.00281   0.00642   0.00000   0.00643  -2.88650
   D41        0.24920  -0.00219   0.00085   0.00000   0.00086   0.25005
   D42       -0.00575  -0.00002   0.00411   0.00000   0.00411  -0.00165
   D43        3.13637   0.00061  -0.00146   0.00000  -0.00147   3.13491
   D44       -0.00185  -0.00057   0.00474   0.00000   0.00474   0.00289
   D45       -3.11483  -0.00033   0.00565   0.00000   0.00566  -3.10917
   D46        3.13082  -0.00032   0.00148   0.00000   0.00148   3.13229
   D47        0.01784  -0.00008   0.00239   0.00000   0.00239   0.02023
   D48        3.13410   0.00007  -0.00088   0.00000  -0.00088   3.13322
   D49       -0.00171   0.00055  -0.00209   0.00000  -0.00210  -0.00380
   D50        0.00089  -0.00016   0.00222   0.00000   0.00222   0.00311
   D51       -3.13492   0.00031   0.00100   0.00000   0.00100  -3.13392
   D52       -3.11479  -0.00022   0.00042   0.00000   0.00042  -3.11437
   D53        1.07377  -0.00032  -0.00288   0.00000  -0.00288   1.07089
   D54       -1.02397  -0.00001   0.00357   0.00000   0.00357  -1.02040
   D55        0.01658   0.00007  -0.00336   0.00000  -0.00336   0.01323
   D56       -2.07805  -0.00003  -0.00666   0.00000  -0.00666  -2.08471
   D57        2.10740   0.00028  -0.00021   0.00000  -0.00021   2.10719
   D58        3.13656   0.00005   0.00071   0.00000   0.00071   3.13727
   D59       -0.01245  -0.00019  -0.00107   0.00000  -0.00107  -0.01353
   D60       -0.00712  -0.00007  -0.00165   0.00000  -0.00165  -0.00877
   D61        3.12705  -0.00031  -0.00343   0.00000  -0.00343   3.12361
   D62       -3.12655   0.00025   0.00205   0.00000   0.00205  -3.12450
   D63        0.00683   0.00019   0.00053   0.00000   0.00053   0.00736
   D64        0.00752   0.00002   0.00024   0.00000   0.00024   0.00776
   D65        3.14090  -0.00005  -0.00128   0.00000  -0.00128   3.13962
   D66       -3.11400   0.00014   0.00378   0.00000   0.00378  -3.11022
   D67        0.00580   0.00018   0.00177   0.00000   0.00177   0.00757
   D68        0.01943   0.00008   0.00227   0.00000   0.00227   0.02170
   D69        3.13924   0.00012   0.00025   0.00000   0.00025   3.13949
   D70       -0.01392  -0.00061  -0.00370   0.00000  -0.00370  -0.01763
   D71       -3.14094   0.00040   0.00369   0.00000   0.00369  -3.13725
   D72        3.10563  -0.00060  -0.00581   0.00000  -0.00581   3.09982
   D73       -0.02139   0.00041   0.00159   0.00000   0.00159  -0.01980
   D74       -0.26179   0.00195  -0.01572   0.00000  -0.01571  -0.27750
   D75        2.89680   0.00135  -0.02770   0.00000  -0.02770   2.86910
   D76        2.86570   0.00108  -0.02276   0.00000  -0.02276   2.84295
   D77       -0.25889   0.00047  -0.03474   0.00000  -0.03475  -0.29363
   D78        3.09345  -0.00044  -0.00797   0.00000  -0.00797   3.08549
   D79       -0.03589  -0.00066  -0.00364   0.00000  -0.00364  -0.03954
   D80       -0.06577   0.00007   0.00445   0.00000   0.00444  -0.06133
   D81        3.08807  -0.00015   0.00877   0.00000   0.00876   3.09683
   D82        3.13849   0.00028  -0.00091   0.00000  -0.00091   3.13758
   D83       -0.01025   0.00048   0.00104   0.00000   0.00103  -0.00922
   D84        0.00908   0.00006   0.00334   0.00000   0.00333   0.01241
   D85       -3.13967   0.00025   0.00529   0.00000   0.00528  -3.13439
   D86       -3.10211  -0.00038  -0.00170   0.00000  -0.00169  -3.10380
   D87        0.03866   0.00017   0.00041   0.00000   0.00042   0.03908
   D88        0.03232  -0.00019   0.00026   0.00000   0.00026   0.03258
   D89       -3.11010   0.00037   0.00237   0.00000   0.00237  -3.10773
   D90       -0.02355  -0.00071   0.00064   0.00000   0.00064  -0.02291
   D91       -3.12309  -0.00051  -0.00042   0.00000  -0.00041  -3.12351
   D92        3.11724  -0.00016   0.00269   0.00000   0.00269   3.11994
   D93        0.01770   0.00004   0.00164   0.00000   0.00164   0.01934
   D94       -2.85686   0.00223   0.08414   0.00000   0.08415  -2.77272
   D95        0.29715   0.00294   0.12085   0.00000   0.12084   0.41800
   D96        0.24205   0.00220   0.08551   0.00000   0.08552   0.32757
   D97       -2.88712   0.00291   0.12222   0.00000   0.12222  -2.76490
   D98        3.12078   0.00331  -0.02482   0.00000  -0.02481   3.09597
   D99       -0.05512   0.00280  -0.02588   0.00000  -0.02587  -0.08099
   D100      -0.03347   0.00262  -0.06203   0.00000  -0.06203  -0.09550
   D101       3.07382   0.00210  -0.06309   0.00000  -0.06309   3.01073
   D102       0.00461  -0.00032  -0.00120   0.00000  -0.00120   0.00341
   D103      -3.13757  -0.00100   0.00489   0.00000   0.00489  -3.13268
   D104      -3.13045   0.00022  -0.00258   0.00000  -0.00258  -3.13303
   D105       0.01056  -0.00046   0.00351   0.00000   0.00350   0.01407
         Item               Value     Threshold  Converged?
 Maximum Force            0.014779     0.000450     NO 
 RMS     Force            0.002506     0.000300     NO 
 Maximum Displacement     0.385849     0.001800     NO 
 RMS     Displacement     0.075290     0.001200     NO 
 Predicted change in Energy=-5.363301D-05
 GradGradGradGradGradGradGradGradGradGradGradGradGradGradGradGradGradGrad

                          Input orientation:                          
 ---------------------------------------------------------------------
 Center     Atomic      Atomic             Coordinates (Angstroms)
 Number     Number       Type             X           Y           Z
 ---------------------------------------------------------------------
      1         25           0        2.000978    3.406473    6.104025
      2          7           0        3.530214    2.720134    4.683550
      3          7           0        0.842679    2.216077    4.554540
      4          7           0        0.083726    3.876577    6.968837
      5          7           0       -1.983907    3.602454    7.715157
      6          7           0        3.323377    4.436872    7.599912
      7          8           0       -2.521903    1.810289    5.626897
      8          8           0        2.260558    1.594156    7.340351
      9          6           0        4.848962    2.850951    4.879741
     10          1           0        5.142464    3.448592    5.734817
     11          6           0        5.794404    2.260744    4.052778
     12          1           0        6.850492    2.396691    4.247014
     13          6           0        5.342675    1.489997    2.987361
     14          1           0        6.044606    0.997387    2.325136
     15          6           0        3.974385    1.345412    2.783273
     16          1           0        3.618384    0.723355    1.973695
     17          6           0        3.081098    1.982993    3.644775
     18          6           0        1.604472    1.869601    3.491673
     19          6           0        1.033217    1.417656    2.299768
     20          1           0        1.651053    1.193346    1.441352
     21          6           0       -0.343758    1.275560    2.215699
     22          1           0       -0.805320    0.929959    1.298572
     23          6           0       -1.118293    1.576999    3.326111
     24          1           0       -2.191741    1.450086    3.322879
     25          6           0       -0.492050    2.058570    4.477097
     26          6           0       -1.423621    2.335030    5.644550
     27          6           0       -1.079523    3.246177    6.748557
     28          6           0       -1.364072    4.479441    8.553337
     29          1           0       -1.871315    4.915396    9.398086
     30          6           0       -0.081784    4.641528    8.084702
     31          1           0        0.714277    5.248964    8.482482
     32          6           0       -3.382057    3.169609    7.868296
     33          1           0       -3.793793    3.681248    8.734841
     34          1           0       -3.424243    2.093411    8.011624
     35          1           0       -3.950073    3.427103    6.978124
     36          6           0        3.984912    5.044046    8.320781
     37          6           0        4.816759    5.810856    9.226899
     38          1           0        5.083810    5.203435   10.093643
     39          1           0        4.278293    6.698100    9.565711
     40          1           0        5.730025    6.124912    8.717809
     41          8           0        1.848461    5.287118    4.956559
     42          1           0        2.521120    1.560441    8.266397
     43          1           0        2.139789    0.690811    7.030426
     44          1           0        2.475089    5.638634    4.315850
     45          1           0        1.101200    5.891751    5.012029
 ---------------------------------------------------------------------
                    Distance matrix (angstroms):
                    1          2          3          4          5
     1  Mn   0.000000
     2  N    2.197128   0.000000
     3  N    2.271476   2.737437   0.000000
     4  N    2.155169   4.293969   3.026896   0.000000
     5  N    4.302727   6.354105   4.461068   2.215229   0.000000
     6  N    2.246807   3.390448   4.512215   3.347764   5.373713
     7  O    4.819948   6.192401   3.554578   3.586035   2.803948
     8  O    2.209158   3.152529   3.187147   3.175857   4.710543
     9  C    3.149363   1.339665   4.069291   5.303179   7.435888
    10  H    3.163388   2.057951   4.626046   5.224635   7.398012
    11  C    4.462106   2.394884   4.977283   6.612576   8.701455
    12  H    5.290174   3.364436   6.018390   7.442278   9.567052
    13  C    4.955139   2.770435   4.820083   7.014588   8.971807
    14  H    6.036110   3.853848   5.789257   8.086147  10.014774
    15  C    4.378322   2.387091   3.701760   6.250038   8.057230
    16  H    5.184086   3.367227   4.073514   6.883898   8.522867
    17  C    3.039879   1.350606   2.427452   4.859968   6.696636
    18  C    3.056726   2.419185   1.352797   4.293167   5.806638
    19  C    4.400491   3.689696   2.399537   5.361718   6.572884
    20  H    5.173093   4.046501   3.375113   6.341082   7.640507
    21  C    5.015740   4.815054   2.786105   5.435103   6.192621
    22  H    6.091043   5.784432   3.869280   6.451733   7.050096
    23  C    4.560003   4.975743   2.400598   4.472399   4.910751
    24  H    5.398251   6.017077   3.363248   4.935444   4.895711
    25  C    3.267862   4.081531   1.346219   3.137744   3.885131
    26  C    3.617593   5.060860   2.517615   2.530256   2.491525
    27  C    3.151285   5.078449   3.093489   1.341295   1.370824
    28  C    4.298134   6.482626   5.097347   2.229396   1.362295
    29  H    5.303050   7.498169   6.173494   3.286728   2.137463
    30  C    3.128313   5.320349   4.381722   1.362974   2.198706
    31  H    3.272221   5.362496   4.964234   2.138261   3.252687
    32  C    5.669729   7.623917   5.453310   3.649724   1.471608
    33  H    6.369935   8.424831   6.412372   4.265217   2.078859
    34  H    5.898821   7.735201   5.493005   4.070987   2.107053
    35  H    6.014938   7.856180   5.505526   4.058774   2.107078
    36  C    3.395828   4.340134   5.661767   4.290687   6.170232
    37  C    4.843761   5.643561   7.109619   5.589444   7.308314
    38  H    5.352568   6.152199   7.589016   6.043659   7.627120
    39  H    5.291904   6.341871   7.550087   5.683233   7.226529
    40  H    5.303544   5.718997   7.516512   6.324129   8.177582
    41  O    2.208340   3.080947   3.256457   3.025422   5.013482
    42  H    2.890369   3.898711   4.126124   3.604031   4.976841
    43  H    2.872683   3.399891   3.184170   3.792135   5.094250
    44  H    2.899119   3.125082   3.799426   3.982688   5.965229
    45  H    2.859836   4.008387   3.713046   2.987520   4.697410
                    6          7          8          9         10
     6  N    0.000000
     7  O    6.705149   0.000000
     8  O    3.045980   5.084739   0.000000
     9  C    3.498841   7.481368   3.786023   0.000000
    10  H    2.786459   7.838252   3.784449   1.083731   0.000000
    11  C    4.839800   8.475949   4.872426   1.387830   2.159922
    12  H    5.276818   9.491561   5.592878   2.147747   2.497482
    13  C    5.834146   8.301886   5.334680   2.382656   3.380043
    14  H    6.859913   9.216697   6.310905   3.375096   4.295136
    15  C    5.760291   7.106621   4.875042   2.725200   3.807806
    16  H    6.747708   7.227063   5.603836   3.806060   4.888331
    17  C    4.660830   5.945776   3.805491   2.324615   3.281080
    18  C    5.140344   4.646468   3.913903   3.662854   4.476862
    19  C    6.515521   4.884959   5.190856   4.823951   5.728016
    20  H    7.158560   5.942471   5.943932   4.979638   5.975778
    21  C    7.240961   4.082465   5.757258   6.045107   6.870582
    22  H    8.309721   4.738780   6.807632   6.963181   7.835810
    23  C    6.795048   2.705210   5.247004   6.296416   6.964324
    24  H    7.591470   2.355260   5.998650   7.345593   7.975088
    25  C    5.474101   2.346058   3.998844   5.414462   5.938162
    26  C    5.547537   1.217328   4.122840   6.340063   6.660453
    27  C    4.639836   2.323867   3.773001   6.228612   6.307278
    28  C    4.783619   4.126621   4.788961   7.399262   7.165313
    29  H    5.517901   4.928166   5.686588   8.357003   8.047618
    30  C    3.445581   4.473354   3.914984   6.147373   5.851310
    31  H    2.871555   5.518306   4.129536   5.985468   5.513605
    32  C    6.829409   2.758892   5.882167   8.762573   8.791873
    33  H    7.246595   3.844153   6.554062   9.499916   9.429261
    34  H    7.154837   2.565405   5.746028   8.878541   8.967098
    35  H    7.369486   2.545500   6.485587   9.064115   9.177173
    36  C    1.151495   7.749376   3.979495   4.170971   3.251555
    37  C    2.600982   9.100577   5.279562   5.259264   4.228594
    38  H    3.147291   9.450509   5.345865   5.724867   4.699179
    39  H    3.144739   9.254599   5.922308   6.089707   5.097239
    40  H    3.145017   9.811423   5.870464   5.121119   4.050452
    41  O    3.144139   5.624747   4.414777   3.865723   3.851794
    42  H    3.059686   5.697496   0.962595   4.307401   4.104322
    43  H    3.969657   4.995447   0.962638   4.078146   4.277852
    44  H    3.598456   6.430008   5.054842   3.704649   3.731573
    45  H    3.708353   5.492110   5.023397   4.828011   4.777370
                   11         12         13         14         15
    11  C    0.000000
    12  H    1.082373   0.000000
    13  C    1.390404   2.163869   0.000000
    14  H    2.154860   2.510203   1.083473   0.000000
    15  C    2.400406   3.394071   1.390961   2.148680   0.000000
    16  H    3.379529   4.291218   2.142064   2.466811   1.081253
    17  C    2.757833   3.839553   2.406235   3.390463   1.395227
    18  C    4.245393   5.326264   3.791120   4.672939   2.528457
    19  C    5.143223   6.212163   4.364567   5.029045   2.981521
    20  H    5.012609   6.029423   4.013255   4.485842   2.687331
    21  C    6.482475   7.559128   5.742557   6.395354   4.355845
    22  H    7.274132   8.334030   6.400272   6.926750   5.022202
    23  C    6.984335   8.063591   6.470427   7.255689   5.126761
    24  H    8.060300   9.138493   7.541988   8.308901   6.190577
    25  C    6.304001   7.353923   6.048685   6.963111   4.829770
    26  C    7.391829   8.391535   7.318298   8.281437   6.189081
    27  C    7.449105   8.358497   7.646919   8.681988   6.699132
    28  C    8.741935   9.505858   9.213974  10.286092   8.462559
    29  H    9.715078  10.437784  10.240722  11.315442   9.522224
    30  C    7.513596   8.235508   8.083303   9.164334   7.444598
    31  H    7.372884   7.982969   8.108529   9.187014   7.638521
    32  C    9.979561  10.881918  10.137335  11.149311   9.127015
    33  H   10.764435  11.622887  11.014089  12.044979  10.060909
    34  H   10.034138  10.946893  10.122558  11.099393   9.090372
    35  H   10.240746  11.188070  10.297268  11.289261   9.204741
    36  C    5.407113   5.640533   6.551347   7.521007   6.659129
    37  C    6.350638   6.371173   7.607775   8.503612   7.884802
    38  H    6.756953   6.721760   8.022211   8.886150   8.340065
    39  H    7.237482   7.308001   8.457655   9.383172   8.645525
    40  H    6.057925   5.928161   7.380414   8.201021   7.819503
    41  O    5.054327   5.820510   5.523169   6.552390   4.977929
    42  H    5.381393   5.966424   5.986180   6.930408   5.676519
    43  H    4.968631   5.731330   5.219536   6.122200   4.672532
    44  H    4.743121   5.446015   5.215277   6.184300   4.798796
    45  H    6.010869   6.771636   6.439319   7.457310   5.821662
                   16         17         18         19         20
    16  H    0.000000
    17  C    2.160526   0.000000
    18  C    2.770195   1.488866   0.000000
    19  C    2.696566   2.514452   1.396862   0.000000
    20  H    2.091572   2.742926   2.159469   1.081164   0.000000
    21  C    4.007751   3.777878   2.403455   1.386838   2.141412
    22  H    4.479691   4.660235   3.391123   2.149525   2.474576
    23  C    4.999385   4.230989   2.743443   2.389093   3.371763
    24  H    6.008826   5.309467   3.823051   3.383513   4.286388
    25  C    4.994546   3.669586   2.324257   2.734587   3.815396
    26  C    6.441621   4.941207   3.744442   4.250316   5.331410
    27  C    7.157812   5.342271   4.439153   5.253463   6.311622
    28  C    9.067786   7.077131   6.422146   7.364010   8.394625
    29  H   10.140591   8.137934   7.499578   8.429508   9.464161
    30  C    8.147867   6.065030   5.623428   6.715804   7.682888
    31  H    8.442706   6.298557   6.092676   7.280562   8.179431
    32  C    9.472943   7.811438   6.760940   7.319322   8.399013
    33  H   10.459570   8.721065   7.740422   8.356676   9.435623
    34  H    9.377220   7.835881   6.765207   7.276736   8.350882
    35  H    9.467634   7.914167   6.740483   7.124469   8.186459
    36  C    7.686886   5.661445   6.250110   7.623372   8.222003
    37  C    8.940231   6.987500   7.664534   9.033301   9.589464
    38  H    9.388938   7.481310   8.173509   9.564722  10.135422
    39  H    9.683582   7.663093   8.207171   9.550263  10.159228
    40  H    8.894882   7.064559   7.901921   9.241727   9.690469
    41  O    5.732193   3.762634   3.726237   4.764020   5.399501
    42  H    6.442266   4.674560   4.871736   6.151008   6.890066
    43  H    5.268570   3.744120   3.768140   4.912426   5.632863
    44  H    5.563523   3.765807   3.955104   4.894919   5.357458
    45  H    6.502308   4.589965   4.329256   5.232447   5.926811
                   21         22         23         24         25
    21  C    0.000000
    22  H    1.083329   0.000000
    23  C    1.387006   2.151169   0.000000
    24  H    2.161330   2.508090   1.080929   0.000000
    25  C    2.397710   3.387465   1.396015   2.142760   0.000000
    26  C    3.747745   4.609126   2.458250   2.600632   1.518947
    27  C    4.997147   5.928102   3.807991   4.024704   2.629651
    28  C    7.174368   8.095841   5.984018   6.100797   4.820454
    29  H    8.195640   9.089675   6.969994   7.001370   5.854909
    30  C    6.770787   7.768578   5.754118   6.108369   4.455873
    31  H    7.495328   8.518893   6.590128   7.035475   5.260888
    32  C    6.691078   7.403842   5.319067   5.003441   4.592034
    33  H    7.758175   8.473409   6.390659   6.069101   5.626987
    34  H    6.614455   7.299141   5.247678   4.890528   4.592587
    35  H    6.349435   6.955754   4.977856   4.512332   4.481734
    36  C    8.379194   9.443699   7.937874   8.720471   6.612879
    37  C    9.816148  10.876088   9.379215  10.148538   8.051318
    38  H   10.341601  11.414803   9.869986  10.623771   8.516219
    39  H   10.236697  11.289825   9.709862  10.410376   8.377076
    40  H   10.133336  11.168856   9.831245  10.663660   8.557628
    41  O    5.330172   6.277599   5.022447   5.806458   4.016391
    42  H    6.700718   7.746825   6.136125   6.830930   4.866839
    43  H    5.448993   6.448644   5.012223   5.751917   3.913672
    44  H    5.602941   6.483569   5.512609   6.348955   4.652610
    45  H    5.587181   6.484131   5.136687   5.781442   4.185436
                   26         27         28         29         30
    26  C    0.000000
    27  C    1.472218   0.000000
    28  C    3.614290   2.204346   0.000000
    29  H    4.576872   3.230051   1.077475   0.000000
    30  C    3.615909   2.174343   1.374828   2.236605   0.000000
    31  H    4.595157   3.199276   2.217367   2.763129   1.077460
    32  C    3.078480   2.561512   2.501441   2.769544   3.620107
    33  H    4.120670   3.391442   2.563904   2.378853   3.888937
    34  H    3.108684   2.902055   3.198577   3.506774   4.203602
    35  H    3.058431   2.885393   3.205638   3.520294   4.202737
    36  C    6.614621   5.599350   5.383725   5.955882   4.093382
    37  C    7.991053   6.891000   6.358382   6.749924   5.164074
    38  H    8.388614   7.280600   6.668725   6.995751   5.570902
    39  H    8.180691   6.968380   6.146839   6.404983   5.043129
    40  H    8.659260   7.650818   7.284287   7.726971   6.031450
    41  O    4.460344   3.993718   4.889737   5.805349   3.732012
    42  H    4.799484   4.255605   4.868019   5.641802   4.037477
    43  H    4.161970   4.119868   5.380522   6.288234   4.653498
    44  H    5.280074   4.927188   5.834311   6.726323   4.662196
    45  H    4.407387   3.843194   4.540160   5.387635   3.521907
                   31         32         33         34         35
    31  H    0.000000
    32  C    4.634748   0.000000
    33  H    4.779551   1.087291   0.000000
    34  H    5.225569   1.086519   1.783490   0.000000
    35  H    5.228616   1.086900   1.781873   1.767301   0.000000
    36  C    3.281036   7.615149   7.908029   7.981066   8.208607
    37  C    4.207165   8.720239   8.883634   9.121973   9.359306
    38  H    4.657332   8.986631   9.109075   9.294839   9.719715
    39  H    3.996948   8.603048   8.657385   9.107547   9.225022
    40  H    5.097097   9.616940   9.832340  10.027578  10.198480
    41  O    3.704047   6.349833   6.977770   6.880015   6.416337
    42  H    4.112977   6.131509   6.677978   5.974639   6.857143
    43  H    4.991724   6.110421   6.859675   5.821382   6.676559
    44  H    4.540168   7.281629   7.915664   7.812137   7.298033
    45  H    3.550623   5.972262   6.535029   6.626054   5.954442
                   36         37         38         39         40
    36  C    0.000000
    37  C    1.449488   0.000000
    38  H    2.091894   1.091568   0.000000
    39  H    2.090889   1.091761   1.778087   0.000000
    40  H    2.090771   1.091723   1.777535   1.776234   0.000000
    41  O    3.992681   5.226940   6.071583   5.398077   5.469501
    42  H    3.779041   4.925297   4.814314   5.583137   5.597789
    43  H    4.901036   6.181061   6.197930   6.862099   6.728040
    44  H    4.321177   5.443480   6.354346   5.651110   5.496209
    45  H    4.470150   5.619346   6.492901   5.610716   5.934071
                   41         42         43         44         45
    41  O    0.000000
    42  H    5.029475   0.000000
    43  H    5.050924   1.558619   0.000000
    44  H    0.962670   5.678080   5.653521   0.000000
    45  H    0.962839   5.600655   5.674714   1.560867   0.000000
 Stoichiometry    C17H19MnN5O3(2+,6)
 Framework group  C1[X(C17H19MnN5O3)]
 Deg. of freedom   129
 Full point group                 C1      NOp   1
 Largest Abelian subgroup         C1      NOp   1
 Largest concise Abelian subgroup C1      NOp   1
                         Standard orientation:                         
 ---------------------------------------------------------------------
 Center     Atomic      Atomic             Coordinates (Angstroms)
 Number     Number       Type             X           Y           Z
 ---------------------------------------------------------------------
      1         25           0       -0.344764    0.769903    0.047813
      2          7           0       -2.370604   -0.079367    0.002181
      3          7           0       -0.016696   -1.476314   -0.032696
      4          7           0        1.795595    0.932639    0.240519
      5          7           0        3.949684    0.563564   -0.121317
      6          7           0       -0.860466    2.956191   -0.000529
      7          8           0        3.437078   -2.164923   -0.514657
      8          8           0       -0.285896    0.883798   -2.157622
      9          6           0       -3.485680    0.647843   -0.147727
     10          1           0       -3.356857    1.723281   -0.111523
     11          6           0       -4.735300    0.076635   -0.343282
     12          1           0       -5.610498    0.703462   -0.455744
     13          6           0       -4.819880   -1.310031   -0.400091
     14          1           0       -5.772206   -1.799057   -0.566955
     15          6           0       -3.664040   -2.069521   -0.251818
     16          1           0       -3.720438   -3.146859   -0.324399
     17          6           0       -2.443643   -1.427338   -0.039948
     18          6           0       -1.165548   -2.173627    0.122072
     19          6           0       -1.157307   -3.539238    0.415779
     20          1           0       -2.081759   -4.072849    0.587712
     21          6           0        0.053758   -4.208946    0.505950
     22          1           0        0.080436   -5.267129    0.736468
     23          6           0        1.228210   -3.503347    0.290132
     24          1           0        2.195056   -3.986051    0.314877
     25          6           0        1.156745   -2.132553    0.035816
     26          6           0        2.494507   -1.456851   -0.211206
     27          6           0        2.707183   -0.009999   -0.041461
     28          6           0        3.802587    1.895966    0.121407
     29          1           0        4.642571    2.570782    0.123076
     30          6           0        2.463591    2.116352    0.342025
     31          1           0        1.954832    3.041093    0.558678
     32          6           0        5.242848   -0.082409   -0.397135
     33          1           0        6.011927    0.684954   -0.353846
     34          1           0        5.225777   -0.542855   -1.381117
     35          1           0        5.440054   -0.850743    0.345916
     36          6           0       -1.119678    4.076075    0.067362
     37          6           0       -1.445412    5.485722    0.155730
     38          1           0       -1.413021    5.939714   -0.836421
     39          1           0       -0.728246    5.993496    0.803635
     40          1           0       -2.447130    5.610716    0.571418
     41          8           0       -0.459588    0.800564    2.252952
     42          1           0       -0.164739    1.675909   -2.690979
     43          1           0       -0.390773    0.135034   -2.753461
     44          1           0       -1.246956    0.733307    2.802736
     45          1           0        0.308069    0.865338    2.830503
 ---------------------------------------------------------------------
 Rotational constants (GHZ):           0.2382573           0.1826282           0.1132477
 Standard basis: 6-311G(d) (5D, 7F)
 There are   584 symmetry adapted cartesian basis functions of A   symmetry.
 There are   553 symmetry adapted basis functions of A   symmetry.
   553 basis functions,   976 primitive gaussians,   584 cartesian basis functions
   104 alpha electrons       99 beta electrons
       nuclear repulsion energy      2849.2108673611 Hartrees.
 NAtoms=   45 NActive=   45 NUniq=   45 SFac= 1.00D+00 NAtFMM=   60 NAOKFM=F Big=F
 Integral buffers will be    131072 words long.
 Raffenetti 2 integral format.
 Two-electron integral symmetry is turned on.
 Nuclear repulsion after empirical dispersion term =     2849.1032276059 Hartrees.
 ------------------------------------------------------------------------------
 Polarizable Continuum Model (PCM)
 =================================
 Model                : PCM.
 Atomic radii         : UFF (Universal Force Field).
 Polarization charges : Total charges.
 Charge compensation  : None.
 Solution method      : On-the-fly selection.
 Cavity type          : SAS (Solvent Accessible Surface) (Alpha=1.000).
 Cavity algorithm     : GePol (No added spheres)
                        Default sphere list used, NSphG=   45.
                        Lebedev-Laikov grids with approx.  5.0 points / Ang**2.
                        Smoothing algorithm: York/Karplus (Gamma=1.0000).
                        Polarization charges: spherical gaussians, with
                                              point-specific exponents (IZeta= 3).
                        Self-potential: point-specific (ISelfS= 7).
                        Self-field    : sphere-specific E.n sum rule (ISelfD= 2).
 1st derivatives      : Analytical E(r).r(x)/FMM algorithm (CHGder, D1EAlg=3).
                        Cavity 1st derivative terms included.
 Solvent              : Acetonitrile, Eps=  35.688000 Eps(inf)=   1.806874
                        RSolv=   2.155000 Ang.
 ------------------------------------------------------------------------------
 One-electron integrals computed using PRISM.
 NBasis=   553 RedAO= T EigKep=  2.44D-04  NBF=   553
 NBsUse=   553 1.00D-06 EigRej= -1.00D+00 NBFU=   553
 Lowest energy guess from the checkpoint file:  "1.chk"
 B after Tr=    -0.000000   -0.000000    0.000000
         Rot=    1.000000    0.000547    0.000026    0.000348 Ang=   0.07 deg.
 B after Tr=    -0.000000   -0.000000    0.000000
         Rot=    0.999986   -0.002685    0.000085   -0.004560 Ang=  -0.61 deg.
 Initial guess <Sx>= 0.0000 <Sy>= 0.0000 <Sz>= 2.5000 <S**2>= 8.7531 S= 2.5005
 Requested convergence on RMS density matrix=1.00D-08 within  32 cycles.
 Requested convergence on MAX density matrix=1.00D-06.
 Requested convergence on             energy=1.00D-06.
 No special actions if energy rises.
 Inv3:  Mode=1 IEnd=   127335675.
 Iteration    1 A*A^-1 deviation from unit magnitude is 4.77D-15 for   6361.
 Iteration    1 A*A^-1 deviation from orthogonality  is 2.55D-15 for   6167   4341.
 Iteration    1 A^-1*A deviation from unit magnitude is 4.77D-15 for   6361.
 Iteration    1 A^-1*A deviation from orthogonality  is 2.61D-15 for   5106   5097.
 Error on total polarization charges = -0.00040
 SCF Done:  E(UB3LYP) =  -2309.83735087     A.U. after    8 cycles
            NFock=  8  Conv=0.82D-08     -V/T= 2.0023
 <Sx>= 0.0000 <Sy>= 0.0000 <Sz>= 2.5000 <S**2>= 8.7531 S= 2.5005
 <L.S>=  0.00000000000    
 Annihilation of the first spin contaminant:
 S**2 before annihilation     8.7531,   after     8.7500
 QCSCF skips out because SCF is already converged.
 D1PCM: PCM CHGder 1st derivatives, ID1Alg=3 FixD1E=F DoIter=F DoCFld=F I1PDM=0.
 Calling FoFJK, ICntrl=      2127 FMM=F ISym2X=0 I1Cent= 0 IOpClX= 1 NMat=1 NMatS=1 NMatT=0.
 ***** Axes restored to original set *****
 -------------------------------------------------------------------
 Center     Atomic                   Forces (Hartrees/Bohr)
 Number     Number              X              Y              Z
 -------------------------------------------------------------------
      1       25          -0.000003806   -0.000050504   -0.000652348
      2        7          -0.000393577   -0.000660421    0.000038768
      3        7          -0.000199209   -0.000816141   -0.000911795
      4        7           0.000133400   -0.000013454    0.000234970
      5        7          -0.000479132   -0.000308905   -0.000133996
      6        7           0.000198030    0.000200398    0.000235515
      7        8           0.000152125    0.000281282   -0.000248618
      8        8          -0.000024179   -0.000211702    0.000013655
      9        6          -0.000579279    0.000170753    0.000193867
     10        1           0.000318191   -0.000130495   -0.000180377
     11        6          -0.000449557    0.000012723   -0.000073326
     12        1          -0.000170136   -0.000020178   -0.000029639
     13        6          -0.000186488    0.000106253    0.000155396
     14        1          -0.000126279    0.000069034    0.000107753
     15        6          -0.000156574    0.000134248    0.000081045
     16        1           0.000002415    0.000171406    0.000191508
     17        6          -0.000163462    0.000258557    0.000102256
     18        6           0.000519522    0.000069159    0.000193220
     19        6           0.000000260    0.000100313    0.000212050
     20        1          -0.000017100    0.000093589    0.000299466
     21        6           0.000176799    0.000049692    0.000186263
     22        1           0.000091721    0.000041084    0.000148511
     23        6           0.000265398    0.000186333    0.000112313
     24        1           0.000256057    0.000165622    0.000332387
     25        6          -0.000226670    0.000326941    0.000441701
     26        6           0.000880707   -0.000005806    0.000576697
     27        6          -0.000127048   -0.001219136   -0.001983758
     28        6          -0.000254702    0.000440861    0.000714970
     29        1          -0.000042733   -0.000161356   -0.000159289
     30        6           0.000713433    0.000614596    0.000351317
     31        1          -0.000296427    0.000093749    0.000167750
     32        6           0.000393567   -0.000005500   -0.000331417
     33        1           0.000260222    0.000001315   -0.000089537
     34        1          -0.000054539    0.000111378    0.000113682
     35        1           0.000005997    0.000041923    0.000181799
     36        6          -0.000173683   -0.000125726   -0.000228885
     37        6          -0.000190515   -0.000159803   -0.000190925
     38        1          -0.000039007    0.000067944   -0.000121096
     39        1           0.000062804   -0.000114310   -0.000051428
     40        1          -0.000118458   -0.000047188    0.000059986
     41        8          -0.000070756    0.000307570   -0.000088434
     42        1           0.000034321   -0.000058268   -0.000019372
     43        1           0.000025462    0.000018295    0.000083312
     44        1          -0.000022044    0.000009057   -0.000010594
     45        1           0.000074929   -0.000035184   -0.000025323
 -------------------------------------------------------------------
 Cartesian Forces:  Max     0.001983758 RMS     0.000332953

 GradGradGradGradGradGradGradGradGradGradGradGradGradGradGradGradGradGrad
 Berny optimization.
 Using GEDIIS/GDIIS optimizer.
 FormGI is forming the generalized inverse of G from B-inverse, IUseBI=4.
 Internal  Forces:  Max     0.003566416 RMS     0.000626516
 Search for a local minimum.
 Step number   4 out of a maximum of  241
 All quantities printed in internal units (Hartrees-Bohrs-Radians)
 Mixed Optimization -- En-DIIS/RFO-DIIS
 Update second derivatives using D2CorX and points    2    3    1    4
 ITU=  0 -1 -1  0
 Use linear search instead of GDIIS.
     Eigenvalues ---    0.00229   0.00230   0.00230   0.00230   0.00231
     Eigenvalues ---    0.00231   0.00374   0.00739   0.00792   0.00943
     Eigenvalues ---    0.01088   0.01160   0.01191   0.01446   0.01568
     Eigenvalues ---    0.01634   0.01740   0.01809   0.01916   0.02165
     Eigenvalues ---    0.02178   0.02186   0.02192   0.02197   0.02209
     Eigenvalues ---    0.02215   0.02221   0.02230   0.02239   0.02258
     Eigenvalues ---    0.02279   0.02309   0.02318   0.02344   0.02348
     Eigenvalues ---    0.02379   0.03586   0.04243   0.04289   0.05141
     Eigenvalues ---    0.07378   0.07438   0.07666   0.07693   0.08071
     Eigenvalues ---    0.08450   0.08751   0.08807   0.10031   0.11716
     Eigenvalues ---    0.15644   0.15967   0.15988   0.15997   0.15997
     Eigenvalues ---    0.15999   0.15999   0.16000   0.16000   0.16000
     Eigenvalues ---    0.16000   0.16000   0.16000   0.16000   0.16000
     Eigenvalues ---    0.16000   0.16000   0.16000   0.16018   0.16115
     Eigenvalues ---    0.21962   0.22093   0.22304   0.22756   0.23274
     Eigenvalues ---    0.23586   0.24367   0.24532   0.24881   0.24947
     Eigenvalues ---    0.24986   0.24989   0.24992   0.24997   0.29874
     Eigenvalues ---    0.32890   0.34567   0.34602   0.34617   0.34779
     Eigenvalues ---    0.35117   0.35164   0.35211   0.35462   0.35534
     Eigenvalues ---    0.35563   0.35580   0.35693   0.35810   0.35838
     Eigenvalues ---    0.35862   0.36285   0.36296   0.38225   0.42483
     Eigenvalues ---    0.42727   0.42915   0.44217   0.44672   0.45544
     Eigenvalues ---    0.45803   0.46723   0.47324   0.47527   0.50343
     Eigenvalues ---    0.51092   0.51927   0.53240   0.54073   0.54810
     Eigenvalues ---    0.54862   0.54905   0.54906   0.54919   0.55936
     Eigenvalues ---    0.83503   0.97035   1.33323  10.92089
 RFO step:  Lambda=-4.91184515D-04 EMin= 2.29438420D-03
 Quartic linear search produced a step of -0.02613.
 Iteration  1 RMS(Cart)=  0.15837594 RMS(Int)=  0.00265660
 Iteration  2 RMS(Cart)=  0.00756959 RMS(Int)=  0.00004764
 Iteration  3 RMS(Cart)=  0.00001657 RMS(Int)=  0.00004747
 Iteration  4 RMS(Cart)=  0.00000000 RMS(Int)=  0.00004747
 Variable       Old X    -DE/DX   Delta X   Delta X   Delta X     New X
                                 (Linear)    (Quad)   (Total)
    R1        4.07268   0.00023   0.00012  -0.02145  -0.02133   4.05135
    R2        4.24585  -0.00043   0.00005  -0.01220  -0.01215   4.23370
    R3        4.17470   0.00025  -0.00003   0.00799   0.00796   4.18266
    R4        4.17316   0.00031  -0.00003   0.00826   0.00823   4.18139
    R5        2.53160  -0.00058   0.00000  -0.00137  -0.00137   2.53023
    R6        2.55228  -0.00054   0.00001  -0.00280  -0.00279   2.54948
    R7        2.55642  -0.00230  -0.00000  -0.00284  -0.00283   2.55358
    R8        2.54399  -0.00186   0.00000  -0.00254  -0.00254   2.54144
    R9        2.53468  -0.00009   0.00002  -0.00236  -0.00234   2.53234
   R10        2.57565   0.00087  -0.00002   0.00446   0.00445   2.58010
   R11        2.59048  -0.00008   0.00000   0.00002   0.00001   2.59050
   R12        2.57437   0.00066  -0.00001   0.00316   0.00314   2.57751
   R13        2.78094  -0.00063   0.00002  -0.00476  -0.00474   2.77620
   R14        2.17601  -0.00080   0.00001  -0.00149  -0.00148   2.17453
   R15        2.30042  -0.00026   0.00001  -0.00106  -0.00106   2.29936
   R16        1.81904  -0.00001   0.00000  -0.00001  -0.00001   1.81903
   R17        1.81912  -0.00005   0.00000  -0.00022  -0.00022   1.81890
   R18        2.04795  -0.00013   0.00000  -0.00119  -0.00118   2.04677
   R19        2.62262  -0.00031   0.00001  -0.00263  -0.00262   2.62000
   R20        2.04539  -0.00017   0.00001  -0.00134  -0.00133   2.04405
   R21        2.62748  -0.00027   0.00001  -0.00245  -0.00244   2.62504
   R22        2.04747  -0.00018   0.00001  -0.00135  -0.00134   2.04613
   R23        2.62854  -0.00055   0.00001  -0.00332  -0.00330   2.62523
   R24        2.04327  -0.00024   0.00000  -0.00133  -0.00133   2.04195
   R25        2.63660  -0.00088   0.00002  -0.00522  -0.00520   2.63140
   R26        2.81355  -0.00182   0.00003  -0.00939  -0.00936   2.80419
   R27        2.63969  -0.00067   0.00002  -0.00483  -0.00481   2.63488
   R28        2.04310  -0.00027   0.00000  -0.00140  -0.00140   2.04170
   R29        2.62074   0.00023   0.00001  -0.00244  -0.00243   2.61832
   R30        2.04720  -0.00018   0.00001  -0.00133  -0.00132   2.04587
   R31        2.62106   0.00027   0.00001  -0.00213  -0.00212   2.61894
   R32        2.04266  -0.00027   0.00001  -0.00170  -0.00169   2.04097
   R33        2.63809  -0.00099   0.00002  -0.00548  -0.00547   2.63262
   R34        2.87039  -0.00193   0.00003  -0.00948  -0.00945   2.86095
   R35        2.78209  -0.00182   0.00004  -0.00996  -0.00992   2.77217
   R36        2.03613  -0.00017   0.00000  -0.00122  -0.00122   2.03491
   R37        2.59805   0.00060  -0.00001   0.00187   0.00187   2.59992
   R38        2.03610  -0.00010   0.00000  -0.00062  -0.00062   2.03548
   R39        2.05468  -0.00017   0.00001  -0.00133  -0.00133   2.05336
   R40        2.05322  -0.00009   0.00000  -0.00079  -0.00079   2.05244
   R41        2.05394  -0.00014   0.00000  -0.00095  -0.00094   2.05300
   R42        2.73914  -0.00049   0.00001  -0.00336  -0.00334   2.73579
   R43        2.06276  -0.00014   0.00000  -0.00109  -0.00108   2.06168
   R44        2.06313  -0.00014   0.00000  -0.00108  -0.00108   2.06205
   R45        2.06306  -0.00014   0.00000  -0.00108  -0.00108   2.06198
   R46        1.81918  -0.00000  -0.00000   0.00004   0.00004   1.81922
   R47        1.81950  -0.00008   0.00000  -0.00034  -0.00034   1.81916
    A1        1.72784   0.00002   0.00002  -0.00361  -0.00359   1.72425
    A2        1.62974   0.00006   0.00001  -0.00041  -0.00030   1.62944
    A3        1.53209  -0.00003  -0.00000  -0.00035  -0.00044   1.53165
    A4        1.50522   0.00007  -0.00000   0.00093   0.00093   1.50614
    A5        1.56684  -0.00006   0.00000  -0.00042  -0.00042   1.56641
    A6        2.08664  -0.00022   0.00000  -0.00064  -0.00064   2.08600
    A7        2.07505   0.00096   0.00002  -0.00122  -0.00120   2.07385
    A8        2.21818  -0.00176   0.00007  -0.01414  -0.01418   2.20400
    A9        2.16394   0.00158  -0.00004   0.01144   0.01139   2.17533
   A10        1.86807   0.00025  -0.00003   0.00718   0.00712   1.87520
   A11        1.87651   0.00003  -0.00002   0.00354   0.00350   1.88002
   A12        2.24431   0.00025  -0.00000   0.00078   0.00078   2.24510
   A13        2.16229  -0.00028   0.00002  -0.00427  -0.00424   2.15805
   A14        2.21296   0.00002  -0.00000   0.00087   0.00087   2.21382
   A15        2.18330   0.00006   0.00000   0.00011   0.00011   2.18341
   A16        1.88685  -0.00008   0.00000  -0.00099  -0.00099   1.88586
   A17        2.02194   0.00053  -0.00003   0.00811   0.00807   2.03001
   A18        2.14339  -0.00030   0.00001  -0.00237  -0.00236   2.14102
   A19        2.11785  -0.00023   0.00003  -0.00573  -0.00571   2.11214
   A20        2.09942  -0.00014   0.00000  -0.00109  -0.00109   2.09834
   A21        2.06123   0.00027  -0.00001   0.00215   0.00214   2.06337
   A22        2.12249  -0.00014   0.00000  -0.00106  -0.00105   2.12144
   A23        2.10586   0.00004  -0.00000   0.00066   0.00066   2.10652
   A24        2.08248  -0.00006   0.00000  -0.00073  -0.00073   2.08175
   A25        2.09480   0.00002  -0.00000   0.00008   0.00008   2.09489
   A26        2.08695   0.00028  -0.00001   0.00326   0.00324   2.09020
   A27        2.08485  -0.00040  -0.00000  -0.00090  -0.00090   2.08395
   A28        2.11113   0.00011   0.00002  -0.00229  -0.00228   2.10885
   A29        2.10762   0.00070  -0.00000   0.00247   0.00247   2.11009
   A30        2.03807  -0.00130  -0.00007   0.00765   0.00759   2.04565
   A31        2.13730   0.00060   0.00007  -0.01012  -0.01005   2.12725
   A32        2.04676  -0.00208  -0.00007   0.00788   0.00779   2.05455
   A33        2.12113  -0.00002  -0.00001   0.00125   0.00124   2.12237
   A34        2.11528   0.00210   0.00008  -0.00918  -0.00912   2.10616
   A35        2.10703   0.00007   0.00002  -0.00347  -0.00347   2.10356
   A36        2.08395  -0.00048  -0.00001  -0.00005  -0.00006   2.08388
   A37        2.09209   0.00041  -0.00001   0.00364   0.00362   2.09571
   A38        2.10254  -0.00001  -0.00000   0.00034   0.00033   2.10287
   A39        2.07562  -0.00001   0.00001  -0.00123  -0.00122   2.07440
   A40        2.10502   0.00002  -0.00001   0.00088   0.00088   2.10589
   A41        2.12545   0.00066  -0.00002   0.00513   0.00511   2.13056
   A42        2.07662  -0.00058  -0.00001   0.00087   0.00086   2.07748
   A43        2.08112  -0.00008   0.00003  -0.00600  -0.00597   2.07514
   A44        2.13241   0.00013  -0.00001   0.00042   0.00040   2.13282
   A45        2.14427  -0.00261  -0.00007   0.00869   0.00862   2.15289
   A46        2.00573   0.00249   0.00008  -0.00932  -0.00924   1.99649
   A47        2.05299   0.00167   0.00003  -0.00446  -0.00443   2.04856
   A48        2.08120   0.00190  -0.00000   0.00208   0.00207   2.08327
   A49        2.14798  -0.00357  -0.00004   0.00268   0.00264   2.15061
   A50        1.91156   0.00014   0.00002  -0.00509  -0.00508   1.90648
   A51        2.23538  -0.00186   0.00000  -0.00078  -0.00078   2.23460
   A52        2.13580   0.00172  -0.00003   0.00573   0.00571   2.14151
   A53        2.12781  -0.00018   0.00001  -0.00231  -0.00230   2.12550
   A54        1.86558   0.00005   0.00000   0.00007   0.00007   1.86566
   A55        2.28978   0.00013  -0.00001   0.00221   0.00220   2.29199
   A56        1.90304  -0.00046   0.00003  -0.00567  -0.00564   1.89739
   A57        2.12814   0.00057  -0.00004   0.00858   0.00852   2.13667
   A58        2.25199  -0.00010   0.00001  -0.00286  -0.00287   2.24912
   A59        1.88001  -0.00041   0.00004  -0.00938  -0.00934   1.87067
   A60        1.91979   0.00016  -0.00002   0.00354   0.00352   1.92331
   A61        1.91942   0.00015  -0.00001   0.00343   0.00340   1.92283
   A62        1.92437   0.00002   0.00000  -0.00088  -0.00088   1.92350
   A63        1.92127   0.00005   0.00000  -0.00047  -0.00047   1.92080
   A64        1.89906   0.00003  -0.00002   0.00370   0.00366   1.90273
   A65        1.92026  -0.00004   0.00000  -0.00040  -0.00025   1.92001
   A66        1.91864  -0.00002   0.00000  -0.00042  -0.00055   1.91809
   A67        1.91852   0.00002   0.00000  -0.00011  -0.00011   1.91841
   A68        1.90336  -0.00004  -0.00000   0.00017   0.00019   1.90355
   A69        1.90254   0.00002  -0.00000   0.00052   0.00078   1.90333
   A70        1.90024   0.00005  -0.00000   0.00026  -0.00005   1.90019
   A71        2.22917   0.00001  -0.00000   0.00075   0.00074   2.22991
   A72        2.16331   0.00002   0.00000   0.00001   0.00001   2.16332
   A73        1.89044  -0.00003   0.00000  -0.00068  -0.00068   1.88976
   A74        3.16183   0.00003   0.00001  -0.00076  -0.00074   3.16109
   A75        3.14871  -0.00000  -0.00001   0.00250   0.00256   3.15127
   A76        3.14211   0.00003   0.00001   0.00009   0.00019   3.14230
   A77        3.07430   0.00002  -0.00000   0.00036   0.00036   3.07466
   A78        3.05912  -0.00007   0.00002  -0.00458  -0.00467   3.05445
   A79        3.13943   0.00003   0.00000   0.00011  -0.00003   3.13940
    D1       -2.79499  -0.00019   0.00009  -0.00779  -0.00769  -2.80268
    D2        0.03732   0.00016   0.00005   0.01410   0.01411   0.05143
    D3       -1.28134  -0.00011   0.00009  -0.00710  -0.00698  -1.28832
    D4        1.55096   0.00024   0.00005   0.01479   0.01482   1.56579
    D5        1.92754  -0.00013   0.00009  -0.00746  -0.00734   1.92020
    D6       -1.52333   0.00022   0.00005   0.01444   0.01446  -1.50887
    D7        1.53107   0.00008   0.00001   0.00409   0.00410   1.53517
    D8       -0.57270   0.00003  -0.00000  -0.00259  -0.00256  -0.57526
    D9       -2.64102   0.00006  -0.00001  -0.00010  -0.00033  -2.64135
   D10       -0.09603  -0.00002   0.00000   0.00386   0.00397  -0.09206
   D11       -2.19979  -0.00006  -0.00000  -0.00282  -0.00269  -2.20249
   D12        2.01507  -0.00003  -0.00001  -0.00034  -0.00046   2.01461
   D13        3.05543  -0.00000   0.00001   0.00259   0.00269   3.05812
   D14        0.95166  -0.00005  -0.00000  -0.00409  -0.00397   0.94769
   D15       -1.11666  -0.00002  -0.00001  -0.00160  -0.00174  -1.11840
   D16       -1.35282  -0.00002  -0.00008   0.00336   0.00329  -1.34954
   D17        1.80356  -0.00002  -0.00005   0.00485   0.00480   1.80836
   D18        0.37171  -0.00001  -0.00006  -0.00020  -0.00025   0.37146
   D19       -2.75509   0.00000  -0.00003   0.00129   0.00126  -2.75383
   D20        1.77156  -0.00001  -0.00000  -0.00289  -0.00289   1.76867
   D21       -1.34872  -0.00002  -0.00005   0.00112   0.00107  -1.34765
   D22       -1.33013   0.00001   0.00003  -0.00178  -0.00176  -1.33189
   D23        1.83278   0.00000  -0.00002   0.00222   0.00220   1.83498
   D24       -3.11746   0.00002   0.00007  -0.00660  -0.00653  -3.12399
   D25       -0.00329   0.00002   0.00003  -0.00230  -0.00228  -0.00556
   D26        1.43761  -0.00000   0.00006  -0.00301  -0.00295   1.43466
   D27       -1.73140  -0.00000   0.00001   0.00129   0.00130  -1.73010
   D28       -3.13353  -0.00003   0.00001  -0.00276  -0.00276  -3.13629
   D29        0.00384  -0.00004  -0.00000  -0.00101  -0.00101   0.00283
   D30        0.01197   0.00011   0.00002   0.00142   0.00144   0.01340
   D31        3.13280  -0.00002  -0.00002   0.00186   0.00184   3.13464
   D32       -3.08033  -0.00010  -0.00004   0.00628   0.00629  -3.07404
   D33        0.05624  -0.00001   0.00003  -0.00404  -0.00403   0.05221
   D34       -0.02486   0.00014  -0.00002   0.00879   0.00878  -0.01607
   D35        3.07248   0.00026  -0.00001   0.00262   0.00259   3.07507
   D36        2.87370   0.00076  -0.00007   0.02968   0.02947   2.90317
   D37       -0.29958   0.00069  -0.00008   0.02465   0.02448  -0.27509
   D38       -0.00076   0.00019  -0.00003   0.00942   0.00937   0.00861
   D39        3.10914   0.00012  -0.00004   0.00439   0.00439   3.11353
   D40       -2.88650  -0.00007   0.00004  -0.02013  -0.02030  -2.90679
   D41        0.25005   0.00004   0.00000  -0.01047  -0.01059   0.23946
   D42       -0.00165  -0.00015   0.00002  -0.00553  -0.00549  -0.00714
   D43        3.13491  -0.00005  -0.00001   0.00413   0.00421   3.13912
   D44        0.00289  -0.00016   0.00003  -0.00977  -0.00974  -0.00685
   D45       -3.10917  -0.00002   0.00003  -0.00496  -0.00495  -3.11412
   D46        3.13229  -0.00012   0.00001  -0.00492  -0.00489   3.12741
   D47        0.02023   0.00003   0.00001  -0.00011  -0.00009   0.02014
   D48        3.13322   0.00005  -0.00001   0.00179   0.00180   3.13502
   D49       -0.00380   0.00006  -0.00001   0.00609   0.00611   0.00231
   D50        0.00311   0.00001   0.00001  -0.00282  -0.00280   0.00031
   D51       -3.13392   0.00002   0.00001   0.00148   0.00152  -3.13240
   D52       -3.11437  -0.00004   0.00000  -0.00211  -0.00211  -3.11647
   D53        1.07089   0.00009  -0.00002   0.00259   0.00258   1.07347
   D54       -1.02040  -0.00014   0.00002  -0.00636  -0.00635  -1.02675
   D55        0.01323   0.00001  -0.00002   0.00352   0.00350   0.01673
   D56       -2.08471   0.00014  -0.00004   0.00822   0.00819  -2.07652
   D57        2.10719  -0.00009  -0.00000  -0.00073  -0.00074   2.10645
   D58        3.13727   0.00000   0.00000  -0.00047  -0.00046   3.13681
   D59       -0.01353  -0.00003  -0.00001  -0.00019  -0.00020  -0.01372
   D60       -0.00877  -0.00000  -0.00001   0.00141   0.00140  -0.00737
   D61        3.12361  -0.00003  -0.00002   0.00169   0.00166   3.12528
   D62       -3.12450   0.00004   0.00001  -0.00043  -0.00042  -3.12492
   D63        0.00736   0.00003   0.00000   0.00099   0.00099   0.00835
   D64        0.00776   0.00000   0.00000  -0.00015  -0.00015   0.00761
   D65        3.13962   0.00000  -0.00001   0.00127   0.00126   3.14088
   D66       -3.11022  -0.00000   0.00002  -0.00371  -0.00369  -3.11392
   D67        0.00757   0.00002   0.00001  -0.00060  -0.00058   0.00698
   D68        0.02170  -0.00000   0.00001  -0.00230  -0.00229   0.01941
   D69        3.13949   0.00002   0.00000   0.00082   0.00082   3.14031
   D70       -0.01763  -0.00010  -0.00002  -0.00063  -0.00065  -0.01828
   D71       -3.13725   0.00006   0.00002  -0.00132  -0.00130  -3.13855
   D72        3.09982  -0.00007  -0.00004   0.00261   0.00257   3.10239
   D73       -0.01980   0.00009   0.00001   0.00192   0.00192  -0.01788
   D74       -0.27750   0.00045  -0.00010   0.04440   0.04430  -0.23320
   D75        2.86910   0.00037  -0.00017   0.05465   0.05448   2.92358
   D76        2.84295   0.00032  -0.00014   0.04501   0.04487   2.88782
   D77       -0.29363   0.00024  -0.00021   0.05527   0.05506  -0.23858
   D78        3.08549  -0.00002  -0.00005   0.00633   0.00627   3.09176
   D79       -0.03954  -0.00008  -0.00002  -0.00173  -0.00175  -0.04128
   D80       -0.06133   0.00005   0.00003  -0.00434  -0.00430  -0.06563
   D81        3.09683  -0.00001   0.00005  -0.01241  -0.01231   3.08452
   D82        3.13758   0.00005  -0.00001   0.00402   0.00401  -3.14159
   D83       -0.00922   0.00010   0.00001   0.00284   0.00286  -0.00636
   D84        0.01241  -0.00001   0.00002  -0.00391  -0.00390   0.00852
   D85       -3.13439   0.00004   0.00003  -0.00508  -0.00505  -3.13943
   D86       -3.10380  -0.00009  -0.00001  -0.00039  -0.00042  -3.10423
   D87        0.03908  -0.00001   0.00000   0.00160   0.00159   0.04066
   D88        0.03258  -0.00004   0.00000  -0.00157  -0.00158   0.03100
   D89       -3.10773   0.00005   0.00001   0.00042   0.00043  -3.10730
   D90       -0.02291  -0.00014   0.00000  -0.00761  -0.00761  -0.03052
   D91       -3.12351  -0.00013  -0.00000  -0.00231  -0.00233  -3.12584
   D92        3.11994  -0.00006   0.00002  -0.00568  -0.00567   3.11427
   D93        0.01934  -0.00005   0.00001  -0.00038  -0.00040   0.01894
   D94       -2.77272   0.00035   0.00051   0.01802   0.01853  -2.75419
   D95        0.41800   0.00027   0.00073   0.01069   0.01143   0.42943
   D96        0.32757   0.00041   0.00052   0.01246   0.01296   0.34053
   D97       -2.76490   0.00033   0.00074   0.00513   0.00586  -2.75903
   D98        3.09597   0.00077  -0.00015   0.08802   0.08785  -3.09937
   D99       -0.08099   0.00064  -0.00016   0.08221   0.08206   0.00107
   D100      -0.09550   0.00084  -0.00037   0.09529   0.09490  -0.00060
   D101       3.01073   0.00071  -0.00038   0.08948   0.08912   3.09984
   D102       0.00341   0.00005  -0.00001  -0.00043  -0.00048   0.00293
   D103      -3.13268  -0.00007   0.00003  -0.01103  -0.01104   3.13947
   D104      -3.13303   0.00007  -0.00002   0.00443   0.00443  -3.12861
   D105       0.01407  -0.00005   0.00002  -0.00616  -0.00614   0.00793
         Item               Value     Threshold  Converged?
 Maximum Force            0.003566     0.000450     NO 
 RMS     Force            0.000627     0.000300     NO 
 Maximum Displacement     0.700170     0.001800     NO 
 RMS     Displacement     0.161601     0.001200     NO 
 Predicted change in Energy=-2.576270D-04
 GradGradGradGradGradGradGradGradGradGradGradGradGradGradGradGradGradGrad

                          Input orientation:                          
 ---------------------------------------------------------------------
 Center     Atomic      Atomic             Coordinates (Angstroms)
 Number     Number       Type             X           Y           Z
 ---------------------------------------------------------------------
      1         25           0        1.926644    3.578955    6.005399
      2          7           0        3.583909    2.517915    4.824747
      3          7           0        0.868163    2.204598    4.594358
      4          7           0        0.045156    3.922392    6.974047
      5          7           0       -1.988355    3.538916    7.750566
      6          7           0        3.267723    4.571976    7.500295
      7          8           0       -2.535334    1.890984    5.546688
      8          8           0        2.307507    1.706237    7.122035
      9          6           0        4.904225    2.566742    5.041864
     10          1           0        5.224242    3.078078    5.941443
     11          6           0        5.826485    1.997937    4.176925
     12          1           0        6.885073    2.064761    4.388889
     13          6           0        5.350993    1.338992    3.050278
     14          1           0        6.034991    0.867092    2.356135
     15          6           0        3.981466    1.281094    2.824539
     16          1           0        3.601697    0.748577    1.964427
     17          6           0        3.113574    1.891191    3.726499
     18          6           0        1.641601    1.859966    3.541255
     19          6           0        1.086041    1.468905    2.323657
     20          1           0        1.720154    1.241165    1.479056
     21          6           0       -0.291415    1.383788    2.200658
     22          1           0       -0.741549    1.081999    1.263434
     23          6           0       -1.080827    1.684057    3.299447
     24          1           0       -2.157397    1.602239    3.271677
     25          6           0       -0.468079    2.108615    4.476342
     26          6           0       -1.426335    2.386965    5.614895
     27          6           0       -1.095631    3.256127    6.749441
     28          6           0       -1.379340    4.395315    8.620083
     29          1           0       -1.884513    4.770726    9.493829
     30          6           0       -0.114094    4.627690    8.132200
     31          1           0        0.663978    5.250552    8.540685
     32          6           0       -3.365214    3.053913    7.915752
     33          1           0       -3.762643    3.516250    8.815181
     34          1           0       -3.372415    1.972402    8.015258
     35          1           0       -3.966859    3.334316    7.055715
     36          6           0        3.955009    5.162158    8.209842
     37          6           0        4.818836    5.907317    9.101150
     38          1           0        5.156214    5.265961    9.916694
     39          1           0        4.277501    6.758359    9.517537
     40          1           0        5.688423    6.275403    8.554390
     41          8           0        1.652652    5.518923    4.977063
     42          1           0        2.608560    1.628472    8.033022
     43          1           0        2.208741    0.818371    6.763724
     44          1           0        2.237949    5.933751    4.335097
     45          1           0        0.886517    6.088801    5.099494
 ---------------------------------------------------------------------
                    Distance matrix (angstroms):
                    1          2          3          4          5
     1  Mn   0.000000
     2  N    2.294836   0.000000
     3  N    2.236130   2.743451   0.000000
     4  N    2.143880   4.372050   3.048127   0.000000
     5  N    4.286540   6.375970   4.461138   2.210250   0.000000
     6  N    2.240378   3.387875   4.450487   3.329239   5.362481
     7  O    4.792589   6.193495   3.548109   3.580908   2.805698
     8  O    2.213370   2.750555   2.951140   3.170407   4.712558
     9  C    3.289220   1.338939   4.076912   5.402006   7.469261
    10  H    3.336033   2.061913   4.642524   5.348090   7.450292
    11  C    4.588213   2.391484   4.980152   6.704564   8.730249
    12  H    5.430645   3.360506   6.022041   7.544421   9.602694
    13  C    5.047409   2.767884   4.819670   7.086735   8.988793
    14  H    6.127793   3.850593   5.787459   8.157089  10.030584
    15  C    4.429485   2.385081   3.698348   6.299953   8.062399
    16  H    5.210211   3.363376   4.063095   6.915083   8.515520
    17  C    3.074205   1.349128   2.427607   4.907905   6.703566
    18  C    3.017976   2.419258   1.351297   4.311183   5.806355
    19  C    4.325986   3.687169   2.396831   5.359960   6.571773
    20  H    5.098596   4.036994   3.370341   6.339520   7.639668
    21  C    4.920834   4.815623   2.783550   5.416922   6.190773
    22  H    5.986675   5.783977   3.866064   6.426339   7.047968
    23  C    4.467403   4.978114   2.397148   4.447546   4.906788
    24  H    5.297173   6.017731   3.356536   4.893046   4.882595
    25  C    3.199158   4.087483   1.344873   3.129174   3.882981
    26  C    3.579916   5.073857   2.517831   2.523909   2.490772
    27  C    3.129211   5.113463   3.099449   1.340057   1.370831
    28  C    4.293314   6.524037   5.104603   2.227618   1.363957
    29  H    5.302299   7.535192   6.177949   3.285208   2.137078
    30  C    3.128536   5.391254   4.399151   1.365329   2.200893
    31  H    3.288804   5.459075   4.989291   2.145065   3.254052
    32  C    5.650564   7.624429   5.447428   3.643033   1.469100
    33  H    6.345612   8.419743   6.401573   4.249007   2.069304
    34  H    5.890719   7.672508   5.453345   4.070181   2.107047
    35  H    5.991360   7.915670   5.541839   4.055708   2.106931
    36  C    3.388269   4.311450   5.598884   4.283825   6.178141
    37  C    4.834223   5.594704   7.044794   5.590395   7.332888
    38  H    5.345496   5.995984   7.489097   6.048740   7.662875
    39  H    5.288691   6.362760   7.523165   5.694277   7.262779
    40  H    5.283859   5.697187   7.449041   6.315109   8.189470
    41  O    2.212696   3.571975   3.427336   3.020083   4.986951
    42  H    2.894935   3.469213   3.896834   3.599241   4.986102
    43  H    2.876710   2.922185   2.902572   3.789496   5.098121
    44  H    2.903770   3.703957   3.981219   3.977180   5.938208
    45  H    2.863888   4.483597   3.916954   2.985828   4.668510
                    6          7          8          9         10
     6  N    0.000000
     7  O    6.684292   0.000000
     8  O    3.045908   5.095975   0.000000
     9  C    3.569732   7.487225   3.436644   0.000000
    10  H    2.913711   7.859773   3.432650   1.083106   0.000000
    11  C    4.921151   8.473943   4.598039   1.386442   2.154745
    12  H    5.390008   9.492879   5.343475   2.145255   2.489095
    13  C    5.881738   8.290410   5.096751   2.381887   3.376288
    14  H    6.917103   9.202090   6.108363   3.373512   4.289547
    15  C    5.762120   7.088776   4.631561   2.724134   3.806407
    16  H    6.736152   7.197280   5.403050   3.804329   4.886295
    17  C    4.631620   5.934918   3.494798   2.322280   3.281706
    18  C    5.066879   4.633520   3.645414   3.660065   4.481073
    19  C    6.417660   4.866256   4.957090   4.813774   5.727348
    20  H    7.052984   5.922590   5.692493   4.958736   5.963705
    21  C    7.135696   4.060584   5.574793   6.038751   6.876523
    22  H    8.194670   4.713638   6.633974   6.953830   7.839563
    23  C    6.700528   2.684866   5.108177   6.295712   6.976913
    24  H    7.492161   2.324196   5.896731   7.343728   7.987136
    25  C    5.400801   2.338065   3.855577   5.421379   5.957255
    26  C    5.510279   1.216770   4.083679   6.358984   6.694359
    27  C    4.618885   2.320124   3.757970   6.276093   6.373802
    28  C    4.783339   4.129619   4.802930   7.458588   7.246897
    29  H    5.528039   4.929138   5.708724   8.412164   8.125201
    30  C    3.440798   4.476252   3.926764   6.243493   5.974825
    31  H    2.884851   5.521441   4.156432   6.117539   5.680819
    32  C    6.817109   2.766508   5.884385   8.768135   8.813469
    33  H    7.229767   3.851081   6.556647   9.500216   9.445341
    34  H    7.149433   2.607905   5.755885   8.814595   8.912111
    35  H    7.353137   2.531725   6.482493   9.129124   9.261943
    36  C    1.150711   7.740641   3.980073   4.203960   3.331662
    37  C    2.598428   9.102140   5.279465   5.257807   4.260598
    38  H    3.144360   9.468227   5.347606   5.577925   4.538070
    39  H    3.141527   9.266807   5.928174   6.163935   5.218164
    40  H    3.142065   9.792833   5.861699   5.167879   4.155219
    41  O    3.141952   5.570067   4.423383   4.392300   4.432156
    42  H    3.063087   5.719302   0.962589   3.885544   3.649363
    43  H    3.969071   5.013773   0.962521   3.645166   3.856899
    44  H    3.596295   6.371511   5.063964   4.352619   4.433188
    45  H    3.706042   5.434218   5.031576   5.343239   5.346886
                   11         12         13         14         15
    11  C    0.000000
    12  H    1.081667   0.000000
    13  C    1.389113   2.161486   0.000000
    14  H    2.153500   2.507816   1.082764   0.000000
    15  C    2.397270   3.390023   1.389213   2.146570   0.000000
    16  H    3.377236   4.288462   2.141890   2.467468   1.080551
    17  C    2.752120   3.833156   2.401716   3.385462   1.392475
    18  C    4.235134   5.315489   3.777838   4.657487   2.514706
    19  C    5.117253   6.184577   4.328356   4.985512   2.944425
    20  H    4.971233   5.985134   3.957436   4.418938   2.631625
    21  C    6.458445   7.533529   5.706192   6.349375   4.319408
    22  H    7.243372   8.300581   6.354362   6.867435   4.978309
    23  C    6.969895   8.049060   6.445886   7.224412   5.100463
    24  H    8.044776   9.122957   7.516265   8.276103   6.163498
    25  C    6.302653   7.353802   6.040494   6.951732   4.817852
    26  C    7.404222   8.407521   7.321726   8.282567   6.184930
    27  C    7.491100   8.407330   7.675817   8.709443   6.714352
    28  C    8.798466   9.572618   9.255335  10.327523   8.486752
    29  H    9.768179  10.501823  10.278554  11.353571   9.542886
    30  C    7.605937   8.340822   8.155282   9.236681   7.492969
    31  H    7.501559   8.129496   8.210541   9.290381   7.709517
    32  C    9.979040  10.885107  10.128477  11.138015   9.112467
    33  H   10.759650  11.622080  11.001496  12.030418  10.042656
    34  H    9.967608  10.880034  10.057339  11.033887   9.027792
    35  H   10.294801  11.246695  10.336692  11.322997   9.235499
    36  C    5.457026   5.725279   6.571641   7.552470   6.638136
    37  C    6.367621   6.421836   7.600384   8.507534   7.842128
    38  H    6.638840   6.617647   7.912439   8.791152   8.219358
    39  H    7.320049   7.425115   8.505726   9.438299   8.653572
    40  H    6.121926   6.042589   7.401166   8.233366   7.790252
    41  O    5.518917   6.297255   5.904409   6.907510   5.293008
    42  H    5.035973   5.635477   5.694951   6.674367   5.397577
    43  H    4.601193   5.390863   4.892287   5.836900   4.344403
    44  H    5.328530   6.047126   5.696807   6.633615   5.193155
    45  H    6.479937   7.258136   6.833119   7.829371   6.153713
                   16         17         18         19         20
    16  H    0.000000
    17  C    2.156091   0.000000
    18  C    2.750191   1.483912   0.000000
    19  C    2.641296   2.501436   1.394318   0.000000
    20  H    2.004603   2.723078   2.154472   1.080423   0.000000
    21  C    3.951661   3.765581   2.400104   1.385554   2.141835
    22  H    4.412068   4.645799   3.387197   2.147988   2.476248
    23  C    4.958168   4.221170   2.738800   2.386163   3.369787
    24  H    5.966977   5.298443   3.817261   3.381777   4.287105
    25  C    4.972172   3.665757   2.320983   2.731039   3.811109
    26  C    6.425834   4.941923   3.740313   4.241123   5.321505
    27  C    7.158845   5.358977   4.442315   5.247992   6.306003
    28  C    9.077841   7.099583   6.430286   7.367969   8.399392
    29  H   10.147318   8.156880   7.505940   8.434310   9.470375
    30  C    8.179000   6.108720   5.640881   6.719927   7.687479
    31  H    8.493829   6.360992   6.119323   7.289062   8.188852
    32  C    9.448317   7.802337   6.754993   7.321029   8.401076
    33  H   10.431987   8.707346   7.730681   8.357108   9.436938
    34  H    9.313889   7.776124   6.720840   7.247459   8.318106
    35  H    9.481050   7.956056   6.780853   7.169654   8.235443
    36  C    7.655699   5.613163   6.168633   7.517863   8.103841
    37  C    8.889703   6.922720   7.575507   8.920071   9.458917
    38  H    9.276951   7.340297   8.037383   9.414783   9.959880
    39  H    9.675932   7.653769   8.164446   9.482387  10.079516
    40  H    8.850302   7.011397   7.810530   9.116270   9.547307
    41  O    5.969167   4.105928   3.930602   4.874860   5.526284
    42  H    6.211954   4.343984   4.600496   5.911039   6.625235
    43  H    4.997844   3.345803   3.433784   4.625780   5.324019
    44  H    5.862244   4.180837   4.193035   5.030669   5.517739
    45  H    6.761571   4.946193   4.569607   5.393378   6.107544
                   21         22         23         24         25
    21  C    0.000000
    22  H    1.082628   0.000000
    23  C    1.385882   2.150100   0.000000
    24  H    2.162566   2.511636   1.080032   0.000000
    25  C    2.394854   3.384007   1.393123   2.135751   0.000000
    26  C    3.735161   4.594245   2.444332   2.576998   1.513947
    27  C    4.984360   5.911723   3.791316   3.994688   2.622514
    28  C    7.173695   8.093524   5.979063   6.083757   4.819749
    29  H    8.197540   9.091340   6.967338   6.987771   5.853912
    30  C    6.762953   7.755357   5.740648   6.078908   4.453800
    31  H    7.487362   8.503571   6.575317   7.002342   5.260437
    32  C    6.700736   7.417911   5.329653   5.013343   4.595272
    33  H    7.768445   8.490081   6.400968   6.080352   5.626821
    34  H    6.606709   7.300780   5.251037   4.910686   4.580136
    35  H    6.394140   7.001862   5.016182   4.537971   4.516300
    36  C    8.271547   9.325124   7.846579   8.626703   6.544223
    37  C    9.705348  10.753202   9.289871  10.059040   7.985640
    38  H   10.212010  11.276881   9.773364  10.538881   8.437945
    39  H   10.163550  11.204559   9.650122  10.344286   8.339922
    40  H   10.002814  11.021525   9.722017  10.549996   8.479099
    41  O    5.346697   6.261751   4.999249   5.724092   4.047026
    42  H    6.518144   7.572924   6.001783   6.736872   4.727179
    43  H    5.233741   6.247150   4.855088   5.645529   3.749961
    44  H    5.626338   6.469314   5.490604   6.261943   4.687665
    45  H    5.650481   6.514140   5.149017   5.721501   4.250310
                   26         27         28         29         30
    26  C    0.000000
    27  C    1.466970   0.000000
    28  C    3.614807   2.208516   0.000000
    29  H    4.575846   3.232338   1.076830   0.000000
    30  C    3.616579   2.180968   1.375819   2.238052   0.000000
    31  H    4.596714   3.206635   2.216502   2.762882   1.077132
    32  C    3.081885   2.559722   2.497826   2.762290   3.618481
    33  H    4.120127   3.383475   2.547735   2.358315   3.874748
    34  H    3.117824   2.904132   3.195101   3.497234   4.204864
    35  H    3.070456   2.888575   3.204406   3.513380   4.204217
    36  C    6.587436   5.592378   5.404779   5.991816   4.104788
    37  C    7.971763   6.894945   6.398044   6.810354   5.187495
    38  H    8.374009   7.290850   6.719575   7.070778   5.600709
    39  H    8.177618   6.985595   6.195906   6.474694   5.073955
    40  H    8.624405   7.641810   7.313845   7.777914   6.046685
    41  O    4.438034   3.976761   4.871044   5.785543   3.724322
    42  H    4.764769   4.244747   4.889112   5.674101   4.051911
    43  H    4.122386   4.106304   5.395825   6.311046   4.666818
    44  H    5.257809   4.910345   5.814867   6.705209   4.653589
    45  H    4.395283   3.830833   4.516254   5.359674   3.511891
                   31         32         33         34         35
    31  H    0.000000
    32  C    4.631430   0.000000
    33  H    4.762155   1.086590   0.000000
    34  H    5.226357   1.086102   1.782027   0.000000
    35  H    5.227021   1.086402   1.780597   1.768869   0.000000
    36  C    3.308800   7.623441   7.914393   7.993970   8.211517
    37  C    4.243620   8.747900   8.912955   9.152011   9.380436
    38  H    4.698279   9.028380   9.155372   9.338121   9.754328
    39  H    4.035502   8.642900   8.697614   9.147865   9.260352
    40  H    5.127919   9.630898   9.849040  10.045161  10.203945
    41  O    3.707951   6.315944   6.933056   6.860010   6.377476
    42  H    4.142292   6.142606   6.690868   5.990882   6.863030
    43  H    5.018776   6.115046   6.866182   5.835017   6.674824
    44  H    4.542149   7.246378   7.869090   7.791794   7.256615
    45  H    3.548800   5.934566   6.483752   6.601888   5.913480
                   36         37         38         39         40
    36  C    0.000000
    37  C    1.447718   0.000000
    38  H    2.089739   1.090996   0.000000
    39  H    2.088523   1.091190   1.777277   0.000000
    40  H    2.088720   1.091153   1.777102   1.775275   0.000000
    41  O    3.984845   5.213796   6.061261   5.389058   5.445822
    42  H    3.785647   4.933024   4.823907   5.595077   5.599227
    43  H    4.899918   6.178473   6.197570   6.866347   6.715197
    44  H    4.307818   5.420049   6.333753   5.630047   5.461220
    45  H    4.466383   5.613316   6.489436   5.609473   5.918566
                   41         42         43         44         45
    41  O    0.000000
    42  H    5.038676   0.000000
    43  H    5.059306   1.557960   0.000000
    44  H    0.962692   5.687479   5.662701   0.000000
    45  H    0.962659   5.609417   5.682902   1.560356   0.000000
 Stoichiometry    C17H19MnN5O3(2+,6)
 Framework group  C1[X(C17H19MnN5O3)]
 Deg. of freedom   129
 Full point group                 C1      NOp   1
 Largest Abelian subgroup         C1      NOp   1
 Largest concise Abelian subgroup C1      NOp   1
                         Standard orientation:                         
 ---------------------------------------------------------------------
 Center     Atomic      Atomic             Coordinates (Angstroms)
 Number     Number       Type             X           Y           Z
 ---------------------------------------------------------------------
      1         25           0       -0.285379    0.763083    0.223956
      2          7           0       -2.398042   -0.016030   -0.218662
      3          7           0       -0.060665   -1.443581   -0.059623
      4          7           0        1.853047    0.914403    0.202475
      5          7           0        3.958200    0.476849   -0.309462
      6          7           0       -0.784173    2.944352    0.111878
      7          8           0        3.368861   -2.262342   -0.455933
      8          8           0       -0.437523    0.761707   -1.984178
      9          6           0       -3.506546    0.701949   -0.438847
     10          1           0       -3.375204    1.773604   -0.525006
     11          6           0       -4.761439    0.124267   -0.556106
     12          1           0       -5.631607    0.742892   -0.729639
     13          6           0       -4.860448   -1.257657   -0.455525
     14          1           0       -5.818514   -1.751940   -0.556378
     15          6           0       -3.711791   -2.006626   -0.232933
     16          1           0       -3.776010   -3.083918   -0.179010
     17          6           0       -2.486291   -1.357611   -0.106771
     18          6           0       -1.224982   -2.103290    0.127870
     19          6           0       -1.251815   -3.443825    0.510449
     20          1           0       -2.191760   -3.941667    0.700111
     21          6           0       -0.058982   -4.133492    0.656288
     22          1           0       -0.059277   -5.174782    0.952597
     23          6           0        1.132051   -3.469452    0.408980
     24          1           0        2.089295   -3.965406    0.473675
     25          6           0        1.095226   -2.118724    0.069909
     26          6           0        2.452606   -1.504262   -0.198406
     27          6           0        2.714067   -0.063432   -0.110954
     28          6           0        3.860301    1.824310   -0.121995
     29          1           0        4.713936    2.473726   -0.217544
     30          6           0        2.547791    2.089724    0.193836
     31          1           0        2.083464    3.036668    0.412718
     32          6           0        5.211590   -0.208281   -0.652777
     33          1           0        5.988829    0.549515   -0.700978
     34          1           0        5.115047   -0.708241   -1.612120
     35          1           0        5.456171   -0.944956    0.107327
     36          6           0       -1.051427    4.062850    0.152772
     37          6           0       -1.387080    5.470066    0.207270
     38          1           0       -1.456425    5.876679   -0.802745
     39          1           0       -0.618458    6.014132    0.758548
     40          1           0       -2.345172    5.604400    0.711879
     41          8           0       -0.186716    0.908938    2.429634
     42          1           0       -0.361979    1.522982   -2.568414
     43          1           0       -0.605999   -0.015188   -2.526854
     44          1           0       -0.917713    0.882679    3.055517
     45          1           0        0.633300    0.994299    2.926627
 ---------------------------------------------------------------------
 Rotational constants (GHZ):           0.2401315           0.1806430           0.1138835
 Standard basis: 6-311G(d) (5D, 7F)
 There are   584 symmetry adapted cartesian basis functions of A   symmetry.
 There are   553 symmetry adapted basis functions of A   symmetry.
   553 basis functions,   976 primitive gaussians,   584 cartesian basis functions
   104 alpha electrons       99 beta electrons
       nuclear repulsion energy      2850.7452487517 Hartrees.
 NAtoms=   45 NActive=   45 NUniq=   45 SFac= 1.00D+00 NAtFMM=   60 NAOKFM=F Big=F
 Integral buffers will be    131072 words long.
 Raffenetti 2 integral format.
 Two-electron integral symmetry is turned on.
 Nuclear repulsion after empirical dispersion term =     2850.6373281199 Hartrees.
 ------------------------------------------------------------------------------
 Polarizable Continuum Model (PCM)
 =================================
 Model                : PCM.
 Atomic radii         : UFF (Universal Force Field).
 Polarization charges : Total charges.
 Charge compensation  : None.
 Solution method      : On-the-fly selection.
 Cavity type          : SAS (Solvent Accessible Surface) (Alpha=1.000).
 Cavity algorithm     : GePol (No added spheres)
                        Default sphere list used, NSphG=   45.
                        Lebedev-Laikov grids with approx.  5.0 points / Ang**2.
                        Smoothing algorithm: York/Karplus (Gamma=1.0000).
                        Polarization charges: spherical gaussians, with
                                              point-specific exponents (IZeta= 3).
                        Self-potential: point-specific (ISelfS= 7).
                        Self-field    : sphere-specific E.n sum rule (ISelfD= 2).
 1st derivatives      : Analytical E(r).r(x)/FMM algorithm (CHGder, D1EAlg=3).
                        Cavity 1st derivative terms included.
 Solvent              : Acetonitrile, Eps=  35.688000 Eps(inf)=   1.806874
                        RSolv=   2.155000 Ang.
 ------------------------------------------------------------------------------
 One-electron integrals computed using PRISM.
 NBasis=   553 RedAO= T EigKep=  2.35D-04  NBF=   553
 NBsUse=   553 1.00D-06 EigRej= -1.00D+00 NBFU=   553
 Initial guess from the checkpoint file:  "1.chk"
 B after Tr=     0.000000    0.000000   -0.000000
         Rot=    0.999904    0.006063   -0.007398    0.010053 Ang=   1.59 deg.
 Initial guess <Sx>= 0.0000 <Sy>= 0.0000 <Sz>= 2.5000 <S**2>= 8.7532 S= 2.5005
 ExpMin= 3.96D-02 ExpMax= 2.44D+05 ExpMxC= 8.22D+03 IAcc=3 IRadAn=         5 AccDes= 0.00D+00
 Harris functional with IExCor=  402 and IRadAn=       5 diagonalized for initial guess.
 HarFok:  IExCor=  402 AccDes= 0.00D+00 IRadAn=         5 IDoV= 1 UseB2=F ITyADJ=14
 ICtDFT=  3500011 ScaDFX=  1.000000  1.000000  1.000000  1.000000
 FoFCou: FMM=F IPFlag=           0 FMFlag=      100000 FMFlg1=           0
         NFxFlg=           0 DoJE=T BraDBF=F KetDBF=T FulRan=T
         wScrn=  0.000000 ICntrl=       500 IOpCl=  0 I1Cent=   200000004 NGrid=           0
         NMat0=    1 NMatS0=      1 NMatT0=    0 NMatD0=    1 NMtDS0=    0 NMtDT0=    0
 Petite list used in FoFCou.
 Requested convergence on RMS density matrix=1.00D-08 within  32 cycles.
 Requested convergence on MAX density matrix=1.00D-06.
 Requested convergence on             energy=1.00D-06.
 No special actions if energy rises.
 Inv3:  Mode=1 IEnd=   127413867.
 Iteration    1 A*A^-1 deviation from unit magnitude is 3.33D-15 for    750.
 Iteration    1 A*A^-1 deviation from orthogonality  is 2.00D-15 for   6511   2943.
 Iteration    1 A^-1*A deviation from unit magnitude is 3.77D-15 for   3802.
 Iteration    1 A^-1*A deviation from orthogonality  is 2.87D-15 for   3294   1997.
 Error on total polarization charges = -0.00038
 SCF Done:  E(UB3LYP) =  -2309.82910126     A.U. after   15 cycles
            NFock= 15  Conv=0.91D-08     -V/T= 2.0022
 <Sx>= 0.0000 <Sy>= 0.0000 <Sz>= 2.5000 <S**2>= 8.7531 S= 2.5005
 <L.S>=  0.00000000000    
 Annihilation of the first spin contaminant:
 S**2 before annihilation     8.7531,   after     8.7500
 QCSCF skips out because SCF is already converged.
 D1PCM: PCM CHGder 1st derivatives, ID1Alg=3 FixD1E=F DoIter=F DoCFld=F I1PDM=0.
 Calling FoFJK, ICntrl=      2127 FMM=F ISym2X=0 I1Cent= 0 IOpClX= 1 NMat=1 NMatS=1 NMatT=0.
 ***** Axes restored to original set *****
 -------------------------------------------------------------------
 Center     Atomic                   Forces (Hartrees/Bohr)
 Number     Number              X              Y              Z
 -------------------------------------------------------------------
      1       25           0.008977660   -0.007686783    0.001844997
      2        7          -0.004554853    0.012401168   -0.005831879
      3        7          -0.001229328    0.005615552   -0.003143650
      4        7           0.002924348    0.000730208    0.000944708
      5        7           0.000282443   -0.000103790    0.000334154
      6        7          -0.000755005   -0.000255136   -0.001517415
      7        8          -0.001605613   -0.000367303    0.001058766
      8        8          -0.001596729   -0.001837944    0.009946753
      9        6          -0.003743683    0.000108801    0.001016966
     10        1          -0.000757142    0.000792674    0.000304107
     11        6           0.000892919   -0.001408883    0.000147184
     12        1           0.000441482   -0.000050555    0.000062165
     13        6           0.000455604   -0.000253596   -0.000696026
     14        1           0.000263810    0.000029247   -0.000282742
     15        6           0.001143730   -0.002021196   -0.000970041
     16        1           0.001101417   -0.000381804    0.000013149
     17        6           0.002715210    0.000749302    0.002390378
     18        6           0.000791178   -0.001358193   -0.000615231
     19        6          -0.001516729   -0.001015548   -0.001017478
     20        1          -0.000892068    0.000210544   -0.000241563
     21        6           0.000146793   -0.000289182   -0.000974727
     22        1          -0.000187006    0.000015954   -0.000310723
     23        6          -0.000648803   -0.000375225   -0.000641824
     24        1          -0.000195161   -0.000175346   -0.000453201
     25        6          -0.001481454   -0.000322391   -0.001346706
     26        6           0.000372680   -0.000327382    0.000888743
     27        6          -0.000458319    0.001926144    0.002689271
     28        6           0.000235322   -0.000538615   -0.001650303
     29        1          -0.000055961   -0.000031258    0.000317986
     30        6          -0.002288128   -0.000800359   -0.001802520
     31        1           0.000348501   -0.000209145   -0.000323150
     32        6          -0.000425117    0.000777842    0.000349256
     33        1          -0.000789660   -0.000469033    0.000355588
     34        1           0.000013762   -0.000468046   -0.000144761
     35        1           0.000156909   -0.000075764   -0.000072363
     36        6           0.000186597    0.000118484    0.000051175
     37        6           0.000068830    0.000075114    0.000119036
     38        1           0.000124487   -0.000021578    0.000297284
     39        1          -0.000052068    0.000171279    0.000170079
     40        1           0.000220063    0.000103044   -0.000073983
     41        8           0.002523459   -0.003908220   -0.001049338
     42        1          -0.000518487   -0.000748678    0.000468581
     43        1          -0.000188521    0.001107560   -0.000832312
     44        1          -0.000111582    0.001110023   -0.000081578
     45        1          -0.000335785   -0.000541987    0.000303188
 -------------------------------------------------------------------
 Cartesian Forces:  Max     0.012401168 RMS     0.002155723

 GradGradGradGradGradGradGradGradGradGradGradGradGradGradGradGradGradGrad
 Berny optimization.
 Using GEDIIS/GDIIS optimizer.
 FormGI is forming the generalized inverse of G from B-inverse, IUseBI=4.
 Internal  Forces:  Max     0.038584565 RMS     0.006824584
 Search for a local minimum.
 Step number   5 out of a maximum of  241
 All quantities printed in internal units (Hartrees-Bohrs-Radians)
 Mixed Optimization -- RFO/linear search
 Update second derivatives using D2CorX and points    2    3    1    5    4
 DE=  8.25D-03 DEPred=-2.58D-04 R=-3.20D+01
 Trust test=-3.20D+01 RLast= 2.21D-01 DXMaxT set to 5.00D-02
 ITU= -1  0 -1 -1  0
 Use linear search instead of GDIIS.
     Eigenvalues ---    0.00229   0.00230   0.00230   0.00230   0.00231
     Eigenvalues ---    0.00231   0.00438   0.00739   0.00827   0.00925
     Eigenvalues ---    0.01091   0.01187   0.01412   0.01518   0.01604
     Eigenvalues ---    0.01732   0.01785   0.01863   0.02067   0.02172
     Eigenvalues ---    0.02180   0.02186   0.02192   0.02207   0.02209
     Eigenvalues ---    0.02220   0.02230   0.02235   0.02253   0.02258
     Eigenvalues ---    0.02286   0.02318   0.02326   0.02344   0.02378
     Eigenvalues ---    0.03568   0.04242   0.04281   0.05148   0.07327
     Eigenvalues ---    0.07387   0.07685   0.07721   0.07975   0.08425
     Eigenvalues ---    0.08661   0.08782   0.09974   0.11351   0.15141
     Eigenvalues ---    0.15922   0.15988   0.15994   0.15998   0.15998
     Eigenvalues ---    0.15999   0.15999   0.16000   0.16000   0.16000
     Eigenvalues ---    0.16000   0.16000   0.16000   0.16000   0.16000
     Eigenvalues ---    0.16000   0.16000   0.16017   0.16067   0.21297
     Eigenvalues ---    0.22038   0.22087   0.22574   0.22946   0.23565
     Eigenvalues ---    0.24083   0.24381   0.24525   0.24879   0.24941
     Eigenvalues ---    0.24988   0.24989   0.24998   0.29409   0.32449
     Eigenvalues ---    0.34496   0.34602   0.34615   0.34688   0.35117
     Eigenvalues ---    0.35164   0.35210   0.35453   0.35533   0.35562
     Eigenvalues ---    0.35580   0.35692   0.35804   0.35838   0.35861
     Eigenvalues ---    0.36283   0.36296   0.38199   0.42462   0.42646
     Eigenvalues ---    0.42892   0.44174   0.44533   0.45429   0.45471
     Eigenvalues ---    0.46668   0.47301   0.47519   0.50192   0.50985
     Eigenvalues ---    0.51783   0.52882   0.54066   0.54511   0.54861
     Eigenvalues ---    0.54902   0.54905   0.54918   0.55859   0.63136
     Eigenvalues ---    0.84352   0.97163   1.33241  10.74936
 RFO step:  Lambda=-2.35456467D-04 EMin= 2.28803805D-03
 Quartic linear search produced a step of -0.96942.
 Iteration  1 RMS(Cart)=  0.15420724 RMS(Int)=  0.00288867
 Iteration  2 RMS(Cart)=  0.00983996 RMS(Int)=  0.00007219
 Iteration  3 RMS(Cart)=  0.00003145 RMS(Int)=  0.00007162
 Iteration  4 RMS(Cart)=  0.00000000 RMS(Int)=  0.00007162
 Variable       Old X    -DE/DX   Delta X   Delta X   Delta X     New X
                                 (Linear)    (Quad)   (Total)
    R1        4.05135   0.00511   0.02068  -0.01003   0.01065   4.06200
    R2        4.23370  -0.00070   0.01178  -0.00963   0.00215   4.23585
    R3        4.18266   0.00568  -0.00772   0.00875   0.00103   4.18369
    R4        4.18139  -0.00279  -0.00798   0.00644  -0.00154   4.17985
    R5        2.53023  -0.00331   0.00133  -0.00171  -0.00038   2.52985
    R6        2.54948  -0.00260   0.00271  -0.00257   0.00014   2.54962
    R7        2.55358  -0.00077   0.00275  -0.00385  -0.00110   2.55248
    R8        2.54144  -0.00506   0.00247  -0.00380  -0.00133   2.54011
    R9        2.53234   0.00222   0.00227  -0.00013   0.00213   2.53447
   R10        2.58010  -0.00290  -0.00431   0.00341  -0.00091   2.57919
   R11        2.59050   0.00005  -0.00001   0.00014   0.00013   2.59062
   R12        2.57751   0.00001  -0.00304   0.00195  -0.00109   2.57642
   R13        2.77620   0.00111   0.00460  -0.00360   0.00100   2.77719
   R14        2.17453   0.00092   0.00144  -0.00116   0.00028   2.17481
   R15        2.29936   0.00155   0.00102  -0.00063   0.00040   2.29976
   R16        1.81903   0.00034   0.00001   0.00000   0.00002   1.81905
   R17        1.81890  -0.00069   0.00021  -0.00021   0.00000   1.81890
   R18        2.04677   0.00041   0.00115  -0.00089   0.00025   2.04702
   R19        2.62000   0.00278   0.00254  -0.00161   0.00093   2.62092
   R20        2.04405   0.00044   0.00129  -0.00099   0.00031   2.04436
   R21        2.62504   0.00191   0.00237  -0.00151   0.00086   2.62590
   R22        2.04613   0.00034   0.00130  -0.00101   0.00029   2.04642
   R23        2.62523   0.00096   0.00320  -0.00244   0.00076   2.62599
   R24        2.04195  -0.00021   0.00129  -0.00124   0.00004   2.04199
   R25        2.63140   0.00276   0.00504  -0.00367   0.00137   2.63277
   R26        2.80419  -0.00229   0.00908  -0.00862   0.00046   2.80464
   R27        2.63488   0.00180   0.00466  -0.00344   0.00122   2.63610
   R28        2.04170  -0.00038   0.00136  -0.00136  -0.00000   2.04170
   R29        2.61832   0.00045   0.00235  -0.00116   0.00119   2.61950
   R30        2.04587   0.00034   0.00128  -0.00100   0.00028   2.04615
   R31        2.61894   0.00195   0.00206  -0.00064   0.00141   2.62035
   R32        2.04097   0.00022   0.00164  -0.00143   0.00021   2.04118
   R33        2.63262   0.00329   0.00530  -0.00391   0.00139   2.63401
   R34        2.86095   0.00262   0.00916  -0.00757   0.00158   2.86253
   R35        2.77217   0.00328   0.00961  -0.00701   0.00261   2.77478
   R36        2.03491   0.00027   0.00118  -0.00093   0.00025   2.03516
   R37        2.59992   0.00047  -0.00181   0.00134  -0.00047   2.59945
   R38        2.03548   0.00001   0.00060  -0.00054   0.00006   2.03555
   R39        2.05336   0.00038   0.00129  -0.00098   0.00031   2.05366
   R40        2.05244   0.00046   0.00076  -0.00053   0.00023   2.05267
   R41        2.05300  -0.00005   0.00091  -0.00078   0.00013   2.05313
   R42        2.73579   0.00071   0.00324  -0.00254   0.00070   2.73649
   R43        2.06168   0.00027   0.00105  -0.00082   0.00023   2.06191
   R44        2.06205   0.00023   0.00105  -0.00082   0.00023   2.06228
   R45        2.06198   0.00025   0.00104  -0.00081   0.00023   2.06221
   R46        1.81922   0.00046  -0.00004   0.00003  -0.00001   1.81922
   R47        1.81916  -0.00001   0.00033  -0.00028   0.00005   1.81921
    A1        1.72425  -0.00010   0.00348  -0.00270   0.00078   1.72503
    A2        1.62944  -0.01025   0.00029  -0.00284  -0.00257   1.62687
    A3        1.53165   0.00724   0.00043   0.00021   0.00064   1.53228
    A4        1.50614  -0.00116  -0.00090  -0.00018  -0.00108   1.50507
    A5        1.56641  -0.00058   0.00041  -0.00095  -0.00054   1.56587
    A6        2.08600  -0.00042   0.00062  -0.00091  -0.00029   2.08571
    A7        2.07385   0.00308   0.00116   0.00159   0.00277   2.07663
    A8        2.20400   0.00110   0.01374  -0.00868   0.00514   2.20913
    A9        2.17533  -0.00455  -0.01104   0.00560  -0.00544   2.16989
   A10        1.87520   0.00107  -0.00690   0.00420  -0.00271   1.87249
   A11        1.88002  -0.00053  -0.00339   0.00279  -0.00060   1.87942
   A12        2.24510  -0.00026  -0.00076   0.00050  -0.00027   2.24483
   A13        2.15805   0.00077   0.00411  -0.00330   0.00081   2.15886
   A14        2.21382   0.00161  -0.00084   0.00078  -0.00006   2.21376
   A15        2.18341  -0.00190  -0.00011   0.00008  -0.00003   2.18338
   A16        1.88586   0.00028   0.00096  -0.00092   0.00004   1.88590
   A17        2.03001  -0.00089  -0.00783   0.00607  -0.00176   2.02825
   A18        2.14102  -0.00016   0.00229  -0.00221   0.00008   2.14110
   A19        2.11214   0.00105   0.00553  -0.00385   0.00168   2.11382
   A20        2.09834  -0.00021   0.00106  -0.00109  -0.00004   2.09830
   A21        2.06337   0.00056  -0.00208   0.00218   0.00010   2.06348
   A22        2.12144  -0.00034   0.00102  -0.00109  -0.00007   2.12137
   A23        2.10652   0.00019  -0.00064   0.00046  -0.00018   2.10634
   A24        2.08175  -0.00048   0.00071  -0.00051   0.00020   2.08195
   A25        2.09489   0.00029  -0.00008   0.00006  -0.00002   2.09486
   A26        2.09020   0.00028  -0.00315   0.00240  -0.00074   2.08946
   A27        2.08395  -0.00284   0.00087  -0.00201  -0.00113   2.08282
   A28        2.10885   0.00255   0.00221  -0.00036   0.00185   2.11070
   A29        2.11009   0.00338  -0.00240   0.00344   0.00104   2.11114
   A30        2.04565  -0.01667  -0.00736  -0.00169  -0.00905   2.03661
   A31        2.12725   0.01336   0.00974  -0.00174   0.00800   2.13525
   A32        2.05455  -0.01372  -0.00755  -0.00226  -0.00985   2.04471
   A33        2.12237   0.00086  -0.00120   0.00075  -0.00046   2.12191
   A34        2.10616   0.01295   0.00884   0.00160   0.01041   2.11657
   A35        2.10356   0.00189   0.00336  -0.00162   0.00174   2.10530
   A36        2.08388  -0.00209   0.00006  -0.00134  -0.00127   2.08261
   A37        2.09571   0.00015  -0.00351   0.00296  -0.00055   2.09516
   A38        2.10287   0.00007  -0.00032  -0.00015  -0.00049   2.10239
   A39        2.07440  -0.00001   0.00118  -0.00008   0.00110   2.07550
   A40        2.10589  -0.00004  -0.00085   0.00026  -0.00060   2.10530
   A41        2.13056  -0.00108  -0.00495   0.00429  -0.00066   2.12989
   A42        2.07748   0.00118  -0.00083   0.00036  -0.00046   2.07702
   A43        2.07514  -0.00010   0.00579  -0.00466   0.00112   2.07627
   A44        2.13282  -0.00258  -0.00039  -0.00096  -0.00136   2.13146
   A45        2.15289   0.00499  -0.00835   0.00327  -0.00512   2.14777
   A46        1.99649  -0.00202   0.00896  -0.00192   0.00701   2.00350
   A47        2.04856   0.00018   0.00430  -0.00294   0.00076   2.04932
   A48        2.08327  -0.00001  -0.00201   0.00041  -0.00219   2.08108
   A49        2.15061  -0.00052  -0.00256   0.00044  -0.00271   2.14791
   A50        1.90648  -0.00086   0.00492  -0.00359   0.00134   1.90782
   A51        2.23460   0.00400   0.00076   0.00251   0.00327   2.23787
   A52        2.14151  -0.00303  -0.00553   0.00094  -0.00458   2.13692
   A53        2.12550  -0.00043   0.00223  -0.00186   0.00037   2.12587
   A54        1.86566   0.00089  -0.00007  -0.00011  -0.00018   1.86547
   A55        2.29199  -0.00045  -0.00213   0.00196  -0.00017   2.29181
   A56        1.89739  -0.00048   0.00547  -0.00328   0.00218   1.89957
   A57        2.13667  -0.00029  -0.00826   0.00594  -0.00232   2.13435
   A58        2.24912   0.00081   0.00279  -0.00266   0.00014   2.24925
   A59        1.87067   0.00144   0.00906  -0.00650   0.00255   1.87322
   A60        1.92331  -0.00032  -0.00341   0.00259  -0.00081   1.92249
   A61        1.92283  -0.00038  -0.00330   0.00249  -0.00080   1.92203
   A62        1.92350  -0.00045   0.00085  -0.00094  -0.00008   1.92341
   A63        1.92080  -0.00022   0.00045  -0.00039   0.00007   1.92087
   A64        1.90273  -0.00007  -0.00355   0.00265  -0.00088   1.90184
   A65        1.92001   0.00005   0.00024  -0.00015   0.00006   1.92007
   A66        1.91809   0.00094   0.00053  -0.00019   0.00041   1.91850
   A67        1.91841  -0.00068   0.00010  -0.00011  -0.00005   1.91836
   A68        1.90355   0.00114  -0.00019   0.00025   0.00013   1.90368
   A69        1.90333  -0.00173  -0.00076   0.00024  -0.00064   1.90268
   A70        1.90019   0.00028   0.00005  -0.00002   0.00009   1.90028
   A71        2.22991   0.00153  -0.00072   0.00063  -0.00009   2.22983
   A72        2.16332  -0.00142  -0.00001  -0.00007  -0.00008   2.16324
   A73        1.88976  -0.00013   0.00066  -0.00052   0.00014   1.88990
   A74        3.16109  -0.00301   0.00072  -0.00263  -0.00193   3.15915
   A75        3.15127  -0.00011  -0.00248   0.00135  -0.00117   3.15011
   A76        3.14230  -0.00064  -0.00019  -0.00006  -0.00031   3.14199
   A77        3.07466  -0.00219  -0.00035  -0.00157  -0.00192   3.07274
   A78        3.05445  -0.00142   0.00453  -0.00417   0.00038   3.05483
   A79        3.13940  -0.00071   0.00003   0.00000   0.00006   3.13946
    D1       -2.80268   0.00272   0.00746  -0.03545  -0.02801  -2.83069
    D2        0.05143  -0.00884  -0.01368  -0.02924  -0.04290   0.00852
    D3       -1.28832  -0.00001   0.00677  -0.03620  -0.02945  -1.31778
    D4        1.56579  -0.01157  -0.01437  -0.02999  -0.04435   1.52144
    D5        1.92020   0.00218   0.00712  -0.03463  -0.02753   1.89267
    D6       -1.50887  -0.00938  -0.01402  -0.02842  -0.04242  -1.55129
    D7        1.53517  -0.00663  -0.00397  -0.00090  -0.00491   1.53025
    D8       -0.57526  -0.00557   0.00249  -0.00197   0.00052  -0.57474
    D9       -2.64135  -0.00529   0.00032  -0.00072  -0.00035  -2.64170
   D10       -0.09206   0.00354  -0.00384   0.00166  -0.00225  -0.09431
   D11       -2.20249   0.00460   0.00261   0.00059   0.00319  -2.19930
   D12        2.01461   0.00488   0.00045   0.00183   0.00231   2.01692
   D13        3.05812   0.00071  -0.00261  -0.00109  -0.00373   3.05438
   D14        0.94769   0.00176   0.00385  -0.00216   0.00171   0.94940
   D15       -1.11840   0.00205   0.00169  -0.00091   0.00083  -1.11757
   D16       -1.34954  -0.00031  -0.00318  -0.00128  -0.00447  -1.35401
   D17        1.80836   0.00039  -0.00465   0.00412  -0.00053   1.80783
   D18        0.37146   0.00012   0.00025  -0.00384  -0.00359   0.36786
   D19       -2.75383   0.00081  -0.00122   0.00156   0.00035  -2.75348
   D20        1.76867   0.00012   0.00280  -0.00574  -0.00293   1.76574
   D21       -1.34765   0.00102  -0.00103  -0.00234  -0.00337  -1.35102
   D22       -1.33189  -0.00097   0.00170  -0.00186  -0.00016  -1.33205
   D23        1.83498  -0.00007  -0.00213   0.00154  -0.00060   1.83438
   D24       -3.12399   0.00006   0.00633  -0.00467   0.00165  -3.12234
   D25       -0.00556  -0.00069   0.00221  -0.00240  -0.00019  -0.00575
   D26        1.43466   0.00021   0.00286  -0.00201   0.00085   1.43551
   D27       -1.73010  -0.00054  -0.00126   0.00027  -0.00099  -1.73109
   D28       -3.13629   0.00056   0.00268  -0.00201   0.00068  -3.13561
   D29        0.00283   0.00094   0.00098  -0.00105  -0.00007   0.00276
   D30        0.01340  -0.00252  -0.00139   0.00163   0.00024   0.01365
   D31        3.13464   0.00149  -0.00179   0.00193   0.00014   3.13478
   D32       -3.07404  -0.01253  -0.00610  -0.01429  -0.02034  -3.09437
   D33        0.05221  -0.00618   0.00390  -0.00749  -0.00360   0.04861
   D34       -0.01607  -0.00023  -0.00851   0.00727  -0.00123  -0.01730
   D35        3.07507   0.00982  -0.00251   0.01747   0.01494   3.09001
   D36        2.90317  -0.02049  -0.02857   0.00386  -0.02462   2.87855
   D37       -0.27509  -0.01733  -0.02374  -0.00036  -0.02404  -0.29913
   D38        0.00861  -0.00976  -0.00909  -0.00207  -0.01115  -0.00254
   D39        3.11353  -0.00660  -0.00425  -0.00629  -0.01057   3.10296
   D40       -2.90679   0.01686   0.01968  -0.00035   0.01946  -2.88733
   D41        0.23946   0.00965   0.01027   0.00069   0.01104   0.25050
   D42       -0.00714   0.00733   0.00532   0.00293   0.00824   0.00110
   D43        3.13912   0.00013  -0.00408   0.00397  -0.00018   3.13893
   D44       -0.00685   0.00854   0.00944   0.00044   0.00988   0.00303
   D45       -3.11412   0.00541   0.00480   0.00434   0.00915  -3.10497
   D46        3.12741   0.00521   0.00474  -0.00064   0.00408   3.13149
   D47        0.02014   0.00208   0.00009   0.00326   0.00335   0.02349
   D48        3.13502  -0.00187  -0.00174  -0.00055  -0.00230   3.13272
   D49        0.00231  -0.00382  -0.00593   0.00138  -0.00458  -0.00227
   D50        0.00031   0.00125   0.00271   0.00044   0.00314   0.00345
   D51       -3.13240  -0.00070  -0.00147   0.00237   0.00087  -3.13153
   D52       -3.11647   0.00171   0.00204  -0.00007   0.00197  -3.11450
   D53        1.07347   0.00157  -0.00250   0.00351   0.00100   1.07447
   D54       -1.02675   0.00210   0.00615  -0.00303   0.00313  -1.02362
   D55        0.01673  -0.00210  -0.00339  -0.00127  -0.00467   0.01206
   D56       -2.07652  -0.00224  -0.00794   0.00231  -0.00564  -2.08216
   D57        2.10645  -0.00171   0.00072  -0.00424  -0.00351   2.10293
   D58        3.13681  -0.00013   0.00045  -0.00015   0.00030   3.13711
   D59       -0.01372   0.00074   0.00019  -0.00024  -0.00004  -0.01377
   D60       -0.00737   0.00026  -0.00136   0.00087  -0.00049  -0.00786
   D61        3.12528   0.00113  -0.00161   0.00078  -0.00083   3.12445
   D62       -3.12492  -0.00091   0.00041   0.00002   0.00043  -3.12450
   D63        0.00835  -0.00083  -0.00096   0.00095  -0.00001   0.00834
   D64        0.00761  -0.00002   0.00015  -0.00008   0.00007   0.00768
   D65        3.14088   0.00006  -0.00122   0.00086  -0.00036   3.14052
   D66       -3.11392  -0.00003   0.00358  -0.00225   0.00133  -3.11259
   D67        0.00698  -0.00074   0.00057  -0.00041   0.00016   0.00714
   D68        0.01941   0.00006   0.00222  -0.00132   0.00090   0.02031
   D69        3.14031  -0.00066  -0.00080   0.00052  -0.00028   3.14004
   D70       -0.01828   0.00243   0.00063  -0.00091  -0.00028  -0.01856
   D71       -3.13855  -0.00141   0.00126  -0.00123   0.00003  -3.13852
   D72        3.10239   0.00168  -0.00249   0.00098  -0.00151   3.10089
   D73       -0.01788  -0.00216  -0.00186   0.00067  -0.00119  -0.01907
   D74       -0.23320  -0.00722  -0.04294   0.03520  -0.00775  -0.24095
   D75        2.92358  -0.01340  -0.05282   0.02847  -0.02433   2.89925
   D76        2.88782  -0.00329  -0.04350   0.03557  -0.00794   2.87988
   D77       -0.23858  -0.00947  -0.05337   0.02884  -0.02453  -0.26310
   D78        3.09176   0.00049  -0.00608   0.00131  -0.00477   3.08699
   D79       -0.04128   0.00668   0.00169   0.00170   0.00338  -0.03790
   D80       -0.06563   0.00679   0.00417   0.00827   0.01247  -0.05316
   D81        3.08452   0.01298   0.01194   0.00866   0.02063   3.10514
   D82       -3.14159  -0.00396  -0.00389  -0.00024  -0.00413   3.13747
   D83       -0.00636  -0.00052  -0.00277   0.00453   0.00177  -0.00459
   D84        0.00852   0.00221   0.00378   0.00018   0.00396   0.01248
   D85       -3.13943   0.00565   0.00489   0.00494   0.00986  -3.12957
   D86       -3.10423  -0.00286   0.00041  -0.00636  -0.00596  -3.11018
   D87        0.04066  -0.00559  -0.00154  -0.00480  -0.00635   0.03432
   D88        0.03100   0.00059   0.00153  -0.00159  -0.00005   0.03095
   D89       -3.10730  -0.00214  -0.00042  -0.00003  -0.00044  -3.10774
   D90       -0.03052   0.00616   0.00737  -0.00111   0.00625  -0.02426
   D91       -3.12584  -0.00324   0.00226  -0.01061  -0.00837  -3.13421
   D92        3.11427   0.00352   0.00550   0.00037   0.00588   3.12014
   D93        0.01894  -0.00589   0.00038  -0.00912  -0.00874   0.01020
   D94       -2.75419  -0.03167  -0.01796  -0.04366  -0.06163  -2.81582
   D95        0.42943  -0.02189  -0.01108   0.01444   0.00337   0.43280
   D96        0.34053  -0.02238  -0.01256  -0.03417  -0.04674   0.29379
   D97       -2.75903  -0.01260  -0.00569   0.02393   0.01826  -2.74078
   D98       -3.09937  -0.02862  -0.08516   0.05076  -0.03443  -3.13380
   D99        0.00107  -0.02501  -0.07955   0.04595  -0.03364  -0.03256
   D100      -0.00060  -0.03858  -0.09200  -0.00852  -0.10048  -0.10108
   D101       3.09984  -0.03497  -0.08639  -0.01333  -0.09969   3.00015
   D102       0.00293  -0.00210   0.00046  -0.00267  -0.00219   0.00074
   D103       3.13947   0.00571   0.01070  -0.00377   0.00695  -3.13676
   D104      -3.12861  -0.00431  -0.00429  -0.00046  -0.00476  -3.13337
   D105       0.00793   0.00349   0.00595  -0.00156   0.00438   0.01230
         Item               Value     Threshold  Converged?
 Maximum Force            0.038585     0.000450     NO 
 RMS     Force            0.006825     0.000300     NO 
 Maximum Displacement     0.727487     0.001800     NO 
 RMS     Displacement     0.161740     0.001200     NO 
 Predicted change in Energy=-4.910677D-04
 GradGradGradGradGradGradGradGradGradGradGradGradGradGradGradGradGradGrad

                          Input orientation:                          
 ---------------------------------------------------------------------
 Center     Atomic      Atomic             Coordinates (Angstroms)
 Number     Number       Type             X           Y           Z
 ---------------------------------------------------------------------
      1         25           0        2.000064    3.358606    6.132161
      2          7           0        3.529768    2.647023    4.736527
      3          7           0        0.851693    2.189748    4.569014
      4          7           0        0.091159    3.847650    6.990845
      5          7           0       -1.982844    3.588750    7.715833
      6          7           0        3.319598    4.430393    7.593153
      7          8           0       -2.535673    1.852956    5.589601
      8          8           0        2.264187    1.578931    7.422281
      9          6           0        4.847584    2.770175    4.937559
     10          1           0        5.147393    3.315258    5.824354
     11          6           0        5.790259    2.233950    4.073030
     12          1           0        6.846049    2.360932    4.271867
     13          6           0        5.339017    1.528142    2.964376
     14          1           0        6.040366    1.079289    2.272026
     15          6           0        3.971958    1.392761    2.754962
     16          1           0        3.613359    0.822565    1.910023
     17          6           0        3.082509    1.974504    3.655776
     18          6           0        1.610500    1.868396    3.498794
     19          6           0        1.038526    1.455679    2.295283
     20          1           0        1.657235    1.250630    1.433619
     21          6           0       -0.338994    1.328948    2.206524
     22          1           0       -0.802617    1.013645    1.280216
     23          6           0       -1.111658    1.611878    3.322626
     24          1           0       -2.186250    1.502575    3.318211
     25          6           0       -0.483013    2.054282    4.485349
     26          6           0       -1.415539    2.325115    5.647942
     27          6           0       -1.073634    3.225555    6.756256
     28          6           0       -1.365149    4.460486    8.562789
     29          1           0       -1.879715    4.897539    9.401870
     30          6           0       -0.076867    4.615941    8.106332
     31          1           0        0.716129    5.220830    8.513211
     32          6           0       -3.384401    3.169760    7.856868
     33          1           0       -3.791413    3.687044    8.721615
     34          1           0       -3.440801    2.094745    8.001947
     35          1           0       -3.945572    3.435710    6.965366
     36          6           0        3.981722    5.061961    8.291141
     37          6           0        4.814067    5.859027    9.167980
     38          1           0        5.086970    5.280215   10.051741
     39          1           0        4.274114    6.754320    9.480801
     40          1           0        5.723498    6.159795    8.645146
     41          8           0        1.839982    5.211206    4.934385
     42          1           0        2.528648    1.571142    8.347805
     43          1           0        2.145605    0.666952    7.138237
     44          1           0        2.464752    5.548781    4.284404
     45          1           0        1.091458    5.815155    4.975870
 ---------------------------------------------------------------------
                    Distance matrix (angstroms):
                    1          2          3          4          5
     1  Mn   0.000000
     2  N    2.189553   0.000000
     3  N    2.264601   2.721993   0.000000
     4  N    2.149516   4.283396   3.031884   0.000000
     5  N    4.292381   6.336561   4.460301   2.212268   0.000000
     6  N    2.241516   3.374151   4.500718   3.335443   5.370224
     7  O    4.809809   6.176394   3.553769   3.583649   2.799905
     8  O    2.213914   3.155280   3.241816   3.171005   4.707741
     9  C    3.143517   1.338738   4.054610   5.291551   7.419139
    10  H    3.162643   2.060733   4.614726   5.216287   7.381923
    11  C    4.457629   2.391794   4.963606   6.602833   8.690606
    12  H    5.285795   3.360875   6.004157   7.431804   9.556035
    13  C    4.953188   2.768717   4.811305   7.009463   8.968394
    14  H    6.034897   3.851579   5.782006   8.082335  10.015205
    15  C    4.377030   2.386484   3.696218   6.247382   8.055575
    16  H    5.182730   3.365228   4.070163   6.882717   8.525064
    17  C    3.036431   1.349201   2.420098   4.855877   6.689369
    18  C    3.050756   2.412847   1.350713   4.291884   5.801307
    19  C    4.389456   3.685818   2.396584   5.354188   6.562091
    20  H    5.161143   4.045429   3.370689   6.330867   7.627792
    21  C    5.000134   4.806824   2.782098   5.423894   6.177495
    22  H    6.074145   5.777851   3.864732   6.437523   7.031449
    23  C    4.541736   4.961197   2.396281   4.461085   4.895636
    24  H    5.374792   5.999520   3.356458   4.916727   4.871609
    25  C    3.252526   4.064092   1.344169   3.134223   3.878159
    26  C    3.601238   5.038884   2.514508   2.528169   2.488933
    27  C    3.139237   5.060169   3.092541   1.341185   1.370899
    28  C    4.294968   6.472183   5.101067   2.228769   1.363380
    29  H    5.302074   7.489509   6.176506   3.286283   2.136886
    30  C    3.129198   5.314136   4.388765   1.364850   2.200082
    31  H    3.284169   5.366972   4.976197   2.143318   3.253299
    32  C    5.657096   7.603651   5.451138   3.645415   1.469627
    33  H    6.352507   8.400135   6.406593   4.253907   2.071758
    34  H    5.890369   7.717306   5.497232   4.070595   2.107024
    35  H    6.004229   7.840310   5.505332   4.057776   2.106875
    36  C    3.389628   4.321050   5.648090   4.278061   6.170688
    37  C    4.836002   5.621759   7.093272   5.575967   7.311695
    38  H    5.346463   6.132706   7.586096   6.031538   7.635430
    39  H    5.283518   6.319184   7.528210   5.669720   7.230869
    40  H    5.293932   5.694675   7.490702   6.309197   8.176895
    41  O    2.211882   3.077265   3.199909   3.024350   4.998281
    42  H    2.895429   3.898858   4.180205   3.600719   4.982338
    43  H    2.877217   3.406582   3.254847   3.789368   5.090640
    44  H    2.902931   3.123920   3.737120   3.981534   5.949583
    45  H    2.863076   4.004959   3.656035   2.988611   4.681411
                    6          7          8          9         10
     6  N    0.000000
     7  O    6.703850   0.000000
     8  O    3.045312   5.145139   0.000000
     9  C    3.484716   7.468529   3.777148   0.000000
    10  H    2.777232   7.824509   3.725733   1.083239   0.000000
    11  C    4.829057   8.471498   4.907109   1.386933   2.156302
    12  H    5.267777   9.487422   5.615167   2.145808   2.491262
    13  C    5.824662   8.307108   5.415724   2.382772   3.377865
    14  H    6.851779   9.227855   6.405802   3.374447   4.291386
    15  C    5.749859   7.113102   4.973431   2.725384   3.807730
    16  H    6.738004   7.239586   5.725151   3.805584   4.887614
    17  C    4.646562   5.942930   3.874622   2.321971   3.280869
    18  C    5.123341   4.643540   3.988089   3.655401   4.473394
    19  C    6.489965   4.877013   5.272907   4.818552   5.726706
    20  H    7.128409   5.934262   6.028287   4.976438   5.976826
    21  C    7.212491   4.067578   5.834652   6.036247   6.865462
    22  H    8.277681   4.720034   6.888381   6.956028   7.832575
    23  C    6.768859   2.687956   5.310799   6.281897   6.952400
    24  H    7.560530   2.324666   6.054387   7.328295   7.959202
    25  C    5.455658   2.339512   4.049523   5.397431   5.923215
    26  C    5.535121   1.216979   4.152764   6.318973   6.639547
    27  C    4.631686   2.320059   3.781006   6.210946   6.291078
    28  C    4.784136   4.124220   4.772442   7.389012   7.157080
    29  H    5.524721   4.922719   5.666026   8.349389   8.042543
    30  C    3.440023   4.473673   3.895111   6.139885   5.847401
    31  H    2.872168   5.519447   4.104881   5.988315   5.522433
    32  C    6.826591   2.755869   5.884399   8.743432   8.771762
    33  H    7.238265   3.840609   6.542377   9.475864   9.403968
    34  H    7.164172   2.587882   5.757514   8.862505   8.943637
    35  H    7.359770   2.526986   6.497500   9.048455   9.165067
    36  C    1.150858   7.750643   3.979490   4.153133   3.239568
    37  C    2.598944   9.103410   5.279070   5.238186   4.214464
    38  H    3.144909   9.474253   5.346182   5.701970   4.662136
    39  H    3.142444   9.248676   5.921315   6.069871   5.095034
    40  H    3.142651   9.803016   5.869118   5.099309   4.047241
    41  O    3.141335   5.554593   4.423008   3.873540   3.914797
    42  H    3.061114   5.773600   0.962598   4.294755   4.033308
    43  H    3.968463   5.071414   0.962522   4.070286   4.213141
    44  H    3.595744   6.353496   5.064209   3.718218   3.815316
    45  H    3.705718   5.406641   5.030489   4.835478   4.839424
                   11         12         13         14         15
    11  C    0.000000
    12  H    1.081829   0.000000
    13  C    1.389567   2.161994   0.000000
    14  H    2.153930   2.508207   1.082917   0.000000
    15  C    2.398149   3.390981   1.389615   2.147045   0.000000
    16  H    3.377795   4.288959   2.141820   2.467248   1.080574
    17  C    2.751967   3.833162   2.401895   3.386014   1.393202
    18  C    4.234827   5.315186   3.781958   4.663835   2.521110
    19  C    5.132743   6.201104   4.352833   5.016035   2.969897
    20  H    5.001529   6.017659   3.996967   4.465884   2.669099
    21  C    6.470751   7.546885   5.731826   6.384579   4.346167
    22  H    7.263261   8.322695   6.389113   6.914796   5.011504
    23  C    6.970404   8.049053   6.461158   7.248369   5.119904
    24  H    8.045455   9.122974   7.533624   8.303667   6.184888
    25  C    6.289374   7.338580   6.040382   6.957290   4.824792
    26  C    7.376461   8.375482   7.311683   8.278853   6.185769
    27  C    7.436128   8.345127   7.640788   8.678927   6.695333
    28  C    8.735861   9.499680   9.213398  10.288239   8.463245
    29  H    9.711835  10.435050  10.242277  11.319956   9.524019
    30  C    7.507634   8.228910   8.081213   9.163382   7.444396
    31  H    7.374514   7.983980   8.111511   9.189791   7.642773
    32  C    9.968328  10.870536  10.135551  11.152881   9.127058
    33  H   10.748454  11.606655  11.007788  12.044147  10.056571
    34  H   10.033356  10.945485  10.138212  11.124552   9.108931
    35  H   10.227230  11.174488  10.288359  11.282691   9.197197
    36  C    5.390817   5.626232   6.534871   7.505294   6.641717
    37  C    6.328717   6.351185   7.583986   8.479617   7.860247
    38  H    6.746801   6.709956   8.023236   8.892734   8.342573
    39  H    7.209468   7.283523   8.420852   9.343023   8.606656
    40  H    6.026687   5.900597   7.339699   8.156507   7.777324
    41  O    5.021023   5.798595   5.448774   6.465611   4.886279
    42  H    5.417667   5.989740   6.072999   7.034854   5.778828
    43  H    5.013430   5.760193   5.325471   6.246535   4.803694
    44  H    4.700189   5.418331   5.115605   6.067211   4.677966
    45  H    5.976527   6.748526   6.361316   7.364163   5.726018
                   16         17         18         19         20
    16  H    0.000000
    17  C    2.157874   0.000000
    18  C    2.762137   1.484154   0.000000
    19  C    2.679370   2.509579   1.394965   0.000000
    20  H    2.058306   2.737404   2.156100   1.080422   0.000000
    21  C    3.995677   3.771440   2.400311   1.386182   2.142066
    22  H    4.464752   4.654110   3.387598   2.148386   2.475998
    23  C    4.994423   4.222976   2.739888   2.388122   3.371294
    24  H    6.006736   5.300612   3.818605   3.383454   4.288070
    25  C    4.992965   3.661626   2.321776   2.733093   3.813079
    26  C    6.443564   4.931945   3.739564   4.244841   5.325127
    27  C    7.157391   5.334007   4.433680   5.243468   6.299876
    28  C    9.070795   7.073935   6.420084   7.354465   8.382306
    29  H   10.144312   8.135441   7.496907   8.418201   9.450026
    30  C    8.148725   6.063522   5.623666   6.708178   7.671866
    31  H    8.446347   6.303417   6.097794   7.276190   8.171218
    32  C    9.478552   7.803764   6.755398   7.309691   8.388044
    33  H   10.461056   8.708980   7.730848   8.342964   9.420126
    34  H    9.406974   7.839466   6.770913   7.282773   8.357358
    35  H    9.461632   7.904583   6.733761   7.111360   8.171062
    36  C    7.669866   5.641594   6.228013   7.590651   8.182610
    37  C    8.915470   6.962198   7.637254   8.993228   9.540611
    38  H    9.398391   7.473550   8.165014   9.548801  10.112995
    39  H    9.640488   7.628728   8.170159   9.496120  10.094345
    40  H    8.848762   7.027467   7.862429   9.186862   9.624995
    41  O    5.617099   3.695261   3.645265   4.659525   5.289132
    42  H    6.571302   4.741793   4.944114   6.234326   6.976250
    43  H    5.432564   3.836017   3.869801   5.030101   5.755159
    44  H    5.412403   3.681338   3.859036   4.769089   5.220457
    45  H    6.378508   4.523000   4.245946   5.117947   5.805389
                   21         22         23         24         25
    21  C    0.000000
    22  H    1.082778   0.000000
    23  C    1.386630   2.150542   0.000000
    24  H    2.162949   2.511358   1.080145   0.000000
    25  C    2.395807   3.384959   1.393858   2.137196   0.000000
    26  C    3.740943   4.601375   2.451151   2.588090   1.514786
    27  C    4.983661   5.912107   3.794102   4.003339   2.622543
    28  C    7.159723   8.076697   5.969768   6.076927   4.815964
    29  H    8.178121   9.066754   6.952890   6.973568   5.848681
    30  C    6.758755   7.752362   5.742737   6.088402   4.454051
    31  H    7.485609   8.504306   6.580844   7.016926   5.262000
    32  C    6.677536   7.386934   5.305818   4.981413   4.585792
    33  H    7.741203   8.453070   6.374675   6.045265   5.617595
    34  H    6.617747   7.301401   5.249201   4.884868   4.595281
    35  H    6.331859   6.932929   4.962558   4.487089   4.477516
    36  C    8.344252   9.403820   7.907701   8.685801   6.592727
    37  C    9.774330  10.827820   9.344552  10.109545   8.028834
    38  H   10.324777  11.394319   9.857011  10.607106   8.509763
    39  H   10.179909  11.223999   9.663041  10.358313   8.347165
    40  H   10.077040  11.104739   9.784279  10.612730   8.525253
    41  O    5.221215   6.160827   4.925962   5.707583   3.945137
    42  H    6.782136   7.833195   6.205313   6.894329   4.921595
    43  H    5.561768   6.567238   5.105050   5.835737   3.983985
    44  H    5.475908   6.345732   5.405084   6.239963   4.576158
    45  H    5.462739   6.348218   5.025382   5.664763   4.106548
                   26         27         28         29         30
    26  C    0.000000
    27  C    1.468350   0.000000
    28  C    3.613681   2.207623   0.000000
    29  H    4.574364   3.231806   1.076963   0.000000
    30  C    3.617127   2.179317   1.375569   2.237851   0.000000
    31  H    4.597711   3.204881   2.216371   2.762723   1.077165
    32  C    3.077207   2.560099   2.498335   2.763391   3.618488
    33  H    4.116686   3.385548   2.551508   2.362760   3.878051
    34  H    3.113856   2.904128   3.196812   3.500347   4.205161
    35  H    3.061062   2.887200   3.203203   3.513013   4.202574
    36  C    6.603579   5.593289   5.387449   5.968015   4.087204
    37  C    7.980425   6.885971   6.364345   6.766526   5.156898
    38  H    8.390988   7.282505   6.672239   7.007387   5.557975
    39  H    8.165832   6.962308   6.156761   6.428334   5.039133
    40  H    8.640246   7.640593   7.289949   7.744338   6.026445
    41  O    4.408752   3.968775   4.899160   5.821766   3.753651
    42  H    4.838837   4.271598   4.853472   5.622245   4.014701
    43  H    4.201455   4.129874   5.361497   6.262994   4.633692
    44  H    5.225697   4.901796   5.844409   6.744403   4.683711
    45  H    4.349378   3.816205   4.553684   5.409192   3.550055
                   31         32         33         34         35
    31  H    0.000000
    32  C    4.631633   0.000000
    33  H    4.765907   1.086752   0.000000
    34  H    5.226267   1.086225   1.782209   0.000000
    35  H    5.226274   1.086470   1.780827   1.768468   0.000000
    36  C    3.276989   7.617663   7.905526   7.998866   8.200267
    37  C    4.198704   8.727316   8.886565   9.147256   9.351751
    38  H    4.634096   9.001978   9.117736   9.331224   9.721868
    39  H    3.993379   8.610405   8.662406   9.133376   9.214327
    40  H    5.096352   9.618499   9.831271  10.046030  10.184951
    41  O    3.751151   6.324760   6.955487   6.856306   6.383565
    42  H    4.078334   6.144978   6.675324   6.002341   6.877738
    43  H    4.967068   6.112401   6.846621   5.830310   6.693156
    44  H    4.587815   7.254987   7.892687   7.786273   7.262567
    45  H    3.606505   5.944037   6.511673   6.598481   5.915363
                   36         37         38         39         40
    36  C    0.000000
    37  C    1.448088   0.000000
    38  H    2.090196   1.091115   0.000000
    39  H    2.089226   1.091309   1.777553   0.000000
    40  H    2.089101   1.091276   1.776891   1.775527   0.000000
    41  O    3.984613   5.214229   6.060943   5.382946   5.454472
    42  H    3.781594   4.927655   4.817222   5.585308   5.599216
    43  H    4.900676   6.180469   6.198575   6.861065   6.726323
    44  H    4.311860   5.428153   6.341161   5.632909   5.478032
    45  H    4.462281   5.606561   6.481878   5.595153   5.919304
                   41         42         43         44         45
    41  O    0.000000
    42  H    5.037436   0.000000
    43  H    5.059705   1.557991   0.000000
    44  H    0.962689   5.686556   5.663787   0.000000
    45  H    0.962686   5.607772   5.682522   1.560454   0.000000
 Stoichiometry    C17H19MnN5O3(2+,6)
 Framework group  C1[X(C17H19MnN5O3)]
 Deg. of freedom   129
 Full point group                 C1      NOp   1
 Largest Abelian subgroup         C1      NOp   1
 Largest concise Abelian subgroup C1      NOp   1
                         Standard orientation:                         
 ---------------------------------------------------------------------
 Center     Atomic      Atomic             Coordinates (Angstroms)
 Number     Number       Type             X           Y           Z
 ---------------------------------------------------------------------
      1         25           0       -0.339997    0.766111    0.010062
      2          7           0       -2.357892   -0.079355   -0.076106
      3          7           0       -0.020755   -1.474661   -0.063702
      4          7           0        1.792061    0.938705    0.222100
      5          7           0        3.945729    0.564534   -0.118250
      6          7           0       -0.865733    2.944990    0.032006
      7          8           0        3.441738   -2.167914   -0.463478
      8          8           0       -0.261320    0.956886   -2.194214
      9          6           0       -3.472125    0.646784   -0.229165
     10          1           0       -3.343721    1.722248   -0.246365
     11          6           0       -4.727478    0.072667   -0.363558
     12          1           0       -5.602486    0.697898   -0.481039
     13          6           0       -4.820610   -1.313742   -0.353781
     14          1           0       -5.778938   -1.804077   -0.471635
     15          6           0       -3.665870   -2.071560   -0.201083
     16          1           0       -3.726739   -3.150261   -0.219482
     17          6           0       -2.440333   -1.425827   -0.052422
     18          6           0       -1.166087   -2.168923    0.111337
     19          6           0       -1.155586   -3.526026    0.433967
     20          1           0       -2.079295   -4.054716    0.619869
     21          6           0        0.056748   -4.190600    0.534410
     22          1           0        0.086470   -5.242958    0.787527
     23          6           0        1.228714   -3.485890    0.305013
     24          1           0        2.198690   -3.959718    0.341721
     25          6           0        1.153503   -2.123222    0.021603
     26          6           0        2.488614   -1.450588   -0.222569
     27          6           0        2.701716   -0.007745   -0.052739
     28          6           0        3.801498    1.898060    0.126111
     29          1           0        4.645063    2.567473    0.137581
     30          6           0        2.460785    2.123038    0.336029
     31          1           0        1.956755    3.049838    0.553465
     32          6           0        5.239651   -0.080933   -0.380818
     33          1           0        6.003138    0.690537   -0.326507
     34          1           0        5.236970   -0.537328   -1.366507
     35          1           0        5.432188   -0.848771    0.363341
     36          6           0       -1.133582    4.058934    0.140910
     37          6           0       -1.470196    5.460392    0.280788
     38          1           0       -1.434352    5.951981   -0.692653
     39          1           0       -0.761684    5.947730    0.952702
     40          1           0       -2.475287    5.561846    0.693560
     41          8           0       -0.470248    0.723655    2.217697
     42          1           0       -0.142510    1.767556   -2.699480
     43          1           0       -0.357919    0.228972   -2.816515
     44          1           0       -1.260813    0.636027    2.760004
     45          1           0        0.292997    0.773520    2.802278
 ---------------------------------------------------------------------
 Rotational constants (GHZ):           0.2395439           0.1827997           0.1136295
 Standard basis: 6-311G(d) (5D, 7F)
 There are   584 symmetry adapted cartesian basis functions of A   symmetry.
 There are   553 symmetry adapted basis functions of A   symmetry.
   553 basis functions,   976 primitive gaussians,   584 cartesian basis functions
   104 alpha electrons       99 beta electrons
       nuclear repulsion energy      2853.1008016535 Hartrees.
 NAtoms=   45 NActive=   45 NUniq=   45 SFac= 1.00D+00 NAtFMM=   60 NAOKFM=F Big=F
 Integral buffers will be    131072 words long.
 Raffenetti 2 integral format.
 Two-electron integral symmetry is turned on.
 Nuclear repulsion after empirical dispersion term =     2852.9929218387 Hartrees.
 ------------------------------------------------------------------------------
 Polarizable Continuum Model (PCM)
 =================================
 Model                : PCM.
 Atomic radii         : UFF (Universal Force Field).
 Polarization charges : Total charges.
 Charge compensation  : None.
 Solution method      : On-the-fly selection.
 Cavity type          : SAS (Solvent Accessible Surface) (Alpha=1.000).
 Cavity algorithm     : GePol (No added spheres)
                        Default sphere list used, NSphG=   45.
                        Lebedev-Laikov grids with approx.  5.0 points / Ang**2.
                        Smoothing algorithm: York/Karplus (Gamma=1.0000).
                        Polarization charges: spherical gaussians, with
                                              point-specific exponents (IZeta= 3).
                        Self-potential: point-specific (ISelfS= 7).
                        Self-field    : sphere-specific E.n sum rule (ISelfD= 2).
 1st derivatives      : Analytical E(r).r(x)/FMM algorithm (CHGder, D1EAlg=3).
                        Cavity 1st derivative terms included.
 Solvent              : Acetonitrile, Eps=  35.688000 Eps(inf)=   1.806874
                        RSolv=   2.155000 Ang.
 ------------------------------------------------------------------------------
 One-electron integrals computed using PRISM.
 NBasis=   553 RedAO= T EigKep=  2.38D-04  NBF=   553
 NBsUse=   553 1.00D-06 EigRej= -1.00D+00 NBFU=   553
 Lowest energy guess from the checkpoint file:  "1.chk"
 B after Tr=     0.000000    0.000000   -0.000000
         Rot=    0.999995   -0.003070    0.000631   -0.000657 Ang=  -0.37 deg.
 B after Tr=    -0.000000   -0.000000   -0.000000
         Rot=    0.999869   -0.009141    0.008017   -0.010646 Ang=  -1.85 deg.
 Initial guess <Sx>= 0.0000 <Sy>= 0.0000 <Sz>= 2.5000 <S**2>= 8.7531 S= 2.5005
 Requested convergence on RMS density matrix=1.00D-08 within  32 cycles.
 Requested convergence on MAX density matrix=1.00D-06.
 Requested convergence on             energy=1.00D-06.
 No special actions if energy rises.
 Inv3:  Mode=1 IEnd=   128589627.
 Iteration    1 A*A^-1 deviation from unit magnitude is 3.55D-15 for   4553.
 Iteration    1 A*A^-1 deviation from orthogonality  is 2.66D-15 for   6056   2243.
 Iteration    1 A^-1*A deviation from unit magnitude is 3.55D-15 for   4553.
 Iteration    1 A^-1*A deviation from orthogonality  is 1.19D-13 for   5594   5551.
[truncated: 2,558,616 more chars]
