# Supplementary material for: Synthesis and Characterization of Bipyridyl-(Imidazole)n Mn(II) Compounds and Their Evaluation as Potential Precatalysts for Water Oxidation
Source: Molecules. 2023 Oct 23;28(20):7221. doi: 10.3390/molecules28207221 (PMC10608871; doi:10.3390/molecules28207221)
Supplement: Supplementary file 1 [file molecules-28-07221-s001.zip › Calculation_Outputs/complex1_TDDFT.out]

 Entering Gaussian System, Link 0=g16
 Input=1.com
 Output=1.out
 Initial command:
 /usr/local/apps/gaussian/g16-b01-avx2//g16/l1.exe "/tmp/r2771.798744.maple/Gau-6602.inp" -scrdir="/tmp/r2771.798744.maple/"
 Entering Link 1 = /usr/local/apps/gaussian/g16-b01-avx2//g16/l1.exe PID=      6603.
  
 Copyright (c) 1988-2017, Gaussian, Inc.  All Rights Reserved.
  
 This is part of the Gaussian(R) 16 program.  It is based on
 the Gaussian(R) 09 system (copyright 2009, Gaussian, Inc.),
 the Gaussian(R) 03 system (copyright 2003, Gaussian, Inc.),
 the Gaussian(R) 98 system (copyright 1998, Gaussian, Inc.),
 the Gaussian(R) 94 system (copyright 1995, Gaussian, Inc.),
 the Gaussian 92(TM) system (copyright 1992, Gaussian, Inc.),
 the Gaussian 90(TM) system (copyright 1990, Gaussian, Inc.),
 the Gaussian 88(TM) system (copyright 1988, Gaussian, Inc.),
 the Gaussian 86(TM) system (copyright 1986, Carnegie Mellon
 University), and the Gaussian 82(TM) system (copyright 1983,
 Carnegie Mellon University). Gaussian is a federally registered
 trademark of Gaussian, Inc.
  
 This software contains proprietary and confidential information,
 including trade secrets, belonging to Gaussian, Inc.
  
 This software is provided under written license and may be
 used, copied, transmitted, or stored only in accord with that
 written license.
  
 The following legend is applicable only to US Government
 contracts under FAR:
  
                    RESTRICTED RIGHTS LEGEND
  
 Use, reproduction and disclosure by the US Government is
 subject to restrictions as set forth in subparagraphs (a)
 and (c) of the Commercial Computer Software - Restricted
 Rights clause in FAR 52.227-19.
  
 Gaussian, Inc.
 340 Quinnipiac St., Bldg. 40, Wallingford CT 06492
  
  
 ---------------------------------------------------------------
 Warning -- This program may not be used in any manner that
 competes with the business of Gaussian, Inc. or will provide
 assistance to any competitor of Gaussian, Inc.  The licensee
 of this program is prohibited from giving any competitor of
 Gaussian, Inc. access to this program.  By using this program,
 the user acknowledges that Gaussian, Inc. is engaged in the
 business of creating and licensing software in the field of
 computational chemistry and represents and warrants to the
 licensee that it is not a competitor of Gaussian, Inc. and that
 it will not use this program in any manner prohibited above.
 ---------------------------------------------------------------
  

 Cite this work as:
 Gaussian 16, Revision B.01,
 M. J. Frisch, G. W. Trucks, H. B. Schlegel, G. E. Scuseria, 
 M. A. Robb, J. R. Cheeseman, G. Scalmani, V. Barone, 
 G. A. Petersson, H. Nakatsuji, X. Li, M. Caricato, A. V. Marenich, 
 J. Bloino, B. G. Janesko, R. Gomperts, B. Mennucci, H. P. Hratchian, 
 J. V. Ortiz, A. F. Izmaylov, J. L. Sonnenberg, D. Williams-Young, 
 F. Ding, F. Lipparini, F. Egidi, J. Goings, B. Peng, A. Petrone, 
 T. Henderson, D. Ranasinghe, V. G. Zakrzewski, J. Gao, N. Rega, 
 G. Zheng, W. Liang, M. Hada, M. Ehara, K. Toyota, R. Fukuda, 
 J. Hasegawa, M. Ishida, T. Nakajima, Y. Honda, O. Kitao, H. Nakai, 
 T. Vreven, K. Throssell, J. A. Montgomery, Jr., J. E. Peralta, 
 F. Ogliaro, M. J. Bearpark, J. J. Heyd, E. N. Brothers, K. N. Kudin, 
 V. N. Staroverov, T. A. Keith, R. Kobayashi, J. Normand, 
 K. Raghavachari, A. P. Rendell, J. C. Burant, S. S. Iyengar, 
 J. Tomasi, M. Cossi, J. M. Millam, M. Klene, C. Adamo, R. Cammi, 
 J. W. Ochterski, R. L. Martin, K. Morokuma, O. Farkas, 
 J. B. Foresman, and D. J. Fox, Gaussian, Inc., Wallingford CT, 2016.
 
 ******************************************
 Gaussian 16:  ES64L-G16RevB.01 20-Dec-2017
                11-Sep-2023 
 ******************************************
 %mem=64gb
 %nprocs=12
 Will use up to   12 processors via shared memory.
 %chk=1.chk
 ----------------------------------------------------------------------
 # td=(nstates=100) b3lyp/6-311+g(2d,p) scrf=(solvent=acetonitrile,read
 ,pcm) guess=read geom=allcheck empiricaldispersion=gd3bj scf=xqc
 ----------------------------------------------------------------------
 1/29=7,38=1,40=2,172=1/1;
 2/12=2,40=1/2;
 3/5=4,6=6,7=112,11=9,14=-4,25=1,30=1,70=2203,72=2,74=-5,116=-2,124=41/1,2,3,8;
 4/5=1/1;
 5/5=2,8=3,13=1,38=6,53=2/2,8;
 8/6=1,10=2,108=100/1;
 9/41=100,42=1,70=2/14;
 6/7=2,8=2,9=2,10=2/1;
 99/5=1,9=1/99;
 Structure from the checkpoint file:  "1.chk"
 --------
 complex1
 --------
 Charge =  2 Multiplicity = 6
 Redundant internal coordinates found in file.  (old form).
 Mn,0,1.9980988528,3.4012393051,6.1037332507
 N,0,3.5280236985,2.6968154236,4.7017926117
 N,0,0.849109461,2.2045963815,4.560857762
 N,0,0.0831047824,3.9003958419,6.9546056766
 N,0,-1.9797171552,3.6135385534,7.7081846344
 N,0,3.3165709635,4.4260676659,7.5968431105
 O,0,-2.4940570726,1.7651962789,5.666359689
 O,0,2.2225618625,1.5886464566,7.3559273577
 C,0,4.8456720983,2.8301964227,4.8995577951
 H,0,5.1403878435,3.4028943201,5.7708894131
 C,0,5.7920766976,2.271393182,4.0526505573
 H,0,6.8475876716,2.4071217714,4.2489496115
 C,0,5.3431473452,1.5327316524,2.9641502482
 H,0,6.0465101935,1.0667581257,2.284817101
 C,0,3.9758546681,1.385775885,2.7588003584
 H,0,3.6219028713,0.7889560227,1.9301692783
 C,0,3.081455102,1.9890446843,3.6424227747
 C,0,1.6069001375,1.866832457,3.4937848302
 C,0,1.0305338361,1.4141842619,2.305351395
 H,0,1.6437332231,1.1943084999,1.4430527081
 C,0,-0.3458778767,1.2634733131,2.2305341896
 H,0,-0.8109586936,0.9162737798,1.3160896539
 C,0,-1.1150216193,1.5578136965,3.3463697803
 H,0,-2.1873674883,1.4249529506,3.3526083773
 C,0,-0.4838768713,2.0402715907,4.4933013361
 C,0,-1.4052712767,2.3099099537,5.6670726119
 C,0,-1.0707459246,3.2469283967,6.7494703962
 C,0,-1.373659062,4.5214409405,8.5238989655
 H,0,-1.8890632456,4.9697869473,9.3568159363
 C,0,-0.093589813,4.6917460406,8.0509073522
 H,0,0.6908752019,5.3231771075,8.4337309852
 C,0,-3.3706215417,3.1659638163,7.874251235
 H,0,-3.7859452272,3.6940993006,8.7288754042
 H,0,-3.3994181744,2.0936099797,8.0456388174
 H,0,-3.9448528705,3.3944756781,6.9803639227
 C,0,3.9817771094,5.0239348523,8.3215309319
 C,0,4.8187444934,5.7781263226,9.2321694224
 H,0,5.0963167045,5.157135081,10.0856368713
 H,0,4.2803899159,6.6570808289,9.5913164646
 H,0,5.7257330957,6.104540064,8.7200998408
 O,0,1.8663072433,5.2801426283,4.9403585807
 H,0,2.4468700322,1.5566758644,8.2915131339
 H,0,2.143360491,0.6839207216,7.0368738527
 H,0,2.5078960776,5.6386190066,4.3186209172
 H,0,1.1125658195,5.8781497763,4.9747646171
 Recover connectivity data from disk.
                           ----------------------------
                           !    Current Parameters    !
                           ! (Angstroms and Degrees)  !
 --------------------------                            --------------------------
 ! Name  Definition              Value                                          !
 --------------------------------------------------------------------------------
 ! R1    R(1,4)                  2.1541                                         !
 ! R2    R(1,6)                  2.2401                                         !
 ! R3    R(1,8)                  2.2145                                         !
 ! R4    R(1,41)                 2.2138                                         !
 ! R5    R(2,9)                  1.3391                                         !
 ! R6    R(2,17)                 1.35                                           !
 ! R7    R(3,18)                 1.3517                                         !
 ! R8    R(3,25)                 1.3448                                         !
 ! R9    R(4,27)                 1.3418                                         !
 ! R10   R(4,30)                 1.3636                                         !
 ! R11   R(5,27)                 1.371                                          !
 ! R12   R(5,28)                 1.3627                                         !
 ! R13   R(5,32)                 1.4705                                         !
 ! R14   R(6,36)                 1.1511                                         !
 ! R15   R(7,26)                 1.2174                                         !
 ! R16   R(8,42)                 0.9626                                         !
 ! R17   R(8,43)                 0.9626                                         !
 ! R18   R(9,10)                 1.0835                                         !
 ! R19   R(9,11)                 1.3875                                         !
 ! R20   R(11,12)                1.0822                                         !
 ! R21   R(11,13)                1.39                                           !
 ! R22   R(13,14)                1.0832                                         !
 ! R23   R(13,15)                1.3904                                         !
 ! R24   R(15,16)                1.0808                                         !
 ! R25   R(15,17)                1.3945                                         !
 ! R26   R(17,18)                1.4871                                         !
 ! R27   R(18,19)                1.3962                                         !
 ! R28   R(19,20)                1.0807                                         !
 ! R29   R(19,21)                1.3867                                         !
 ! R30   R(21,22)                1.0831                                         !
 ! R31   R(21,23)                1.3868                                         !
 ! R32   R(23,24)                1.0806                                         !
 ! R33   R(23,25)                1.3952                                         !
 ! R34   R(25,26)                1.5164                                         !
 ! R35   R(26,27)                1.4702                                         !
 ! R36   R(28,29)                1.0772                                         !
 ! R37   R(28,30)                1.3752                                         !
 ! R38   R(30,31)                1.0773                                         !
 ! R39   R(32,33)                1.0871                                         !
 ! R40   R(32,34)                1.0863                                         !
 ! R41   R(32,35)                1.0867                                         !
 ! R42   R(36,37)                1.4486                                         !
 ! R43   R(37,38)                1.0914                                         !
 ! R44   R(37,39)                1.0915                                         !
 ! R45   R(37,40)                1.0915                                         !
 ! R46   R(41,44)                0.9627                                         !
 ! R47   R(41,45)                0.9628                                         !
 ! A1    A(4,1,6)               98.8557                                         !
 ! A2    A(4,1,8)               93.2345                                         !
 ! A3    A(4,1,41)              87.592                                          !
 ! A4    A(6,1,8)               86.4401                                         !
 ! A5    A(6,1,41)              89.8297                                         !
 ! A6    A(9,2,17)             119.5774                                         !
 ! A7    A(18,3,25)            119.0472                                         !
 ! A8    A(1,4,27)             126.2433                                         !
 ! A9    A(1,4,30)             124.5583                                         !
 ! A10   A(27,4,30)            107.1045                                         !
 ! A11   A(27,5,28)            107.5699                                         !
 ! A12   A(27,5,32)            128.6566                                         !
 ! A13   A(28,5,32)            123.7683                                         !
 ! A14   A(1,8,42)             126.897                                          !
 ! A15   A(1,8,43)             124.9982                                         !
 ! A16   A(42,8,43)            108.065                                          !
 ! A17   A(2,9,10)             116.0435                                         !
 ! A18   A(2,9,11)             122.746                                          !
 ! A19   A(10,9,11)            121.2101                                         !
 ! A20   A(9,11,12)            120.2689                                         !
 ! A21   A(9,11,13)            118.1461                                         !
 ! A22   A(12,11,13)           121.5832                                         !
 ! A23   A(11,13,14)           120.6649                                         !
 ! A24   A(11,13,15)           119.3034                                         !
 ! A25   A(14,13,15)           120.0294                                         !
 ! A26   A(13,15,16)           119.5804                                         !
 ! A27   A(13,15,17)           119.4326                                         !
 ! A28   A(16,15,17)           120.9739                                         !
 ! A29   A(2,17,15)            120.7874                                         !
 ! A30   A(2,17,18)            116.7127                                         !
 ! A31   A(15,17,18)           122.4857                                         !
 ! A32   A(3,18,17)            117.1601                                         !
 ! A33   A(3,18,19)            121.4358                                         !
 ! A34   A(17,18,19)           121.4029                                         !
 ! A35   A(18,19,20)           120.723                                          !
 ! A36   A(18,19,21)           119.4005                                         !
 ! A37   A(20,19,21)           119.8712                                         !
 ! A38   A(19,21,22)           120.4396                                         !
 ! A39   A(19,21,23)           118.9487                                         !
 ! A40   A(22,21,23)           120.6109                                         !
 ! A41   A(21,23,24)           121.9336                                         !
 ! A42   A(21,23,25)           118.9423                                         !
 ! A43   A(24,23,25)           119.1241                                         !
 ! A44   A(3,25,23)            122.1378                                         !
 ! A45   A(3,25,26)            122.7985                                         !
 ! A46   A(23,25,26)           115.0204                                         !
 ! A47   A(7,26,25)            117.6068                                         !
 ! A48   A(7,26,27)            119.2804                                         !
 ! A49   A(25,26,27)           123.0215                                         !
 ! A50   A(4,27,5)             109.4498                                         !
 ! A51   A(4,27,26)            128.2141                                         !
 ! A52   A(5,27,26)            122.3019                                         !
 ! A53   A(5,28,29)            121.8262                                         !
 ! A54   A(5,28,30)            106.8935                                         !
 ! A55   A(29,28,30)           131.2796                                         !
 ! A56   A(4,30,28)            108.9816                                         !
 ! A57   A(4,30,31)            122.1058                                         !
 ! A58   A(28,30,31)           128.9122                                         !
 ! A59   A(5,32,33)            107.5939                                         !
 ! A60   A(5,32,34)            110.0797                                         !
 ! A61   A(5,32,35)            110.0534                                         !
 ! A62   A(33,32,34)           110.2066                                         !
 ! A63   A(33,32,35)           110.0361                                         !
 ! A64   A(34,32,35)           108.8643                                         !
 ! A65   A(36,37,38)           110.0168                                         !
 ! A66   A(36,37,39)           109.9447                                         !
 ! A67   A(36,37,40)           109.9299                                         !
 ! A68   A(38,37,39)           109.0462                                         !
 ! A69   A(38,37,40)           109.0077                                         !
 ! A70   A(39,37,40)           108.8684                                         !
 ! A71   A(1,41,44)            128.0078                                         !
 ! A72   A(1,41,45)            123.7098                                         !
 ! A73   A(44,41,45)           108.274                                          !
 ! A74   L(8,1,41,4,-1)        180.8266                                         !
 ! A75   L(1,6,36,10,-1)       180.3237                                         !
 ! A76   L(6,36,37,12,-1)      179.9978                                         !
 ! A77   L(8,1,41,4,-2)        176.3487                                         !
 ! A78   L(1,6,36,10,-2)       175.7278                                         !
 ! A79   L(6,36,37,12,-2)      179.9025                                         !
 ! D1    D(6,1,4,27)          -158.1813                                         !
 ! D2    D(6,1,4,30)             3.2102                                         !
 ! D3    D(8,1,4,27)           -71.2847                                         !
 ! D4    D(8,1,4,30)            90.1068                                         !
 ! D5    D(41,1,4,27)          112.3666                                         !
 ! D6    D(41,1,4,30)          -86.2419                                         !
 ! D7    D(4,1,37,38)           89.5765                                         !
 ! D8    D(4,1,37,39)          -30.9857                                         !
 ! D9    D(4,1,37,40)         -149.6166                                         !
 ! D10   D(8,1,37,38)           -3.4997                                         !
 ! D11   D(8,1,37,39)         -124.062                                          !
 ! D12   D(8,1,37,40)          117.3071                                         !
 ! D13   D(41,1,37,38)         176.7717                                         !
 ! D14   D(41,1,37,39)          56.2094                                         !
 ! D15   D(41,1,37,40)         -62.4215                                         !
 ! D16   D(4,1,8,42)           -75.2764                                         !
 ! D17   D(4,1,8,43)           107.2992                                         !
 ! D18   D(6,1,8,42)            23.407                                          !
 ! D19   D(6,1,8,43)          -154.0173                                         !
 ! D20   D(42,8,41,44)         101.8693                                         !
 ! D21   D(42,8,41,45)         -76.6854                                         !
 ! D22   D(43,8,41,44)         -74.2542                                         !
 ! D23   D(43,8,41,45)         107.191                                          !
 ! D24   D(4,1,41,44)          179.3507                                         !
 ! D25   D(4,1,41,45)           -1.8298                                         !
 ! D26   D(6,1,41,44)           80.4798                                         !
 ! D27   D(6,1,41,45)         -100.7007                                         !
 ! D28   D(17,2,9,10)         -179.5414                                         !
 ! D29   D(17,2,9,11)            0.2326                                         !
 ! D30   D(9,2,17,15)            0.5649                                         !
 ! D31   D(9,2,17,18)          179.2297                                         !
 ! D32   D(25,3,18,17)        -176.4481                                         !
 ! D33   D(25,3,18,19)           3.148                                          !
 ! D34   D(18,3,25,23)          -1.3593                                         !
 ! D35   D(18,3,25,26)         176.1284                                         !
 ! D36   D(1,4,27,5)           163.9029                                         !
 ! D37   D(1,4,27,26)          -18.2121                                         !
 ! D38   D(30,4,27,5)           -0.1377                                         !
 ! D39   D(30,4,27,26)         177.7473                                         !
 ! D40   D(1,4,30,28)         -164.4079                                         !
 ! D41   D(1,4,30,31)           15.3775                                         !
 ! D42   D(27,4,30,28)          -0.0286                                         !
 ! D43   D(27,4,30,31)         179.7568                                         !
 ! D44   D(28,5,27,4)            0.2526                                         !
 ! D45   D(28,5,27,26)        -177.7815                                         !
 ! D46   D(32,5,27,4)          179.4442                                         !
 ! D47   D(32,5,27,26)           1.4101                                         !
 ! D48   D(27,5,28,29)         179.4732                                         !
 ! D49   D(27,5,28,30)          -0.2624                                         !
 ! D50   D(32,5,28,29)           0.2326                                         !
 ! D51   D(32,5,28,30)        -179.503                                          !
 ! D52   D(27,5,32,33)        -178.4351                                         !
 ! D53   D(27,5,32,34)          61.4509                                         !
 ! D54   D(27,5,32,35)         -58.5428                                         !
 ! D55   D(28,5,32,33)           0.6378                                         !
 ! D56   D(28,5,32,34)        -119.4762                                         !
 ! D57   D(28,5,32,35)         120.5301                                         !
 ! D58   D(2,9,11,12)          179.8052                                         !
 ! D59   D(2,9,11,13)           -0.6752                                         !
 ! D60   D(10,9,11,12)          -0.4322                                         !
 ! D61   D(10,9,11,13)         179.0873                                         !
 ! D62   D(9,11,13,14)        -179.1302                                         !
 ! D63   D(9,11,13,15)           0.3193                                         !
 ! D64   D(12,11,13,14)          0.3827                                         !
 ! D65   D(12,11,13,15)        179.8322                                         !
 ! D66   D(11,13,15,16)       -178.2609                                         !
 ! D67   D(11,13,15,17)          0.4339                                         !
 ! D68   D(14,13,15,16)          1.1922                                         !
 ! D69   D(14,13,15,17)        179.8869                                         !
 ! D70   D(13,15,17,2)          -0.8959                                         !
 ! D71   D(13,15,17,18)       -179.4819                                         !
 ! D72   D(16,15,17,2)         177.7802                                         !
 ! D73   D(16,15,17,18)         -0.8059                                         !
 ! D74   D(2,17,18,3)          -14.2759                                         !
 ! D75   D(2,17,18,19)         166.1278                                         !
 ! D76   D(15,17,18,3)         164.3643                                         !
 ! D77   D(15,17,18,19)        -15.232                                          !
 ! D78   D(3,18,19,20)         176.9204                                         !
 ! D79   D(3,18,19,21)          -2.2354                                         !
 ! D80   D(17,18,19,20)         -3.5006                                         !
 ! D81   D(17,18,19,21)        177.3436                                         !
 ! D82   D(18,19,21,22)        179.8226                                         !
 ! D83   D(18,19,21,23)         -0.4976                                         !
 ! D84   D(20,19,21,22)          0.6595                                         !
 ! D85   D(20,19,21,23)       -179.6608                                         !
 ! D86   D(19,21,23,24)       -177.8375                                         !
 ! D87   D(19,21,23,25)          2.2007                                         !
 ! D88   D(22,21,23,24)          1.8417                                         !
 ! D89   D(22,21,23,25)       -178.1201                                         !
 ! D90   D(21,23,25,3)          -1.3236                                         !
 ! D91   D(21,23,25,26)       -178.9931                                         !
 ! D92   D(24,23,25,3)         178.7135                                         !
 ! D93   D(24,23,25,26)          1.0439                                         !
 ! D94   D(3,25,26,7)         -157.9029                                         !
 ! D95   D(3,25,26,27)          25.6016                                         !
 ! D96   D(23,25,26,7)          19.7495                                         !
 ! D97   D(23,25,26,27)       -156.746                                          !
 ! D98   D(7,26,27,4)          177.1624                                         !
 ! D99   D(7,26,27,5)           -5.1972                                         !
 ! D100  D(25,26,27,4)          -6.3981                                         !
 ! D101  D(25,26,27,5)         171.2423                                         !
 ! D102  D(5,28,30,4)            0.1825                                         !
 ! D103  D(5,28,30,31)        -179.5838                                         !
 ! D104  D(29,28,30,4)        -179.5185                                         !
 ! D105  D(29,28,30,31)          0.7152                                         !
 --------------------------------------------------------------------------------
                          Input orientation:                          
 ---------------------------------------------------------------------
 Center     Atomic      Atomic             Coordinates (Angstroms)
 Number     Number       Type             X           Y           Z
 ---------------------------------------------------------------------
      1         25           0        1.998099    3.401239    6.103733
      2          7           0        3.528024    2.696815    4.701793
      3          7           0        0.849109    2.204596    4.560858
      4          7           0        0.083105    3.900396    6.954606
      5          7           0       -1.979717    3.613539    7.708185
      6          7           0        3.316571    4.426068    7.596843
      7          8           0       -2.494057    1.765196    5.666360
      8          8           0        2.222562    1.588646    7.355927
      9          6           0        4.845672    2.830196    4.899558
     10          1           0        5.140388    3.402894    5.770889
     11          6           0        5.792077    2.271393    4.052651
     12          1           0        6.847588    2.407122    4.248950
     13          6           0        5.343147    1.532732    2.964150
     14          1           0        6.046510    1.066758    2.284817
     15          6           0        3.975855    1.385776    2.758800
     16          1           0        3.621903    0.788956    1.930169
     17          6           0        3.081455    1.989045    3.642423
     18          6           0        1.606900    1.866832    3.493785
     19          6           0        1.030534    1.414184    2.305351
     20          1           0        1.643733    1.194308    1.443053
     21          6           0       -0.345878    1.263473    2.230534
     22          1           0       -0.810959    0.916274    1.316090
     23          6           0       -1.115022    1.557814    3.346370
     24          1           0       -2.187367    1.424953    3.352608
     25          6           0       -0.483877    2.040272    4.493301
     26          6           0       -1.405271    2.309910    5.667073
     27          6           0       -1.070746    3.246928    6.749470
     28          6           0       -1.373659    4.521441    8.523899
     29          1           0       -1.889063    4.969787    9.356816
     30          6           0       -0.093590    4.691746    8.050907
     31          1           0        0.690875    5.323177    8.433731
     32          6           0       -3.370622    3.165964    7.874251
     33          1           0       -3.785945    3.694099    8.728875
     34          1           0       -3.399418    2.093610    8.045639
     35          1           0       -3.944853    3.394476    6.980364
     36          6           0        3.981777    5.023935    8.321531
     37          6           0        4.818744    5.778126    9.232169
     38          1           0        5.096317    5.157135   10.085637
     39          1           0        4.280390    6.657081    9.591316
     40          1           0        5.725733    6.104540    8.720100
     41          8           0        1.866307    5.280143    4.940359
     42          1           0        2.446870    1.556676    8.291513
     43          1           0        2.143360    0.683921    7.036874
     44          1           0        2.507896    5.638619    4.318621
     45          1           0        1.112566    5.878150    4.974765
 ---------------------------------------------------------------------
                    Distance matrix (angstroms):
                    1          2          3          4          5
     1  Mn   0.000000
     2  N    2.191420   0.000000
     3  N    2.265523   2.727402   0.000000
     4  N    2.154146   4.288501   3.031918   0.000000
     5  N    4.294456   6.341450   4.460162   2.214814   0.000000
     6  N    2.240094   3.378808   4.498945   3.338278   5.359409
     7  O    4.800770   6.169584   3.548517   3.586143   2.801779
     8  O    2.214468   3.158592   3.174615   3.175299   4.677972
     9  C    3.144010   1.339066   4.059385   5.296281   7.422126
    10  H    3.159868   2.059426   4.616835   5.217739   7.381963
    11  C    4.458448   2.393388   4.969473   6.608128   8.692817
    12  H    5.286401   3.362810   6.009995   7.436980   9.557356
    13  C    4.953549   2.769326   4.816353   7.014101   8.969948
    14  H    6.035193   3.852484   5.786883   8.086942  10.015954
    15  C    4.377464   2.386335   3.700596   6.251528   8.057802
    16  H    5.184535   3.366101   4.075898   6.888331   8.528885
    17  C    3.037434   1.350047   2.423500   4.859416   6.692149
    18  C    3.052748   2.416375   1.351657   4.293555   5.803100
    19  C    4.394573   3.691277   2.396868   5.356719   6.564250
    20  H    5.168952   4.053081   3.372361   6.335273   7.631117
    21  C    5.006590   4.813388   2.782825   5.427176   6.180363
    22  H    6.081726   5.784469   3.865763   6.441832   7.035632
    23  C    4.548933   4.969141   2.398149   4.465710   4.898891
    24  H    5.384471   6.008630   3.359747   4.925165   4.878941
    25  C    3.256674   4.070610   1.344775   3.136806   3.879199
    26  C    3.600639   5.041712   2.513371   2.530346   2.489091
    27  C    3.139840   5.064019   3.092301   1.341817   1.371045
    28  C    4.298931   6.477982   5.100408   2.229471   1.362712
    29  H    5.305932   7.495363   6.176171   3.286892   2.136730
    30  C    3.135611   5.320940   4.388057   1.363574   2.199424
    31  H    3.291135   5.373505   4.974910   2.140445   3.252898
    32  C    5.658025   7.607621   5.450590   3.648748   1.470550
    33  H    6.358640   8.408693   6.408956   4.261471   2.076237
    34  H    5.883373   7.715868   5.495999   4.072198   2.107038
    35  H    6.007262   7.843628   5.500173   4.059687   2.107005
    36  C    3.389210   4.327110   5.648446   4.281410   6.156689
    37  C    4.836605   5.628921   7.095722   5.580273   7.295687
    38  H    5.342067   6.123601   7.568318   6.042768   7.622678
    39  H    5.288912   6.336971   7.543462   5.671751   7.210983
    40  H    5.296080   5.708704   7.502687   6.309871   8.161068
    41  O    2.213840   3.080876   3.261548   3.023360   5.022981
    42  H    2.896583   3.918534   4.109797   3.587162   4.915855
    43  H    2.876747   3.379592   3.180911   3.820620   5.102263
    44  H    2.907299   3.137147   3.821356   3.981137   5.977354
    45  H    2.862486   4.003728   3.706174   2.981790   4.707681
                    6          7          8          9         10
     6  N    0.000000
     7  O    6.676107   0.000000
     8  O    3.050550   5.013213   0.000000
     9  C    3.487163   7.456127   3.802092   0.000000
    10  H    2.776202   7.808824   3.783854   1.083540   0.000000
    11  C    4.830326   8.456968   4.911132   1.387514   2.158087
    12  H    5.268075   9.470346   5.631525   2.147079   2.494473
    13  C    5.825826   8.293235   5.387846   2.382582   3.378817
    14  H    6.852383   9.212162   6.372684   3.374699   4.293168
    15  C    5.751929   7.103353   4.924304   2.725028   3.807569
    16  H    6.740401   7.233058   5.660080   3.805462   4.887699
    17  C    4.651000   5.935719   3.832510   2.323873   3.281546
    18  C    5.129108   4.642010   3.920787   3.659769   4.475514
    19  C    6.503637   4.882861   5.192272   4.826000   5.732000
    20  H    7.149251   5.939995   5.954211   4.987582   5.986202
    21  C    7.225843   4.083050   5.742149   6.044047   6.870979
    22  H    8.294758   4.741133   6.792199   6.964324   7.838817
    23  C    6.777346   2.706862   5.216988   6.289771   6.957928
    24  H    7.570572   2.358658   5.958258   7.336989   7.965948
    25  C    5.455951   2.343620   3.965275   5.403066   5.926325
    26  C    5.522493   1.217443   4.066156   6.319341   6.637096
    27  C    4.621359   2.322601   3.736785   6.212877   6.289684
    28  C    4.781923   4.125252   4.785211   7.394338   7.159819
    29  H    5.521935   4.924925   5.686926   8.354739   8.045322
    30  C    3.450501   4.473590   3.934054   6.147575   5.852704
    31  H    2.898183   5.519182   4.177852   5.997305   5.529591
    32  C    6.810533   2.757771   5.834406   8.744657   8.770265
    33  H    7.229316   3.842999   6.513070   9.482342   9.408183
    34  H    7.123643   2.566808   5.686594   8.855614   8.934036
    35  H    7.360197   2.546756   6.437319   9.051049   9.165397
    36  C    1.151137   7.720475   3.978497   4.155563   3.236653
    37  C    2.599785   9.071696   5.273726   5.240471   4.210183
    38  H    3.145799   9.415362   5.333282   5.689717   4.657934
    39  H    3.143929   9.231953   5.909369   6.080887   5.091659
    40  H    3.143730   9.783669   5.875923   5.108070   4.042198
    41  O    3.144776   5.647540   4.425950   3.857527   3.864382
    42  H    3.077719   5.598899   0.962630   4.345281   4.125179
    43  H    3.961521   4.955109   0.962599   4.059200   4.240013
    44  H    3.587614   6.468334   5.070397   3.699989   3.746673
    45  H    3.720414   5.513839   5.030096   4.819933   4.794169
                   11         12         13         14         15
    11  C    0.000000
    12  H    1.082155   0.000000
    13  C    1.389961   2.163009   0.000000
    14  H    2.154325   2.509206   1.083210   0.000000
    15  C    2.399381   3.392719   1.390415   2.148033   0.000000
    16  H    3.378195   4.289551   2.141262   2.466104   1.080789
    17  C    2.755989   3.837502   2.404896   3.388991   1.394515
    18  C    4.241663   5.322311   3.788361   4.670317   2.526571
    19  C    5.143943   6.213020   4.364253   5.028036   2.980157
    20  H    5.017855   6.035236   4.014216   4.484337   2.684519
    21  C    6.481550   7.558299   5.742447   6.395645   4.355617
    22  H    7.274970   8.335324   6.400714   6.927190   5.021497
    23  C    6.979687   8.058481   6.469518   7.256416   5.127559
    24  H    8.054691   9.132278   7.541298   8.310549   6.191886
    25  C    6.295648   7.344703   6.045669   6.962118   4.829706
    26  C    7.376290   8.374378   7.311016   8.277326   6.186161
    27  C    7.437933   8.346130   7.642326   8.679954   6.697575
    28  C    8.740855   9.504443   9.217303  10.291739   8.466762
    29  H    9.716759  10.439666  10.246189  11.323433   9.527655
    30  C    7.515666   8.237374   8.087804   9.170014   7.449578
    31  H    7.384410   7.995054   8.119571   9.198319   7.648468
    32  C    9.967945  10.868783  10.134412  11.150373   9.127301
    33  H   10.753124  11.610257  11.011081  12.045995  10.060601
    34  H   10.022931  10.932258  10.127614  11.111573   9.101996
    35  H   10.229400  11.176416  10.288975  11.282454   9.197504
    36  C    5.392310   5.625522   6.537840   7.507615   6.646819
    37  C    6.330242   6.349201   7.588573   8.483520   7.868145
    38  H    6.723728   6.685540   7.994548   8.859280   8.316316
    39  H    7.224699   7.293390   8.444391   9.367808   8.634968
    40  H    6.040074   5.909369   7.360622   8.178937   7.801660
    41  O    5.025163   5.791843   5.480594   6.502200   4.937153
    42  H    5.446943   6.035884   6.063810   7.019817   5.742640
    43  H    4.973810   5.733384   5.248447   6.161427   4.706649
    44  H    4.711135   5.411132   5.170256   6.128626   4.761787
    45  H    5.979700   6.742798   6.389292   7.397913   5.769778
                   16         17         18         19         20
    16  H    0.000000
    17  C    2.159655   0.000000
    18  C    2.768925   1.487058   0.000000
    19  C    2.692000   2.514856   1.396232   0.000000
    20  H    2.077197   2.745155   2.158506   1.080702   0.000000
    21  C    4.007327   3.777101   2.402746   1.386658   2.140902
    22  H    4.477004   4.659780   3.389979   2.148871   2.473648
    23  C    5.003521   4.228951   2.743371   2.389091   3.371273
    24  H    6.014603   5.306852   3.822519   3.384044   4.286832
    25  C    4.999286   3.665816   2.323890   2.733597   3.813974
    26  C    6.445947   4.932836   3.740678   4.246957   5.327602
    27  C    7.161581   5.336365   4.435532   5.246382   6.303944
    28  C    9.075481   7.077421   6.421271   7.355646   8.385276
    29  H   10.149147   8.139113   7.498348   8.419591   9.453176
    30  C    8.154759   6.067968   5.624871   6.709507   7.675552
    31  H    8.452597   6.307769   6.098236   7.276856   8.174661
    32  C    9.480384   7.805306   6.756623   7.311056   8.389964
    33  H   10.466063   8.714379   7.734847   8.346145   9.424095
    34  H    9.402129   7.835877   6.770083   7.282650   8.356809
    35  H    9.463033   7.904814   6.731411   7.108570   8.169140
    36  C    7.675549   5.649353   6.238146   7.611475   8.212548
    37  C    8.924318   6.972846   7.651354   9.020828   9.579270
    38  H    9.368380   7.457310   8.151971   9.543223  10.115265
    39  H    9.672728   7.656196   8.202068   9.546456  10.158152
    40  H    8.876074   7.050696   7.889063   9.230023   9.681349
    41  O    5.684550   3.740661   3.716255   4.752622   5.382818
    42  H    6.514353   4.712078   4.880568   6.153084   6.904908
    43  H    5.317476   3.755751   3.773665   4.915178   5.639234
    44  H    5.519506   3.755743   3.964659   4.907311   5.363540
    45  H    6.439427   4.558157   4.304455   5.201873   5.890119
                   21         22         23         24         25
    21  C    0.000000
    22  H    1.083077   0.000000
    23  C    1.386834   2.150829   0.000000
    24  H    2.162455   2.510112   1.080563   0.000000
    25  C    2.396367   3.386005   1.395192   2.140485   0.000000
    26  C    3.745282   4.607221   2.456737   2.598378   1.516381
    27  C    4.988017   5.917860   3.799495   4.013117   2.625021
    28  C    7.160805   8.078761   5.971331   6.082155   4.815977
    29  H    8.179369   9.068989   6.954579   6.978921   5.848964
    30  C    6.759693   7.754133   5.744348   6.093427   4.454122
    31  H    7.485700   8.505123   6.581829   7.021271   5.261606
    32  C    6.679827   7.390701   5.308068   4.987631   4.585990
    33  H    7.744059   8.456728   6.377219   6.050514   5.619510
    34  H    6.620323   7.305688   5.252492   4.892924   4.595903
    35  H    6.328876   6.931578   4.958547   4.486467   4.471879
    36  C    8.364802   9.429709   7.921085   8.700644   6.595427
    37  C    9.801954  10.862573   9.362866  10.129411   8.034066
    38  H   10.318950  11.392356   9.846500  10.597873   8.492798
    39  H   10.231054  11.285303   9.701152  10.398487   8.366775
    40  H   10.120022  11.156425   9.815580  10.645453   8.540688
    41  O    5.326401   6.272673   5.028405   5.815128   4.027405
    42  H    6.679886   7.725289   6.094384   6.773942   4.821779
    43  H    5.443628   6.442776   5.000056   5.733947   3.900234
    44  H    5.625481   6.506192   5.542903   6.382293   4.682875
    45  H    5.563551   6.458023   5.126316   5.775111   4.184465
                   26         27         28         29         30
    26  C    0.000000
    27  C    1.470203   0.000000
    28  C    3.612939   2.205615   0.000000
    29  H    4.574189   3.230501   1.077222   0.000000
    30  C    3.616119   2.176251   1.375246   2.237505   0.000000
    31  H    4.596521   3.201695   2.216577   2.762798   1.077332
    32  C    3.076860   2.561467   2.499444   2.765283   3.619137
    33  H    4.118037   3.389736   2.558444   2.370622   3.884383
    34  H    3.111428   2.903947   3.197936   3.503249   4.204621
    35  H    3.057857   2.887139   3.203684   3.515025   4.202523
    36  C    6.590324   5.581856   5.382764   5.961670   4.097829
    37  C    7.967234   6.874362   6.358205   6.757487   5.167846
    38  H    8.360685   7.267156   6.686084   7.025796   5.593911
    39  H    8.162373   6.952689   6.137476   6.400321   5.036576
    40  H    8.635474   7.631609   7.276405   7.725166   6.025639
    41  O    4.478127   4.004139   4.890273   5.805534   3.723294
    42  H    4.721657   4.196245   4.841516   5.620010   4.042337
    43  H    4.136784   4.120933   5.413615   6.325442   4.700519
    44  H    5.311450   4.943267   5.830859   6.720416   4.646962
    45  H    4.421666   3.852240   4.540741   5.388624   3.510701
                   31         32         33         34         35
    31  H    0.000000
    32  C    4.632747   0.000000
    33  H    4.773146   1.087108   0.000000
    34  H    5.226014   1.086345   1.782633   0.000000
    35  H    5.227058   1.086735   1.781100   1.767643   0.000000
    36  C    3.306383   7.596702   7.891255   7.946381   8.202763
    37  C    4.228923   8.702474   8.867760   9.084146   9.356979
    38  H    4.707895   8.974633   9.103618   9.258741   9.720722
    39  H    4.000490   8.583367   8.636482   9.066082   9.225849
    40  H    5.103169   9.596581   9.812356   9.990538  10.192711
    41  O    3.686074   6.364189   6.986870   6.893810   6.441036
    42  H    4.158158   6.050382   6.603624   5.876039   6.778698
    43  H    5.058026   6.104567   6.861539   5.807515   6.664581
    44  H    4.509457   7.301609   7.927417   7.832887   7.332055
    45  H    3.528493   5.988484   6.546666   6.641612   5.980681
                   36         37         38         39         40
    36  C    0.000000
    37  C    1.448648   0.000000
    38  H    2.090935   1.091368   0.000000
    39  H    2.090141   1.091500   1.777618   0.000000
    40  H    2.089963   1.091508   1.777198   1.775764   0.000000
    41  O    3.996646   5.233021   6.076346   5.418041   5.464544
    42  H    3.791929   4.932673   4.816820   5.573636   5.622962
    43  H    4.885268   6.158566   6.166405   6.838912   6.711912
    44  H    4.309693   5.431615   6.339576   5.655114   5.472164
    45  H    4.490312   5.645464   6.520057   5.652822   5.946436
                   41         42         43         44         45
    41  O    0.000000
    42  H    5.042965   0.000000
    43  H    5.059386   1.558185   0.000000
    44  H    0.962652   5.696478   5.663110   0.000000
    45  H    0.962768   5.608594   5.682856   1.560399   0.000000
 Stoichiometry    C17H19MnN5O3(2+,6)
 Framework group  C1[X(C17H19MnN5O3)]
 Deg. of freedom   129
 Full point group                 C1      NOp   1
 Largest Abelian subgroup         C1      NOp   1
 Largest concise Abelian subgroup C1      NOp   1
                         Standard orientation:                         
 ---------------------------------------------------------------------
 Center     Atomic      Atomic             Coordinates (Angstroms)
 Number     Number       Type             X           Y           Z
 ---------------------------------------------------------------------
      1         25           0       -0.339557    0.767209    0.044600
      2          7           0       -2.363984   -0.068586   -0.029301
      3          7           0       -0.027201   -1.475001   -0.042147
      4          7           0        1.796480    0.926496    0.273326
      5          7           0        3.946957    0.548841   -0.098464
      6          7           0       -0.844137    2.949038   -0.010516
      7          8           0        3.414808   -2.162282   -0.563860
      8          8           0       -0.237113    0.876261   -2.164807
      9          6           0       -3.473797    0.665159   -0.181068
     10          1           0       -3.337840    1.740122   -0.175640
     11          6           0       -4.730865    0.100244   -0.341839
     12          1           0       -5.601874    0.731801   -0.458188
     13          6           0       -4.829453   -1.286118   -0.358312
     14          1           0       -5.788750   -1.770160   -0.495408
     15          6           0       -3.678770   -2.052015   -0.208031
     16          1           0       -3.746285   -3.129938   -0.248405
     17          6           0       -2.449969   -1.415881   -0.034669
     18          6           0       -1.176391   -2.167605    0.121064
     19          6           0       -1.168515   -3.532564    0.414813
     20          1           0       -2.092402   -4.064585    0.591745
     21          6           0        0.041803   -4.204351    0.496370
     22          1           0        0.067676   -5.262486    0.726016
     23          6           0        1.216143   -3.501344    0.272730
     24          1           0        2.183040   -3.983446    0.290176
     25          6           0        1.144960   -2.131320    0.018708
     26          6           0        2.478569   -1.456238   -0.236558
     27          6           0        2.699769   -0.016958   -0.033975
     28          6           0        3.811773    1.875570    0.181711
     29          1           0        4.658605    2.541057    0.201947
     30          6           0        2.474383    2.101860    0.408610
     31          1           0        1.976164    3.025419    0.652455
     32          6           0        5.234994   -0.097766   -0.390658
     33          1           0        6.007436    0.664447   -0.326108
     34          1           0        5.217450   -0.530798   -1.386811
     35          1           0        5.428556   -0.886144    0.331829
     36          6           0       -1.101634    4.069630    0.045042
     37          6           0       -1.425879    5.479679    0.117202
     38          1           0       -1.405705    5.919226   -0.881535
     39          1           0       -0.700928    5.996591    0.748567
     40          1           0       -2.422138    5.611026    0.543354
     41          8           0       -0.484450    0.796257    2.253502
     42          1           0       -0.074461    1.661202   -2.697788
     43          1           0       -0.385491    0.135709   -2.761602
     44          1           0       -1.278696    0.756892    2.796017
     45          1           0        0.279086    0.836568    2.838575
 ---------------------------------------------------------------------
 Rotational constants (GHZ):           0.2390775           0.1828321           0.1135918
 Standard basis: 6-311+G(2d,p) (5D, 7F)
 There are   914 symmetry adapted cartesian basis functions of A   symmetry.
 There are   854 symmetry adapted basis functions of A   symmetry.
   854 basis functions,  1306 primitive gaussians,   914 cartesian basis functions
   104 alpha electrons       99 beta electrons
       nuclear repulsion energy      2851.6323061489 Hartrees.
 NAtoms=   45 NActive=   45 NUniq=   45 SFac= 1.00D+00 NAtFMM=   60 NAOKFM=F Big=F
 Integral buffers will be    131072 words long.
 Regular integral format.
 Two-electron integral symmetry is turned on.
 Nuclear repulsion after empirical dispersion term =     2851.5245456430 Hartrees.
 Using the following non-standard input for PCM:
 surface=sas
 --- end of non-standard input.
 ------------------------------------------------------------------------------
 Polarizable Continuum Model (PCM)
 =================================
 Model                : PCM.
 Atomic radii         : UFF (Universal Force Field).
 Polarization charges : Total charges.
 Charge compensation  : None.
 Solution method      : On-the-fly selection.
 Cavity type          : SAS (Solvent Accessible Surface) (Alpha=1.000).
 Cavity algorithm     : GePol (No added spheres)
                        Default sphere list used, NSphG=   45.
                        Lebedev-Laikov grids with approx.  5.0 points / Ang**2.
                        Smoothing algorithm: York/Karplus (Gamma=1.0000).
                        Polarization charges: spherical gaussians, with
                                              point-specific exponents (IZeta= 3).
                        Self-potential: point-specific (ISelfS= 7).
                        Self-field    : sphere-specific E.n sum rule (ISelfD= 2).
 Solvent              : Acetonitrile, Eps=  35.688000 Eps(inf)=   1.806874
                        RSolv=   2.155000 Ang.
 ------------------------------------------------------------------------------
 One-electron integrals computed using PRISM.
 NBasis=   854 RedAO= T EigKep=  1.07D-06  NBF=   854
 NBsUse=   851 1.00D-06 EigRej=  9.26D-07 NBFU=   851
 Initial guess from the checkpoint file:  "1.chk"
 B after Tr=    -0.000000   -0.000000   -0.000000
         Rot=    1.000000    0.000000   -0.000000   -0.000000 Ang=   0.00 deg.
 Initial guess <Sx>= 0.0000 <Sy>= 0.0000 <Sz>= 2.5000 <S**2>= 8.7535 S= 2.5006
 Requested convergence on RMS density matrix=1.00D-08 within  32 cycles.
 Requested convergence on MAX density matrix=1.00D-06.
 Requested convergence on             energy=1.00D-06.
 No special actions if energy rises.
 Inv3:  Mode=1 IEnd=   127531200.
 Iteration    1 A*A^-1 deviation from unit magnitude is 3.55D-15 for   1992.
 Iteration    1 A*A^-1 deviation from orthogonality  is 2.23D-15 for   4137    450.
 Iteration    1 A^-1*A deviation from unit magnitude is 3.55D-15 for   3805.
 Iteration    1 A^-1*A deviation from orthogonality  is 2.00D-15 for   5776     59.
 Error on total polarization charges = -0.00037
 SCF Done:  E(UB3LYP) =  -2309.92918350     A.U. after    1 cycles
            NFock=  1  Conv=0.22D-08     -V/T= 2.0025
 <Sx>= 0.0000 <Sy>= 0.0000 <Sz>= 2.5000 <S**2>= 8.7535 S= 2.5006
 <L.S>=  0.00000000000    
 Annihilation of the first spin contaminant:
 S**2 before annihilation     8.7535,   after     8.7500
 QCSCF skips out because SCF is already converged.
 DoSCS=F DFT=T ScalE2(SS,OS)=  1.000000  1.000000
 ExpMin= 1.19D-02 ExpMax= 2.44D+05 ExpMxC= 8.22D+03 IAcc=3 IRadAn=         5 AccDes= 0.00D+00
 HarFok:  IExCor=  205 AccDes= 0.00D+00 IRadAn=         5 IDoV=-2 UseB2=F ITyADJ=14
 ICtDFT= 12500011 ScaDFX=  1.000000  1.000000  1.000000  1.000000
 GSVD:  LWork=       -1428 too small for GESVD, short by        6290 words or        6290 for optimal perf.
 Range of M.O.s used for correlation:    35   851
 NBasis=   854 NAE=   104 NBE=    99 NFC=    34 NFV=     0
 NROrb=    817 NOA=    70 NOB=    65 NVA=   747 NVB=   752

 **** Warning!!: The largest alpha MO coefficient is  0.12954949D+03


 **** Warning!!: The largest beta MO coefficient is  0.12876969D+03

 NEqPCM:  Using non-equilibrium solvation (IEInf=1, Eps=  35.6880, EpsInf=   1.8069)
 Inv3:  Mode=1 IEnd=   127531200.
 Iteration    1 A*A^-1 deviation from unit magnitude is 3.33D-15 for    407.
 Iteration    1 A*A^-1 deviation from orthogonality  is 2.25D-15 for   5318   4900.
 Iteration    1 A^-1*A deviation from unit magnitude is 3.55D-15 for   5799.
 Iteration    1 A^-1*A deviation from orthogonality  is 2.11D-15 for   5823    201.
 Orbital symmetries:
 Alpha Orbitals:
       Occupied  (A) (A) (A) (A) (A) (A) (A) (A) (A) (A) (A) (A)
                 (A) (A) (A) (A) (A) (A) (A) (A) (A) (A) (A) (A)
                 (A) (A) (A) (A) (A) (A) (A) (A) (A) (A) (A) (A)
                 (A) (A) (A) (A) (A) (A) (A) (A) (A) (A) (A) (A)
                 (A) (A) (A) (A) (A) (A) (A) (A) (A) (A) (A) (A)
                 (A) (A) (A) (A) (A) (A) (A) (A) (A) (A) (A) (A)
                 (A) (A) (A) (A) (A) (A) (A) (A) (A) (A) (A) (A)
                 (A) (A) (A) (A) (A) (A) (A) (A) (A) (A) (A) (A)
                 (A) (A) (A) (A) (A) (A) (A) (A)
       Virtual   (A) (A) (A) (A) (A) (A) (A) (A) (A) (A) (A) (A)
                 (A) (A) (A) (A) (A) (A) (A) (A) (A) (A) (A) (A)
                 (A) (A) (A) (A) (A) (A) (A) (A) (A) (A) (A) (A)
                 (A) (A) (A) (A) (A) (A) (A) (A) (A) (A) (A) (A)
                 (A) (A) (A) (A) (A) (A) (A) (A) (A) (A) (A) (A)
                 (A) (A) (A) (A) (A) (A) (A) (A) (A) (A) (A) (A)
                 (A) (A) (A) (A) (A) (A) (A) (A) (A) (A) (A) (A)
                 (A) (A) (A) (A) (A) (A) (A) (A) (A) (A) (A) (A)
                 (A) (A) (A) (A) (A) (A) (A) (A) (A) (A) (A) (A)
                 (A) (A) (A) (A) (A) (A) (A) (A) (A) (A) (A) (A)
                 (A) (A) (A) (A) (A) (A) (A) (A) (A) (A) (A) (A)
                 (A) (A) (A) (A) (A) (A) (A) (A) (A) (A) (A) (A)
                 (A) (A) (A) (A) (A) (A) (A) (A) (A) (A) (A) (A)
                 (A) (A) (A) (A) (A) (A) (A) (A) (A) (A) (A) (A)
                 (A) (A) (A) (A) (A) (A) (A) (A) (A) (A) (A) (A)
                 (A) (A) (A) (A) (A) (A) (A) (A) (A) (A) (A) (A)
                 (A) (A) (A) (A) (A) (A) (A) (A) (A) (A) (A) (A)
                 (A) (A) (A) (A) (A) (A) (A) (A) (A) (A) (A) (A)
                 (A) (A) (A) (A) (A) (A) (A) (A) (A) (A) (A) (A)
                 (A) (A) (A) (A) (A) (A) (A) (A) (A) (A) (A) (A)
                 (A) (A) (A) (A) (A) (A) (A) (A) (A) (A) (A) (A)
                 (A) (A) (A) (A) (A) (A) (A) (A) (A) (A) (A) (A)
                 (A) (A) (A) (A) (A) (A) (A) (A) (A) (A) (A) (A)
                 (A) (A) (A) (A) (A) (A) (A) (A) (A) (A) (A) (A)
                 (A) (A) (A) (A) (A) (A) (A) (A) (A) (A) (A) (A)
                 (A) (A) (A) (A) (A) (A) (A) (A) (A) (A) (A) (A)
                 (A) (A) (A) (A) (A) (A) (A) (A) (A) (A) (A) (A)
                 (A) (A) (A) (A) (A) (A) (A) (A) (A) (A) (A) (A)
                 (A) (A) (A) (A) (A) (A) (A) (A) (A) (A) (A) (A)
                 (A) (A) (A) (A) (A) (A) (A) (A) (A) (A) (A) (A)
                 (A) (A) (A) (A) (A) (A) (A) (A) (A) (A) (A) (A)
                 (A) (A) (A) (A) (A) (A) (A) (A) (A) (A) (A) (A)
                 (A) (A) (A) (A) (A) (A) (A) (A) (A) (A) (A) (A)
                 (A) (A) (A) (A) (A) (A) (A) (A) (A) (A) (A) (A)
                 (A) (A) (A) (A) (A) (A) (A) (A) (A) (A) (A) (A)
                 (A) (A) (A) (A) (A) (A) (A) (A) (A) (A) (A) (A)
                 (A) (A) (A) (A) (A) (A) (A) (A) (A) (A) (A) (A)
                 (A) (A) (A) (A) (A) (A) (A) (A) (A) (A) (A) (A)
                 (A) (A) (A) (A) (A) (A) (A) (A) (A) (A) (A) (A)
                 (A) (A) (A) (A) (A) (A) (A) (A) (A) (A) (A) (A)
                 (A) (A) (A) (A) (A) (A) (A) (A) (A) (A) (A) (A)
                 (A) (A) (A) (A) (A) (A) (A) (A) (A) (A) (A) (A)
                 (A) (A) (A) (A) (A) (A) (A) (A) (A) (A) (A) (A)
                 (A) (A) (A) (A) (A) (A) (A) (A) (A) (A) (A) (A)
                 (A) (A) (A) (A) (A) (A) (A) (A) (A) (A) (A) (A)
                 (A) (A) (A) (A) (A) (A) (A) (A) (A) (A) (A) (A)
                 (A) (A) (A) (A) (A) (A) (A) (A) (A) (A) (A) (A)
                 (A) (A) (A) (A) (A) (A) (A) (A) (A) (A) (A) (A)
                 (A) (A) (A) (A) (A) (A) (A) (A) (A) (A) (A) (A)
                 (A) (A) (A) (A) (A) (A) (A) (A) (A) (A) (A) (A)
                 (A) (A) (A) (A) (A) (A) (A) (A) (A) (A) (A) (A)
                 (A) (A) (A) (A) (A) (A) (A) (A) (A) (A) (A) (A)
                 (A) (A) (A) (A) (A) (A) (A) (A) (A) (A) (A) (A)
                 (A) (A) (A) (A) (A) (A) (A) (A) (A) (A) (A) (A)
                 (A) (A) (A) (A) (A) (A) (A) (A) (A) (A) (A) (A)
                 (A) (A) (A) (A) (A) (A) (A) (A) (A) (A) (A) (A)
                 (A) (A) (A) (A) (A) (A) (A) (A) (A) (A) (A) (A)
                 (A) (A) (A) (A) (A) (A) (A) (A) (A) (A) (A) (A)
                 (A) (A) (A) (A) (A) (A) (A) (A) (A) (A) (A) (A)
                 (A) (A) (A) (A) (A) (A) (A) (A) (A) (A) (A) (A)
                 (A) (A) (A) (A) (A) (A) (A) (A) (A) (A) (A) (A)
                 (A) (A) (A) (A) (A) (A) (A) (A) (A) (A) (A) (A)
                 (A) (A) (A)
 Beta  Orbitals:
       Occupied  (A) (A) (A) (A) (A) (A) (A) (A) (A) (A) (A) (A)
                 (A) (A) (A) (A) (A) (A) (A) (A) (A) (A) (A) (A)
                 (A) (A) (A) (A) (A) (A) (A) (A) (A) (A) (A) (A)
                 (A) (A) (A) (A) (A) (A) (A) (A) (A) (A) (A) (A)
                 (A) (A) (A) (A) (A) (A) (A) (A) (A) (A) (A) (A)
                 (A) (A) (A) (A) (A) (A) (A) (A) (A) (A) (A) (A)
                 (A) (A) (A) (A) (A) (A) (A) (A) (A) (A) (A) (A)
                 (A) (A) (A) (A) (A) (A) (A) (A) (A) (A) (A) (A)
                 (A) (A) (A)
       Virtual   (A) (A) (A) (A) (A) (A) (A) (A) (A) (A) (A) (A)
                 (A) (A) (A) (A) (A) (A) (A) (A) (A) (A) (A) (A)
                 (A) (A) (A) (A) (A) (A) (A) (A) (A) (A) (A) (A)
                 (A) (A) (A) (A) (A) (A) (A) (A) (A) (A) (A) (A)
                 (A) (A) (A) (A) (A) (A) (A) (A) (A) (A) (A) (A)
                 (A) (A) (A) (A) (A) (A) (A) (A) (A) (A) (A) (A)
                 (A) (A) (A) (A) (A) (A) (A) (A) (A) (A) (A) (A)
                 (A) (A) (A) (A) (A) (A) (A) (A) (A) (A) (A) (A)
                 (A) (A) (A) (A) (A) (A) (A) (A) (A) (A) (A) (A)
                 (A) (A) (A) (A) (A) (A) (A) (A) (A) (A) (A) (A)
                 (A) (A) (A) (A) (A) (A) (A) (A) (A) (A) (A) (A)
                 (A) (A) (A) (A) (A) (A) (A) (A) (A) (A) (A) (A)
                 (A) (A) (A) (A) (A) (A) (A) (A) (A) (A) (A) (A)
                 (A) (A) (A) (A) (A) (A) (A) (A) (A) (A) (A) (A)
                 (A) (A) (A) (A) (A) (A) (A) (A) (A) (A) (A) (A)
                 (A) (A) (A) (A) (A) (A) (A) (A) (A) (A) (A) (A)
                 (A) (A) (A) (A) (A) (A) (A) (A) (A) (A) (A) (A)
                 (A) (A) (A) (A) (A) (A) (A) (A) (A) (A) (A) (A)
                 (A) (A) (A) (A) (A) (A) (A) (A) (A) (A) (A) (A)
                 (A) (A) (A) (A) (A) (A) (A) (A) (A) (A) (A) (A)
                 (A) (A) (A) (A) (A) (A) (A) (A) (A) (A) (A) (A)
                 (A) (A) (A) (A) (A) (A) (A) (A) (A) (A) (A) (A)
                 (A) (A) (A) (A) (A) (A) (A) (A) (A) (A) (A) (A)
                 (A) (A) (A) (A) (A) (A) (A) (A) (A) (A) (A) (A)
                 (A) (A) (A) (A) (A) (A) (A) (A) (A) (A) (A) (A)
                 (A) (A) (A) (A) (A) (A) (A) (A) (A) (A) (A) (A)
                 (A) (A) (A) (A) (A) (A) (A) (A) (A) (A) (A) (A)
                 (A) (A) (A) (A) (A) (A) (A) (A) (A) (A) (A) (A)
                 (A) (A) (A) (A) (A) (A) (A) (A) (A) (A) (A) (A)
                 (A) (A) (A) (A) (A) (A) (A) (A) (A) (A) (A) (A)
                 (A) (A) (A) (A) (A) (A) (A) (A) (A) (A) (A) (A)
                 (A) (A) (A) (A) (A) (A) (A) (A) (A) (A) (A) (A)
                 (A) (A) (A) (A) (A) (A) (A) (A) (A) (A) (A) (A)
                 (A) (A) (A) (A) (A) (A) (A) (A) (A) (A) (A) (A)
                 (A) (A) (A) (A) (A) (A) (A) (A) (A) (A) (A) (A)
                 (A) (A) (A) (A) (A) (A) (A) (A) (A) (A) (A) (A)
                 (A) (A) (A) (A) (A) (A) (A) (A) (A) (A) (A) (A)
                 (A) (A) (A) (A) (A) (A) (A) (A) (A) (A) (A) (A)
                 (A) (A) (A) (A) (A) (A) (A) (A) (A) (A) (A) (A)
                 (A) (A) (A) (A) (A) (A) (A) (A) (A) (A) (A) (A)
                 (A) (A) (A) (A) (A) (A) (A) (A) (A) (A) (A) (A)
                 (A) (A) (A) (A) (A) (A) (A) (A) (A) (A) (A) (A)
                 (A) (A) (A) (A) (A) (A) (A) (A) (A) (A) (A) (A)
                 (A) (A) (A) (A) (A) (A) (A) (A) (A) (A) (A) (A)
                 (A) (A) (A) (A) (A) (A) (A) (A) (A) (A) (A) (A)
                 (A) (A) (A) (A) (A) (A) (A) (A) (A) (A) (A) (A)
                 (A) (A) (A) (A) (A) (A) (A) (A) (A) (A) (A) (A)
                 (A) (A) (A) (A) (A) (A) (A) (A) (A) (A) (A) (A)
                 (A) (A) (A) (A) (A) (A) (A) (A) (A) (A) (A) (A)
                 (A) (A) (A) (A) (A) (A) (A) (A) (A) (A) (A) (A)
                 (A) (A) (A) (A) (A) (A) (A) (A) (A) (A) (A) (A)
                 (A) (A) (A) (A) (A) (A) (A) (A) (A) (A) (A) (A)
                 (A) (A) (A) (A) (A) (A) (A) (A) (A) (A) (A) (A)
                 (A) (A) (A) (A) (A) (A) (A) (A) (A) (A) (A) (A)
                 (A) (A) (A) (A) (A) (A) (A) (A) (A) (A) (A) (A)
                 (A) (A) (A) (A) (A) (A) (A) (A) (A) (A) (A) (A)
                 (A) (A) (A) (A) (A) (A) (A) (A) (A) (A) (A) (A)
                 (A) (A) (A) (A) (A) (A) (A) (A) (A) (A) (A) (A)
                 (A) (A) (A) (A) (A) (A) (A) (A) (A) (A) (A) (A)
                 (A) (A) (A) (A) (A) (A) (A) (A) (A) (A) (A) (A)
                 (A) (A) (A) (A) (A) (A) (A) (A) (A) (A) (A) (A)
                 (A) (A) (A) (A) (A) (A) (A) (A) (A) (A) (A) (A)
                 (A) (A) (A) (A) (A) (A) (A) (A)
   400 initial guesses have been made.
 Convergence on wavefunction:    0.001000000000000
 Iteration     1 Dimension   400 NMult     0 NNew    400
 CISAX will form   144 AO SS matrices at one time.
 New state      2 was old state      3
 New state      3 was old state      2
 New state      4 was old state     11
 New state      5 was old state      9
 New state      7 was old state     15
 New state      8 was old state      7
 New state      9 was old state      4
 New state     10 was old state     14
 New state     11 was old state      8
 New state     12 was old state     13
 New state     13 was old state     22
 New state     14 was old state     10
 New state     15 was old state     23
 New state     16 was old state     18
 New state     18 was old state     16
 New state     19 was old state     12
 New state     20 was old state     44
 New state     21 was old state     19
 New state     22 was old state     58
 New state     23 was old state     40
 New state     25 was old state     20
 New state     26 was old state     59
 New state     27 was old state     21
 New state     28 was old state     34
 New state     29 was old state     47
 New state     30 was old state     26
 New state     32 was old state     36
 New state     33 was old state     35
 New state     34 was old state     28
 New state     35 was old state     61
 New state     36 was old state     42
 New state     37 was old state     39
 New state     38 was old state     33
 New state     39 was old state     37
 New state     40 was old state     30
 New state     42 was old state     49
 New state     43 was old state     25
 New state     44 was old state     89
 New state     45 was old state     68
 New state     46 was old state     51
 New state     47 was old state     55
 New state     48 was old state     27
 New state     49 was old state     52
 New state     50 was old state     46
 New state     51 was old state     53
 New state     52 was old state     57
 New state     53 was old state     29
 New state     54 was old state    153
 New state     55 was old state     54
 New state     56 was old state     43
 New state     57 was old state     50
 New state     58 was old state     56
 New state     59 was old state     71
 New state     60 was old state     80
 New state     61 was old state     64
 New state     62 was old state     60
 New state     63 was old state     65
 New state     64 was old state    105
 New state     65 was old state     62
 New state     66 was old state     63
 New state     68 was old state     66
 New state     70 was old state     82
 New state     71 was old state    100
 New state     72 was old state     88
 New state     73 was old state     72
 New state     74 was old state     70
 New state     75 was old state     78
 New state     76 was old state    110
 New state     77 was old state     87
 New state     78 was old state     77
 New state     79 was old state     73
 New state     80 was old state     85
 New state     81 was old state     75
 New state     82 was old state     74
 New state     83 was old state     91
 New state     84 was old state     93
 New state     85 was old state    113
 New state     86 was old state     76
 New state     87 was old state     83
 New state     88 was old state     96
 New state     89 was old state     79
 New state     90 was old state     84
 New state     91 was old state    106
 New state     92 was old state     90
 New state     93 was old state     81
 New state     94 was old state    125
 New state     95 was old state    138
 New state     96 was old state    114
 New state     97 was old state     92
 New state     98 was old state     97
 New state     99 was old state    103
 New state    100 was old state     94
 Iteration     2 Dimension   600 NMult   400 NNew    200
 New state     10 was old state     13
 New state     12 was old state     10
 New state     13 was old state     14
 New state     14 was old state     12
 New state     15 was old state     16
 New state     16 was old state     15
 New state     17 was old state     18
 New state     18 was old state     17
 New state     19 was old state     20
 New state     20 was old state     19
 New state     23 was old state     24
 New state     24 was old state     23
 New state     27 was old state     28
 New state     28 was old state     27
 New state     33 was old state     34
 New state     34 was old state     35
 New state     35 was old state     37
 New state     36 was old state     33
 New state     37 was old state     38
 New state     38 was old state     36
 New state     43 was old state     44
 New state     44 was old state     43
 New state     45 was old state     46
 New state     46 was old state     45
 New state     48 was old state     54
 New state     49 was old state     48
 New state     50 was old state     53
 New state     51 was old state     49
 New state     52 was old state     50
 New state     53 was old state     51
 New state     54 was old state     52
 New state     58 was old state     59
 New state     59 was old state     58
 New state     60 was old state     67
 New state     61 was old state     60
 New state     62 was old state     61
 New state     63 was old state     62
 New state     65 was old state     66
 New state     66 was old state     63
 New state     67 was old state     65
 New state     68 was old state     71
 New state     70 was old state     68
 New state     71 was old state     70
 New state     73 was old state     74
 New state     74 was old state     73
 New state     75 was old state     76
 New state     76 was old state     75
 New state     77 was old state     78
 New state     78 was old state     77
 New state     81 was old state     82
 New state     82 was old state     84
 New state     84 was old state     81
 New state     85 was old state     89
 New state     86 was old state     88
 New state     88 was old state     85
 New state     89 was old state     86
 New state     90 was old state     91
 New state     91 was old state     92
 New state     92 was old state     90
 New state     93 was old state     95
 New state     95 was old state    102
 New state     96 was old state     93
 New state     97 was old state     96
 New state     98 was old state     97
 New state     99 was old state     98
 New state    100 was old state     99
 Iteration     3 Dimension   800 NMult   600 NNew    200
 New state     64 was old state     65
 New state     65 was old state     64
 New state     90 was old state     91
 New state     91 was old state     90
 Iteration     4 Dimension  1000 NMult   800 NNew    200
 New state     89 was old state     96
 New state     90 was old state     89
 New state     91 was old state     90
 New state     92 was old state     91
 New state     93 was old state     92
 New state     94 was old state     93
 New state     95 was old state     94
 New state     96 was old state     95
 No map to state     97
 New state     98 was old state     97
 New state     99 was old state     98
 New state    100 was old state     99
 Iteration     5 Dimension  1126 NMult  1000 NNew    126
 New state     87 was old state     89
 New state     88 was old state     87
 New state     89 was old state     88
 Iteration     6 Dimension  1174 NMult  1126 NNew     48
 Iteration     7 Dimension  1188 NMult  1174 NNew     14
 Iteration     8 Dimension  1192 NMult  1188 NNew      4
 ***********************************************************************
 Excited states from <AA,BB:AA,BB> singles matrix:
 ***********************************************************************
 
 ExtSpn:  IState=     1 X2= 1.003 Y2= 0.003 X2-Y2-1=-2.22D-16
          S2Grnd=  8.754 Ra=  0.341 Rb=  0.075 T=  0.263 S2Ext=  0.678 S2=  9.432
 ExtSpn:  IState=     2 X2= 1.015 Y2= 0.015 X2-Y2-1=-9.99D-16
          S2Grnd=  8.754 Ra=  0.468 Rb=  0.479 T=  0.932 S2Ext=  1.879 S2= 10.632
 ExtSpn:  IState=     3 X2= 1.004 Y2= 0.004 X2-Y2-1= 8.88D-16
          S2Grnd=  8.754 Ra=  0.313 Rb=  0.483 T=  0.706 S2Ext=  1.503 S2= 10.256
 ExtSpn:  IState=     4 X2= 1.017 Y2= 0.017 X2-Y2-1=-1.11D-16
          S2Grnd=  8.754 Ra=  0.361 Rb=  0.294 T=  0.547 S2Ext=  1.202 S2=  9.955
 ExtSpn:  IState=     5 X2= 1.012 Y2= 0.012 X2-Y2-1=-3.33D-16
          S2Grnd=  8.754 Ra=  0.329 Rb=  0.289 T=  0.481 S2Ext=  1.099 S2=  9.853
 ExtSpn:  IState=     6 X2= 1.007 Y2= 0.007 X2-Y2-1= 2.22D-16
          S2Grnd=  8.754 Ra=  0.432 Rb=  0.534 T=  0.938 S2Ext=  1.904 S2= 10.657
 ExtSpn:  IState=     7 X2= 1.002 Y2= 0.002 X2-Y2-1= 6.66D-16
          S2Grnd=  8.754 Ra=  0.541 Rb=  0.343 T= -0.833 S2Ext=  0.051 S2=  8.804
 ExtSpn:  IState=     8 X2= 1.001 Y2= 0.001 X2-Y2-1= 4.44D-16
          S2Grnd=  8.754 Ra=  0.183 Rb=  0.037 T= -0.029 S2Ext=  0.191 S2=  8.944
 ExtSpn:  IState=     9 X2= 1.004 Y2= 0.004 X2-Y2-1=-2.11D-15
          S2Grnd=  8.754 Ra=  0.507 Rb=  0.427 T= -0.896 S2Ext=  0.039 S2=  8.792
 ExtSpn:  IState=    10 X2= 1.018 Y2= 0.018 X2-Y2-1=-2.22D-16
          S2Grnd=  8.754 Ra=  0.406 Rb=  0.414 T=  0.760 S2Ext=  1.579 S2= 10.333
 ExtSpn:  IState=    11 X2= 1.006 Y2= 0.006 X2-Y2-1=-1.11D-16
          S2Grnd=  8.754 Ra=  0.318 Rb=  0.605 T= -0.615 S2Ext=  0.307 S2=  9.061
 ExtSpn:  IState=    12 X2= 1.004 Y2= 0.004 X2-Y2-1= 6.66D-16
          S2Grnd=  8.754 Ra=  0.258 Rb=  0.107 T=  0.169 S2Ext=  0.535 S2=  9.288
 ExtSpn:  IState=    13 X2= 1.011 Y2= 0.011 X2-Y2-1=-3.33D-16
          S2Grnd=  8.754 Ra=  0.511 Rb=  0.386 T=  0.648 S2Ext=  1.544 S2= 10.298
 ExtSpn:  IState=    14 X2= 1.001 Y2= 0.001 X2-Y2-1=-7.77D-16
          S2Grnd=  8.754 Ra=  0.200 Rb=  0.031 T=  0.050 S2Ext=  0.280 S2=  9.034
 ExtSpn:  IState=    15 X2= 1.010 Y2= 0.010 X2-Y2-1= 0.00D+00
          S2Grnd=  8.754 Ra=  0.483 Rb=  0.370 T=  0.808 S2Ext=  1.661 S2= 10.415
 ExtSpn:  IState=    16 X2= 1.005 Y2= 0.005 X2-Y2-1=-1.22D-15
          S2Grnd=  8.754 Ra=  0.268 Rb=  0.633 T=  0.517 S2Ext=  1.418 S2= 10.172
 ExtSpn:  IState=    17 X2= 1.006 Y2= 0.006 X2-Y2-1= 6.66D-16
          S2Grnd=  8.754 Ra=  0.453 Rb=  0.484 T=  0.416 S2Ext=  1.354 S2= 10.107
 ExtSpn:  IState=    18 X2= 1.002 Y2= 0.002 X2-Y2-1= 2.22D-16
          S2Grnd=  8.754 Ra=  0.551 Rb=  0.144 T= -0.250 S2Ext=  0.445 S2=  9.198
 ExtSpn:  IState=    19 X2= 1.004 Y2= 0.004 X2-Y2-1= 1.55D-15
          S2Grnd=  8.754 Ra=  0.517 Rb=  0.252 T=  0.085 S2Ext=  0.854 S2=  9.608
 ExtSpn:  IState=    20 X2= 1.004 Y2= 0.004 X2-Y2-1= 2.22D-16
          S2Grnd=  8.754 Ra=  0.383 Rb=  0.305 T= -0.446 S2Ext=  0.243 S2=  8.996
 ExtSpn:  IState=    21 X2= 1.004 Y2= 0.004 X2-Y2-1= 4.44D-16
          S2Grnd=  8.754 Ra=  0.484 Rb=  0.449 T=  0.594 S2Ext=  1.527 S2= 10.281
 ExtSpn:  IState=    22 X2= 1.003 Y2= 0.003 X2-Y2-1= 6.66D-16
          S2Grnd=  8.754 Ra=  0.181 Rb=  0.731 T=  0.100 S2Ext=  1.012 S2=  9.765
 ExtSpn:  IState=    23 X2= 1.003 Y2= 0.003 X2-Y2-1= 1.11D-15
          S2Grnd=  8.754 Ra=  0.224 Rb=  0.290 T=  0.054 S2Ext=  0.568 S2=  9.321
 ExtSpn:  IState=    24 X2= 1.003 Y2= 0.003 X2-Y2-1= 2.22D-16
          S2Grnd=  8.754 Ra=  0.500 Rb=  0.375 T=  0.558 S2Ext=  1.433 S2= 10.187
 ExtSpn:  IState=    25 X2= 1.002 Y2= 0.002 X2-Y2-1=-1.22D-15
          S2Grnd=  8.754 Ra=  0.684 Rb=  0.229 T=  0.296 S2Ext=  1.209 S2=  9.962
 ExtSpn:  IState=    26 X2= 1.004 Y2= 0.004 X2-Y2-1= 6.66D-16
          S2Grnd=  8.754 Ra=  0.429 Rb=  0.407 T=  0.670 S2Ext=  1.506 S2= 10.260
 ExtSpn:  IState=    27 X2= 1.003 Y2= 0.003 X2-Y2-1= 2.22D-16
          S2Grnd=  8.754 Ra=  0.449 Rb=  0.474 T=  0.860 S2Ext=  1.782 S2= 10.536
 ExtSpn:  IState=    28 X2= 1.001 Y2= 0.001 X2-Y2-1= 1.11D-15
          S2Grnd=  8.754 Ra=  0.212 Rb=  0.124 T=  0.019 S2Ext=  0.355 S2=  9.108
 ExtSpn:  IState=    29 X2= 1.003 Y2= 0.003 X2-Y2-1= 4.44D-16
          S2Grnd=  8.754 Ra=  0.262 Rb=  0.505 T=  0.527 S2Ext=  1.294 S2= 10.048
 ExtSpn:  IState=    30 X2= 1.002 Y2= 0.002 X2-Y2-1=-4.44D-16
          S2Grnd=  8.754 Ra=  0.224 Rb=  0.330 T= -0.144 S2Ext=  0.410 S2=  9.164
 ExtSpn:  IState=    31 X2= 1.003 Y2= 0.003 X2-Y2-1= 2.22D-16
          S2Grnd=  8.754 Ra=  0.164 Rb=  0.381 T=  0.045 S2Ext=  0.590 S2=  9.343
 ExtSpn:  IState=    32 X2= 1.001 Y2= 0.001 X2-Y2-1= 2.22D-16
          S2Grnd=  8.754 Ra=  0.158 Rb=  0.094 T=  0.039 S2Ext=  0.292 S2=  9.045
 ExtSpn:  IState=    33 X2= 1.002 Y2= 0.002 X2-Y2-1=-1.11D-16
          S2Grnd=  8.754 Ra=  0.261 Rb=  0.246 T= -0.183 S2Ext=  0.324 S2=  9.078
 ExtSpn:  IState=    34 X2= 1.001 Y2= 0.001 X2-Y2-1=-4.44D-16
          S2Grnd=  8.754 Ra=  0.102 Rb=  0.615 T=  0.233 S2Ext=  0.950 S2=  9.704
 ExtSpn:  IState=    35 X2= 1.003 Y2= 0.003 X2-Y2-1= 2.22D-16
          S2Grnd=  8.754 Ra=  0.217 Rb=  0.338 T=  0.136 S2Ext=  0.690 S2=  9.444
 ExtSpn:  IState=    36 X2= 1.000 Y2= 0.000 X2-Y2-1=-3.33D-16
          S2Grnd=  8.754 Ra=  0.145 Rb=  0.104 T=  0.055 S2Ext=  0.304 S2=  9.057
 ExtSpn:  IState=    37 X2= 1.001 Y2= 0.001 X2-Y2-1=-1.22D-15
          S2Grnd=  8.754 Ra=  0.345 Rb=  0.235 T= -0.119 S2Ext=  0.461 S2=  9.214
 ExtSpn:  IState=    38 X2= 1.000 Y2= 0.000 X2-Y2-1=-1.11D-15
          S2Grnd=  8.754 Ra=  0.160 Rb=  0.011 T=  0.009 S2Ext=  0.180 S2=  8.933
 ExtSpn:  IState=    39 X2= 1.000 Y2= 0.000 X2-Y2-1=-1.11D-16
          S2Grnd=  8.754 Ra=  0.195 Rb=  0.040 T= -0.019 S2Ext=  0.216 S2=  8.969
 ExtSpn:  IState=    40 X2= 1.001 Y2= 0.001 X2-Y2-1=-6.66D-16
          S2Grnd=  8.754 Ra=  0.280 Rb=  0.236 T= -0.108 S2Ext=  0.408 S2=  9.161
 ExtSpn:  IState=    41 X2= 1.002 Y2= 0.002 X2-Y2-1=-1.11D-16
          S2Grnd=  8.754 Ra=  0.315 Rb=  0.363 T=  0.125 S2Ext=  0.803 S2=  9.557
 ExtSpn:  IState=    42 X2= 1.002 Y2= 0.002 X2-Y2-1= 0.00D+00
          S2Grnd=  8.754 Ra=  0.509 Rb=  0.239 T= -0.369 S2Ext=  0.378 S2=  9.132
 ExtSpn:  IState=    43 X2= 1.002 Y2= 0.002 X2-Y2-1=-7.77D-16
          S2Grnd=  8.754 Ra=  0.376 Rb=  0.385 T= -0.406 S2Ext=  0.355 S2=  9.108
 ExtSpn:  IState=    44 X2= 1.002 Y2= 0.002 X2-Y2-1=-1.11D-16
          S2Grnd=  8.754 Ra=  0.340 Rb=  0.437 T= -0.113 S2Ext=  0.663 S2=  9.417
 ExtSpn:  IState=    45 X2= 1.002 Y2= 0.002 X2-Y2-1= 4.44D-16
          S2Grnd=  8.754 Ra=  0.317 Rb=  0.495 T=  0.258 S2Ext=  1.071 S2=  9.824
 ExtSpn:  IState=    46 X2= 1.002 Y2= 0.002 X2-Y2-1=-1.22D-15
          S2Grnd=  8.754 Ra=  0.232 Rb=  0.547 T= -0.080 S2Ext=  0.699 S2=  9.452
 ExtSpn:  IState=    47 X2= 1.001 Y2= 0.001 X2-Y2-1=-5.55D-16
          S2Grnd=  8.754 Ra=  0.159 Rb=  0.564 T=  0.183 S2Ext=  0.906 S2=  9.659
 ExtSpn:  IState=    48 X2= 1.003 Y2= 0.003 X2-Y2-1=-1.11D-16
          S2Grnd=  8.754 Ra=  0.228 Rb=  0.390 T=  0.034 S2Ext=  0.652 S2=  9.405
 ExtSpn:  IState=    49 X2= 1.001 Y2= 0.001 X2-Y2-1= 1.11D-15
          S2Grnd=  8.754 Ra=  0.154 Rb=  0.453 T=  0.055 S2Ext=  0.662 S2=  9.416
 ExtSpn:  IState=    50 X2= 1.001 Y2= 0.001 X2-Y2-1= 6.66D-16
          S2Grnd=  8.754 Ra=  0.223 Rb=  0.452 T= -0.206 S2Ext=  0.468 S2=  9.222
 ExtSpn:  IState=    51 X2= 1.002 Y2= 0.002 X2-Y2-1= 0.00D+00
          S2Grnd=  8.754 Ra=  0.206 Rb=  0.431 T=  0.139 S2Ext=  0.776 S2=  9.530
 ExtSpn:  IState=    52 X2= 1.001 Y2= 0.001 X2-Y2-1= 4.44D-16
          S2Grnd=  8.754 Ra=  0.303 Rb=  0.352 T=  0.081 S2Ext=  0.736 S2=  9.490
 ExtSpn:  IState=    53 X2= 1.001 Y2= 0.001 X2-Y2-1= 4.44D-16
          S2Grnd=  8.754 Ra=  0.605 Rb=  0.196 T=  0.026 S2Ext=  0.827 S2=  9.581
 ExtSpn:  IState=    54 X2= 1.000 Y2= 0.000 X2-Y2-1=-2.22D-16
          S2Grnd=  8.754 Ra=  0.208 Rb=  0.138 T= -0.011 S2Ext=  0.335 S2=  9.088
 ExtSpn:  IState=    55 X2= 1.002 Y2= 0.002 X2-Y2-1=-5.55D-16
          S2Grnd=  8.754 Ra=  0.321 Rb=  0.274 T= -0.336 S2Ext=  0.259 S2=  9.013
 ExtSpn:  IState=    56 X2= 1.001 Y2= 0.001 X2-Y2-1=-5.55D-16
          S2Grnd=  8.754 Ra=  0.388 Rb=  0.303 T= -0.174 S2Ext=  0.516 S2=  9.270
 ExtSpn:  IState=    57 X2= 1.001 Y2= 0.001 X2-Y2-1= 0.00D+00
          S2Grnd=  8.754 Ra=  0.109 Rb=  0.695 T= -0.144 S2Ext=  0.660 S2=  9.413
 ExtSpn:  IState=    58 X2= 1.002 Y2= 0.002 X2-Y2-1= 0.00D+00
          S2Grnd=  8.754 Ra=  0.207 Rb=  0.371 T= -0.237 S2Ext=  0.341 S2=  9.094
 ExtSpn:  IState=    59 X2= 1.001 Y2= 0.001 X2-Y2-1= 0.00D+00
          S2Grnd=  8.754 Ra=  0.542 Rb=  0.237 T= -0.131 S2Ext=  0.649 S2=  9.402
 ExtSpn:  IState=    60 X2= 1.004 Y2= 0.004 X2-Y2-1=-1.11D-16
          S2Grnd=  8.754 Ra=  0.392 Rb=  0.484 T= -0.576 S2Ext=  0.300 S2=  9.053
 ExtSpn:  IState=    61 X2= 1.001 Y2= 0.001 X2-Y2-1= 1.78D-15
          S2Grnd=  8.754 Ra=  0.191 Rb=  0.670 T= -0.084 S2Ext=  0.777 S2=  9.531
 ExtSpn:  IState=    62 X2= 1.001 Y2= 0.001 X2-Y2-1= 8.88D-16
          S2Grnd=  8.754 Ra=  0.269 Rb=  0.365 T= -0.080 S2Ext=  0.555 S2=  9.309
 ExtSpn:  IState=    63 X2= 1.001 Y2= 0.001 X2-Y2-1= 4.44D-16
          S2Grnd=  8.754 Ra=  0.421 Rb=  0.270 T= -0.043 S2Ext=  0.648 S2=  9.402
 ExtSpn:  IState=    64 X2= 1.004 Y2= 0.004 X2-Y2-1= 0.00D+00
          S2Grnd=  8.754 Ra=  0.607 Rb=  0.288 T=  0.329 S2Ext=  1.224 S2=  9.977
 ExtSpn:  IState=    65 X2= 1.001 Y2= 0.001 X2-Y2-1= 1.11D-15
          S2Grnd=  8.754 Ra=  0.038 Rb=  0.840 T=  0.060 S2Ext=  0.939 S2=  9.693
 ExtSpn:  IState=    66 X2= 1.000 Y2= 0.000 X2-Y2-1= 0.00D+00
          S2Grnd=  8.754 Ra=  0.188 Rb=  0.031 T=  0.015 S2Ext=  0.234 S2=  8.987
 ExtSpn:  IState=    67 X2= 1.001 Y2= 0.001 X2-Y2-1=-2.22D-16
          S2Grnd=  8.754 Ra=  0.056 Rb=  0.524 T=  0.015 S2Ext=  0.595 S2=  9.348
 ExtSpn:  IState=    68 X2= 1.004 Y2= 0.004 X2-Y2-1= 0.00D+00
          S2Grnd=  8.754 Ra=  0.456 Rb=  0.346 T= -0.475 S2Ext=  0.327 S2=  9.080
 ExtSpn:  IState=    69 X2= 1.002 Y2= 0.002 X2-Y2-1=-9.99D-16
          S2Grnd=  8.754 Ra=  0.494 Rb=  0.244 T= -0.085 S2Ext=  0.653 S2=  9.407
 ExtSpn:  IState=    70 X2= 1.001 Y2= 0.001 X2-Y2-1= 2.22D-16
          S2Grnd=  8.754 Ra=  0.101 Rb=  0.539 T=  0.127 S2Ext=  0.767 S2=  9.520
 ExtSpn:  IState=    71 X2= 1.001 Y2= 0.001 X2-Y2-1= 2.22D-16
          S2Grnd=  8.754 Ra=  0.509 Rb=  0.053 T= -0.113 S2Ext=  0.449 S2=  9.203
 ExtSpn:  IState=    72 X2= 1.003 Y2= 0.003 X2-Y2-1=-3.33D-16
          S2Grnd=  8.754 Ra=  0.515 Rb=  0.191 T= -0.150 S2Ext=  0.556 S2=  9.309
 ExtSpn:  IState=    73 X2= 1.001 Y2= 0.001 X2-Y2-1= 1.11D-15
          S2Grnd=  8.754 Ra=  0.370 Rb=  0.070 T= -0.091 S2Ext=  0.350 S2=  9.103
 ExtSpn:  IState=    74 X2= 1.001 Y2= 0.001 X2-Y2-1=-2.22D-16
          S2Grnd=  8.754 Ra=  0.395 Rb=  0.215 T=  0.240 S2Ext=  0.850 S2=  9.604
 ExtSpn:  IState=    75 X2= 1.001 Y2= 0.001 X2-Y2-1= 6.66D-16
          S2Grnd=  8.754 Ra=  0.254 Rb=  0.404 T= -0.125 S2Ext=  0.533 S2=  9.286
 ExtSpn:  IState=    76 X2= 1.000 Y2= 0.000 X2-Y2-1= 4.44D-16
          S2Grnd=  8.754 Ra=  0.166 Rb=  0.264 T= -0.017 S2Ext=  0.414 S2=  9.167
 ExtSpn:  IState=    77 X2= 1.001 Y2= 0.001 X2-Y2-1=-4.44D-16
          S2Grnd=  8.754 Ra=  0.294 Rb=  0.438 T= -0.193 S2Ext=  0.539 S2=  9.293
 ExtSpn:  IState=    78 X2= 1.000 Y2= 0.000 X2-Y2-1= 1.55D-15
          S2Grnd=  8.754 Ra=  0.100 Rb=  0.009 T=  0.012 S2Ext=  0.120 S2=  8.874
 ExtSpn:  IState=    79 X2= 1.002 Y2= 0.002 X2-Y2-1=-7.77D-16
          S2Grnd=  8.754 Ra=  0.221 Rb=  0.581 T=  0.247 S2Ext=  1.050 S2=  9.804
 ExtSpn:  IState=    80 X2= 1.001 Y2= 0.001 X2-Y2-1= 2.22D-15
          S2Grnd=  8.754 Ra=  0.573 Rb=  0.068 T=  0.037 S2Ext=  0.677 S2=  9.431
 ExtSpn:  IState=    81 X2= 1.000 Y2= 0.000 X2-Y2-1= 8.88D-16
          S2Grnd=  8.754 Ra=  0.249 Rb=  0.033 T= -0.023 S2Ext=  0.258 S2=  9.012
 ExtSpn:  IState=    82 X2= 1.003 Y2= 0.003 X2-Y2-1=-2.22D-16
          S2Grnd=  8.754 Ra=  0.279 Rb=  0.484 T=  0.116 S2Ext=  0.880 S2=  9.634
 ExtSpn:  IState=    83 X2= 1.001 Y2= 0.001 X2-Y2-1=-4.44D-16
          S2Grnd=  8.754 Ra=  0.343 Rb=  0.175 T=  0.172 S2Ext=  0.689 S2=  9.443
 ExtSpn:  IState=    84 X2= 1.001 Y2= 0.001 X2-Y2-1=-4.44D-16
          S2Grnd=  8.754 Ra=  0.853 Rb=  0.097 T=  0.024 S2Ext=  0.975 S2=  9.728
 ExtSpn:  IState=    85 X2= 1.003 Y2= 0.003 X2-Y2-1= 2.22D-16
          S2Grnd=  8.754 Ra=  0.386 Rb=  0.446 T= -0.282 S2Ext=  0.550 S2=  9.304
 ExtSpn:  IState=    86 X2= 1.014 Y2= 0.014 X2-Y2-1= 8.88D-16
          S2Grnd=  8.754 Ra=  0.439 Rb=  0.362 T=  0.667 S2Ext=  1.467 S2= 10.221
 ExtSpn:  IState=    87 X2= 1.010 Y2= 0.010 X2-Y2-1=-2.22D-16
          S2Grnd=  8.754 Ra=  0.529 Rb=  0.335 T=  0.619 S2Ext=  1.483 S2= 10.236
 ExtSpn:  IState=    88 X2= 1.002 Y2= 0.002 X2-Y2-1= 6.66D-16
          S2Grnd=  8.754 Ra=  0.531 Rb=  0.268 T=  0.387 S2Ext=  1.185 S2=  9.939
 ExtSpn:  IState=    89 X2= 1.002 Y2= 0.002 X2-Y2-1=-5.55D-16
          S2Grnd=  8.754 Ra=  0.683 Rb=  0.227 T=  0.275 S2Ext=  1.185 S2=  9.938
 ExtSpn:  IState=    90 X2= 1.000 Y2= 0.000 X2-Y2-1= 6.66D-16
          S2Grnd=  8.754 Ra=  0.557 Rb=  0.021 T= -0.034 S2Ext=  0.543 S2=  9.297
 ExtSpn:  IState=    91 X2= 1.001 Y2= 0.001 X2-Y2-1=-5.55D-16
          S2Grnd=  8.754 Ra=  0.219 Rb=  0.577 T=  0.022 S2Ext=  0.818 S2=  9.571
 ExtSpn:  IState=    92 X2= 1.000 Y2= 0.000 X2-Y2-1=-5.55D-16
          S2Grnd=  8.754 Ra=  0.595 Rb=  0.027 T= -0.058 S2Ext=  0.563 S2=  9.317
 ExtSpn:  IState=    93 X2= 1.001 Y2= 0.001 X2-Y2-1=-3.33D-16
          S2Grnd=  8.754 Ra=  0.501 Rb=  0.361 T=  0.606 S2Ext=  1.468 S2= 10.221
 ExtSpn:  IState=    94 X2= 1.001 Y2= 0.001 X2-Y2-1=-2.22D-16
          S2Grnd=  8.754 Ra=  0.138 Rb=  0.676 T=  0.102 S2Ext=  0.916 S2=  9.669
 ExtSpn:  IState=    95 X2= 1.000 Y2= 0.000 X2-Y2-1=-6.66D-16
          S2Grnd=  8.754 Ra=  0.697 Rb=  0.160 T= -0.005 S2Ext=  0.853 S2=  9.606
 ExtSpn:  IState=    96 X2= 1.000 Y2= 0.000 X2-Y2-1=-7.77D-16
          S2Grnd=  8.754 Ra=  0.841 Rb=  0.101 T=  0.008 S2Ext=  0.951 S2=  9.704
 ExtSpn:  IState=    97 X2= 1.000 Y2= 0.000 X2-Y2-1=-5.55D-16
          S2Grnd=  8.754 Ra=  0.953 Rb=  0.023 T=  0.045 S2Ext=  1.021 S2=  9.774
 ExtSpn:  IState=    98 X2= 1.001 Y2= 0.001 X2-Y2-1= 1.78D-15
          S2Grnd=  8.754 Ra=  0.502 Rb=  0.089 T= -0.029 S2Ext=  0.561 S2=  9.315
 ExtSpn:  IState=    99 X2= 1.001 Y2= 0.001 X2-Y2-1= 4.44D-16
          S2Grnd=  8.754 Ra=  0.305 Rb=  0.132 T= -0.002 S2Ext=  0.434 S2=  9.188
 ExtSpn:  IState=   100 X2= 1.001 Y2= 0.001 X2-Y2-1=-4.44D-16
          S2Grnd=  8.754 Ra=  0.188 Rb=  0.224 T= -0.031 S2Ext=  0.380 S2=  9.134
 Ground to excited state transition densities written to RWF  633
 Ground to excited state transition electric dipole moments (Au):
       state          X           Y           Z        Dip. S.      Osc.
         1        -0.0986      0.1005     -0.0093      0.0199      0.0013
         2         0.0147     -0.0423     -0.0011      0.0020      0.0001
         3        -0.0504      0.0515     -0.0099      0.0053      0.0004
         4         0.0840      0.0529     -0.0139      0.0100      0.0008
         5         0.1632      0.0291     -0.0142      0.0277      0.0021
         6         0.0264     -0.0014      0.0009      0.0007      0.0001
         7        -0.3462     -0.2318      0.0463      0.1757      0.0149
         8         0.3245      0.1883      0.0952      0.1498      0.0135
         9        -1.2088     -0.7260     -0.0543      1.9911      0.1856
        10         0.0169      0.1685     -0.0258      0.0293      0.0029
        11        -0.2611      0.4082      0.1119      0.2474      0.0245
        12        -0.0603      0.1907      0.0736      0.0454      0.0045
        13        -0.0563      0.3237      0.0452      0.1100      0.0110
        14         0.0842     -0.1276      0.0211      0.0238      0.0024
        15        -0.2125     -0.0766     -0.0174      0.0513      0.0052
        16        -0.2101     -0.3027     -0.0837      0.1428      0.0146
        17         0.1987      0.2805      0.0413      0.1199      0.0126
        18        -0.0027      0.5828      0.0104      0.3398      0.0359
        19        -0.6823      0.2172     -0.0881      0.5205      0.0550
        20         0.6729     -0.8315      0.0689      1.1489      0.1223
        21        -0.5023      0.3823     -0.0918      0.4069      0.0440
        22         0.3939     -0.3113      0.0968      0.2614      0.0290
        23        -0.4107      0.1451      0.0134      0.1899      0.0219
        24        -0.1227     -0.1304      0.0172      0.0323      0.0037
        25         0.2068     -0.1990      0.0426      0.0842      0.0098
        26         0.1004      0.0785      0.0049      0.0162      0.0019
        27         0.1298     -0.1083      0.0293      0.0294      0.0035
        28        -0.0217     -0.0477      0.0023      0.0028      0.0003
        29        -0.0810      0.0365     -0.0026      0.0079      0.0010
        30         0.3088     -0.2560      0.0346      0.1621      0.0197
        31         0.2674     -0.1968      0.0202      0.1106      0.0135
        32        -0.2481      0.0414     -0.0463      0.0654      0.0080
        33        -0.5295      0.1691      0.0048      0.3090      0.0379
        34        -0.0430     -0.1084     -0.0543      0.0166      0.0020
        35         0.0677     -0.1324     -0.0491      0.0245      0.0030
        36        -0.0129     -0.0867     -0.0071      0.0077      0.0010
        37        -0.1385     -0.2246      0.0023      0.0697      0.0087
        38         0.1307     -0.0323     -0.0122      0.0183      0.0023
        39         0.1659      0.0637      0.0790      0.0378      0.0047
        40        -0.2416     -0.1143      0.0082      0.0715      0.0090
        41        -0.5154     -0.0530     -0.0707      0.2734      0.0345
        42         0.2934      0.0046      0.0901      0.0942      0.0119
        43         0.0675      0.3790     -0.0535      0.1510      0.0192
        44        -0.3110     -0.0545     -0.0204      0.1001      0.0128
        45        -0.2430      0.1109     -0.0591      0.0748      0.0096
        46         0.1403     -0.2036     -0.0925      0.0697      0.0090
        47        -0.2862      0.0525      0.0018      0.0847      0.0110
        48        -0.2295     -0.0495      0.0371      0.0565      0.0073
        49         0.3490      0.1531     -0.0003      0.1452      0.0189
        50         0.4088     -0.0303     -0.0326      0.1691      0.0221
        51        -0.1227     -0.1745      0.0020      0.0455      0.0059
        52         0.0519     -0.2236      0.0390      0.0542      0.0071
        53        -0.2678     -0.1010      0.0322      0.0829      0.0109
        54        -0.0674      0.1103     -0.0305      0.0176      0.0023
        55         0.4136     -0.3715      0.0434      0.3110      0.0413
        56         0.1815      0.0924     -0.0447      0.0435      0.0058
        57        -0.1064      0.2375     -0.0178      0.0680      0.0092
        58         0.2651      0.2910     -0.0288      0.1558      0.0211
        59        -0.0425     -0.2993     -0.0017      0.0914      0.0124
        60        -0.1854      0.5295      0.1075      0.3263      0.0445
        61        -0.0756      0.2821     -0.0468      0.0875      0.0120
        62        -0.0372     -0.1546     -0.0141      0.0255      0.0035
        63         0.1236     -0.2193     -0.0389      0.0649      0.0090
        64         0.2401      0.3521     -0.0117      0.1818      0.0252
        65         0.0905     -0.0425      0.1069      0.0214      0.0030
        66        -0.0337     -0.0224     -0.1621      0.0279      0.0039
        67         0.0228      0.0924      0.0016      0.0091      0.0013
        68         0.0460     -0.4439      0.1129      0.2119      0.0298
        69         0.2665      0.0904      0.0068      0.0792      0.0112
        70         0.0929      0.0849     -0.0048      0.0159      0.0023
        71        -0.0552     -0.0164     -0.1397      0.0228      0.0033
        72        -0.1315     -0.0370      0.1308      0.0358      0.0051
        73        -0.0004     -0.0645      0.2212      0.0531      0.0076
        74        -0.0376      0.0038     -0.0751      0.0071      0.0010
        75        -0.2699     -0.2097     -0.0121      0.1170      0.0169
        76        -0.0423     -0.0033      0.0112      0.0019      0.0003
        77        -0.0556     -0.2472     -0.0655      0.0685      0.0099
        78        -0.0365     -0.0324      0.0701      0.0073      0.0011
        79        -0.1129      0.1008      0.0529      0.0257      0.0038
        80        -0.0409     -0.0545     -0.0410      0.0063      0.0009
        81        -0.1814     -0.0992     -0.0369      0.0441      0.0065
        82        -0.1549     -0.1472      0.0344      0.0468      0.0069
        83        -0.2795     -0.0439     -0.0509      0.0826      0.0122
        84        -0.1029     -0.1256     -0.0294      0.0272      0.0040
        85        -0.4153     -0.3513      0.0908      0.3041      0.0451
        86        -0.0276     -0.0739     -0.0322      0.0073      0.0011
        87        -0.1158     -0.0793      0.0311      0.0207      0.0031
        88        -0.0925     -0.0510     -0.0107      0.0113      0.0017
        89         0.2276      0.1465     -0.0732      0.0786      0.0118
        90         0.1177      0.0284      0.0452      0.0167      0.0025
        91        -0.2279      0.0507     -0.0624      0.0584      0.0088
        92        -0.1094     -0.0889     -0.0156      0.0201      0.0030
        93        -0.1416     -0.0657     -0.0066      0.0244      0.0037
        94         0.2152     -0.0647      0.0576      0.0538      0.0082
        95        -0.0083      0.0441     -0.0906      0.0102      0.0015
        96        -0.0301     -0.0182      0.0405      0.0029      0.0004
        97        -0.0956      0.1651      0.0154      0.0366      0.0056
        98        -0.2846     -0.0096      0.0106      0.0812      0.0124
        99         0.0072      0.1214      0.0017      0.0148      0.0023
       100         0.2560      0.0173     -0.0351      0.0671      0.0103
 Ground to excited state transition velocity dipole moments (Au):
       state          X           Y           Z        Dip. S.      Osc.
         1         0.0096     -0.0098      0.0009      0.0002      0.0013
         2        -0.0016      0.0045      0.0001      0.0000      0.0001
         3         0.0055     -0.0056      0.0010      0.0001      0.0004
         4        -0.0097     -0.0061      0.0016      0.0001      0.0008
         5        -0.0189     -0.0034      0.0017      0.0004      0.0022
         6        -0.0032      0.0002     -0.0001      0.0000      0.0001
         7         0.0439      0.0299     -0.0065      0.0029      0.0151
         8        -0.0438     -0.0255     -0.0135      0.0028      0.0136
         9         0.1690      0.1016      0.0073      0.0389      0.1856
        10        -0.0024     -0.0247      0.0039      0.0006      0.0029
        11         0.0385     -0.0605     -0.0168      0.0054      0.0244
        12         0.0089     -0.0285     -0.0115      0.0010      0.0046
        13         0.0084     -0.0485     -0.0069      0.0025      0.0110
        14        -0.0129      0.0194     -0.0035      0.0006      0.0024
        15         0.0324      0.0116      0.0026      0.0012      0.0052
        16         0.0322      0.0461      0.0129      0.0033      0.0144
        17        -0.0311     -0.0438     -0.0065      0.0029      0.0124
        18         0.0006     -0.0918     -0.0013      0.0084      0.0355
        19         0.1081     -0.0349      0.0142      0.0131      0.0551
        20        -0.1074      0.1331     -0.0104      0.0294      0.1225
        21         0.0817     -0.0623      0.0151      0.0108      0.0443
        22        -0.0661      0.0518     -0.0168      0.0073      0.0293
        23         0.0711     -0.0250     -0.0023      0.0057      0.0220
        24         0.0210      0.0225     -0.0031      0.0010      0.0037
        25        -0.0363      0.0345     -0.0077      0.0026      0.0098
        26        -0.0175     -0.0137     -0.0009      0.0005      0.0019
        27        -0.0233      0.0192     -0.0053      0.0009      0.0035
        28         0.0040      0.0085     -0.0006      0.0001      0.0003
        29         0.0146     -0.0066      0.0007      0.0003      0.0009
        30        -0.0560      0.0465     -0.0064      0.0053      0.0196
        31        -0.0493      0.0361     -0.0037      0.0037      0.0136
        32         0.0460     -0.0076      0.0081      0.0022      0.0081
        33         0.0977     -0.0315     -0.0003      0.0105      0.0381
        34         0.0080      0.0202      0.0102      0.0006      0.0021
        35        -0.0125      0.0247      0.0093      0.0009      0.0031
        36         0.0022      0.0163      0.0014      0.0003      0.0010
        37         0.0258      0.0421     -0.0004      0.0024      0.0087
        38        -0.0251      0.0059      0.0021      0.0007      0.0024
        39        -0.0312     -0.0119     -0.0148      0.0013      0.0047
        40         0.0456      0.0215     -0.0017      0.0025      0.0090
        41         0.0981      0.0102      0.0138      0.0099      0.0349
        42        -0.0563     -0.0008     -0.0171      0.0035      0.0121
        43        -0.0121     -0.0719      0.0104      0.0054      0.0189
        44         0.0600      0.0104      0.0035      0.0037      0.0129
        45         0.0471     -0.0211      0.0121      0.0028      0.0097
        46        -0.0270      0.0393      0.0182      0.0026      0.0090
        47         0.0555     -0.0104     -0.0004      0.0032      0.0110
        48         0.0451      0.0098     -0.0071      0.0022      0.0075
        49        -0.0685     -0.0301      0.0003      0.0056      0.0191
        50        -0.0800      0.0061      0.0065      0.0065      0.0221
        51         0.0239      0.0340     -0.0004      0.0017      0.0059
        52        -0.0101      0.0438     -0.0078      0.0021      0.0071
        53         0.0525      0.0198     -0.0065      0.0032      0.0108
        54         0.0133     -0.0221      0.0059      0.0007      0.0024
        55        -0.0824      0.0741     -0.0090      0.0123      0.0413
        56        -0.0366     -0.0182      0.0092      0.0018      0.0058
        57         0.0219     -0.0480      0.0037      0.0028      0.0092
        58        -0.0536     -0.0597      0.0059      0.0065      0.0212
        59         0.0086      0.0605      0.0003      0.0037      0.0122
        60         0.0380     -0.1078     -0.0222      0.0136      0.0442
        61         0.0157     -0.0580      0.0102      0.0037      0.0121
        62         0.0076      0.0323      0.0029      0.0011      0.0036
        63        -0.0256      0.0455      0.0083      0.0028      0.0090
        64        -0.0505     -0.0739      0.0024      0.0080      0.0257
        65        -0.0189      0.0091     -0.0230      0.0010      0.0031
        66         0.0071      0.0047      0.0340      0.0012      0.0039
        67        -0.0052     -0.0199     -0.0005      0.0004      0.0013
        68        -0.0097      0.0943     -0.0241      0.0096      0.0303
        69        -0.0570     -0.0194     -0.0017      0.0036      0.0114
        70        -0.0200     -0.0181      0.0006      0.0007      0.0023
        71         0.0119      0.0036      0.0301      0.0011      0.0033
        72         0.0284      0.0079     -0.0284      0.0017      0.0052
        73         0.0003      0.0138     -0.0483      0.0025      0.0078
        74         0.0084     -0.0006      0.0165      0.0003      0.0011
        75         0.0585      0.0452      0.0028      0.0055      0.0168
        76         0.0089      0.0006     -0.0031      0.0001      0.0003
        77         0.0127      0.0536      0.0142      0.0032      0.0099
        78         0.0075      0.0069     -0.0155      0.0003      0.0011
        79         0.0248     -0.0220     -0.0113      0.0012      0.0037
        80         0.0090      0.0121      0.0092      0.0003      0.0010
        81         0.0400      0.0218      0.0083      0.0021      0.0065
        82         0.0343      0.0325     -0.0073      0.0023      0.0069
        83         0.0622      0.0094      0.0116      0.0041      0.0123
        84         0.0226      0.0277      0.0060      0.0013      0.0040
        85         0.0925      0.0784     -0.0201      0.0151      0.0453
        86         0.0062      0.0165      0.0072      0.0004      0.0011
        87         0.0260      0.0179     -0.0070      0.0010      0.0031
        88         0.0210      0.0114      0.0024      0.0006      0.0017
        89        -0.0509     -0.0329      0.0166      0.0040      0.0117
        90        -0.0267     -0.0062     -0.0100      0.0009      0.0025
        91         0.0516     -0.0117      0.0142      0.0030      0.0089
        92         0.0248      0.0204      0.0033      0.0010      0.0031
        93         0.0322      0.0150      0.0017      0.0013      0.0037
        94        -0.0487      0.0146     -0.0133      0.0028      0.0081
        95         0.0019     -0.0103      0.0213      0.0006      0.0016
        96         0.0067      0.0043     -0.0102      0.0002      0.0005
        97         0.0219     -0.0381     -0.0035      0.0019      0.0057
        98         0.0654      0.0019     -0.0026      0.0043      0.0125
        99        -0.0020     -0.0281     -0.0002      0.0008      0.0023
       100        -0.0590     -0.0040      0.0082      0.0036      0.0103
 Ground to excited state transition magnetic dipole moments (Au):
       state          X           Y           Z
         1        -0.0038     -0.0102     -0.0379
         2        -0.0057      0.0108      0.0147
         3         0.0337     -0.0482      0.0062
         4        -0.0356     -0.0050      0.0818
         5        -0.0485      0.0013      0.0052
         6         0.0432     -0.0395     -0.0850
         7         0.4107     -0.3571      0.3038
         8        -0.1478      0.0548     -0.3143
         9        -0.1437      0.1620      1.8811
        10         0.0290     -0.0086      0.0668
        11        -0.0107      0.0986      0.1627
        12        -0.0643      0.0382     -0.0231
        13         0.0049      0.0394     -0.0524
        14         0.0508     -0.0765     -0.1038
        15         0.0014      0.0116      0.1376
        16        -0.0120     -0.0279      0.5215
        17        -0.0036      0.0050     -0.3503
        18         0.0234      0.0803     -0.1281
        19        -0.0149      0.0831      0.8384
        20         0.1327     -0.1124     -0.9786
        21        -0.0232      0.0285      0.7137
        22        -0.0107      0.0324     -0.3822
        23        -0.0158      0.0464     -0.2002
        24         0.0276      0.0440     -0.1349
        25         0.0195      0.0507     -0.2187
        26        -0.0109     -0.0234      0.1996
        27        -0.0031     -0.0041     -0.0207
        28        -0.0470      0.0524     -0.3579
        29         0.0422     -0.0025     -0.1126
        30        -0.0438     -0.0071     -0.4517
        31        -0.0329      0.0013     -0.2556
        32        -0.0276      0.0125     -0.0116
        33         0.0474      0.0041      0.0949
        34         0.1712     -0.0451     -0.0611
        35         0.0384     -0.0548      0.2369
        36         0.1152     -0.0416     -0.0062
        37        -0.0205      0.0062     -0.4797
        38        -0.0075      0.0192      0.1903
        39         0.0616      0.0025     -0.1222
        40         0.0173      0.0103      0.0214
        41         0.0588     -0.0515      0.3438
        42         0.0247      0.0374     -0.3328
        43        -0.0289      0.0501     -0.2769
        44        -0.0815      0.0151      0.4120
        45         0.0535     -0.0312     -0.1667
        46         0.1045     -0.0274     -0.2479
        47         0.0184      0.0392     -0.0062
        48         0.0635      0.0303      0.2192
        49         0.0287     -0.0898     -0.1927
        50         0.0234     -0.0460     -0.4333
        51         0.0484     -0.0156      0.2823
        52        -0.0633     -0.0176     -0.1900
        53        -0.0165      0.0282      0.0132
        54        -0.0472      0.0270      0.0449
        55        -0.0000     -0.0439     -0.2483
        56         0.0284     -0.0661     -0.6095
        57        -0.0139      0.0000     -0.3466
        58        -0.0323     -0.0443      0.2368
        59         0.0081      0.0305      0.2490
        60         0.0658      0.1603     -0.4894
        61         0.0451     -0.0579     -0.1682
        62        -0.0851      0.0716     -0.2743
        63         0.0720     -0.1113     -0.2867
        64        -0.0186      0.0283      0.5302
        65         0.0201     -0.1167      0.0871
        66         0.0582      0.0090     -0.1414
        67        -0.0238      0.0717      0.0784
        68        -0.0396      0.0066      0.3984
        69        -0.1456     -0.0064      0.5661
        70         0.1171     -0.0540      0.0936
        71        -0.0932      0.0600     -0.1387
        72        -0.0233     -0.0751      0.6756
        73        -0.3016      0.0187     -0.2859
        74         0.0175      0.1179     -0.2298
        75         0.0361     -0.0110      0.5948
        76        -0.0864     -0.0987     -0.2289
        77         0.0936     -0.0882     -0.5121
        78        -0.0575      0.0022      0.1102
        79        -0.1567      0.0393      0.0014
        80         0.0168     -0.1068     -0.1927
        81         0.0184      0.0172     -0.0192
        82         0.0264     -0.0543     -0.4153
        83         0.0342     -0.0203      0.3759
        84         0.2188     -0.1415      0.0604
        85         0.0289      0.1754      0.4967
        86         0.0519     -0.0316      0.0598
        87         0.0422     -0.0811      0.1888
        88         0.0128     -0.1343      0.0227
        89         0.0644     -0.0794     -0.0778
        90        -0.1701     -0.0595     -0.1228
        91        -0.0810      0.1257      0.0467
        92         0.1879      0.0502      0.1504
        93         0.0073     -0.0344      0.0498
        94        -0.0604      0.0536     -0.2496
        95         0.0676      0.0441      0.0903
        96        -0.0336     -0.0615      0.0789
        97        -0.0859     -0.0510      0.1209
        98        -0.0265      0.0644     -0.0958
        99        -0.0037     -0.0021     -0.3520
       100        -0.0028      0.0211      0.3313
 Ground to excited state transition velocity quadrupole moments (Au):
       state          XX          YY          ZZ          XY          XZ          YZ
         1         0.0572     -0.0114     -0.0016     -0.0034     -0.0050      0.0114
         2        -0.0141      0.0060      0.0013      0.0090      0.0034     -0.0041
         3         0.0464     -0.0129     -0.0010      0.0034     -0.0061      0.0118
         4        -0.0149      0.0215      0.0003      0.0234     -0.0043     -0.0047
         5         0.0001      0.0180      0.0012      0.0228     -0.0016     -0.0061
         6         0.0277     -0.0137     -0.0009     -0.0030      0.0019      0.0051
         7         0.0711     -0.1188      0.0036      0.0277     -0.0007      0.0497
         8        -0.0397      0.0682     -0.0013     -0.0364      0.0194     -0.0401
         9         0.0541     -0.1397      0.0110      0.3281      0.0093      0.0476
        10        -0.1287      0.0795      0.0003     -0.0513     -0.0171     -0.0122
        11        -0.1300     -0.1878     -0.0065     -0.4929     -0.1123      0.0521
        12        -0.0883      0.0183     -0.0026     -0.1025     -0.0126     -0.0046
        13        -0.1858      0.0097     -0.0053     -0.2782     -0.0629      0.0046
        14         0.0952     -0.0124     -0.0005      0.0879      0.0194     -0.0089
        15         0.0230      0.0079      0.0022      0.0728     -0.0019     -0.0009
        16        -0.0215      0.1264      0.0049      0.3252      0.0537     -0.0162
        17        -0.0673     -0.0164     -0.0052     -0.2152     -0.0331      0.0024
        18        -0.4002      0.1982     -0.0008     -0.3006     -0.0625     -0.0344
        19        -0.4947      0.3323     -0.0014      0.0642     -0.0325     -0.0444
        20         1.0958     -0.6895      0.0108      0.2478      0.0965      0.0853
        21        -0.6627      0.4212      0.0038     -0.0357     -0.0387     -0.0581
        22         0.5582     -0.3802     -0.0046      0.0013      0.0248      0.0604
        23         0.0917      0.0272     -0.0163     -0.0619     -0.0673     -0.0166
        24         0.2335     -0.1088     -0.0057     -0.0386     -0.0159      0.0220
        25         0.3678     -0.2578     -0.0040     -0.0352      0.0109      0.0391
        26        -0.1019      0.0390      0.0009     -0.0313      0.0149     -0.0010
        27         0.3245     -0.1869     -0.0022      0.0723      0.0187      0.0331
        28         0.0633     -0.0588      0.0069      0.0221     -0.0202     -0.0070
        29        -0.1761      0.0422     -0.0024     -0.0938     -0.0289     -0.0114
        30         0.1015     -0.1404      0.0077      0.0963      0.0230      0.0097
        31         0.2763     -0.2702      0.0106      0.2259      0.0357      0.0203
        32         0.0129      0.0988     -0.0198     -0.0530     -0.0246     -0.0046
        33         0.1277      0.1197     -0.0423     -0.0938     -0.0456     -0.0194
        34         0.0831     -0.0350      0.0095      0.0083     -0.0005      0.0125
        35        -0.2700      0.0950      0.0506      0.0773      0.0327      0.0137
        36        -0.0314      0.0126      0.0320     -0.0468     -0.0059     -0.0039
        37         0.0761     -0.1040     -0.0028     -0.0633     -0.0227     -0.0023
        38        -0.0230      0.0669     -0.0121     -0.0633      0.0121      0.0019
        39         0.4643     -0.2322     -0.1568      0.1369      0.0467      0.0192
        40         0.0993     -0.0534      0.0057     -0.0244     -0.0280      0.0185
        41        -0.5428      0.2348      0.0108     -0.1279     -0.0305     -0.0098
        42         0.9488     -0.4398      0.0077      0.0651     -0.0261      0.0558
        43        -0.8878      0.4102      0.0492     -0.2581     -0.0292     -0.0913
        44        -0.1065      0.1771      0.0170      0.1290      0.0144     -0.0185
        45        -0.4817      0.1082      0.0178     -0.2592     -0.0875     -0.0123
        46        -0.0503      0.0546      0.0111      0.1337      0.0204     -0.0236
        47        -0.2611      0.1718     -0.0075     -0.2129     -0.0442     -0.0362
        48        -0.0764     -0.0159      0.0076     -0.2929     -0.0284      0.0259
        49         0.2594     -0.0051     -0.0216      0.0811      0.0242     -0.0311
        50        -0.3311      0.0392      0.0213      0.2540      0.0821     -0.0490
        51         0.3804     -0.0779     -0.0178      0.1036      0.0288      0.0111
        52        -0.0150     -0.1022      0.0095      0.0521      0.0532      0.0067
        53         0.0133     -0.0541     -0.0026     -0.1618     -0.0157      0.0190
        54        -0.1202      0.1518      0.0220     -0.0082      0.0118     -0.0265
        55         0.5050     -0.6178      0.0280      0.2988      0.0509      0.0966
        56        -0.3540      0.0455      0.0252      0.0149     -0.0400     -0.0556
        57         0.1294      0.1573     -0.0164      0.0330     -0.0356     -0.0504
        58         0.0802      0.1918     -0.0207      0.3661      0.0607     -0.0112
        59         0.2752     -0.1173      0.0191      0.1707      0.0333      0.0217
        60        -0.2821     -0.1423     -0.0161     -0.7585     -0.1304      0.0351
        61        -0.1863      0.3000     -0.0164     -0.3613     -0.0301     -0.0690
        62        -0.1178     -0.0171      0.0067      0.0219     -0.0214     -0.0186
        63        -0.0738     -0.0572      0.0377      0.0674      0.0336     -0.0146
        64         0.3514      0.0632     -0.0230      0.2127      0.0613      0.0359
        65         0.1678     -0.1775     -0.0081      0.0832      0.0256      0.0202
        66        -0.0235     -0.1722      0.0736     -0.0101     -0.0363      0.0592
        67        -0.0459      0.1695     -0.0090     -0.0047      0.0011     -0.0259
        68         0.6776     -1.0409      0.0017      0.2785      0.0135      0.1998
        69         0.3491      0.0055     -0.0415      0.4240      0.1096      0.0219
        70        -0.1452     -0.0022      0.0246     -0.0988      0.0460      0.0598
        71        -0.0036      0.0389     -0.0781     -0.1953     -0.0351      0.0863
        72         0.3178     -0.3045      0.0861     -0.0038      0.0415      0.0614
        73        -0.2872      0.1516      0.0640     -0.1215      0.0206     -0.1169
        74        -0.1699      0.0935     -0.0129     -0.0571     -0.0257      0.0189
        75         0.3213     -0.2894     -0.0022      0.0117      0.0823      0.0934
        76        -0.0984      0.0443      0.0096     -0.1347      0.0007     -0.0150
        77        -0.2299      0.1409      0.0481      0.0209      0.0930     -0.0654
        78        -0.0126      0.0470     -0.0375     -0.0541      0.0125     -0.0200
        79        -0.2847      0.0386      0.0101     -0.3769     -0.0246     -0.0757
        80         0.1036      0.3197     -0.2434      0.0580      0.0117     -0.0340
        81        -0.5489     -0.3312      0.5185     -0.1739     -0.0888      0.0072
        82        -0.1608     -0.0788     -0.0934     -0.5787     -0.0121     -0.0257
        83        -0.4878      0.1799     -0.1174     -0.2283     -0.0237      0.0246
        84         0.1810     -0.2563      0.0850     -0.1001      0.1221      0.1192
        85         0.1455     -0.5552     -0.0305     -0.7459     -0.0664      0.1035
        86         0.1869     -0.1346      0.0130      0.0102      0.0268      0.0516
        87         0.1106     -0.1178     -0.0085     -0.0742      0.0464      0.0361
        88        -0.2065      0.0938      0.0421      0.0072      0.0434      0.0017
        89        -0.0029      0.2011      0.0435      0.2948      0.0753     -0.0098
        90         0.0192      0.1583     -0.0580      0.0654      0.0413     -0.0994
        91        -0.2750      0.1250     -0.0109      0.0369     -0.0345      0.0114
        92         0.0698     -0.1001     -0.0438     -0.0903     -0.0276      0.1186
        93        -0.2587     -0.0256      0.0280     -0.1278     -0.0152     -0.0056
        94         0.3594     -0.2407      0.0182     -0.0582      0.0925      0.0118
        95         0.0052     -0.0041      0.0270      0.1088     -0.0081      0.0019
        96        -0.1108      0.0476     -0.0247     -0.0760      0.0149      0.0174
        97        -0.1272      0.1004     -0.0221      0.0264      0.0137     -0.0620
        98        -0.1353      0.0215     -0.0254     -0.2153     -0.0629     -0.0088
        99         0.2282      0.0899     -0.0249      0.2474     -0.0300     -0.0074
       100        -0.4851      0.3404     -0.0006      0.2206      0.0504     -0.0294
 <0|del|b> * <b|rxdel|0> + <0|del|b> * <b|delr+rdel|0>
 Rotatory Strengths (R) in cgs (10**-40 erg-esu-cm/Gauss)
       state          XX          YY          ZZ    R(velocity)    E-M Angle
         1         0.0566      0.1606      0.0080      0.0751       90.00
         2         0.1222      0.0534      0.2201      0.1319       90.00
         3         0.8021      0.8206      1.3826      1.0018       90.00
         4         0.5391      1.5088      1.1114      1.0531       60.58
         5         0.1144      3.0893      2.4705      1.8914       11.71
         6         0.0014     -0.4240     -0.3799     -0.2675      114.57
         7       -35.7440     51.3207     14.3797      9.9855       80.73
         8        10.0367     31.3921      7.4007     16.2765       59.67
         9        80.0953    -12.3112    -37.7426     10.0138       89.09
        10        -0.3559      1.0193      1.2892      0.6509       77.33
        11       -17.1543    -22.5156     -3.7889    -14.4863      130.48
        12        -0.0238     -3.6264     -3.0067     -2.2189      123.97
        13        -6.3442     -3.4585      2.6965     -2.3687      117.51
        14        -4.2026      0.3103     -4.3693     -2.7539      122.91
        15         1.6366      0.4258      0.4363      0.8329       83.51
        16        16.4884      3.7434      3.0534      7.7617       80.33
        17         4.4776      2.0445      3.1789      3.2337       83.45
        18       -27.9812     -0.5336     -3.5818    -10.6988      120.75
        19        19.6343     10.2697      3.1747     11.0263       85.59
        20       -44.6931    -23.5614    -15.9561    -28.0702       96.41
        21        13.2457     10.2489      7.5845     10.3597       84.48
        22        14.4157      6.7038     16.2550     12.4582       74.45
        23        -4.6039     -4.0742      1.1840     -2.4980       96.76
        24         3.8773      2.7524      1.5366      2.7221       63.50
        25         6.7619     -1.4410      5.7526      3.6912       76.18
        26         0.7610      0.0118      0.5867      0.4532       85.67
        27        -1.4121     -0.4018      2.2292      0.1384       80.79
        28         1.6417      0.0495      0.2292      0.6401       81.88
        29        -0.6287      0.8551      1.9336      0.7200       73.37
        30         1.6818     10.5064      7.2560      6.4814       81.33
        31        -2.1800      4.6685      7.6376      3.3754       80.43
        32        -1.5460     -2.1968     -1.8524     -1.8651      161.86
        33        -3.0118      5.1167     15.0373      5.7141       65.80
        34        -2.7422      1.4643      0.6806     -0.1991       92.00
        35         1.4613      1.5877     -1.6194      0.4765       87.00
        36        -1.2368      0.5674     -0.9695     -0.5463      102.36
        37         2.7389     -0.7760     -2.2001     -0.0791       90.00
        38         0.5751      1.2602      0.7897      0.8750       81.92
        39         0.5774      2.4739     -3.5910     -0.1799       91.64
        40         1.5541      2.9113     -0.8251      1.2134       49.04
        41         5.1590     21.1221     10.9993     12.4268       73.47
        42         8.4113      4.1962      3.2423      5.2833       77.55
        43       -20.8779      2.3355     -4.1857     -7.5761      107.12
        44         3.5281     -9.2208     -6.4002     -4.0309       97.35
        45       -11.6059      5.6098     10.2933      1.4324       82.87
        46        -7.2661    -16.7750     -6.8452    -10.2955      127.60
        47        -1.3952     -1.9713      5.6143      0.7493       75.51
        48         1.9969      0.6829      3.1092      1.9297       81.46
        49         6.1360      0.1256     -3.8277      0.8113       87.60
        50        -3.5033     -4.3064    -10.0701     -5.9599       98.10
        51        -2.9979      2.4452      2.4260      0.6244       87.51
        52        -3.6329      4.4470      4.0845      1.6329       81.47
        53         3.2935     -1.8163     -2.8975     -0.4734      101.48
        54        -0.2082     -1.1827     -2.0175     -1.1362      120.84
        55       -13.2667     -5.3868     15.0509     -1.2009       92.08
        56        -8.8156     -8.3897     -2.0035     -6.4029      102.28
        57        -4.9849     -4.8843      4.3732     -1.8320       94.93
        58        17.0935      2.7340      0.2720      6.6998       72.83
        59        -0.0743      0.4857      6.4992      2.3035       82.54
        60        -6.2693     -3.7052     -3.5553     -4.5099       93.71
        61        -6.5231      2.7466     11.8707      2.6981       77.88
        62         3.9073     -2.8078      1.9075      1.0023       84.89
        63       -14.3747     -7.5484     -9.8266    -10.5832      123.81
        64         7.1071     -0.2123     -6.5770      0.1060       90.00
        65        -8.8343     -1.4447     -1.4081     -3.8957      138.84
        66        -8.3725     -6.1620     -0.2304     -4.9216      144.21
        67        -2.4163      0.3639     -2.4490     -1.5005      126.80
        68       -28.4135     -7.4490      7.0831     -9.5931      102.65
        69         0.8705     11.3191     12.5705      8.2534       77.80
        70         2.9939     -5.6811     -1.6648     -1.4506      107.76
        71       -15.9582      2.6638     -3.3777     -5.5573      151.27
        72       -32.7967    -29.8665     -4.3880    -22.3504      137.18
        73        32.2124     12.8425      0.8106     15.2885       47.97
        74        -7.8899     -4.1627     -0.1129     -4.0552      140.92
        75        -4.0995     15.0137     -0.2117      3.5675       85.73
        76         1.7368     -0.9967     -1.1285     -0.1295       92.74
        77       -27.1053    -11.7345      3.6950    -11.7149      111.13
        78        -1.5207     -5.0575     -0.2916     -2.2899      157.03
        79         4.6043    -16.2169     -3.7617     -5.1248      147.26
        80        -4.3136     -3.9682     -1.1177     -3.1332      138.20
        81         1.1420      3.7200     -1.7953      1.0222       49.50
        82         9.4969     -1.8863     -0.5886      2.3407       83.74
        83         2.7798     17.0241      0.2906      6.6982       74.93
        84       -12.0191     13.7469      2.7424      1.4901       81.69
        85        38.1090    -20.2872      2.6128      6.8115       84.31
        86        -0.7281      1.5760     -0.1211      0.2423       81.84
        87        -4.8730      0.2845     -0.7300     -1.7728      104.38
        88        -3.0837      0.5391     -1.2706     -1.2717      111.63
        89        13.6895    -14.0966     -5.7407     -2.0493      103.99
        90         1.8822     14.2189      3.1345      6.4119       15.28
        91        -1.0691     -5.4094     -9.1396     -5.2060      125.52
        92         2.7908     13.1234      3.4094      6.4412       38.88
        93        -0.6522      0.5480     -0.5126     -0.2056       95.22
        94         5.4599      7.6315      8.7961      7.2958       59.33
        95         5.7462     -0.4104     -0.3877      1.6494       56.35
        96        -0.5563     -2.6145     -0.8443     -1.3384      161.34
        97         3.0066     -5.5303      1.3822     -0.3805       93.06
        98         1.6305     -4.0386     -1.7769     -1.3950      100.08
        99        -1.1747      0.2201      1.3739      0.1398       89.21
       100         7.1197      4.3108     -2.8399      2.8635       81.88
 1/2[<0|r|b>*<b|rxdel|0> + (<0|rxdel|b>*<b|r|0>)*]
 Rotatory Strengths (R) in cgs (10**-40 erg-esu-cm/Gauss)
       state          XX          YY          ZZ     R(length)
         1        -0.2668      0.7262     -0.2487      0.0702
         2         0.0589      0.3225      0.0110      0.1308
         3         1.2001      1.7550      0.0429      0.9993
         4         2.1135      0.1876      0.8030      1.0347
         5         5.5918     -0.0273      0.0524      1.8723
         6        -0.8080     -0.0385      0.0521     -0.2648
         7       100.5411    -58.5381     -9.9453     10.6859
         8        33.9187     -7.2990     21.1703     15.9300
         9      -122.8568     83.1540     72.2050     10.8341
        10        -0.3472      1.0272      1.2183      0.6328
        11        -1.9794    -28.4554    -12.8786    -14.4378
        12        -2.7408     -5.1588      1.2023     -2.2324
        13         0.1959     -9.0146      1.6735     -2.3817
        14        -3.0258     -6.8983      1.5505     -2.7912
        15         0.2069      0.6299      1.6951      0.8440
        16        -1.7767     -5.9742     30.8514      7.7002
        17         0.5030     -0.9974     10.2252      3.2436
        18         0.0445    -33.0881      0.9425    -10.7004
        19        -7.1879    -12.7672     52.2375     10.7608
        20       -63.1296    -66.1032     47.6656    -27.1891
        21        -8.2397     -7.7092     46.3436     10.1316
        22         2.9929      7.1250     26.1767     12.0982
        23        -4.5941     -4.7651      1.9012     -2.4860
        24         2.3965      4.0595      1.6381      2.6980
        25        -2.8440      7.1300      6.5872      3.6244
        26         0.7757      1.2989     -0.6967      0.4593
        27         0.2850     -0.3122      0.4286      0.1338
        28        -0.7223      1.7676      0.5876      0.5443
        29         2.4168      0.0643     -0.2049      0.7587
        30         9.5663     -1.2910     11.0515      6.4423
        31         6.2161      0.1848      3.6466      3.3492
        32        -4.8367     -0.3650     -0.3783     -1.8600
        33        17.7332     -0.4958     -0.3190      5.6395
        34         5.2011     -3.4566     -2.3480     -0.2012
        35        -1.8386     -5.1272      8.2317      0.4220
        36         1.0488     -2.5536     -0.0309     -0.5119
        37        -2.0091      0.9836      0.7771     -0.0828
        38         0.6919      0.4375      1.6419      0.9238
        39        -7.2294     -0.1144      6.8287     -0.1717
        40         2.9485      0.8299     -0.1245      1.2180
        41        21.4443     -1.9321     17.1805     12.2309
        42        -5.1308     -0.1229     21.1965      5.3142
        43         1.3799    -13.4344    -10.4754     -7.5100
        44       -17.9163      0.5824      5.9454     -3.7961
        45         9.1999      2.4485     -6.9714      1.5590
        46       -10.3721     -3.9443    -16.2252    -10.1805
        47         3.7203     -1.4548      0.0080      0.7578
        48        10.3031      1.0590     -5.7450      1.8724
        49        -7.0781      9.7231     -0.0359      0.8697
        50        -6.7657     -0.9841     -9.9917     -5.9138
        51         4.2038     -1.9213     -0.4056      0.6256
        52         2.3262     -2.7795      5.2390      1.5952
        53        -3.1309      2.0119     -0.3007     -0.4732
        54        -2.2522     -2.1037      0.9700     -1.1286
        55         0.0097    -11.5357      7.6135     -1.3042
        56        -3.6434      4.3206    -19.2790     -6.2006
        57        -1.0456     -0.0009     -4.3689     -1.8051
        58         6.0638      9.1151      4.8176      6.6655
        59         0.2422      6.4623      0.3035      2.3360
        60         8.6211    -60.0108     37.1879     -4.7339
        61         2.4118     11.5426     -5.5644      2.7967
        62        -2.2382      7.8298     -2.7390      0.9508
        63        -6.2912    -17.2540     -7.8963    -10.4805
        64         3.1551     -7.0555      4.3912      0.1636
        65        -1.2843     -3.5057     -6.5871     -3.7924
        66         1.3860      0.1430    -16.2077     -4.8929
        67         0.3828     -4.6809     -0.0875     -1.4619
        68         1.2869      2.0787    -31.7986     -9.4777
        69        27.4441      0.4073     -2.7223      8.3764
        70        -7.6905      3.2464      0.3201     -1.3747
        71        -3.6392      0.6971    -13.6976     -5.5466
        72        -2.1688     -1.9638    -62.4813    -22.2046
        73        -0.0814      0.8523     44.7108     15.1606
        74         0.4639     -0.3144    -12.2034     -4.0180
        75         6.8829     -1.6303      5.0886      3.4471
        76        -2.5804     -0.2295      1.8204     -0.3299
        77         3.6776    -15.4177    -23.7033    -11.8145
        78        -1.4853      0.0511     -5.4663     -2.3001
        79       -12.5102     -2.7983     -0.0519     -5.1201
        80         0.4869     -4.1188     -5.5891     -3.0737
        81         2.3636      1.2067     -0.5004      1.0233
        82         2.8897     -5.6492     10.1018      2.4475
        83         6.7657     -0.6309     13.5286      6.5545
        84        15.9196    -12.5691      1.2574      1.5359
        85         8.4760     43.5666    -31.8928      6.7166
        86         1.0132     -1.6499      1.3614      0.2415
        87         3.4564     -4.5463     -4.1493     -1.7464
        88         0.8369     -4.8492      0.1714     -1.2803
        89       -10.3670      8.2239     -4.0225     -2.0552
        90        14.1539      1.1965      3.9270      6.4258
        91       -13.0624     -4.5048      2.0603     -5.1690
        92        14.5372      3.1581      1.6582      6.4512
        93         0.7311     -1.5982      0.2319     -0.2117
        94         9.1940      2.4497     10.1683      7.2707
        95         0.3987     -1.3768      5.7801      1.6007
        96        -0.7169     -0.7908     -2.2624     -1.2567
        97        -5.8033      5.9502     -1.3142     -0.3891
        98        -5.3315      0.4382      0.7206     -1.3909
        99         0.0188      0.1770      0.4316      0.2091
       100         0.5139     -0.2579      8.2153      2.8238
  1/2[<0|del|b>*<b|r|0> + (<0|r|b>*<b|del|0>)*] (Au)
       state          X           Y           Z        Dip. S.   Osc.(frdel)
         1        -0.0009     -0.0010     -0.0000      0.0019      0.0013
         2        -0.0000     -0.0002     -0.0000      0.0002      0.0001
         3        -0.0003     -0.0003     -0.0000      0.0006      0.0004
         4        -0.0008     -0.0003     -0.0000      0.0012      0.0008
         5        -0.0031     -0.0001     -0.0000      0.0032      0.0021
         6        -0.0001     -0.0000     -0.0000      0.0001      0.0001
         7        -0.0152     -0.0069     -0.0003      0.0224      0.0150
         8        -0.0142     -0.0048     -0.0013      0.0203      0.0135
         9        -0.2042     -0.0738     -0.0004      0.2784      0.1856
        10        -0.0000     -0.0042     -0.0001      0.0043      0.0029
        11        -0.0101     -0.0247     -0.0019      0.0366      0.0244
        12        -0.0005     -0.0054     -0.0008      0.0068      0.0045
        13        -0.0005     -0.0157     -0.0003      0.0165      0.0110
        14        -0.0011     -0.0025     -0.0001      0.0036      0.0024
        15        -0.0069     -0.0009     -0.0000      0.0078      0.0052
        16        -0.0068     -0.0140     -0.0011      0.0218      0.0145
        17        -0.0062     -0.0123     -0.0003      0.0187      0.0125
        18        -0.0000     -0.0535     -0.0000      0.0535      0.0357
        19        -0.0738     -0.0076     -0.0013      0.0826      0.0551
        20        -0.0723     -0.1106     -0.0007      0.1836      0.1224
        21        -0.0410     -0.0238     -0.0014      0.0662      0.0442
        22        -0.0260     -0.0161     -0.0016      0.0438      0.0292
        23        -0.0292     -0.0036     -0.0000      0.0329      0.0219
        24        -0.0026     -0.0029     -0.0001      0.0056      0.0037
        25        -0.0075     -0.0069     -0.0003      0.0147      0.0098
        26        -0.0018     -0.0011     -0.0000      0.0028      0.0019
        27        -0.0030     -0.0021     -0.0002      0.0053      0.0035
        28        -0.0001     -0.0004     -0.0000      0.0005      0.0003
        29        -0.0012     -0.0002     -0.0000      0.0014      0.0010
        30        -0.0173     -0.0119     -0.0002      0.0294      0.0196
        31        -0.0132     -0.0071     -0.0001      0.0204      0.0136
        32        -0.0114     -0.0003     -0.0004      0.0121      0.0081
        33        -0.0517     -0.0053     -0.0000      0.0571      0.0380
        34        -0.0003     -0.0022     -0.0006      0.0031      0.0021
        35        -0.0008     -0.0033     -0.0005      0.0046      0.0031
        36        -0.0000     -0.0014     -0.0000      0.0015      0.0010
        37        -0.0036     -0.0095     -0.0000      0.0130      0.0087
        38        -0.0033     -0.0002     -0.0000      0.0035      0.0023
        39        -0.0052     -0.0008     -0.0012      0.0071      0.0047
        40        -0.0110     -0.0025     -0.0000      0.0135      0.0090
        41        -0.0506     -0.0005     -0.0010      0.0521      0.0347
        42        -0.0165     -0.0000     -0.0015      0.0180      0.0120
        43        -0.0008     -0.0272     -0.0006      0.0286      0.0191
        44        -0.0187     -0.0006     -0.0001      0.0193      0.0129
        45        -0.0115     -0.0023     -0.0007      0.0145      0.0097
        46        -0.0038     -0.0080     -0.0017      0.0135      0.0090
        47        -0.0159     -0.0005     -0.0000      0.0164      0.0110
        48        -0.0104     -0.0005     -0.0003      0.0111      0.0074
        49        -0.0239     -0.0046     -0.0000      0.0285      0.0190
        50        -0.0327     -0.0002     -0.0002      0.0331      0.0221
        51        -0.0029     -0.0059     -0.0000      0.0089      0.0059
        52        -0.0005     -0.0098     -0.0003      0.0106      0.0071
        53        -0.0141     -0.0020     -0.0002      0.0163      0.0109
        54        -0.0009     -0.0024     -0.0002      0.0035      0.0023
        55        -0.0341     -0.0275     -0.0004      0.0620      0.0413
        56        -0.0066     -0.0017     -0.0004      0.0087      0.0058
        57        -0.0023     -0.0114     -0.0001      0.0138      0.0092
        58        -0.0142     -0.0174     -0.0002      0.0317      0.0212
        59        -0.0004     -0.0181     -0.0000      0.0185      0.0123
        60        -0.0070     -0.0571     -0.0024      0.0665      0.0443
        61        -0.0012     -0.0164     -0.0005      0.0180      0.0120
        62        -0.0003     -0.0050     -0.0000      0.0053      0.0035
        63        -0.0032     -0.0100     -0.0003      0.0135      0.0090
        64        -0.0121     -0.0260     -0.0000      0.0382      0.0254
        65        -0.0017     -0.0004     -0.0025      0.0046      0.0030
        66        -0.0002     -0.0001     -0.0055      0.0059      0.0039
        67        -0.0001     -0.0018     -0.0000      0.0020      0.0013
        68        -0.0004     -0.0419     -0.0027      0.0450      0.0300
        69        -0.0152     -0.0018     -0.0000      0.0170      0.0113
        70        -0.0019     -0.0015     -0.0000      0.0034      0.0023
        71        -0.0007     -0.0001     -0.0042      0.0049      0.0033
        72        -0.0037     -0.0003     -0.0037      0.0077      0.0052
        73        -0.0000     -0.0009     -0.0107      0.0116      0.0077
        74        -0.0003     -0.0000     -0.0012      0.0016      0.0010
        75        -0.0158     -0.0095     -0.0000      0.0253      0.0169
        76        -0.0004     -0.0000     -0.0000      0.0004      0.0003
        77        -0.0007     -0.0132     -0.0009      0.0149      0.0099
        78        -0.0003     -0.0002     -0.0011      0.0016      0.0011
        79        -0.0028     -0.0022     -0.0006      0.0056      0.0037
        80        -0.0004     -0.0007     -0.0004      0.0014      0.0009
        81        -0.0073     -0.0022     -0.0003      0.0097      0.0065
        82        -0.0053     -0.0048     -0.0003      0.0103      0.0069
        83        -0.0174     -0.0004     -0.0006      0.0184      0.0123
        84        -0.0023     -0.0035     -0.0002      0.0060      0.0040
        85        -0.0384     -0.0276     -0.0018      0.0678      0.0452
        86        -0.0002     -0.0012     -0.0002      0.0016      0.0011
        87        -0.0030     -0.0014     -0.0002      0.0046      0.0031
        88        -0.0019     -0.0006     -0.0000      0.0025      0.0017
        89        -0.0116     -0.0048     -0.0012      0.0176      0.0118
        90        -0.0031     -0.0002     -0.0005      0.0038      0.0025
        91        -0.0118     -0.0006     -0.0009      0.0132      0.0088
        92        -0.0027     -0.0018     -0.0001      0.0046      0.0030
        93        -0.0046     -0.0010     -0.0000      0.0056      0.0037
        94        -0.0105     -0.0009     -0.0008      0.0122      0.0081
        95        -0.0000     -0.0005     -0.0019      0.0024      0.0016
        96        -0.0002     -0.0001     -0.0004      0.0007      0.0005
        97        -0.0021     -0.0063     -0.0001      0.0084      0.0056
        98        -0.0186     -0.0000     -0.0000      0.0187      0.0124
        99        -0.0000     -0.0034     -0.0000      0.0034      0.0023
       100        -0.0151     -0.0001     -0.0003      0.0155      0.0103

 Excitation energies and oscillator strengths:
 
 Excited State   1:  6.223-A      2.6141 eV  474.29 nm  f=0.0013  <S**2>=9.432
    100A ->105A        0.23365
    101A ->105A        0.12190
    102A ->105A        0.14275
    104A ->105A        0.89800
    104A ->106A        0.10741
     97B ->100B       -0.20475
     98B ->100B       -0.16261
 This state for optimization and/or second-order correction.
 Total Energy, E(TD-HF/TD-DFT) =  -2309.83311611    
 Copying the excited state density for this state as the 1-particle RhoCI density.
 
 Excited State   2:  6.598-A      2.8833 eV  430.01 nm  f=0.0001  <S**2>=10.632
    102A ->105A        0.46276
    103A ->105A       -0.43541
    103A ->108A       -0.13835
    104A ->105A       -0.17055
    104A ->106A       -0.10225
     98B ->100B       -0.44775
     98B ->101B        0.11444
     99B ->100B        0.46324
     99B ->101B       -0.13218
 
 Excited State   3:  6.483-A      2.9602 eV  418.84 nm  f=0.0004  <S**2>=10.256
    100A ->105A       -0.41429
    101A ->105A       -0.12462
    102A ->105A       -0.14806
    103A ->105A       -0.26128
    104A ->105A        0.29581
    104A ->106A        0.33186
     97B ->100B        0.55570
     97B ->101B       -0.13334
     98B ->100B        0.21306
     99B ->100B        0.29391
 
 Excited State   4:  6.389-A      3.1023 eV  399.65 nm  f=0.0008  <S**2>=9.955
    102A ->106A       -0.36911
    103A ->106A       -0.27640
    104A ->105A       -0.14438
    104A ->106A        0.63068
     98B ->101B        0.39891
     98B ->102B        0.13085
     99B ->101B        0.25123
 
 Excited State   5:  6.357-A      3.1199 eV  397.40 nm  f=0.0021  <S**2>=9.853
    102A ->106A        0.33039
    103A ->106A        0.25045
    104A ->105A       -0.17082
    104A ->106A        0.66262
     97B ->100B       -0.22394
     98B ->100B       -0.15756
     98B ->101B       -0.34183
     98B ->102B       -0.10918
     99B ->101B       -0.21595
 
 Excited State   6:  6.605-A      3.2826 eV  377.71 nm  f=0.0001  <S**2>=10.657
     95A ->105A       -0.15122
    100A ->105A       -0.24924
    101A ->105A       -0.10336
    102A ->105A        0.36425
    103A ->105A        0.40462
     94B ->100B       -0.13622
     95B ->100B        0.10020
     97B ->100B        0.41568
     98B ->100B       -0.38765
     99B ->100B       -0.38238
 
 Excited State   7:  6.018-A      3.4537 eV  358.98 nm  f=0.0149  <S**2>=8.804
    100A ->105A        0.60711
    100A ->106A       -0.10797
    101A ->105A        0.38139
    102A ->105A        0.20742
    103A ->105A        0.20087
    104A ->105A       -0.11228
     97B ->100B        0.49426
     97B ->101B       -0.10932
     98B ->100B        0.20716
     99B ->100B        0.21318
 
 Excited State   8:  6.064-A      3.6744 eV  337.43 nm  f=0.0135  <S**2>=8.944
    100A ->105A       -0.33277
    101A ->105A        0.86355
    101A ->106A        0.19656
    103A ->105A       -0.16454
    104A ->108A       -0.11896
     98B ->100B       -0.10661
     99B ->100B       -0.14414
 
 Excited State   9:  6.014-A      3.8051 eV  325.84 nm  f=0.1856  <S**2>=8.792
    100A ->105A       -0.32720
    102A ->105A        0.15198
    103A ->105A        0.60732
     97B ->100B       -0.24893
     98B ->100B        0.15775
     99B ->100B        0.58506
     99B ->101B        0.10484
 
 Excited State  10:  6.506-A      3.9793 eV  311.57 nm  f=0.0029  <S**2>=10.333
     95A ->106A        0.11405
     95A ->107A       -0.13770
     96A ->107A        0.14422
     97A ->107A       -0.14079
     98A ->105A       -0.12443
     99A ->105A       -0.10275
     99A ->107A       -0.13488
    101A ->106A       -0.17683
    102A ->107A       -0.33107
    102A ->112A       -0.10972
    103A ->107A       -0.21726
    104A ->107A        0.38237
     93B ->101B        0.14242
     94B ->102B        0.10536
     95B ->100B        0.10696
     95B ->101B        0.11906
     95B ->102B       -0.21043
     97B ->102B        0.10040
     98B ->101B        0.19068
     98B ->102B       -0.33757
     98B ->106B        0.11674
     99B ->101B        0.11371
     99B ->102B       -0.19697
 
 Excited State  11:  6.103-A      4.0352 eV  307.26 nm  f=0.0245  <S**2>=9.061
    100A ->105A       -0.13623
    102A ->105A        0.50320
    103A ->105A       -0.10861
    104A ->107A        0.10002
     94B ->100B       -0.11022
     97B ->100B       -0.15191
     98B ->100B        0.59419
     98B ->101B        0.10994
     99B ->100B       -0.24689
     99B ->101B       -0.41113
 
 Excited State  12:  6.177-A      4.0485 eV  306.25 nm  f=0.0045  <S**2>=9.288
    101A ->105A       -0.15323
    101A ->106A        0.62585
    102A ->107A       -0.14799
    103A ->107A       -0.11343
    104A ->107A       -0.58419
     98B ->100B        0.10483
     98B ->102B       -0.17026
 
 Excited State  13:  6.495-A      4.0869 eV  303.37 nm  f=0.0110  <S**2>=10.298
     93A ->105A        0.11179
     94A ->105A        0.18608
     94A ->108A       -0.11216
     97A ->105A       -0.19237
     98A ->105A        0.38261
     98A ->108A       -0.14453
    102A ->105A        0.35109
    103A ->106A       -0.22509
    104A ->107A        0.23181
     93B ->100B       -0.26374
     93B ->101B       -0.16234
     94B ->100B        0.22446
     96B ->100B        0.27208
     97B ->101B       -0.10702
     99B ->101B        0.29567
 
 Excited State  14:  6.094-A      4.1312 eV  300.12 nm  f=0.0024  <S**2>=9.034
    100A ->105A        0.10833
    101A ->105A       -0.10807
    101A ->106A        0.69398
    102A ->105A       -0.10250
    104A ->107A        0.63885
 
 Excited State  15:  6.531-A      4.1484 eV  298.87 nm  f=0.0052  <S**2>=10.415
     94A ->105A       -0.12799
     96A ->105A        0.29836
     96A ->108A        0.10680
     99A ->105A        0.58945
     99A ->108A        0.12418
    103A ->105A        0.10019
    103A ->106A        0.13714
    104A ->108A        0.11888
     94B ->100B       -0.25742
     95B ->100B       -0.16279
     96B ->100B        0.40195
     96B ->101B       -0.15412
     98B ->101B        0.11784
     99B ->101B       -0.11473
 
 Excited State  16:  6.457-A      4.1809 eV  296.55 nm  f=0.0146  <S**2>=10.172
     94A ->105A        0.11862
     95A ->106A       -0.12736
     98A ->105A        0.15310
     99A ->105A       -0.15303
    102A ->105A       -0.19769
    102A ->106A       -0.11777
    103A ->105A        0.20764
    103A ->106A        0.21220
    103A ->108A       -0.10678
     93B ->100B       -0.16281
     93B ->101B       -0.11587
     94B ->100B        0.18484
     98B ->100B       -0.13490
     98B ->101B        0.52810
     99B ->101B       -0.51897
 
 Excited State  17:  6.437-A      4.2891 eV  289.07 nm  f=0.0126  <S**2>=10.107
     95A ->105A       -0.14547
     95A ->106A       -0.28642
     98A ->105A       -0.10951
     99A ->106A        0.11788
    100A ->106A        0.12597
    102A ->106A       -0.21907
    102A ->107A       -0.17576
    102A ->108A       -0.13485
    103A ->106A        0.32712
    103A ->107A       -0.14518
    104A ->108A       -0.15410
     93B ->101B       -0.23733
     94B ->100B       -0.18640
     94B ->101B       -0.21507
     96B ->100B       -0.15354
     96B ->101B       -0.10820
     97B ->101B       -0.29222
     98B ->101B       -0.25071
     98B ->102B       -0.17722
     98B ->103B        0.11306
     98B ->104B       -0.14348
     98B ->109B        0.10186
     99B ->101B        0.18914
     99B ->102B       -0.11501
 
 Excited State  18:  6.148-A      4.3081 eV  287.79 nm  f=0.0359  <S**2>=9.198
     99A ->105A       -0.15389
    101A ->106A        0.12048
    102A ->106A       -0.28455
    103A ->106A        0.58167
    104A ->108A        0.57244
     97B ->101B        0.13536
     99B ->100B       -0.10542
     99B ->101B        0.28548
 
 Excited State  19:  6.279-A      4.3161 eV  287.26 nm  f=0.0550  <S**2>=9.608
     95A ->106A       -0.11517
     96A ->106A       -0.14081
     97A ->106A        0.10052
     99A ->106A        0.19237
    102A ->106A        0.55864
    103A ->106A       -0.15165
    104A ->108A        0.46813
     93B ->101B       -0.13327
     94B ->100B       -0.10460
     94B ->101B       -0.10772
     95B ->101B       -0.15220
     96B ->100B       -0.14796
     96B ->101B       -0.10553
     97B ->101B        0.15442
     98B ->101B        0.25871
     98B ->102B       -0.13967
     99B ->101B        0.11755
     99B ->102B       -0.10509
 
 Excited State  20:  6.082-A      4.3460 eV  285.28 nm  f=0.1223  <S**2>=8.996
     98A ->105A       -0.10258
    102A ->106A       -0.26387
    103A ->106A       -0.42806
    104A ->108A        0.56926
     97B ->101B       -0.25159
     98B ->101B       -0.35726
     99B ->101B       -0.31421
 
 Excited State  21:  6.490-A      4.4185 eV  280.60 nm  f=0.0440  <S**2>=10.281
     95A ->106A       -0.15096
     96A ->105A        0.13310
     96A ->106A        0.19817
     97A ->106A       -0.17196
     98A ->105A       -0.14608
     99A ->105A       -0.12298
     99A ->106A       -0.24850
    100A ->106A        0.21522
    102A ->106A        0.35412
    102A ->107A        0.18768
    103A ->107A        0.13996
     94B ->100B       -0.17383
     95B ->100B        0.14091
     95B ->101B        0.39762
     96B ->101B        0.10749
     97B ->101B       -0.33227
     98B ->101B        0.14654
     98B ->102B        0.15480
     99B ->101B        0.11784
 
 Excited State  22:  6.329-A      4.5328 eV  273.53 nm  f=0.0290  <S**2>=9.765
     95A ->106A       -0.21373
     96A ->106A        0.11919
     99A ->106A       -0.12233
    102A ->106A       -0.13780
    103A ->106A       -0.13044
     93B ->101B       -0.13148
     94B ->100B       -0.13100
     94B ->101B       -0.16548
     95B ->100B        0.12750
     95B ->101B        0.22006
     97B ->100B        0.14072
     97B ->101B        0.74180
     98B ->101B       -0.11582
 
 Excited State  23:  6.187-A      4.6994 eV  263.83 nm  f=0.0219  <S**2>=9.321
     93A ->105A       -0.12563
     94A ->105A        0.13144
     96A ->105A       -0.20442
     97A ->105A       -0.24192
     97A ->106A       -0.11685
     98A ->105A       -0.15616
     99A ->105A        0.60842
    100A ->106A       -0.20776
    103A ->108A        0.14190
     94B ->100B        0.14662
     95B ->100B        0.24547
     95B ->101B        0.14836
     96B ->100B       -0.31972
     96B ->101B        0.13674
     99B ->102B       -0.12299
     99B ->103B       -0.14150
 
 Excited State  24:  6.461-A      4.7041 eV  263.57 nm  f=0.0037  <S**2>=10.187
     94A ->106A        0.16062
     95A ->106A        0.13088
     96A ->105A       -0.10885
     97A ->106A       -0.14166
     98A ->106A        0.36300
     99A ->105A        0.24381
    100A ->106A        0.43015
    103A ->108A       -0.22764
     93B ->101B       -0.19356
     94B ->101B        0.29589
     94B ->102B        0.10207
     96B ->100B       -0.14716
     96B ->101B        0.22420
     99B ->102B        0.27372
     99B ->103B        0.16289
     99B ->105B       -0.16182
 
 Excited State  25:  6.391-A      4.7396 eV  261.59 nm  f=0.0098  <S**2>=9.962
    100A ->105A        0.10081
    100A ->106A        0.73615
    103A ->107A       -0.10464
    103A ->108A        0.29227
     93B ->101B        0.10985
     98B ->102B        0.10149
     99B ->101B       -0.11602
     99B ->102B       -0.27761
     99B ->103B       -0.23852
     99B ->104B        0.14700
     99B ->105B        0.15919
 
 Excited State  26:  6.484-A      4.7831 eV  259.22 nm  f=0.0019  <S**2>=10.260
     93A ->106A        0.11960
     94A ->106A        0.19948
     97A ->105A        0.19680
     97A ->106A       -0.14727
     98A ->105A       -0.26095
     98A ->106A        0.36761
     99A ->105A       -0.17022
    100A ->106A       -0.22899
    102A ->106A       -0.10788
    103A ->108A        0.23116
     93B ->101B       -0.28375
     94B ->101B        0.25406
     95B ->100B       -0.14134
     96B ->101B        0.17420
     99B ->102B       -0.32207
     99B ->103B       -0.19425
     99B ->105B        0.13719
 
 Excited State  27:  6.568-A      4.8481 eV  255.74 nm  f=0.0035  <S**2>=10.536
     94A ->105A       -0.12292
     95A ->105A        0.38203
     95A ->106A       -0.15694
     97A ->105A        0.22459
     98A ->106A       -0.15452
     99A ->106A       -0.10254
    100A ->106A        0.12019
    102A ->105A        0.16829
    102A ->108A        0.19953
    102A ->112A        0.10756
    103A ->105A        0.12160
    103A ->106A       -0.10430
     93B ->100B        0.29671
     94B ->100B        0.23055
     94B ->101B       -0.16102
     95B ->100B       -0.26513
     95B ->101B        0.17897
     98B ->100B       -0.16080
     98B ->102B       -0.29817
     98B ->103B       -0.17391
     98B ->105B        0.16402
 
 Excited State  28:  6.118-A      4.8613 eV  255.04 nm  f=0.0003  <S**2>=9.108
     93A ->105A       -0.16541
     95A ->105A       -0.11690
     96A ->105A        0.20603
     97A ->105A        0.58910
     98A ->105A        0.55414
     99A ->105A        0.20084
    100A ->106A       -0.11583
    102A ->108A       -0.12900
     96B ->100B       -0.22334
     98B ->102B        0.11439
     98B ->103B        0.11505
 
 Excited State  29:  6.418-A      4.9151 eV  252.25 nm  f=0.0010  <S**2>=10.048
     83A ->105A       -0.10469
     94A ->105A       -0.14744
     95A ->105A        0.20073
     96A ->105A       -0.19921
     97A ->105A       -0.30970
    102A ->108A       -0.28845
    103A ->107A       -0.13505
     83B ->100B        0.10551
     93B ->100B        0.25120
     94B ->100B        0.14389
     95B ->100B       -0.28862
     98B ->102B        0.40801
     98B ->103B        0.29245
     98B ->104B       -0.19809
     98B ->105B       -0.17668
     99B ->102B       -0.15969
 
 Excited State  30:  6.136-A      4.9495 eV  250.50 nm  f=0.0197  <S**2>=9.164
     94A ->105A       -0.19905
     95A ->105A       -0.22303
     96A ->105A       -0.10413
     97A ->105A       -0.35370
     98A ->105A        0.36258
     99A ->106A       -0.34546
    102A ->107A       -0.22026
    102A ->108A        0.10468
    103A ->107A       -0.13841
     91B ->100B       -0.14577
     93B ->100B        0.10385
     94B ->100B       -0.26864
     95B ->100B       -0.15639
     95B ->101B       -0.10923
     96B ->100B       -0.22244
     98B ->103B       -0.17781
     98B ->104B        0.12361
     98B ->105B        0.10575
     99B ->102B        0.13260
     99B ->103B       -0.22043
 
 Excited State  31:  6.195-A      4.9819 eV  248.87 nm  f=0.0135  <S**2>=9.343
     94A ->105A       -0.15202
     96A ->105A       -0.18057
     97A ->105A       -0.12936
     98A ->105A        0.21710
     99A ->106A        0.19031
    102A ->107A        0.11523
    103A ->107A        0.16576
    103A ->114A        0.15952
    103A ->115A       -0.14510
     94B ->100B       -0.14119
     95B ->100B        0.14845
     98B ->103B       -0.25967
     99B ->102B       -0.39586
     99B ->103B        0.51125
     99B ->105B        0.16043
     99B ->106B       -0.15183
     99B ->113B       -0.16179
 
 Excited State  32:  6.098-A      5.0057 eV  247.69 nm  f=0.0080  <S**2>=9.045
     94A ->105A        0.12099
     98A ->105A       -0.12521
     99A ->106A       -0.11455
    101A ->107A        0.12498
    104A ->109A        0.81200
    104A ->110A       -0.29076
     91B ->100B       -0.14462
     92B ->100B        0.14398
     98B ->102B        0.11344
     99B ->103B        0.15891
 
 Excited State  33:  6.108-A      5.0114 eV  247.40 nm  f=0.0379  <S**2>=9.078
     94A ->105A        0.18298
     96A ->105A        0.18506
     96A ->106A        0.10320
     98A ->105A       -0.19136
     99A ->106A       -0.35806
    102A ->107A       -0.19291
    103A ->107A       -0.24541
    103A ->108A        0.12237
    104A ->109A       -0.27780
    104A ->110A        0.21088
     94B ->100B        0.15370
     95B ->101B       -0.11624
     96B ->100B       -0.21238
     98B ->102B        0.21898
     98B ->103B       -0.19362
     99B ->103B        0.43824
     99B ->104B        0.15114
     99B ->105B        0.11867
 
 Excited State  34:  6.310-A      5.0505 eV  245.49 nm  f=0.0020  <S**2>=9.704
     91A ->105A        0.10643
     94A ->105A       -0.10901
     99A ->106A       -0.11427
    101A ->107A       -0.29164
    101A ->108A       -0.17688
    104A ->109A        0.28846
    104A ->110A       -0.14948
    104A ->111A       -0.13034
     91B ->100B        0.54463
     92B ->100B       -0.44761
     92B ->101B       -0.17963
     97B ->101B        0.16959
 
 Excited State  35:  6.227-A      5.0701 eV  244.54 nm  f=0.0030  <S**2>=9.444
     96A ->105A       -0.16735
    102A ->114A        0.12483
    102A ->115A       -0.11545
    103A ->108A        0.23301
    103A ->114A       -0.19573
    103A ->115A        0.17917
    104A ->110A       -0.13458
    104A ->111A        0.12844
     94B ->100B       -0.10039
     96B ->100B        0.22933
     98B ->103B        0.14313
     98B ->104B       -0.16211
     99B ->102B        0.21846
     99B ->103B        0.40807
     99B ->104B        0.48354
     99B ->106B        0.14215
     99B ->110B        0.11576
     99B ->113B        0.17078
 
 Excited State  36:  6.102-A      5.0870 eV  243.73 nm  f=0.0010  <S**2>=9.057
    101A ->107A        0.87104
    104A ->110A       -0.17113
    104A ->111A        0.19216
     91B ->100B        0.23739
     92B ->100B       -0.14241
     98B ->103B       -0.11662
 
 Excited State  37:  6.153-A      5.0895 eV  243.61 nm  f=0.0087  <S**2>=9.214
     94A ->106A        0.10266
     96A ->105A        0.40810
     97A ->106A       -0.25017
     98A ->106A       -0.25190
     99A ->106A        0.53968
    102A ->107A       -0.11026
    103A ->107A       -0.12691
     92B ->101B       -0.11959
     93B ->100B        0.12333
     93B ->101B       -0.13454
     95B ->100B       -0.15208
     95B ->102B       -0.14704
     96B ->100B       -0.16975
     98B ->102B        0.11452
     98B ->103B       -0.23461
     99B ->102B        0.16909
 
 Excited State  38:  6.061-A      5.0909 eV  243.54 nm  f=0.0023  <S**2>=8.933
    101A ->107A       -0.21106
    104A ->109A        0.11866
    104A ->111A        0.94696
 
 Excited State  39:  6.073-A      5.1213 eV  242.09 nm  f=0.0047  <S**2>=8.969
     94A ->105A       -0.10707
     95A ->105A        0.10185
    101A ->107A        0.18747
    104A ->109A        0.33517
    104A ->110A        0.84713
     99B ->104B        0.11165
 
 Excited State  40:  6.136-A      5.1342 eV  241.49 nm  f=0.0090  <S**2>=9.161
     95A ->105A       -0.16936
     96A ->105A        0.11661
     98A ->106A        0.15406
     99A ->106A        0.11595
    102A ->108A        0.34896
    103A ->108A        0.25634
     96B ->100B       -0.11787
     98B ->103B        0.61981
     98B ->104B        0.28447
     99B ->102B        0.13947
     99B ->103B        0.14389
     99B ->104B       -0.24027
     99B ->105B        0.14471
 
 Excited State  41:  6.263-A      5.1575 eV  240.39 nm  f=0.0345  <S**2>=9.557
     93A ->107A       -0.11885
     96A ->105A       -0.17929
     96A ->107A        0.21134
     97A ->106A        0.16244
     97A ->107A       -0.13791
     98A ->106A        0.34144
     99A ->107A       -0.22870
    102A ->108A        0.11508
    103A ->108A        0.20507
     92B ->101B        0.16451
     93B ->102B       -0.10464
     94B ->101B       -0.21593
     95B ->102B       -0.23057
     96B ->100B        0.12111
     96B ->101B       -0.11724
     96B ->102B       -0.12546
     98B ->102B        0.17607
     98B ->103B       -0.32999
     98B ->104B       -0.23697
     99B ->102B        0.18357
     99B ->104B       -0.22387
 
 Excited State  42:  6.126-A      5.1664 eV  239.98 nm  f=0.0119  <S**2>=9.132
     93A ->105A        0.16042
     94A ->105A       -0.22753
     96A ->105A        0.46896
     97A ->105A       -0.30171
     97A ->106A        0.33649
     98A ->106A        0.19983
    102A ->107A        0.18399
    103A ->107A        0.14161
    104A ->110A       -0.14043
    104A ->111A        0.10424
     94B ->100B        0.15596
     96B ->100B       -0.34251
     98B ->102B       -0.19352
     98B ->104B       -0.16039
     99B ->104B        0.11935
 
 Excited State  43:  6.118-A      5.1935 eV  238.73 nm  f=0.0192  <S**2>=9.108
     95A ->105A        0.47133
     98A ->106A        0.16221
    102A ->107A       -0.24292
    102A ->108A        0.13440
    103A ->108A       -0.17505
    104A ->110A       -0.15660
     93B ->100B       -0.10518
     94B ->100B       -0.20796
     94B ->101B       -0.15073
     95B ->100B        0.32403
     96B ->101B       -0.18385
     98B ->102B        0.24749
     98B ->103B        0.10344
     98B ->104B        0.24974
     99B ->104B        0.34140
     99B ->105B       -0.12835
 
 Excited State  44:  6.218-A      5.2169 eV  237.66 nm  f=0.0128  <S**2>=9.417
     94A ->105A       -0.29350
     95A ->105A        0.20288
     96A ->106A       -0.13351
     96A ->107A       -0.10469
     97A ->106A       -0.26030
     98A ->106A        0.12202
    102A ->108A       -0.12999
    103A ->107A       -0.24707
    103A ->108A        0.21057
     91B ->100B       -0.21838
     92B ->101B       -0.15549
     93B ->101B        0.11917
     93B ->102B        0.10422
     95B ->100B        0.34256
     95B ->102B        0.12747
     96B ->101B       -0.16546
     96B ->102B        0.10669
     98B ->102B       -0.15074
     98B ->104B       -0.14385
     98B ->105B       -0.16220
     99B ->102B        0.26701
     99B ->104B       -0.16770
     99B ->105B        0.17509
 
 Excited State  45:  6.348-A      5.2424 eV  236.50 nm  f=0.0096  <S**2>=9.824
     93A ->106A       -0.11254
     96A ->105A        0.15362
     96A ->106A        0.19235
     96A ->107A       -0.16036
     97A ->106A       -0.11262
     97A ->107A        0.14307
     99A ->106A        0.25461
     99A ->107A        0.18909
    102A ->107A       -0.17551
    102A ->108A        0.24847
     91B ->100B        0.13026
     92B ->100B        0.19127
     92B ->101B        0.33698
     93B ->101B        0.15394
     93B ->102B        0.15248
     94B ->101B       -0.12064
     95B ->101B        0.12992
     95B ->102B        0.24836
     96B ->102B        0.11663
     97B ->102B        0.15354
     98B ->102B        0.17652
     98B ->104B       -0.22737
     99B ->102B       -0.11400
     99B ->105B       -0.21677
 
 Excited State  46:  6.230-A      5.2475 eV  236.27 nm  f=0.0090  <S**2>=9.452
     95A ->105A        0.11111
     96A ->106A        0.16976
     97A ->106A        0.18705
     98A ->106A       -0.12432
     99A ->106A        0.14510
    102A ->108A       -0.27475
    103A ->107A       -0.23815
    104A ->112A        0.14501
     91B ->100B        0.22884
     91B ->101B        0.15651
     92B ->100B        0.14771
     92B ->101B        0.31921
     93B ->100B        0.20016
     95B ->100B        0.26333
     95B ->101B       -0.10955
     96B ->100B        0.12130
     96B ->101B        0.11434
     97B ->102B       -0.10287
     98B ->102B       -0.12621
     98B ->104B        0.31223
     99B ->102B        0.21171
     99B ->105B        0.26339
 
 Excited State  47:  6.296-A      5.2889 eV  234.42 nm  f=0.0110  <S**2>=9.659
     95A ->105A       -0.14098
    100A ->108A        0.12901
    101A ->108A        0.46663
    102A ->108A        0.11040
     92B ->100B       -0.13999
     92B ->101B       -0.19098
     93B ->100B        0.28815
     94B ->100B        0.16100
     94B ->101B        0.12357
     95B ->100B        0.33315
     95B ->101B       -0.18947
     96B ->100B        0.21649
     97B ->102B       -0.28342
     97B ->103B       -0.12035
     97B ->104B        0.10114
     97B ->105B        0.11330
     98B ->102B        0.13642
     98B ->105B        0.19249
     99B ->102B       -0.13607
     99B ->104B       -0.15358
 
 Excited State  48:  6.215-A      5.3077 eV  233.59 nm  f=0.0073  <S**2>=9.405
     94A ->105A       -0.11231
     95A ->105A       -0.24768
    101A ->108A        0.34572
    102A ->114A       -0.11374
    102A ->115A        0.10574
    103A ->114A        0.18000
    103A ->115A       -0.16244
    104A ->112A        0.10504
     93B ->100B       -0.11123
     94B ->100B        0.19479
     94B ->101B       -0.11748
     95B ->100B       -0.11074
     95B ->101B        0.14741
     98B ->105B       -0.15680
     99B ->102B        0.11386
     99B ->103B       -0.23238
     99B ->104B        0.47239
     99B ->105B       -0.27124
     99B ->113B       -0.20566
 
 Excited State  49:  6.218-A      5.3192 eV  233.09 nm  f=0.0189  <S**2>=9.416
     93A ->105A        0.11857
     93A ->106A        0.11950
     96A ->106A       -0.14039
     98A ->106A       -0.22097
    101A ->108A        0.43439
    103A ->107A        0.21513
    104A ->112A       -0.21917
     92B ->101B        0.13628
     93B ->100B        0.12962
     94B ->101B        0.10667
     95B ->100B        0.11634
     97B ->102B        0.51230
     97B ->103B        0.21554
     97B ->104B       -0.16885
     97B ->105B       -0.20280
     98B ->104B       -0.10602
     99B ->105B        0.12136
 
 Excited State  50:  6.155-A      5.3259 eV  232.79 nm  f=0.0221  <S**2>=9.222
     94A ->105A        0.14935
     95A ->105A        0.29002
     96A ->106A        0.21293
     97A ->106A        0.16573
     99A ->106A        0.11533
    101A ->108A        0.44989
    103A ->107A        0.10917
    104A ->112A        0.12466
     92B ->100B       -0.23359
     92B ->101B       -0.20004
     93B ->100B       -0.21265
     93B ->101B        0.14660
     94B ->100B       -0.34369
     95B ->100B       -0.20475
     95B ->101B        0.14353
     96B ->100B       -0.12817
     98B ->104B       -0.11750
     99B ->102B        0.10677
     99B ->105B        0.28473
 
 Excited State  51:  6.254-A      5.3322 eV  232.52 nm  f=0.0059  <S**2>=9.530
     94A ->105A       -0.26245
     97A ->106A       -0.15638
    101A ->108A        0.28957
    102A ->107A        0.16295
    102A ->108A       -0.12261
    103A ->107A       -0.14803
    103A ->114A       -0.15338
    103A ->115A        0.13996
     91B ->100B        0.11261
     93B ->100B       -0.21468
     94B ->101B       -0.11512
     95B ->100B       -0.15133
     98B ->103B       -0.17768
     98B ->104B        0.53688
     98B ->105B       -0.18638
     98B ->113B       -0.10664
     99B ->102B       -0.16248
     99B ->103B        0.14131
     99B ->104B       -0.21296
     99B ->113B        0.17265
 
 Excited State  52:  6.242-A      5.3444 eV  231.99 nm  f=0.0071  <S**2>=9.490
     96A ->106A        0.23772
     97A ->106A        0.43722
     98A ->106A        0.14246
    102A ->107A        0.24747
    103A ->107A       -0.37613
    103A ->108A       -0.12298
    104A ->112A       -0.13763
     91B ->100B       -0.27084
     91B ->101B       -0.13722
     92B ->100B       -0.13657
     92B ->101B       -0.25432
     93B ->100B        0.16140
     97B ->102B        0.33858
     97B ->103B        0.10350
     98B ->104B        0.12309
 
 Excited State  53:  6.271-A      5.3683 eV  230.95 nm  f=0.0109  <S**2>=9.581
     96A ->106A        0.16934
     97A ->106A        0.20063
    102A ->107A       -0.42368
    102A ->108A       -0.21651
    103A ->107A        0.51207
    103A ->108A        0.24581
     91B ->100B       -0.14965
     92B ->101B       -0.10503
     93B ->100B        0.15680
     93B ->101B       -0.10105
     94B ->100B        0.15685
     98B ->103B       -0.10459
     98B ->104B        0.24703
     98B ->105B       -0.28122
 
 Excited State  54:  6.112-A      5.4020 eV  229.52 nm  f=0.0023  <S**2>=9.088
     93A ->105A        0.14235
    104A ->112A        0.84870
     91B ->100B       -0.15720
     92B ->101B       -0.11648
     94B ->101B        0.11728
     97B ->102B        0.24808
     98B ->105B        0.11386
 
 Excited State  55:  6.087-A      5.4193 eV  228.78 nm  f=0.0413  <S**2>=9.013
     94A ->105A        0.52080
     94A ->106A       -0.14927
     95A ->106A       -0.23135
     96A ->105A        0.11962
     96A ->106A       -0.26989
     97A ->106A       -0.25237
     98A ->106A        0.20231
     99A ->106A       -0.10588
    101A ->108A        0.10023
    102A ->107A        0.12229
    104A ->112A        0.15358
     93B ->100B        0.38442
     93B ->101B        0.10916
     94B ->100B       -0.11534
     98B ->102B       -0.12002
     98B ->104B        0.12318
     98B ->105B       -0.34451
 
 Excited State  56:  6.171-A      5.4741 eV  226.49 nm  f=0.0058  <S**2>=9.270
     93A ->105A        0.48708
     93A ->106A        0.19101
     94A ->106A        0.22510
     96A ->105A       -0.17926
     97A ->106A        0.14563
     98A ->106A       -0.18160
    102A ->108A        0.26200
     93B ->100B        0.15121
     94B ->101B        0.13213
     95B ->101B        0.30903
     96B ->100B       -0.12252
     96B ->101B       -0.11954
     97B ->103B       -0.17326
     98B ->102B        0.12081
     98B ->105B       -0.27248
     98B ->106B        0.19253
     99B ->106B        0.16511
 
 Excited State  57:  6.217-A      5.5142 eV  224.85 nm  f=0.0092  <S**2>=9.413
     93A ->106A        0.15324
     94A ->105A       -0.13913
     96A ->105A        0.10795
     96A ->106A       -0.11732
     98A ->106A       -0.12535
     92B ->100B       -0.10671
     92B ->101B       -0.10180
     94B ->101B       -0.42391
     95B ->101B       -0.20380
     96B ->100B        0.10494
     96B ->101B        0.70783
 
 Excited State  58:  6.114-A      5.5241 eV  224.44 nm  f=0.0211  <S**2>=9.094
     93A ->105A       -0.20113
     93A ->106A        0.21541
     94A ->106A        0.37839
     95A ->106A        0.20390
     96A ->106A        0.24284
     98A ->106A       -0.24591
    102A ->108A        0.16743
    103A ->108A        0.11658
     95B ->101B       -0.23570
     96B ->101B       -0.16011
     97B ->102B       -0.12607
     97B ->103B        0.20710
     98B ->102B       -0.14484
     98B ->105B       -0.36734
     98B ->106B       -0.24080
     99B ->105B       -0.17708
     99B ->106B       -0.15867
 
 Excited State  59:  6.214-A      5.5436 eV  223.65 nm  f=0.0124  <S**2>=9.402
     93A ->105A        0.61645
     93A ->106A       -0.13423
     95A ->106A       -0.20381
     96A ->105A       -0.12996
     96A ->106A        0.32896
     97A ->106A       -0.11577
     98A ->106A        0.11790
     99A ->106A        0.10220
    102A ->108A       -0.14388
    103A ->108A        0.13560
     93B ->101B        0.24252
     95B ->101B       -0.20934
     97B ->103B        0.10973
     98B ->106B       -0.11515
     99B ->105B       -0.26377
     99B ->106B       -0.12383
 
 Excited State  60:  6.100-A      5.5677 eV  222.68 nm  f=0.0445  <S**2>=9.053
     93A ->105A        0.19577
     94A ->105A       -0.10867
     94A ->106A       -0.11598
     95A ->105A       -0.11427
    102A ->108A        0.24913
    103A ->108A       -0.44586
     91B ->101B       -0.23362
     92B ->100B       -0.12188
     94B ->100B        0.14824
     94B ->101B       -0.11442
     97B ->102B       -0.18227
     97B ->103B        0.14471
     98B ->105B       -0.31938
     99B ->104B        0.12336
     99B ->105B        0.48151
 
 Excited State  61:  6.255-A      5.5894 eV  221.82 nm  f=0.0120  <S**2>=9.531
     94A ->105A       -0.11998
     94A ->106A       -0.12347
     95A ->106A       -0.10440
    100A ->107A       -0.18585
    100A ->108A        0.27035
    103A ->108A       -0.11316
     91B ->101B        0.57785
     92B ->100B        0.29887
     92B ->101B       -0.34131
     94B ->101B        0.15473
     96B ->101B        0.11306
     97B ->102B        0.12915
     97B ->103B        0.21729
     98B ->105B       -0.21674
 
 Excited State  62:  6.183-A      5.6233 eV  220.48 nm  f=0.0035  <S**2>=9.309
     96A ->106A       -0.12110
    100A ->107A        0.23987
    100A ->108A       -0.44583
    101A ->108A        0.10882
     91B ->101B        0.18418
     92B ->101B       -0.13260
     95B ->101B        0.12871
     97B ->102B       -0.33560
     97B ->103B        0.59418
     98B ->106B        0.18320
     99B ->106B        0.11215
 
 Excited State  63:  6.213-A      5.6306 eV  220.20 nm  f=0.0090  <S**2>=9.402
     96A ->106A       -0.12387
    100A ->107A       -0.34100
    100A ->108A        0.50726
    102A ->108A       -0.12143
     91B ->101B       -0.20160
     92B ->100B       -0.19140
     92B ->101B        0.21180
     95B ->101B        0.11801
     97B ->103B        0.53771
     98B ->105B        0.17807
 
 Excited State  64:  6.396-A      5.6666 eV  218.80 nm  f=0.0252  <S**2>=9.977
     83A ->105A       -0.14277
     84A ->105A       -0.12758
     95A ->106A       -0.27440
     95A ->107A       -0.24939
     96A ->106A        0.30018
     97A ->106A       -0.15576
    100A ->107A        0.18948
    100A ->108A        0.10816
    102A ->107A        0.22971
    102A ->108A        0.17796
    102A ->112A       -0.22126
    103A ->107A        0.10889
    103A ->112A       -0.19243
    104A ->113A        0.18553
     83B ->100B        0.14540
     84B ->100B        0.13119
     93B ->100B       -0.10548
     93B ->101B       -0.14205
     94B ->102B        0.14850
     95B ->101B       -0.19849
     97B ->103B        0.12486
     97B ->104B        0.11585
     98B ->105B        0.11581
     98B ->109B       -0.11992
     99B ->105B        0.17251
     99B ->106B        0.19811
 
 Excited State  65:  6.306-A      5.6734 eV  218.53 nm  f=0.0030  <S**2>=9.693
    104A ->113A       -0.12875
     90B ->100B       -0.20414
     91B ->100B        0.43176
     91B ->101B       -0.40233
     92B ->100B        0.55649
     92B ->101B       -0.35295
     97B ->103B        0.12059
 
 Excited State  66:  6.079-A      5.6815 eV  218.23 nm  f=0.0039  <S**2>=8.987
    104A ->113A        0.95598
 
 Excited State  67:  6.196-A      5.7369 eV  216.12 nm  f=0.0013  <S**2>=9.348
     92B ->101B        0.10837
     93B ->101B        0.12443
     94B ->101B        0.12684
     97B ->102B        0.21864
     97B ->104B        0.82649
     97B ->105B        0.12593
     97B ->106B        0.10675
     98B ->105B       -0.10023
     99B ->106B       -0.11364
 
 Excited State  68:  6.109-A      5.7389 eV  216.04 nm  f=0.0298  <S**2>=9.080
     93A ->105A        0.17301
     93A ->106A        0.12911
     94A ->105A        0.15198
     95A ->105A       -0.10330
     95A ->106A        0.53273
     96A ->106A        0.12256
     97A ->106A       -0.11207
     98A ->106A        0.10823
    102A ->112A        0.12701
    103A ->112A        0.11852
     91B ->101B        0.27705
     93B ->100B        0.16431
     93B ->101B       -0.12354
     94B ->101B       -0.33717
     96B ->101B       -0.14882
     97B ->102B        0.17743
     97B ->104B        0.17332
     98B ->105B        0.19260
     98B ->106B       -0.13704
     98B ->107B        0.10413
     99B ->106B       -0.16814
 
 Excited State  69:  6.215-A      5.7870 eV  214.25 nm  f=0.0112  <S**2>=9.407
     83A ->105A        0.14089
     84A ->105A        0.11797
     91A ->105A        0.14879
     92A ->105A       -0.23871
     92A ->106A       -0.14603
     93A ->106A        0.28703
     94A ->106A       -0.33682
     96A ->106A        0.25034
     97A ->106A       -0.12510
    100A ->108A        0.25016
    102A ->107A        0.13268
     83B ->100B       -0.13038
     84B ->100B       -0.11688
     93B ->101B       -0.10547
     96B ->101B       -0.10996
     97B ->104B       -0.16501
     98B ->106B        0.41040
     98B ->107B       -0.12669
     99B ->105B       -0.10010
     99B ->106B        0.10949
     99B ->107B       -0.10101
 
 Excited State  70:  6.252-A      5.8011 eV  213.73 nm  f=0.0023  <S**2>=9.520
     95A ->106A        0.10818
    102A ->112A        0.10681
     94B ->102B       -0.10252
     97B ->104B        0.12590
     98B ->106B       -0.34093
     99B ->102B       -0.12480
     99B ->106B        0.80085
     99B ->107B        0.10330
     99B ->113B       -0.14172
 
 Excited State  71:  6.149-A      5.8502 eV  211.93 nm  f=0.0033  <S**2>=9.203
     91A ->105A        0.62283
     91A ->106A        0.10773
     92A ->105A       -0.25508
     93A ->106A       -0.15240
     94A ->106A        0.11841
     96A ->106A       -0.10297
    101A ->108A        0.14312
    101A ->109A       -0.53211
    101A ->110A        0.19805
    104A ->114A       -0.12335
     91B ->101B       -0.15930
 
 Excited State  72:  6.184-A      5.8642 eV  211.43 nm  f=0.0051  <S**2>=9.309
     83A ->105A        0.13089
     84A ->105A        0.11861
     91A ->105A        0.19582
     92A ->105A        0.15105
     92A ->106A        0.14122
     93A ->106A       -0.35903
     94A ->106A        0.41058
     98A ->108A       -0.10593
    100A ->107A        0.18244
    100A ->108A        0.22430
    101A ->109A        0.32086
    102A ->107A        0.12884
    102A ->108A       -0.10005
    104A ->114A       -0.10699
     83B ->100B       -0.11983
     84B ->100B       -0.10990
     94B ->101B       -0.14580
     95B ->101B       -0.15035
     98B ->106B        0.20385
     99B ->106B        0.20129
     99B ->107B        0.15114
 
 Excited State  73:  6.117-A      5.8743 eV  211.06 nm  f=0.0076  <S**2>=9.103
     91A ->105A        0.41403
     92A ->105A       -0.35985
     92A ->106A       -0.11222
    101A ->109A        0.63456
    101A ->110A       -0.31022
     91B ->101B       -0.13252
     98B ->106B       -0.15455
 
 Excited State  74:  6.278-A      5.8909 eV  210.47 nm  f=0.0010  <S**2>=9.604
     91A ->105A       -0.12015
     92A ->105A       -0.17152
     93A ->106A       -0.13800
     96A ->106A       -0.13025
    100A ->107A        0.46229
    100A ->108A        0.24417
    101A ->109A       -0.12054
    104A ->114A        0.35550
    104A ->115A       -0.22227
     97B ->102B        0.10217
     97B ->104B       -0.16099
     97B ->105B        0.45348
     98B ->106B       -0.27311
 
 Excited State  75:  6.176-A      5.9045 eV  209.98 nm  f=0.0169  <S**2>=9.286
     92A ->105A       -0.13741
     93A ->106A        0.10044
     94A ->106A        0.17017
     99A ->107A        0.11064
    100A ->107A       -0.32788
    100A ->108A       -0.19977
    104A ->114A        0.32734
    104A ->115A       -0.20686
     93B ->101B        0.16343
     97B ->105B        0.27499
     98B ->106B        0.29146
     98B ->107B        0.11295
     99B ->107B        0.55104
 
 Excited State  76:  6.138-A      5.9150 eV  209.61 nm  f=0.0003  <S**2>=9.167
     92A ->105A        0.13248
     93A ->106A        0.19295
     94A ->106A       -0.12788
    100A ->107A        0.13277
    104A ->114A       -0.53788
    104A ->115A        0.32829
     97B ->102B        0.10007
     97B ->104B       -0.16254
     97B ->105B        0.55148
     99B ->107B        0.27488
 
 Excited State  77:  6.178-A      5.9279 eV  209.15 nm  f=0.0099  <S**2>=9.293
     91A ->105A       -0.14962
     92A ->105A       -0.13638
     96A ->106A       -0.11658
     97A ->107A        0.10906
    100A ->107A        0.38121
    100A ->108A        0.23363
     95B ->101B        0.10028
     97B ->102B       -0.11289
     97B ->105B       -0.42664
     99B ->107B        0.60052
 
 Excited State  78:  6.041-A      5.9530 eV  208.27 nm  f=0.0011  <S**2>=8.874
    100A ->111A       -0.12875
    101A ->111A        0.97217
 
 Excited State  79:  6.342-A      5.9583 eV  208.09 nm  f=0.0038  <S**2>=9.804
     83A ->105A       -0.11680
     84A ->105A       -0.11009
     95A ->107A        0.11738
    100A ->107A        0.24452
    102A ->112A        0.16369
    103A ->112A        0.14082
     83B ->100B        0.12110
     84B ->100B        0.11495
     93B ->101B        0.17585
     93B ->102B       -0.14168
     98B ->106B        0.37768
     98B ->107B        0.58530
     98B ->109B        0.15449
     99B ->106B        0.10321
     99B ->107B       -0.24622
     99B ->109B        0.11857
 
 Excited State  80:  6.223-A      5.9757 eV  207.48 nm  f=0.0009  <S**2>=9.431
     91A ->105A        0.32927
     92A ->105A        0.53019
     92A ->106A        0.22714
     93A ->106A        0.13447
     94A ->106A       -0.21283
     96A ->106A        0.11762
    100A ->107A        0.15205
    101A ->109A       -0.14378
    101A ->110A       -0.36433
    104A ->114A        0.31499
    104A ->115A       -0.18148
 
 Excited State  81:  6.087-A      5.9834 eV  207.21 nm  f=0.0065  <S**2>=9.012
     91A ->105A        0.20030
     92A ->105A        0.23502
     93A ->106A        0.22522
     99A ->107A        0.15533
    101A ->109A        0.31399
    101A ->110A        0.76926
    104A ->114A        0.15440
 
 Excited State  82:  6.288-A      5.9966 eV  206.76 nm  f=0.0069  <S**2>=9.634
     83A ->105A        0.14577
     84A ->105A        0.14224
     93A ->106A        0.27996
     95A ->106A       -0.15242
     98A ->108A       -0.10425
    101A ->110A       -0.16229
    102A ->112A       -0.15892
    103A ->109A        0.13578
     83B ->100B       -0.15776
     84B ->100B       -0.15119
     93B ->101B        0.16232
     93B ->102B        0.13224
     94B ->102B        0.24890
     95B ->101B        0.10281
     95B ->102B       -0.16651
     98B ->106B       -0.21454
     98B ->107B        0.54812
 
 Excited State  83:  6.227-A      6.0227 eV  205.86 nm  f=0.0122  <S**2>=9.443
     93A ->106A        0.10639
     97A ->107A       -0.29383
     98A ->107A       -0.18877
     99A ->107A        0.60326
     99A ->108A       -0.30160
    100A ->107A        0.12281
    101A ->109A       -0.12680
    101A ->110A       -0.20168
    103A ->110A        0.10569
    104A ->114A       -0.10316
     94B ->102B        0.10528
     96B ->102B       -0.18254
     96B ->103B       -0.10372
     98B ->107B       -0.15569
 
 Excited State  84:  6.318-A      6.0345 eV  205.46 nm  f=0.0040  <S**2>=9.728
    102A ->109A       -0.16230
    103A ->109A        0.77564
    103A ->110A        0.40681
     96B ->102B        0.11235
     98B ->107B       -0.23140
 
 Excited State  85:  6.182-A      6.0530 eV  204.83 nm  f=0.0451  <S**2>=9.304
     93A ->106A        0.28764
     94A ->106A        0.24315
     97A ->107A        0.14909
     98A ->107A        0.13580
    102A ->108A       -0.11969
    102A ->109A        0.15615
    103A ->108A       -0.10365
    103A ->109A       -0.32426
     93B ->101B        0.38346
     93B ->102B       -0.16824
     94B ->102B        0.22858
     95B ->102B       -0.12678
     96B ->102B        0.18789
     98B ->107B       -0.35714
     98B ->109B        0.11780
     99B ->107B       -0.20852
 
 Excited State  86:  6.472-A      6.0850 eV  203.75 nm  f=0.0011  <S**2>=10.221
     86A ->109A        0.12267
     88A ->111A        0.25606
     89A ->111A       -0.11383
     90A ->109A        0.16655
     90A ->110A       -0.11013
     90A ->113A       -0.11889
     97A ->107A        0.18200
     97A ->111A        0.13805
     98A ->107A        0.21042
     98A ->108A       -0.11945
     99A ->107A       -0.16003
     99A ->108A       -0.16090
    102A ->109A        0.14609
    103A ->110A        0.21674
     86B ->104B       -0.11454
     86B ->105B        0.12673
     87B ->103B        0.22662
     87B ->104B        0.12112
     87B ->110B       -0.18184
     89B ->104B        0.11795
     89B ->105B       -0.10627
     92B ->102B       -0.13894
     96B ->102B       -0.20007
     96B ->103B       -0.17759
 
 Excited State  87:  6.476-A      6.0905 eV  203.57 nm  f=0.0031  <S**2>=10.236
     86A ->109A       -0.10367
     88A ->111A       -0.21603
     90A ->109A       -0.14022
     92A ->106A        0.10485
     94A ->105A       -0.11339
     97A ->108A        0.12735
     97A ->111A       -0.11405
     98A ->107A        0.21334
     98A ->108A       -0.21133
     99A ->108A       -0.15377
    103A ->109A       -0.13942
    103A ->110A        0.38454
     86B ->104B        0.10438
     86B ->105B       -0.10117
     87B ->103B       -0.18982
     87B ->104B       -0.10452
     87B ->110B        0.15265
     96B ->102B       -0.19498
     96B ->105B        0.12311
 
 Excited State  88:  6.384-A      6.0996 eV  203.27 nm  f=0.0017  <S**2>=9.939
     96A ->107A       -0.14500
     97A ->107A       -0.22299
     98A ->107A       -0.10343
     98A ->108A       -0.15822
     99A ->108A        0.41858
    102A ->109A        0.14781
    103A ->109A       -0.20753
    103A ->110A        0.47130
     90B ->100B       -0.12733
     91B ->102B        0.10289
     92B ->102B        0.22821
     94B ->102B       -0.16788
     94B ->103B       -0.11320
     95B ->102B       -0.14305
     96B ->102B        0.16341
 
 Excited State  89:  6.384-A      6.1066 eV  203.03 nm  f=0.0118  <S**2>=9.938
     93A ->106A       -0.11294
     94A ->108A        0.12730
     97A ->108A       -0.10163
     98A ->107A       -0.19708
     98A ->108A        0.26491
     99A ->108A       -0.17434
    102A ->110A       -0.16563
    103A ->109A       -0.33853
    103A ->110A        0.56144
     92B ->102B       -0.10427
     93B ->100B       -0.10001
     93B ->101B       -0.12884
     93B ->103B       -0.11098
     93B ->104B        0.10442
     93B ->105B        0.12121
     94B ->102B        0.18123
     95B ->102B        0.10375
     95B ->103B        0.10301
 
 Excited State  90:  6.179-A      6.1361 eV  202.06 nm  f=0.0025  <S**2>=9.297
     98A ->107A       -0.11037
    102A ->109A        0.48707
    102A ->110A        0.39733
    103A ->109A        0.13199
    103A ->111A        0.11478
    104A ->114A        0.35114
    104A ->115A        0.60744
 
 Excited State  91:  6.268-A      6.1432 eV  201.82 nm  f=0.0088  <S**2>=9.571
     87A ->105A       -0.11349
     92A ->106A       -0.39708
     99A ->107A        0.27505
     99A ->108A        0.18964
    104A ->114A        0.14900
     88B ->100B       -0.20415
     90B ->100B        0.51413
     90B ->101B       -0.11184
     91B ->101B       -0.15439
     91B ->102B       -0.18674
     92B ->101B       -0.11985
     92B ->102B       -0.25317
     94B ->102B       -0.13030
     96B ->102B       -0.12923
     97B ->106B        0.10748
     98B ->109B       -0.10391
 
 Excited State  92:  6.186-A      6.1460 eV  201.73 nm  f=0.0030  <S**2>=9.317
     92A ->106A        0.11901
     98A ->107A        0.10485
    102A ->109A       -0.49033
    102A ->110A       -0.42979
    103A ->109A       -0.13567
    103A ->111A       -0.13816
    104A ->114A        0.33409
    104A ->115A        0.56746
 
 Excited State  93:  6.472-A      6.1597 eV  201.28 nm  f=0.0037  <S**2>=10.221
     91A ->106A       -0.17303
     92A ->106A        0.15138
     93A ->106A        0.13369
     95A ->107A        0.26013
     95A ->108A        0.13012
     98A ->107A        0.33998
     98A ->108A        0.22240
    100A ->107A        0.11593
    102A ->109A        0.20885
    102A ->112A       -0.22858
    103A ->112A       -0.18098
     92B ->102B        0.14178
     93B ->102B       -0.12638
     94B ->102B       -0.25191
     94B ->103B        0.19383
     94B ->104B       -0.14381
     94B ->105B       -0.12305
     95B ->103B       -0.11664
     96B ->103B        0.10510
     98B ->109B       -0.23769
     99B ->109B       -0.15961
 
 Excited State  94:  6.299-A      6.1855 eV  200.44 nm  f=0.0082  <S**2>=9.669
     91A ->106A        0.16182
     92A ->106A       -0.18780
     99A ->107A       -0.24158
     99A ->108A       -0.20031
    103A ->111A        0.12345
     88B ->100B       -0.15700
     90B ->100B        0.37940
     91B ->102B        0.13380
     91B ->103B       -0.10759
     92B ->100B        0.10033
     92B ->102B        0.60142
     92B ->103B       -0.18995
     95B ->102B        0.12028
     96B ->103B       -0.15606
 
 Excited State  95:  6.279-A      6.1905 eV  200.28 nm  f=0.0015  <S**2>=9.606
     91A ->106A       -0.29697
     92A ->105A       -0.31524
     92A ->106A        0.51627
     99A ->108A        0.12424
    102A ->109A       -0.16780
    102A ->111A       -0.15983
    103A ->111A        0.45115
    104A ->115A       -0.10033
     88B ->100B       -0.11964
     90B ->100B        0.31549
 
 Excited State  96:  6.310-A      6.1925 eV  200.22 nm  f=0.0004  <S**2>=9.704
     91A ->106A        0.16251
     92A ->105A        0.19390
     92A ->106A       -0.27916
    102A ->109A       -0.20690
    102A ->111A       -0.23223
    103A ->110A        0.12628
    103A ->111A        0.76742
     88B ->100B        0.10002
     90B ->100B       -0.25651
 
 Excited State  97:  6.332-A      6.2194 eV  199.35 nm  f=0.0056  <S**2>=9.774
     98A ->107A        0.13528
    102A ->109A       -0.52316
    102A ->110A        0.75000
    103A ->109A       -0.14947
    103A ->110A        0.12910
    103A ->111A       -0.17073
 
 Excited State  98:  6.185-A      6.2464 eV  198.49 nm  f=0.0124  <S**2>=9.315
     91A ->105A       -0.11328
     91A ->106A        0.51950
     92A ->105A       -0.16365
     92A ->106A        0.28184
     95A ->107A        0.19081
     97A ->107A        0.19097
     98A ->107A       -0.35289
     99A ->108A        0.24206
    101A ->112A        0.35968
     94B ->103B        0.12508
     96B ->102B       -0.19556
     96B ->103B       -0.14228
 
 Excited State  99:  6.144-A      6.2586 eV  198.10 nm  f=0.0023  <S**2>=9.188
     91A ->106A        0.26793
     95A ->107A       -0.16686
     97A ->107A       -0.39019
     98A ->107A        0.58296
     98A ->108A        0.11455
     99A ->108A        0.27923
    101A ->112A        0.15627
     92B ->102B       -0.11021
     94B ->102B        0.17044
     95B ->103B        0.19645
     96B ->102B       -0.12524
     96B ->103B       -0.16950
     97B ->106B       -0.14557
 
 Excited State 100:  6.127-A      6.2704 eV  197.73 nm  f=0.0103  <S**2>=9.134
     91A ->106A        0.31192
     92A ->106A        0.13592
     95A ->107A       -0.11473
     98A ->107A        0.19620
     99A ->108A       -0.28327
    101A ->112A        0.20599
     90B ->100B        0.10829
     93B ->102B        0.10500
     94B ->102B       -0.15470
     94B ->103B       -0.23957
     95B ->102B       -0.11885
     95B ->103B       -0.19857
     96B ->102B        0.12976
     96B ->103B        0.61993
     96B ->104B        0.13079
     97B ->106B       -0.14022
 SavETr:  write IOETrn=   770 NScale= 10 NData=  16 NLR=1 NState=  100 LETran=    1810.

 **********************************************************************

            Population analysis using the SCF Density.

 **********************************************************************

 Orbital symmetries:
 Alpha Orbitals:
       Occupied  (A) (A) (A) (A) (A) (A) (A) (A) (A) (A) (A) (A)
                 (A) (A) (A) (A) (A) (A) (A) (A) (A) (A) (A) (A)
                 (A) (A) (A) (A) (A) (A) (A) (A) (A) (A) (A) (A)
                 (A) (A) (A) (A) (A) (A) (A) (A) (A) (A) (A) (A)
                 (A) (A) (A) (A) (A) (A) (A) (A) (A) (A) (A) (A)
                 (A) (A) (A) (A) (A) (A) (A) (A) (A) (A) (A) (A)
                 (A) (A) (A) (A) (A) (A) (A) (A) (A) (A) (A) (A)
                 (A) (A) (A) (A) (A) (A) (A) (A) (A) (A) (A) (A)
                 (A) (A) (A) (A) (A) (A) (A) (A)
       Virtual   (A) (A) (A) (A) (A) (A) (A) (A) (A) (A) (A) (A)
                 (A) (A) (A) (A) (A) (A) (A) (A) (A) (A) (A) (A)
                 (A) (A) (A) (A) (A) (A) (A) (A) (A) (A) (A) (A)
                 (A) (A) (A) (A) (A) (A) (A) (A) (A) (A) (A) (A)
                 (A) (A) (A) (A) (A) (A) (A) (A) (A) (A) (A) (A)
                 (A) (A) (A) (A) (A) (A) (A) (A) (A) (A) (A) (A)
                 (A) (A) (A) (A) (A) (A) (A) (A) (A) (A) (A) (A)
                 (A) (A) (A) (A) (A) (A) (A) (A) (A) (A) (A) (A)
                 (A) (A) (A) (A) (A) (A) (A) (A) (A) (A) (A) (A)
                 (A) (A) (A) (A) (A) (A) (A) (A) (A) (A) (A) (A)
                 (A) (A) (A) (A) (A) (A) (A) (A) (A) (A) (A) (A)
                 (A) (A) (A) (A) (A) (A) (A) (A) (A) (A) (A) (A)
                 (A) (A) (A) (A) (A) (A) (A) (A) (A) (A) (A) (A)
                 (A) (A) (A) (A) (A) (A) (A) (A) (A) (A) (A) (A)
                 (A) (A) (A) (A) (A) (A) (A) (A) (A) (A) (A) (A)
                 (A) (A) (A) (A) (A) (A) (A) (A) (A) (A) (A) (A)
                 (A) (A) (A) (A) (A) (A) (A) (A) (A) (A) (A) (A)
                 (A) (A) (A) (A) (A) (A) (A) (A) (A) (A) (A) (A)
                 (A) (A) (A) (A) (A) (A) (A) (A) (A) (A) (A) (A)
                 (A) (A) (A) (A) (A) (A) (A) (A) (A) (A) (A) (A)
                 (A) (A) (A) (A) (A) (A) (A) (A) (A) (A) (A) (A)
                 (A) (A) (A) (A) (A) (A) (A) (A) (A) (A) (A) (A)
                 (A) (A) (A) (A) (A) (A) (A) (A) (A) (A) (A) (A)
                 (A) (A) (A) (A) (A) (A) (A) (A) (A) (A) (A) (A)
                 (A) (A) (A) (A) (A) (A) (A) (A) (A) (A) (A) (A)
                 (A) (A) (A) (A) (A) (A) (A) (A) (A) (A) (A) (A)
                 (A) (A) (A) (A) (A) (A) (A) (A) (A) (A) (A) (A)
                 (A) (A) (A) (A) (A) (A) (A) (A) (A) (A) (A) (A)
                 (A) (A) (A) (A) (A) (A) (A) (A) (A) (A) (A) (A)
                 (A) (A) (A) (A) (A) (A) (A) (A) (A) (A) (A) (A)
                 (A) (A) (A) (A) (A) (A) (A) (A) (A) (A) (A) (A)
                 (A) (A) (A) (A) (A) (A) (A) (A) (A) (A) (A) (A)
                 (A) (A) (A) (A) (A) (A) (A) (A) (A) (A) (A) (A)
                 (A) (A) (A) (A) (A) (A) (A) (A) (A) (A) (A) (A)
                 (A) (A) (A) (A) (A) (A) (A) (A) (A) (A) (A) (A)
                 (A) (A) (A) (A) (A) (A) (A) (A) (A) (A) (A) (A)
                 (A) (A) (A) (A) (A) (A) (A) (A) (A) (A) (A) (A)
                 (A) (A) (A) (A) (A) (A) (A) (A) (A) (A) (A) (A)
                 (A) (A) (A) (A) (A) (A) (A) (A) (A) (A) (A) (A)
                 (A) (A) (A) (A) (A) (A) (A) (A) (A) (A) (A) (A)
                 (A) (A) (A) (A) (A) (A) (A) (A) (A) (A) (A) (A)
                 (A) (A) (A) (A) (A) (A) (A) (A) (A) (A) (A) (A)
                 (A) (A) (A) (A) (A) (A) (A) (A) (A) (A) (A) (A)
                 (A) (A) (A) (A) (A) (A) (A) (A) (A) (A) (A) (A)
                 (A) (A) (A) (A) (A) (A) (A) (A) (A) (A) (A) (A)
                 (A) (A) (A) (A) (A) (A) (A) (A) (A) (A) (A) (A)
                 (A) (A) (A) (A) (A) (A) (A) (A) (A) (A) (A) (A)
                 (A) (A) (A) (A) (A) (A) (A) (A) (A) (A) (A) (A)
                 (A) (A) (A) (A) (A) (A) (A) (A) (A) (A) (A) (A)
                 (A) (A) (A) (A) (A) (A) (A) (A) (A) (A) (A) (A)
                 (A) (A) (A) (A) (A) (A) (A) (A) (A) (A) (A) (A)
                 (A) (A) (A) (A) (A) (A) (A) (A) (A) (A) (A) (A)
                 (A) (A) (A) (A) (A) (A) (A) (A) (A) (A) (A) (A)
                 (A) (A) (A) (A) (A) (A) (A) (A) (A) (A) (A) (A)
                 (A) (A) (A) (A) (A) (A) (A) (A) (A) (A) (A) (A)
                 (A) (A) (A) (A) (A) (A) (A) (A) (A) (A) (A) (A)
                 (A) (A) (A) (A) (A) (A) (A) (A) (A) (A) (A) (A)
                 (A) (A) (A) (A) (A) (A) (A) (A) (A) (A) (A) (A)
                 (A) (A) (A) (A) (A) (A) (A) (A) (A) (A) (A) (A)
                 (A) (A) (A) (A) (A) (A) (A) (A) (A) (A) (A) (A)
                 (A) (A) (A) (A) (A) (A) (A) (A) (A) (A) (A) (A)
                 (A) (A) (A) (A) (A) (A) (A) (A) (A) (A) (A) (A)
                 (A) (A) (A)
 Beta  Orbitals:
       Occupied  (A) (A) (A) (A) (A) (A) (A) (A) (A) (A) (A) (A)
                 (A) (A) (A) (A) (A) (A) (A) (A) (A) (A) (A) (A)
                 (A) (A) (A) (A) (A) (A) (A) (A) (A) (A) (A) (A)
                 (A) (A) (A) (A) (A) (A) (A) (A) (A) (A) (A) (A)
                 (A) (A) (A) (A) (A) (A) (A) (A) (A) (A) (A) (A)
                 (A) (A) (A) (A) (A) (A) (A) (A) (A) (A) (A) (A)
                 (A) (A) (A) (A) (A) (A) (A) (A) (A) (A) (A) (A)
                 (A) (A) (A) (A) (A) (A) (A) (A) (A) (A) (A) (A)
                 (A) (A) (A)
       Virtual   (A) (A) (A) (A) (A) (A) (A) (A) (A) (A) (A) (A)
                 (A) (A) (A) (A) (A) (A) (A) (A) (A) (A) (A) (A)
                 (A) (A) (A) (A) (A) (A) (A) (A) (A) (A) (A) (A)
                 (A) (A) (A) (A) (A) (A) (A) (A) (A) (A) (A) (A)
                 (A) (A) (A) (A) (A) (A) (A) (A) (A) (A) (A) (A)
                 (A) (A) (A) (A) (A) (A) (A) (A) (A) (A) (A) (A)
                 (A) (A) (A) (A) (A) (A) (A) (A) (A) (A) (A) (A)
                 (A) (A) (A) (A) (A) (A) (A) (A) (A) (A) (A) (A)
                 (A) (A) (A) (A) (A) (A) (A) (A) (A) (A) (A) (A)
                 (A) (A) (A) (A) (A) (A) (A) (A) (A) (A) (A) (A)
                 (A) (A) (A) (A) (A) (A) (A) (A) (A) (A) (A) (A)
                 (A) (A) (A) (A) (A) (A) (A) (A) (A) (A) (A) (A)
                 (A) (A) (A) (A) (A) (A) (A) (A) (A) (A) (A) (A)
                 (A) (A) (A) (A) (A) (A) (A) (A) (A) (A) (A) (A)
                 (A) (A) (A) (A) (A) (A) (A) (A) (A) (A) (A) (A)
                 (A) (A) (A) (A) (A) (A) (A) (A) (A) (A) (A) (A)
                 (A) (A) (A) (A) (A) (A) (A) (A) (A) (A) (A) (A)
                 (A) (A) (A) (A) (A) (A) (A) (A) (A) (A) (A) (A)
                 (A) (A) (A) (A) (A) (A) (A) (A) (A) (A) (A) (A)
                 (A) (A) (A) (A) (A) (A) (A) (A) (A) (A) (A) (A)
                 (A) (A) (A) (A) (A) (A) (A) (A) (A) (A) (A) (A)
                 (A) (A) (A) (A) (A) (A) (A) (A) (A) (A) (A) (A)
                 (A) (A) (A) (A) (A) (A) (A) (A) (A) (A) (A) (A)
                 (A) (A) (A) (A) (A) (A) (A) (A) (A) (A) (A) (A)
                 (A) (A) (A) (A) (A) (A) (A) (A) (A) (A) (A) (A)
                 (A) (A) (A) (A) (A) (A) (A) (A) (A) (A) (A) (A)
                 (A) (A) (A) (A) (A) (A) (A) (A) (A) (A) (A) (A)
                 (A) (A) (A) (A) (A) (A) (A) (A) (A) (A) (A) (A)
                 (A) (A) (A) (A) (A) (A) (A) (A) (A) (A) (A) (A)
                 (A) (A) (A) (A) (A) (A) (A) (A) (A) (A) (A) (A)
                 (A) (A) (A) (A) (A) (A) (A) (A) (A) (A) (A) (A)
                 (A) (A) (A) (A) (A) (A) (A) (A) (A) (A) (A) (A)
                 (A) (A) (A) (A) (A) (A) (A) (A) (A) (A) (A) (A)
                 (A) (A) (A) (A) (A) (A) (A) (A) (A) (A) (A) (A)
                 (A) (A) (A) (A) (A) (A) (A) (A) (A) (A) (A) (A)
                 (A) (A) (A) (A) (A) (A) (A) (A) (A) (A) (A) (A)
                 (A) (A) (A) (A) (A) (A) (A) (A) (A) (A) (A) (A)
                 (A) (A) (A) (A) (A) (A) (A) (A) (A) (A) (A) (A)
                 (A) (A) (A) (A) (A) (A) (A) (A) (A) (A) (A) (A)
                 (A) (A) (A) (A) (A) (A) (A) (A) (A) (A) (A) (A)
                 (A) (A) (A) (A) (A) (A) (A) (A) (A) (A) (A) (A)
                 (A) (A) (A) (A) (A) (A) (A) (A) (A) (A) (A) (A)
                 (A) (A) (A) (A) (A) (A) (A) (A) (A) (A) (A) (A)
                 (A) (A) (A) (A) (A) (A) (A) (A) (A) (A) (A) (A)
                 (A) (A) (A) (A) (A) (A) (A) (A) (A) (A) (A) (A)
                 (A) (A) (A) (A) (A) (A) (A) (A) (A) (A) (A) (A)
                 (A) (A) (A) (A) (A) (A) (A) (A) (A) (A) (A) (A)
                 (A) (A) (A) (A) (A) (A) (A) (A) (A) (A) (A) (A)
                 (A) (A) (A) (A) (A) (A) (A) (A) (A) (A) (A) (A)
                 (A) (A) (A) (A) (A) (A) (A) (A) (A) (A) (A) (A)
                 (A) (A) (A) (A) (A) (A) (A) (A) (A) (A) (A) (A)
                 (A) (A) (A) (A) (A) (A) (A) (A) (A) (A) (A) (A)
                 (A) (A) (A) (A) (A) (A) (A) (A) (A) (A) (A) (A)
                 (A) (A) (A) (A) (A) (A) (A) (A) (A) (A) (A) (A)
                 (A) (A) (A) (A) (A) (A) (A) (A) (A) (A) (A) (A)
                 (A) (A) (A) (A) (A) (A) (A) (A) (A) (A) (A) (A)
                 (A) (A) (A) (A) (A) (A) (A) (A) (A) (A) (A) (A)
                 (A) (A) (A) (A) (A) (A) (A) (A) (A) (A) (A) (A)
                 (A) (A) (A) (A) (A) (A) (A) (A) (A) (A) (A) (A)
                 (A) (A) (A) (A) (A) (A) (A) (A) (A) (A) (A) (A)
                 (A) (A) (A) (A) (A) (A) (A) (A) (A) (A) (A) (A)
                 (A) (A) (A) (A) (A) (A) (A) (A) (A) (A) (A) (A)
                 (A) (A) (A) (A) (A) (A) (A) (A)
 The electronic state is 6-A.
 Alpha  occ. eigenvalues -- -235.51281 -27.37472 -23.45765 -23.45699 -23.45580
 Alpha  occ. eigenvalues --  -19.24803 -19.24702 -19.19690 -14.47341 -14.43046
 Alpha  occ. eigenvalues --  -14.42575 -14.42561 -14.42062 -10.35703 -10.33593
 Alpha  occ. eigenvalues --  -10.33054 -10.31940 -10.31620 -10.31540 -10.30128
 Alpha  occ. eigenvalues --  -10.29298 -10.28919 -10.28537 -10.27452 -10.27347
 Alpha  occ. eigenvalues --  -10.27314 -10.27256 -10.26956 -10.26711 -10.26391
 Alpha  occ. eigenvalues --   -3.32894  -2.19912  -2.19798  -2.19608  -1.14283
 Alpha  occ. eigenvalues --   -1.13680  -1.13540  -1.11755  -1.06596  -1.04245
 Alpha  occ. eigenvalues --   -1.03118  -0.99210  -0.90244  -0.89701  -0.89302
 Alpha  occ. eigenvalues --   -0.86072  -0.85981  -0.84187  -0.80434  -0.76272
 Alpha  occ. eigenvalues --   -0.75128  -0.73027  -0.70929  -0.70116  -0.69387
 Alpha  occ. eigenvalues --   -0.66082  -0.66007  -0.65068  -0.62972  -0.61459
 Alpha  occ. eigenvalues --   -0.60563  -0.59519  -0.58513  -0.56663  -0.56503
 Alpha  occ. eigenvalues --   -0.56417  -0.56231  -0.54615  -0.54490  -0.54218
 Alpha  occ. eigenvalues --   -0.54124  -0.53983  -0.53231  -0.52584  -0.52483
 Alpha  occ. eigenvalues --   -0.51890  -0.51705  -0.50847  -0.50036  -0.49977
 Alpha  occ. eigenvalues --   -0.48558  -0.48075  -0.47227  -0.46487  -0.46152
 Alpha  occ. eigenvalues --   -0.45572  -0.45397  -0.44879  -0.44605  -0.43809
 Alpha  occ. eigenvalues --   -0.42358  -0.41669  -0.39720  -0.39316  -0.38490
 Alpha  occ. eigenvalues --   -0.38091  -0.37785  -0.37409  -0.36449  -0.35272
 Alpha  occ. eigenvalues --   -0.33514  -0.33227  -0.32942  -0.30183
 Alpha virt. eigenvalues --   -0.16903  -0.15320  -0.11895  -0.10854  -0.08475
 Alpha virt. eigenvalues --   -0.08274  -0.08073  -0.07130  -0.06278  -0.05411
 Alpha virt. eigenvalues --   -0.05108  -0.03769  -0.03104  -0.02234  -0.01760
 Alpha virt. eigenvalues --   -0.01427  -0.01337  -0.01020  -0.00238   0.00078
 Alpha virt. eigenvalues --    0.00350   0.00575   0.01019   0.01312   0.01666
 Alpha virt. eigenvalues --    0.01919   0.02213   0.02437   0.02642   0.03007
 Alpha virt. eigenvalues --    0.03265   0.03490   0.03930   0.04096   0.04427
 Alpha virt. eigenvalues --    0.04682   0.05291   0.05605   0.05756   0.05916
 Alpha virt. eigenvalues --    0.06216   0.06784   0.07007   0.07096   0.07331
 Alpha virt. eigenvalues --    0.07777   0.07932   0.08189   0.08406   0.08659
 Alpha virt. eigenvalues --    0.09135   0.09484   0.09709   0.09779   0.10379
 Alpha virt. eigenvalues --    0.10736   0.10831   0.11252   0.11509   0.11721
 Alpha virt. eigenvalues --    0.11906   0.12242   0.12398   0.12679   0.12945
 Alpha virt. eigenvalues --    0.13114   0.13676   0.13685   0.13913   0.14186
 Alpha virt. eigenvalues --    0.14521   0.14646   0.14895   0.15025   0.15112
 Alpha virt. eigenvalues --    0.15484   0.15897   0.16049   0.16098   0.16196
 Alpha virt. eigenvalues --    0.16865   0.17025   0.17284   0.17545   0.17708
 Alpha virt. eigenvalues --    0.18040   0.18120   0.18573   0.18698   0.18954
 Alpha virt. eigenvalues --    0.19116   0.19521   0.19700   0.19813   0.19962
 Alpha virt. eigenvalues --    0.20376   0.20583   0.20650   0.21121   0.21392
 Alpha virt. eigenvalues --    0.21626   0.21685   0.22230   0.22387   0.22705
 Alpha virt. eigenvalues --    0.23130   0.23296   0.23584   0.23851   0.24075
 Alpha virt. eigenvalues --    0.24347   0.24526   0.24726   0.24961   0.25153
 Alpha virt. eigenvalues --    0.25651   0.25982   0.26114   0.26533   0.26725
 Alpha virt. eigenvalues --    0.26998   0.27481   0.27632   0.28075   0.28571
 Alpha virt. eigenvalues --    0.29054   0.29157   0.29786   0.30001   0.30071
 Alpha virt. eigenvalues --    0.30432   0.30726   0.31291   0.31542   0.32218
 Alpha virt. eigenvalues --    0.32357   0.32980   0.33373   0.33621   0.34230
 Alpha virt. eigenvalues --    0.34436   0.34948   0.35247   0.35896   0.36183
 Alpha virt. eigenvalues --    0.36990   0.37415   0.37606   0.37870   0.38229
 Alpha virt. eigenvalues --    0.38984   0.39540   0.39654   0.40200   0.40401
 Alpha virt. eigenvalues --    0.40657   0.41464   0.42431   0.42698   0.43161
 Alpha virt. eigenvalues --    0.43334   0.43417   0.43775   0.44206   0.44632
 Alpha virt. eigenvalues --    0.45279   0.45549   0.45913   0.46489   0.46637
 Alpha virt. eigenvalues --    0.47596   0.48210   0.48336   0.48557   0.49218
 Alpha virt. eigenvalues --    0.49384   0.50059   0.50552   0.50984   0.51368
 Alpha virt. eigenvalues --    0.51549   0.52183   0.52699   0.53709   0.53953
 Alpha virt. eigenvalues --    0.54100   0.55008   0.55494   0.55708   0.56025
 Alpha virt. eigenvalues --    0.56221   0.56613   0.56768   0.57252   0.57630
 Alpha virt. eigenvalues --    0.57807   0.58363   0.58638   0.58746   0.59126
 Alpha virt. eigenvalues --    0.59795   0.60108   0.60824   0.60891   0.61307
 Alpha virt. eigenvalues --    0.61846   0.62147   0.62390   0.62948   0.63253
 Alpha virt. eigenvalues --    0.63535   0.63739   0.64158   0.64790   0.65052
 Alpha virt. eigenvalues --    0.65809   0.66509   0.66787   0.66901   0.67019
 Alpha virt. eigenvalues --    0.67598   0.67611   0.68879   0.69055   0.69720
 Alpha virt. eigenvalues --    0.70000   0.70458   0.70787   0.71498   0.71820
 Alpha virt. eigenvalues --    0.72220   0.72271   0.72840   0.73448   0.73623
 Alpha virt. eigenvalues --    0.73854   0.74710   0.74772   0.75077   0.75414
 Alpha virt. eigenvalues --    0.75930   0.76311   0.77017   0.77200   0.77756
 Alpha virt. eigenvalues --    0.78251   0.78676   0.79590   0.80001   0.80385
 Alpha virt. eigenvalues --    0.80935   0.81217   0.81546   0.82238   0.82595
 Alpha virt. eigenvalues --    0.83336   0.83435   0.83937   0.84533   0.84992
 Alpha virt. eigenvalues --    0.86339   0.86494   0.87243   0.87844   0.88138
 Alpha virt. eigenvalues --    0.88915   0.89077   0.89604   0.90533   0.91675
 Alpha virt. eigenvalues --    0.92052   0.92569   0.92723   0.93191   0.94666
 Alpha virt. eigenvalues --    0.95296   0.96358   0.96950   0.97971   0.98669
 Alpha virt. eigenvalues --    0.99291   0.99937   1.00335   1.00551   1.01026
 Alpha virt. eigenvalues --    1.02285   1.03015   1.03815   1.04115   1.05102
 Alpha virt. eigenvalues --    1.05165   1.05848   1.06497   1.06737   1.07582
 Alpha virt. eigenvalues --    1.08353   1.08585   1.08769   1.09256   1.10435
 Alpha virt. eigenvalues --    1.10703   1.11064   1.11549   1.11760   1.12402
 Alpha virt. eigenvalues --    1.12904   1.13223   1.13782   1.14285   1.15397
 Alpha virt. eigenvalues --    1.16045   1.16303   1.16416   1.17378   1.17610
 Alpha virt. eigenvalues --    1.18805   1.19274   1.19760   1.20099   1.21814
 Alpha virt. eigenvalues --    1.21943   1.22886   1.23498   1.23724   1.24252
 Alpha virt. eigenvalues --    1.24760   1.24918   1.25482   1.26029   1.26232
 Alpha virt. eigenvalues --    1.27521   1.27955   1.28352   1.28797   1.28998
 Alpha virt. eigenvalues --    1.29733   1.30519   1.31046   1.31164   1.31855
 Alpha virt. eigenvalues --    1.32383   1.33554   1.34674   1.35280   1.35379
 Alpha virt. eigenvalues --    1.35631   1.36118   1.36977   1.37718   1.38087
 Alpha virt. eigenvalues --    1.39044   1.39232   1.39817   1.40188   1.40978
 Alpha virt. eigenvalues --    1.41427   1.42572   1.43062   1.44172   1.45090
 Alpha virt. eigenvalues --    1.45307   1.46063   1.46572   1.48006   1.48438
 Alpha virt. eigenvalues --    1.48902   1.50628   1.51895   1.52075   1.52621
 Alpha virt. eigenvalues --    1.53076   1.53538   1.54448   1.56183   1.56906
 Alpha virt. eigenvalues --    1.57135   1.58504   1.59315   1.60236   1.60895
 Alpha virt. eigenvalues --    1.61168   1.61977   1.62522   1.63444   1.64388
 Alpha virt. eigenvalues --    1.64960   1.65930   1.66232   1.67112   1.67456
 Alpha virt. eigenvalues --    1.67564   1.68542   1.69585   1.70733   1.71689
 Alpha virt. eigenvalues --    1.72827   1.73930   1.74874   1.75395   1.76123
 Alpha virt. eigenvalues --    1.76627   1.77583   1.77797   1.78480   1.78678
 Alpha virt. eigenvalues --    1.79332   1.80663   1.81525   1.81829   1.82704
 Alpha virt. eigenvalues --    1.83773   1.84473   1.85884   1.86604   1.88015
 Alpha virt. eigenvalues --    1.88439   1.89228   1.90285   1.90996   1.93417
 Alpha virt. eigenvalues --    1.94316   1.94943   1.96683   1.97649   1.99143
 Alpha virt. eigenvalues --    2.00327   2.01066   2.03075   2.04720   2.05690
 Alpha virt. eigenvalues --    2.06167   2.07175   2.08051   2.08902   2.09424
 Alpha virt. eigenvalues --    2.10497   2.13005   2.13793   2.14443   2.14705
 Alpha virt. eigenvalues --    2.16520   2.17684   2.19146   2.21165   2.22327
 Alpha virt. eigenvalues --    2.23108   2.23665   2.26637   2.27006   2.28044
 Alpha virt. eigenvalues --    2.28998   2.29071   2.29753   2.31007   2.31916
 Alpha virt. eigenvalues --    2.33496   2.35093   2.36772   2.39031   2.39806
 Alpha virt. eigenvalues --    2.40890   2.42432   2.46432   2.47925   2.51352
 Alpha virt. eigenvalues --    2.52767   2.54157   2.54439   2.55200   2.56025
 Alpha virt. eigenvalues --    2.56782   2.57335   2.58023   2.58725   2.59734
 Alpha virt. eigenvalues --    2.60271   2.60707   2.62818   2.63547   2.64161
 Alpha virt. eigenvalues --    2.66275   2.66829   2.68266   2.69449   2.70168
 Alpha virt. eigenvalues --    2.70703   2.71665   2.72376   2.74410   2.75110
 Alpha virt. eigenvalues --    2.75564   2.76109   2.77059   2.77853   2.78327
 Alpha virt. eigenvalues --    2.79412   2.80938   2.82247   2.82934   2.84276
 Alpha virt. eigenvalues --    2.85055   2.86809   2.87559   2.88349   2.88591
 Alpha virt. eigenvalues --    2.89856   2.90056   2.93048   2.93869   2.95423
 Alpha virt. eigenvalues --    2.98920   2.99364   3.00515   3.01104   3.01624
 Alpha virt. eigenvalues --    3.04068   3.04542   3.06045   3.06759   3.07955
 Alpha virt. eigenvalues --    3.08325   3.10312   3.10841   3.11616   3.12784
 Alpha virt. eigenvalues --    3.13032   3.13835   3.14215   3.15701   3.16906
 Alpha virt. eigenvalues --    3.18388   3.19936   3.20082   3.20316   3.20897
 Alpha virt. eigenvalues --    3.21949   3.22100   3.22815   3.23158   3.24381
 Alpha virt. eigenvalues --    3.24487   3.25249   3.25418   3.26602   3.27340
 Alpha virt. eigenvalues --    3.28212   3.29762   3.30002   3.30320   3.31466
 Alpha virt. eigenvalues --    3.32141   3.32554   3.35004   3.35582   3.36924
 Alpha virt. eigenvalues --    3.37804   3.38705   3.39145   3.39699   3.39851
 Alpha virt. eigenvalues --    3.41138   3.41904   3.42898   3.43286   3.44550
 Alpha virt. eigenvalues --    3.45114   3.45529   3.46140   3.47686   3.48160
 Alpha virt. eigenvalues --    3.49257   3.50106   3.50705   3.51645   3.52268
 Alpha virt. eigenvalues --    3.52907   3.53253   3.53500   3.54075   3.55548
 Alpha virt. eigenvalues --    3.56116   3.56586   3.58004   3.58454   3.59500
 Alpha virt. eigenvalues --    3.60516   3.61230   3.62394   3.64108   3.65396
 Alpha virt. eigenvalues --    3.66867   3.68150   3.69110   3.70843   3.72433
 Alpha virt. eigenvalues --    3.73032   3.73990   3.75895   3.76525   3.76930
 Alpha virt. eigenvalues --    3.78404   3.79039   3.79597   3.81106   3.82970
 Alpha virt. eigenvalues --    3.83930   3.84530   3.85589   3.87925   3.88551
 Alpha virt. eigenvalues --    3.90613   3.91630   3.92967   3.93559   3.95469
 Alpha virt. eigenvalues --    3.96225   3.96762   3.98138   3.98613   4.00113
 Alpha virt. eigenvalues --    4.01696   4.02617   4.04344   4.06003   4.11864
 Alpha virt. eigenvalues --    4.12062   4.14034   4.15714   4.16839   4.18187
 Alpha virt. eigenvalues --    4.18947   4.22435   4.29622   4.32002   4.41573
 Alpha virt. eigenvalues --    4.48308   4.49300   4.49863   4.51612   4.54336
 Alpha virt. eigenvalues --    4.63245   4.67665   4.73522   4.75494   4.82473
 Alpha virt. eigenvalues --    4.85572   4.87070   4.89515   4.92905   4.93048
 Alpha virt. eigenvalues --    4.94610   4.95114   4.97278   4.98652   5.00193
 Alpha virt. eigenvalues --    5.01675   5.02176   5.02649   5.03974   5.05550
 Alpha virt. eigenvalues --    5.05721   5.06883   5.09971   5.11058   5.11688
 Alpha virt. eigenvalues --    5.14106   5.15126   5.17494   5.21828   5.22994
 Alpha virt. eigenvalues --    5.24520   5.27136   5.36485   5.38329   5.38768
 Alpha virt. eigenvalues --    5.40404   5.41878   5.42121   5.43806   5.46327
 Alpha virt. eigenvalues --    5.48150   5.51335   5.52174   5.53533   5.55028
 Alpha virt. eigenvalues --    5.55804   5.58028   5.63205   5.64878   5.72714
 Alpha virt. eigenvalues --    5.79772   5.79893   5.80981   5.87264   5.93167
 Alpha virt. eigenvalues --    6.00158   6.06000   6.15429   6.71533   6.76416
 Alpha virt. eigenvalues --    6.77390   6.79149   6.79838   6.81437   6.88515
 Alpha virt. eigenvalues --    6.89591   6.97979   7.04547   7.05259   7.07120
 Alpha virt. eigenvalues --    7.13072   7.21009   7.26351   7.56407   7.67523
 Alpha virt. eigenvalues --    7.72013  23.68884  23.78852  23.81381  23.88205
 Alpha virt. eigenvalues --   23.91963  23.93342  23.94775  23.95861  23.97986
 Alpha virt. eigenvalues --   23.99075  24.01299  24.02277  24.05395  24.07127
 Alpha virt. eigenvalues --   24.10839  24.12950  24.14791  24.20339  30.90177
 Alpha virt. eigenvalues --   31.03579  31.05816  35.51088  35.64868  35.70096
 Alpha virt. eigenvalues --   35.70621  35.71692  49.86935  49.87867  49.99167
 Alpha virt. eigenvalues --  134.63353 713.92296
  Beta  occ. eigenvalues -- -235.51328 -27.29010 -23.38780 -23.38749 -23.38667
  Beta  occ. eigenvalues --  -19.24677 -19.24570 -19.19680 -14.47323 -14.42930
  Beta  occ. eigenvalues --  -14.42515 -14.42492 -14.41987 -10.35702 -10.33536
  Beta  occ. eigenvalues --  -10.33034 -10.31929 -10.31607 -10.31528 -10.30113
  Beta  occ. eigenvalues --  -10.29299 -10.28919 -10.28519 -10.27445 -10.27348
  Beta  occ. eigenvalues --  -10.27304 -10.27255 -10.26958 -10.26709 -10.26391
  Beta  occ. eigenvalues --   -3.11285  -1.97063  -1.96969  -1.96762  -1.14252
  Beta  occ. eigenvalues --   -1.13468  -1.13320  -1.11699  -1.06472  -1.04118
  Beta  occ. eigenvalues --   -1.03005  -0.99111  -0.90194  -0.89660  -0.89256
  Beta  occ. eigenvalues --   -0.86033  -0.85956  -0.84154  -0.80391  -0.76237
  Beta  occ. eigenvalues --   -0.75090  -0.72980  -0.70876  -0.70045  -0.69318
  Beta  occ. eigenvalues --   -0.65922  -0.65848  -0.64942  -0.62867  -0.61336
  Beta  occ. eigenvalues --   -0.60358  -0.59434  -0.58445  -0.56456  -0.56377
  Beta  occ. eigenvalues --   -0.56193  -0.55557  -0.54552  -0.54233  -0.54119
  Beta  occ. eigenvalues --   -0.53787  -0.53376  -0.52682  -0.52428  -0.52252
  Beta  occ. eigenvalues --   -0.51704  -0.51630  -0.50288  -0.49881  -0.49499
  Beta  occ. eigenvalues --   -0.48346  -0.47851  -0.47033  -0.46260  -0.46041
  Beta  occ. eigenvalues --   -0.44948  -0.44492  -0.44228  -0.43528  -0.43394
  Beta  occ. eigenvalues --   -0.40587  -0.39966  -0.38934  -0.38206  -0.38010
  Beta  occ. eigenvalues --   -0.37899  -0.34920  -0.33176  -0.32936
  Beta virt. eigenvalues --   -0.17063  -0.15672  -0.12520  -0.11919  -0.11374
  Beta virt. eigenvalues --   -0.10485  -0.09277  -0.08771  -0.07134  -0.06745
  Beta virt. eigenvalues --   -0.05999  -0.05848  -0.05642  -0.05038  -0.04846
  Beta virt. eigenvalues --   -0.04210  -0.03652  -0.02701  -0.02173  -0.01707
  Beta virt. eigenvalues --   -0.01323  -0.01185  -0.00961  -0.00196   0.00130
  Beta virt. eigenvalues --    0.00393   0.00694   0.01059   0.01398   0.01731
  Beta virt. eigenvalues --    0.01958   0.02282   0.02529   0.02723   0.03059
  Beta virt. eigenvalues --    0.03337   0.03520   0.03973   0.04240   0.04524
  Beta virt. eigenvalues --    0.04790   0.05389   0.05675   0.05820   0.05962
  Beta virt. eigenvalues --    0.06253   0.07002   0.07094   0.07451   0.07577
  Beta virt. eigenvalues --    0.07832   0.08017   0.08370   0.08650   0.08990
  Beta virt. eigenvalues --    0.09243   0.09582   0.09764   0.10039   0.10563
  Beta virt. eigenvalues --    0.10865   0.11137   0.11396   0.11610   0.11917
  Beta virt. eigenvalues --    0.12170   0.12349   0.12499   0.12855   0.13130
  Beta virt. eigenvalues --    0.13363   0.13710   0.13857   0.14018   0.14420
  Beta virt. eigenvalues --    0.14596   0.14751   0.14982   0.15161   0.15323
  Beta virt. eigenvalues --    0.15595   0.16019   0.16195   0.16270   0.16458
  Beta virt. eigenvalues --    0.17053   0.17129   0.17409   0.17731   0.17921
  Beta virt. eigenvalues --    0.18153   0.18333   0.18713   0.18933   0.19016
  Beta virt. eigenvalues --    0.19162   0.19697   0.19833   0.20044   0.20273
  Beta virt. eigenvalues --    0.20512   0.20788   0.20896   0.21208   0.21499
  Beta virt. eigenvalues --    0.21734   0.21846   0.22334   0.22545   0.22833
  Beta virt. eigenvalues --    0.23256   0.23518   0.23761   0.23999   0.24363
  Beta virt. eigenvalues --    0.24445   0.24674   0.24891   0.25143   0.25308
  Beta virt. eigenvalues --    0.25783   0.26104   0.26269   0.26603   0.26824
  Beta virt. eigenvalues --    0.27233   0.27642   0.27804   0.28428   0.28699
  Beta virt. eigenvalues --    0.29197   0.29221   0.29906   0.30226   0.30298
  Beta virt. eigenvalues --    0.30561   0.30901   0.31428   0.31779   0.32364
  Beta virt. eigenvalues --    0.32560   0.33303   0.33687   0.34070   0.34569
  Beta virt. eigenvalues --    0.34726   0.35282   0.35706   0.36151   0.36358
  Beta virt. eigenvalues --    0.37149   0.37702   0.37879   0.38160   0.38403
  Beta virt. eigenvalues --    0.39552   0.39711   0.39930   0.40400   0.40827
  Beta virt. eigenvalues --    0.41056   0.41889   0.42633   0.42878   0.43365
  Beta virt. eigenvalues --    0.43554   0.43844   0.43935   0.44261   0.44799
  Beta virt. eigenvalues --    0.45403   0.45684   0.46072   0.46616   0.46760
  Beta virt. eigenvalues --    0.47674   0.48345   0.48479   0.48827   0.49308
  Beta virt. eigenvalues --    0.49519   0.50162   0.50718   0.51220   0.51599
  Beta virt. eigenvalues --    0.51690   0.52328   0.52811   0.53771   0.54129
  Beta virt. eigenvalues --    0.54311   0.55099   0.55705   0.55794   0.56173
  Beta virt. eigenvalues --    0.56303   0.56726   0.56948   0.57321   0.57706
  Beta virt. eigenvalues --    0.57942   0.58485   0.58725   0.58858   0.59360
  Beta virt. eigenvalues --    0.59916   0.60161   0.60959   0.61079   0.61403
  Beta virt. eigenvalues --    0.61948   0.62272   0.62571   0.63037   0.63426
  Beta virt. eigenvalues --    0.63635   0.63909   0.64434   0.64888   0.65155
  Beta virt. eigenvalues --    0.65995   0.66663   0.66903   0.67078   0.67203
  Beta virt. eigenvalues --    0.67655   0.67745   0.68997   0.69196   0.69782
  Beta virt. eigenvalues --    0.70086   0.70583   0.70897   0.71639   0.71975
  Beta virt. eigenvalues --    0.72328   0.72442   0.72941   0.73697   0.73762
  Beta virt. eigenvalues --    0.74129   0.74847   0.74950   0.75175   0.75540
  Beta virt. eigenvalues --    0.76006   0.76390   0.77147   0.77304   0.77976
  Beta virt. eigenvalues --    0.78516   0.78801   0.79797   0.80138   0.80662
  Beta virt. eigenvalues --    0.81040   0.81322   0.81774   0.82307   0.82830
  Beta virt. eigenvalues --    0.83436   0.83565   0.84052   0.84667   0.85202
  Beta virt. eigenvalues --    0.86479   0.86658   0.87392   0.88027   0.88439
  Beta virt. eigenvalues --    0.89137   0.89228   0.89823   0.90704   0.91778
  Beta virt. eigenvalues --    0.92209   0.92775   0.92968   0.93651   0.94816
  Beta virt. eigenvalues --    0.95451   0.96687   0.97246   0.98325   0.98858
  Beta virt. eigenvalues --    0.99498   1.00192   1.00656   1.00764   1.01760
  Beta virt. eigenvalues --    1.02422   1.03163   1.04157   1.04401   1.05329
  Beta virt. eigenvalues --    1.05506   1.06431   1.06736   1.06938   1.08100
  Beta virt. eigenvalues --    1.08581   1.08914   1.09357   1.09689   1.10817
  Beta virt. eigenvalues --    1.11059   1.11319   1.11910   1.11980   1.12631
  Beta virt. eigenvalues --    1.13183   1.13792   1.14118   1.14636   1.15617
  Beta virt. eigenvalues --    1.16334   1.16621   1.16722   1.17636   1.17943
  Beta virt. eigenvalues --    1.19187   1.19442   1.20184   1.20459   1.22156
  Beta virt. eigenvalues --    1.22323   1.23188   1.23771   1.24218   1.24650
  Beta virt. eigenvalues --    1.25158   1.25281   1.25791   1.26326   1.26986
  Beta virt. eigenvalues --    1.27930   1.28328   1.28633   1.29296   1.29391
  Beta virt. eigenvalues --    1.30236   1.30936   1.31483   1.32063   1.32487
  Beta virt. eigenvalues --    1.33658   1.34454   1.35217   1.35495   1.36087
  Beta virt. eigenvalues --    1.36514   1.37095   1.37640   1.38376   1.39175
  Beta virt. eigenvalues --    1.39754   1.40015   1.40896   1.41363   1.41517
  Beta virt. eigenvalues --    1.41943   1.43640   1.43905   1.45158   1.45900
  Beta virt. eigenvalues --    1.46646   1.46895   1.48025   1.48338   1.49737
  Beta virt. eigenvalues --    1.50320   1.51242   1.52341   1.52916   1.53165
  Beta virt. eigenvalues --    1.54087   1.54655   1.55737   1.56812   1.57962
  Beta virt. eigenvalues --    1.58426   1.59386   1.60300   1.61379   1.61554
  Beta virt. eigenvalues --    1.62003   1.62716   1.63450   1.63783   1.64891
  Beta virt. eigenvalues --    1.65285   1.66207   1.66654   1.67670   1.67912
  Beta virt. eigenvalues --    1.68149   1.69299   1.70092   1.71457   1.72259
  Beta virt. eigenvalues --    1.73407   1.74692   1.75316   1.77125   1.77274
  Beta virt. eigenvalues --    1.77792   1.77985   1.78734   1.79047   1.79567
  Beta virt. eigenvalues --    1.80098   1.81684   1.82244   1.82830   1.83699
  Beta virt. eigenvalues --    1.84472   1.85838   1.86824   1.87329   1.88591
  Beta virt. eigenvalues --    1.89218   1.89626   1.90660   1.91272   1.93969
  Beta virt. eigenvalues --    1.94835   1.96109   1.97567   1.98791   1.99734
  Beta virt. eigenvalues --    2.01430   2.01626   2.03908   2.05252   2.05829
  Beta virt. eigenvalues --    2.07046   2.07908   2.08504   2.09566   2.10262
  Beta virt. eigenvalues --    2.10667   2.13461   2.14095   2.14898   2.16456
  Beta virt. eigenvalues --    2.16858   2.18630   2.19802   2.21838   2.23212
  Beta virt. eigenvalues --    2.24236   2.25536   2.27547   2.28256   2.29106
  Beta virt. eigenvalues --    2.29276   2.29966   2.30625   2.32099   2.32727
  Beta virt. eigenvalues --    2.34068   2.35297   2.37968   2.39631   2.40618
  Beta virt. eigenvalues --    2.41399   2.43070   2.47445   2.49129   2.52079
  Beta virt. eigenvalues --    2.53339   2.54258   2.54610   2.55455   2.56108
  Beta virt. eigenvalues --    2.57024   2.57651   2.58413   2.59069   2.59847
  Beta virt. eigenvalues --    2.60719   2.60960   2.62859   2.63653   2.64413
  Beta virt. eigenvalues --    2.66418   2.66899   2.68325   2.69478   2.70203
  Beta virt. eigenvalues --    2.70746   2.71702   2.72418   2.74647   2.75177
  Beta virt. eigenvalues --    2.75765   2.76209   2.77114   2.77888   2.78362
  Beta virt. eigenvalues --    2.79433   2.80988   2.82336   2.83020   2.84335
  Beta virt. eigenvalues --    2.85193   2.86949   2.87640   2.88426   2.88794
  Beta virt. eigenvalues --    2.89960   2.90200   2.93088   2.93910   2.95459
  Beta virt. eigenvalues --    2.98978   2.99480   3.00580   3.01166   3.01715
  Beta virt. eigenvalues --    3.04194   3.04602   3.06116   3.06816   3.08013
  Beta virt. eigenvalues --    3.08429   3.10359   3.10894   3.11694   3.12880
  Beta virt. eigenvalues --    3.13101   3.13911   3.14297   3.15838   3.17206
  Beta virt. eigenvalues --    3.18478   3.20024   3.20136   3.20431   3.21076
  Beta virt. eigenvalues --    3.22097   3.22203   3.22957   3.23266   3.24519
  Beta virt. eigenvalues --    3.24800   3.25352   3.25854   3.26687   3.27617
  Beta virt. eigenvalues --    3.28580   3.29858   3.30140   3.30402   3.31560
  Beta virt. eigenvalues --    3.32209   3.32743   3.35208   3.35678   3.37267
  Beta virt. eigenvalues --    3.37863   3.38781   3.39305   3.39863   3.40215
  Beta virt. eigenvalues --    3.41245   3.42010   3.43026   3.43810   3.44610
  Beta virt. eigenvalues --    3.45568   3.45808   3.46730   3.48105   3.48543
  Beta virt. eigenvalues --    3.49413   3.50262   3.50746   3.51773   3.52501
  Beta virt. eigenvalues --    3.52956   3.53288   3.54102   3.54428   3.55657
  Beta virt. eigenvalues --    3.56196   3.56919   3.58040   3.58507   3.59538
  Beta virt. eigenvalues --    3.60572   3.61385   3.62455   3.64150   3.65479
  Beta virt. eigenvalues --    3.66902   3.68246   3.69180   3.70949   3.72486
  Beta virt. eigenvalues --    3.73412   3.74119   3.75950   3.76598   3.77485
  Beta virt. eigenvalues --    3.78734   3.79094   3.79705   3.81144   3.83111
  Beta virt. eigenvalues --    3.84044   3.84569   3.85658   3.87992   3.88616
  Beta virt. eigenvalues --    3.90682   3.91675   3.93034   3.93624   3.95570
  Beta virt. eigenvalues --    3.96275   3.96840   3.98399   3.98797   4.00180
  Beta virt. eigenvalues --    4.01757   4.02778   4.04378   4.06039   4.12059
  Beta virt. eigenvalues --    4.12163   4.14163   4.15724   4.16918   4.18218
  Beta virt. eigenvalues --    4.18997   4.22462   4.29805   4.32067   4.41776
  Beta virt. eigenvalues --    4.48387   4.49340   4.49963   4.51686   4.54493
  Beta virt. eigenvalues --    4.63583   4.67953   4.73689   4.75703   4.82775
  Beta virt. eigenvalues --    4.85870   4.87561   4.89905   4.93949   4.94357
  Beta virt. eigenvalues --    4.95426   4.97137   4.98053   4.99421   5.01217
  Beta virt. eigenvalues --    5.03101   5.03791   5.03946   5.05578   5.07000
  Beta virt. eigenvalues --    5.07343   5.07529   5.11336   5.11927   5.13063
  Beta virt. eigenvalues --    5.14926   5.16868   5.21669   5.24702   5.25101
  Beta virt. eigenvalues --    5.28407   5.39097   5.41147   5.41876   5.44801
  Beta virt. eigenvalues --    5.47400   5.48586   5.51148   5.52326   5.53474
  Beta virt. eigenvalues --    5.54555   5.55149   5.55749   5.58338   5.60084
  Beta virt. eigenvalues --    5.61249   5.64319   5.66234   5.68401   5.79337
  Beta virt. eigenvalues --    5.80192   5.81808   5.82554   5.95363   6.01526
  Beta virt. eigenvalues --    6.05760   6.10650   6.23902   6.71799   6.76467
  Beta virt. eigenvalues --    6.77731   6.79501   6.80289   6.81742   6.88559
  Beta virt. eigenvalues --    6.90051   6.98029   7.05495   7.05900   7.09209
  Beta virt. eigenvalues --    7.14298   7.21029   7.26371   7.68198   7.80972
  Beta virt. eigenvalues --    7.85292  23.68967  23.78872  23.81398  23.88583
  Beta virt. eigenvalues --   23.92132  23.93370  23.94786  23.96516  23.99081
  Beta virt. eigenvalues --   24.00076  24.01338  24.04644  24.06215  24.10042
  Beta virt. eigenvalues --   24.12025  24.14357  24.14903  24.20366  31.00250
  Beta virt. eigenvalues --   31.13639  31.15883  35.51127  35.64970  35.70162
  Beta virt. eigenvalues --   35.70737  35.71750  49.87074  49.88008  49.99177
  Beta virt. eigenvalues --  134.67752 713.93132
          Condensed to atoms (all electrons):
               1          2          3          4          5          6
     1  Mn  26.294406  -0.005317   0.014041   0.165570  -0.090759   0.111753
     2  N   -0.005317   7.207715  -0.390431   0.077072   0.002448  -0.119448
     3  N    0.014041  -0.390431   7.370581  -0.176570  -0.012968   0.032099
     4  N    0.165570   0.077072  -0.176570   7.805314  -0.384965  -0.128675
     5  N   -0.090759   0.002448  -0.012968  -0.384965   6.251260  -0.004425
     6  N    0.111753  -0.119448   0.032099  -0.128675  -0.004425   6.899429
     7  O   -0.025805  -0.000506   0.018011   0.033520  -0.012076   0.000125
     8  O   -0.012525  -0.064593   0.010613  -0.062408  -0.014419  -0.072544
     9  C    0.339270   0.336459  -0.055610  -0.014728  -0.003004   0.097612
    10  H    0.012236  -0.078614   0.002005   0.000729   0.000016   0.003884
    11  C   -0.596617   0.000545   0.016145  -0.031525  -0.001000   0.049706
    12  H    0.005479   0.006442   0.000189  -0.000013  -0.000000  -0.000026
    13  C   -0.037934  -0.072319   0.012305   0.005254   0.000092   0.002409
    14  H   -0.000201   0.001919  -0.000147  -0.000001   0.000000   0.000002
    15  C   -0.296704  -0.193082   0.139275   0.004439  -0.000215   0.018249
    16  H    0.000478   0.004885  -0.000247  -0.000047  -0.000001   0.000023
    17  C    0.021304  -0.054674   0.335179  -0.079292  -0.006761   0.034983
    18  C   -0.053742   0.467533  -0.114292   0.015567   0.016220  -0.070425
    19  C   -0.404290   0.124476  -0.274410   0.019747   0.000373  -0.011224
    20  H   -0.001190   0.000011   0.004841   0.000078   0.000007  -0.000029
    21  C   -0.095502  -0.046715  -0.019220   0.007942  -0.007995   0.000601
    22  H    0.000234  -0.000126   0.000693   0.000001   0.000002   0.000000
    23  C   -0.100003   0.040740  -0.143093  -0.008941  -0.011835   0.001623
    24  H    0.002904   0.000275   0.008716  -0.001001   0.000339  -0.000010
    25  C   -0.586303  -0.098397   0.414458   0.216729  -0.093898  -0.022695
    26  C    0.222631  -0.054013   0.032201   0.051883  -0.200896   0.003147
    27  C   -0.386592   0.040930   0.021641  -0.114993   0.666401  -0.061763
    28  C    0.029337  -0.001423   0.020701   0.655144   0.103597  -0.017206
    29  H    0.001510  -0.000006   0.000078   0.007665  -0.032818   0.000032
    30  C   -0.256796  -0.023182  -0.021717  -0.477848   0.305711   0.063341
    31  H   -0.011820   0.000013   0.000436  -0.069765   0.027042   0.002152
    32  C   -0.035324  -0.000121  -0.000382  -0.077202   0.378713  -0.000563
    33  H    0.000026   0.000001   0.000013  -0.001044  -0.049143  -0.000004
    34  H   -0.002927   0.000002  -0.000053  -0.002257  -0.008582  -0.000000
    35  H    0.001522  -0.000002   0.000014  -0.002706  -0.011207   0.000000
    36  C   -0.406132  -0.007392  -0.033871   0.023121   0.006741  -0.035777
    37  C   -0.179432  -0.001867  -0.000461   0.020102  -0.004672   0.208362
    38  H    0.003357   0.000057  -0.000003   0.000023   0.000000   0.000936
    39  H    0.000235  -0.000050  -0.000002   0.000236   0.000009   0.002866
    40  H    0.001237   0.000109  -0.000001  -0.000051   0.000000   0.003974
    41  O    0.039128  -0.089444  -0.010930  -0.057133  -0.016049  -0.072958
    42  H    0.062978   0.001945  -0.004193   0.005560   0.000591   0.005241
    43  H    0.037347   0.000151   0.012855  -0.003464   0.000166   0.003362
    44  H    0.048003   0.008927   0.000130   0.000128  -0.000669   0.000857
    45  H    0.028035   0.006310  -0.002432   0.011162   0.003263   0.000641
               7          8          9         10         11         12
     1  Mn  -0.025805  -0.012525   0.339270   0.012236  -0.596617   0.005479
     2  N   -0.000506  -0.064593   0.336459  -0.078614   0.000545   0.006442
     3  N    0.018011   0.010613  -0.055610   0.002005   0.016145   0.000189
     4  N    0.033520  -0.062408  -0.014728   0.000729  -0.031525  -0.000013
     5  N   -0.012076  -0.014419  -0.003004   0.000016  -0.001000  -0.000000
     6  N    0.000125  -0.072544   0.097612   0.003884   0.049706  -0.000026
     7  O    8.298546  -0.000466  -0.000244   0.000000  -0.000086   0.000000
     8  O   -0.000466   8.170029   0.010153   0.000895  -0.004147   0.000002
     9  C   -0.000244   0.010153   9.499772   0.493967  -3.875747   0.022677
    10  H    0.000000   0.000895   0.493967   0.548427  -0.114726  -0.001664
    11  C   -0.000086  -0.004147  -3.875747  -0.114726   9.670776   0.355995
    12  H    0.000000   0.000002   0.022677  -0.001664   0.355995   0.523240
    13  C    0.000159   0.010147   1.140484   0.005789  -0.849778  -0.051294
    14  H   -0.000000  -0.000005  -0.006544  -0.000349  -0.031084  -0.004709
    15  C    0.000587   0.036601  -2.593251  -0.028020   2.429152  -0.000946
    16  H    0.000001  -0.000015   0.013328   0.000160   0.004697  -0.000220
    17  C    0.000906   0.037494  -0.053345   0.004766   0.092776   0.005690
    18  C   -0.008985  -0.040646   0.601596   0.008167  -0.743767   0.002313
    19  C    0.007330   0.016200   0.065864  -0.000612  -0.106909  -0.000553
    20  H   -0.000025  -0.000014  -0.003386  -0.000002   0.002264  -0.000002
    21  C    0.028699   0.010539  -0.075269  -0.000566   0.094359  -0.000072
    22  H    0.000188  -0.000002  -0.000032   0.000000  -0.000020  -0.000000
    23  C   -0.053132   0.001374   0.028155   0.000135  -0.048287   0.000022
    24  H    0.002840  -0.000004   0.000034  -0.000000  -0.000021  -0.000000
    25  C   -0.070369   0.049094  -0.070803  -0.001276   0.009332   0.000114
    26  C    0.436543   0.008744  -0.013928  -0.000192   0.033311  -0.000005
    27  C   -0.181618  -0.036539  -0.034270   0.000940  -0.055236   0.000018
    28  C    0.047461   0.028063  -0.000705  -0.000095  -0.000232   0.000001
    29  H    0.000205   0.000012   0.000013  -0.000000   0.000000  -0.000000
    30  C   -0.027128  -0.079227  -0.011010   0.001077  -0.021432   0.000010
    31  H    0.000057   0.000370  -0.000098  -0.000003  -0.000081  -0.000000
    32  C   -0.049488  -0.002445  -0.000948   0.000002  -0.000261   0.000000
    33  H    0.004441  -0.000005  -0.000001   0.000000  -0.000000  -0.000000
    34  H   -0.007210  -0.000026  -0.000006   0.000000  -0.000000  -0.000000
    35  H   -0.008097  -0.000007  -0.000001   0.000000  -0.000000  -0.000000
    36  C   -0.000246  -0.010621   0.077423   0.015137  -0.048108   0.000097
    37  C   -0.000023   0.050986  -0.060902  -0.010255   0.095556  -0.000226
    38  H    0.000000  -0.000014  -0.000509   0.000004  -0.000244   0.000000
    39  H   -0.000000  -0.000006   0.000079   0.000007  -0.000002   0.000000
    40  H    0.000000  -0.000004   0.001031  -0.000054   0.000033  -0.000000
    41  O    0.000007   0.028764  -0.009837   0.000512   0.060975  -0.000006
    42  H    0.000008   0.255478  -0.002419  -0.000084  -0.003200  -0.000002
    43  H    0.000040   0.290993  -0.005296   0.000101   0.002121   0.000001
    44  H    0.000010  -0.000447  -0.020209  -0.000232  -0.004845   0.000005
    45  H    0.000011  -0.000572   0.004405   0.000013  -0.003736  -0.000000
              13         14         15         16         17         18
     1  Mn  -0.037934  -0.000201  -0.296704   0.000478   0.021304  -0.053742
     2  N   -0.072319   0.001919  -0.193082   0.004885  -0.054674   0.467533
     3  N    0.012305  -0.000147   0.139275  -0.000247   0.335179  -0.114292
     4  N    0.005254  -0.000001   0.004439  -0.000047  -0.079292   0.015567
     5  N    0.000092   0.000000  -0.000215  -0.000001  -0.006761   0.016220
     6  N    0.002409   0.000002   0.018249   0.000023   0.034983  -0.070425
     7  O    0.000159  -0.000000   0.000587   0.000001   0.000906  -0.008985
     8  O    0.010147  -0.000005   0.036601  -0.000015   0.037494  -0.040646
     9  C    1.140484  -0.006544  -2.593251   0.013328  -0.053345   0.601596
    10  H    0.005789  -0.000349  -0.028020   0.000160   0.004766   0.008167
    11  C   -0.849778  -0.031084   2.429152   0.004697   0.092776  -0.743767
    12  H   -0.051294  -0.004709  -0.000946  -0.000220   0.005690   0.002313
    13  C    8.228799   0.376378  -2.290188  -0.049886  -0.553092   0.526437
    14  H    0.376378   0.522665  -0.000325  -0.005275   0.008437  -0.000115
    15  C   -2.290188  -0.000325  13.777957   0.380720  -1.506748  -2.553702
    16  H   -0.049886  -0.005275   0.380720   0.546324  -0.014372   0.002980
    17  C   -0.553092   0.008437  -1.506748  -0.014372   8.790445  -0.414060
    18  C    0.526437  -0.000115  -2.553702   0.002980  -0.414060  10.282516
    19  C    0.059678   0.002360  -1.176212   0.001481  -1.233640  -0.381725
    20  H   -0.005000   0.000021   0.000129   0.003003   0.004235  -0.038348
    21  C   -0.233682   0.000391   0.485403  -0.006750   0.249862  -1.234479
    22  H   -0.000075   0.000000   0.000100   0.000026   0.001377   0.002540
    23  C    0.030474  -0.000057  -0.258273   0.002276  -0.248644   0.933273
    24  H    0.000048  -0.000000  -0.000629  -0.000002   0.000333   0.022207
    25  C    0.022399  -0.000014   0.325550  -0.007135  -0.017503  -1.801542
    26  C   -0.037746   0.000012   0.042887  -0.000492   0.559260  -0.293760
    27  C    0.020191  -0.000001  -0.175677  -0.000018  -0.360646   0.273375
    28  C    0.000665  -0.000000  -0.002742   0.000001  -0.021211   0.035298
    29  H    0.000000  -0.000000   0.000001   0.000000   0.000021  -0.000001
    30  C    0.001549  -0.000001   0.002771   0.000002   0.016995  -0.116956
    31  H   -0.000007   0.000000   0.000021   0.000000   0.000005  -0.000230
    32  C    0.000083   0.000000  -0.000107   0.000000  -0.002570   0.006059
    33  H    0.000000   0.000000  -0.000001  -0.000000  -0.000017   0.000002
    34  H   -0.000000   0.000000   0.000000  -0.000000  -0.000017   0.000162
    35  H    0.000000   0.000000   0.000003  -0.000000   0.000048  -0.000058
    36  C    0.000955  -0.000029   0.023298  -0.000078  -0.019064  -0.085654
    37  C    0.002862  -0.000003   0.022311  -0.000011   0.042365  -0.038465
    38  H    0.000022   0.000000  -0.000008   0.000000  -0.000081   0.000050
    39  H    0.000003  -0.000000  -0.000004   0.000000  -0.000060   0.000004
    40  H   -0.000106  -0.000000  -0.000006  -0.000000   0.000137  -0.000043
    41  O   -0.012614  -0.000004   0.088757  -0.000015   0.200253  -0.188892
    42  H   -0.000647   0.000000   0.000417  -0.000001  -0.006014   0.006438
    43  H    0.000049  -0.000000  -0.003270   0.000008   0.007862  -0.014745
    44  H   -0.001165   0.000000   0.000849   0.000013   0.008028   0.005897
    45  H    0.001587   0.000000  -0.004861  -0.000001  -0.026720   0.021602
              19         20         21         22         23         24
     1  Mn  -0.404290  -0.001190  -0.095502   0.000234  -0.100003   0.002904
     2  N    0.124476   0.000011  -0.046715  -0.000126   0.040740   0.000275
     3  N   -0.274410   0.004841  -0.019220   0.000693  -0.143093   0.008716
     4  N    0.019747   0.000078   0.007942   0.000001  -0.008941  -0.001001
     5  N    0.000373   0.000007  -0.007995   0.000002  -0.011835   0.000339
     6  N   -0.011224  -0.000029   0.000601   0.000000   0.001623  -0.000010
     7  O    0.007330  -0.000025   0.028699   0.000188  -0.053132   0.002840
     8  O    0.016200  -0.000014   0.010539  -0.000002   0.001374  -0.000004
     9  C    0.065864  -0.003386  -0.075269  -0.000032   0.028155   0.000034
    10  H   -0.000612  -0.000002  -0.000566   0.000000   0.000135  -0.000000
    11  C   -0.106909   0.002264   0.094359  -0.000020  -0.048287  -0.000021
    12  H   -0.000553  -0.000002  -0.000072  -0.000000   0.000022  -0.000000
    13  C    0.059678  -0.005000  -0.233682  -0.000075   0.030474   0.000048
    14  H    0.002360   0.000021   0.000391   0.000000  -0.000057  -0.000000
    15  C   -1.176212   0.000129   0.485403   0.000100  -0.258273  -0.000629
    16  H    0.001481   0.003003  -0.006750   0.000026   0.002276  -0.000002
    17  C   -1.233640   0.004235   0.249862   0.001377  -0.248644   0.000333
    18  C   -0.381725  -0.038348  -1.234479   0.002540   0.933273   0.022207
    19  C   10.047312   0.415813  -0.323712  -0.014666  -0.415560   0.005362
    20  H    0.415813   0.541571  -0.045160  -0.005231  -0.002666  -0.000173
    21  C   -0.323712  -0.045160   7.447148   0.388510  -0.047761  -0.055523
    22  H   -0.014666  -0.005231   0.388510   0.518861  -0.044465  -0.004355
    23  C   -0.415560  -0.002666  -0.047761  -0.044465   7.934142   0.410699
    24  H    0.005362  -0.000173  -0.055523  -0.004355   0.410699   0.495888
    25  C    0.824655  -0.001109  -0.260044   0.017808  -0.252511  -0.058791
    26  C   -0.916040   0.001438   0.257811   0.001445  -0.619569   0.002052
    27  C    0.162049   0.000239  -0.144051   0.000269  -0.870669   0.008586
    28  C    0.017799  -0.000005  -0.003303   0.000004   0.055173  -0.000297
    29  H    0.000000  -0.000000   0.000015  -0.000000  -0.000064  -0.000000
    30  C   -0.037500  -0.000012  -0.001514  -0.000001  -0.082839   0.000339
    31  H   -0.000131   0.000000  -0.000013  -0.000000   0.000006   0.000000
    32  C    0.002554   0.000003  -0.004129   0.000004  -0.020462   0.000357
    33  H    0.000005   0.000000   0.000023  -0.000000   0.000171  -0.000000
    34  H    0.000137   0.000000   0.000239   0.000000   0.003855   0.000010
    35  H   -0.000245   0.000000  -0.001155   0.000000  -0.007289   0.000021
    36  C   -0.017997   0.000027  -0.001212  -0.000000  -0.006820   0.000020
    37  C   -0.002653   0.000003   0.000206  -0.000000  -0.001562   0.000001
    38  H    0.000001  -0.000000   0.000000  -0.000000   0.000000  -0.000000
    39  H   -0.000000  -0.000000  -0.000000   0.000000   0.000000  -0.000000
    40  H   -0.000003  -0.000000   0.000000   0.000000   0.000000  -0.000000
    41  O   -0.045704   0.000015   0.022195  -0.000005  -0.013173  -0.000015
    42  H    0.001762  -0.000001   0.000189   0.000000   0.000249  -0.000001
    43  H   -0.010050   0.000007  -0.002930   0.000000   0.000490   0.000005
    44  H   -0.002355  -0.000010   0.000739  -0.000000   0.004359  -0.000002
    45  H    0.007043   0.000002  -0.002612   0.000000   0.000008   0.000001
              25         26         27         28         29         30
     1  Mn  -0.586303   0.222631  -0.386592   0.029337   0.001510  -0.256796
     2  N   -0.098397  -0.054013   0.040930  -0.001423  -0.000006  -0.023182
     3  N    0.414458   0.032201   0.021641   0.020701   0.000078  -0.021717
     4  N    0.216729   0.051883  -0.114993   0.655144   0.007665  -0.477848
     5  N   -0.093898  -0.200896   0.666401   0.103597  -0.032818   0.305711
     6  N   -0.022695   0.003147  -0.061763  -0.017206   0.000032   0.063341
     7  O   -0.070369   0.436543  -0.181618   0.047461   0.000205  -0.027128
     8  O    0.049094   0.008744  -0.036539   0.028063   0.000012  -0.079227
     9  C   -0.070803  -0.013928  -0.034270  -0.000705   0.000013  -0.011010
    10  H   -0.001276  -0.000192   0.000940  -0.000095  -0.000000   0.001077
    11  C    0.009332   0.033311  -0.055236  -0.000232   0.000000  -0.021432
    12  H    0.000114  -0.000005   0.000018   0.000001  -0.000000   0.000010
    13  C    0.022399  -0.037746   0.020191   0.000665   0.000000   0.001549
    14  H   -0.000014   0.000012  -0.000001  -0.000000  -0.000000  -0.000001
    15  C    0.325550   0.042887  -0.175677  -0.002742   0.000001   0.002771
    16  H   -0.007135  -0.000492  -0.000018   0.000001   0.000000   0.000002
    17  C   -0.017503   0.559260  -0.360646  -0.021211   0.000021   0.016995
    18  C   -1.801542  -0.293760   0.273375   0.035298  -0.000001  -0.116956
    19  C    0.824655  -0.916040   0.162049   0.017799   0.000000  -0.037500
    20  H   -0.001109   0.001438   0.000239  -0.000005  -0.000000  -0.000012
    21  C   -0.260044   0.257811  -0.144051  -0.003303   0.000015  -0.001514
    22  H    0.017808   0.001445   0.000269   0.000004  -0.000000  -0.000001
    23  C   -0.252511  -0.619569  -0.870669   0.055173  -0.000064  -0.082839
    24  H   -0.058791   0.002052   0.008586  -0.000297  -0.000000   0.000339
    25  C   10.342255  -0.315698  -2.376715   0.219146  -0.002506  -0.408901
    26  C   -0.315698   7.282442  -0.546001   0.152769  -0.011283  -0.298839
    27  C   -2.376715  -0.546001   9.591763  -0.563830   0.012541   0.689222
    28  C    0.219146   0.152769  -0.563830   7.499575   0.374597  -1.966349
    29  H   -0.002506  -0.011283   0.012541   0.374597   0.483556   0.020771
    30  C   -0.408901  -0.298839   0.689222  -1.966349   0.020771   7.705644
    31  H   -0.005217  -0.004396  -0.005945  -0.072800  -0.001016   0.472416
    32  C   -0.035192  -0.034555  -0.017477  -0.146626  -0.010062   0.075649
    33  H   -0.002032  -0.008673   0.023632  -0.002021   0.003543   0.019304
    34  H    0.013903   0.043142  -0.064078  -0.007746   0.000282  -0.004317
    35  H   -0.002831   0.000991   0.002181  -0.014925   0.000185   0.009720
    36  C   -0.022478   0.002477  -0.034105  -0.084342  -0.000035   0.152647
    37  C    0.001993   0.005566   0.009183   0.055113  -0.000017  -0.061610
    38  H    0.000010  -0.000004  -0.000027  -0.000241  -0.000000  -0.000384
    39  H    0.000002   0.000000   0.000167   0.000817  -0.000000   0.000390
    40  H   -0.000004   0.000001  -0.000064  -0.000081  -0.000000   0.000165
    41  O    0.028723   0.030373  -0.087603   0.043544  -0.000006  -0.064916
    42  H    0.004704  -0.000983  -0.004653  -0.005686  -0.000000  -0.000665
    43  H   -0.021887   0.005367   0.009587   0.001924  -0.000000   0.003142
    44  H   -0.000132  -0.000046  -0.000614  -0.001164  -0.000000  -0.002054
    45  H   -0.008312  -0.012897   0.012510   0.002944   0.000001  -0.002312
              31         32         33         34         35         36
     1  Mn  -0.011820  -0.035324   0.000026  -0.002927   0.001522  -0.406132
     2  N    0.000013  -0.000121   0.000001   0.000002  -0.000002  -0.007392
     3  N    0.000436  -0.000382   0.000013  -0.000053   0.000014  -0.033871
     4  N   -0.069765  -0.077202  -0.001044  -0.002257  -0.002706   0.023121
     5  N    0.027042   0.378713  -0.049143  -0.008582  -0.011207   0.006741
     6  N    0.002152  -0.000563  -0.000004  -0.000000   0.000000  -0.035777
     7  O    0.000057  -0.049488   0.004441  -0.007210  -0.008097  -0.000246
     8  O    0.000370  -0.002445  -0.000005  -0.000026  -0.000007  -0.010621
     9  C   -0.000098  -0.000948  -0.000001  -0.000006  -0.000001   0.077423
    10  H   -0.000003   0.000002   0.000000   0.000000   0.000000   0.015137
    11  C   -0.000081  -0.000261  -0.000000  -0.000000  -0.000000  -0.048108
    12  H   -0.000000   0.000000  -0.000000  -0.000000  -0.000000   0.000097
    13  C   -0.000007   0.000083   0.000000  -0.000000   0.000000   0.000955
    14  H    0.000000   0.000000   0.000000   0.000000   0.000000  -0.000029
    15  C    0.000021  -0.000107  -0.000001   0.000000   0.000003   0.023298
    16  H    0.000000   0.000000  -0.000000  -0.000000  -0.000000  -0.000078
    17  C    0.000005  -0.002570  -0.000017  -0.000017   0.000048  -0.019064
    18  C   -0.000230   0.006059   0.000002   0.000162  -0.000058  -0.085654
    19  C   -0.000131   0.002554   0.000005   0.000137  -0.000245  -0.017997
    20  H    0.000000   0.000003   0.000000   0.000000   0.000000   0.000027
    21  C   -0.000013  -0.004129   0.000023   0.000239  -0.001155  -0.001212
    22  H   -0.000000   0.000004  -0.000000   0.000000   0.000000  -0.000000
    23  C    0.000006  -0.020462   0.000171   0.003855  -0.007289  -0.006820
    24  H    0.000000   0.000357  -0.000000   0.000010   0.000021   0.000020
    25  C   -0.005217  -0.035192  -0.002032   0.013903  -0.002831  -0.022478
    26  C   -0.004396  -0.034555  -0.008673   0.043142   0.000991   0.002477
    27  C   -0.005945  -0.017477   0.023632  -0.064078   0.002181  -0.034105
    28  C   -0.072800  -0.146626  -0.002021  -0.007746  -0.014925  -0.084342
    29  H   -0.001016  -0.010062   0.003543   0.000282   0.000185  -0.000035
    30  C    0.472416   0.075649   0.019304  -0.004317   0.009720   0.152647
    31  H    0.519959   0.002716  -0.000017   0.000008   0.000023   0.014484
    32  C    0.002716   4.960018   0.377705   0.416478   0.411377  -0.000159
    33  H   -0.000017   0.377705   0.521087  -0.022370  -0.020592  -0.000012
    34  H    0.000008   0.416478  -0.022370   0.483506  -0.028547  -0.000009
    35  H    0.000023   0.411377  -0.020592  -0.028547   0.488939   0.000018
    36  C    0.014484  -0.000159  -0.000012  -0.000009   0.000018   8.241982
    37  C   -0.010806  -0.000245  -0.000002  -0.000001  -0.000000  -1.945467
    38  H    0.000018   0.000000  -0.000000   0.000000  -0.000000  -0.025777
    39  H   -0.000048   0.000000   0.000000   0.000000   0.000000  -0.006047
    40  H    0.000002   0.000000  -0.000000  -0.000000   0.000000  -0.006835
    41  O   -0.000340  -0.001147  -0.000005  -0.000005  -0.000010  -0.018023
    42  H    0.000046  -0.000015   0.000000   0.000001   0.000000  -0.008742
    43  H   -0.000019   0.000201   0.000000   0.000001  -0.000000   0.002115
    44  H   -0.000062  -0.000025  -0.000000  -0.000000   0.000000  -0.005222
    45  H   -0.000142   0.000221   0.000001   0.000000   0.000002   0.000570
              37         38         39         40         41         42
     1  Mn  -0.179432   0.003357   0.000235   0.001237   0.039128   0.062978
     2  N   -0.001867   0.000057  -0.000050   0.000109  -0.089444   0.001945
     3  N   -0.000461  -0.000003  -0.000002  -0.000001  -0.010930  -0.004193
     4  N    0.020102   0.000023   0.000236  -0.000051  -0.057133   0.005560
     5  N   -0.004672   0.000000   0.000009   0.000000  -0.016049   0.000591
     6  N    0.208362   0.000936   0.002866   0.003974  -0.072958   0.005241
     7  O   -0.000023   0.000000  -0.000000   0.000000   0.000007   0.000008
     8  O    0.050986  -0.000014  -0.000006  -0.000004   0.028764   0.255478
     9  C   -0.060902  -0.000509   0.000079   0.001031  -0.009837  -0.002419
    10  H   -0.010255   0.000004   0.000007  -0.000054   0.000512  -0.000084
    11  C    0.095556  -0.000244  -0.000002   0.000033   0.060975  -0.003200
    12  H   -0.000226   0.000000   0.000000  -0.000000  -0.000006  -0.000002
    13  C    0.002862   0.000022   0.000003  -0.000106  -0.012614  -0.000647
    14  H   -0.000003   0.000000  -0.000000  -0.000000  -0.000004   0.000000
    15  C    0.022311  -0.000008  -0.000004  -0.000006   0.088757   0.000417
    16  H   -0.000011   0.000000   0.000000  -0.000000  -0.000015  -0.000001
    17  C    0.042365  -0.000081  -0.000060   0.000137   0.200253  -0.006014
    18  C   -0.038465   0.000050   0.000004  -0.000043  -0.188892   0.006438
    19  C   -0.002653   0.000001  -0.000000  -0.000003  -0.045704   0.001762
    20  H    0.000003  -0.000000  -0.000000  -0.000000   0.000015  -0.000001
    21  C    0.000206   0.000000  -0.000000   0.000000   0.022195   0.000189
    22  H   -0.000000  -0.000000   0.000000   0.000000  -0.000005   0.000000
    23  C   -0.001562   0.000000   0.000000   0.000000  -0.013173   0.000249
    24  H    0.000001  -0.000000  -0.000000  -0.000000  -0.000015  -0.000001
    25  C    0.001993   0.000010   0.000002  -0.000004   0.028723   0.004704
    26  C    0.005566  -0.000004   0.000000   0.000001   0.030373  -0.000983
    27  C    0.009183  -0.000027   0.000167  -0.000064  -0.087603  -0.004653
    28  C    0.055113  -0.000241   0.000817  -0.000081   0.043544  -0.005686
    29  H   -0.000017  -0.000000  -0.000000  -0.000000  -0.000006  -0.000000
    30  C   -0.061610  -0.000384   0.000390   0.000165  -0.064916  -0.000665
    31  H   -0.010806   0.000018  -0.000048   0.000002  -0.000340   0.000046
    32  C   -0.000245   0.000000   0.000000   0.000000  -0.001147  -0.000015
    33  H   -0.000002  -0.000000   0.000000  -0.000000  -0.000005   0.000000
    34  H   -0.000001   0.000000   0.000000  -0.000000  -0.000005   0.000001
    35  H   -0.000000  -0.000000   0.000000   0.000000  -0.000010   0.000000
    36  C   -1.945467  -0.025777  -0.006047  -0.006835  -0.018023  -0.008742
    37  C    7.357172   0.391570   0.369525   0.369055   0.036698  -0.008422
    38  H    0.391570   0.471415  -0.021012  -0.020998  -0.000009  -0.000010
    39  H    0.369525  -0.021012   0.476306  -0.021654  -0.000005   0.000004
    40  H    0.369055  -0.020998  -0.021654   0.475621  -0.000007   0.000002
    41  O    0.036698  -0.000009  -0.000005  -0.000007   8.159212  -0.000839
    42  H   -0.008422  -0.000010   0.000004   0.000002  -0.000839   0.411865
    43  H   -0.000007  -0.000002   0.000000   0.000000  -0.000308  -0.038695
    44  H   -0.002412  -0.000000  -0.000003   0.000003   0.270656   0.000011
    45  H   -0.000719   0.000000   0.000001  -0.000002   0.277688   0.000005
              43         44         45
     1  Mn   0.037347   0.048003   0.028035
     2  N    0.000151   0.008927   0.006310
     3  N    0.012855   0.000130  -0.002432
     4  N   -0.003464   0.000128   0.011162
     5  N    0.000166  -0.000669   0.003263
     6  N    0.003362   0.000857   0.000641
     7  O    0.000040   0.000010   0.000011
     8  O    0.290993  -0.000447  -0.000572
     9  C   -0.005296  -0.020209   0.004405
    10  H    0.000101  -0.000232   0.000013
    11  C    0.002121  -0.004845  -0.003736
    12  H    0.000001   0.000005  -0.000000
    13  C    0.000049  -0.001165   0.001587
    14  H   -0.000000   0.000000   0.000000
    15  C   -0.003270   0.000849  -0.004861
    16  H    0.000008   0.000013  -0.000001
    17  C    0.007862   0.008028  -0.026720
    18  C   -0.014745   0.005897   0.021602
    19  C   -0.010050  -0.002355   0.007043
    20  H    0.000007  -0.000010   0.000002
    21  C   -0.002930   0.000739  -0.002612
    22  H    0.000000  -0.000000   0.000000
    23  C    0.000490   0.004359   0.000008
    24  H    0.000005  -0.000002   0.000001
    25  C   -0.021887  -0.000132  -0.008312
    26  C    0.005367  -0.000046  -0.012897
    27  C    0.009587  -0.000614   0.012510
    28  C    0.001924  -0.001164   0.002944
    29  H   -0.000000  -0.000000   0.000001
    30  C    0.003142  -0.002054  -0.002312
    31  H   -0.000019  -0.000062  -0.000142
    32  C    0.000201  -0.000025   0.000221
    33  H    0.000000  -0.000000   0.000001
    34  H    0.000001  -0.000000   0.000000
    35  H   -0.000000   0.000000   0.000002
    36  C    0.002115  -0.005222   0.000570
    37  C   -0.000007  -0.002412  -0.000719
    38  H   -0.000002  -0.000000   0.000000
    39  H    0.000000  -0.000003   0.000001
    40  H    0.000000   0.000003  -0.000002
    41  O   -0.000308   0.270656   0.277688
    42  H   -0.038695   0.000011   0.000005
    43  H    0.403872   0.000003   0.000005
    44  H    0.000003   0.415025  -0.036204
    45  H    0.000005  -0.036204   0.399233
          Atomic-Atomic Spin Densities.
               1          2          3          4          5          6
     1  Mn   5.092070  -0.053192  -0.053924  -0.028872  -0.016549  -0.057641
     2  N   -0.053192   0.197289  -0.080453   0.035748   0.000559  -0.030925
     3  N   -0.053924  -0.080453   0.205777  -0.058570  -0.001672   0.024251
     4  N   -0.028872   0.035748  -0.058570   0.209764  -0.030755  -0.029489
     5  N   -0.016549   0.000559  -0.001672  -0.030755   0.034543   0.000084
     6  N   -0.057641  -0.030925   0.024251  -0.029489   0.000084   0.105604
     7  O    0.000123  -0.000019   0.000517  -0.000362   0.000030   0.000017
     8  O   -0.025115  -0.028151  -0.013950  -0.025751   0.000109  -0.021796
     9  C    0.001343  -0.022121   0.004521  -0.002574  -0.000072   0.008973
    10  H    0.001335  -0.006389   0.000899  -0.000292   0.000001   0.002538
    11  C    0.002873   0.006962  -0.004901  -0.003555  -0.000087  -0.009378
    12  H    0.000312  -0.000400   0.000040  -0.000004  -0.000000   0.000056
    13  C    0.001365   0.002873   0.001232   0.000733   0.000016   0.001152
    14  H    0.000001   0.000056  -0.000008   0.000000   0.000000  -0.000000
    15  C   -0.006785  -0.015610   0.016186  -0.004359   0.000055  -0.001218
    16  H   -0.000100  -0.000824   0.000439  -0.000018  -0.000000   0.000015
    17  C    0.043642  -0.096343   0.053225  -0.023569  -0.000072   0.008580
    18  C   -0.002591   0.085441  -0.084190   0.031152   0.001215  -0.006758
    19  C    0.002983   0.025382  -0.027952   0.003626   0.000150  -0.001136
    20  H    0.000169   0.000434  -0.000541   0.000031   0.000001  -0.000011
    21  C    0.010441  -0.002466   0.010223  -0.001226  -0.000653  -0.000440
    22  H   -0.000015  -0.000005  -0.000046  -0.000003  -0.000000   0.000000
    23  C   -0.005643   0.006834  -0.002354   0.007264  -0.003635   0.001429
    24  H    0.000104   0.000022  -0.000109   0.000072   0.000056  -0.000004
    25  C    0.049046  -0.005371  -0.012319   0.030143  -0.004644   0.000261
    26  C    0.009021  -0.010954   0.010674  -0.000136  -0.005169   0.000357
    27  C   -0.051668   0.002300   0.022278  -0.076463   0.020438   0.006207
    28  C    0.042573  -0.000599  -0.001262   0.063996  -0.040960  -0.003586
    29  H    0.000129  -0.000004   0.000021  -0.000497   0.000150   0.000035
    30  C   -0.061171  -0.001850   0.005405  -0.081902   0.048379   0.010775
    31  H   -0.000524  -0.000221   0.000284  -0.003637   0.000623   0.001095
    32  C   -0.001588  -0.000031   0.000487  -0.007535   0.001960   0.000117
    33  H   -0.000021   0.000000  -0.000006  -0.000250   0.000248  -0.000001
    34  H   -0.000139   0.000001  -0.000005  -0.000465   0.000196   0.000001
    35  H    0.000027  -0.000001   0.000013  -0.000229  -0.000562   0.000002
    36  C    0.002193   0.012518  -0.005266   0.013056   0.001328  -0.015804
    37  C    0.013467   0.004267  -0.002242   0.003835  -0.000719  -0.000367
    38  H    0.000021  -0.000001   0.000001   0.000003   0.000000  -0.000089
    39  H    0.000083   0.000008  -0.000001  -0.000003   0.000001  -0.000128
    40  H    0.000086  -0.000005   0.000000   0.000009   0.000000  -0.000134
    41  O   -0.026984  -0.038531  -0.005403  -0.034478  -0.000809  -0.015822
    42  H    0.001462   0.001558   0.000657   0.001996  -0.000073   0.002423
    43  H    0.000696   0.002285   0.001638   0.001441  -0.000104   0.000993
    44  H    0.003896   0.004132   0.000231   0.001361  -0.000088   0.001083
    45  H   -0.000069   0.001686   0.000363   0.003607   0.000090   0.000937
               7          8          9         10         11         12
     1  Mn   0.000123  -0.025115   0.001343   0.001335   0.002873   0.000312
     2  N   -0.000019  -0.028151  -0.022121  -0.006389   0.006962  -0.000400
     3  N    0.000517  -0.013950   0.004521   0.000899  -0.004901   0.000040
     4  N   -0.000362  -0.025751  -0.002574  -0.000292  -0.003555  -0.000004
     5  N    0.000030   0.000109  -0.000072   0.000001  -0.000087  -0.000000
     6  N    0.000017  -0.021796   0.008973   0.002538  -0.009378   0.000056
     7  O    0.003972  -0.000050  -0.000007   0.000000  -0.000005   0.000000
     8  O   -0.000050   0.137665  -0.003276   0.000410   0.009628   0.000006
     9  C   -0.000007  -0.003276   0.230913   0.002980  -0.197682   0.000713
    10  H    0.000000   0.000410   0.002980   0.003683  -0.004554   0.000320
    11  C   -0.000005   0.009628  -0.197682  -0.004554   0.190517  -0.001415
    12  H    0.000000   0.000006   0.000713   0.000320  -0.001415   0.001005
    13  C    0.000004  -0.002761   0.028662  -0.000318  -0.028348  -0.000845
    14  H   -0.000000  -0.000001   0.000573  -0.000005  -0.000199  -0.000014
    15  C    0.000014   0.007017  -0.171727  -0.001371   0.171641  -0.000755
    16  H    0.000000   0.000012  -0.000019   0.000012  -0.000173   0.000014
    17  C    0.000054   0.011227   0.082400   0.003565  -0.068691   0.001632
    18  C    0.000143  -0.015972   0.047244  -0.000411  -0.062298   0.000153
    19  C   -0.000328  -0.002456   0.010411  -0.000372  -0.007029  -0.000071
    20  H   -0.000001   0.000004  -0.000095  -0.000001   0.000152  -0.000000
    21  C   -0.000413   0.001090  -0.003816  -0.000062   0.006390  -0.000009
    22  H   -0.000002  -0.000001   0.000005   0.000000  -0.000005   0.000000
    23  C    0.000976  -0.002992   0.000568   0.000011  -0.003083   0.000001
    24  H   -0.000039   0.000009  -0.000004  -0.000000   0.000004  -0.000000
    25  C   -0.001391  -0.010819   0.001195   0.000043  -0.000462   0.000009
    26  C   -0.000495   0.002963  -0.000606   0.000027   0.002206   0.000000
    27  C    0.001219  -0.003217   0.000273   0.000092  -0.002493   0.000001
    28  C   -0.000139   0.002874   0.000537  -0.000026   0.000523   0.000000
    29  H    0.000001   0.000006   0.000002   0.000000   0.000000   0.000000
    30  C    0.000138   0.000211  -0.001181   0.000165  -0.001063   0.000002
    31  H    0.000001   0.000240   0.000028   0.000004  -0.000003   0.000000
    32  C   -0.000157   0.000229  -0.000000   0.000000  -0.000011   0.000000
    33  H    0.000005  -0.000001  -0.000000  -0.000000  -0.000000  -0.000000
    34  H    0.000012   0.000000  -0.000000   0.000000  -0.000000  -0.000000
    35  H   -0.000073  -0.000000   0.000000   0.000000   0.000000   0.000000
    36  C   -0.000006  -0.003893   0.001486   0.001259  -0.013876  -0.000010
    37  C   -0.000001   0.002614  -0.009294  -0.002782   0.019262  -0.000094
    38  H    0.000000  -0.000018  -0.000005   0.000000  -0.000002   0.000000
    39  H   -0.000000   0.000001  -0.000023   0.000001  -0.000011   0.000000
    40  H    0.000000   0.000001   0.000038  -0.000000  -0.000053  -0.000000
    41  O   -0.000033   0.008820   0.001559   0.000550   0.006947   0.000006
    42  H   -0.000000  -0.011067   0.000023  -0.000045  -0.000517  -0.000000
    43  H    0.000010  -0.009644   0.000350  -0.000019  -0.000674  -0.000000
    44  H    0.000001  -0.000262  -0.000476  -0.000099  -0.000920  -0.000001
    45  H    0.000004  -0.000237  -0.000051  -0.000014  -0.000190  -0.000000
              13         14         15         16         17         18
     1  Mn   0.001365   0.000001  -0.006785  -0.000100   0.043642  -0.002591
     2  N    0.002873   0.000056  -0.015610  -0.000824  -0.096343   0.085441
     3  N    0.001232  -0.000008   0.016186   0.000439   0.053225  -0.084190
     4  N    0.000733   0.000000  -0.004359  -0.000018  -0.023569   0.031152
     5  N    0.000016   0.000000   0.000055  -0.000000  -0.000072   0.001215
     6  N    0.001152  -0.000000  -0.001218   0.000015   0.008580  -0.006758
     7  O    0.000004  -0.000000   0.000014   0.000000   0.000054   0.000143
     8  O   -0.002761  -0.000001   0.007017   0.000012   0.011227  -0.015972
     9  C    0.028662   0.000573  -0.171727  -0.000019   0.082400   0.047244
    10  H   -0.000318  -0.000005  -0.001371   0.000012   0.003565  -0.000411
    11  C   -0.028348  -0.000199   0.171641  -0.000173  -0.068691  -0.062298
    12  H   -0.000845  -0.000014  -0.000755   0.000014   0.001632   0.000153
    13  C    0.044934   0.000700  -0.040884  -0.001178  -0.012681   0.006864
    14  H    0.000700  -0.000644  -0.000441  -0.000020  -0.000443  -0.000119
    15  C   -0.040884  -0.000441   0.454458  -0.001131  -0.182172  -0.221106
    16  H   -0.001178  -0.000020  -0.001131   0.001548   0.001004   0.002840
    17  C   -0.012681  -0.000443  -0.182172   0.001004   0.274928  -0.053051
    18  C    0.006864  -0.000119  -0.221106   0.002840  -0.053051   0.291223
    19  C    0.009315   0.000034  -0.043246  -0.000988  -0.038148   0.068913
    20  H   -0.000572   0.000001  -0.000712  -0.000373   0.001163  -0.002696
    21  C   -0.000977   0.000003   0.050268  -0.000690   0.003515  -0.088290
    22  H    0.000016   0.000000   0.000051   0.000002  -0.000029   0.000321
    23  C    0.001298   0.000002  -0.034081  -0.000164  -0.038480   0.029401
    24  H   -0.000009   0.000000  -0.000061  -0.000000  -0.000051   0.000020
    25  C    0.000053  -0.000009   0.023982   0.000474   0.014447  -0.002993
    26  C   -0.001085  -0.000000   0.008645   0.000022   0.027070  -0.030479
    27  C   -0.000237   0.000000  -0.003751   0.000021  -0.005963   0.013854
    28  C   -0.000069  -0.000000   0.000235   0.000000   0.000784  -0.000451
    29  H    0.000000  -0.000000   0.000000   0.000000   0.000010  -0.000018
    30  C    0.000217  -0.000000  -0.001675   0.000003  -0.002096   0.001638
    31  H   -0.000000  -0.000000   0.000005   0.000000   0.000148  -0.000225
    32  C   -0.000000   0.000000   0.000004   0.000000   0.000101  -0.000007
    33  H    0.000000   0.000000   0.000000  -0.000000  -0.000001   0.000007
    34  H    0.000000   0.000000  -0.000000  -0.000000  -0.000005   0.000002
    35  H   -0.000000  -0.000000   0.000000   0.000000   0.000013  -0.000024
    36  C   -0.000266   0.000003  -0.001596  -0.000019  -0.003688   0.003570
    37  C   -0.000193   0.000001   0.002748  -0.000002   0.001027  -0.001634
    38  H   -0.000001   0.000000   0.000000   0.000000  -0.000001  -0.000001
    39  H    0.000000  -0.000000  -0.000002  -0.000000  -0.000004   0.000003
    40  H    0.000001   0.000000  -0.000001  -0.000000  -0.000009   0.000005
    41  O   -0.001468  -0.000001   0.004801   0.000017   0.014564  -0.021751
    42  H    0.000102   0.000000  -0.000107  -0.000000  -0.000510   0.000893
    43  H    0.000296   0.000000  -0.000687  -0.000002  -0.001056   0.001540
    44  H    0.000238   0.000000  -0.000998  -0.000002  -0.002386   0.003043
    45  H    0.000094   0.000000  -0.000072  -0.000000  -0.000924   0.001357
              19         20         21         22         23         24
     1  Mn   0.002983   0.000169   0.010441  -0.000015  -0.005643   0.000104
     2  N    0.025382   0.000434  -0.002466  -0.000005   0.006834   0.000022
     3  N   -0.027952  -0.000541   0.010223  -0.000046  -0.002354  -0.000109
     4  N    0.003626   0.000031  -0.001226  -0.000003   0.007264   0.000072
     5  N    0.000150   0.000001  -0.000653  -0.000000  -0.003635   0.000056
     6  N   -0.001136  -0.000011  -0.000440   0.000000   0.001429  -0.000004
     7  O   -0.000328  -0.000001  -0.000413  -0.000002   0.000976  -0.000039
     8  O   -0.002456   0.000004   0.001090  -0.000001  -0.002992   0.000009
     9  C    0.010411  -0.000095  -0.003816   0.000005   0.000568  -0.000004
    10  H   -0.000372  -0.000001  -0.000062   0.000000   0.000011  -0.000000
    11  C   -0.007029   0.000152   0.006390  -0.000005  -0.003083   0.000004
    12  H   -0.000071  -0.000000  -0.000009   0.000000   0.000001  -0.000000
    13  C    0.009315  -0.000572  -0.000977   0.000016   0.001298  -0.000009
    14  H    0.000034   0.000001   0.000003   0.000000   0.000002   0.000000
    15  C   -0.043246  -0.000712   0.050268   0.000051  -0.034081  -0.000061
    16  H   -0.000988  -0.000373  -0.000690   0.000002  -0.000164  -0.000000
    17  C   -0.038148   0.001163   0.003515  -0.000029  -0.038480  -0.000051
    18  C    0.068913  -0.002696  -0.088290   0.000321   0.029401   0.000020
    19  C    0.052978   0.001430  -0.037822   0.000037   0.059479  -0.000068
    20  H    0.001430   0.001319   0.001209  -0.000020   0.000525   0.000012
    21  C   -0.037822   0.001209   0.080269  -0.000521  -0.028840  -0.000182
    22  H    0.000037  -0.000020  -0.000521  -0.000560  -0.000024  -0.000017
    23  C    0.059479   0.000525  -0.028840  -0.000024   0.075636  -0.000119
    24  H   -0.000068   0.000012  -0.000182  -0.000017  -0.000119   0.000855
    25  C   -0.058501  -0.000637   0.015132   0.000261  -0.018534   0.000190
    26  C   -0.014567  -0.000063   0.004160   0.000060  -0.044766   0.000043
    27  C   -0.001391  -0.000040  -0.009642   0.000034   0.000091  -0.000173
    28  C   -0.000613  -0.000000   0.000437  -0.000000   0.002290  -0.000000
    29  H   -0.000001  -0.000000   0.000001   0.000000  -0.000011  -0.000000
    30  C    0.000278  -0.000003  -0.001478   0.000000  -0.000355   0.000011
    31  H   -0.000016  -0.000000  -0.000001   0.000000  -0.000023  -0.000000
    32  C   -0.000115  -0.000000  -0.000238   0.000000  -0.001175   0.000004
    33  H    0.000000   0.000000  -0.000001  -0.000000  -0.000015   0.000000
    34  H    0.000008   0.000000  -0.000008   0.000000  -0.000002  -0.000000
    35  H   -0.000011  -0.000000   0.000024   0.000000  -0.000135  -0.000003
    36  C    0.000601   0.000009   0.000211  -0.000000  -0.000608   0.000002
    37  C    0.000167   0.000001   0.000106  -0.000000  -0.000282   0.000000
    38  H   -0.000000  -0.000000  -0.000000   0.000000  -0.000000  -0.000000
    39  H   -0.000000   0.000000  -0.000000  -0.000000   0.000000   0.000000
    40  H    0.000000   0.000000   0.000000   0.000000  -0.000000  -0.000000
    41  O   -0.002579   0.000001   0.001926  -0.000002  -0.002910   0.000006
    42  H    0.000071  -0.000000  -0.000017   0.000000   0.000143  -0.000000
    43  H    0.000295  -0.000000  -0.000220   0.000000   0.000388  -0.000001
    44  H    0.000799  -0.000001  -0.000009   0.000000   0.000384  -0.000000
    45  H    0.000307  -0.000000  -0.000052   0.000000   0.000338  -0.000001
              25         26         27         28         29         30
     1  Mn   0.049046   0.009021  -0.051668   0.042573   0.000129  -0.061171
     2  N   -0.005371  -0.010954   0.002300  -0.000599  -0.000004  -0.001850
     3  N   -0.012319   0.010674   0.022278  -0.001262   0.000021   0.005405
     4  N    0.030143  -0.000136  -0.076463   0.063996  -0.000497  -0.081902
     5  N   -0.004644  -0.005169   0.020438  -0.040960   0.000150   0.048379
     6  N    0.000261   0.000357   0.006207  -0.003586   0.000035   0.010775
     7  O   -0.001391  -0.000495   0.001219  -0.000139   0.000001   0.000138
     8  O   -0.010819   0.002963  -0.003217   0.002874   0.000006   0.000211
     9  C    0.001195  -0.000606   0.000273   0.000537   0.000002  -0.001181
    10  H    0.000043   0.000027   0.000092  -0.000026   0.000000   0.000165
    11  C   -0.000462   0.002206  -0.002493   0.000523   0.000000  -0.001063
    12  H    0.000009   0.000000   0.000001   0.000000   0.000000   0.000002
    13  C    0.000053  -0.001085  -0.000237  -0.000069   0.000000   0.000217
    14  H   -0.000009  -0.000000   0.000000  -0.000000  -0.000000  -0.000000
    15  C    0.023982   0.008645  -0.003751   0.000235   0.000000  -0.001675
    16  H    0.000474   0.000022   0.000021   0.000000   0.000000   0.000003
    17  C    0.014447   0.027070  -0.005963   0.000784   0.000010  -0.002096
    18  C   -0.002993  -0.030479   0.013854  -0.000451  -0.000018   0.001638
    19  C   -0.058501  -0.014567  -0.001391  -0.000613  -0.000001   0.000278
    20  H   -0.000637  -0.000063  -0.000040  -0.000000  -0.000000  -0.000003
    21  C    0.015132   0.004160  -0.009642   0.000437   0.000001  -0.001478
    22  H    0.000261   0.000060   0.000034  -0.000000   0.000000   0.000000
    23  C   -0.018534  -0.044766   0.000091   0.002290  -0.000011  -0.000355
    24  H    0.000190   0.000043  -0.000173  -0.000000  -0.000000   0.000011
    25  C    0.033746   0.007257  -0.042407   0.011579  -0.000156  -0.014149
    26  C    0.007257   0.033501   0.001810   0.010120   0.000015  -0.013695
    27  C   -0.042407   0.001810   0.105841  -0.053707   0.000035   0.069856
    28  C    0.011579   0.010120  -0.053707   0.122694  -0.001170  -0.139307
    29  H   -0.000156   0.000015   0.000035  -0.001170   0.000796   0.000758
    30  C   -0.014149  -0.013695   0.069856  -0.139307   0.000758   0.173829
    31  H   -0.000423  -0.000022   0.001189  -0.002908   0.000107   0.003621
    32  C   -0.004117  -0.001213   0.008281  -0.007826   0.000350   0.008684
    33  H    0.000064  -0.000093   0.000152  -0.000654  -0.000038   0.000649
    34  H    0.000032   0.000064  -0.000229  -0.000146   0.000003   0.000127
    35  H   -0.000512  -0.000095   0.001038  -0.000942   0.000014   0.000872
    36  C    0.000166  -0.000231   0.000694  -0.008448  -0.000019   0.007739
    37  C   -0.000335   0.000554  -0.002659   0.008242  -0.000024  -0.012839
    38  H   -0.000001  -0.000000   0.000006   0.000000   0.000000  -0.000000
    39  H    0.000002  -0.000001  -0.000016  -0.000016  -0.000000   0.000045
    40  H    0.000000  -0.000000   0.000004  -0.000008   0.000000  -0.000016
    41  O   -0.007382   0.003409  -0.005371   0.001785   0.000005  -0.000357
    42  H    0.000723  -0.000100   0.000397  -0.000098  -0.000001  -0.000363
    43  H    0.001127  -0.000546   0.000339   0.000110  -0.000000  -0.000217
    44  H    0.000833  -0.000407  -0.000045   0.000257  -0.000000  -0.000578
    45  H    0.000993  -0.000322   0.000276  -0.000270  -0.000001  -0.000195
              31         32         33         34         35         36
     1  Mn  -0.000524  -0.001588  -0.000021  -0.000139   0.000027   0.002193
     2  N   -0.000221  -0.000031   0.000000   0.000001  -0.000001   0.012518
     3  N    0.000284   0.000487  -0.000006  -0.000005   0.000013  -0.005266
     4  N   -0.003637  -0.007535  -0.000250  -0.000465  -0.000229   0.013056
     5  N    0.000623   0.001960   0.000248   0.000196  -0.000562   0.001328
     6  N    0.001095   0.000117  -0.000001   0.000001   0.000002  -0.015804
     7  O    0.000001  -0.000157   0.000005   0.000012  -0.000073  -0.000006
     8  O    0.000240   0.000229  -0.000001   0.000000  -0.000000  -0.003893
     9  C    0.000028  -0.000000  -0.000000  -0.000000   0.000000   0.001486
    10  H    0.000004   0.000000  -0.000000   0.000000   0.000000   0.001259
    11  C   -0.000003  -0.000011  -0.000000  -0.000000   0.000000  -0.013876
    12  H    0.000000   0.000000  -0.000000  -0.000000   0.000000  -0.000010
    13  C   -0.000000  -0.000000   0.000000   0.000000  -0.000000  -0.000266
    14  H   -0.000000   0.000000   0.000000   0.000000  -0.000000   0.000003
    15  C    0.000005   0.000004   0.000000  -0.000000   0.000000  -0.001596
    16  H    0.000000   0.000000  -0.000000  -0.000000   0.000000  -0.000019
    17  C    0.000148   0.000101  -0.000001  -0.000005   0.000013  -0.003688
    18  C   -0.000225  -0.000007   0.000007   0.000002  -0.000024   0.003570
    19  C   -0.000016  -0.000115   0.000000   0.000008  -0.000011   0.000601
    20  H   -0.000000  -0.000000   0.000000   0.000000  -0.000000   0.000009
    21  C   -0.000001  -0.000238  -0.000001  -0.000008   0.000024   0.000211
    22  H    0.000000   0.000000  -0.000000   0.000000   0.000000  -0.000000
    23  C   -0.000023  -0.001175  -0.000015  -0.000002  -0.000135  -0.000608
    24  H   -0.000000   0.000004   0.000000  -0.000000  -0.000003   0.000002
    25  C   -0.000423  -0.004117   0.000064   0.000032  -0.000512   0.000166
    26  C   -0.000022  -0.001213  -0.000093   0.000064  -0.000095  -0.000231
    27  C    0.001189   0.008281   0.000152  -0.000229   0.001038   0.000694
    28  C   -0.002908  -0.007826  -0.000654  -0.000146  -0.000942  -0.008448
    29  H    0.000107   0.000350  -0.000038   0.000003   0.000014  -0.000019
    30  C    0.003621   0.008684   0.000649   0.000127   0.000872   0.007739
    31  H    0.001286   0.000129  -0.000001   0.000000   0.000002   0.000791
    32  C    0.000129   0.003157  -0.000148   0.000498   0.000315   0.000009
    33  H   -0.000001  -0.000148   0.000250   0.000022  -0.000046   0.000003
    34  H    0.000000   0.000498   0.000022   0.000388  -0.000076   0.000000
    35  H    0.000002   0.000315  -0.000046  -0.000076   0.000752  -0.000001
    36  C    0.000791   0.000009   0.000003   0.000000  -0.000001   0.341983
    37  C   -0.001444  -0.000079   0.000000  -0.000000  -0.000000  -0.300318
    38  H    0.000000   0.000000   0.000000   0.000000   0.000000   0.000674
    39  H   -0.000001  -0.000000   0.000000  -0.000000   0.000000   0.001088
    40  H    0.000000   0.000000   0.000000   0.000000   0.000000   0.001508
    41  O    0.000477   0.000004  -0.000000  -0.000001   0.000002  -0.004236
    42  H   -0.000029  -0.000021   0.000000   0.000000  -0.000000   0.000582
    43  H   -0.000006  -0.000018   0.000000   0.000000  -0.000000   0.000138
    44  H   -0.000030  -0.000011   0.000000  -0.000000  -0.000000   0.000110
    45  H   -0.000073  -0.000010   0.000000   0.000000  -0.000000   0.000424
              37         38         39         40         41         42
     1  Mn   0.013467   0.000021   0.000083   0.000086  -0.026984   0.001462
     2  N    0.004267  -0.000001   0.000008  -0.000005  -0.038531   0.001558
     3  N   -0.002242   0.000001  -0.000001   0.000000  -0.005403   0.000657
     4  N    0.003835   0.000003  -0.000003   0.000009  -0.034478   0.001996
     5  N   -0.000719   0.000000   0.000001   0.000000  -0.000809  -0.000073
     6  N   -0.000367  -0.000089  -0.000128  -0.000134  -0.015822   0.002423
     7  O   -0.000001   0.000000  -0.000000   0.000000  -0.000033  -0.000000
     8  O    0.002614  -0.000018   0.000001   0.000001   0.008820  -0.011067
     9  C   -0.009294  -0.000005  -0.000023   0.000038   0.001559   0.000023
    10  H   -0.002782   0.000000   0.000001  -0.000000   0.000550  -0.000045
    11  C    0.019262  -0.000002  -0.000011  -0.000053   0.006947  -0.000517
    12  H   -0.000094   0.000000   0.000000  -0.000000   0.000006  -0.000000
    13  C   -0.000193  -0.000001   0.000000   0.000001  -0.001468   0.000102
    14  H    0.000001   0.000000  -0.000000   0.000000  -0.000001   0.000000
    15  C    0.002748   0.000000  -0.000002  -0.000001   0.004801  -0.000107
    16  H   -0.000002   0.000000  -0.000000  -0.000000   0.000017  -0.000000
    17  C    0.001027  -0.000001  -0.000004  -0.000009   0.014564  -0.000510
    18  C   -0.001634  -0.000001   0.000003   0.000005  -0.021751   0.000893
    19  C    0.000167  -0.000000  -0.000000   0.000000  -0.002579   0.000071
    20  H    0.000001  -0.000000   0.000000   0.000000   0.000001  -0.000000
    21  C    0.000106  -0.000000  -0.000000   0.000000   0.001926  -0.000017
    22  H   -0.000000   0.000000  -0.000000   0.000000  -0.000002   0.000000
    23  C   -0.000282  -0.000000   0.000000  -0.000000  -0.002910   0.000143
    24  H    0.000000  -0.000000   0.000000  -0.000000   0.000006  -0.000000
    25  C   -0.000335  -0.000001   0.000002   0.000000  -0.007382   0.000723
    26  C    0.000554  -0.000000  -0.000001  -0.000000   0.003409  -0.000100
    27  C   -0.002659   0.000006  -0.000016   0.000004  -0.005371   0.000397
    28  C    0.008242   0.000000  -0.000016  -0.000008   0.001785  -0.000098
    29  H   -0.000024   0.000000  -0.000000   0.000000   0.000005  -0.000001
    30  C   -0.012839  -0.000000   0.000045  -0.000016  -0.000357  -0.000363
    31  H   -0.001444   0.000000  -0.000001   0.000000   0.000477  -0.000029
    32  C   -0.000079   0.000000  -0.000000   0.000000   0.000004  -0.000021
    33  H    0.000000   0.000000   0.000000   0.000000  -0.000000   0.000000
    34  H   -0.000000   0.000000  -0.000000   0.000000  -0.000001   0.000000
    35  H   -0.000000   0.000000   0.000000   0.000000   0.000002  -0.000000
    36  C   -0.300318   0.000674   0.001088   0.001508  -0.004236   0.000582
    37  C    0.285717  -0.000620  -0.001030  -0.001448   0.002380  -0.000442
    38  H   -0.000620   0.000881  -0.000093  -0.000101   0.000001   0.000004
    39  H   -0.001030  -0.000093   0.001132  -0.000141  -0.000006  -0.000000
    40  H   -0.001448  -0.000101  -0.000141   0.001177  -0.000004  -0.000000
    41  O    0.002380   0.000001  -0.000006  -0.000004   0.149139  -0.000268
    42  H   -0.000442   0.000004  -0.000000  -0.000000  -0.000268   0.006591
    43  H   -0.000015  -0.000000   0.000000   0.000000  -0.000251   0.002366
    44  H    0.000202   0.000000  -0.000000  -0.000000  -0.013283   0.000005
    45  H   -0.000044   0.000000  -0.000000   0.000000  -0.009842   0.000004
              43         44         45
     1  Mn   0.000696   0.003896  -0.000069
     2  N    0.002285   0.004132   0.001686
     3  N    0.001638   0.000231   0.000363
     4  N    0.001441   0.001361   0.003607
     5  N   -0.000104  -0.000088   0.000090
     6  N    0.000993   0.001083   0.000937
     7  O    0.000010   0.000001   0.000004
     8  O   -0.009644  -0.000262  -0.000237
     9  C    0.000350  -0.000476  -0.000051
    10  H   -0.000019  -0.000099  -0.000014
    11  C   -0.000674  -0.000920  -0.000190
    12  H   -0.000000  -0.000001  -0.000000
    13  C    0.000296   0.000238   0.000094
    14  H    0.000000   0.000000   0.000000
    15  C   -0.000687  -0.000998  -0.000072
    16  H   -0.000002  -0.000002  -0.000000
    17  C   -0.001056  -0.002386  -0.000924
    18  C    0.001540   0.003043   0.001357
    19  C    0.000295   0.000799   0.000307
    20  H   -0.000000  -0.000001  -0.000000
    21  C   -0.000220  -0.000009  -0.000052
    22  H    0.000000   0.000000   0.000000
    23  C    0.000388   0.000384   0.000338
    24  H   -0.000001  -0.000000  -0.000001
    25  C    0.001127   0.000833   0.000993
    26  C   -0.000546  -0.000407  -0.000322
    27  C    0.000339  -0.000045   0.000276
    28  C    0.000110   0.000257  -0.000270
    29  H   -0.000000  -0.000000  -0.000001
    30  C   -0.000217  -0.000578  -0.000195
    31  H   -0.000006  -0.000030  -0.000073
    32  C   -0.000018  -0.000011  -0.000010
    33  H    0.000000   0.000000   0.000000
    34  H    0.000000  -0.000000   0.000000
    35  H   -0.000000  -0.000000  -0.000000
    36  C    0.000138   0.000110   0.000424
    37  C   -0.000015   0.000202  -0.000044
    38  H   -0.000000   0.000000   0.000000
    39  H    0.000000  -0.000000  -0.000000
    40  H    0.000000  -0.000000   0.000000
    41  O   -0.000251  -0.013283  -0.009842
    42  H    0.002366   0.000005   0.000004
    43  H    0.005293   0.000005   0.000004
    44  H    0.000005   0.007678   0.002338
    45  H    0.000004   0.002338   0.005067
 Mulliken charges and spin densities:
               1          2
     1  Mn   1.142894   4.886869
     2  N   -0.027242  -0.004111
     3  N   -0.206185   0.004190
     4  N   -0.432358  -0.007158
     5  N    0.205367   0.003609
     6  N    0.070362  -0.017747
     7  O   -0.434192   0.003718
     8  O   -0.614852   0.003704
     9  C    0.179780   0.011763
    10  H    0.137774   0.001137
    11  C   -0.376654   0.005430
    12  H    0.137445   0.000653
    13  C   -0.253286   0.008268
    14  H    0.136679  -0.000530
    15  C   -0.694505   0.005564
    16  H    0.124163   0.000717
    17  C    0.195774   0.012728
    18  C    0.964397  -0.004225
    19  C   -0.405808  -0.000146
    20  H    0.128653   0.000695
    21  C   -0.381498   0.007333
    22  H    0.136916  -0.000463
    23  C   -0.189548  -0.001172
    24  H    0.159787   0.000568
    25  C    0.053420   0.006597
    26  C    0.193520  -0.003065
    27  C    0.577759  -0.002747
    28  C   -0.430642   0.005834
    29  H    0.152784   0.000497
    30  C    0.426645  -0.001085
    31  H    0.143183   0.000440
    32  C   -0.192635   0.000028
    33  H    0.155985   0.000123
    34  H    0.186426   0.000279
    35  H    0.182627   0.000363
    36  C    0.269141   0.033860
    37  C   -0.708387   0.005684
    38  H    0.201859   0.000658
    39  H    0.198243   0.000886
    40  H    0.198540   0.000910
    41  O   -0.597497   0.004626
    42  H    0.327778   0.006343
    43  H    0.318899   0.005852
    44  H    0.314231   0.007000
    45  H    0.324260   0.005522
 Sum of Mulliken charges =   2.00000   5.00000
 Mulliken charges and spin densities with hydrogens summed into heavy atoms:
               1          2
     1  Mn   1.142894   4.886869
     2  N   -0.027242  -0.004111
     3  N   -0.206185   0.004190
     4  N   -0.432358  -0.007158
     5  N    0.205367   0.003609
     6  N    0.070362  -0.017747
     7  O   -0.434192   0.003718
     8  O    0.031826   0.015899
     9  C    0.317554   0.012899
    11  C   -0.239209   0.006083
    13  C   -0.116606   0.007738
    15  C   -0.570342   0.006281
    17  C    0.195774   0.012728
    18  C    0.964397  -0.004225
    19  C   -0.277155   0.000549
    21  C   -0.244582   0.006870
    23  C   -0.029761  -0.000604
    25  C    0.053420   0.006597
    26  C    0.193520  -0.003065
    27  C    0.577759  -0.002747
    28  C   -0.277858   0.006331
    30  C    0.569828  -0.000645
    32  C    0.332404   0.000794
    36  C    0.269141   0.033860
    37  C   -0.109746   0.008138
    41  O    0.040994   0.017147
 Electronic spatial extent (au):  <R**2>=           9319.5497
 Charge=              2.0000 electrons
 Dipole moment (field-independent basis, Debye):
    X=             -3.8870    Y=              7.7273    Z=              0.7895  Tot=              8.6858
 Quadrupole moment (field-independent basis, Debye-Ang):
   XX=            -58.2780   YY=            -49.7343   ZZ=           -128.2061
   XY=              5.3764   XZ=              2.0194   YZ=             -2.8750
 Traceless Quadrupole moment (field-independent basis, Debye-Ang):
   XX=             20.4615   YY=             29.0051   ZZ=            -49.4666
   XY=              5.3764   XZ=              2.0194   YZ=             -2.8750
 Octapole moment (field-independent basis, Debye-Ang**2):
  XXX=             -2.0216  YYY=            241.9330  ZZZ=             -0.0788  XYY=           -101.3291
  XXY=             48.4898  XXZ=            -11.9233  XZZ=             -3.0173  YZZ=             41.8022
  YYZ=             25.3194  XYZ=             -7.9650
 Hexadecapole moment (field-independent basis, Debye-Ang**3):
 XXXX=          -4167.0501 YYYY=          -2377.5717 ZZZZ=           -345.3691 XXXY=            324.2230
 XXXZ=             51.5226 YYYX=           -333.5145 YYYZ=            -73.3539 ZZZX=            -39.9149
 ZZZY=              4.2584 XXYY=          -1534.3256 XXZZ=          -1228.6066 YYZZ=           -901.5520
 XXYZ=             12.3550 YYXZ=             22.8754 ZZXY=            -34.3202
 N-N= 2.851524545643D+03 E-N=-1.109640678489D+04  KE= 2.304165296585D+03
 1\1\GINC-CN034\SP\UB3LYP TD-FC\6-311+G(2d,p)\C17H19Mn1N5O3(2+,6)\R2771
 \11-Sep-2023\0\\# td=(nstates=100) b3lyp/6-311+g(2d,p) scrf=(solvent=a
 cetonitrile,read,pcm) guess=read geom=allcheck empiricaldispersion=gd3
 bj scf=xqc\\complex1\\2,6\Mn,0,1.9980988528,3.4012393051,6.1037332507\
 N,0,3.5280236985,2.6968154236,4.7017926117\N,0,0.849109461,2.204596381
 5,4.560857762\N,0,0.0831047824,3.9003958419,6.9546056766\N,0,-1.979717
 1552,3.6135385534,7.7081846344\N,0,3.3165709635,4.4260676659,7.5968431
 105\O,0,-2.4940570726,1.7651962789,5.666359689\O,0,2.2225618625,1.5886
 464566,7.3559273577\C,0,4.8456720983,2.8301964227,4.8995577951\H,0,5.1
 403878435,3.4028943201,5.7708894131\C,0,5.7920766976,2.271393182,4.052
 6505573\H,0,6.8475876716,2.4071217714,4.2489496115\C,0,5.3431473452,1.
 5327316524,2.9641502482\H,0,6.0465101935,1.0667581257,2.284817101\C,0,
 3.9758546681,1.385775885,2.7588003584\H,0,3.6219028713,0.7889560227,1.
 9301692783\C,0,3.081455102,1.9890446843,3.6424227747\C,0,1.6069001375,
 1.866832457,3.4937848302\C,0,1.0305338361,1.4141842619,2.305351395\H,0
 ,1.6437332231,1.1943084999,1.4430527081\C,0,-0.3458778767,1.2634733131
 ,2.2305341896\H,0,-0.8109586936,0.9162737798,1.3160896539\C,0,-1.11502
 16193,1.5578136965,3.3463697803\H,0,-2.1873674883,1.4249529506,3.35260
 83773\C,0,-0.4838768713,2.0402715907,4.4933013361\C,0,-1.4052712767,2.
 3099099537,5.6670726119\C,0,-1.0707459246,3.2469283967,6.7494703962\C,
 0,-1.373659062,4.5214409405,8.5238989655\H,0,-1.8890632456,4.969786947
 3,9.3568159363\C,0,-0.093589813,4.6917460406,8.0509073522\H,0,0.690875
 2019,5.3231771075,8.4337309852\C,0,-3.3706215417,3.1659638163,7.874251
 235\H,0,-3.7859452272,3.6940993006,8.7288754042\H,0,-3.3994181744,2.09
 36099797,8.0456388174\H,0,-3.9448528705,3.3944756781,6.9803639227\C,0,
 3.9817771094,5.0239348523,8.3215309319\C,0,4.8187444934,5.7781263226,9
 .2321694224\H,0,5.0963167045,5.157135081,10.0856368713\H,0,4.280389915
 9,6.6570808289,9.5913164646\H,0,5.7257330957,6.104540064,8.7200998408\
 O,0,1.8663072433,5.2801426283,4.9403585807\H,0,2.4468700322,1.55667586
 44,8.2915131339\H,0,2.143360491,0.6839207216,7.0368738527\H,0,2.507896
 0776,5.6386190066,4.3186209172\H,0,1.1125658195,5.8781497763,4.9747646
 171\\Version=ES64L-G16RevB.01\State=6-A\HF=-2309.9291835\S2=8.753549\S
 2-1=0.\S2A=8.750004\RMSD=2.241e-09\PG=C01 [X(C17H19Mn1N5O3)]\\@


 THESE ARE THE TIMES THAT TRY MENS SOULS.
 THE SUMMER SOLDIER AND THE SUNSHINE PATRIOT WILL IN THIS CRISIS,
 SHRINK FROM THE SERVICE OF HIS COUNTRY.  BUT HE THAT STANDS NOW,
 DESERVES THE LOVE AND THANKS OF MAN AND WOMAN.
 TYRANNY, LIKE HELL, IS NOT EASILY CONQUERED,
 YET WE HAVE THIS CONSOLATION WITH US,
 THAT THE HARDER THE CONFLICT, THE MORE GLORIOUS THE TRIUMPH.
 WHAT WE OBTAIN TOO CHEAP, WE ESTEEM TOO LIGHTLY, 
 'TIS DEARNESS ONLY THAT GIVES EVERYTHING ITS VALUE.

                                              -- TOM PAINE
 Job cpu time:       5 days 17 hours  3 minutes 32.2 seconds.
 Elapsed time:       0 days 12 hours 28 minutes 44.4 seconds.
 File lengths (MBytes):  RWF=  23432 Int=      0 D2E=      0 Chk=   2859 Scr=      1
 Normal termination of Gaussian 16 at Mon Sep 11 21:10:15 2023.
