# Supplementary material for: Synthesis and Characterization of Bipyridyl-(Imidazole)n Mn(II) Compounds and Their Evaluation as Potential Precatalysts for Water Oxidation
Source: Molecules. 2023 Oct 23;28(20):7221. doi: 10.3390/molecules28207221 (PMC10608871; doi:10.3390/molecules28207221)
Supplement: Supplementary file 1 [file molecules-28-07221-s001.zip › Calculation_Outputs/complex3.out]

 Entering Gaussian System, Link 0=g16
 Input=1.com
 Output=1.out
 Initial command:
 /usr/local/apps/gaussian/g16-b01-avx2//g16/l1.exe "/tmp/r2771.687002.maple/Gau-34721.inp" -scrdir="/tmp/r2771.687002.maple/"
 Entering Link 1 = /usr/local/apps/gaussian/g16-b01-avx2//g16/l1.exe PID=     34724.
  
 Copyright (c) 1988-2017, Gaussian, Inc.  All Rights Reserved.
  
 This is part of the Gaussian(R) 16 program.  It is based on
 the Gaussian(R) 09 system (copyright 2009, Gaussian, Inc.),
 the Gaussian(R) 03 system (copyright 2003, Gaussian, Inc.),
 the Gaussian(R) 98 system (copyright 1998, Gaussian, Inc.),
 the Gaussian(R) 94 system (copyright 1995, Gaussian, Inc.),
 the Gaussian 92(TM) system (copyright 1992, Gaussian, Inc.),
 the Gaussian 90(TM) system (copyright 1990, Gaussian, Inc.),
 the Gaussian 88(TM) system (copyright 1988, Gaussian, Inc.),
 the Gaussian 86(TM) system (copyright 1986, Carnegie Mellon
 University), and the Gaussian 82(TM) system (copyright 1983,
 Carnegie Mellon University). Gaussian is a federally registered
 trademark of Gaussian, Inc.
  
 This software contains proprietary and confidential information,
 including trade secrets, belonging to Gaussian, Inc.
  
 This software is provided under written license and may be
 used, copied, transmitted, or stored only in accord with that
 written license.
  
 The following legend is applicable only to US Government
 contracts under FAR:
  
                    RESTRICTED RIGHTS LEGEND
  
 Use, reproduction and disclosure by the US Government is
 subject to restrictions as set forth in subparagraphs (a)
 and (c) of the Commercial Computer Software - Restricted
 Rights clause in FAR 52.227-19.
  
 Gaussian, Inc.
 340 Quinnipiac St., Bldg. 40, Wallingford CT 06492
  
  
 ---------------------------------------------------------------
 Warning -- This program may not be used in any manner that
 competes with the business of Gaussian, Inc. or will provide
 assistance to any competitor of Gaussian, Inc.  The licensee
 of this program is prohibited from giving any competitor of
 Gaussian, Inc. access to this program.  By using this program,
 the user acknowledges that Gaussian, Inc. is engaged in the
 business of creating and licensing software in the field of
 computational chemistry and represents and warrants to the
 licensee that it is not a competitor of Gaussian, Inc. and that
 it will not use this program in any manner prohibited above.
 ---------------------------------------------------------------
  

 Cite this work as:
 Gaussian 16, Revision B.01,
 M. J. Frisch, G. W. Trucks, H. B. Schlegel, G. E. Scuseria, 
 M. A. Robb, J. R. Cheeseman, G. Scalmani, V. Barone, 
 G. A. Petersson, H. Nakatsuji, X. Li, M. Caricato, A. V. Marenich, 
 J. Bloino, B. G. Janesko, R. Gomperts, B. Mennucci, H. P. Hratchian, 
 J. V. Ortiz, A. F. Izmaylov, J. L. Sonnenberg, D. Williams-Young, 
 F. Ding, F. Lipparini, F. Egidi, J. Goings, B. Peng, A. Petrone, 
 T. Henderson, D. Ranasinghe, V. G. Zakrzewski, J. Gao, N. Rega, 
 G. Zheng, W. Liang, M. Hada, M. Ehara, K. Toyota, R. Fukuda, 
 J. Hasegawa, M. Ishida, T. Nakajima, Y. Honda, O. Kitao, H. Nakai, 
 T. Vreven, K. Throssell, J. A. Montgomery, Jr., J. E. Peralta, 
 F. Ogliaro, M. J. Bearpark, J. J. Heyd, E. N. Brothers, K. N. Kudin, 
 V. N. Staroverov, T. A. Keith, R. Kobayashi, J. Normand, 
 K. Raghavachari, A. P. Rendell, J. C. Burant, S. S. Iyengar, 
 J. Tomasi, M. Cossi, J. M. Millam, M. Klene, C. Adamo, R. Cammi, 
 J. W. Ochterski, R. L. Martin, K. Morokuma, O. Farkas, 
 J. B. Foresman, and D. J. Fox, Gaussian, Inc., Wallingford CT, 2016.
 
 ******************************************
 Gaussian 16:  ES64L-G16RevB.01 20-Dec-2017
                30-Aug-2023 
 ******************************************
 %mem=64gb
 %nprocs=12
 Will use up to   12 processors via shared memory.
 %chk=1.chk
 ----------------------------------------------------------------------
 # b3lyp/6-311g(d) opt freq EmpiricalDispersion=GD3BJ SCRF=(pcm, Solven
 t=Acetonitrile, read) guess=read geom=allcheck scf=xqc
 ----------------------------------------------------------------------
 1/18=20,19=15,26=3,29=7,38=1,40=2/1,3;
 2/9=110,12=2,40=1/2;
 3/5=4,6=6,7=1,11=2,14=-4,25=1,30=1,70=2203,71=1,72=2,74=-5,116=-2,124=41/1,2,3;
 4/5=1/1;
 5/5=2,8=3,13=1,38=6,53=2/2,8;
 6/7=2,8=2,9=2,10=2,28=1/1;
 7//1,2,3,16;
 1/18=20,19=15,26=3/3(2);
 2/9=110/2;
 99//99;
 2/9=110/2;
 3/5=4,6=6,7=1,11=2,14=-2,25=1,30=1,70=2205,71=1,72=2,74=-5,124=41/1,2,3;
 4/5=5,16=3,69=1/1;
 5/5=2,8=3,13=1,38=5,53=2/2,8;
 7//1,2,3,16;
 1/18=20,19=15,26=3/3(-5);
 2/9=110/2;
 6/7=2,8=2,9=2,10=2,19=2,28=1/1;
 99/9=1/99;
 Structure from the checkpoint file:  "1.chk"
 --------
 complex3
 --------
 Charge =  0 Multiplicity = 6
 Redundant internal coordinates found in file.  (old form).
 Mn,0,-1.9963582535,5.720464306,8.2605359595
 Cl,0,-0.799155433,7.5556208626,9.2893928987
 Cl,0,-3.7919655312,6.6368900248,6.8566795903
 O,0,-2.9103038258,1.2270373787,9.7675079307
 H,0,-2.2642871889,0.6050291332,9.4115872521
 N,0,-0.828779169,4.2545962263,9.5874388598
 N,0,-0.5749670837,2.4883219194,10.8908407584
 N,0,-3.6714621909,4.7478126266,9.4712491563
 N,0,-4.9907052995,3.0979138831,10.1253699753
 N,0,-2.0210021055,3.599788961,7.1615122279
 N,0,-0.7912854531,5.7718512033,6.2784647704
 C,0,0.2735525428,4.4606335063,10.3751195284
 H,0,0.8226373326,5.3858140297,10.3150437993
 C,0,0.4493824644,3.3743939311,11.1833019529
 H,0,1.1865788327,3.1409478359,11.9335684033
 C,0,-1.322412643,3.0685587179,9.899796362
 C,0,-4.885805483,5.2825381648,9.818961722
 H,0,-5.0787131302,6.336048571,9.7083499979
 C,0,-5.7109705216,4.2777527888,10.2346451982
 H,0,-6.7269868628,4.276612441,10.5928882985
 C,0,-3.7551389063,3.4431150782,9.6642278552
 C,0,-2.6095976664,2.522721204,9.2826188297
 C,0,-2.5050887902,2.5039685297,7.7362495355
 C,0,-2.8972582054,1.3928166394,6.9951000052
 H,0,-3.3457237145,0.5294453891,7.4677068872
 C,0,-2.71638558,1.4351703021,5.614026594
 H,0,-3.0143565736,0.5921735128,5.0009818524
 C,0,-2.1350559739,2.5503442627,5.029768049
 H,0,-1.9588046106,2.5709672777,3.9630652134
 C,0,-1.7901027314,3.6348607388,5.8432887518
 C,0,-1.1077194016,4.857435357,5.3444098624
 C,0,-0.778522923,5.0450814514,4.0028309961
 H,0,-1.04269506,4.3104665425,3.2536931175
 C,0,-0.1024861356,6.201413882,3.6290482468
 H,0,0.1603513085,6.3660378094,2.5899962515
 C,0,0.2258699923,7.1361251077,4.6021424331
 H,0,0.7510799591,8.0502472577,4.3527356658
 C,0,-0.1476716599,6.881940687,5.9187890565
 H,0,0.0524758059,7.5815010973,6.7232153885
 C,0,-0.7348067677,1.2111663963,11.5839603181
 H,0,-1.7637047272,1.0701576631,11.8990418569
 H,0,-0.0908690386,1.2231849357,12.460782708
 H,0,-0.4297187739,0.3754742935,10.9505550019
 C,0,-5.5382935551,1.781904099,10.4505354604
 H,0,-5.506231337,1.1270457582,9.5827844265
 H,0,-6.5732459381,1.9200262508,10.7564510175
 H,0,-4.9807899936,1.3190819651,11.2612399768
 Recover connectivity data from disk.

 GradGradGradGradGradGradGradGradGradGradGradGradGradGradGradGradGradGrad
 Berny optimization.
 Initialization pass.
                           ----------------------------
                           !    Initial Parameters    !
                           ! (Angstroms and Degrees)  !
 --------------------------                            --------------------------
 ! Name  Definition              Value          Derivative Info.                !
 --------------------------------------------------------------------------------
 ! R1    R(1,2)                  2.4207         estimate D2E/DX2                !
 ! R2    R(1,3)                  2.4566         estimate D2E/DX2                !
 ! R3    R(1,6)                  2.2962         estimate D2E/DX2                !
 ! R4    R(1,8)                  2.2843         estimate D2E/DX2                !
 ! R5    R(1,10)                 2.3887         estimate D2E/DX2                !
 ! R6    R(1,11)                 2.3202         estimate D2E/DX2                !
 ! R7    R(4,5)                  0.9648         estimate D2E/DX2                !
 ! R8    R(4,22)                 1.4157         estimate D2E/DX2                !
 ! R9    R(6,12)                 1.3704         estimate D2E/DX2                !
 ! R10   R(6,16)                 1.3221         estimate D2E/DX2                !
 ! R11   R(7,14)                 1.3856         estimate D2E/DX2                !
 ! R12   R(7,16)                 1.3702         estimate D2E/DX2                !
 ! R13   R(7,40)                 1.4619         estimate D2E/DX2                !
 ! R14   R(8,17)                 1.3717         estimate D2E/DX2                !
 ! R15   R(8,21)                 1.3215         estimate D2E/DX2                !
 ! R16   R(9,19)                 1.3866         estimate D2E/DX2                !
 ! R17   R(9,21)                 1.3632         estimate D2E/DX2                !
 ! R18   R(9,44)                 1.462          estimate D2E/DX2                !
 ! R19   R(10,23)                1.3287         estimate D2E/DX2                !
 ! R20   R(10,30)                1.3388         estimate D2E/DX2                !
 ! R21   R(11,31)                1.3449         estimate D2E/DX2                !
 ! R22   R(11,38)                1.3326         estimate D2E/DX2                !
 ! R23   R(12,13)                1.0775         estimate D2E/DX2                !
 ! R24   R(12,14)                1.3653         estimate D2E/DX2                !
 ! R25   R(14,15)                1.0774         estimate D2E/DX2                !
 ! R26   R(16,22)                1.5283         estimate D2E/DX2                !
 ! R27   R(17,18)                1.0767         estimate D2E/DX2                !
 ! R28   R(17,19)                1.365          estimate D2E/DX2                !
 ! R29   R(19,20)                1.0773         estimate D2E/DX2                !
 ! R30   R(21,22)                1.5182         estimate D2E/DX2                !
 ! R31   R(22,23)                1.55           estimate D2E/DX2                !
 ! R32   R(23,24)                1.392          estimate D2E/DX2                !
 ! R33   R(24,25)                1.0816         estimate D2E/DX2                !
 ! R34   R(24,26)                1.3935         estimate D2E/DX2                !
 ! R35   R(26,27)                1.0841         estimate D2E/DX2                !
 ! R36   R(26,28)                1.3867         estimate D2E/DX2                !
 ! R37   R(28,29)                1.0814         estimate D2E/DX2                !
 ! R38   R(28,30)                1.3989         estimate D2E/DX2                !
 ! R39   R(30,31)                1.4863         estimate D2E/DX2                !
 ! R40   R(31,32)                1.3941         estimate D2E/DX2                !
 ! R41   R(32,33)                1.082          estimate D2E/DX2                !
 ! R42   R(32,34)                1.3906         estimate D2E/DX2                !
 ! R43   R(34,35)                1.0843         estimate D2E/DX2                !
 ! R44   R(34,36)                1.3887         estimate D2E/DX2                !
 ! R45   R(36,37)                1.0834         estimate D2E/DX2                !
 ! R46   R(36,38)                1.392          estimate D2E/DX2                !
 ! R47   R(38,39)                1.0847         estimate D2E/DX2                !
 ! R48   R(40,41)                1.0853         estimate D2E/DX2                !
 ! R49   R(40,42)                1.0879         estimate D2E/DX2                !
 ! R50   R(40,43)                1.0921         estimate D2E/DX2                !
 ! R51   R(44,45)                1.0876         estimate D2E/DX2                !
 ! R52   R(44,46)                1.088          estimate D2E/DX2                !
 ! R53   R(44,47)                1.0873         estimate D2E/DX2                !
 ! A1    A(2,1,3)              108.7583         estimate D2E/DX2                !
 ! A2    A(2,1,6)               89.2483         estimate D2E/DX2                !
 ! A3    A(2,1,8)              117.4013         estimate D2E/DX2                !
 ! A4    A(2,1,10)             150.8942         estimate D2E/DX2                !
 ! A5    A(2,1,11)              95.1305         estimate D2E/DX2                !
 ! A6    A(3,1,6)              160.0575         estimate D2E/DX2                !
 ! A7    A(3,1,8)               85.7404         estimate D2E/DX2                !
 ! A8    A(3,1,10)              93.4813         estimate D2E/DX2                !
 ! A9    A(3,1,11)              83.292          estimate D2E/DX2                !
 ! A10   A(6,1,8)               78.1571         estimate D2E/DX2                !
 ! A11   A(6,1,10)              72.8041         estimate D2E/DX2                !
 ! A12   A(6,1,11)             104.1044         estimate D2E/DX2                !
 ! A13   A(8,1,10)              81.8517         estimate D2E/DX2                !
 ! A14   A(8,1,11)             147.4668         estimate D2E/DX2                !
 ! A15   A(10,1,11)             68.4063         estimate D2E/DX2                !
 ! A16   A(5,4,22)             108.7503         estimate D2E/DX2                !
 ! A17   A(1,6,12)             130.1785         estimate D2E/DX2                !
 ! A18   A(1,6,16)             121.2893         estimate D2E/DX2                !
 ! A19   A(12,6,16)            107.4223         estimate D2E/DX2                !
 ! A20   A(14,7,16)            106.5667         estimate D2E/DX2                !
 ! A21   A(14,7,40)            122.6447         estimate D2E/DX2                !
 ! A22   A(16,7,40)            130.7858         estimate D2E/DX2                !
 ! A23   A(1,8,17)             128.1397         estimate D2E/DX2                !
 ! A24   A(1,8,21)             122.9705         estimate D2E/DX2                !
 ! A25   A(17,8,21)            106.9655         estimate D2E/DX2                !
 ! A26   A(19,9,21)            106.3788         estimate D2E/DX2                !
 ! A27   A(19,9,44)            123.6294         estimate D2E/DX2                !
 ! A28   A(21,9,44)            129.9885         estimate D2E/DX2                !
 ! A29   A(1,10,23)            122.4753         estimate D2E/DX2                !
 ! A30   A(1,10,30)            115.3411         estimate D2E/DX2                !
 ! A31   A(23,10,30)           120.6878         estimate D2E/DX2                !
 ! A32   A(1,11,31)            117.1317         estimate D2E/DX2                !
 ! A33   A(1,11,38)            119.9903         estimate D2E/DX2                !
 ! A34   A(31,11,38)           119.5089         estimate D2E/DX2                !
 ! A35   A(6,12,13)            120.4602         estimate D2E/DX2                !
 ! A36   A(6,12,14)            108.9181         estimate D2E/DX2                !
 ! A37   A(13,12,14)           130.5797         estimate D2E/DX2                !
 ! A38   A(7,14,12)            106.7757         estimate D2E/DX2                !
 ! A39   A(7,14,15)            120.9469         estimate D2E/DX2                !
 ! A40   A(12,14,15)           132.2765         estimate D2E/DX2                !
 ! A41   A(6,16,7)             110.3095         estimate D2E/DX2                !
 ! A42   A(6,16,22)            122.6468         estimate D2E/DX2                !
 ! A43   A(7,16,22)            126.8894         estimate D2E/DX2                !
 ! A44   A(8,17,18)            120.9309         estimate D2E/DX2                !
 ! A45   A(8,17,19)            108.9906         estimate D2E/DX2                !
 ! A46   A(18,17,19)           130.0312         estimate D2E/DX2                !
 ! A47   A(9,19,17)            106.7573         estimate D2E/DX2                !
 ! A48   A(9,19,20)            121.0095         estimate D2E/DX2                !
 ! A49   A(17,19,20)           132.2331         estimate D2E/DX2                !
 ! A50   A(8,21,9)             110.9023         estimate D2E/DX2                !
 ! A51   A(8,21,22)            120.9322         estimate D2E/DX2                !
 ! A52   A(9,21,22)            127.979          estimate D2E/DX2                !
 ! A53   A(4,22,16)            111.5582         estimate D2E/DX2                !
 ! A54   A(4,22,21)            107.967          estimate D2E/DX2                !
 ! A55   A(4,22,23)            110.1782         estimate D2E/DX2                !
 ! A56   A(16,22,21)           108.5098         estimate D2E/DX2                !
 ! A57   A(16,22,23)           110.5129         estimate D2E/DX2                !
 ! A58   A(21,22,23)           107.9971         estimate D2E/DX2                !
 ! A59   A(10,23,22)           116.4951         estimate D2E/DX2                !
 ! A60   A(10,23,24)           122.0494         estimate D2E/DX2                !
 ! A61   A(22,23,24)           121.4553         estimate D2E/DX2                !
 ! A62   A(23,24,25)           121.4216         estimate D2E/DX2                !
 ! A63   A(23,24,26)           117.8295         estimate D2E/DX2                !
 ! A64   A(25,24,26)           120.7387         estimate D2E/DX2                !
 ! A65   A(24,26,27)           120.0751         estimate D2E/DX2                !
 ! A66   A(24,26,28)           119.7639         estimate D2E/DX2                !
 ! A67   A(27,26,28)           120.1533         estimate D2E/DX2                !
 ! A68   A(26,28,29)           119.9528         estimate D2E/DX2                !
 ! A69   A(26,28,30)           118.8036         estimate D2E/DX2                !
 ! A70   A(29,28,30)           121.2434         estimate D2E/DX2                !
 ! A71   A(10,30,28)           120.649          estimate D2E/DX2                !
 ! A72   A(10,30,31)           115.5454         estimate D2E/DX2                !
 ! A73   A(28,30,31)           123.7586         estimate D2E/DX2                !
 ! A74   A(11,31,30)           115.7323         estimate D2E/DX2                !
 ! A75   A(11,31,32)           121.4189         estimate D2E/DX2                !
 ! A76   A(30,31,32)           122.8291         estimate D2E/DX2                !
 ! A77   A(31,32,33)           121.1493         estimate D2E/DX2                !
 ! A78   A(31,32,34)           119.0381         estimate D2E/DX2                !
 ! A79   A(33,32,34)           119.8123         estimate D2E/DX2                !
 ! A80   A(32,34,35)           120.1082         estimate D2E/DX2                !
 ! A81   A(32,34,36)           119.0972         estimate D2E/DX2                !
 ! A82   A(35,34,36)           120.7946         estimate D2E/DX2                !
 ! A83   A(34,36,37)           121.4168         estimate D2E/DX2                !
 ! A84   A(34,36,38)           118.4529         estimate D2E/DX2                !
 ! A85   A(37,36,38)           120.1272         estimate D2E/DX2                !
 ! A86   A(11,38,36)           122.4794         estimate D2E/DX2                !
 ! A87   A(11,38,39)           115.2263         estimate D2E/DX2                !
 ! A88   A(36,38,39)           122.2886         estimate D2E/DX2                !
 ! A89   A(7,40,41)            110.7828         estimate D2E/DX2                !
 ! A90   A(7,40,42)            107.924          estimate D2E/DX2                !
 ! A91   A(7,40,43)            111.284          estimate D2E/DX2                !
 ! A92   A(41,40,42)           109.1834         estimate D2E/DX2                !
 ! A93   A(41,40,43)           109.5005         estimate D2E/DX2                !
 ! A94   A(42,40,43)           108.0922         estimate D2E/DX2                !
 ! A95   A(9,44,45)            110.7012         estimate D2E/DX2                !
 ! A96   A(9,44,46)            107.7305         estimate D2E/DX2                !
 ! A97   A(9,44,47)            110.9122         estimate D2E/DX2                !
 ! A98   A(45,44,46)           109.1967         estimate D2E/DX2                !
 ! A99   A(45,44,47)           108.8734         estimate D2E/DX2                !
 ! A100  A(46,44,47)           109.3977         estimate D2E/DX2                !
 ! D1    D(2,1,6,12)           -11.8687         estimate D2E/DX2                !
 ! D2    D(2,1,6,16)           154.487          estimate D2E/DX2                !
 ! D3    D(3,1,6,12)          -166.928          estimate D2E/DX2                !
 ! D4    D(3,1,6,16)            -0.5723         estimate D2E/DX2                !
 ! D5    D(8,1,6,12)          -130.0992         estimate D2E/DX2                !
 ! D6    D(8,1,6,16)            36.2565         estimate D2E/DX2                !
 ! D7    D(10,1,6,12)          144.8746         estimate D2E/DX2                !
 ! D8    D(10,1,6,16)          -48.7697         estimate D2E/DX2                !
 ! D9    D(11,1,6,12)           83.2325         estimate D2E/DX2                !
 ! D10   D(11,1,6,16)         -110.4118         estimate D2E/DX2                !
 ! D11   D(2,1,8,17)            69.0507         estimate D2E/DX2                !
 ! D12   D(2,1,8,21)          -128.8534         estimate D2E/DX2                !
 ! D13   D(3,1,8,17)           -39.8912         estimate D2E/DX2                !
 ! D14   D(3,1,8,21)           122.2047         estimate D2E/DX2                !
 ! D15   D(6,1,8,17)           151.9393         estimate D2E/DX2                !
 ! D16   D(6,1,8,21)           -45.9648         estimate D2E/DX2                !
 ! D17   D(10,1,8,17)         -134.0302         estimate D2E/DX2                !
 ! D18   D(10,1,8,21)           28.0657         estimate D2E/DX2                !
 ! D19   D(11,1,8,17)         -110.3449         estimate D2E/DX2                !
 ! D20   D(11,1,8,21)           51.751          estimate D2E/DX2                !
 ! D21   D(2,1,10,23)          111.8075         estimate D2E/DX2                !
 ! D22   D(2,1,10,30)          -82.0756         estimate D2E/DX2                !
 ! D23   D(3,1,10,23)         -107.6949         estimate D2E/DX2                !
 ! D24   D(3,1,10,30)           58.422          estimate D2E/DX2                !
 ! D25   D(6,1,10,23)           57.5478         estimate D2E/DX2                !
 ! D26   D(6,1,10,30)         -136.3353         estimate D2E/DX2                !
 ! D27   D(8,1,10,23)          -22.5067         estimate D2E/DX2                !
 ! D28   D(8,1,10,30)          143.6102         estimate D2E/DX2                !
 ! D29   D(11,1,10,23)         170.9284         estimate D2E/DX2                !
 ! D30   D(11,1,10,30)         -22.9547         estimate D2E/DX2                !
 ! D31   D(2,1,11,31)          178.9075         estimate D2E/DX2                !
 ! D32   D(2,1,11,38)          -21.9044         estimate D2E/DX2                !
 ! D33   D(3,1,11,31)          -72.7597         estimate D2E/DX2                !
 ! D34   D(3,1,11,38)           86.4284         estimate D2E/DX2                !
 ! D35   D(6,1,11,31)           88.3931         estimate D2E/DX2                !
 ! D36   D(6,1,11,38)         -112.4188         estimate D2E/DX2                !
 ! D37   D(8,1,11,31)           -1.6313         estimate D2E/DX2                !
 ! D38   D(8,1,11,38)          157.5569         estimate D2E/DX2                !
 ! D39   D(10,1,11,31)          23.6886         estimate D2E/DX2                !
 ! D40   D(10,1,11,38)        -177.1232         estimate D2E/DX2                !
 ! D41   D(5,4,22,16)          -69.8886         estimate D2E/DX2                !
 ! D42   D(5,4,22,21)          170.9702         estimate D2E/DX2                !
 ! D43   D(5,4,22,23)           53.2458         estimate D2E/DX2                !
 ! D44   D(1,6,12,13)          -10.1428         estimate D2E/DX2                !
 ! D45   D(1,6,12,14)          167.7394         estimate D2E/DX2                !
 ! D46   D(16,6,12,13)        -177.9457         estimate D2E/DX2                !
 ! D47   D(16,6,12,14)          -0.0634         estimate D2E/DX2                !
 ! D48   D(1,6,16,7)          -168.5152         estimate D2E/DX2                !
 ! D49   D(1,6,16,22)            7.2533         estimate D2E/DX2                !
 ! D50   D(12,6,16,7)            0.5964         estimate D2E/DX2                !
 ! D51   D(12,6,16,22)         176.3649         estimate D2E/DX2                !
 ! D52   D(16,7,14,12)           0.8167         estimate D2E/DX2                !
 ! D53   D(16,7,14,15)        -179.4688         estimate D2E/DX2                !
 ! D54   D(40,7,14,12)        -178.6424         estimate D2E/DX2                !
 ! D55   D(40,7,14,15)           1.0721         estimate D2E/DX2                !
 ! D56   D(14,7,16,6)           -0.8888         estimate D2E/DX2                !
 ! D57   D(14,7,16,22)        -176.4335         estimate D2E/DX2                !
 ! D58   D(40,7,16,6)          178.5098         estimate D2E/DX2                !
 ! D59   D(40,7,16,22)           2.9651         estimate D2E/DX2                !
 ! D60   D(14,7,40,41)         132.4436         estimate D2E/DX2                !
 ! D61   D(14,7,40,42)          12.9618         estimate D2E/DX2                !
 ! D62   D(14,7,40,43)        -105.4813         estimate D2E/DX2                !
 ! D63   D(16,7,40,41)         -46.8717         estimate D2E/DX2                !
 ! D64   D(16,7,40,42)        -166.3535         estimate D2E/DX2                !
 ! D65   D(16,7,40,43)          75.2034         estimate D2E/DX2                !
 ! D66   D(1,8,17,18)          -13.0883         estimate D2E/DX2                !
 ! D67   D(1,8,17,19)          164.6501         estimate D2E/DX2                !
 ! D68   D(21,8,17,18)        -177.4449         estimate D2E/DX2                !
 ! D69   D(21,8,17,19)           0.2935         estimate D2E/DX2                !
 ! D70   D(1,8,21,9)          -165.1591         estimate D2E/DX2                !
 ! D71   D(1,8,21,22)           10.2566         estimate D2E/DX2                !
 ! D72   D(17,8,21,9)            0.1981         estimate D2E/DX2                !
 ! D73   D(17,8,21,22)         175.6137         estimate D2E/DX2                !
 ! D74   D(21,9,19,17)           0.7536         estimate D2E/DX2                !
 ! D75   D(21,9,19,20)        -179.3167         estimate D2E/DX2                !
 ! D76   D(44,9,19,17)        -178.6458         estimate D2E/DX2                !
 ! D77   D(44,9,19,20)           1.2839         estimate D2E/DX2                !
 ! D78   D(19,9,21,8)           -0.5994         estimate D2E/DX2                !
 ! D79   D(19,9,21,22)        -175.6097         estimate D2E/DX2                !
 ! D80   D(44,9,21,8)          178.7478         estimate D2E/DX2                !
 ! D81   D(44,9,21,22)           3.7376         estimate D2E/DX2                !
 ! D82   D(19,9,44,45)         120.4512         estimate D2E/DX2                !
 ! D83   D(19,9,44,46)           1.1199         estimate D2E/DX2                !
 ! D84   D(19,9,44,47)        -118.5791         estimate D2E/DX2                !
 ! D85   D(21,9,44,45)         -58.7967         estimate D2E/DX2                !
 ! D86   D(21,9,44,46)        -178.128          estimate D2E/DX2                !
 ! D87   D(21,9,44,47)          62.173          estimate D2E/DX2                !
 ! D88   D(1,10,23,22)         -20.195          estimate D2E/DX2                !
 ! D89   D(1,10,23,24)         159.9278         estimate D2E/DX2                !
 ! D90   D(30,10,23,22)        174.4108         estimate D2E/DX2                !
 ! D91   D(30,10,23,24)         -5.4664         estimate D2E/DX2                !
 ! D92   D(1,10,30,28)        -162.1734         estimate D2E/DX2                !
 ! D93   D(1,10,30,31)          20.2285         estimate D2E/DX2                !
 ! D94   D(23,10,30,28)          4.2123         estimate D2E/DX2                !
 ! D95   D(23,10,30,31)       -173.3858         estimate D2E/DX2                !
 ! D96   D(1,11,31,30)         -22.3676         estimate D2E/DX2                !
 ! D97   D(1,11,31,32)         159.2042         estimate D2E/DX2                !
 ! D98   D(38,11,31,30)        178.3399         estimate D2E/DX2                !
 ! D99   D(38,11,31,32)         -0.0883         estimate D2E/DX2                !
 ! D100  D(1,11,38,36)        -159.1969         estimate D2E/DX2                !
 ! D101  D(1,11,38,39)          19.9589         estimate D2E/DX2                !
 ! D102  D(31,11,38,36)         -0.502          estimate D2E/DX2                !
 ! D103  D(31,11,38,39)        178.6537         estimate D2E/DX2                !
 ! D104  D(6,12,14,7)           -0.4772         estimate D2E/DX2                !
 ! D105  D(6,12,14,15)         179.8537         estimate D2E/DX2                !
 ! D106  D(13,12,14,7)         177.1191         estimate D2E/DX2                !
 ! D107  D(13,12,14,15)         -2.55           estimate D2E/DX2                !
 ! D108  D(6,16,22,4)          179.1125         estimate D2E/DX2                !
 ! D109  D(6,16,22,21)         -62.0693         estimate D2E/DX2                !
 ! D110  D(6,16,22,23)          56.169          estimate D2E/DX2                !
 ! D111  D(7,16,22,4)           -5.851          estimate D2E/DX2                !
 ! D112  D(7,16,22,21)         112.9672         estimate D2E/DX2                !
 ! D113  D(7,16,22,23)        -128.7945         estimate D2E/DX2                !
 ! D114  D(8,17,19,9)           -0.6544         estimate D2E/DX2                !
 ! D115  D(8,17,19,20)         179.4269         estimate D2E/DX2                !
 ! D116  D(18,17,19,9)         176.8119         estimate D2E/DX2                !
 ! D117  D(18,17,19,20)         -3.1068         estimate D2E/DX2                !
 ! D118  D(8,21,22,4)          172.2171         estimate D2E/DX2                !
 ! D119  D(8,21,22,16)          51.1582         estimate D2E/DX2                !
 ! D120  D(8,21,22,23)         -68.6637         estimate D2E/DX2                !
 ! D121  D(9,21,22,4)          -13.2184         estimate D2E/DX2                !
 ! D122  D(9,21,22,16)        -134.2774         estimate D2E/DX2                !
 ! D123  D(9,21,22,23)         105.9007         estimate D2E/DX2                !
 ! D124  D(4,22,23,10)        -169.6697         estimate D2E/DX2                !
 ! D125  D(4,22,23,24)          10.2083         estimate D2E/DX2                !
 ! D126  D(16,22,23,10)        -45.9266         estimate D2E/DX2                !
 ! D127  D(16,22,23,24)        133.9514         estimate D2E/DX2                !
 ! D128  D(21,22,23,10)         72.6244         estimate D2E/DX2                !
 ! D129  D(21,22,23,24)       -107.4975         estimate D2E/DX2                !
 ! D130  D(10,23,24,25)       -176.2294         estimate D2E/DX2                !
 ! D131  D(10,23,24,26)          2.6198         estimate D2E/DX2                !
 ! D132  D(22,23,24,25)          3.8994         estimate D2E/DX2                !
 ! D133  D(22,23,24,26)       -177.2514         estimate D2E/DX2                !
 ! D134  D(23,24,26,27)       -179.6421         estimate D2E/DX2                !
 ! D135  D(23,24,26,28)          1.3636         estimate D2E/DX2                !
 ! D136  D(25,24,26,27)         -0.7846         estimate D2E/DX2                !
 ! D137  D(25,24,26,28)       -179.7789         estimate D2E/DX2                !
 ! D138  D(24,26,28,29)        177.6729         estimate D2E/DX2                !
 ! D139  D(24,26,28,30)         -2.4892         estimate D2E/DX2                !
 ! D140  D(27,26,28,29)         -1.3207         estimate D2E/DX2                !
 ! D141  D(27,26,28,30)        178.5173         estimate D2E/DX2                !
 ! D142  D(26,28,30,10)         -0.2381         estimate D2E/DX2                !
 ! D143  D(26,28,30,31)        177.1551         estimate D2E/DX2                !
 ! D144  D(29,28,30,10)        179.5977         estimate D2E/DX2                !
 ! D145  D(29,28,30,31)         -3.0091         estimate D2E/DX2                !
 ! D146  D(10,30,31,11)          0.7519         estimate D2E/DX2                !
 ! D147  D(10,30,31,32)        179.1556         estimate D2E/DX2                !
 ! D148  D(28,30,31,11)       -176.7626         estimate D2E/DX2                !
 ! D149  D(28,30,31,32)          1.6411         estimate D2E/DX2                !
 ! D150  D(11,31,32,33)       -179.4718         estimate D2E/DX2                !
 ! D151  D(11,31,32,34)          0.3257         estimate D2E/DX2                !
 ! D152  D(30,31,32,33)          2.2133         estimate D2E/DX2                !
 ! D153  D(30,31,32,34)       -177.9892         estimate D2E/DX2                !
 ! D154  D(31,32,34,35)       -179.8753         estimate D2E/DX2                !
 ! D155  D(31,32,34,36)          0.0167         estimate D2E/DX2                !
 ! D156  D(33,32,34,35)         -0.0751         estimate D2E/DX2                !
 ! D157  D(33,32,34,36)        179.8169         estimate D2E/DX2                !
 ! D158  D(32,34,36,37)       -179.9275         estimate D2E/DX2                !
 ! D159  D(32,34,36,38)         -0.5643         estimate D2E/DX2                !
 ! D160  D(35,34,36,37)         -0.0362         estimate D2E/DX2                !
 ! D161  D(35,34,36,38)        179.327          estimate D2E/DX2                !
 ! D162  D(34,36,38,11)          0.8311         estimate D2E/DX2                !
 ! D163  D(34,36,38,39)       -178.2655         estimate D2E/DX2                !
 ! D164  D(37,36,38,11)       -179.7973         estimate D2E/DX2                !
 ! D165  D(37,36,38,39)          1.1061         estimate D2E/DX2                !
 --------------------------------------------------------------------------------
 Trust Radius=3.00D-01 FncErr=1.00D-07 GrdErr=1.00D-06 EigMax=2.50D+02 EigMin=1.00D-04
 Number of steps in this run=    282 maximum allowed number of steps=    282.
 GradGradGradGradGradGradGradGradGradGradGradGradGradGradGradGradGradGrad

                          Input orientation:                          
 ---------------------------------------------------------------------
 Center     Atomic      Atomic             Coordinates (Angstroms)
 Number     Number       Type             X           Y           Z
 ---------------------------------------------------------------------
      1         25           0       -1.996358    5.720464    8.260536
      2         17           0       -0.799155    7.555621    9.289393
      3         17           0       -3.791966    6.636890    6.856680
      4          8           0       -2.910304    1.227037    9.767508
      5          1           0       -2.264287    0.605029    9.411587
      6          7           0       -0.828779    4.254596    9.587439
      7          7           0       -0.574967    2.488322   10.890841
      8          7           0       -3.671462    4.747813    9.471249
      9          7           0       -4.990705    3.097914   10.125370
     10          7           0       -2.021002    3.599789    7.161512
     11          7           0       -0.791285    5.771851    6.278465
     12          6           0        0.273553    4.460634   10.375120
     13          1           0        0.822637    5.385814   10.315044
     14          6           0        0.449382    3.374394   11.183302
     15          1           0        1.186579    3.140948   11.933568
     16          6           0       -1.322413    3.068559    9.899796
     17          6           0       -4.885805    5.282538    9.818962
     18          1           0       -5.078713    6.336049    9.708350
     19          6           0       -5.710971    4.277753   10.234645
     20          1           0       -6.726987    4.276612   10.592888
     21          6           0       -3.755139    3.443115    9.664228
     22          6           0       -2.609598    2.522721    9.282619
     23          6           0       -2.505089    2.503969    7.736250
     24          6           0       -2.897258    1.392817    6.995100
     25          1           0       -3.345724    0.529445    7.467707
     26          6           0       -2.716386    1.435170    5.614027
     27          1           0       -3.014357    0.592174    5.000982
     28          6           0       -2.135056    2.550344    5.029768
     29          1           0       -1.958805    2.570967    3.963065
     30          6           0       -1.790103    3.634861    5.843289
     31          6           0       -1.107719    4.857435    5.344410
     32          6           0       -0.778523    5.045081    4.002831
     33          1           0       -1.042695    4.310467    3.253693
     34          6           0       -0.102486    6.201414    3.629048
     35          1           0        0.160351    6.366038    2.589996
     36          6           0        0.225870    7.136125    4.602142
     37          1           0        0.751080    8.050247    4.352736
     38          6           0       -0.147672    6.881941    5.918789
     39          1           0        0.052476    7.581501    6.723215
     40          6           0       -0.734807    1.211166   11.583960
     41          1           0       -1.763705    1.070158   11.899042
     42          1           0       -0.090869    1.223185   12.460783
     43          1           0       -0.429719    0.375474   10.950555
     44          6           0       -5.538294    1.781904   10.450535
     45          1           0       -5.506231    1.127046    9.582784
     46          1           0       -6.573246    1.920026   10.756451
     47          1           0       -4.980790    1.319082   11.261240
 ---------------------------------------------------------------------
                    Distance matrix (angstroms):
                    1          2          3          4          5
     1  Mn   0.000000
     2  Cl   2.420669   0.000000
     3  Cl   2.456594   3.964729   0.000000
     4  O    4.826712   6.688536   6.206187   0.000000
     5  H    5.250179   7.104384   6.726418   0.964837   0.000000
     6  N    2.296232   3.314585   4.681116   3.678489   3.925678
     7  N    4.402908   5.319061   6.620737   2.882102   2.930663
     8  N    2.284262   4.020821   3.227864   3.614276   4.375655
     9  N    4.395622   6.175686   4.964440   2.820694   3.762621
    10  N    2.388666   4.655039   3.528912   3.634834   3.753746
    11  N    2.320226   3.499655   3.175957   6.108927   6.219505
    12  C    3.348303   3.450862   5.800340   4.578458   4.715370
    13  H    3.504244   2.896590   5.900850   5.615164   5.762052
    14  C    4.475294   4.756931   6.881321   4.231206   4.262905
    15  H    5.502378   5.515808   7.923529   5.013913   4.969884
    16  C    3.189668   4.558521   5.300211   2.435180   2.682248
    17  C    3.312005   4.706172   3.435967   4.511357   5.377490
    18  H    3.460639   4.469619   3.142968   5.550450   6.391686
    19  C    4.447119   5.980288   4.545191   4.167591   5.103523
    20  H    5.468402   6.898564   5.305141   4.954617   5.898448
    21  C    3.201559   5.078488   4.252515   2.373903   3.215773
    22  C    3.412664   5.348628   4.920321   1.415747   1.952797
    23  C    3.298413   5.553526   4.417096   2.433262   2.543760
    24  C    4.597987   6.902606   5.321651   2.777391   2.619288
    25  H    5.421812   7.692249   6.154134   2.442398   2.225733
    26  C    5.087848   7.392158   5.455176   4.163212   3.913438
    27  H    6.161200   8.472732   6.370784   4.809745   4.473948
    28  C    4.528439   6.706849   4.773134   4.979792   4.795966
    29  H    5.328133   7.386564   5.316504   6.033494   5.800399
    30  C    3.199276   5.313188   3.747879   4.738350   4.705049
    31  C    3.168326   4.789395   3.557892   5.999408   5.996877
    32  C    4.479656   5.852433   4.445126   7.235568   7.153755
    33  H    5.288293   6.857114   5.094335   7.444816   7.289871
    34  C    5.026802   5.861632   4.921331   8.385043   8.332506
    35  H    6.101080   6.871512   5.822264   9.346386   9.252146
    36  C    4.508463   4.816323   4.634132   8.451858   8.484507
    37  H    5.314810   5.197929   5.376484   9.448899   9.492928
    38  C    3.201632   3.498463   3.771017   7.377175   7.488613
    39  H    3.166154   2.703925   3.961039   7.643624   7.827253
    40  C    5.741988   6.746946   7.818688   2.834173   2.725054
    41  H    5.909163   7.057043   7.779959   2.425436   2.579604
    42  H    6.441932   7.117523   8.626256   3.899097   3.795189
    43  H    6.185425   7.379055   8.201820   2.877162   2.405568
    44  C    5.731811   7.559331   6.287794   2.771414   3.630918
    45  H    5.930181   7.973031   6.381907   2.604412   3.288162
    46  H    6.451420   8.200750   6.722540   3.856862   4.701596
    47  H    6.105999   7.763290   7.006607   2.554725   3.363105
                    6          7          8          9         10
     6  N    0.000000
     7  N    2.209752   0.000000
     8  N    2.887492   4.087642   0.000000
     9  N    4.353035   4.522863   2.211434   0.000000
    10  N    2.781239   4.151418   3.062166   4.225573   0.000000
    11  N    3.640437   5.665895   4.420175   6.291562   2.647608
    12  C    1.370411   2.208159   4.057412   5.443509   4.041449
    13  H    2.129845   3.268073   4.616922   6.250233   4.606618
    14  C    2.226035   1.385622   4.668915   5.548893   4.725293
    15  H    3.287279   2.148545   5.678520   6.436635   5.768157
    16  C    1.322092   1.370226   2.919175   3.675339   2.875488
    17  C    4.191626   5.247847   1.371665   2.208500   4.254501
    18  H    4.733815   6.040448   2.135197   3.266063   4.829399
    19  C    4.924957   5.478247   2.227852   1.386630   4.849706
    20  H    5.983332   6.413588   3.288820   2.150018   5.863337
    21  C    3.037759   3.539732   1.321544   1.363246   3.048830
    22  C    2.502723   2.593701   2.472685   2.590511   2.450635
    23  C    3.049855   3.698251   3.066837   3.498422   1.328716
    24  C    4.380480   4.665829   4.241074   4.133820   2.380387
    25  H    4.970415   4.819973   4.681336   4.045512   3.357924
    26  C    5.224962   5.791336   5.173387   5.318784   2.750244
    27  H    6.263041   6.651048   6.138763   6.036890   3.834109
    28  C    5.038174   6.065468   5.188079   5.866833   2.378797
    29  H    5.978724   7.065119   6.165383   6.887967   3.360418
    30  C    3.914955   5.316849   4.235596   5.372931   1.338752
    31  C    4.294708   6.054702   4.859588   6.405550   2.391155
    32  C    5.640500   7.350043   6.193631   7.682410   3.689159
    33  H    6.337603   7.865431   6.764591   8.017295   4.090623
    34  C    6.310311   8.169695   6.998704   8.702218   4.788262
    35  H    7.375688   9.191376   8.040714   9.695147   5.771412
    36  C    5.853945   7.860734   6.678431   8.603828   4.909631
    37  H    6.656203   8.685634   7.527558   9.529796   5.948129
    38  C    4.563533   6.648892   5.439814   7.447762   3.978222
    39  H    4.477576   6.610844   5.426711   7.557174   4.510593
    40  C    3.641070   1.461879   5.059186   4.878522   5.188243
    41  H    4.044533   2.107310   4.801964   4.203717   5.376748
    42  H    4.241470   2.073557   5.846448   5.742574   6.120125
    43  H    4.130971   2.118676   5.640442   5.375426   5.223527
    44  C    5.388754   5.032644   3.638774   1.462008   5.147205
    45  H    5.626735   5.280289   4.060637   2.108195   4.911603
    46  H    6.309969   6.026638   4.250702   2.071260   6.038883
    47  H    5.353321   4.573357   4.083454   2.110579   5.547048
                   11         12         13         14         15
    11  N    0.000000
    12  C    4.431225   0.000000
    13  H    4.364372   1.077526   0.000000
    14  C    5.598615   1.365281   2.222387   0.000000
    15  H    6.543225   2.236951   2.791326   1.077430   0.000000
    16  C    4.550157   2.170463   3.184861   2.209113   3.230558
    17  C    5.435038   5.253933   5.730888   5.828093   6.777302
    18  H    5.519463   5.710386   6.008075   6.442571   7.376595
    19  C    6.487449   5.988964   6.627390   6.298091   7.194085
    20  H    7.488828   7.006343   7.635729   7.256918   8.106274
    21  C    5.066639   4.215574   5.015344   4.471052   5.446263
    22  C    4.784145   3.641650   4.587313   3.700716   4.671263
    23  C    3.967533   4.302676   5.101860   4.622630   5.625979
    24  C    4.911683   5.557884   6.387776   5.715565   6.642451
    25  H    5.951661   6.083293   7.004775   6.025132   6.877909
    26  C    4.791064   6.384447   7.087442   6.693243   7.620985
    27  H    5.779539   7.393016   8.120392   7.613102   8.497345
    28  C    3.707165   6.166310   6.687449   6.724906   7.684044
    29  H    4.119446   7.047602   7.483810   7.653540   8.587621
    30  C    2.398696   5.047580   5.467069   5.796454   6.796771
    31  C    1.344896   5.231960   5.358420   6.222270   7.185203
    32  C    2.388905   6.484944   6.521031   7.473828   8.389514
    33  H    3.368693   7.243602   7.382311   8.122883   9.037570
    34  C    2.770988   6.977191   6.798794   8.084760   8.943892
    35  H    3.855317   8.015705   7.815102   9.103756   9.937640
    36  C    2.388704   6.363002   6.004745   7.583682   8.404416
    37  H    3.358335   7.027266   6.530960   8.283192   9.042118
    38  C    1.332630   5.089110   4.744149   6.354090   7.207831
    39  H    2.045622   4.808856   4.279652   6.144075   6.939199
    40  C    6.996522   3.610695   4.632868   2.498476   2.745543
    41  H    7.392050   4.238878   5.274761   3.274071   3.604655
    42  H    7.707269   3.868316   4.771391   2.559595   2.363819
    43  H    7.147030   4.185002   5.203439   3.133769   3.350608
    44  C    7.473951   6.399909   7.312179   6.239009   7.019280
    45  H    7.397531   6.719115   7.663412   6.563655   7.373988
    46  H    8.265590   7.312917   8.179585   7.184337   7.942993
    47  H    7.887151   6.185683   7.149361   5.806647   6.465884
                   16         17         18         19         20
    16  C    0.000000
    17  C    4.195951   0.000000
    18  H    4.982262   1.076723   0.000000
    19  C    4.564396   1.365022   2.216600   0.000000
    20  H    5.581146   2.236246   2.782174   1.077325   0.000000
    21  C    2.472639   2.164677   3.181644   2.201652   3.223198
    22  C    1.528297   3.617371   4.562811   3.688496   4.663243
    23  C    2.529510   4.210220   5.019717   4.434633   5.396951
    24  C    3.704796   5.201774   6.046157   5.170540   5.993929
    25  H    4.056593   5.521969   6.460679   5.224954   5.936410
    26  C    4.793635   6.098369   6.809015   6.196606   6.996269
    27  H    5.744000   6.979597   7.707982   6.945967   7.656901
    28  C    4.964485   6.161808   6.699687   6.546896   7.417152
    29  H    5.991441   7.086006   7.544399   7.504970   8.342622
    30  C    4.122461   5.301339   5.748919   5.922037   6.880652
    31  C    4.898747   5.871649   6.082685   6.740946   7.711034
    32  C    6.243129   7.124151   7.260246   7.984569   8.910871
    33  H    6.766924   7.669235   7.877501   8.398069   9.283109
    34  C    7.115145   7.876516   7.857409   8.876344   9.802242
    35  H    8.155068   8.882320   8.838532   9.862759  10.763243
    36  C    6.856195   7.535265   7.406219   8.668417   9.612911
    37  H    7.738635   8.325522   8.099850   9.517703  10.445157
    38  C    5.636516   6.341873   6.242911   7.507243   8.480703
    39  H    5.687498   6.265421   6.065582   7.514134   8.476896
    40  C    2.575188   6.076354   6.975088   5.998901   6.803338
    41  H    2.861001   5.640780   6.596819   5.351616   6.051575
    42  H    3.388326   6.815349   7.654793   6.772859   7.539928
    43  H    3.025508   6.724321   7.660592   6.605447   7.416360
    44  C    4.442122   3.616499   4.637056   2.511113   2.767097
    45  H    4.623236   4.208185   5.228025   3.223941   3.525666
    46  H    5.442815   3.877219   4.778430   2.564113   2.367253
    47  H    4.277607   4.218788   5.252715   3.215710   3.498983
                   21         22         23         24         25
    21  C    0.000000
    22  C    1.518228   0.000000
    23  C    2.482282   1.550010   0.000000
    24  C    3.473316   2.567523   1.392034   0.000000
    25  H    3.671757   2.794447   2.162758   1.081614   0.000000
    26  C    4.638424   3.827890   2.385541   1.393511   2.156974
    27  H    5.515659   4.714155   3.375797   2.152034   2.489673
    28  C    4.989983   4.279333   2.732054   2.404860   3.390176
    29  H    6.040754   5.359432   3.813114   3.385553   4.286475
    30  C    4.300896   3.706402   2.318064   2.753039   3.834357
    31  C    5.260224   4.818300   3.634879   4.234479   5.314937
    32  C    6.593781   6.131174   4.834946   5.175109   6.243945
    33  H    7.014599   6.480676   5.049291   5.094135   6.112117
    34  C    7.574528   7.195919   6.026002   6.501051   7.577936
    35  H    8.597633   8.199689   6.964487   7.313470   8.375586
    36  C    7.423710   7.157530   6.223957   6.961736   8.038405
    37  H    8.351265   8.133354   7.267187   8.038274   9.113139
    38  C    6.234393   6.031519   5.294074   6.232909   7.278797
    39  H    6.346158   6.263261   5.774834   6.861098   7.863429
    40  C    4.217745   3.245179   4.428331   5.076104   4.921907
    41  H    3.819834   3.109846   4.464785   5.043580   4.736231
    42  H    5.116218   4.258346   5.458029   6.146404   6.000513
    43  H    4.703560   3.484903   4.378288   4.771725   4.545000
    44  C    2.560770   3.238842   4.133891   4.366519   3.908105
    45  H    2.904675   3.229318   3.783182   3.684221   3.081959
    46  H    3.384447   4.271526   5.100246   5.285697   4.813154
    47  H    2.926463   3.314550   4.467506   4.748315   4.205694
                   26         27         28         29         30
    26  C    0.000000
    27  H    1.084091   0.000000
    28  C    1.386692   2.146726   0.000000
    29  H    2.142344   2.471252   1.081362   0.000000
    30  C    2.397749   3.386181   1.398923   2.166926   0.000000
    31  C    3.791095   4.684620   2.545013   2.803640   1.486343
    32  C    4.402581   5.081697   3.019685   2.741512   2.529684
    33  H    4.079184   4.556991   2.728686   2.090053   2.778681
    34  C    5.787027   6.467207   4.407229   4.091165   3.786569
    35  H    6.460173   7.016347   5.077489   4.558366   4.674132
    36  C    6.494741   7.313101   5.175541   5.101165   4.226517
    37  H    7.574524   8.379833   6.247967   6.125180   5.308012
    38  C    6.029799   6.972906   4.847967   5.068486   3.639617
    39  H    6.831857   7.824465   5.741568   6.063755   4.443573
    40  C    6.294199   6.993933   6.834583   7.837428   6.320068
    41  H    6.367280   7.026794   7.036745   8.078999   6.576515
    42  H    7.335962   8.037013   7.820488   8.804368   7.245330
    43  H    5.901723   6.490357   6.534061   7.482199   6.209542
    44  C    5.610277   6.122365   6.446491   7.451351   6.221664
    45  H    4.860989   5.242942   5.841281   6.800764   5.838028
    46  H    6.446316   6.895963   7.272532   8.238136   7.068117
    47  H    6.085394   6.601976   6.960277   7.997685   6.700561
                   31         32         33         34         35
    31  C    0.000000
    32  C    1.394064   0.000000
    33  H    2.162059   1.081967   0.000000
    34  C    2.399841   1.390627   2.144893   0.000000
    35  H    3.386839   2.150003   2.472486   1.084349   0.000000
    36  C    2.742599   2.395922   3.378153   1.388674   2.155472
    37  H    3.825258   3.390153   4.290860   2.161130   2.508540
    38  C    2.313055   2.728172   3.810024   2.389157   3.382587
    39  H    3.266143   3.811099   4.892510   3.391537   4.309581
    40  C    7.236458   8.495548   8.893470   9.411856  10.405066
    41  H    7.598486   8.894984   9.260751   9.873309  10.881483
    42  H    8.055093   9.306810   9.757447  10.138167  11.133035
    43  H    7.209475   8.378411   8.666117   9.362324  10.302135
    44  C    7.427072   8.653129   8.854297   9.778178  10.736709
    45  H    7.157271   8.296874   8.373453   9.507715  10.414235
    46  H    8.233501   9.431658   9.622504  10.535696  11.480389
    47  H    7.907560   9.177506   9.411577  10.290061  11.273578
                   36         37         38         39         40
    36  C    0.000000
    37  H    1.083360   0.000000
    38  C    1.392013   2.150632   0.000000
    39  H    2.174253   2.515342   1.084687   0.000000
    40  C    9.207270  10.063374   8.037199   8.051572   0.000000
    41  H    9.695314  10.582652   8.494222   8.513829   1.085261
    42  H    9.839787  10.632878   8.649996   8.565536   1.087942
    43  H    9.297233  10.189585   8.229965   8.368377   1.092091
    44  C    9.802906  10.771792   8.695166   8.876088   4.968287
    45  H    9.683636  10.697573   8.675128   8.985341   5.174773
    46  H   10.550411  11.499258   9.450480   9.603097   5.939245
    47  H   10.261134  11.220087   9.101989   9.227422   4.259597
                   41         42         43         44         45
    41  H    0.000000
    42  H    1.771256   0.000000
    43  H    1.778126   1.764715   0.000000
    44  C    4.105152   5.833326   5.322180   0.000000
    45  H    4.401680   6.133373   5.310992   1.087593   0.000000
    46  H    5.015922   6.738809   6.337684   1.088020   1.773367
    47  H    3.289132   5.035814   4.658237   1.087316   1.769231
                   46         47
    46  H    0.000000
    47  H    1.775348   0.000000
 Stoichiometry    C19H18Cl2MnN6O(6)
 Framework group  C1[X(C19H18Cl2MnN6O)]
 Deg. of freedom   135
 Full point group                 C1      NOp   1
 Largest Abelian subgroup         C1      NOp   1
 Largest concise Abelian subgroup C1      NOp   1
                         Standard orientation:                         
 ---------------------------------------------------------------------
 Center     Atomic      Atomic             Coordinates (Angstroms)
 Number     Number       Type             X           Y           Z
 ---------------------------------------------------------------------
      1         25           0        0.782471   -1.006526    0.558374
      2         17           0        1.499001   -3.309834    0.355892
      3         17           0        1.755072   -0.053469    2.603021
      4          8           0       -3.268695    1.235136   -0.805500
      5          1           0       -3.154459    1.664738   -1.661832
      6          7           0       -0.665374   -1.334595   -1.193425
      7          7           0       -2.577539   -1.140452   -2.283809
      8          7           0       -1.241343   -0.617907    1.543769
      9          7           0       -3.132234    0.470092    1.906031
     10          7           0        0.342577    1.134665   -0.404705
     11          7           0        2.678486   -0.111303   -0.435180
     12          6           0       -0.757287   -2.374070   -2.081721
     13          1           0        0.012880   -3.126498   -2.123637
     14          6           0       -1.931521   -2.265808   -2.769796
     15          1           0       -2.375494   -2.868084   -3.545043
     16          6           0       -1.756060   -0.599895   -1.329613
     17          6           0       -1.590753   -0.792369    2.858660
     18          1           0       -0.956249   -1.343831    3.531436
     19          6           0       -2.762363   -0.134105    3.098039
     20          1           0       -3.367246   -0.031134    3.983558
     21          6           0       -2.176347    0.136439    0.993125
     22          6           0       -2.050944    0.610131   -0.443853
     23          6           0       -0.885693    1.629976   -0.511960
     24          6           0       -1.121025    2.991705   -0.679501
     25          1           0       -2.125783    3.391301   -0.705436
     26          6           0       -0.016419    3.834129   -0.789227
     27          1           0       -0.157645    4.901614   -0.914870
     28          6           0        1.262744    3.299631   -0.758101
     29          1           0        2.121051    3.945861   -0.880746
     30          6           0        1.413262    1.922550   -0.563224
     31          6           0        2.726150    1.225793   -0.571737
     32          6           0        3.936361    1.896042   -0.743697
     33          1           0        3.970396    2.972750   -0.844671
     34          6           0        5.115980    1.160536   -0.780762
     35          1           0        6.067227    1.664318   -0.911702
     36          6           0        5.055384   -0.220242   -0.645871
     37          1           0        5.950820   -0.829645   -0.668037
     38          6           0        3.809749   -0.815005   -0.466006
     39          1           0        3.692952   -1.884330   -0.326552
     40          6           0       -3.891001   -0.715712   -2.764956
     41          1           0       -4.550304   -0.487488   -1.933678
     42          1           0       -4.315719   -1.532861   -3.344179
     43          1           0       -3.811221    0.156631   -3.417119
     44          6           0       -4.326586    1.299703    1.755248
     45          1           0       -4.059191    2.303820    1.434141
     46          1           0       -4.817570    1.352985    2.724724
     47          1           0       -5.009685    0.867999    1.027744
 ---------------------------------------------------------------------
 Rotational constants (GHZ):           0.2024311           0.1268194           0.1188095
 Standard basis: 6-311G(d) (5D, 7F)
 There are   654 symmetry adapted cartesian basis functions of A   symmetry.
 There are   620 symmetry adapted basis functions of A   symmetry.
   620 basis functions,  1101 primitive gaussians,   654 cartesian basis functions
   123 alpha electrons      118 beta electrons
       nuclear repulsion energy      3846.9975983048 Hartrees.
 NAtoms=   47 NActive=   47 NUniq=   47 SFac= 1.00D+00 NAtFMM=   60 NAOKFM=F Big=F
 Integral buffers will be    131072 words long.
 Raffenetti 2 integral format.
 Two-electron integral symmetry is turned on.
 Nuclear repulsion after empirical dispersion term =     3846.8633355372 Hartrees.
 Using the following non-standard input for PCM:
 surface=sas
 --- end of non-standard input.
 ------------------------------------------------------------------------------
 Polarizable Continuum Model (PCM)
 =================================
 Model                : PCM.
 Atomic radii         : UFF (Universal Force Field).
 Polarization charges : Total charges.
 Charge compensation  : None.
 Solution method      : On-the-fly selection.
 Cavity type          : SAS (Solvent Accessible Surface) (Alpha=1.000).
 Cavity algorithm     : GePol (No added spheres)
                        Default sphere list used, NSphG=   47.
                        Lebedev-Laikov grids with approx.  5.0 points / Ang**2.
                        Smoothing algorithm: York/Karplus (Gamma=1.0000).
                        Polarization charges: spherical gaussians, with
                                              point-specific exponents (IZeta= 3).
                        Self-potential: point-specific (ISelfS= 7).
                        Self-field    : sphere-specific E.n sum rule (ISelfD= 2).
 1st derivatives      : Analytical E(r).r(x)/FMM algorithm (CHGder, D1EAlg=3).
                        Cavity 1st derivative terms included.
 Solvent              : Acetonitrile, Eps=  35.688000 Eps(inf)=   1.806874
                        RSolv=   2.155000 Ang.
 ------------------------------------------------------------------------------
 One-electron integrals computed using PRISM.
 NBasis=   620 RedAO= T EigKep=  2.27D-04  NBF=   620
 NBsUse=   620 1.00D-06 EigRej= -1.00D+00 NBFU=   620
 Initial guess from the checkpoint file:  "1.chk"
 B after Tr=    -0.000000   -0.000000   -0.000000
         Rot=    1.000000   -0.000000    0.000000   -0.000000 Ang=   0.00 deg.
 Initial guess <Sx>= 0.0000 <Sy>= 0.0000 <Sz>= 2.5000 <S**2>= 8.7545 S= 2.5008
 Requested convergence on RMS density matrix=1.00D-08 within  32 cycles.
 Requested convergence on MAX density matrix=1.00D-06.
 Requested convergence on             energy=1.00D-06.
 No special actions if energy rises.
 Inv3:  Mode=1 IEnd=   124034700.
 Iteration    1 A*A^-1 deviation from unit magnitude is 4.00D-15 for   5582.
 Iteration    1 A*A^-1 deviation from orthogonality  is 2.64D-15 for   3921   2518.
 Iteration    1 A^-1*A deviation from unit magnitude is 3.77D-15 for   5582.
 Iteration    1 A^-1*A deviation from orthogonality  is 1.74D-14 for   2406   2331.
 Error on total polarization charges = -0.00031
 SCF Done:  E(UB3LYP) =  -3210.59592600     A.U. after    1 cycles
            NFock=  1  Conv=0.22D-08     -V/T= 2.0023
 <Sx>= 0.0000 <Sy>= 0.0000 <Sz>= 2.5000 <S**2>= 8.7545 S= 2.5008
 <L.S>=  0.00000000000    
 Annihilation of the first spin contaminant:
 S**2 before annihilation     8.7545,   after     8.7500
 QCSCF skips out because SCF is already converged.

 **********************************************************************

            Population analysis using the SCF Density.

 **********************************************************************

 Orbital symmetries:
 Alpha Orbitals:
       Occupied  (A) (A) (A) (A) (A) (A) (A) (A) (A) (A) (A) (A)
                 (A) (A) (A) (A) (A) (A) (A) (A) (A) (A) (A) (A)
                 (A) (A) (A) (A) (A) (A) (A) (A) (A) (A) (A) (A)
                 (A) (A) (A) (A) (A) (A) (A) (A) (A) (A) (A) (A)
                 (A) (A) (A) (A) (A) (A) (A) (A) (A) (A) (A) (A)
                 (A) (A) (A) (A) (A) (A) (A) (A) (A) (A) (A) (A)
                 (A) (A) (A) (A) (A) (A) (A) (A) (A) (A) (A) (A)
                 (A) (A) (A) (A) (A) (A) (A) (A) (A) (A) (A) (A)
                 (A) (A) (A) (A) (A) (A) (A) (A) (A) (A) (A) (A)
                 (A) (A) (A) (A) (A) (A) (A) (A) (A) (A) (A) (A)
                 (A) (A) (A)
       Virtual   (A) (A) (A) (A) (A) (A) (A) (A) (A) (A) (A) (A)
                 (A) (A) (A) (A) (A) (A) (A) (A) (A) (A) (A) (A)
                 (A) (A) (A) (A) (A) (A) (A) (A) (A) (A) (A) (A)
                 (A) (A) (A) (A) (A) (A) (A) (A) (A) (A) (A) (A)
                 (A) (A) (A) (A) (A) (A) (A) (A) (A) (A) (A) (A)
                 (A) (A) (A) (A) (A) (A) (A) (A) (A) (A) (A) (A)
                 (A) (A) (A) (A) (A) (A) (A) (A) (A) (A) (A) (A)
                 (A) (A) (A) (A) (A) (A) (A) (A) (A) (A) (A) (A)
                 (A) (A) (A) (A) (A) (A) (A) (A) (A) (A) (A) (A)
                 (A) (A) (A) (A) (A) (A) (A) (A) (A) (A) (A) (A)
                 (A) (A) (A) (A) (A) (A) (A) (A) (A) (A) (A) (A)
                 (A) (A) (A) (A) (A) (A) (A) (A) (A) (A) (A) (A)
                 (A) (A) (A) (A) (A) (A) (A) (A) (A) (A) (A) (A)
                 (A) (A) (A) (A) (A) (A) (A) (A) (A) (A) (A) (A)
                 (A) (A) (A) (A) (A) (A) (A) (A) (A) (A) (A) (A)
                 (A) (A) (A) (A) (A) (A) (A) (A) (A) (A) (A) (A)
                 (A) (A) (A) (A) (A) (A) (A) (A) (A) (A) (A) (A)
                 (A) (A) (A) (A) (A) (A) (A) (A) (A) (A) (A) (A)
                 (A) (A) (A) (A) (A) (A) (A) (A) (A) (A) (A) (A)
                 (A) (A) (A) (A) (A) (A) (A) (A) (A) (A) (A) (A)
                 (A) (A) (A) (A) (A) (A) (A) (A) (A) (A) (A) (A)
                 (A) (A) (A) (A) (A) (A) (A) (A) (A) (A) (A) (A)
                 (A) (A) (A) (A) (A) (A) (A) (A) (A) (A) (A) (A)
                 (A) (A) (A) (A) (A) (A) (A) (A) (A) (A) (A) (A)
                 (A) (A) (A) (A) (A) (A) (A) (A) (A) (A) (A) (A)
                 (A) (A) (A) (A) (A) (A) (A) (A) (A) (A) (A) (A)
                 (A) (A) (A) (A) (A) (A) (A) (A) (A) (A) (A) (A)
                 (A) (A) (A) (A) (A) (A) (A) (A) (A) (A) (A) (A)
                 (A) (A) (A) (A) (A) (A) (A) (A) (A) (A) (A) (A)
                 (A) (A) (A) (A) (A) (A) (A) (A) (A) (A) (A) (A)
                 (A) (A) (A) (A) (A) (A) (A) (A) (A) (A) (A) (A)
                 (A) (A) (A) (A) (A) (A) (A) (A) (A) (A) (A) (A)
                 (A) (A) (A) (A) (A) (A) (A) (A) (A) (A) (A) (A)
                 (A) (A) (A) (A) (A) (A) (A) (A) (A) (A) (A) (A)
                 (A) (A) (A) (A) (A) (A) (A) (A) (A) (A) (A) (A)
                 (A) (A) (A) (A) (A) (A) (A) (A) (A) (A) (A) (A)
                 (A) (A) (A) (A) (A) (A) (A) (A) (A) (A) (A) (A)
                 (A) (A) (A) (A) (A) (A) (A) (A) (A) (A) (A) (A)
                 (A) (A) (A) (A) (A) (A) (A) (A) (A) (A) (A) (A)
                 (A) (A) (A) (A) (A) (A) (A) (A) (A) (A) (A) (A)
                 (A) (A) (A) (A) (A) (A) (A) (A) (A) (A) (A) (A)
                 (A) (A) (A) (A) (A)
 Beta  Orbitals:
       Occupied  (A) (A) (A) (A) (A) (A) (A) (A) (A) (A) (A) (A)
                 (A) (A) (A) (A) (A) (A) (A) (A) (A) (A) (A) (A)
                 (A) (A) (A) (A) (A) (A) (A) (A) (A) (A) (A) (A)
                 (A) (A) (A) (A) (A) (A) (A) (A) (A) (A) (A) (A)
                 (A) (A) (A) (A) (A) (A) (A) (A) (A) (A) (A) (A)
                 (A) (A) (A) (A) (A) (A) (A) (A) (A) (A) (A) (A)
                 (A) (A) (A) (A) (A) (A) (A) (A) (A) (A) (A) (A)
                 (A) (A) (A) (A) (A) (A) (A) (A) (A) (A) (A) (A)
                 (A) (A) (A) (A) (A) (A) (A) (A) (A) (A) (A) (A)
                 (A) (A) (A) (A) (A) (A) (A) (A) (A) (A)
       Virtual   (A) (A) (A) (A) (A) (A) (A) (A) (A) (A) (A) (A)
                 (A) (A) (A) (A) (A) (A) (A) (A) (A) (A) (A) (A)
                 (A) (A) (A) (A) (A) (A) (A) (A) (A) (A) (A) (A)
                 (A) (A) (A) (A) (A) (A) (A) (A) (A) (A) (A) (A)
                 (A) (A) (A) (A) (A) (A) (A) (A) (A) (A) (A) (A)
                 (A) (A) (A) (A) (A) (A) (A) (A) (A) (A) (A) (A)
                 (A) (A) (A) (A) (A) (A) (A) (A) (A) (A) (A) (A)
                 (A) (A) (A) (A) (A) (A) (A) (A) (A) (A) (A) (A)
                 (A) (A) (A) (A) (A) (A) (A) (A) (A) (A) (A) (A)
                 (A) (A) (A) (A) (A) (A) (A) (A) (A) (A) (A) (A)
                 (A) (A) (A) (A) (A) (A) (A) (A) (A) (A) (A) (A)
                 (A) (A) (A) (A) (A) (A) (A) (A) (A) (A) (A) (A)
                 (A) (A) (A) (A) (A) (A) (A) (A) (A) (A) (A) (A)
                 (A) (A) (A) (A) (A) (A) (A) (A) (A) (A) (A) (A)
                 (A) (A) (A) (A) (A) (A) (A) (A) (A) (A) (A) (A)
                 (A) (A) (A) (A) (A) (A) (A) (A) (A) (A) (A) (A)
                 (A) (A) (A) (A) (A) (A) (A) (A) (A) (A) (A) (A)
                 (A) (A) (A) (A) (A) (A) (A) (A) (A) (A) (A) (A)
                 (A) (A) (A) (A) (A) (A) (A) (A) (A) (A) (A) (A)
                 (A) (A) (A) (A) (A) (A) (A) (A) (A) (A) (A) (A)
                 (A) (A) (A) (A) (A) (A) (A) (A) (A) (A) (A) (A)
                 (A) (A) (A) (A) (A) (A) (A) (A) (A) (A) (A) (A)
                 (A) (A) (A) (A) (A) (A) (A) (A) (A) (A) (A) (A)
                 (A) (A) (A) (A) (A) (A) (A) (A) (A) (A) (A) (A)
                 (A) (A) (A) (A) (A) (A) (A) (A) (A) (A) (A) (A)
                 (A) (A) (A) (A) (A) (A) (A) (A) (A) (A) (A) (A)
                 (A) (A) (A) (A) (A) (A) (A) (A) (A) (A) (A) (A)
                 (A) (A) (A) (A) (A) (A) (A) (A) (A) (A) (A) (A)
                 (A) (A) (A) (A) (A) (A) (A) (A) (A) (A) (A) (A)
                 (A) (A) (A) (A) (A) (A) (A) (A) (A) (A) (A) (A)
                 (A) (A) (A) (A) (A) (A) (A) (A) (A) (A) (A) (A)
                 (A) (A) (A) (A) (A) (A) (A) (A) (A) (A) (A) (A)
                 (A) (A) (A) (A) (A) (A) (A) (A) (A) (A) (A) (A)
                 (A) (A) (A) (A) (A) (A) (A) (A) (A) (A) (A) (A)
                 (A) (A) (A) (A) (A) (A) (A) (A) (A) (A) (A) (A)
                 (A) (A) (A) (A) (A) (A) (A) (A) (A) (A) (A) (A)
                 (A) (A) (A) (A) (A) (A) (A) (A) (A) (A) (A) (A)
                 (A) (A) (A) (A) (A) (A) (A) (A) (A) (A) (A) (A)
                 (A) (A) (A) (A) (A) (A) (A) (A) (A) (A) (A) (A)
                 (A) (A) (A) (A) (A) (A) (A) (A) (A) (A) (A) (A)
                 (A) (A) (A) (A) (A) (A) (A) (A) (A) (A) (A) (A)
                 (A) (A) (A) (A) (A) (A) (A) (A) (A) (A)
 The electronic state is 6-A.
 Alpha  occ. eigenvalues -- -235.38887-101.43187-101.41992 -27.24856 -23.33156
 Alpha  occ. eigenvalues --  -23.33076 -23.33028 -19.17931 -14.40095 -14.39714
 Alpha  occ. eigenvalues --  -14.34760 -14.33711 -14.32281 -14.32228 -10.30488
 Alpha  occ. eigenvalues --  -10.25830 -10.25771 -10.25603 -10.25206 -10.23996
 Alpha  occ. eigenvalues --  -10.23772 -10.22901 -10.22263 -10.21901 -10.21530
 Alpha  occ. eigenvalues --  -10.21376 -10.21300 -10.21125 -10.20829 -10.20311
 Alpha  occ. eigenvalues --  -10.19782 -10.19742 -10.19666  -9.34629  -9.33445
 Alpha  occ. eigenvalues --   -7.10595  -7.10403  -7.10371  -7.09419  -7.09213
 Alpha  occ. eigenvalues --   -7.09181  -3.20454  -2.07467  -2.07391  -2.07274
 Alpha  occ. eigenvalues --   -1.09984  -1.04572  -1.04435  -0.99755  -0.96727
 Alpha  occ. eigenvalues --   -0.91884  -0.91196  -0.84537  -0.84017  -0.82601
 Alpha  occ. eigenvalues --   -0.80890  -0.77335  -0.77086  -0.75343  -0.74317
 Alpha  occ. eigenvalues --   -0.71418  -0.70051  -0.68841  -0.68769  -0.67094
 Alpha  occ. eigenvalues --   -0.64411  -0.63886  -0.62841  -0.62493  -0.60452
 Alpha  occ. eigenvalues --   -0.58415  -0.57802  -0.56207  -0.55297  -0.54338
 Alpha  occ. eigenvalues --   -0.53063  -0.52496  -0.50056  -0.49927  -0.49649
 Alpha  occ. eigenvalues --   -0.49336  -0.47746  -0.47394  -0.46405  -0.46157
 Alpha  occ. eigenvalues --   -0.45825  -0.45654  -0.45052  -0.44943  -0.44572
 Alpha  occ. eigenvalues --   -0.43265  -0.42964  -0.42709  -0.42485  -0.42096
 Alpha  occ. eigenvalues --   -0.41432  -0.41219  -0.39518  -0.38627  -0.36656
 Alpha  occ. eigenvalues --   -0.35040  -0.34786  -0.33577  -0.32968  -0.32557
 Alpha  occ. eigenvalues --   -0.31651  -0.30993  -0.30835  -0.29945  -0.29022
 Alpha  occ. eigenvalues --   -0.28094  -0.26983  -0.26551  -0.26429  -0.26216
 Alpha  occ. eigenvalues --   -0.25502  -0.24299  -0.22353  -0.22193  -0.21497
 Alpha  occ. eigenvalues --   -0.21241  -0.19948  -0.18202
 Alpha virt. eigenvalues --   -0.08616  -0.06419  -0.04068  -0.02250  -0.00707
 Alpha virt. eigenvalues --   -0.00495   0.01661   0.02815   0.03501   0.03900
 Alpha virt. eigenvalues --    0.04343   0.04464   0.04616   0.05670   0.06105
 Alpha virt. eigenvalues --    0.06853   0.07227   0.08871   0.09099   0.09240
 Alpha virt. eigenvalues --    0.09799   0.10020   0.11407   0.11618   0.11959
 Alpha virt. eigenvalues --    0.12291   0.13260   0.14187   0.14669   0.15029
 Alpha virt. eigenvalues --    0.15567   0.15910   0.16960   0.18966   0.19174
 Alpha virt. eigenvalues --    0.20078   0.20834   0.21896   0.22662   0.22979
 Alpha virt. eigenvalues --    0.23344   0.23999   0.24762   0.25285   0.25457
 Alpha virt. eigenvalues --    0.26051   0.26581   0.26759   0.27130   0.28000
 Alpha virt. eigenvalues --    0.28049   0.29971   0.30313   0.31004   0.31393
 Alpha virt. eigenvalues --    0.31616   0.31926   0.32687   0.33063   0.33907
 Alpha virt. eigenvalues --    0.34115   0.34489   0.34979   0.35237   0.35601
 Alpha virt. eigenvalues --    0.36150   0.36480   0.36956   0.37317   0.37628
 Alpha virt. eigenvalues --    0.38018   0.38765   0.39342   0.39704   0.39942
 Alpha virt. eigenvalues --    0.40356   0.40716   0.40860   0.41076   0.41777
 Alpha virt. eigenvalues --    0.42011   0.42730   0.43341   0.43968   0.44406
 Alpha virt. eigenvalues --    0.45012   0.45552   0.46815   0.47658   0.47944
 Alpha virt. eigenvalues --    0.48245   0.48481   0.48960   0.49870   0.50318
 Alpha virt. eigenvalues --    0.50548   0.50720   0.51387   0.52294   0.52730
 Alpha virt. eigenvalues --    0.53061   0.53285   0.53773   0.54165   0.54719
 Alpha virt. eigenvalues --    0.54906   0.55876   0.56374   0.56473   0.56938
 Alpha virt. eigenvalues --    0.57102   0.57965   0.58417   0.59066   0.59364
 Alpha virt. eigenvalues --    0.60103   0.60504   0.60829   0.61109   0.62190
 Alpha virt. eigenvalues --    0.62647   0.62961   0.63094   0.63712   0.64350
 Alpha virt. eigenvalues --    0.64524   0.65071   0.65836   0.66169   0.66511
 Alpha virt. eigenvalues --    0.67245   0.67893   0.68385   0.70024   0.71268
 Alpha virt. eigenvalues --    0.71970   0.72830   0.73444   0.74118   0.75304
 Alpha virt. eigenvalues --    0.76032   0.76452   0.76767   0.76985   0.77891
 Alpha virt. eigenvalues --    0.78286   0.78895   0.80044   0.80656   0.81220
 Alpha virt. eigenvalues --    0.82441   0.82725   0.83266   0.83943   0.84524
 Alpha virt. eigenvalues --    0.85191   0.86339   0.87380   0.88137   0.88963
 Alpha virt. eigenvalues --    0.89362   0.90048   0.91372   0.92902   0.93617
 Alpha virt. eigenvalues --    0.94301   0.95308   0.95747   0.96947   0.97340
 Alpha virt. eigenvalues --    0.97521   0.98081   0.98949   0.99136   0.99811
 Alpha virt. eigenvalues --    0.99940   1.00077   1.01534   1.01829   1.02258
 Alpha virt. eigenvalues --    1.02882   1.03602   1.04245   1.05215   1.06230
 Alpha virt. eigenvalues --    1.07566   1.08749   1.10309   1.10734   1.10858
 Alpha virt. eigenvalues --    1.11724   1.11974   1.13571   1.14329   1.15725
 Alpha virt. eigenvalues --    1.16201   1.16678   1.17018   1.18292   1.19132
 Alpha virt. eigenvalues --    1.19729   1.20662   1.21815   1.22474   1.23811
 Alpha virt. eigenvalues --    1.26020   1.26241   1.28180   1.28895   1.29416
 Alpha virt. eigenvalues --    1.31375   1.31534   1.34490   1.34683   1.35079
 Alpha virt. eigenvalues --    1.35456   1.36127   1.37665   1.38747   1.39093
 Alpha virt. eigenvalues --    1.39973   1.41032   1.42148   1.43298   1.43766
 Alpha virt. eigenvalues --    1.44303   1.46079   1.47440   1.48148   1.49880
 Alpha virt. eigenvalues --    1.49920   1.50683   1.51256   1.52283   1.53726
 Alpha virt. eigenvalues --    1.54622   1.54977   1.55872   1.56973   1.58255
 Alpha virt. eigenvalues --    1.59236   1.59561   1.60955   1.62124   1.62810
 Alpha virt. eigenvalues --    1.63857   1.64692   1.65275   1.65645   1.66638
 Alpha virt. eigenvalues --    1.67025   1.67778   1.68778   1.70375   1.70993
 Alpha virt. eigenvalues --    1.71705   1.73273   1.73985   1.75133   1.76103
 Alpha virt. eigenvalues --    1.76886   1.78036   1.78602   1.78960   1.81704
 Alpha virt. eigenvalues --    1.82048   1.83609   1.83656   1.84512   1.84900
 Alpha virt. eigenvalues --    1.85423   1.86674   1.87169   1.88512   1.88693
 Alpha virt. eigenvalues --    1.89129   1.90487   1.92337   1.92646   1.94117
 Alpha virt. eigenvalues --    1.94918   1.95689   1.96448   2.00194   2.02994
 Alpha virt. eigenvalues --    2.04444   2.05018   2.07213   2.07538   2.11668
 Alpha virt. eigenvalues --    2.13782   2.14722   2.15848   2.15901   2.17371
 Alpha virt. eigenvalues --    2.18645   2.20231   2.21562   2.22547   2.22719
 Alpha virt. eigenvalues --    2.23009   2.23846   2.24295   2.24811   2.25629
 Alpha virt. eigenvalues --    2.26152   2.26363   2.27028   2.28283   2.29554
 Alpha virt. eigenvalues --    2.31113   2.31536   2.32184   2.33352   2.34503
 Alpha virt. eigenvalues --    2.35039   2.35558   2.36135   2.38004   2.38089
 Alpha virt. eigenvalues --    2.39222   2.40185   2.40658   2.41404   2.42596
 Alpha virt. eigenvalues --    2.43629   2.44362   2.48153   2.49809   2.51076
 Alpha virt. eigenvalues --    2.52983   2.53995   2.55032   2.55512   2.55939
 Alpha virt. eigenvalues --    2.56733   2.57344   2.57518   2.57767   2.59274
 Alpha virt. eigenvalues --    2.59964   2.61129   2.61894   2.62212   2.63451
 Alpha virt. eigenvalues --    2.65551   2.66690   2.67672   2.68033   2.68490
 Alpha virt. eigenvalues --    2.69306   2.70223   2.71146   2.73522   2.76006
 Alpha virt. eigenvalues --    2.76414   2.77197   2.78462   2.78759   2.80409
 Alpha virt. eigenvalues --    2.81381   2.82120   2.82572   2.85040   2.85502
 Alpha virt. eigenvalues --    2.87407   2.88066   2.88431   2.89200   2.92229
 Alpha virt. eigenvalues --    2.92521   2.92843   2.94235   2.95808   2.97856
 Alpha virt. eigenvalues --    3.00799   3.04746   3.06293   3.08389   3.08866
 Alpha virt. eigenvalues --    3.09823   3.11874   3.12316   3.13378   3.17212
 Alpha virt. eigenvalues --    3.17567   3.18986   3.19733   3.20658   3.22337
 Alpha virt. eigenvalues --    3.24056   3.24446   3.25124   3.27221   3.27941
 Alpha virt. eigenvalues --    3.28787   3.30134   3.31746   3.34464   3.35052
 Alpha virt. eigenvalues --    3.39390   3.40157   3.41853   3.43276   3.45791
 Alpha virt. eigenvalues --    3.46700   3.46835   3.52640   3.54558   3.56975
 Alpha virt. eigenvalues --    3.58145   3.60712   3.62841   3.63734   3.66390
 Alpha virt. eigenvalues --    3.70140   3.81618   3.83046   3.83478   3.84249
 Alpha virt. eigenvalues --    3.84706   3.87077   3.88399   3.89074   3.89770
 Alpha virt. eigenvalues --    3.94466   4.01393   4.06508   4.08501   4.14791
 Alpha virt. eigenvalues --    4.30724   4.37531   4.46459   4.54298   4.60229
 Alpha virt. eigenvalues --    4.61589   4.66096   4.71490   4.79763   4.81444
 Alpha virt. eigenvalues --    4.97393   5.13989   5.17044   5.19587   5.20893
 Alpha virt. eigenvalues --    5.24887   5.25772   5.27340   5.31110   5.47568
 Alpha virt. eigenvalues --    5.49510   5.50713   7.17269   7.21396   7.29200
 Alpha virt. eigenvalues --    9.57906   9.70429  23.34571  23.41767  23.44948
 Alpha virt. eigenvalues --   23.47753  23.56069  23.57630  23.59262  23.73091
 Alpha virt. eigenvalues --   23.76995  23.79690  23.81475  23.85221  23.91141
 Alpha virt. eigenvalues --   23.92721  24.00392  24.01326  24.06425  24.06586
 Alpha virt. eigenvalues --   24.08225  24.09714  25.56096  25.64457  25.68382
 Alpha virt. eigenvalues --   25.72085  25.83830  25.88494  30.69203  30.72235
 Alpha virt. eigenvalues --   30.77939  35.43299  35.43782  35.59776  35.65468
 Alpha virt. eigenvalues --   35.65607  35.68994  49.90035 134.31754 215.51121
 Alpha virt. eigenvalues --  215.66649 713.59514
  Beta  occ. eigenvalues -- -235.38934-101.43132-101.41939 -27.16408 -23.26200
  Beta  occ. eigenvalues --  -23.26153 -23.26093 -19.17932 -14.40085 -14.39708
  Beta  occ. eigenvalues --  -14.34664 -14.33618 -14.32189 -14.32124 -10.30485
  Beta  occ. eigenvalues --  -10.25819 -10.25758 -10.25597 -10.25200 -10.23986
  Beta  occ. eigenvalues --  -10.23771 -10.22900 -10.22258 -10.21893 -10.21528
  Beta  occ. eigenvalues --  -10.21376 -10.21300 -10.21124 -10.20821 -10.20312
  Beta  occ. eigenvalues --  -10.19774 -10.19735 -10.19666  -9.34576  -9.33393
  Beta  occ. eigenvalues --   -7.10515  -7.10328  -7.10301  -7.09338  -7.09142
  Beta  occ. eigenvalues --   -7.09117  -2.98897  -1.84681  -1.84600  -1.84453
  Beta  occ. eigenvalues --   -1.09980  -1.04528  -1.04391  -0.99665  -0.96634
  Beta  occ. eigenvalues --   -0.91808  -0.91118  -0.84509  -0.83984  -0.82562
  Beta  occ. eigenvalues --   -0.80862  -0.77309  -0.77057  -0.75308  -0.74287
  Beta  occ. eigenvalues --   -0.71397  -0.69707  -0.68784  -0.68466  -0.67051
  Beta  occ. eigenvalues --   -0.64377  -0.63840  -0.62792  -0.62452  -0.60416
  Beta  occ. eigenvalues --   -0.58356  -0.57753  -0.56144  -0.55246  -0.54288
  Beta  occ. eigenvalues --   -0.53024  -0.52463  -0.50033  -0.49897  -0.49622
  Beta  occ. eigenvalues --   -0.49308  -0.47724  -0.47377  -0.46376  -0.46137
  Beta  occ. eigenvalues --   -0.45801  -0.45606  -0.44976  -0.44871  -0.44455
  Beta  occ. eigenvalues --   -0.43125  -0.42877  -0.42616  -0.42425  -0.42033
  Beta  occ. eigenvalues --   -0.41368  -0.41183  -0.39411  -0.38564  -0.36006
  Beta  occ. eigenvalues --   -0.34631  -0.33197  -0.32611  -0.31721  -0.31386
  Beta  occ. eigenvalues --   -0.31183  -0.30408  -0.29720  -0.29316  -0.26599
  Beta  occ. eigenvalues --   -0.26284  -0.25511  -0.24651  -0.24310  -0.23426
  Beta  occ. eigenvalues --   -0.23321  -0.21915  -0.21589
  Beta virt. eigenvalues --   -0.08721  -0.06477  -0.04221  -0.02530  -0.00733
  Beta virt. eigenvalues --   -0.00531   0.01569   0.02490   0.02694   0.02931
  Beta virt. eigenvalues --    0.03591   0.03786   0.04293   0.04546   0.04990
  Beta virt. eigenvalues --    0.05242   0.05718   0.05968   0.06134   0.06490
  Beta virt. eigenvalues --    0.07116   0.07575   0.08978   0.09189   0.09363
  Beta virt. eigenvalues --    0.09857   0.10120   0.11521   0.11659   0.12054
  Beta virt. eigenvalues --    0.12332   0.13312   0.14226   0.14786   0.15206
  Beta virt. eigenvalues --    0.15606   0.16995   0.17714   0.19059   0.19300
  Beta virt. eigenvalues --    0.20656   0.21465   0.22130   0.22999   0.23152
  Beta virt. eigenvalues --    0.23494   0.24073   0.25029   0.25384   0.25618
  Beta virt. eigenvalues --    0.26124   0.26649   0.26930   0.27290   0.28066
  Beta virt. eigenvalues --    0.28274   0.30113   0.30398   0.31192   0.31527
  Beta virt. eigenvalues --    0.31747   0.32020   0.32772   0.33284   0.33976
  Beta virt. eigenvalues --    0.34258   0.34605   0.35139   0.35446   0.35679
  Beta virt. eigenvalues --    0.36243   0.36689   0.37044   0.37687   0.37818
  Beta virt. eigenvalues --    0.38122   0.38870   0.39397   0.39784   0.40037
  Beta virt. eigenvalues --    0.40408   0.40797   0.40945   0.41154   0.41842
  Beta virt. eigenvalues --    0.42148   0.42872   0.43445   0.44174   0.44547
  Beta virt. eigenvalues --    0.45205   0.45700   0.46982   0.47728   0.48043
  Beta virt. eigenvalues --    0.48332   0.48549   0.49309   0.50025   0.50543
  Beta virt. eigenvalues --    0.50778   0.50989   0.51705   0.52412   0.52918
  Beta virt. eigenvalues --    0.53131   0.53473   0.53935   0.54287   0.54947
  Beta virt. eigenvalues --    0.55317   0.56095   0.56617   0.56933   0.57026
  Beta virt. eigenvalues --    0.57376   0.58148   0.58653   0.59241   0.59470
  Beta virt. eigenvalues --    0.60223   0.60571   0.60898   0.61227   0.62361
  Beta virt. eigenvalues --    0.62995   0.63289   0.63330   0.63777   0.64520
  Beta virt. eigenvalues --    0.64762   0.65295   0.66052   0.66413   0.66749
  Beta virt. eigenvalues --    0.67483   0.68184   0.68706   0.70171   0.71870
  Beta virt. eigenvalues --    0.72442   0.73337   0.73555   0.74375   0.75658
  Beta virt. eigenvalues --    0.76304   0.76561   0.76929   0.77265   0.78155
  Beta virt. eigenvalues --    0.78458   0.79272   0.80287   0.80751   0.81472
  Beta virt. eigenvalues --    0.82678   0.83051   0.83853   0.84461   0.84768
  Beta virt. eigenvalues --    0.85369   0.86575   0.87966   0.88818   0.89218
  Beta virt. eigenvalues --    0.89545   0.90458   0.93138   0.93715   0.94054
  Beta virt. eigenvalues --    0.95161   0.95812   0.96213   0.97305   0.97646
  Beta virt. eigenvalues --    0.97721   0.98302   0.99245   0.99551   0.99980
  Beta virt. eigenvalues --    1.00267   1.00604   1.01828   1.01981   1.02585
  Beta virt. eigenvalues --    1.03207   1.03827   1.04762   1.05397   1.06577
  Beta virt. eigenvalues --    1.07798   1.09513   1.10672   1.10973   1.11172
  Beta virt. eigenvalues --    1.12020   1.12597   1.13999   1.15552   1.15809
  Beta virt. eigenvalues --    1.16563   1.16862   1.17349   1.19005   1.19503
  Beta virt. eigenvalues --    1.20974   1.21121   1.22032   1.23590   1.24342
  Beta virt. eigenvalues --    1.26975   1.27263   1.28955   1.30248   1.31175
  Beta virt. eigenvalues --    1.31932   1.33422   1.34771   1.35317   1.36156
  Beta virt. eigenvalues --    1.36565   1.37840   1.38683   1.39413   1.40645
  Beta virt. eigenvalues --    1.41021   1.42433   1.43330   1.43706   1.44305
  Beta virt. eigenvalues --    1.46073   1.46730   1.47667   1.48556   1.50096
  Beta virt. eigenvalues --    1.50568   1.51060   1.51516   1.52467   1.53866
  Beta virt. eigenvalues --    1.54798   1.55198   1.55928   1.57605   1.58865
  Beta virt. eigenvalues --    1.60219   1.61057   1.61661   1.62371   1.63282
  Beta virt. eigenvalues --    1.64781   1.65407   1.65906   1.66115   1.67307
  Beta virt. eigenvalues --    1.67773   1.68859   1.69826   1.71020   1.71796
  Beta virt. eigenvalues --    1.72519   1.73786   1.74420   1.75753   1.76553
  Beta virt. eigenvalues --    1.77872   1.78439   1.79052   1.79252   1.81942
  Beta virt. eigenvalues --    1.83188   1.83746   1.84628   1.84871   1.85140
  Beta virt. eigenvalues --    1.86177   1.87042   1.87585   1.88603   1.88909
  Beta virt. eigenvalues --    1.89768   1.91572   1.92564   1.92996   1.94191
  Beta virt. eigenvalues --    1.95003   1.95896   1.96711   2.00234   2.03170
  Beta virt. eigenvalues --    2.04567   2.05066   2.07271   2.07704   2.11883
  Beta virt. eigenvalues --    2.13968   2.14811   2.15951   2.15972   2.17459
  Beta virt. eigenvalues --    2.18788   2.20741   2.21696   2.22786   2.22999
  Beta virt. eigenvalues --    2.23375   2.23990   2.24441   2.25041   2.25751
  Beta virt. eigenvalues --    2.26422   2.27147   2.27600   2.28347   2.29819
  Beta virt. eigenvalues --    2.31273   2.31702   2.32372   2.34428   2.34629
  Beta virt. eigenvalues --    2.35126   2.35727   2.36450   2.38180   2.38380
  Beta virt. eigenvalues --    2.39474   2.40401   2.41004   2.41753   2.42715
  Beta virt. eigenvalues --    2.43758   2.44475   2.48259   2.50150   2.51330
  Beta virt. eigenvalues --    2.53132   2.54260   2.55271   2.55785   2.56345
  Beta virt. eigenvalues --    2.57342   2.58554   2.59311   2.60314   2.61663
  Beta virt. eigenvalues --    2.64591   2.66178   2.67191   2.67893   2.68147
  Beta virt. eigenvalues --    2.69265   2.69675   2.70919   2.72086   2.72735
  Beta virt. eigenvalues --    2.73672   2.74221   2.75372   2.76629   2.77342
  Beta virt. eigenvalues --    2.77942   2.79451   2.79825   2.80117   2.81630
  Beta virt. eigenvalues --    2.81861   2.82549   2.83204   2.85216   2.86194
  Beta virt. eigenvalues --    2.87633   2.88225   2.88604   2.90073   2.92528
  Beta virt. eigenvalues --    2.93325   2.93801   2.94400   2.95905   2.97973
  Beta virt. eigenvalues --    3.04357   3.06167   3.07849   3.08534   3.09177
  Beta virt. eigenvalues --    3.10280   3.12269   3.12548   3.13557   3.17623
  Beta virt. eigenvalues --    3.17810   3.19297   3.19840   3.20678   3.22492
  Beta virt. eigenvalues --    3.24102   3.24501   3.25216   3.27242   3.27983
  Beta virt. eigenvalues --    3.28837   3.30186   3.31820   3.34483   3.35093
  Beta virt. eigenvalues --    3.39428   3.40183   3.41954   3.43371   3.45874
  Beta virt. eigenvalues --    3.46792   3.46935   3.52681   3.54627   3.57055
  Beta virt. eigenvalues --    3.58255   3.60801   3.62946   3.63829   3.66462
  Beta virt. eigenvalues --    3.70192   3.81715   3.83153   3.83510   3.84346
  Beta virt. eigenvalues --    3.84746   3.87176   3.88482   3.89194   3.89882
  Beta virt. eigenvalues --    3.94562   4.01438   4.06573   4.08559   4.14852
  Beta virt. eigenvalues --    4.30796   4.37848   4.46800   4.54503   4.60300
  Beta virt. eigenvalues --    4.61902   4.66197   4.71552   4.79777   4.81460
  Beta virt. eigenvalues --    4.97408   5.14211   5.17106   5.19731   5.21164
  Beta virt. eigenvalues --    5.25859   5.39316   5.41734   5.45363   5.49676
  Beta virt. eigenvalues --    5.61483   5.64663   7.31318   7.35529   7.43255
  Beta virt. eigenvalues --    9.58019   9.70529  23.34599  23.41770  23.44950
  Beta virt. eigenvalues --   23.47779  23.57493  23.58946  23.68464  23.73097
  Beta virt. eigenvalues --   23.77067  23.79716  23.81539  23.85236  23.91151
  Beta virt. eigenvalues --   23.92742  24.00398  24.01333  24.06430  24.06594
  Beta virt. eigenvalues --   24.08230  24.09719  25.56185  25.64552  25.68470
  Beta virt. eigenvalues --   25.72167  25.83995  25.88622  30.79284  30.82332
  Beta virt. eigenvalues --   30.88036  35.43336  35.43817  35.59878  35.65568
  Beta virt. eigenvalues --   35.65692  35.69075  49.90035 134.36148 215.51171
  Beta virt. eigenvalues --  215.66699 713.60348
          Condensed to atoms (all electrons):
               1          2          3          4          5          6
     1  Mn  23.292714   0.089964   0.086415  -0.000005   0.000069   0.028106
     2  Cl   0.089964  17.750526  -0.018657  -0.000000  -0.000000  -0.015877
     3  Cl   0.086415  -0.018657  17.789327  -0.000001   0.000001  -0.002379
     4  O   -0.000005  -0.000000  -0.000001   8.229218   0.264059   0.002565
     5  H    0.000069  -0.000000   0.000001   0.264059   0.378934  -0.000002
     6  N    0.028106  -0.015877  -0.002379   0.002565  -0.000002   6.814687
     7  N    0.000343  -0.000074   0.000001  -0.010828   0.000657  -0.076485
     8  N    0.045910  -0.003943  -0.021904   0.001458  -0.000219  -0.005772
     9  N    0.000574  -0.000004  -0.000151  -0.001521  -0.000616   0.000124
    10  N    0.017590  -0.001998  -0.008455   0.002517   0.000207  -0.012977
    11  N    0.040459  -0.012544  -0.023422   0.000000   0.000000   0.000821
    12  C   -0.001472  -0.011419   0.000002   0.000060  -0.000056   0.480099
    13  H   -0.001098   0.003833  -0.000002   0.000007  -0.000001  -0.023884
    14  C    0.000140   0.001465   0.000019  -0.000769  -0.000202  -0.074012
    15  H   -0.000092   0.000021   0.000000  -0.000020   0.000007   0.005706
    16  C   -0.006150   0.002798   0.000406  -0.024657  -0.005249   0.403103
    17  C   -0.004516   0.000112  -0.011366  -0.000066   0.000044   0.000995
    18  H   -0.001563   0.000735   0.003704   0.000004  -0.000001   0.000044
    19  C    0.002285   0.000044   0.000996  -0.000317   0.000075  -0.000100
    20  H   -0.000115   0.000001   0.000063  -0.000020   0.000000   0.000001
    21  C   -0.003632   0.000081   0.003230  -0.028616   0.019163  -0.001387
    22  C    0.000883  -0.000181  -0.000684   0.202859  -0.059822  -0.036642
    23  C   -0.002850   0.000226   0.000123  -0.050486  -0.003690  -0.006656
    24  C   -0.000601   0.000012  -0.000205   0.001330   0.004131  -0.000592
    25  H   -0.000040   0.000000   0.000003   0.010786  -0.001017  -0.000047
    26  C   -0.000186  -0.000002   0.000115   0.002329   0.000041  -0.000000
    27  H    0.000028  -0.000000   0.000001   0.000008   0.000034   0.000001
    28  C   -0.000051   0.000016  -0.000247  -0.000129  -0.000089  -0.000062
    29  H    0.000000   0.000001   0.000002  -0.000001  -0.000001   0.000002
    30  C   -0.007790   0.000734  -0.002420   0.000067  -0.000095   0.001149
    31  C   -0.005450  -0.000226   0.000698   0.000002   0.000002  -0.000212
    32  C    0.001568  -0.000107   0.002950  -0.000000   0.000000  -0.000024
    33  H   -0.000151   0.000000   0.000167   0.000000   0.000000  -0.000001
    34  C    0.000136  -0.000084   0.000096   0.000000  -0.000000   0.000002
    35  H    0.000057   0.000002   0.000003  -0.000000  -0.000000   0.000000
    36  C   -0.000152   0.003344  -0.000213  -0.000000  -0.000000  -0.000013
    37  H   -0.000133   0.000142   0.000064   0.000000   0.000000  -0.000000
    38  C   -0.001423  -0.008768  -0.005108   0.000000  -0.000000  -0.000170
    39  H   -0.002380   0.005603   0.001557  -0.000000  -0.000000   0.000119
    40  C   -0.000051   0.000008  -0.000000  -0.000252  -0.000362   0.006784
    41  H   -0.000047  -0.000001   0.000000   0.007010  -0.003126   0.000172
    42  H    0.000018  -0.000000  -0.000000   0.001278   0.000216  -0.000314
    43  H    0.000026   0.000000   0.000000  -0.001428   0.001736   0.000034
    44  C   -0.000132   0.000000   0.000011  -0.009460   0.000636   0.000006
    45  H   -0.000052   0.000000  -0.000004   0.002066  -0.000309  -0.000001
    46  H    0.000009  -0.000000  -0.000001   0.000931  -0.000055  -0.000000
    47  H    0.000044  -0.000000   0.000001   0.002553  -0.000044  -0.000001
               7          8          9         10         11         12
     1  Mn   0.000343   0.045910   0.000574   0.017590   0.040459  -0.001472
     2  Cl  -0.000074  -0.003943  -0.000004  -0.001998  -0.012544  -0.011419
     3  Cl   0.000001  -0.021904  -0.000151  -0.008455  -0.023422   0.000002
     4  O   -0.010828   0.001458  -0.001521   0.002517   0.000000   0.000060
     5  H    0.000657  -0.000219  -0.000616   0.000207   0.000000  -0.000056
     6  N   -0.076485  -0.005772   0.000124  -0.012977   0.000821   0.480099
     7  N    6.508198  -0.000241   0.000035  -0.000164  -0.000000  -0.054551
     8  N   -0.000241   6.785299  -0.079024  -0.000370  -0.000656   0.000864
     9  N    0.000035  -0.079024   6.491521  -0.000104  -0.000000  -0.000005
    10  N   -0.000164  -0.000370  -0.000104   6.819555  -0.008439   0.000940
    11  N   -0.000000  -0.000656  -0.000000  -0.008439   6.775283   0.000022
    12  C   -0.054551   0.000864  -0.000005   0.000940   0.000022   4.888382
    13  H    0.002959   0.000022  -0.000000   0.000068   0.000123   0.393683
    14  C    0.412179  -0.000221  -0.000005  -0.000123  -0.000008   0.581895
    15  H   -0.031772   0.000001   0.000000   0.000003  -0.000000  -0.025102
    16  C    0.438394  -0.012830   0.001393  -0.012171  -0.000104  -0.145753
    17  C   -0.000031   0.474141  -0.051576   0.000636  -0.000006   0.000063
    18  H   -0.000001  -0.024673   0.003137   0.000031  -0.000006   0.000003
    19  C   -0.000005  -0.070159   0.410438  -0.000093   0.000001  -0.000000
    20  H    0.000000   0.005486  -0.031195  -0.000000   0.000000  -0.000000
    21  C   -0.000308   0.445726   0.437865  -0.000984   0.000018  -0.000647
    22  C   -0.027958  -0.039212  -0.025132  -0.040245   0.000252   0.004680
    23  C    0.002592  -0.003157  -0.000145   0.436433  -0.000110  -0.000348
    24  C    0.000088   0.000149   0.001102  -0.037700  -0.000129  -0.000002
    25  H    0.000033   0.000002   0.000179   0.005301  -0.000001  -0.000002
    26  C   -0.000001   0.000041  -0.000024  -0.041062  -0.000125   0.000002
    27  H   -0.000000   0.000001  -0.000000  -0.000830   0.000005   0.000000
    28  C   -0.000000  -0.000042   0.000004  -0.056077   0.005192  -0.000003
    29  H    0.000000  -0.000001  -0.000000   0.005533   0.000102  -0.000000
    30  C   -0.000020   0.000624  -0.000023   0.474503  -0.040816   0.000028
    31  C    0.000001   0.000223   0.000001  -0.042585   0.414365   0.000022
    32  C    0.000000   0.000001   0.000000   0.004638  -0.041638  -0.000000
    33  H    0.000000   0.000000   0.000000   0.000117   0.005485   0.000000
    34  C   -0.000000  -0.000000  -0.000000  -0.000113  -0.046216   0.000000
    35  H   -0.000000  -0.000000  -0.000000   0.000005  -0.000974   0.000000
    36  C    0.000000  -0.000000   0.000000  -0.000105  -0.028541   0.000001
    37  H    0.000000   0.000000   0.000000   0.000000   0.005665   0.000000
    38  C   -0.000000  -0.000016  -0.000000   0.000060   0.496589   0.000062
    39  H    0.000000   0.000001  -0.000000   0.000127  -0.028845  -0.000009
    40  C    0.261651  -0.000001  -0.000020  -0.000005   0.000000   0.007041
    41  H   -0.028434   0.000013   0.000174  -0.000015  -0.000000  -0.000314
    42  H   -0.023730   0.000001  -0.000001   0.000000   0.000000   0.001351
    43  H   -0.038192   0.000001  -0.000002   0.000001  -0.000000  -0.000261
    44  C   -0.000009   0.006339   0.270974  -0.000008  -0.000000   0.000001
    45  H   -0.000003   0.000159  -0.032004  -0.000017   0.000000   0.000000
    46  H    0.000001  -0.000403  -0.022608  -0.000000  -0.000000   0.000000
    47  H   -0.000014   0.000122  -0.032103  -0.000003   0.000000   0.000001
              13         14         15         16         17         18
     1  Mn  -0.001098   0.000140  -0.000092  -0.006150  -0.004516  -0.001563
     2  Cl   0.003833   0.001465   0.000021   0.002798   0.000112   0.000735
     3  Cl  -0.000002   0.000019   0.000000   0.000406  -0.011366   0.003704
     4  O    0.000007  -0.000769  -0.000020  -0.024657  -0.000066   0.000004
     5  H   -0.000001  -0.000202   0.000007  -0.005249   0.000044  -0.000001
     6  N   -0.023884  -0.074012   0.005706   0.403103   0.000995   0.000044
     7  N    0.002959   0.412179  -0.031772   0.438394  -0.000031  -0.000001
     8  N    0.000022  -0.000221   0.000001  -0.012830   0.474141  -0.024673
     9  N   -0.000000  -0.000005   0.000000   0.001393  -0.051576   0.003137
    10  N    0.000068  -0.000123   0.000003  -0.012171   0.000636   0.000031
    11  N    0.000123  -0.000008  -0.000000  -0.000104  -0.000006  -0.000006
    12  C    0.393683   0.581895  -0.025102  -0.145753   0.000063   0.000003
    13  H    0.410970  -0.040807   0.000425   0.004806   0.000003   0.000000
    14  C   -0.040807   5.043657   0.379789  -0.136316  -0.000007  -0.000001
    15  H    0.000425   0.379789   0.440838   0.004156  -0.000000  -0.000000
    16  C    0.004806  -0.136316   0.004156   4.956355  -0.000575   0.000001
    17  C    0.000003  -0.000007  -0.000000  -0.000575   4.870029   0.394599
    18  H    0.000000  -0.000001  -0.000000   0.000001   0.394599   0.422427
    19  C    0.000000  -0.000000   0.000000  -0.000348   0.582056  -0.039702
    20  H    0.000000  -0.000000  -0.000000   0.000020  -0.025307   0.000316
    21  C   -0.000018   0.000080   0.000015  -0.135565  -0.149292   0.005899
    22  C   -0.000164   0.004213  -0.000297   0.356371   0.003664  -0.000369
    23  C   -0.000031  -0.000202   0.000021  -0.108462   0.000128  -0.000003
    24  C   -0.000003   0.000025   0.000000   0.009733  -0.000100   0.000001
    25  H   -0.000000   0.000008  -0.000000   0.001226  -0.000019   0.000000
    26  C    0.000000   0.000002   0.000000  -0.000207   0.000007  -0.000000
    27  H    0.000000  -0.000000  -0.000000   0.000005   0.000000  -0.000000
    28  C   -0.000001  -0.000002   0.000000   0.000134  -0.000006   0.000000
    29  H   -0.000000  -0.000000  -0.000000   0.000000  -0.000000   0.000000
    30  C   -0.000005  -0.000002   0.000000  -0.001132   0.000069   0.000006
    31  C   -0.000004   0.000004  -0.000000   0.000091   0.000006  -0.000000
    32  C   -0.000000   0.000000   0.000000   0.000003  -0.000000  -0.000000
    33  H   -0.000000   0.000000   0.000000   0.000000   0.000000   0.000000
    34  C    0.000000   0.000000  -0.000000  -0.000000   0.000000  -0.000000
    35  H   -0.000000  -0.000000  -0.000000  -0.000000  -0.000000  -0.000000
    36  C    0.000002  -0.000000   0.000000  -0.000000  -0.000000  -0.000000
    37  H   -0.000000   0.000000   0.000000   0.000000  -0.000000   0.000000
    38  C    0.000039  -0.000001   0.000000  -0.000016   0.000001   0.000001
    39  H    0.000001   0.000001  -0.000000  -0.000002   0.000000   0.000001
    40  C   -0.000144  -0.055055  -0.004415  -0.063128  -0.000001  -0.000000
    41  H    0.000014   0.003109   0.000113  -0.005558  -0.000011   0.000000
    42  H   -0.000020  -0.008218   0.001166   0.005451   0.000000  -0.000000
    43  H    0.000013   0.000645  -0.000018  -0.003248  -0.000000  -0.000000
    44  C   -0.000000  -0.000000  -0.000000   0.000393   0.007690  -0.000144
    45  H   -0.000000   0.000000   0.000000   0.000106  -0.000445   0.000009
    46  H   -0.000000   0.000000   0.000000   0.000031   0.001290  -0.000022
    47  H    0.000000  -0.000003   0.000000   0.000130  -0.000365   0.000013
              19         20         21         22         23         24
     1  Mn   0.002285  -0.000115  -0.003632   0.000883  -0.002850  -0.000601
     2  Cl   0.000044   0.000001   0.000081  -0.000181   0.000226   0.000012
     3  Cl   0.000996   0.000063   0.003230  -0.000684   0.000123  -0.000205
     4  O   -0.000317  -0.000020  -0.028616   0.202859  -0.050486   0.001330
     5  H    0.000075   0.000000   0.019163  -0.059822  -0.003690   0.004131
     6  N   -0.000100   0.000001  -0.001387  -0.036642  -0.006656  -0.000592
     7  N   -0.000005   0.000000  -0.000308  -0.027958   0.002592   0.000088
     8  N   -0.070159   0.005486   0.445726  -0.039212  -0.003157   0.000149
     9  N    0.410438  -0.031195   0.437865  -0.025132  -0.000145   0.001102
    10  N   -0.000093  -0.000000  -0.000984  -0.040245   0.436433  -0.037700
    11  N    0.000001   0.000000   0.000018   0.000252  -0.000110  -0.000129
    12  C   -0.000000  -0.000000  -0.000647   0.004680  -0.000348  -0.000002
    13  H    0.000000   0.000000  -0.000018  -0.000164  -0.000031  -0.000003
    14  C   -0.000000  -0.000000   0.000080   0.004213  -0.000202   0.000025
    15  H    0.000000  -0.000000   0.000015  -0.000297   0.000021   0.000000
    16  C   -0.000348   0.000020  -0.135565   0.356371  -0.108462   0.009733
    17  C    0.582056  -0.025307  -0.149292   0.003664   0.000128  -0.000100
    18  H   -0.039702   0.000316   0.005899  -0.000369  -0.000003   0.000001
    19  C    5.044653   0.379828  -0.138338   0.003051  -0.000011  -0.000122
    20  H    0.379828   0.442137   0.004753  -0.000305   0.000013  -0.000000
    21  C   -0.138338   0.004753   5.033749   0.230006  -0.145417  -0.008296
    22  C    0.003051  -0.000305   0.230006   5.154615   0.344608  -0.056978
    23  C   -0.000011   0.000013  -0.145417   0.344608   5.020899   0.463773
    24  C   -0.000122  -0.000000  -0.008296  -0.056978   0.463773   5.165184
    25  H   -0.000017  -0.000000  -0.001465  -0.005214  -0.048576   0.385052
    26  C    0.000004  -0.000000  -0.000736   0.001441  -0.042615   0.455606
    27  H    0.000000  -0.000000   0.000023  -0.000283   0.007588  -0.048242
    28  C   -0.000002   0.000000   0.000188   0.000355  -0.049412  -0.005977
    29  H    0.000000   0.000000   0.000000   0.000093  -0.000443   0.008450
    30  C   -0.000007  -0.000000  -0.000327   0.002685  -0.071106  -0.054789
    31  C   -0.000000  -0.000000  -0.000154  -0.000478   0.002440   0.001846
    32  C    0.000000  -0.000000  -0.000002   0.000008  -0.000147  -0.000073
    33  H   -0.000000  -0.000000  -0.000000  -0.000001  -0.000094   0.000035
    34  C   -0.000000   0.000000   0.000000  -0.000000   0.000014   0.000000
    35  H    0.000000   0.000000   0.000000   0.000000  -0.000000  -0.000000
    36  C    0.000000   0.000000  -0.000000   0.000000  -0.000001   0.000000
    37  H   -0.000000  -0.000000   0.000000  -0.000000  -0.000000   0.000000
    38  C   -0.000000   0.000000  -0.000000   0.000002   0.000027  -0.000003
    39  H   -0.000000  -0.000000   0.000001  -0.000001  -0.000001   0.000000
    40  C    0.000004  -0.000000   0.000988  -0.005882   0.000660  -0.000184
    41  H   -0.000035  -0.000000  -0.001165   0.000182   0.000644  -0.000019
    42  H   -0.000000  -0.000000   0.000081  -0.000429   0.000019  -0.000006
    43  H   -0.000000   0.000000  -0.000010   0.000725   0.000171  -0.000037
    44  C   -0.053838  -0.005050  -0.061532  -0.010445   0.001684  -0.000663
    45  H    0.002671   0.000096  -0.006285   0.001403  -0.000001   0.000941
    46  H   -0.008101   0.001070   0.005173   0.000194  -0.000006   0.000020
    47  H    0.002165   0.000088  -0.004207  -0.000244   0.000242  -0.000054
              25         26         27         28         29         30
     1  Mn  -0.000040  -0.000186   0.000028  -0.000051   0.000000  -0.007790
     2  Cl   0.000000  -0.000002  -0.000000   0.000016   0.000001   0.000734
     3  Cl   0.000003   0.000115   0.000001  -0.000247   0.000002  -0.002420
     4  O    0.010786   0.002329   0.000008  -0.000129  -0.000001   0.000067
     5  H   -0.001017   0.000041   0.000034  -0.000089  -0.000001  -0.000095
     6  N   -0.000047  -0.000000   0.000001  -0.000062   0.000002   0.001149
     7  N    0.000033  -0.000001  -0.000000  -0.000000   0.000000  -0.000020
     8  N    0.000002   0.000041   0.000001  -0.000042  -0.000001   0.000624
     9  N    0.000179  -0.000024  -0.000000   0.000004  -0.000000  -0.000023
    10  N    0.005301  -0.041062  -0.000830  -0.056077   0.005533   0.474503
    11  N   -0.000001  -0.000125   0.000005   0.005192   0.000102  -0.040816
    12  C   -0.000002   0.000002   0.000000  -0.000003  -0.000000   0.000028
    13  H   -0.000000   0.000000   0.000000  -0.000001  -0.000000  -0.000005
    14  C    0.000008   0.000002  -0.000000  -0.000002  -0.000000  -0.000002
    15  H   -0.000000   0.000000  -0.000000   0.000000  -0.000000   0.000000
    16  C    0.001226  -0.000207   0.000005   0.000134   0.000000  -0.001132
    17  C   -0.000019   0.000007   0.000000  -0.000006  -0.000000   0.000069
    18  H    0.000000  -0.000000  -0.000000   0.000000   0.000000   0.000006
    19  C   -0.000017   0.000004   0.000000  -0.000002   0.000000  -0.000007
    20  H   -0.000000  -0.000000  -0.000000   0.000000   0.000000  -0.000000
    21  C   -0.001465  -0.000736   0.000023   0.000188   0.000000  -0.000327
    22  C   -0.005214   0.001441  -0.000283   0.000355   0.000093   0.002685
    23  C   -0.048576  -0.042615   0.007588  -0.049412  -0.000443  -0.071106
    24  C    0.385052   0.455606  -0.048242  -0.005977   0.008450  -0.054789
    25  H    0.461219  -0.031576  -0.006009   0.006451  -0.000162  -0.000006
    26  C   -0.031576   4.906875   0.409065   0.497714  -0.044042  -0.018904
    27  H   -0.006009   0.409065   0.462730  -0.044841  -0.006575   0.005887
    28  C    0.006451   0.497714  -0.044841   5.095605   0.383997   0.487261
    29  H   -0.000162  -0.044042  -0.006575   0.383997   0.470987  -0.035852
    30  C   -0.000006  -0.018904   0.005887   0.487261  -0.035852   4.708636
    31  C    0.000147   0.003182  -0.000312  -0.083875  -0.009702   0.392999
    32  C   -0.000001   0.000970   0.000010  -0.008904   0.003125  -0.082775
    33  H    0.000001   0.000824  -0.000026   0.003792   0.003199  -0.012975
    34  C   -0.000000  -0.000018  -0.000001   0.000804   0.000605   0.003834
    35  H   -0.000000  -0.000001   0.000000  -0.000001  -0.000024  -0.000249
    36  C    0.000000   0.000000  -0.000000  -0.000020   0.000043   0.002403
    37  H   -0.000000  -0.000000  -0.000000  -0.000001  -0.000000   0.000065
    38  C   -0.000000   0.000014  -0.000000  -0.000249  -0.000052   0.006583
    39  H   -0.000000   0.000000   0.000000   0.000011  -0.000002  -0.000662
    40  C   -0.000050  -0.000005  -0.000000   0.000001   0.000000   0.000001
    41  H    0.000019  -0.000001  -0.000000   0.000000   0.000000   0.000000
    42  H   -0.000005  -0.000000  -0.000000   0.000000   0.000000   0.000000
    43  H   -0.000032  -0.000002   0.000000  -0.000000   0.000000   0.000001
    44  C   -0.000109  -0.000017  -0.000001   0.000000   0.000000   0.000001
    45  H    0.000830   0.000105  -0.000004  -0.000007   0.000000  -0.000001
    46  H    0.000030   0.000000  -0.000000   0.000000   0.000000  -0.000000
    47  H   -0.000065  -0.000005   0.000000   0.000000  -0.000000  -0.000000
              31         32         33         34         35         36
     1  Mn  -0.005450   0.001568  -0.000151   0.000136   0.000057  -0.000152
     2  Cl  -0.000226  -0.000107   0.000000  -0.000084   0.000002   0.003344
     3  Cl   0.000698   0.002950   0.000167   0.000096   0.000003  -0.000213
     4  O    0.000002  -0.000000   0.000000   0.000000  -0.000000  -0.000000
     5  H    0.000002   0.000000   0.000000  -0.000000  -0.000000  -0.000000
     6  N   -0.000212  -0.000024  -0.000001   0.000002   0.000000  -0.000013
     7  N    0.000001   0.000000   0.000000  -0.000000  -0.000000   0.000000
     8  N    0.000223   0.000001   0.000000  -0.000000  -0.000000  -0.000000
     9  N    0.000001   0.000000   0.000000  -0.000000  -0.000000   0.000000
    10  N   -0.042585   0.004638   0.000117  -0.000113   0.000005  -0.000105
    11  N    0.414365  -0.041638   0.005485  -0.046216  -0.000974  -0.028541
    12  C    0.000022  -0.000000   0.000000   0.000000   0.000000   0.000001
    13  H   -0.000004  -0.000000  -0.000000   0.000000  -0.000000   0.000002
    14  C    0.000004   0.000000   0.000000   0.000000  -0.000000  -0.000000
    15  H   -0.000000   0.000000   0.000000  -0.000000  -0.000000   0.000000
    16  C    0.000091   0.000003   0.000000  -0.000000  -0.000000  -0.000000
    17  C    0.000006  -0.000000   0.000000   0.000000  -0.000000  -0.000000
    18  H   -0.000000  -0.000000   0.000000  -0.000000  -0.000000  -0.000000
    19  C   -0.000000   0.000000  -0.000000  -0.000000   0.000000   0.000000
    20  H   -0.000000  -0.000000  -0.000000   0.000000   0.000000   0.000000
    21  C   -0.000154  -0.000002  -0.000000   0.000000   0.000000  -0.000000
    22  C   -0.000478   0.000008  -0.000001  -0.000000   0.000000   0.000000
    23  C    0.002440  -0.000147  -0.000094   0.000014  -0.000000  -0.000001
    24  C    0.001846  -0.000073   0.000035   0.000000  -0.000000   0.000000
    25  H    0.000147  -0.000001   0.000001  -0.000000  -0.000000   0.000000
    26  C    0.003182   0.000970   0.000824  -0.000018  -0.000001   0.000000
    27  H   -0.000312   0.000010  -0.000026  -0.000001   0.000000  -0.000000
    28  C   -0.083875  -0.008904   0.003792   0.000804  -0.000001  -0.000020
    29  H   -0.009702   0.003125   0.003199   0.000605  -0.000024   0.000043
    30  C    0.392999  -0.082775  -0.012975   0.003834  -0.000249   0.002403
    31  C    4.773820   0.494684  -0.036505  -0.030202   0.005983  -0.030245
    32  C    0.494684   5.090352   0.384518   0.500322  -0.047372  -0.027266
    33  H   -0.036505   0.384518   0.483785  -0.042918  -0.006724   0.006923
    34  C   -0.030202   0.500322  -0.042918   4.887335   0.407262   0.502002
    35  H    0.005983  -0.047372  -0.006724   0.407262   0.472987  -0.044618
    36  C   -0.030245  -0.027266   0.006923   0.502002  -0.044618   5.067590
    37  H   -0.000453   0.008018  -0.000156  -0.044987  -0.006623   0.394425
    38  C   -0.090702  -0.045601  -0.000626  -0.042485   0.006525   0.471095
    39  H    0.004215   0.000831   0.000121   0.002778  -0.000292  -0.051309
    40  C   -0.000000   0.000000  -0.000000  -0.000000   0.000000   0.000000
    41  H    0.000000   0.000000   0.000000  -0.000000   0.000000   0.000000
    42  H   -0.000000  -0.000000  -0.000000   0.000000   0.000000  -0.000000
    43  H   -0.000000  -0.000000  -0.000000   0.000000   0.000000  -0.000000
    44  C   -0.000000  -0.000000  -0.000000   0.000000   0.000000  -0.000000
    45  H    0.000000   0.000000  -0.000000   0.000000   0.000000  -0.000000
    46  H    0.000000   0.000000   0.000000  -0.000000  -0.000000   0.000000
    47  H   -0.000000   0.000000  -0.000000  -0.000000   0.000000   0.000000
              37         38         39         40         41         42
     1  Mn  -0.000133  -0.001423  -0.002380  -0.000051  -0.000047   0.000018
     2  Cl   0.000142  -0.008768   0.005603   0.000008  -0.000001  -0.000000
     3  Cl   0.000064  -0.005108   0.001557  -0.000000   0.000000  -0.000000
     4  O    0.000000   0.000000  -0.000000  -0.000252   0.007010   0.001278
     5  H    0.000000  -0.000000  -0.000000  -0.000362  -0.003126   0.000216
     6  N   -0.000000  -0.000170   0.000119   0.006784   0.000172  -0.000314
     7  N    0.000000  -0.000000   0.000000   0.261651  -0.028434  -0.023730
     8  N    0.000000  -0.000016   0.000001  -0.000001   0.000013   0.000001
     9  N    0.000000  -0.000000  -0.000000  -0.000020   0.000174  -0.000001
    10  N    0.000000   0.000060   0.000127  -0.000005  -0.000015   0.000000
    11  N    0.005665   0.496589  -0.028845   0.000000  -0.000000   0.000000
    12  C    0.000000   0.000062  -0.000009   0.007041  -0.000314   0.001351
    13  H   -0.000000   0.000039   0.000001  -0.000144   0.000014  -0.000020
    14  C    0.000000  -0.000001   0.000001  -0.055055   0.003109  -0.008218
    15  H    0.000000   0.000000  -0.000000  -0.004415   0.000113   0.001166
    16  C    0.000000  -0.000016  -0.000002  -0.063128  -0.005558   0.005451
    17  C   -0.000000   0.000001   0.000000  -0.000001  -0.000011   0.000000
    18  H    0.000000   0.000001   0.000001  -0.000000   0.000000  -0.000000
    19  C   -0.000000  -0.000000  -0.000000   0.000004  -0.000035  -0.000000
    20  H   -0.000000   0.000000  -0.000000  -0.000000  -0.000000  -0.000000
    21  C    0.000000  -0.000000   0.000001   0.000988  -0.001165   0.000081
    22  C   -0.000000   0.000002  -0.000001  -0.005882   0.000182  -0.000429
    23  C   -0.000000   0.000027  -0.000001   0.000660   0.000644   0.000019
    24  C    0.000000  -0.000003   0.000000  -0.000184  -0.000019  -0.000006
    25  H   -0.000000  -0.000000  -0.000000  -0.000050   0.000019  -0.000005
    26  C   -0.000000   0.000014   0.000000  -0.000005  -0.000001  -0.000000
    27  H   -0.000000  -0.000000   0.000000  -0.000000  -0.000000  -0.000000
    28  C   -0.000001  -0.000249   0.000011   0.000001   0.000000   0.000000
    29  H   -0.000000  -0.000052  -0.000002   0.000000   0.000000   0.000000
    30  C    0.000065   0.006583  -0.000662   0.000001   0.000000   0.000000
    31  C   -0.000453  -0.090702   0.004215  -0.000000   0.000000  -0.000000
    32  C    0.008018  -0.045601   0.000831   0.000000   0.000000  -0.000000
    33  H   -0.000156  -0.000626   0.000121  -0.000000   0.000000  -0.000000
    34  C   -0.044987  -0.042485   0.002778  -0.000000  -0.000000   0.000000
    35  H   -0.006623   0.006525  -0.000292   0.000000   0.000000   0.000000
    36  C    0.394425   0.471095  -0.051309   0.000000   0.000000  -0.000000
    37  H    0.473972  -0.039042  -0.001327  -0.000000   0.000000  -0.000000
    38  C   -0.039042   4.841405   0.387034   0.000000   0.000000  -0.000000
    39  H   -0.001327   0.387034   0.414308  -0.000000   0.000000   0.000000
    40  C   -0.000000   0.000000  -0.000000   5.242556   0.380717   0.377175
    41  H    0.000000   0.000000   0.000000   0.380717   0.436750  -0.021552
    42  H   -0.000000  -0.000000   0.000000   0.377175  -0.021552   0.455444
    43  H   -0.000000  -0.000000  -0.000000   0.381497  -0.032760  -0.027455
    44  C    0.000000   0.000000   0.000000  -0.000106   0.000066  -0.000001
    45  H   -0.000000   0.000000   0.000000   0.000009  -0.000005  -0.000001
    46  H    0.000000  -0.000000  -0.000000  -0.000002   0.000015  -0.000000
    47  H   -0.000000  -0.000000  -0.000000   0.000099   0.000693   0.000010
              43         44         45         46         47
     1  Mn   0.000026  -0.000132  -0.000052   0.000009   0.000044
     2  Cl   0.000000   0.000000   0.000000  -0.000000  -0.000000
     3  Cl   0.000000   0.000011  -0.000004  -0.000001   0.000001
     4  O   -0.001428  -0.009460   0.002066   0.000931   0.002553
     5  H    0.001736   0.000636  -0.000309  -0.000055  -0.000044
     6  N    0.000034   0.000006  -0.000001  -0.000000  -0.000001
     7  N   -0.038192  -0.000009  -0.000003   0.000001  -0.000014
     8  N    0.000001   0.006339   0.000159  -0.000403   0.000122
     9  N   -0.000002   0.270974  -0.032004  -0.022608  -0.032103
    10  N    0.000001  -0.000008  -0.000017  -0.000000  -0.000003
    11  N   -0.000000  -0.000000   0.000000  -0.000000   0.000000
    12  C   -0.000261   0.000001   0.000000   0.000000   0.000001
    13  H    0.000013  -0.000000  -0.000000  -0.000000   0.000000
    14  C    0.000645  -0.000000   0.000000   0.000000  -0.000003
    15  H   -0.000018  -0.000000   0.000000   0.000000   0.000000
    16  C   -0.003248   0.000393   0.000106   0.000031   0.000130
    17  C   -0.000000   0.007690  -0.000445   0.001290  -0.000365
    18  H   -0.000000  -0.000144   0.000009  -0.000022   0.000013
    19  C   -0.000000  -0.053838   0.002671  -0.008101   0.002165
    20  H    0.000000  -0.005050   0.000096   0.001070   0.000088
    21  C   -0.000010  -0.061532  -0.006285   0.005173  -0.004207
    22  C    0.000725  -0.010445   0.001403   0.000194  -0.000244
    23  C    0.000171   0.001684  -0.000001  -0.000006   0.000242
    24  C   -0.000037  -0.000663   0.000941   0.000020  -0.000054
    25  H   -0.000032  -0.000109   0.000830   0.000030  -0.000065
    26  C   -0.000002  -0.000017   0.000105   0.000000  -0.000005
    27  H    0.000000  -0.000001  -0.000004  -0.000000   0.000000
    28  C   -0.000000   0.000000  -0.000007   0.000000   0.000000
    29  H    0.000000   0.000000   0.000000   0.000000  -0.000000
    30  C    0.000001   0.000001  -0.000001  -0.000000  -0.000000
    31  C   -0.000000  -0.000000   0.000000   0.000000  -0.000000
    32  C   -0.000000  -0.000000   0.000000   0.000000   0.000000
    33  H   -0.000000  -0.000000  -0.000000   0.000000  -0.000000
    34  C    0.000000   0.000000   0.000000  -0.000000  -0.000000
    35  H    0.000000   0.000000   0.000000  -0.000000   0.000000
    36  C   -0.000000  -0.000000  -0.000000   0.000000   0.000000
    37  H   -0.000000   0.000000  -0.000000   0.000000  -0.000000
    38  C   -0.000000   0.000000   0.000000  -0.000000  -0.000000
    39  H   -0.000000   0.000000   0.000000  -0.000000  -0.000000
    40  C    0.381497  -0.000106   0.000009  -0.000002   0.000099
    41  H   -0.032760   0.000066  -0.000005   0.000015   0.000693
    42  H   -0.027455  -0.000001  -0.000001  -0.000000   0.000010
    43  H    0.487342   0.000004  -0.000002  -0.000000  -0.000021
    44  C    0.000004   5.195851   0.382362   0.375795   0.383258
    45  H   -0.000002   0.382362   0.463109  -0.025928  -0.031158
    46  H   -0.000000   0.375795  -0.025928   0.470603  -0.025955
    47  H   -0.000021   0.383258  -0.031158  -0.025955   0.458493
          Atomic-Atomic Spin Densities.
               1          2          3          4          5          6
     1  Mn   4.854445  -0.020028  -0.017321  -0.000016  -0.000022  -0.009431
     2  Cl  -0.020028   0.079286  -0.003671   0.000000   0.000000  -0.004065
     3  Cl  -0.017321  -0.003671   0.072330   0.000001   0.000001   0.000321
     4  O   -0.000016   0.000000   0.000001   0.001586   0.000112   0.000087
     5  H   -0.000022   0.000000   0.000001   0.000112   0.000127   0.000032
     6  N   -0.009431  -0.004065   0.000321   0.000087   0.000032   0.053863
     7  N   -0.000014   0.000010   0.000000  -0.000027   0.000017   0.000969
     8  N   -0.007534  -0.000572  -0.004419   0.000069   0.000006  -0.001467
     9  N   -0.000120  -0.000001   0.000023   0.000014  -0.000010   0.000005
    10  N   -0.010242   0.000207  -0.001209   0.000045   0.000023  -0.003378
    11  N   -0.011897  -0.002064  -0.002584   0.000000  -0.000000  -0.000199
    12  C   -0.000472   0.000321   0.000014   0.000010   0.000007  -0.001087
    13  H   -0.000119   0.001138  -0.000005   0.000000   0.000000  -0.000932
    14  C   -0.000136  -0.000372  -0.000001  -0.000006  -0.000004   0.000379
    15  H    0.000001  -0.000001  -0.000000   0.000000  -0.000000   0.000057
    16  C   -0.003079  -0.000153  -0.000258   0.000206   0.000021  -0.019489
    17  C   -0.001716  -0.000017   0.001538   0.000002   0.000004   0.000195
    18  H   -0.000309   0.000007   0.000800  -0.000000   0.000000   0.000019
    19  C    0.000936   0.000017  -0.000573   0.000009  -0.000002  -0.000028
    20  H   -0.000008   0.000001  -0.000001   0.000000   0.000000   0.000000
    21  C   -0.000344  -0.000091  -0.000440   0.000797   0.000021   0.000134
    22  C    0.003508   0.000133   0.000362  -0.002898  -0.000380   0.001682
    23  C   -0.001174  -0.000072  -0.000233   0.000040   0.000067   0.000177
    24  C   -0.000161  -0.000001  -0.000052  -0.000120   0.000047  -0.000049
    25  H    0.000053  -0.000000   0.000002   0.000002  -0.000029   0.000010
    26  C   -0.000210   0.000000   0.000002   0.000015   0.000015  -0.000002
    27  H   -0.000009   0.000000   0.000000   0.000000   0.000001  -0.000000
    28  C   -0.000034  -0.000001  -0.000270  -0.000003  -0.000004  -0.000008
    29  H    0.000050  -0.000000   0.000010  -0.000000  -0.000000   0.000001
    30  C   -0.004388  -0.000122   0.000648   0.000004   0.000004   0.000479
    31  C    0.002094   0.000084   0.000438   0.000000  -0.000000  -0.000158
    32  C    0.000555   0.000027  -0.000555  -0.000000  -0.000000  -0.000006
    33  H    0.000056   0.000001   0.000007   0.000000   0.000000   0.000000
    34  C   -0.000122  -0.000006  -0.000065  -0.000000  -0.000000  -0.000000
    35  H   -0.000007   0.000000   0.000000   0.000000  -0.000000  -0.000000
    36  C   -0.000611  -0.000463   0.000055   0.000000   0.000000  -0.000000
    37  H    0.000032  -0.000007   0.000012  -0.000000   0.000000   0.000000
    38  C    0.001406  -0.001889   0.000349   0.000000   0.000000  -0.000035
    39  H    0.000235   0.001850  -0.000004  -0.000000   0.000000   0.000017
    40  C    0.000025   0.000001  -0.000000  -0.000016  -0.000030   0.000017
    41  H    0.000003  -0.000000   0.000000   0.000031  -0.000005  -0.000000
    42  H   -0.000002  -0.000000   0.000000   0.000001   0.000002   0.000001
    43  H   -0.000005  -0.000000   0.000000  -0.000010   0.000017  -0.000000
    44  C   -0.000027   0.000000   0.000004  -0.000032   0.000019   0.000002
    45  H    0.000007   0.000000  -0.000000   0.000025  -0.000006  -0.000000
    46  H    0.000003  -0.000000  -0.000000   0.000003  -0.000001  -0.000000
    47  H   -0.000004  -0.000000  -0.000000   0.000005   0.000002   0.000000
               7          8          9         10         11         12
     1  Mn  -0.000014  -0.007534  -0.000120  -0.010242  -0.011897  -0.000472
     2  Cl   0.000010  -0.000572  -0.000001   0.000207  -0.002064   0.000321
     3  Cl   0.000000  -0.004419   0.000023  -0.001209  -0.002584   0.000014
     4  O   -0.000027   0.000069   0.000014   0.000045   0.000000   0.000010
     5  H    0.000017   0.000006  -0.000010   0.000023  -0.000000   0.000007
     6  N    0.000969  -0.001467   0.000005  -0.003378  -0.000199  -0.001087
     7  N    0.007592   0.000011  -0.000001  -0.000020  -0.000000   0.000672
     8  N    0.000011   0.041112   0.000773   0.000111  -0.000015   0.000051
     9  N   -0.000001   0.000773   0.006890   0.000021   0.000000   0.000000
    10  N   -0.000020   0.000111   0.000021   0.040221  -0.001723   0.000119
    11  N   -0.000000  -0.000015   0.000000  -0.001723   0.037835   0.000014
    12  C    0.000672   0.000051   0.000000   0.000119   0.000014   0.015731
    13  H    0.000019   0.000014   0.000000   0.000013   0.000011   0.000584
    14  C   -0.000364  -0.000021   0.000000  -0.000002   0.000005  -0.005804
    15  H   -0.000259   0.000001   0.000000   0.000001   0.000000  -0.000205
    16  C   -0.003442  -0.000903  -0.000027   0.001878  -0.000033  -0.007533
    17  C    0.000004  -0.006552   0.002931   0.000145   0.000000   0.000012
    18  H    0.000000  -0.001241   0.000025   0.000007  -0.000004  -0.000000
    19  C   -0.000002   0.003309  -0.001680  -0.000045  -0.000000   0.000000
    20  H   -0.000000   0.000135  -0.000263  -0.000000  -0.000000   0.000000
    21  C   -0.000161  -0.007628  -0.004337  -0.000740  -0.000007  -0.000178
    22  C   -0.000025   0.000218   0.000079  -0.001552   0.000044   0.001253
    23  C    0.000080  -0.001394  -0.000237  -0.003955   0.000037  -0.000245
    24  C   -0.000002  -0.000045   0.000018   0.000445  -0.000011  -0.000003
    25  H    0.000002  -0.000000   0.000006   0.000023   0.000000   0.000000
    26  C   -0.000000   0.000007   0.000002  -0.000440  -0.000000   0.000000
    27  H   -0.000000   0.000000   0.000000   0.000001  -0.000000   0.000000
    28  C    0.000000  -0.000018  -0.000001   0.000841  -0.000303  -0.000002
    29  H    0.000000  -0.000000   0.000000   0.000017   0.000014  -0.000000
    30  C   -0.000001   0.000034   0.000006  -0.001734  -0.006811  -0.000011
    31  C   -0.000000   0.000137  -0.000000  -0.003441  -0.004712   0.000020
    32  C   -0.000000   0.000001  -0.000000  -0.000010   0.006505   0.000000
    33  H    0.000000  -0.000000  -0.000000   0.000058   0.000162   0.000000
    34  C   -0.000000   0.000000   0.000000  -0.000005  -0.001576   0.000000
    35  H   -0.000000   0.000000   0.000000  -0.000000  -0.000005   0.000000
    36  C   -0.000000  -0.000000   0.000000  -0.000017  -0.000805   0.000001
    37  H    0.000000  -0.000000  -0.000000   0.000000   0.000048  -0.000000
    38  C   -0.000000  -0.000013   0.000000   0.000101   0.001988   0.000024
    39  H   -0.000000  -0.000002  -0.000000   0.000041  -0.001318  -0.000009
    40  C   -0.002729   0.000006   0.000003   0.000006   0.000000   0.000054
    41  H    0.000003  -0.000001  -0.000004  -0.000000   0.000000  -0.000003
    42  H    0.000219  -0.000000  -0.000000  -0.000000  -0.000000   0.000000
    43  H    0.000033   0.000000   0.000000  -0.000001  -0.000000   0.000004
    44  C    0.000002   0.000089  -0.002511   0.000002  -0.000000   0.000000
    45  H   -0.000001  -0.000012   0.000056  -0.000001   0.000000   0.000000
    46  H   -0.000000  -0.000006   0.000221  -0.000000   0.000000   0.000000
    47  H   -0.000000   0.000017  -0.000011   0.000000   0.000000  -0.000000
              13         14         15         16         17         18
     1  Mn  -0.000119  -0.000136   0.000001  -0.003079  -0.001716  -0.000309
     2  Cl   0.001138  -0.000372  -0.000001  -0.000153  -0.000017   0.000007
     3  Cl  -0.000005  -0.000001  -0.000000  -0.000258   0.001538   0.000800
     4  O    0.000000  -0.000006   0.000000   0.000206   0.000002  -0.000000
     5  H    0.000000  -0.000004  -0.000000   0.000021   0.000004   0.000000
     6  N   -0.000932   0.000379   0.000057  -0.019489   0.000195   0.000019
     7  N    0.000019  -0.000364  -0.000259  -0.003442   0.000004   0.000000
     8  N    0.000014  -0.000021   0.000001  -0.000903  -0.006552  -0.001241
     9  N    0.000000   0.000000   0.000000  -0.000027   0.002931   0.000025
    10  N    0.000013  -0.000002   0.000001   0.001878   0.000145   0.000007
    11  N    0.000011   0.000005   0.000000  -0.000033   0.000000  -0.000004
    12  C    0.000584  -0.005804  -0.000205  -0.007533   0.000012  -0.000000
    13  H    0.001358  -0.001188   0.000109  -0.000437   0.000001  -0.000000
    14  C   -0.001188   0.005665  -0.000738   0.002827   0.000001   0.000000
    15  H    0.000109  -0.000738   0.001447   0.000027  -0.000000  -0.000000
    16  C   -0.000437   0.002827   0.000027   0.043287  -0.000390  -0.000009
    17  C    0.000001   0.000001  -0.000000  -0.000390   0.037151   0.001120
    18  H   -0.000000   0.000000  -0.000000  -0.000009   0.001120   0.001769
    19  C    0.000000  -0.000001   0.000000   0.000092  -0.021568  -0.001783
    20  H    0.000000  -0.000000  -0.000000   0.000000  -0.000564   0.000073
    21  C   -0.000013   0.000084  -0.000001   0.002593  -0.008238   0.000134
    22  C    0.000066  -0.000541   0.000011  -0.011660   0.000820   0.000011
    23  C   -0.000022   0.000045  -0.000003   0.003384  -0.000138   0.000006
    24  C   -0.000000   0.000001   0.000000   0.000317   0.000013   0.000001
    25  H    0.000000  -0.000000  -0.000000  -0.000001  -0.000000  -0.000000
    26  C    0.000000   0.000000   0.000000  -0.000022   0.000001  -0.000000
    27  H    0.000000   0.000000   0.000000   0.000000   0.000000  -0.000000
    28  C   -0.000000   0.000000  -0.000000   0.000072  -0.000001   0.000000
    29  H   -0.000000   0.000000  -0.000000  -0.000002  -0.000000  -0.000000
    30  C   -0.000006   0.000007  -0.000000  -0.000159   0.000021   0.000001
    31  C    0.000003  -0.000003  -0.000000  -0.000042   0.000002  -0.000001
    32  C    0.000000  -0.000000   0.000000   0.000001   0.000000   0.000000
    33  H    0.000000  -0.000000  -0.000000  -0.000000   0.000000   0.000000
    34  C    0.000000   0.000000   0.000000   0.000000  -0.000000  -0.000000
    35  H    0.000000   0.000000   0.000000   0.000000  -0.000000  -0.000000
    36  C    0.000001   0.000000   0.000000  -0.000000   0.000000   0.000000
    37  H   -0.000000  -0.000000  -0.000000   0.000000   0.000000   0.000000
    38  C    0.000012  -0.000000  -0.000000  -0.000012   0.000001   0.000000
    39  H   -0.000020  -0.000000  -0.000000   0.000007  -0.000000   0.000001
    40  C    0.000013   0.000015   0.000307  -0.000170  -0.000001  -0.000000
    41  H   -0.000000  -0.000007  -0.000006   0.000085  -0.000001  -0.000000
    42  H   -0.000002  -0.000013  -0.000098   0.000024   0.000000   0.000000
    43  H   -0.000001  -0.000006  -0.000008   0.000010   0.000000   0.000000
    44  C   -0.000000  -0.000000  -0.000000  -0.000013  -0.000084   0.000016
    45  H    0.000000  -0.000000   0.000000  -0.000001  -0.000014  -0.000001
    46  H    0.000000  -0.000000   0.000000   0.000000  -0.000003  -0.000002
    47  H   -0.000000   0.000000  -0.000000   0.000014   0.000022  -0.000000
              19         20         21         22         23         24
     1  Mn   0.000936  -0.000008  -0.000344   0.003508  -0.001174  -0.000161
     2  Cl   0.000017   0.000001  -0.000091   0.000133  -0.000072  -0.000001
     3  Cl  -0.000573  -0.000001  -0.000440   0.000362  -0.000233  -0.000052
     4  O    0.000009   0.000000   0.000797  -0.002898   0.000040  -0.000120
     5  H   -0.000002   0.000000   0.000021  -0.000380   0.000067   0.000047
     6  N   -0.000028   0.000000   0.000134   0.001682   0.000177  -0.000049
     7  N   -0.000002  -0.000000  -0.000161  -0.000025   0.000080  -0.000002
     8  N    0.003309   0.000135  -0.007628   0.000218  -0.001394  -0.000045
     9  N   -0.001680  -0.000263  -0.004337   0.000079  -0.000237   0.000018
    10  N   -0.000045  -0.000000  -0.000740  -0.001552  -0.003955   0.000445
    11  N   -0.000000  -0.000000  -0.000007   0.000044   0.000037  -0.000011
    12  C    0.000000   0.000000  -0.000178   0.001253  -0.000245  -0.000003
    13  H    0.000000   0.000000  -0.000013   0.000066  -0.000022  -0.000000
    14  C   -0.000001  -0.000000   0.000084  -0.000541   0.000045   0.000001
    15  H    0.000000  -0.000000  -0.000001   0.000011  -0.000003   0.000000
    16  C    0.000092   0.000000   0.002593  -0.011660   0.003384   0.000317
    17  C   -0.021568  -0.000564  -0.008238   0.000820  -0.000138   0.000013
    18  H   -0.001783   0.000073   0.000134   0.000011   0.000006   0.000001
    19  C    0.018634  -0.000463   0.003630  -0.000504   0.000026  -0.000011
    20  H   -0.000463   0.001501   0.000011  -0.000004   0.000002  -0.000000
    21  C    0.003630   0.000011   0.027659  -0.005572   0.001914  -0.000268
    22  C   -0.000504  -0.000004  -0.005572   0.025220  -0.009247  -0.002063
    23  C    0.000026   0.000002   0.001914  -0.009247   0.019207  -0.001308
    24  C   -0.000011  -0.000000  -0.000268  -0.002063  -0.001308   0.006591
    25  H    0.000001  -0.000000   0.000030   0.000216  -0.000133  -0.000631
    26  C   -0.000000   0.000000  -0.000014   0.000049  -0.000534  -0.002449
    27  H   -0.000000   0.000000  -0.000000  -0.000003   0.000008  -0.000165
    28  C    0.000000   0.000000   0.000018  -0.000363   0.000297   0.002308
    29  H    0.000000   0.000000   0.000000   0.000008   0.000057   0.000051
    30  C   -0.000006  -0.000000  -0.000170   0.000876  -0.000422  -0.002575
    31  C    0.000000  -0.000000  -0.000012   0.000089  -0.000201   0.000087
    32  C   -0.000000  -0.000000   0.000000  -0.000001  -0.000019   0.000007
    33  H    0.000000   0.000000   0.000000  -0.000000  -0.000007   0.000005
    34  C   -0.000000  -0.000000  -0.000000   0.000000   0.000002  -0.000000
    35  H   -0.000000  -0.000000  -0.000000  -0.000000   0.000000  -0.000000
    36  C   -0.000000   0.000000  -0.000000   0.000000  -0.000002   0.000000
    37  H    0.000000   0.000000   0.000000  -0.000000   0.000000   0.000000
    38  C   -0.000000   0.000000  -0.000001   0.000003  -0.000013  -0.000000
    39  H   -0.000000   0.000000   0.000001  -0.000002   0.000002   0.000000
    40  C    0.000001  -0.000000  -0.000019   0.000371  -0.000046  -0.000001
    41  H    0.000001   0.000000   0.000030  -0.000083  -0.000009  -0.000001
    42  H   -0.000000   0.000000   0.000002  -0.000014   0.000001  -0.000000
    43  H   -0.000000  -0.000000  -0.000006  -0.000010   0.000020   0.000001
    44  C    0.000003   0.000317  -0.000009   0.000166   0.000035   0.000011
    45  H   -0.000009  -0.000016   0.000127  -0.000050   0.000020  -0.000014
    46  H    0.000020  -0.000106   0.000015  -0.000011  -0.000001  -0.000001
    47  H   -0.000016   0.000004  -0.000044  -0.000035  -0.000011   0.000002
              25         26         27         28         29         30
     1  Mn   0.000053  -0.000210  -0.000009  -0.000034   0.000050  -0.004388
     2  Cl  -0.000000   0.000000   0.000000  -0.000001  -0.000000  -0.000122
     3  Cl   0.000002   0.000002   0.000000  -0.000270   0.000010   0.000648
     4  O    0.000002   0.000015   0.000000  -0.000003  -0.000000   0.000004
     5  H   -0.000029   0.000015   0.000001  -0.000004  -0.000000   0.000004
     6  N    0.000010  -0.000002  -0.000000  -0.000008   0.000001   0.000479
     7  N    0.000002  -0.000000  -0.000000   0.000000   0.000000  -0.000001
     8  N   -0.000000   0.000007   0.000000  -0.000018  -0.000000   0.000034
     9  N    0.000006   0.000002   0.000000  -0.000001   0.000000   0.000006
    10  N    0.000023  -0.000440   0.000001   0.000841   0.000017  -0.001734
    11  N    0.000000  -0.000000  -0.000000  -0.000303   0.000014  -0.006811
    12  C    0.000000   0.000000   0.000000  -0.000002  -0.000000  -0.000011
    13  H    0.000000   0.000000   0.000000  -0.000000  -0.000000  -0.000006
    14  C   -0.000000   0.000000   0.000000   0.000000   0.000000   0.000007
    15  H   -0.000000   0.000000   0.000000  -0.000000  -0.000000  -0.000000
    16  C   -0.000001  -0.000022   0.000000   0.000072  -0.000002  -0.000159
    17  C   -0.000000   0.000001   0.000000  -0.000001  -0.000000   0.000021
    18  H   -0.000000  -0.000000  -0.000000   0.000000  -0.000000   0.000001
    19  C    0.000001  -0.000000  -0.000000   0.000000   0.000000  -0.000006
    20  H   -0.000000   0.000000   0.000000   0.000000   0.000000  -0.000000
    21  C    0.000030  -0.000014  -0.000000   0.000018   0.000000  -0.000170
    22  C    0.000216   0.000049  -0.000003  -0.000363   0.000008   0.000876
    23  C   -0.000133  -0.000534   0.000008   0.000297   0.000057  -0.000422
    24  C   -0.000631  -0.002449  -0.000165   0.002308   0.000051  -0.002575
    25  H    0.001705  -0.000670  -0.000042   0.000039   0.000014   0.000095
    26  C   -0.000670   0.008856   0.000232  -0.002010  -0.000535   0.001566
    27  H   -0.000042   0.000232  -0.000152  -0.000150  -0.000037   0.000089
    28  C    0.000039  -0.002010  -0.000150   0.011873  -0.000577  -0.008612
    29  H    0.000014  -0.000535  -0.000037  -0.000577   0.001202  -0.000206
    30  C    0.000095   0.001566   0.000089  -0.008612  -0.000206   0.051523
    31  C    0.000025  -0.000715  -0.000008  -0.003874   0.000555  -0.014908
    32  C    0.000000  -0.000001   0.000001   0.000151  -0.000149  -0.009567
    33  H    0.000000  -0.000025  -0.000002  -0.000217   0.000114   0.000353
    34  C   -0.000000   0.000001   0.000000   0.000039  -0.000016  -0.000453
    35  H   -0.000000   0.000000   0.000000   0.000002  -0.000002  -0.000008
    36  C   -0.000000   0.000000   0.000000  -0.000007   0.000002   0.000371
    37  H   -0.000000  -0.000000  -0.000000   0.000000   0.000000   0.000018
    38  C   -0.000000   0.000000   0.000000  -0.000002  -0.000000  -0.000489
    39  H   -0.000000  -0.000000  -0.000000   0.000006  -0.000000   0.000051
    40  C   -0.000002   0.000000   0.000000  -0.000000  -0.000000  -0.000000
    41  H    0.000001   0.000000  -0.000000  -0.000000   0.000000   0.000000
    42  H    0.000000  -0.000000  -0.000000   0.000000   0.000000   0.000000
    43  H    0.000001  -0.000000  -0.000000   0.000000  -0.000000  -0.000000
    44  C   -0.000012   0.000001   0.000000   0.000000   0.000000  -0.000001
    45  H    0.000007  -0.000001   0.000000  -0.000000  -0.000000   0.000000
    46  H    0.000002  -0.000000  -0.000000  -0.000000  -0.000000   0.000000
    47  H    0.000000   0.000000   0.000000  -0.000000   0.000000   0.000000
              31         32         33         34         35         36
     1  Mn   0.002094   0.000555   0.000056  -0.000122  -0.000007  -0.000611
     2  Cl   0.000084   0.000027   0.000001  -0.000006   0.000000  -0.000463
     3  Cl   0.000438  -0.000555   0.000007  -0.000065   0.000000   0.000055
     4  O    0.000000  -0.000000   0.000000  -0.000000   0.000000   0.000000
     5  H   -0.000000  -0.000000   0.000000  -0.000000  -0.000000   0.000000
     6  N   -0.000158  -0.000006   0.000000  -0.000000  -0.000000  -0.000000
     7  N   -0.000000  -0.000000   0.000000  -0.000000  -0.000000  -0.000000
     8  N    0.000137   0.000001  -0.000000   0.000000   0.000000  -0.000000
     9  N   -0.000000  -0.000000  -0.000000   0.000000   0.000000   0.000000
    10  N   -0.003441  -0.000010   0.000058  -0.000005  -0.000000  -0.000017
    11  N   -0.004712   0.006505   0.000162  -0.001576  -0.000005  -0.000805
    12  C    0.000020   0.000000   0.000000   0.000000   0.000000   0.000001
    13  H    0.000003   0.000000   0.000000   0.000000   0.000000   0.000001
    14  C   -0.000003  -0.000000  -0.000000   0.000000   0.000000   0.000000
    15  H   -0.000000   0.000000  -0.000000   0.000000   0.000000   0.000000
    16  C   -0.000042   0.000001  -0.000000   0.000000   0.000000  -0.000000
    17  C    0.000002   0.000000   0.000000  -0.000000  -0.000000   0.000000
    18  H   -0.000001   0.000000   0.000000  -0.000000  -0.000000   0.000000
    19  C    0.000000  -0.000000   0.000000  -0.000000  -0.000000  -0.000000
    20  H   -0.000000  -0.000000   0.000000  -0.000000  -0.000000   0.000000
    21  C   -0.000012   0.000000   0.000000  -0.000000  -0.000000  -0.000000
    22  C    0.000089  -0.000001  -0.000000   0.000000  -0.000000   0.000000
    23  C   -0.000201  -0.000019  -0.000007   0.000002   0.000000  -0.000002
    24  C    0.000087   0.000007   0.000005  -0.000000  -0.000000   0.000000
    25  H    0.000025   0.000000   0.000000  -0.000000  -0.000000  -0.000000
    26  C   -0.000715  -0.000001  -0.000025   0.000001   0.000000   0.000000
    27  H   -0.000008   0.000001  -0.000002   0.000000   0.000000   0.000000
    28  C   -0.003874   0.000151  -0.000217   0.000039   0.000002  -0.000007
    29  H    0.000555  -0.000149   0.000114  -0.000016  -0.000002   0.000002
    30  C   -0.014908  -0.009567   0.000353  -0.000453  -0.000008   0.000371
    31  C    0.055174  -0.018910  -0.001230   0.001727  -0.000001   0.004266
    32  C   -0.018910   0.021182   0.000198  -0.003514  -0.000123  -0.001105
    33  H   -0.001230   0.000198   0.002146  -0.001032  -0.000059   0.000177
    34  C    0.001727  -0.003514  -0.001032   0.014263   0.000285  -0.002450
    35  H   -0.000001  -0.000123  -0.000059   0.000285  -0.000339  -0.000112
    36  C    0.004266  -0.001105   0.000177  -0.002450  -0.000112   0.013166
    37  H    0.000147   0.000075   0.000021  -0.000792  -0.000058  -0.000451
    38  C   -0.005643   0.003014   0.000031  -0.000412   0.000028  -0.011149
    39  H   -0.000239   0.000197   0.000011  -0.000348  -0.000005  -0.002278
    40  C    0.000000   0.000000  -0.000000   0.000000   0.000000  -0.000000
    41  H   -0.000000  -0.000000  -0.000000  -0.000000  -0.000000   0.000000
    42  H   -0.000000  -0.000000   0.000000  -0.000000  -0.000000   0.000000
    43  H    0.000000   0.000000   0.000000  -0.000000  -0.000000   0.000000
    44  C   -0.000000  -0.000000   0.000000  -0.000000  -0.000000   0.000000
    45  H    0.000000   0.000000  -0.000000   0.000000   0.000000  -0.000000
    46  H    0.000000   0.000000  -0.000000   0.000000   0.000000  -0.000000
    47  H   -0.000000  -0.000000  -0.000000   0.000000   0.000000   0.000000
              37         38         39         40         41         42
     1  Mn   0.000032   0.001406   0.000235   0.000025   0.000003  -0.000002
     2  Cl  -0.000007  -0.001889   0.001850   0.000001  -0.000000  -0.000000
     3  Cl   0.000012   0.000349  -0.000004  -0.000000   0.000000   0.000000
     4  O   -0.000000   0.000000  -0.000000  -0.000016   0.000031   0.000001
     5  H    0.000000   0.000000   0.000000  -0.000030  -0.000005   0.000002
     6  N    0.000000  -0.000035   0.000017   0.000017  -0.000000   0.000001
     7  N    0.000000  -0.000000  -0.000000  -0.002729   0.000003   0.000219
     8  N   -0.000000  -0.000013  -0.000002   0.000006  -0.000001  -0.000000
     9  N   -0.000000   0.000000  -0.000000   0.000003  -0.000004  -0.000000
    10  N    0.000000   0.000101   0.000041   0.000006  -0.000000  -0.000000
    11  N    0.000048   0.001988  -0.001318   0.000000   0.000000  -0.000000
    12  C   -0.000000   0.000024  -0.000009   0.000054  -0.000003   0.000000
    13  H   -0.000000   0.000012  -0.000020   0.000013  -0.000000  -0.000002
    14  C   -0.000000  -0.000000  -0.000000   0.000015  -0.000007  -0.000013
    15  H   -0.000000  -0.000000  -0.000000   0.000307  -0.000006  -0.000098
    16  C    0.000000  -0.000012   0.000007  -0.000170   0.000085   0.000024
    17  C    0.000000   0.000001  -0.000000  -0.000001  -0.000001   0.000000
    18  H    0.000000   0.000000   0.000001  -0.000000  -0.000000   0.000000
    19  C    0.000000  -0.000000  -0.000000   0.000001   0.000001  -0.000000
    20  H    0.000000   0.000000   0.000000  -0.000000   0.000000   0.000000
    21  C    0.000000  -0.000001   0.000001  -0.000019   0.000030   0.000002
    22  C   -0.000000   0.000003  -0.000002   0.000371  -0.000083  -0.000014
    23  C    0.000000  -0.000013   0.000002  -0.000046  -0.000009   0.000001
    24  C    0.000000  -0.000000   0.000000  -0.000001  -0.000001  -0.000000
    25  H   -0.000000  -0.000000  -0.000000  -0.000002   0.000001   0.000000
    26  C   -0.000000   0.000000  -0.000000   0.000000   0.000000  -0.000000
    27  H   -0.000000   0.000000  -0.000000   0.000000  -0.000000  -0.000000
    28  C    0.000000  -0.000002   0.000006  -0.000000  -0.000000   0.000000
    29  H    0.000000  -0.000000  -0.000000  -0.000000   0.000000   0.000000
    30  C    0.000018  -0.000489   0.000051  -0.000000   0.000000   0.000000
    31  C    0.000147  -0.005643  -0.000239   0.000000  -0.000000  -0.000000
    32  C    0.000075   0.003014   0.000197   0.000000  -0.000000  -0.000000
    33  H    0.000021   0.000031   0.000011  -0.000000  -0.000000   0.000000
    34  C   -0.000792  -0.000412  -0.000348   0.000000  -0.000000  -0.000000
    35  H   -0.000058   0.000028  -0.000005   0.000000  -0.000000  -0.000000
    36  C   -0.000451  -0.011149  -0.002278  -0.000000   0.000000   0.000000
    37  H    0.001869  -0.000466   0.000368  -0.000000   0.000000   0.000000
    38  C   -0.000466   0.020831  -0.001056  -0.000000   0.000000   0.000000
    39  H    0.000368  -0.001056   0.004679  -0.000000  -0.000000   0.000000
    40  C   -0.000000  -0.000000  -0.000000   0.003544  -0.000083  -0.000339
    41  H    0.000000   0.000000  -0.000000  -0.000083   0.000098   0.000042
    42  H    0.000000   0.000000   0.000000  -0.000339   0.000042   0.000241
    43  H    0.000000   0.000000   0.000000  -0.000110  -0.000048   0.000006
    44  C    0.000000   0.000000   0.000000  -0.000003   0.000001   0.000000
    45  H   -0.000000  -0.000000  -0.000000   0.000001  -0.000001  -0.000000
    46  H   -0.000000  -0.000000  -0.000000   0.000000  -0.000000  -0.000000
    47  H   -0.000000   0.000000  -0.000000  -0.000003   0.000007   0.000000
              43         44         45         46         47
     1  Mn  -0.000005  -0.000027   0.000007   0.000003  -0.000004
     2  Cl  -0.000000   0.000000   0.000000  -0.000000  -0.000000
     3  Cl   0.000000   0.000004  -0.000000  -0.000000  -0.000000
     4  O   -0.000010  -0.000032   0.000025   0.000003   0.000005
     5  H    0.000017   0.000019  -0.000006  -0.000001   0.000002
     6  N   -0.000000   0.000002  -0.000000  -0.000000   0.000000
     7  N    0.000033   0.000002  -0.000001  -0.000000  -0.000000
     8  N    0.000000   0.000089  -0.000012  -0.000006   0.000017
     9  N    0.000000  -0.002511   0.000056   0.000221  -0.000011
    10  N   -0.000001   0.000002  -0.000001  -0.000000   0.000000
    11  N   -0.000000  -0.000000   0.000000   0.000000   0.000000
    12  C    0.000004   0.000000   0.000000   0.000000  -0.000000
    13  H   -0.000001  -0.000000   0.000000   0.000000  -0.000000
    14  C   -0.000006  -0.000000  -0.000000  -0.000000   0.000000
    15  H   -0.000008  -0.000000   0.000000   0.000000  -0.000000
    16  C    0.000010  -0.000013  -0.000001   0.000000   0.000014
    17  C    0.000000  -0.000084  -0.000014  -0.000003   0.000022
    18  H    0.000000   0.000016  -0.000001  -0.000002  -0.000000
    19  C   -0.000000   0.000003  -0.000009   0.000020  -0.000016
    20  H   -0.000000   0.000317  -0.000016  -0.000106   0.000004
    21  C   -0.000006  -0.000009   0.000127   0.000015  -0.000044
    22  C   -0.000010   0.000166  -0.000050  -0.000011  -0.000035
    23  C    0.000020   0.000035   0.000020  -0.000001  -0.000011
    24  C    0.000001   0.000011  -0.000014  -0.000001   0.000002
    25  H    0.000001  -0.000012   0.000007   0.000002   0.000000
    26  C   -0.000000   0.000001  -0.000001  -0.000000   0.000000
    27  H   -0.000000   0.000000   0.000000  -0.000000   0.000000
    28  C    0.000000   0.000000  -0.000000  -0.000000  -0.000000
    29  H   -0.000000   0.000000  -0.000000  -0.000000   0.000000
    30  C   -0.000000  -0.000001   0.000000   0.000000   0.000000
    31  C    0.000000  -0.000000   0.000000   0.000000  -0.000000
    32  C    0.000000  -0.000000   0.000000   0.000000  -0.000000
    33  H    0.000000   0.000000  -0.000000  -0.000000  -0.000000
    34  C   -0.000000  -0.000000   0.000000   0.000000   0.000000
    35  H   -0.000000  -0.000000   0.000000   0.000000   0.000000
    36  C    0.000000   0.000000  -0.000000  -0.000000   0.000000
    37  H    0.000000   0.000000  -0.000000  -0.000000  -0.000000
    38  C    0.000000   0.000000  -0.000000  -0.000000   0.000000
    39  H    0.000000   0.000000  -0.000000  -0.000000  -0.000000
    40  C   -0.000110  -0.000003   0.000001   0.000000  -0.000003
    41  H   -0.000048   0.000001  -0.000001  -0.000000   0.000007
    42  H    0.000006   0.000000  -0.000000  -0.000000   0.000000
    43  H    0.000221   0.000000   0.000000  -0.000000  -0.000001
    44  C    0.000000   0.003484  -0.000210  -0.000373  -0.000003
    45  H    0.000000  -0.000210   0.000162   0.000068  -0.000060
    46  H   -0.000000  -0.000373   0.000068   0.000252  -0.000022
    47  H   -0.000001  -0.000003  -0.000060  -0.000022   0.000237
 Mulliken charges and spin densities:
               1          2
     1  Mn   1.432794   4.773850
     2  Cl  -0.785783   0.049486
     3  Cl  -0.794736   0.045255
     4  O   -0.602532  -0.000062
     5  H    0.404946   0.000050
     6  N   -0.486909   0.018112
     7  N   -0.334309   0.002586
     8  N   -0.503739   0.014259
     9  N   -0.341257   0.001868
    10  N   -0.503622   0.015812
    11  N   -0.511803   0.012595
    12  C   -0.119255   0.003342
    13  H    0.249212   0.000598
    14  C   -0.111280  -0.000179
    15  H    0.229455   0.000641
    16  C    0.476368   0.007009
    17  C   -0.091843   0.004696
    18  H    0.235551   0.000640
    19  C   -0.117074  -0.000014
    20  H    0.228123   0.000621
    21  C    0.501344   0.008909
    22  C   -0.001321   0.000166
    23  C    0.251665   0.005999
    24  C   -0.282697  -0.000024
    25  H    0.223124   0.000713
    26  C   -0.098808   0.003118
    27  H    0.221737  -0.000235
    28  C   -0.231528  -0.000812
    29  H    0.220718   0.000569
    30  C    0.242424   0.005500
    31  C    0.236377   0.010747
    32  C   -0.238088  -0.002047
    33  H    0.211209   0.000769
    34  C   -0.098165   0.005523
    35  H    0.214054  -0.000405
    36  C   -0.265347  -0.001411
    37  H    0.210372   0.000817
    38  C    0.024825   0.006606
    39  H    0.268122   0.002185
    40  C   -0.529525   0.000811
    41  H    0.263351   0.000050
    42  H    0.239522   0.000071
    43  H    0.231274   0.000109
    44  C   -0.483556   0.000873
    45  H    0.242360   0.000077
    46  H    0.227921   0.000057
    47  H    0.246327   0.000099
 Sum of Mulliken charges =  -0.00000   5.00000
 Mulliken charges and spin densities with hydrogens summed into heavy atoms:
               1          2
     1  Mn   1.432794   4.773850
     2  Cl  -0.785783   0.049486
     3  Cl  -0.794736   0.045255
     4  O   -0.197586  -0.000012
     6  N   -0.486909   0.018112
     7  N   -0.334309   0.002586
     8  N   -0.503739   0.014259
     9  N   -0.341257   0.001868
    10  N   -0.503622   0.015812
    11  N   -0.511803   0.012595
    12  C    0.129957   0.003939
    14  C    0.118175   0.000462
    16  C    0.476368   0.007009
    17  C    0.143709   0.005337
    19  C    0.111049   0.000607
    21  C    0.501344   0.008909
    22  C   -0.001321   0.000166
    23  C    0.251665   0.005999
    24  C   -0.059573   0.000689
    26  C    0.122929   0.002883
    28  C   -0.010810  -0.000243
    30  C    0.242424   0.005500
    31  C    0.236377   0.010747
    32  C   -0.026879  -0.001278
    34  C    0.115889   0.005119
    36  C   -0.054975  -0.000594
    38  C    0.292946   0.008791
    40  C    0.204622   0.001041
    44  C    0.233052   0.001106
 Electronic spatial extent (au):  <R**2>=          10713.0136
 Charge=              0.0000 electrons
 Dipole moment (field-independent basis, Debye):
    X=            -10.9834    Y=             11.9050    Z=            -10.5972  Tot=             19.3562
 Quadrupole moment (field-independent basis, Debye-Ang):
   XX=           -139.9496   YY=           -193.7078   ZZ=           -191.6822
   XY=             12.3126   XZ=            -14.3437   YZ=              2.9036
 Traceless Quadrupole moment (field-independent basis, Debye-Ang):
   XX=             35.1636   YY=            -18.5946   ZZ=            -16.5690
   XY=             12.3126   XZ=            -14.3437   YZ=              2.9036
 Octapole moment (field-independent basis, Debye-Ang**2):
  XXX=            -14.6583  YYY=            175.4475  ZZZ=            -47.5088  XYY=            -42.8338
  XXY=             54.0977  XXZ=            -66.4636  XZZ=           -141.8885  YZZ=            -28.0368
  YYZ=            -55.7364  XYZ=            -19.7090
 Hexadecapole moment (field-independent basis, Debye-Ang**3):
 XXXX=          -6248.3584 YYYY=          -3790.6970 ZZZZ=          -3042.0935 XXXY=             24.4965
 XXXZ=           -155.9836 YYYX=            183.3354 YYYZ=             19.0901 ZZZX=            -63.1614
 ZZZY=             47.6022 XXYY=          -1788.9054 XXZZ=          -1608.2446 YYZZ=          -1088.1497
 XXYZ=             60.8664 YYXZ=              7.2230 ZZXY=             16.7476
 N-N= 3.846863335537D+03 E-N=-1.527403844289D+04  KE= 3.203080174710D+03
                          Isotropic Fermi Contact Couplings
        Atom                 a.u.       MegaHertz       Gauss      10(-4) cm-1
     1  Mn(55)            -0.65222    -144.18593     -51.44913     -48.09525
     2  Cl(35)             0.05340       4.68276       1.67092       1.56200
     3  Cl(35)             0.05831       5.11313       1.82449       1.70555
     4  O(17)             -0.00001       0.00145       0.00052       0.00048
     5  H(1)               0.00002       0.01657       0.00591       0.00553
     6  N(14)              0.07667       4.95423       1.76779       1.65255
     7  N(14)              0.00597       0.38603       0.13775       0.12877
     8  N(14)              0.06834       4.41622       1.57582       1.47309
     9  N(14)              0.00466       0.30120       0.10747       0.10047
    10  N(14)              0.06221       4.01982       1.43437       1.34087
    11  N(14)              0.06462       4.17597       1.49009       1.39295
    12  C(13)              0.00148       0.33171       0.11836       0.11065
    13  H(1)               0.00011       0.10100       0.03604       0.03369
    14  C(13)              0.00131       0.29473       0.10517       0.09831
    15  H(1)               0.00020       0.17880       0.06380       0.05964
    16  C(13)              0.00520       1.16914       0.41718       0.38998
    17  C(13)              0.00170       0.38306       0.13668       0.12777
    18  H(1)               0.00015       0.12970       0.04628       0.04326
    19  C(13)              0.00158       0.35593       0.12700       0.11873
    20  H(1)               0.00020       0.17907       0.06390       0.05973
    21  C(13)              0.00238       0.53531       0.19101       0.17856
    22  C(13)             -0.00071      -0.15947      -0.05690      -0.05319
    23  C(13)              0.00063       0.14117       0.05037       0.04709
    24  C(13)              0.00156       0.35111       0.12529       0.11712
    25  H(1)               0.00019       0.16796       0.05993       0.05603
    26  C(13)              0.00054       0.12106       0.04320       0.04038
    27  H(1)              -0.00006      -0.05489      -0.01959      -0.01831
    28  C(13)              0.00090       0.20151       0.07190       0.06722
    29  H(1)               0.00020       0.17701       0.06316       0.05904
    30  C(13)             -0.00071      -0.15852      -0.05656      -0.05288
    31  C(13)             -0.00022      -0.04946      -0.01765      -0.01650
    32  C(13)              0.00093       0.20845       0.07438       0.06953
    33  H(1)               0.00024       0.21101       0.07529       0.07038
    34  C(13)              0.00070       0.15640       0.05581       0.05217
    35  H(1)              -0.00010      -0.09049      -0.03229      -0.03018
    36  C(13)              0.00120       0.26989       0.09630       0.09003
    37  H(1)               0.00017       0.14955       0.05336       0.04988
    38  C(13)             -0.00016      -0.03504      -0.01250      -0.01169
    39  H(1)               0.00031       0.27943       0.09971       0.09321
    40  C(13)              0.00050       0.11173       0.03987       0.03727
    41  H(1)               0.00001       0.01097       0.00391       0.00366
    42  H(1)               0.00004       0.03800       0.01356       0.01267
    43  H(1)               0.00004       0.03166       0.01130       0.01056
    44  C(13)              0.00054       0.12085       0.04312       0.04031
    45  H(1)               0.00001       0.01251       0.00446       0.00417
    46  H(1)               0.00003       0.02557       0.00912       0.00853
    47  H(1)               0.00004       0.03154       0.01125       0.01052
 --------------------------------------------------------
       Center         ----  Spin Dipole Couplings  ----
                      3XX-RR        3YY-RR        3ZZ-RR
 --------------------------------------------------------
     1   Atom        0.010031     -0.007807     -0.002224
     2   Atom       -0.039672      0.109189     -0.069517
     3   Atom       -0.045338     -0.043861      0.089198
     4   Atom        0.007208     -0.002168     -0.005039
     5   Atom        0.003528     -0.001130     -0.002398
     6   Atom        0.035804     -0.078433      0.042628
     7   Atom        0.006258     -0.008409      0.002151
     8   Atom        0.098755     -0.065000     -0.033755
     9   Atom        0.010522     -0.003614     -0.006908
    10   Atom       -0.075066      0.139315     -0.064248
    11   Atom        0.101670     -0.036180     -0.065490
    12   Atom       -0.009608     -0.005871      0.015479
    13   Atom       -0.014345      0.001995      0.012350
    14   Atom        0.001895     -0.006468      0.004573
    15   Atom       -0.000055     -0.002849      0.002903
    16   Atom        0.019952     -0.020870      0.000919
    17   Atom        0.007356     -0.020131      0.012774
    18   Atom       -0.004182     -0.017116      0.021298
    19   Atom        0.007892     -0.007790     -0.000102
    20   Atom        0.003222     -0.004138      0.000916
    21   Atom        0.031417     -0.008630     -0.022787
    22   Atom        0.018953     -0.005372     -0.013582
    23   Atom       -0.002718      0.015291     -0.012573
    24   Atom       -0.004158      0.011517     -0.007360
    25   Atom       -0.000519      0.004554     -0.004036
    26   Atom       -0.007102      0.008142     -0.001040
    27   Atom       -0.003147      0.005861     -0.002714
    28   Atom       -0.007519      0.014567     -0.007048
    29   Atom       -0.003857      0.007818     -0.003961
    30   Atom       -0.016209      0.030107     -0.013898
    31   Atom       -0.001354      0.013117     -0.011764
    32   Atom        0.005940      0.002475     -0.008415
    33   Atom        0.000608      0.003479     -0.004087
    34   Atom        0.004299     -0.005821      0.001522
    35   Atom        0.004382     -0.001616     -0.002765
    36   Atom        0.015208     -0.006112     -0.009096
    37   Atom        0.009054     -0.004788     -0.004266
    38   Atom        0.035332     -0.024226     -0.011105
    39   Atom        0.034044     -0.016370     -0.017673
    40   Atom        0.004617     -0.004372     -0.000245
    41   Atom        0.005270     -0.003576     -0.001694
    42   Atom        0.002476     -0.002694      0.000217
    43   Atom        0.002035     -0.002768      0.000733
    44   Atom        0.006028     -0.002110     -0.003918
    45   Atom        0.003488     -0.000127     -0.003361
    46   Atom        0.003480     -0.001708     -0.001772
    47   Atom        0.005602     -0.002403     -0.003198
 --------------------------------------------------------
                        XY            XZ            YZ
 --------------------------------------------------------
     1   Atom       -0.000040      0.016243      0.000202
     2   Atom       -0.058356     -0.012483      0.006231
     3   Atom        0.024954      0.089605      0.045189
     4   Atom       -0.006868      0.004414     -0.002686
     5   Atom       -0.005832      0.004883     -0.003247
     6   Atom        0.030919      0.122348      0.030868
     7   Atom        0.003763      0.011492     -0.001038
     8   Atom       -0.054774     -0.095461      0.027582
     9   Atom       -0.006468     -0.007062      0.004905
    10   Atom       -0.035819      0.009672     -0.044193
    11   Atom        0.092057     -0.051269     -0.024887
    12   Atom        0.012265      0.019829      0.021053
    13   Atom        0.006016      0.008579      0.023056
    14   Atom        0.003207      0.011914      0.005728
    15   Atom        0.002523      0.005709      0.003465
    16   Atom       -0.006629      0.027841     -0.006815
    17   Atom       -0.002079     -0.029534      0.004105
    18   Atom        0.002563     -0.021920     -0.004580
    19   Atom       -0.005347     -0.011362      0.002408
    20   Atom       -0.001871     -0.006435      0.001444
    21   Atom       -0.019163     -0.005638      0.000793
    22   Atom       -0.019492      0.012104     -0.007637
    23   Atom       -0.025097      0.005556     -0.012984
    24   Atom       -0.008244      0.002459     -0.005861
    25   Atom       -0.006067      0.001727     -0.002605
    26   Atom       -0.002555      0.000551     -0.003317
    27   Atom       -0.001448      0.000334     -0.002101
    28   Atom        0.001867     -0.000549     -0.008282
    29   Atom        0.003397     -0.000947     -0.003684
    30   Atom        0.013555     -0.000395     -0.018759
    31   Atom        0.026338     -0.014623     -0.011981
    32   Atom        0.011432     -0.006484     -0.005413
    33   Atom        0.006732     -0.002414     -0.002984
    34   Atom        0.006694     -0.002920     -0.001172
    35   Atom        0.004030     -0.002018     -0.001003
    36   Atom        0.004901     -0.006949     -0.001907
    37   Atom        0.000509     -0.003309     -0.000113
    38   Atom        0.000995     -0.015612     -0.002774
    39   Atom       -0.017011     -0.017262      0.004837
    40   Atom       -0.000656      0.006121     -0.000398
    41   Atom       -0.000892      0.004020     -0.000345
    42   Atom        0.000545      0.004045      0.000482
    43   Atom       -0.001354      0.004539     -0.001210
    44   Atom       -0.004972     -0.002267      0.001035
    45   Atom       -0.004871     -0.001305      0.000817
    46   Atom       -0.002693     -0.002458      0.001002
    47   Atom       -0.002846     -0.000629      0.000243
 --------------------------------------------------------


 ---------------------------------------------------------------------------------
              Anisotropic Spin Dipole Couplings in Principal Axis System
 ---------------------------------------------------------------------------------

       Atom             a.u.   MegaHertz   Gauss  10(-4) cm-1        Axes

              Baa    -0.0135    -1.776    -0.634    -0.593 -0.5684 -0.0335  0.8221
     1 Mn(55) Bbb    -0.0078    -1.029    -0.367    -0.343 -0.0214  0.9994  0.0259
              Bcc     0.0213     2.806     1.001     0.936  0.8225  0.0028  0.5688
 
              Baa    -0.0759    -3.974    -1.418    -1.325  0.5033  0.1299  0.8543
     2 Cl(35) Bbb    -0.0539    -2.822    -1.007    -0.941  0.7993  0.3057 -0.5174
              Bcc     0.1298     6.795     2.425     2.267 -0.3284  0.9432  0.0500
 
              Baa    -0.0902    -4.723    -1.685    -1.575  0.8991 -0.0614 -0.4335
     3 Cl(35) Bbb    -0.0576    -3.015    -1.076    -1.006 -0.0597  0.9637 -0.2602
              Bcc     0.1479     7.738     2.761     2.581  0.4337  0.2598  0.8628
 
              Baa    -0.0067     0.483     0.172     0.161 -0.0845  0.4122  0.9072
     4 O(17)  Bbb    -0.0057     0.412     0.147     0.137  0.5273  0.7910 -0.3103
              Bcc     0.0124    -0.895    -0.319    -0.298  0.8455 -0.4521  0.2842
 
              Baa    -0.0052    -2.750    -0.981    -0.917 -0.5928 -0.2384  0.7693
     5 H(1)   Bbb    -0.0051    -2.696    -0.962    -0.899  0.2898  0.8281  0.4799
              Bcc     0.0102     5.446     1.943     1.817  0.7514 -0.5074  0.4218
 
              Baa    -0.0863    -3.327    -1.187    -1.110 -0.2630  0.9646  0.0186
     6 N(14)  Bbb    -0.0830    -3.203    -1.143    -1.068 -0.6775 -0.1984  0.7083
              Bcc     0.1693     6.530     2.330     2.178  0.6869  0.1737  0.7057
 
              Baa    -0.0113    -0.435    -0.155    -0.145 -0.4601  0.7640  0.4523
     7 N(14)  Bbb    -0.0048    -0.185    -0.066    -0.062  0.4394  0.6386 -0.6317
              Bcc     0.0161     0.620     0.221     0.207  0.7715  0.0919  0.6296
 
              Baa    -0.0840    -3.240    -1.156    -1.081  0.5118  0.3151  0.7992
     8 N(14)  Bbb    -0.0810    -3.125    -1.115    -1.042  0.0650  0.9134 -0.4018
              Bcc     0.1650     6.365     2.271     2.123  0.8566 -0.2576 -0.4471
 
              Baa    -0.0107    -0.414    -0.148    -0.138  0.1477 -0.4668  0.8719
     9 N(14)  Bbb    -0.0054    -0.207    -0.074    -0.069  0.4821  0.8037  0.3487
              Bcc     0.0161     0.621     0.222     0.207  0.8636 -0.3689 -0.3438
 
              Baa    -0.0816    -3.148    -1.123    -1.050  0.9547  0.0986 -0.2808
    10 N(14)  Bbb    -0.0729    -2.810    -1.003    -0.937  0.2514  0.2379  0.9382
              Bcc     0.1545     5.958     2.126     1.987 -0.1593  0.9663 -0.2023
 
              Baa    -0.0824    -3.179    -1.134    -1.060 -0.4865  0.8408 -0.2374
    11 N(14)  Bbb    -0.0796    -3.070    -1.095    -1.024  0.1014  0.3242  0.9405
              Bcc     0.1620     6.249     2.230     2.084  0.8678  0.4336 -0.2430
 
              Baa    -0.0207    -2.776    -0.990    -0.926  0.9027 -0.2548 -0.3467
    12 C(13)  Bbb    -0.0188    -2.523    -0.900    -0.841  0.0320  0.8433 -0.5365
              Bcc     0.0395     5.298     1.891     1.767  0.4290  0.4732  0.7694
 
              Baa    -0.0172    -9.182    -3.276    -3.063  0.7395  0.4096 -0.5342
    13 H(1)   Bbb    -0.0159    -8.483    -3.027    -2.830 -0.6378  0.6801 -0.3614
              Bcc     0.0331    17.665     6.303     5.892  0.2153  0.6080  0.7642
 
              Baa    -0.0099    -1.327    -0.474    -0.443 -0.4711 -0.6156  0.6318
    14 C(13)  Bbb    -0.0071    -0.951    -0.339    -0.317 -0.6156  0.7424  0.2643
              Bcc     0.0170     2.279     0.813     0.760  0.6317  0.2644  0.7287
 
              Baa    -0.0046    -2.436    -0.869    -0.812 -0.4972 -0.5771  0.6479
    15 H(1)   Bbb    -0.0043    -2.306    -0.823    -0.769 -0.6521  0.7411  0.1598
              Bcc     0.0089     4.742     1.692     1.582  0.5724  0.3430  0.7448
 
              Baa    -0.0230    -3.083    -1.100    -1.028 -0.1140  0.9125  0.3930
    16 C(13)  Bbb    -0.0183    -2.454    -0.876    -0.819 -0.5864 -0.3811  0.7148
              Bcc     0.0413     5.538     1.976     1.847  0.8019 -0.1490  0.5785
 
              Baa    -0.0213    -2.862    -1.021    -0.955 -0.3870  0.8140 -0.4332
    17 C(13)  Bbb    -0.0187    -2.512    -0.896    -0.838  0.6323  0.5762  0.5178
              Bcc     0.0400     5.374     1.918     1.793 -0.6711  0.0735  0.7377
 
              Baa    -0.0177    -9.420    -3.361    -3.142  0.0121  0.9923  0.1235
    18 H(1)   Bbb    -0.0168    -8.958    -3.197    -2.988  0.8682 -0.0717  0.4910
              Bcc     0.0344    18.378     6.558     6.130 -0.4961 -0.1013  0.8624
 
              Baa    -0.0098    -1.319    -0.471    -0.440  0.4652  0.8169  0.3411
    19 C(13)  Bbb    -0.0074    -0.998    -0.356    -0.333  0.3770 -0.5314  0.7586
              Bcc     0.0173     2.317     0.827     0.773  0.8009 -0.2243 -0.5551
 
              Baa    -0.0046    -2.464    -0.879    -0.822  0.4507  0.8389  0.3052
    20 H(1)   Bbb    -0.0044    -2.354    -0.840    -0.785  0.4752 -0.5149  0.7135
              Bcc     0.0090     4.818     1.719     1.607  0.7557 -0.1765 -0.6307
 
              Baa    -0.0235    -3.158    -1.127    -1.053  0.1491  0.1397  0.9789
    21 C(13)  Bbb    -0.0161    -2.156    -0.769    -0.719  0.3489  0.9188 -0.1843
              Bcc     0.0396     5.314     1.896     1.773  0.9252 -0.3691 -0.0883
 
              Baa    -0.0182    -2.438    -0.870    -0.813 -0.0567  0.4466  0.8930
    22 C(13)  Bbb    -0.0159    -2.132    -0.761    -0.711  0.5468  0.7622 -0.3465
              Bcc     0.0341     4.570     1.631     1.524  0.8353 -0.4687  0.2874
 
              Baa    -0.0219    -2.933    -1.046    -0.978  0.6604  0.6027  0.4478
    23 C(13)  Bbb    -0.0150    -2.009    -0.717    -0.670 -0.5190 -0.0647  0.8523
              Bcc     0.0368     4.942     1.763     1.648 -0.5427  0.7953 -0.2701
 
              Baa    -0.0090    -1.213    -0.433    -0.405 -0.0664  0.2489  0.9663
    24 C(13)  Bbb    -0.0077    -1.032    -0.368    -0.344  0.9223  0.3849 -0.0357
              Bcc     0.0167     2.245     0.801     0.749 -0.3808  0.8888 -0.2551
 
              Baa    -0.0048    -2.543    -0.908    -0.848 -0.1024  0.2054  0.9733
    25 H(1)   Bbb    -0.0046    -2.432    -0.868    -0.811  0.8357  0.5484 -0.0278
              Bcc     0.0093     4.975     1.775     1.660 -0.5395  0.8106 -0.2278
 
              Baa    -0.0075    -1.009    -0.360    -0.337  0.9870  0.1607 -0.0017
    26 C(13)  Bbb    -0.0021    -0.282    -0.101    -0.094 -0.0468  0.2972  0.9537
              Bcc     0.0096     1.291     0.461     0.431 -0.1537  0.9412 -0.3008
 
              Baa    -0.0034    -1.800    -0.642    -0.601  0.9885  0.1491 -0.0262
    27 H(1)   Bbb    -0.0032    -1.708    -0.609    -0.570 -0.0081  0.2246  0.9744
              Bcc     0.0066     3.508     1.252     1.170 -0.1511  0.9630 -0.2232
 
              Baa    -0.0099    -1.323    -0.472    -0.441 -0.0363  0.3234  0.9456
    28 C(13)  Bbb    -0.0077    -1.029    -0.367    -0.343  0.9963 -0.0616  0.0593
              Bcc     0.0175     2.352     0.839     0.785  0.0774  0.9443 -0.3200
 
              Baa    -0.0050    -2.679    -0.956    -0.894 -0.1002  0.2988  0.9490
    29 H(1)   Bbb    -0.0048    -2.543    -0.907    -0.848  0.9630 -0.2108  0.1680
              Bcc     0.0098     5.221     1.863     1.742  0.2502  0.9307 -0.2666
 
              Baa    -0.0243    -3.258    -1.162    -1.087 -0.6210  0.3894  0.6802
    30 C(13)  Bbb    -0.0157    -2.107    -0.752    -0.703  0.7511  0.0474  0.6585
              Bcc     0.0400     5.364     1.914     1.789  0.2242  0.9198 -0.3219
 
              Baa    -0.0243    -3.261    -1.163    -1.088  0.7596 -0.3616  0.5406
    31 C(13)  Bbb    -0.0155    -2.080    -0.742    -0.694 -0.2745  0.5752  0.7706
              Bcc     0.0398     5.340     1.906     1.781  0.5896  0.7337 -0.3377
 
              Baa    -0.0111    -1.486    -0.530    -0.496  0.2480  0.1716  0.9534
    32 C(13)  Bbb    -0.0074    -0.987    -0.352    -0.329 -0.6434  0.7649  0.0296
              Bcc     0.0184     2.473     0.882     0.825  0.7242  0.6208 -0.3001
 
              Baa    -0.0051    -2.740    -0.978    -0.914  0.1642  0.2059  0.9647
    33 H(1)   Bbb    -0.0048    -2.582    -0.921    -0.861  0.7777 -0.6287  0.0018
              Bcc     0.0100     5.322     1.899     1.775  0.6068  0.7499 -0.2633
 
              Baa    -0.0092    -1.229    -0.439    -0.410 -0.4496  0.8929 -0.0249
    34 C(13)  Bbb     0.0002     0.027     0.010     0.009  0.3372  0.1955  0.9209
              Bcc     0.0090     1.202     0.429     0.401  0.8271  0.4056 -0.3890
 
              Baa    -0.0036    -1.943    -0.693    -0.648 -0.4541  0.8906 -0.0267
    35 H(1)   Bbb    -0.0033    -1.755    -0.626    -0.585  0.1900  0.1260  0.9737
              Bcc     0.0069     3.698     1.319     1.233  0.8705  0.4370 -0.2264
 
              Baa    -0.0110    -1.480    -0.528    -0.494  0.2276  0.1464  0.9627
    36 C(13)  Bbb    -0.0072    -0.960    -0.342    -0.320 -0.2399  0.9666 -0.0903
              Bcc     0.0182     2.440     0.870     0.814  0.9437  0.2104 -0.2551
 
              Baa    -0.0050    -2.691    -0.960    -0.897  0.2293 -0.0245  0.9731
    37 H(1)   Bbb    -0.0048    -2.564    -0.915    -0.855 -0.0290  0.9991  0.0320
              Bcc     0.0098     5.255     1.875     1.753  0.9729  0.0356 -0.2284
 
              Baa    -0.0249    -3.340    -1.192    -1.114  0.0488  0.9671  0.2498
    38 C(13)  Bbb    -0.0152    -2.046    -0.730    -0.683  0.2899 -0.2530  0.9230
              Bcc     0.0401     5.386     1.922     1.797  0.9558  0.0274 -0.2927
 
              Baa    -0.0230   -12.253    -4.372    -4.087  0.3361  0.1905  0.9223
    39 H(1)   Bbb    -0.0215   -11.447    -4.085    -3.818  0.2048  0.9411 -0.2690
              Bcc     0.0444    23.700     8.457     7.906  0.9193 -0.2793 -0.2773
 
              Baa    -0.0044    -0.597    -0.213    -0.199  0.3910  0.7753 -0.4960
    40 C(13)  Bbb    -0.0044    -0.586    -0.209    -0.196 -0.4058  0.6289  0.6632
              Bcc     0.0088     1.183     0.422     0.395  0.8261 -0.0580  0.5605
 
              Baa    -0.0037    -1.964    -0.701    -0.655  0.2200  0.9336 -0.2828
    41 H(1)   Bbb    -0.0035    -1.872    -0.668    -0.625 -0.3610  0.3473  0.8655
              Bcc     0.0072     3.837     1.369     1.280  0.9062 -0.0883  0.4135
 
              Baa    -0.0029    -1.535    -0.548    -0.512 -0.5236 -0.4079  0.7479
    42 H(1)   Bbb    -0.0027    -1.458    -0.520    -0.486 -0.3110  0.9088  0.2780
              Bcc     0.0056     2.993     1.068     0.999  0.7932  0.0871  0.6028
 
              Baa    -0.0032    -1.713    -0.611    -0.571 -0.5739  0.3133  0.7566
    43 H(1)   Bbb    -0.0031    -1.665    -0.594    -0.555  0.3495  0.9293 -0.1198
              Bcc     0.0063     3.378     1.205     1.127  0.7406 -0.1957  0.6428
 
              Baa    -0.0045    -0.601    -0.215    -0.201  0.4610  0.7910  0.4023
    44 C(13)  Bbb    -0.0044    -0.589    -0.210    -0.196 -0.0176 -0.4451  0.8953
              Bcc     0.0089     1.190     0.425     0.397  0.8872 -0.4198 -0.1913
 
              Baa    -0.0036    -1.938    -0.692    -0.647  0.4031  0.3644  0.8395
    45 H(1)   Bbb    -0.0035    -1.851    -0.661    -0.617  0.4205  0.7410 -0.5235
              Bcc     0.0071     3.790     1.352     1.264  0.8128 -0.5641 -0.1455
 
              Baa    -0.0029    -1.528    -0.545    -0.510  0.4591  0.8520  0.2514
    46 H(1)   Bbb    -0.0027    -1.451    -0.518    -0.484  0.1970 -0.3736  0.9064
              Bcc     0.0056     2.979     1.063     0.994  0.8662 -0.3666 -0.3394
 
              Baa    -0.0033    -1.777    -0.634    -0.593  0.2481  0.8720 -0.4219
    47 H(1)   Bbb    -0.0032    -1.721    -0.614    -0.574  0.1882  0.3838  0.9040
              Bcc     0.0066     3.498     1.248     1.167  0.9503 -0.3037 -0.0689
 

 ---------------------------------------------------------------------------------

 D1PCM: PCM CHGder 1st derivatives, ID1Alg=3 FixD1E=F DoIter=F DoCFld=F I1PDM=0.
 Calling FoFJK, ICntrl=      2127 FMM=F ISym2X=0 I1Cent= 0 IOpClX= 1 NMat=1 NMatS=1 NMatT=0.
 ***** Axes restored to original set *****
 -------------------------------------------------------------------
 Center     Atomic                   Forces (Hartrees/Bohr)
 Number     Number              X              Y              Z
 -------------------------------------------------------------------
      1       25          -0.000010167    0.000033191   -0.000011262
      2       17          -0.000003450    0.000002782   -0.000004139
      3       17          -0.000002511    0.000000942    0.000006706
      4        8          -0.000007953    0.000004116   -0.000001728
      5        1           0.000001941   -0.000005619   -0.000005124
      6        7          -0.000008865   -0.000014182    0.000006077
      7        7          -0.000002793   -0.000006768   -0.000006416
      8        7           0.000024167   -0.000021812    0.000005253
      9        7           0.000010607    0.000008612   -0.000013571
     10        7          -0.000002116   -0.000018776   -0.000027437
     11        7           0.000018652    0.000011653    0.000014143
     12        6           0.000007007    0.000019582    0.000003581
     13        1          -0.000002090   -0.000005413    0.000003380
     14        6           0.000005395   -0.000000002    0.000000639
     15        1           0.000000046   -0.000000495   -0.000004762
     16        6           0.000011060    0.000000537    0.000008030
     17        6          -0.000012247    0.000018227   -0.000012274
     18        1          -0.000002036   -0.000008336    0.000005727
     19        6           0.000004899    0.000002952    0.000014066
     20        1           0.000002364    0.000002924   -0.000006429
     21        6          -0.000020783   -0.000011016    0.000013892
     22        6          -0.000006935   -0.000004918   -0.000005086
     23        6          -0.000001221    0.000006081    0.000011278
     24        6          -0.000004606   -0.000008697    0.000012300
     25        1           0.000003009    0.000002395   -0.000006886
     26        6           0.000000961    0.000000503   -0.000011073
     27        1           0.000000064    0.000004252    0.000003413
     28        6          -0.000000079   -0.000008044   -0.000016229
     29        1          -0.000001262   -0.000001466    0.000007420
     30        6           0.000003690    0.000008948    0.000022973
     31        6          -0.000000063   -0.000002305   -0.000012182
     32        6          -0.000009503   -0.000009392   -0.000003410
     33        1           0.000002724    0.000008488    0.000004930
     34        6           0.000008254    0.000010080   -0.000006760
     35        1          -0.000003438   -0.000000298    0.000006201
     36        6           0.000005328    0.000009249   -0.000013041
     37        1          -0.000003286   -0.000006029    0.000003608
     38        6          -0.000015521   -0.000010918    0.000011528
     39        1           0.000005861   -0.000001014   -0.000000530
     40        6          -0.000003059   -0.000010787    0.000010804
     41        1           0.000009794    0.000000869   -0.000001951
     42        1          -0.000003076    0.000000327   -0.000004616
     43        1          -0.000001344    0.000004171    0.000001560
     44        6          -0.000001404   -0.000010120    0.000004460
     45        1          -0.000000392    0.000002366    0.000002239
     46        1           0.000007438   -0.000000729   -0.000002254
     47        1          -0.000003060    0.000003890   -0.000007049
 -------------------------------------------------------------------
 Cartesian Forces:  Max     0.000033191 RMS     0.000009116

 GradGradGradGradGradGradGradGradGradGradGradGradGradGradGradGradGradGrad
 Berny optimization.
 FormGI is forming the generalized inverse of G from B-inverse, IUseBI=4.
 Internal  Forces:  Max     0.000017274 RMS     0.000004017
 Search for a local minimum.
 Step number   1 out of a maximum of  282
 All quantities printed in internal units (Hartrees-Bohrs-Radians)
 Mixed Optimization -- En-DIIS/RFO-DIIS
 Second derivative matrix not updated -- first step.
 ITU=  0
     Eigenvalues ---    0.00857   0.00872   0.00873   0.00900   0.01002
     Eigenvalues ---    0.01173   0.01258   0.01372   0.01416   0.01444
     Eigenvalues ---    0.01467   0.01483   0.01554   0.01664   0.01708
     Eigenvalues ---    0.01786   0.01858   0.02084   0.02111   0.02126
     Eigenvalues ---    0.02154   0.02172   0.02185   0.02189   0.02204
     Eigenvalues ---    0.02212   0.02215   0.02219   0.02221   0.02227
     Eigenvalues ---    0.02227   0.02332   0.02372   0.02377   0.02404
     Eigenvalues ---    0.02712   0.03853   0.05819   0.06561   0.06728
     Eigenvalues ---    0.07277   0.07358   0.07694   0.07701   0.07745
     Eigenvalues ---    0.07750   0.08140   0.08332   0.09112   0.09704
     Eigenvalues ---    0.10470   0.11367   0.11499   0.13005   0.15978
     Eigenvalues ---    0.15980   0.15996   0.15998   0.15998   0.15999
     Eigenvalues ---    0.16000   0.16000   0.16000   0.16000   0.16000
     Eigenvalues ---    0.16000   0.16000   0.16000   0.16000   0.16000
     Eigenvalues ---    0.16000   0.16000   0.18909   0.19815   0.20691
     Eigenvalues ---    0.21756   0.22000   0.22187   0.22392   0.22593
     Eigenvalues ---    0.22756   0.23432   0.23572   0.23919   0.24208
     Eigenvalues ---    0.24376   0.24997   0.24998   0.26164   0.27827
     Eigenvalues ---    0.28699   0.32198   0.34572   0.35042   0.35052
     Eigenvalues ---    0.35092   0.35125   0.35366   0.35434   0.35474
     Eigenvalues ---    0.35504   0.35591   0.35758   0.35800   0.35830
     Eigenvalues ---    0.36295   0.36307   0.36320   0.36393   0.36714
     Eigenvalues ---    0.36730   0.40958   0.42225   0.42524   0.42561
     Eigenvalues ---    0.43107   0.43242   0.43692   0.44354   0.44805
     Eigenvalues ---    0.46355   0.46789   0.47200   0.47278   0.48974
     Eigenvalues ---    0.49540   0.49788   0.50720   0.51225   0.51816
     Eigenvalues ---    0.52073   0.54076   0.54446   0.57226   0.58333
 RFO step:  Lambda=-4.06994116D-08 EMin= 8.56658171D-03
 Linear search not attempted -- first point.
 Iteration  1 RMS(Cart)=  0.00012176 RMS(Int)=  0.00000000
 Iteration  2 RMS(Cart)=  0.00000001 RMS(Int)=  0.00000000
 Variable       Old X    -DE/DX   Delta X   Delta X   Delta X     New X
                                 (Linear)    (Quad)   (Total)
    R1        4.57440  -0.00000   0.00000  -0.00002  -0.00002   4.57438
    R2        4.64229  -0.00000   0.00000  -0.00002  -0.00002   4.64227
    R3        4.33925   0.00001   0.00000   0.00016   0.00016   4.33941
    R4        4.31663  -0.00000   0.00000  -0.00006  -0.00006   4.31657
    R5        4.51392   0.00002   0.00000   0.00017   0.00017   4.51409
    R6        4.38459  -0.00000   0.00000   0.00003   0.00003   4.38462
    R7        1.82328   0.00001   0.00000   0.00001   0.00001   1.82329
    R8        2.67537   0.00000   0.00000   0.00000   0.00000   2.67537
    R9        2.58970   0.00001   0.00000   0.00001   0.00001   2.58971
   R10        2.49839   0.00001   0.00000   0.00002   0.00002   2.49841
   R11        2.61845   0.00001   0.00000   0.00002   0.00002   2.61846
   R12        2.58935   0.00001   0.00000   0.00001   0.00001   2.58937
   R13        2.76255   0.00001   0.00000   0.00002   0.00002   2.76257
   R14        2.59207   0.00001   0.00000   0.00002   0.00002   2.59209
   R15        2.49736   0.00000   0.00000   0.00000   0.00000   2.49736
   R16        2.62035   0.00000   0.00000   0.00001   0.00001   2.62036
   R17        2.57616  -0.00002   0.00000  -0.00003  -0.00003   2.57613
   R18        2.76279   0.00000   0.00000   0.00000   0.00000   2.76280
   R19        2.51091   0.00001   0.00000   0.00000   0.00000   2.51091
   R20        2.52988  -0.00001   0.00000  -0.00002  -0.00002   2.52985
   R21        2.54149   0.00001   0.00000   0.00002   0.00002   2.54151
   R22        2.51831  -0.00001   0.00000  -0.00002  -0.00002   2.51829
   R23        2.03623  -0.00001   0.00000  -0.00002  -0.00002   2.03621
   R24        2.58001   0.00000   0.00000   0.00000   0.00000   2.58001
   R25        2.03605  -0.00000   0.00000  -0.00001  -0.00001   2.03604
   R26        2.88806   0.00002   0.00000   0.00007   0.00007   2.88813
   R27        2.03471  -0.00001   0.00000  -0.00002  -0.00002   2.03469
   R28        2.57952  -0.00001   0.00000  -0.00001  -0.00001   2.57950
   R29        2.03585  -0.00000   0.00000  -0.00001  -0.00001   2.03584
   R30        2.86903   0.00000   0.00000   0.00001   0.00001   2.86904
   R31        2.92909  -0.00000   0.00000   0.00000   0.00000   2.92910
   R32        2.63056   0.00000   0.00000   0.00001   0.00001   2.63057
   R33        2.04395  -0.00001   0.00000  -0.00002  -0.00002   2.04394
   R34        2.63335   0.00001   0.00000   0.00002   0.00002   2.63337
   R35        2.04864  -0.00001   0.00000  -0.00001  -0.00001   2.04862
   R36        2.62047  -0.00000   0.00000  -0.00000  -0.00000   2.62047
   R37        2.04348  -0.00001   0.00000  -0.00002  -0.00002   2.04346
   R38        2.64358   0.00001   0.00000   0.00003   0.00003   2.64361
   R39        2.80878   0.00001   0.00000   0.00002   0.00002   2.80880
   R40        2.63440   0.00000   0.00000   0.00000   0.00000   2.63440
   R41        2.04462  -0.00001   0.00000  -0.00003  -0.00003   2.04460
   R42        2.62790   0.00001   0.00000   0.00001   0.00001   2.62792
   R43        2.04912  -0.00001   0.00000  -0.00002  -0.00002   2.04911
   R44        2.62421  -0.00000   0.00000  -0.00001  -0.00001   2.62421
   R45        2.04725  -0.00001   0.00000  -0.00002  -0.00002   2.04723
   R46        2.63052   0.00001   0.00000   0.00002   0.00002   2.63055
   R47        2.04976  -0.00000   0.00000  -0.00000  -0.00000   2.04976
   R48        2.05085  -0.00001   0.00000  -0.00003  -0.00003   2.05082
   R49        2.05591  -0.00001   0.00000  -0.00001  -0.00001   2.05590
   R50        2.06375  -0.00001   0.00000  -0.00002  -0.00002   2.06374
   R51        2.05525  -0.00000   0.00000  -0.00001  -0.00001   2.05524
   R52        2.05606  -0.00001   0.00000  -0.00002  -0.00002   2.05604
   R53        2.05473  -0.00001   0.00000  -0.00002  -0.00002   2.05471
    A1        1.89819  -0.00000   0.00000  -0.00004  -0.00004   1.89815
    A2        1.55768   0.00000   0.00000   0.00005   0.00005   1.55773
    A3        2.04904   0.00000   0.00000   0.00001   0.00001   2.04905
    A4        2.63360   0.00000   0.00000   0.00002   0.00002   2.63362
    A5        1.66034  -0.00000   0.00000  -0.00002  -0.00002   1.66032
    A6        2.79353  -0.00000   0.00000  -0.00004  -0.00004   2.79349
    A7        1.49645  -0.00000   0.00000   0.00001   0.00001   1.49646
    A8        1.63156   0.00000   0.00000   0.00001   0.00001   1.63157
    A9        1.45372   0.00000   0.00000   0.00009   0.00009   1.45381
   A10        1.36410  -0.00000   0.00000  -0.00008  -0.00008   1.36402
   A11        1.27067  -0.00000   0.00000   0.00000   0.00000   1.27067
   A12        1.81696   0.00000   0.00000  -0.00002  -0.00002   1.81695
   A13        1.42858  -0.00000   0.00000  -0.00001  -0.00001   1.42857
   A14        2.57378  -0.00000   0.00000   0.00001   0.00001   2.57379
   A15        1.19391   0.00000   0.00000  -0.00002  -0.00002   1.19390
   A16        1.89805   0.00000   0.00000   0.00001   0.00001   1.89806
   A17        2.27204  -0.00001   0.00000  -0.00004  -0.00004   2.27201
   A18        2.11690   0.00001   0.00000   0.00003   0.00003   2.11693
   A19        1.87487   0.00000   0.00000   0.00002   0.00002   1.87489
   A20        1.85994  -0.00000   0.00000  -0.00001  -0.00001   1.85993
   A21        2.14055  -0.00001   0.00000  -0.00003  -0.00003   2.14052
   A22        2.28264   0.00001   0.00000   0.00004   0.00004   2.28268
   A23        2.23646  -0.00001   0.00000  -0.00009  -0.00009   2.23637
   A24        2.14624   0.00001   0.00000   0.00005   0.00005   2.14629
   A25        1.86690   0.00000   0.00000   0.00001   0.00001   1.86691
   A26        1.85666   0.00000   0.00000   0.00001   0.00001   1.85667
   A27        2.15774   0.00000   0.00000   0.00001   0.00001   2.15776
   A28        2.26873  -0.00001   0.00000  -0.00002  -0.00002   2.26870
   A29        2.13760  -0.00000   0.00000  -0.00001  -0.00001   2.13758
   A30        2.01308  -0.00000   0.00000  -0.00002  -0.00002   2.01307
   A31        2.10640   0.00001   0.00000   0.00004   0.00004   2.10644
   A32        2.04433  -0.00000   0.00000  -0.00001  -0.00001   2.04433
   A33        2.09423   0.00000   0.00000  -0.00001  -0.00001   2.09421
   A34        2.08582  -0.00000   0.00000  -0.00001  -0.00001   2.08581
   A35        2.10243   0.00000   0.00000   0.00003   0.00003   2.10246
   A36        1.90098  -0.00000   0.00000  -0.00002  -0.00002   1.90096
   A37        2.27905  -0.00000   0.00000  -0.00000  -0.00000   2.27904
   A38        1.86359   0.00000   0.00000   0.00002   0.00002   1.86361
   A39        2.11092  -0.00000   0.00000  -0.00000  -0.00000   2.11092
   A40        2.30866  -0.00000   0.00000  -0.00002  -0.00002   2.30864
   A41        1.92526  -0.00000   0.00000  -0.00001  -0.00001   1.92525
   A42        2.14059  -0.00001   0.00000  -0.00003  -0.00003   2.14056
   A43        2.21464   0.00001   0.00000   0.00004   0.00004   2.21468
   A44        2.11064   0.00001   0.00000   0.00004   0.00004   2.11068
   A45        1.90224  -0.00001   0.00000  -0.00002  -0.00002   1.90223
   A46        2.26947  -0.00000   0.00000  -0.00002  -0.00002   2.26945
   A47        1.86327   0.00000   0.00000   0.00000   0.00000   1.86327
   A48        2.11201   0.00000   0.00000   0.00002   0.00002   2.11204
   A49        2.30790  -0.00000   0.00000  -0.00003  -0.00003   2.30788
   A50        1.93561  -0.00000   0.00000  -0.00001  -0.00001   1.93560
   A51        2.11066  -0.00000   0.00000  -0.00001  -0.00001   2.11066
   A52        2.23365   0.00001   0.00000   0.00001   0.00001   2.23366
   A53        1.94706   0.00001   0.00000   0.00006   0.00006   1.94712
   A54        1.88438  -0.00000   0.00000  -0.00002  -0.00002   1.88436
   A55        1.92297  -0.00000   0.00000  -0.00004  -0.00004   1.92293
   A56        1.89385   0.00000   0.00000  -0.00001  -0.00001   1.89384
   A57        1.92881  -0.00000   0.00000   0.00001   0.00001   1.92882
   A58        1.88491  -0.00000   0.00000   0.00000   0.00000   1.88491
   A59        2.03322   0.00001   0.00000   0.00003   0.00003   2.03325
   A60        2.13016  -0.00000   0.00000  -0.00002  -0.00002   2.13014
   A61        2.11980  -0.00000   0.00000  -0.00000  -0.00000   2.11979
   A62        2.11921   0.00001   0.00000   0.00003   0.00003   2.11924
   A63        2.05651  -0.00000   0.00000  -0.00001  -0.00001   2.05651
   A64        2.10729  -0.00000   0.00000  -0.00002  -0.00002   2.10726
   A65        2.09571  -0.00000   0.00000  -0.00002  -0.00002   2.09569
   A66        2.09028   0.00000   0.00000   0.00002   0.00002   2.09029
   A67        2.09707   0.00000   0.00000   0.00000   0.00000   2.09707
   A68        2.09357  -0.00000   0.00000  -0.00001  -0.00001   2.09356
   A69        2.07351  -0.00000   0.00000  -0.00001  -0.00001   2.07350
   A70        2.11610   0.00000   0.00000   0.00002   0.00002   2.11611
   A71        2.10572  -0.00000   0.00000  -0.00001  -0.00001   2.10571
   A72        2.01665   0.00000   0.00000   0.00001   0.00001   2.01666
   A73        2.15999  -0.00000   0.00000   0.00001   0.00001   2.16000
   A74        2.01991  -0.00000   0.00000  -0.00000  -0.00000   2.01991
   A75        2.11916  -0.00000   0.00000   0.00000   0.00000   2.11916
   A76        2.14377   0.00000   0.00000   0.00000   0.00000   2.14378
   A77        2.11445   0.00000   0.00000   0.00001   0.00001   2.11446
   A78        2.07761   0.00000   0.00000   0.00001   0.00001   2.07761
   A79        2.09112  -0.00000   0.00000  -0.00002  -0.00002   2.09110
   A80        2.09628  -0.00000   0.00000  -0.00000  -0.00000   2.09628
   A81        2.07864  -0.00000   0.00000  -0.00001  -0.00001   2.07863
   A82        2.10826   0.00000   0.00000   0.00001   0.00001   2.10827
   A83        2.11912   0.00000   0.00000   0.00001   0.00001   2.11913
   A84        2.06739  -0.00000   0.00000  -0.00000  -0.00000   2.06739
   A85        2.09662  -0.00000   0.00000  -0.00000  -0.00000   2.09661
   A86        2.13767   0.00000   0.00000   0.00002   0.00002   2.13768
   A87        2.01108   0.00000   0.00000   0.00001   0.00001   2.01109
   A88        2.13434  -0.00000   0.00000  -0.00002  -0.00002   2.13432
   A89        1.93352   0.00000   0.00000   0.00001   0.00001   1.93353
   A90        1.88363  -0.00000   0.00000  -0.00001  -0.00001   1.88362
   A91        1.94227  -0.00000   0.00000  -0.00000  -0.00000   1.94227
   A92        1.90561  -0.00000   0.00000  -0.00001  -0.00001   1.90560
   A93        1.91114   0.00000   0.00000   0.00001   0.00001   1.91115
   A94        1.88656   0.00000   0.00000   0.00001   0.00001   1.88657
   A95        1.93210   0.00000   0.00000   0.00000   0.00000   1.93210
   A96        1.88025  -0.00000   0.00000  -0.00000  -0.00000   1.88025
   A97        1.93578  -0.00000   0.00000  -0.00001  -0.00001   1.93577
   A98        1.90584   0.00000   0.00000   0.00000   0.00000   1.90585
   A99        1.90020   0.00000   0.00000   0.00001   0.00001   1.90020
   A100       1.90935   0.00000   0.00000   0.00001   0.00001   1.90936
    D1       -0.20715  -0.00000   0.00000   0.00002   0.00002  -0.20713
    D2        2.69631  -0.00000   0.00000   0.00011   0.00011   2.69642
    D3       -2.91344   0.00000   0.00000   0.00018   0.00018  -2.91327
    D4       -0.00999   0.00000   0.00000   0.00027   0.00027  -0.00972
    D5       -2.27066  -0.00000   0.00000   0.00001   0.00001  -2.27065
    D6        0.63280  -0.00000   0.00000   0.00010   0.00010   0.63289
    D7        2.52854  -0.00000   0.00000  -0.00001  -0.00001   2.52853
    D8       -0.85119  -0.00000   0.00000   0.00009   0.00009  -0.85110
    D9        1.45268  -0.00000   0.00000   0.00001   0.00001   1.45269
   D10       -1.92705  -0.00000   0.00000   0.00010   0.00010  -1.92695
   D11        1.20516  -0.00000   0.00000   0.00002   0.00002   1.20518
   D12       -2.24892  -0.00000   0.00000  -0.00012  -0.00012  -2.24903
   D13       -0.69623   0.00000   0.00000   0.00006   0.00006  -0.69617
   D14        2.13287  -0.00000   0.00000  -0.00007  -0.00007   2.13280
   D15        2.65184   0.00000   0.00000   0.00003   0.00003   2.65188
   D16       -0.80224  -0.00000   0.00000  -0.00010  -0.00010  -0.80234
   D17       -2.33927   0.00000   0.00000   0.00005   0.00005  -2.33922
   D18        0.48984  -0.00000   0.00000  -0.00009  -0.00009   0.48975
   D19       -1.92588  -0.00000   0.00000  -0.00012  -0.00012  -1.92600
   D20        0.90323  -0.00001   0.00000  -0.00025  -0.00025   0.90297
   D21        1.95141   0.00000   0.00000   0.00007   0.00007   1.95148
   D22       -1.43249   0.00000   0.00000   0.00011   0.00011  -1.43238
   D23       -1.87963   0.00000   0.00000   0.00003   0.00003  -1.87960
   D24        1.01966   0.00000   0.00000   0.00007   0.00007   1.01973
   D25        1.00440  -0.00000   0.00000  -0.00004  -0.00004   1.00436
   D26       -2.37950  -0.00000   0.00000  -0.00000  -0.00000  -2.37950
   D27       -0.39282   0.00000   0.00000   0.00004   0.00004  -0.39278
   D28        2.50647   0.00000   0.00000   0.00008   0.00008   2.50655
   D29        2.98326  -0.00000   0.00000  -0.00006  -0.00006   2.98321
   D30       -0.40064  -0.00000   0.00000  -0.00001  -0.00001  -0.40065
   D31        3.12252   0.00000   0.00000   0.00014   0.00014   3.12267
   D32       -0.38230   0.00000   0.00000   0.00004   0.00004  -0.38227
   D33       -1.26990   0.00000   0.00000   0.00011   0.00011  -1.26979
   D34        1.50846  -0.00000   0.00000   0.00000   0.00000   1.50846
   D35        1.54275  -0.00000   0.00000   0.00009   0.00009   1.54284
   D36       -1.96208  -0.00000   0.00000  -0.00001  -0.00001  -1.96209
   D37       -0.02847   0.00001   0.00000   0.00026   0.00026  -0.02821
   D38        2.74989   0.00000   0.00000   0.00016   0.00016   2.75004
   D39        0.41344   0.00000   0.00000   0.00009   0.00009   0.41354
   D40       -3.09138  -0.00000   0.00000  -0.00002  -0.00002  -3.09140
   D41       -1.21979  -0.00000   0.00000  -0.00013  -0.00013  -1.21992
   D42        2.98399  -0.00000   0.00000  -0.00014  -0.00014   2.98385
   D43        0.92931  -0.00000   0.00000  -0.00011  -0.00011   0.92920
   D44       -0.17703   0.00000   0.00000   0.00011   0.00011  -0.17692
   D45        2.92760   0.00000   0.00000   0.00021   0.00021   2.92781
   D46       -3.10574   0.00000   0.00000   0.00002   0.00002  -3.10572
   D47       -0.00111   0.00000   0.00000   0.00012   0.00012  -0.00099
   D48       -2.94114  -0.00000   0.00000  -0.00013  -0.00013  -2.94127
   D49        0.12659  -0.00000   0.00000  -0.00012  -0.00012   0.12648
   D50        0.01041  -0.00000   0.00000  -0.00006  -0.00006   0.01035
   D51        3.07815  -0.00000   0.00000  -0.00005  -0.00005   3.07810
   D52        0.01425   0.00000   0.00000   0.00009   0.00009   0.01435
   D53       -3.13232   0.00000   0.00000   0.00006   0.00006  -3.13226
   D54       -3.11790   0.00000   0.00000   0.00012   0.00012  -3.11778
   D55        0.01871   0.00000   0.00000   0.00009   0.00009   0.01880
   D56       -0.01551   0.00000   0.00000  -0.00002  -0.00002  -0.01553
   D57       -3.07934   0.00000   0.00000  -0.00003  -0.00003  -3.07937
   D58        3.11558  -0.00000   0.00000  -0.00005  -0.00005   3.11553
   D59        0.05175  -0.00000   0.00000  -0.00006  -0.00006   0.05169
   D60        2.31158  -0.00000   0.00000  -0.00006  -0.00006   2.31151
   D61        0.22623  -0.00000   0.00000  -0.00005  -0.00005   0.22617
   D62       -1.84100  -0.00000   0.00000  -0.00005  -0.00005  -1.84104
   D63       -0.81807  -0.00000   0.00000  -0.00003  -0.00003  -0.81809
   D64       -2.90342   0.00000   0.00000  -0.00002  -0.00002  -2.90343
   D65        1.31255   0.00000   0.00000  -0.00002  -0.00002   1.31253
   D66       -0.22843  -0.00000   0.00000  -0.00011  -0.00011  -0.22854
   D67        2.87369   0.00000   0.00000  -0.00004  -0.00004   2.87365
   D68       -3.09700  -0.00000   0.00000  -0.00000  -0.00000  -3.09700
   D69        0.00512   0.00000   0.00000   0.00007   0.00007   0.00519
   D70       -2.88257   0.00000   0.00000   0.00015   0.00015  -2.88242
   D71        0.17901   0.00000   0.00000   0.00009   0.00010   0.17911
   D72        0.00346   0.00000   0.00000   0.00003   0.00003   0.00348
   D73        3.06504  -0.00000   0.00000  -0.00003  -0.00003   3.06501
   D74        0.01315   0.00000   0.00000   0.00015   0.00015   0.01330
   D75       -3.12967  -0.00000   0.00000  -0.00003  -0.00003  -3.12970
   D76       -3.11796   0.00000   0.00000   0.00010   0.00010  -3.11786
   D77        0.02241  -0.00000   0.00000  -0.00008  -0.00008   0.02233
   D78       -0.01046  -0.00000   0.00000  -0.00011  -0.00011  -0.01057
   D79       -3.06497   0.00000   0.00000  -0.00004  -0.00004  -3.06501
   D80        3.11974  -0.00000   0.00000  -0.00006  -0.00006   3.11968
   D81        0.06523   0.00000   0.00000   0.00001   0.00001   0.06524
   D82        2.10227  -0.00000   0.00000  -0.00002  -0.00002   2.10225
   D83        0.01955  -0.00000   0.00000  -0.00002  -0.00002   0.01953
   D84       -2.06960  -0.00000   0.00000  -0.00002  -0.00002  -2.06961
   D85       -1.02620  -0.00000   0.00000  -0.00008  -0.00008  -1.02627
   D86       -3.10892  -0.00000   0.00000  -0.00008  -0.00008  -3.10900
   D87        1.08512  -0.00000   0.00000  -0.00008  -0.00008   1.08504
   D88       -0.35247   0.00000   0.00000   0.00001   0.00001  -0.35246
   D89        2.79127  -0.00000   0.00000   0.00005   0.00005   2.79132
   D90        3.04404   0.00000   0.00000  -0.00003  -0.00003   3.04402
   D91       -0.09541   0.00000   0.00000   0.00001   0.00001  -0.09539
   D92       -2.83046  -0.00000   0.00000  -0.00004  -0.00004  -2.83050
   D93        0.35305  -0.00000   0.00000  -0.00006  -0.00006   0.35299
   D94        0.07352  -0.00000   0.00000  -0.00000  -0.00000   0.07351
   D95       -3.02615  -0.00000   0.00000  -0.00003  -0.00003  -3.02618
   D96       -0.39039  -0.00000   0.00000  -0.00016  -0.00016  -0.39055
   D97        2.77864  -0.00000   0.00000  -0.00017  -0.00017   2.77847
   D98        3.11262  -0.00000   0.00000  -0.00006  -0.00006   3.11256
   D99       -0.00154  -0.00000   0.00000  -0.00006  -0.00006  -0.00160
   D100      -2.77851   0.00000   0.00000   0.00013   0.00013  -2.77838
   D101       0.34835   0.00000   0.00000   0.00021   0.00021   0.34855
   D102      -0.00876   0.00000   0.00000   0.00002   0.00002  -0.00874
   D103       3.11810   0.00000   0.00000   0.00010   0.00010   3.11819
   D104      -0.00833  -0.00000   0.00000  -0.00013  -0.00013  -0.00846
   D105       3.13904  -0.00000   0.00000  -0.00010  -0.00010   3.13894
   D106       3.09131  -0.00000   0.00000  -0.00002  -0.00002   3.09129
   D107      -0.04451   0.00000   0.00000   0.00002   0.00002  -0.04449
   D108       3.12610  -0.00000   0.00000   0.00009   0.00009   3.12619
   D109      -1.08331   0.00000   0.00000   0.00009   0.00009  -1.08322
   D110       0.98033   0.00000   0.00000   0.00009   0.00009   0.98042
   D111      -0.10212  -0.00000   0.00000   0.00010   0.00010  -0.10202
   D112       1.97165   0.00000   0.00000   0.00010   0.00010   1.97175
   D113      -2.24789  -0.00000   0.00000   0.00010   0.00010  -2.24779
   D114      -0.01142  -0.00000   0.00000  -0.00013  -0.00013  -0.01156
   D115       3.13159   0.00000   0.00000   0.00007   0.00007   3.13166
   D116       3.08595  -0.00000   0.00000  -0.00006  -0.00006   3.08589
   D117      -0.05422   0.00000   0.00000   0.00015   0.00015  -0.05407
   D118       3.00576   0.00001   0.00000   0.00003   0.00003   3.00578
   D119       0.89288   0.00000   0.00000  -0.00003  -0.00003   0.89285
   D120      -1.19841   0.00000   0.00000  -0.00003  -0.00003  -1.19844
   D121      -0.23071   0.00000   0.00000  -0.00004  -0.00004  -0.23075
   D122      -2.34358  -0.00000   0.00000  -0.00010  -0.00010  -2.34368
   D123       1.84832  -0.00000   0.00000  -0.00010  -0.00010   1.84821
   D124      -2.96130  -0.00000   0.00000  -0.00009  -0.00009  -2.96138
   D125       0.17817  -0.00000   0.00000  -0.00013  -0.00013   0.17804
   D126      -0.80157  -0.00000   0.00000  -0.00003  -0.00003  -0.80160
   D127       2.33789  -0.00000   0.00000  -0.00007  -0.00007   2.33782
   D128       1.26754  -0.00000   0.00000  -0.00004  -0.00004   1.26749
   D129      -1.87619  -0.00000   0.00000  -0.00008  -0.00008  -1.87627
   D130      -3.07578  -0.00000   0.00000  -0.00003  -0.00003  -3.07582
   D131       0.04572  -0.00000   0.00000  -0.00002  -0.00002   0.04570
   D132       0.06806  -0.00000   0.00000   0.00001   0.00001   0.06807
   D133      -3.09362  -0.00000   0.00000   0.00002   0.00002  -3.09360
   D134      -3.13535   0.00000   0.00000   0.00002   0.00002  -3.13533
   D135       0.02380  -0.00000   0.00000   0.00002   0.00002   0.02382
   D136      -0.01369   0.00000   0.00000   0.00003   0.00003  -0.01366
   D137      -3.13773  -0.00000   0.00000   0.00003   0.00003  -3.13770
   D138       3.10098   0.00000   0.00000  -0.00002  -0.00002   3.10096
   D139      -0.04344  -0.00000   0.00000  -0.00001  -0.00001  -0.04346
   D140      -0.02305  -0.00000   0.00000  -0.00001  -0.00001  -0.02306
   D141       3.11571  -0.00000   0.00000  -0.00001  -0.00001   3.11570
   D142      -0.00416   0.00000   0.00000   0.00001   0.00001  -0.00415
   D143       3.09194   0.00000   0.00000   0.00003   0.00003   3.09197
   D144       3.13457   0.00000   0.00000   0.00001   0.00001   3.13458
   D145      -0.05252   0.00000   0.00000   0.00003   0.00003  -0.05248
   D146       0.01312   0.00000   0.00000   0.00014   0.00014   0.01326
   D147       3.12685   0.00000   0.00000   0.00014   0.00014   3.12700
   D148      -3.08509  -0.00000   0.00000   0.00011   0.00011  -3.08498
   D149       0.02864   0.00000   0.00000   0.00012   0.00012   0.02876
   D150      -3.13237   0.00000   0.00000   0.00003   0.00003  -3.13234
   D151       0.00568   0.00000   0.00000   0.00005   0.00005   0.00574
   D152       0.03863  -0.00000   0.00000   0.00003   0.00003   0.03866
   D153      -3.10650   0.00000   0.00000   0.00005   0.00005  -3.10645
   D154      -3.13942   0.00000   0.00000   0.00000   0.00000  -3.13941
   D155       0.00029  -0.00000   0.00000  -0.00000  -0.00000   0.00029
   D156      -0.00131   0.00000   0.00000   0.00002   0.00002  -0.00129
   D157       3.13840   0.00000   0.00000   0.00002   0.00002   3.13841
   D158      -3.14033  -0.00000   0.00000  -0.00004  -0.00004  -3.14037
   D159      -0.00985  -0.00000   0.00000  -0.00004  -0.00004  -0.00989
   D160      -0.00063  -0.00000   0.00000  -0.00004  -0.00004  -0.00067
   D161       3.12985  -0.00000   0.00000  -0.00004  -0.00004   3.12981
   D162       0.01451   0.00000   0.00000   0.00003   0.00003   0.01453
   D163      -3.11132  -0.00000   0.00000  -0.00005  -0.00005  -3.11137
   D164      -3.13805   0.00000   0.00000   0.00003   0.00003  -3.13802
   D165       0.01931  -0.00000   0.00000  -0.00005  -0.00005   0.01925
         Item               Value     Threshold  Converged?
 Maximum Force            0.000017     0.000450     YES
 RMS     Force            0.000004     0.000300     YES
 Maximum Displacement     0.000517     0.001800     YES
 RMS     Displacement     0.000122     0.001200     YES
 Predicted change in Energy=-2.034962D-08
 Optimization completed.
    -- Stationary point found.
                           ----------------------------
                           !   Optimized Parameters   !
                           ! (Angstroms and Degrees)  !
 --------------------------                            --------------------------
 ! Name  Definition              Value          Derivative Info.                !
 --------------------------------------------------------------------------------
 ! R1    R(1,2)                  2.4207         -DE/DX =    0.0                 !
 ! R2    R(1,3)                  2.4566         -DE/DX =    0.0                 !
 ! R3    R(1,6)                  2.2962         -DE/DX =    0.0                 !
 ! R4    R(1,8)                  2.2843         -DE/DX =    0.0                 !
 ! R5    R(1,10)                 2.3887         -DE/DX =    0.0                 !
 ! R6    R(1,11)                 2.3202         -DE/DX =    0.0                 !
 ! R7    R(4,5)                  0.9648         -DE/DX =    0.0                 !
 ! R8    R(4,22)                 1.4157         -DE/DX =    0.0                 !
 ! R9    R(6,12)                 1.3704         -DE/DX =    0.0                 !
 ! R10   R(6,16)                 1.3221         -DE/DX =    0.0                 !
 ! R11   R(7,14)                 1.3856         -DE/DX =    0.0                 !
 ! R12   R(7,16)                 1.3702         -DE/DX =    0.0                 !
 ! R13   R(7,40)                 1.4619         -DE/DX =    0.0                 !
 ! R14   R(8,17)                 1.3717         -DE/DX =    0.0                 !
 ! R15   R(8,21)                 1.3215         -DE/DX =    0.0                 !
 ! R16   R(9,19)                 1.3866         -DE/DX =    0.0                 !
 ! R17   R(9,21)                 1.3632         -DE/DX =    0.0                 !
 ! R18   R(9,44)                 1.462          -DE/DX =    0.0                 !
 ! R19   R(10,23)                1.3287         -DE/DX =    0.0                 !
 ! R20   R(10,30)                1.3388         -DE/DX =    0.0                 !
 ! R21   R(11,31)                1.3449         -DE/DX =    0.0                 !
 ! R22   R(11,38)                1.3326         -DE/DX =    0.0                 !
 ! R23   R(12,13)                1.0775         -DE/DX =    0.0                 !
 ! R24   R(12,14)                1.3653         -DE/DX =    0.0                 !
 ! R25   R(14,15)                1.0774         -DE/DX =    0.0                 !
 ! R26   R(16,22)                1.5283         -DE/DX =    0.0                 !
 ! R27   R(17,18)                1.0767         -DE/DX =    0.0                 !
 ! R28   R(17,19)                1.365          -DE/DX =    0.0                 !
 ! R29   R(19,20)                1.0773         -DE/DX =    0.0                 !
 ! R30   R(21,22)                1.5182         -DE/DX =    0.0                 !
 ! R31   R(22,23)                1.55           -DE/DX =    0.0                 !
 ! R32   R(23,24)                1.392          -DE/DX =    0.0                 !
 ! R33   R(24,25)                1.0816         -DE/DX =    0.0                 !
 ! R34   R(24,26)                1.3935         -DE/DX =    0.0                 !
 ! R35   R(26,27)                1.0841         -DE/DX =    0.0                 !
 ! R36   R(26,28)                1.3867         -DE/DX =    0.0                 !
 ! R37   R(28,29)                1.0814         -DE/DX =    0.0                 !
 ! R38   R(28,30)                1.3989         -DE/DX =    0.0                 !
 ! R39   R(30,31)                1.4863         -DE/DX =    0.0                 !
 ! R40   R(31,32)                1.3941         -DE/DX =    0.0                 !
 ! R41   R(32,33)                1.082          -DE/DX =    0.0                 !
 ! R42   R(32,34)                1.3906         -DE/DX =    0.0                 !
 ! R43   R(34,35)                1.0843         -DE/DX =    0.0                 !
 ! R44   R(34,36)                1.3887         -DE/DX =    0.0                 !
 ! R45   R(36,37)                1.0834         -DE/DX =    0.0                 !
 ! R46   R(36,38)                1.392          -DE/DX =    0.0                 !
 ! R47   R(38,39)                1.0847         -DE/DX =    0.0                 !
 ! R48   R(40,41)                1.0853         -DE/DX =    0.0                 !
 ! R49   R(40,42)                1.0879         -DE/DX =    0.0                 !
 ! R50   R(40,43)                1.0921         -DE/DX =    0.0                 !
 ! R51   R(44,45)                1.0876         -DE/DX =    0.0                 !
 ! R52   R(44,46)                1.088          -DE/DX =    0.0                 !
 ! R53   R(44,47)                1.0873         -DE/DX =    0.0                 !
 ! A1    A(2,1,3)              108.7583         -DE/DX =    0.0                 !
 ! A2    A(2,1,6)               89.2483         -DE/DX =    0.0                 !
 ! A3    A(2,1,8)              117.4013         -DE/DX =    0.0                 !
 ! A4    A(2,1,10)             150.8942         -DE/DX =    0.0                 !
 ! A5    A(2,1,11)              95.1305         -DE/DX =    0.0                 !
 ! A6    A(3,1,6)              160.0575         -DE/DX =    0.0                 !
 ! A7    A(3,1,8)               85.7404         -DE/DX =    0.0                 !
 ! A8    A(3,1,10)              93.4813         -DE/DX =    0.0                 !
 ! A9    A(3,1,11)              83.292          -DE/DX =    0.0                 !
 ! A10   A(6,1,8)               78.1571         -DE/DX =    0.0                 !
 ! A11   A(6,1,10)              72.8041         -DE/DX =    0.0                 !
 ! A12   A(6,1,11)             104.1044         -DE/DX =    0.0                 !
 ! A13   A(8,1,10)              81.8517         -DE/DX =    0.0                 !
 ! A14   A(8,1,11)             147.4668         -DE/DX =    0.0                 !
 ! A15   A(10,1,11)             68.4063         -DE/DX =    0.0                 !
 ! A16   A(5,4,22)             108.7503         -DE/DX =    0.0                 !
 ! A17   A(1,6,12)             130.1785         -DE/DX =    0.0                 !
 ! A18   A(1,6,16)             121.2893         -DE/DX =    0.0                 !
 ! A19   A(12,6,16)            107.4223         -DE/DX =    0.0                 !
 ! A20   A(14,7,16)            106.5667         -DE/DX =    0.0                 !
 ! A21   A(14,7,40)            122.6447         -DE/DX =    0.0                 !
 ! A22   A(16,7,40)            130.7858         -DE/DX =    0.0                 !
 ! A23   A(1,8,17)             128.1397         -DE/DX =    0.0                 !
 ! A24   A(1,8,21)             122.9705         -DE/DX =    0.0                 !
 ! A25   A(17,8,21)            106.9655         -DE/DX =    0.0                 !
 ! A26   A(19,9,21)            106.3788         -DE/DX =    0.0                 !
 ! A27   A(19,9,44)            123.6294         -DE/DX =    0.0                 !
 ! A28   A(21,9,44)            129.9885         -DE/DX =    0.0                 !
 ! A29   A(1,10,23)            122.4753         -DE/DX =    0.0                 !
 ! A30   A(1,10,30)            115.3411         -DE/DX =    0.0                 !
 ! A31   A(23,10,30)           120.6878         -DE/DX =    0.0                 !
 ! A32   A(1,11,31)            117.1317         -DE/DX =    0.0                 !
 ! A33   A(1,11,38)            119.9903         -DE/DX =    0.0                 !
 ! A34   A(31,11,38)           119.5089         -DE/DX =    0.0                 !
 ! A35   A(6,12,13)            120.4602         -DE/DX =    0.0                 !
 ! A36   A(6,12,14)            108.9181         -DE/DX =    0.0                 !
 ! A37   A(13,12,14)           130.5797         -DE/DX =    0.0                 !
 ! A38   A(7,14,12)            106.7757         -DE/DX =    0.0                 !
 ! A39   A(7,14,15)            120.9469         -DE/DX =    0.0                 !
 ! A40   A(12,14,15)           132.2765         -DE/DX =    0.0                 !
 ! A41   A(6,16,7)             110.3095         -DE/DX =    0.0                 !
 ! A42   A(6,16,22)            122.6468         -DE/DX =    0.0                 !
 ! A43   A(7,16,22)            126.8894         -DE/DX =    0.0                 !
 ! A44   A(8,17,18)            120.9309         -DE/DX =    0.0                 !
 ! A45   A(8,17,19)            108.9906         -DE/DX =    0.0                 !
 ! A46   A(18,17,19)           130.0312         -DE/DX =    0.0                 !
 ! A47   A(9,19,17)            106.7573         -DE/DX =    0.0                 !
 ! A48   A(9,19,20)            121.0095         -DE/DX =    0.0                 !
 ! A49   A(17,19,20)           132.2331         -DE/DX =    0.0                 !
 ! A50   A(8,21,9)             110.9023         -DE/DX =    0.0                 !
 ! A51   A(8,21,22)            120.9322         -DE/DX =    0.0                 !
 ! A52   A(9,21,22)            127.979          -DE/DX =    0.0                 !
 ! A53   A(4,22,16)            111.5582         -DE/DX =    0.0                 !
 ! A54   A(4,22,21)            107.967          -DE/DX =    0.0                 !
 ! A55   A(4,22,23)            110.1782         -DE/DX =    0.0                 !
 ! A56   A(16,22,21)           108.5098         -DE/DX =    0.0                 !
 ! A57   A(16,22,23)           110.5129         -DE/DX =    0.0                 !
 ! A58   A(21,22,23)           107.9971         -DE/DX =    0.0                 !
 ! A59   A(10,23,22)           116.4951         -DE/DX =    0.0                 !
 ! A60   A(10,23,24)           122.0494         -DE/DX =    0.0                 !
 ! A61   A(22,23,24)           121.4553         -DE/DX =    0.0                 !
 ! A62   A(23,24,25)           121.4216         -DE/DX =    0.0                 !
 ! A63   A(23,24,26)           117.8295         -DE/DX =    0.0                 !
 ! A64   A(25,24,26)           120.7387         -DE/DX =    0.0                 !
 ! A65   A(24,26,27)           120.0751         -DE/DX =    0.0                 !
 ! A66   A(24,26,28)           119.7639         -DE/DX =    0.0                 !
 ! A67   A(27,26,28)           120.1533         -DE/DX =    0.0                 !
 ! A68   A(26,28,29)           119.9528         -DE/DX =    0.0                 !
 ! A69   A(26,28,30)           118.8036         -DE/DX =    0.0                 !
 ! A70   A(29,28,30)           121.2434         -DE/DX =    0.0                 !
 ! A71   A(10,30,28)           120.649          -DE/DX =    0.0                 !
 ! A72   A(10,30,31)           115.5454         -DE/DX =    0.0                 !
 ! A73   A(28,30,31)           123.7586         -DE/DX =    0.0                 !
 ! A74   A(11,31,30)           115.7323         -DE/DX =    0.0                 !
 ! A75   A(11,31,32)           121.4189         -DE/DX =    0.0                 !
 ! A76   A(30,31,32)           122.8291         -DE/DX =    0.0                 !
 ! A77   A(31,32,33)           121.1493         -DE/DX =    0.0                 !
 ! A78   A(31,32,34)           119.0381         -DE/DX =    0.0                 !
 ! A79   A(33,32,34)           119.8123         -DE/DX =    0.0                 !
 ! A80   A(32,34,35)           120.1082         -DE/DX =    0.0                 !
 ! A81   A(32,34,36)           119.0972         -DE/DX =    0.0                 !
 ! A82   A(35,34,36)           120.7946         -DE/DX =    0.0                 !
 ! A83   A(34,36,37)           121.4168         -DE/DX =    0.0                 !
 ! A84   A(34,36,38)           118.4529         -DE/DX =    0.0                 !
 ! A85   A(37,36,38)           120.1272         -DE/DX =    0.0                 !
 ! A86   A(11,38,36)           122.4794         -DE/DX =    0.0                 !
 ! A87   A(11,38,39)           115.2263         -DE/DX =    0.0                 !
 ! A88   A(36,38,39)           122.2886         -DE/DX =    0.0                 !
 ! A89   A(7,40,41)            110.7828         -DE/DX =    0.0                 !
 ! A90   A(7,40,42)            107.924          -DE/DX =    0.0                 !
 ! A91   A(7,40,43)            111.284          -DE/DX =    0.0                 !
 ! A92   A(41,40,42)           109.1834         -DE/DX =    0.0                 !
 ! A93   A(41,40,43)           109.5005         -DE/DX =    0.0                 !
 ! A94   A(42,40,43)           108.0922         -DE/DX =    0.0                 !
 ! A95   A(9,44,45)            110.7012         -DE/DX =    0.0                 !
 ! A96   A(9,44,46)            107.7305         -DE/DX =    0.0                 !
 ! A97   A(9,44,47)            110.9122         -DE/DX =    0.0                 !
 ! A98   A(45,44,46)           109.1967         -DE/DX =    0.0                 !
 ! A99   A(45,44,47)           108.8734         -DE/DX =    0.0                 !
 ! A100  A(46,44,47)           109.3977         -DE/DX =    0.0                 !
 ! D1    D(2,1,6,12)           -11.8687         -DE/DX =    0.0                 !
 ! D2    D(2,1,6,16)           154.487          -DE/DX =    0.0                 !
 ! D3    D(3,1,6,12)          -166.928          -DE/DX =    0.0                 !
 ! D4    D(3,1,6,16)            -0.5723         -DE/DX =    0.0                 !
 ! D5    D(8,1,6,12)          -130.0992         -DE/DX =    0.0                 !
 ! D6    D(8,1,6,16)            36.2565         -DE/DX =    0.0                 !
 ! D7    D(10,1,6,12)          144.8746         -DE/DX =    0.0                 !
 ! D8    D(10,1,6,16)          -48.7697         -DE/DX =    0.0                 !
 ! D9    D(11,1,6,12)           83.2325         -DE/DX =    0.0                 !
 ! D10   D(11,1,6,16)         -110.4118         -DE/DX =    0.0                 !
 ! D11   D(2,1,8,17)            69.0507         -DE/DX =    0.0                 !
 ! D12   D(2,1,8,21)          -128.8534         -DE/DX =    0.0                 !
 ! D13   D(3,1,8,17)           -39.8912         -DE/DX =    0.0                 !
 ! D14   D(3,1,8,21)           122.2047         -DE/DX =    0.0                 !
 ! D15   D(6,1,8,17)           151.9393         -DE/DX =    0.0                 !
 ! D16   D(6,1,8,21)           -45.9648         -DE/DX =    0.0                 !
 ! D17   D(10,1,8,17)         -134.0302         -DE/DX =    0.0                 !
 ! D18   D(10,1,8,21)           28.0657         -DE/DX =    0.0                 !
 ! D19   D(11,1,8,17)         -110.3449         -DE/DX =    0.0                 !
 ! D20   D(11,1,8,21)           51.751          -DE/DX =    0.0                 !
 ! D21   D(2,1,10,23)          111.8075         -DE/DX =    0.0                 !
 ! D22   D(2,1,10,30)          -82.0756         -DE/DX =    0.0                 !
 ! D23   D(3,1,10,23)         -107.6949         -DE/DX =    0.0                 !
 ! D24   D(3,1,10,30)           58.422          -DE/DX =    0.0                 !
 ! D25   D(6,1,10,23)           57.5478         -DE/DX =    0.0                 !
 ! D26   D(6,1,10,30)         -136.3353         -DE/DX =    0.0                 !
 ! D27   D(8,1,10,23)          -22.5067         -DE/DX =    0.0                 !
 ! D28   D(8,1,10,30)          143.6102         -DE/DX =    0.0                 !
 ! D29   D(11,1,10,23)         170.9284         -DE/DX =    0.0                 !
 ! D30   D(11,1,10,30)         -22.9547         -DE/DX =    0.0                 !
 ! D31   D(2,1,11,31)          178.9075         -DE/DX =    0.0                 !
 ! D32   D(2,1,11,38)          -21.9044         -DE/DX =    0.0                 !
 ! D33   D(3,1,11,31)          -72.7597         -DE/DX =    0.0                 !
 ! D34   D(3,1,11,38)           86.4284         -DE/DX =    0.0                 !
 ! D35   D(6,1,11,31)           88.3931         -DE/DX =    0.0                 !
 ! D36   D(6,1,11,38)         -112.4188         -DE/DX =    0.0                 !
 ! D37   D(8,1,11,31)           -1.6313         -DE/DX =    0.0                 !
 ! D38   D(8,1,11,38)          157.5569         -DE/DX =    0.0                 !
 ! D39   D(10,1,11,31)          23.6886         -DE/DX =    0.0                 !
 ! D40   D(10,1,11,38)        -177.1232         -DE/DX =    0.0                 !
 ! D41   D(5,4,22,16)          -69.8886         -DE/DX =    0.0                 !
 ! D42   D(5,4,22,21)          170.9702         -DE/DX =    0.0                 !
 ! D43   D(5,4,22,23)           53.2458         -DE/DX =    0.0                 !
 ! D44   D(1,6,12,13)          -10.1428         -DE/DX =    0.0                 !
 ! D45   D(1,6,12,14)          167.7394         -DE/DX =    0.0                 !
 ! D46   D(16,6,12,13)        -177.9457         -DE/DX =    0.0                 !
 ! D47   D(16,6,12,14)          -0.0634         -DE/DX =    0.0                 !
 ! D48   D(1,6,16,7)          -168.5152         -DE/DX =    0.0                 !
 ! D49   D(1,6,16,22)            7.2533         -DE/DX =    0.0                 !
 ! D50   D(12,6,16,7)            0.5964         -DE/DX =    0.0                 !
 ! D51   D(12,6,16,22)         176.3649         -DE/DX =    0.0                 !
 ! D52   D(16,7,14,12)           0.8167         -DE/DX =    0.0                 !
 ! D53   D(16,7,14,15)        -179.4688         -DE/DX =    0.0                 !
 ! D54   D(40,7,14,12)        -178.6424         -DE/DX =    0.0                 !
 ! D55   D(40,7,14,15)           1.0721         -DE/DX =    0.0                 !
 ! D56   D(14,7,16,6)           -0.8888         -DE/DX =    0.0                 !
 ! D57   D(14,7,16,22)        -176.4335         -DE/DX =    0.0                 !
 ! D58   D(40,7,16,6)          178.5098         -DE/DX =    0.0                 !
 ! D59   D(40,7,16,22)           2.9651         -DE/DX =    0.0                 !
 ! D60   D(14,7,40,41)         132.4436         -DE/DX =    0.0                 !
 ! D61   D(14,7,40,42)          12.9618         -DE/DX =    0.0                 !
 ! D62   D(14,7,40,43)        -105.4813         -DE/DX =    0.0                 !
 ! D63   D(16,7,40,41)         -46.8717         -DE/DX =    0.0                 !
 ! D64   D(16,7,40,42)        -166.3535         -DE/DX =    0.0                 !
 ! D65   D(16,7,40,43)          75.2034         -DE/DX =    0.0                 !
 ! D66   D(1,8,17,18)          -13.0883         -DE/DX =    0.0                 !
 ! D67   D(1,8,17,19)          164.6501         -DE/DX =    0.0                 !
 ! D68   D(21,8,17,18)        -177.4449         -DE/DX =    0.0                 !
 ! D69   D(21,8,17,19)           0.2935         -DE/DX =    0.0                 !
 ! D70   D(1,8,21,9)          -165.1591         -DE/DX =    0.0                 !
 ! D71   D(1,8,21,22)           10.2566         -DE/DX =    0.0                 !
 ! D72   D(17,8,21,9)            0.1981         -DE/DX =    0.0                 !
 ! D73   D(17,8,21,22)         175.6137         -DE/DX =    0.0                 !
 ! D74   D(21,9,19,17)           0.7536         -DE/DX =    0.0                 !
 ! D75   D(21,9,19,20)        -179.3167         -DE/DX =    0.0                 !
 ! D76   D(44,9,19,17)        -178.6458         -DE/DX =    0.0                 !
 ! D77   D(44,9,19,20)           1.2839         -DE/DX =    0.0                 !
 ! D78   D(19,9,21,8)           -0.5994         -DE/DX =    0.0                 !
 ! D79   D(19,9,21,22)        -175.6097         -DE/DX =    0.0                 !
 ! D80   D(44,9,21,8)          178.7478         -DE/DX =    0.0                 !
 ! D81   D(44,9,21,22)           3.7376         -DE/DX =    0.0                 !
 ! D82   D(19,9,44,45)         120.4512         -DE/DX =    0.0                 !
 ! D83   D(19,9,44,46)           1.1199         -DE/DX =    0.0                 !
 ! D84   D(19,9,44,47)        -118.5791         -DE/DX =    0.0                 !
 ! D85   D(21,9,44,45)         -58.7967         -DE/DX =    0.0                 !
 ! D86   D(21,9,44,46)        -178.128          -DE/DX =    0.0                 !
 ! D87   D(21,9,44,47)          62.173          -DE/DX =    0.0                 !
 ! D88   D(1,10,23,22)         -20.195          -DE/DX =    0.0                 !
 ! D89   D(1,10,23,24)         159.9278         -DE/DX =    0.0                 !
 ! D90   D(30,10,23,22)        174.4108         -DE/DX =    0.0                 !
 ! D91   D(30,10,23,24)         -5.4664         -DE/DX =    0.0                 !
 ! D92   D(1,10,30,28)        -162.1734         -DE/DX =    0.0                 !
 ! D93   D(1,10,30,31)          20.2285         -DE/DX =    0.0                 !
 ! D94   D(23,10,30,28)          4.2123         -DE/DX =    0.0                 !
 ! D95   D(23,10,30,31)       -173.3858         -DE/DX =    0.0                 !
 ! D96   D(1,11,31,30)         -22.3676         -DE/DX =    0.0                 !
 ! D97   D(1,11,31,32)         159.2042         -DE/DX =    0.0                 !
 ! D98   D(38,11,31,30)        178.3399         -DE/DX =    0.0                 !
 ! D99   D(38,11,31,32)         -0.0883         -DE/DX =    0.0                 !
 ! D100  D(1,11,38,36)        -159.1969         -DE/DX =    0.0                 !
 ! D101  D(1,11,38,39)          19.9589         -DE/DX =    0.0                 !
 ! D102  D(31,11,38,36)         -0.502          -DE/DX =    0.0                 !
 ! D103  D(31,11,38,39)        178.6537         -DE/DX =    0.0                 !
 ! D104  D(6,12,14,7)           -0.4772         -DE/DX =    0.0                 !
 ! D105  D(6,12,14,15)         179.8537         -DE/DX =    0.0                 !
 ! D106  D(13,12,14,7)         177.1191         -DE/DX =    0.0                 !
 ! D107  D(13,12,14,15)         -2.55           -DE/DX =    0.0                 !
 ! D108  D(6,16,22,4)          179.1125         -DE/DX =    0.0                 !
 ! D109  D(6,16,22,21)         -62.0693         -DE/DX =    0.0                 !
 ! D110  D(6,16,22,23)          56.169          -DE/DX =    0.0                 !
 ! D111  D(7,16,22,4)           -5.851          -DE/DX =    0.0                 !
 ! D112  D(7,16,22,21)         112.9672         -DE/DX =    0.0                 !
 ! D113  D(7,16,22,23)        -128.7945         -DE/DX =    0.0                 !
 ! D114  D(8,17,19,9)           -0.6544         -DE/DX =    0.0                 !
 ! D115  D(8,17,19,20)         179.4269         -DE/DX =    0.0                 !
 ! D116  D(18,17,19,9)         176.8119         -DE/DX =    0.0                 !
 ! D117  D(18,17,19,20)         -3.1068         -DE/DX =    0.0                 !
 ! D118  D(8,21,22,4)          172.2171         -DE/DX =    0.0                 !
 ! D119  D(8,21,22,16)          51.1582         -DE/DX =    0.0                 !
 ! D120  D(8,21,22,23)         -68.6637         -DE/DX =    0.0                 !
 ! D121  D(9,21,22,4)          -13.2184         -DE/DX =    0.0                 !
 ! D122  D(9,21,22,16)        -134.2774         -DE/DX =    0.0                 !
 ! D123  D(9,21,22,23)         105.9007         -DE/DX =    0.0                 !
 ! D124  D(4,22,23,10)        -169.6697         -DE/DX =    0.0                 !
 ! D125  D(4,22,23,24)          10.2083         -DE/DX =    0.0                 !
 ! D126  D(16,22,23,10)        -45.9266         -DE/DX =    0.0                 !
 ! D127  D(16,22,23,24)        133.9514         -DE/DX =    0.0                 !
 ! D128  D(21,22,23,10)         72.6244         -DE/DX =    0.0                 !
 ! D129  D(21,22,23,24)       -107.4975         -DE/DX =    0.0                 !
 ! D130  D(10,23,24,25)       -176.2294         -DE/DX =    0.0                 !
 ! D131  D(10,23,24,26)          2.6198         -DE/DX =    0.0                 !
 ! D132  D(22,23,24,25)          3.8994         -DE/DX =    0.0                 !
 ! D133  D(22,23,24,26)       -177.2514         -DE/DX =    0.0                 !
 ! D134  D(23,24,26,27)       -179.6421         -DE/DX =    0.0                 !
 ! D135  D(23,24,26,28)          1.3636         -DE/DX =    0.0                 !
 ! D136  D(25,24,26,27)         -0.7846         -DE/DX =    0.0                 !
 ! D137  D(25,24,26,28)       -179.7789         -DE/DX =    0.0                 !
 ! D138  D(24,26,28,29)        177.6729         -DE/DX =    0.0                 !
 ! D139  D(24,26,28,30)         -2.4892         -DE/DX =    0.0                 !
 ! D140  D(27,26,28,29)         -1.3207         -DE/DX =    0.0                 !
 ! D141  D(27,26,28,30)        178.5173         -DE/DX =    0.0                 !
 ! D142  D(26,28,30,10)         -0.2381         -DE/DX =    0.0                 !
 ! D143  D(26,28,30,31)        177.1551         -DE/DX =    0.0                 !
 ! D144  D(29,28,30,10)        179.5977         -DE/DX =    0.0                 !
 ! D145  D(29,28,30,31)         -3.0091         -DE/DX =    0.0                 !
 ! D146  D(10,30,31,11)          0.7519         -DE/DX =    0.0                 !
 ! D147  D(10,30,31,32)        179.1556         -DE/DX =    0.0                 !
 ! D148  D(28,30,31,11)       -176.7626         -DE/DX =    0.0                 !
 ! D149  D(28,30,31,32)          1.6411         -DE/DX =    0.0                 !
 ! D150  D(11,31,32,33)       -179.4718         -DE/DX =    0.0                 !
 ! D151  D(11,31,32,34)          0.3257         -DE/DX =    0.0                 !
 ! D152  D(30,31,32,33)          2.2133         -DE/DX =    0.0                 !
 ! D153  D(30,31,32,34)       -177.9892         -DE/DX =    0.0                 !
 ! D154  D(31,32,34,35)       -179.8753         -DE/DX =    0.0                 !
 ! D155  D(31,32,34,36)          0.0167         -DE/DX =    0.0                 !
 ! D156  D(33,32,34,35)         -0.0751         -DE/DX =    0.0                 !
 ! D157  D(33,32,34,36)        179.8169         -DE/DX =    0.0                 !
 ! D158  D(32,34,36,37)       -179.9275         -DE/DX =    0.0                 !
 ! D159  D(32,34,36,38)         -0.5643         -DE/DX =    0.0                 !
 ! D160  D(35,34,36,37)         -0.0362         -DE/DX =    0.0                 !
 ! D161  D(35,34,36,38)        179.327          -DE/DX =    0.0                 !
 ! D162  D(34,36,38,11)          0.8311         -DE/DX =    0.0                 !
 ! D163  D(34,36,38,39)       -178.2655         -DE/DX =    0.0                 !
 ! D164  D(37,36,38,11)       -179.7973         -DE/DX =    0.0                 !
 ! D165  D(37,36,38,39)          1.1061         -DE/DX =    0.0                 !
 --------------------------------------------------------------------------------
 GradGradGradGradGradGradGradGradGradGradGradGradGradGradGradGradGradGrad

                          Input orientation:                          
 ---------------------------------------------------------------------
 Center     Atomic      Atomic             Coordinates (Angstroms)
 Number     Number       Type             X           Y           Z
 ---------------------------------------------------------------------
      1         25           0       -1.996358    5.720464    8.260536
      2         17           0       -0.799155    7.555621    9.289393
      3         17           0       -3.791966    6.636890    6.856680
      4          8           0       -2.910304    1.227037    9.767508
      5          1           0       -2.264287    0.605029    9.411587
      6          7           0       -0.828779    4.254596    9.587439
      7          7           0       -0.574967    2.488322   10.890841
      8          7           0       -3.671462    4.747813    9.471249
      9          7           0       -4.990705    3.097914   10.125370
     10          7           0       -2.021002    3.599789    7.161512
     11          7           0       -0.791285    5.771851    6.278465
     12          6           0        0.273553    4.460634   10.375120
     13          1           0        0.822637    5.385814   10.315044
     14          6           0        0.449382    3.374394   11.183302
     15          1           0        1.186579    3.140948   11.933568
     16          6           0       -1.322413    3.068559    9.899796
     17          6           0       -4.885805    5.282538    9.818962
     18          1           0       -5.078713    6.336049    9.708350
     19          6           0       -5.710971    4.277753   10.234645
     20          1           0       -6.726987    4.276612   10.592888
     21          6           0       -3.755139    3.443115    9.664228
     22          6           0       -2.609598    2.522721    9.282619
     23          6           0       -2.505089    2.503969    7.736250
     24          6           0       -2.897258    1.392817    6.995100
     25          1           0       -3.345724    0.529445    7.467707
     26          6           0       -2.716386    1.435170    5.614027
     27          1           0       -3.014357    0.592174    5.000982
     28          6           0       -2.135056    2.550344    5.029768
     29          1           0       -1.958805    2.570967    3.963065
     30          6           0       -1.790103    3.634861    5.843289
     31          6           0       -1.107719    4.857435    5.344410
     32          6           0       -0.778523    5.045081    4.002831
     33          1           0       -1.042695    4.310467    3.253693
     34          6           0       -0.102486    6.201414    3.629048
     35          1           0        0.160351    6.366038    2.589996
     36          6           0        0.225870    7.136125    4.602142
     37          1           0        0.751080    8.050247    4.352736
     38          6           0       -0.147672    6.881941    5.918789
     39          1           0        0.052476    7.581501    6.723215
     40          6           0       -0.734807    1.211166   11.583960
     41          1           0       -1.763705    1.070158   11.899042
     42          1           0       -0.090869    1.223185   12.460783
     43          1           0       -0.429719    0.375474   10.950555
     44          6           0       -5.538294    1.781904   10.450535
     45          1           0       -5.506231    1.127046    9.582784
     46          1           0       -6.573246    1.920026   10.756451
     47          1           0       -4.980790    1.319082   11.261240
 ---------------------------------------------------------------------
                    Distance matrix (angstroms):
                    1          2          3          4          5
     1  Mn   0.000000
     2  Cl   2.420669   0.000000
     3  Cl   2.456594   3.964729   0.000000
     4  O    4.826712   6.688536   6.206187   0.000000
     5  H    5.250179   7.104384   6.726418   0.964837   0.000000
     6  N    2.296232   3.314585   4.681116   3.678489   3.925678
     7  N    4.402908   5.319061   6.620737   2.882102   2.930663
     8  N    2.284262   4.020821   3.227864   3.614276   4.375655
     9  N    4.395622   6.175686   4.964440   2.820694   3.762621
    10  N    2.388666   4.655039   3.528912   3.634834   3.753746
    11  N    2.320226   3.499655   3.175957   6.108927   6.219505
    12  C    3.348303   3.450862   5.800340   4.578458   4.715370
    13  H    3.504244   2.896590   5.900850   5.615164   5.762052
    14  C    4.475294   4.756931   6.881321   4.231206   4.262905
    15  H    5.502378   5.515808   7.923529   5.013913   4.969884
    16  C    3.189668   4.558521   5.300211   2.435180   2.682248
    17  C    3.312005   4.706172   3.435967   4.511357   5.377490
    18  H    3.460639   4.469619   3.142968   5.550450   6.391686
    19  C    4.447119   5.980288   4.545191   4.167591   5.103523
    20  H    5.468402   6.898564   5.305141   4.954617   5.898448
    21  C    3.201559   5.078488   4.252515   2.373903   3.215773
    22  C    3.412664   5.348628   4.920321   1.415747   1.952797
    23  C    3.298413   5.553526   4.417096   2.433262   2.543760
    24  C    4.597987   6.902606   5.321651   2.777391   2.619288
    25  H    5.421812   7.692249   6.154134   2.442398   2.225733
    26  C    5.087848   7.392158   5.455176   4.163212   3.913438
    27  H    6.161200   8.472732   6.370784   4.809745   4.473948
    28  C    4.528439   6.706849   4.773134   4.979792   4.795966
    29  H    5.328133   7.386564   5.316504   6.033494   5.800399
    30  C    3.199276   5.313188   3.747879   4.738350   4.705049
    31  C    3.168326   4.789395   3.557892   5.999408   5.996877
    32  C    4.479656   5.852433   4.445126   7.235568   7.153755
    33  H    5.288293   6.857114   5.094335   7.444816   7.289871
    34  C    5.026802   5.861632   4.921331   8.385043   8.332506
    35  H    6.101080   6.871512   5.822264   9.346386   9.252146
    36  C    4.508463   4.816323   4.634132   8.451858   8.484507
    37  H    5.314810   5.197929   5.376484   9.448899   9.492928
    38  C    3.201632   3.498463   3.771017   7.377175   7.488613
    39  H    3.166154   2.703925   3.961039   7.643624   7.827253
    40  C    5.741988   6.746946   7.818688   2.834173   2.725054
    41  H    5.909163   7.057043   7.779959   2.425436   2.579604
    42  H    6.441932   7.117523   8.626256   3.899097   3.795189
    43  H    6.185425   7.379055   8.201820   2.877162   2.405568
    44  C    5.731811   7.559331   6.287794   2.771414   3.630918
    45  H    5.930181   7.973031   6.381907   2.604412   3.288162
    46  H    6.451420   8.200750   6.722540   3.856862   4.701596
    47  H    6.105999   7.763290   7.006607   2.554725   3.363105
                    6          7          8          9         10
     6  N    0.000000
     7  N    2.209752   0.000000
     8  N    2.887492   4.087642   0.000000
     9  N    4.353035   4.522863   2.211434   0.000000
    10  N    2.781239   4.151418   3.062166   4.225573   0.000000
    11  N    3.640437   5.665895   4.420175   6.291562   2.647608
    12  C    1.370411   2.208159   4.057412   5.443509   4.041449
    13  H    2.129845   3.268073   4.616922   6.250233   4.606618
    14  C    2.226035   1.385622   4.668915   5.548893   4.725293
    15  H    3.287279   2.148545   5.678520   6.436635   5.768157
    16  C    1.322092   1.370226   2.919175   3.675339   2.875488
    17  C    4.191626   5.247847   1.371665   2.208500   4.254501
    18  H    4.733815   6.040448   2.135197   3.266063   4.829399
    19  C    4.924957   5.478247   2.227852   1.386630   4.849706
    20  H    5.983332   6.413588   3.288820   2.150018   5.863337
    21  C    3.037759   3.539732   1.321544   1.363246   3.048830
    22  C    2.502723   2.593701   2.472685   2.590511   2.450635
    23  C    3.049855   3.698251   3.066837   3.498422   1.328716
    24  C    4.380480   4.665829   4.241074   4.133820   2.380387
    25  H    4.970415   4.819973   4.681336   4.045512   3.357924
    26  C    5.224962   5.791336   5.173387   5.318784   2.750244
    27  H    6.263041   6.651048   6.138763   6.036890   3.834109
    28  C    5.038174   6.065468   5.188079   5.866833   2.378797
    29  H    5.978724   7.065119   6.165383   6.887967   3.360418
    30  C    3.914955   5.316849   4.235596   5.372931   1.338752
    31  C    4.294708   6.054702   4.859588   6.405550   2.391155
    32  C    5.640500   7.350043   6.193631   7.682410   3.689159
    33  H    6.337603   7.865431   6.764591   8.017295   4.090623
    34  C    6.310311   8.169695   6.998704   8.702218   4.788262
    35  H    7.375688   9.191376   8.040714   9.695147   5.771412
    36  C    5.853945   7.860734   6.678431   8.603828   4.909631
    37  H    6.656203   8.685634   7.527558   9.529796   5.948129
    38  C    4.563533   6.648892   5.439814   7.447762   3.978222
    39  H    4.477576   6.610844   5.426711   7.557174   4.510593
    40  C    3.641070   1.461879   5.059186   4.878522   5.188243
    41  H    4.044533   2.107310   4.801964   4.203717   5.376748
    42  H    4.241470   2.073557   5.846448   5.742574   6.120125
    43  H    4.130971   2.118676   5.640442   5.375426   5.223527
    44  C    5.388754   5.032644   3.638774   1.462008   5.147205
    45  H    5.626735   5.280289   4.060637   2.108195   4.911603
    46  H    6.309969   6.026638   4.250702   2.071260   6.038883
    47  H    5.353321   4.573357   4.083454   2.110579   5.547048
                   11         12         13         14         15
    11  N    0.000000
    12  C    4.431225   0.000000
    13  H    4.364372   1.077526   0.000000
    14  C    5.598615   1.365281   2.222387   0.000000
    15  H    6.543225   2.236951   2.791326   1.077430   0.000000
    16  C    4.550157   2.170463   3.184861   2.209113   3.230558
    17  C    5.435038   5.253933   5.730888   5.828093   6.777302
    18  H    5.519463   5.710386   6.008075   6.442571   7.376595
    19  C    6.487449   5.988964   6.627390   6.298091   7.194085
    20  H    7.488828   7.006343   7.635729   7.256918   8.106274
    21  C    5.066639   4.215574   5.015344   4.471052   5.446263
    22  C    4.784145   3.641650   4.587313   3.700716   4.671263
    23  C    3.967533   4.302676   5.101860   4.622630   5.625979
    24  C    4.911683   5.557884   6.387776   5.715565   6.642451
    25  H    5.951661   6.083293   7.004775   6.025132   6.877909
    26  C    4.791064   6.384447   7.087442   6.693243   7.620985
    27  H    5.779539   7.393016   8.120392   7.613102   8.497345
    28  C    3.707165   6.166310   6.687449   6.724906   7.684044
    29  H    4.119446   7.047602   7.483810   7.653540   8.587621
    30  C    2.398696   5.047580   5.467069   5.796454   6.796771
    31  C    1.344896   5.231960   5.358420   6.222270   7.185203
    32  C    2.388905   6.484944   6.521031   7.473828   8.389514
    33  H    3.368693   7.243602   7.382311   8.122883   9.037570
    34  C    2.770988   6.977191   6.798794   8.084760   8.943892
    35  H    3.855317   8.015705   7.815102   9.103756   9.937640
    36  C    2.388704   6.363002   6.004745   7.583682   8.404416
    37  H    3.358335   7.027266   6.530960   8.283192   9.042118
    38  C    1.332630   5.089110   4.744149   6.354090   7.207831
    39  H    2.045622   4.808856   4.279652   6.144075   6.939199
    40  C    6.996522   3.610695   4.632868   2.498476   2.745543
    41  H    7.392050   4.238878   5.274761   3.274071   3.604655
    42  H    7.707269   3.868316   4.771391   2.559595   2.363819
    43  H    7.147030   4.185002   5.203439   3.133769   3.350608
    44  C    7.473951   6.399909   7.312179   6.239009   7.019280
    45  H    7.397531   6.719115   7.663412   6.563655   7.373988
    46  H    8.265590   7.312917   8.179585   7.184337   7.942993
    47  H    7.887151   6.185683   7.149361   5.806647   6.465884
                   16         17         18         19         20
    16  C    0.000000
    17  C    4.195951   0.000000
    18  H    4.982262   1.076723   0.000000
    19  C    4.564396   1.365022   2.216600   0.000000
    20  H    5.581146   2.236246   2.782174   1.077325   0.000000
    21  C    2.472639   2.164677   3.181644   2.201652   3.223198
    22  C    1.528297   3.617371   4.562811   3.688496   4.663243
    23  C    2.529510   4.210220   5.019717   4.434633   5.396951
    24  C    3.704796   5.201774   6.046157   5.170540   5.993929
    25  H    4.056593   5.521969   6.460679   5.224954   5.936410
    26  C    4.793635   6.098369   6.809015   6.196606   6.996269
    27  H    5.744000   6.979597   7.707982   6.945967   7.656901
    28  C    4.964485   6.161808   6.699687   6.546896   7.417152
    29  H    5.991441   7.086006   7.544399   7.504970   8.342622
    30  C    4.122461   5.301339   5.748919   5.922037   6.880652
    31  C    4.898747   5.871649   6.082685   6.740946   7.711034
    32  C    6.243129   7.124151   7.260246   7.984569   8.910871
    33  H    6.766924   7.669235   7.877501   8.398069   9.283109
    34  C    7.115145   7.876516   7.857409   8.876344   9.802242
    35  H    8.155068   8.882320   8.838532   9.862759  10.763243
    36  C    6.856195   7.535265   7.406219   8.668417   9.612911
    37  H    7.738635   8.325522   8.099850   9.517703  10.445157
    38  C    5.636516   6.341873   6.242911   7.507243   8.480703
    39  H    5.687498   6.265421   6.065582   7.514134   8.476896
    40  C    2.575188   6.076354   6.975088   5.998901   6.803338
    41  H    2.861001   5.640780   6.596819   5.351616   6.051575
    42  H    3.388326   6.815349   7.654793   6.772859   7.539928
    43  H    3.025508   6.724321   7.660592   6.605447   7.416360
    44  C    4.442122   3.616499   4.637056   2.511113   2.767097
    45  H    4.623236   4.208185   5.228025   3.223941   3.525666
    46  H    5.442815   3.877219   4.778430   2.564113   2.367253
    47  H    4.277607   4.218788   5.252715   3.215710   3.498983
                   21         22         23         24         25
    21  C    0.000000
    22  C    1.518228   0.000000
    23  C    2.482282   1.550010   0.000000
    24  C    3.473316   2.567523   1.392034   0.000000
    25  H    3.671757   2.794447   2.162758   1.081614   0.000000
    26  C    4.638424   3.827890   2.385541   1.393511   2.156974
    27  H    5.515659   4.714155   3.375797   2.152034   2.489673
    28  C    4.989983   4.279333   2.732054   2.404860   3.390176
    29  H    6.040754   5.359432   3.813114   3.385553   4.286475
    30  C    4.300896   3.706402   2.318064   2.753039   3.834357
    31  C    5.260224   4.818300   3.634879   4.234479   5.314937
    32  C    6.593781   6.131174   4.834946   5.175109   6.243945
    33  H    7.014599   6.480676   5.049291   5.094135   6.112117
    34  C    7.574528   7.195919   6.026002   6.501051   7.577936
    35  H    8.597633   8.199689   6.964487   7.313470   8.375586
    36  C    7.423710   7.157530   6.223957   6.961736   8.038405
    37  H    8.351265   8.133354   7.267187   8.038274   9.113139
    38  C    6.234393   6.031519   5.294074   6.232909   7.278797
    39  H    6.346158   6.263261   5.774834   6.861098   7.863429
    40  C    4.217745   3.245179   4.428331   5.076104   4.921907
    41  H    3.819834   3.109846   4.464785   5.043580   4.736231
    42  H    5.116218   4.258346   5.458029   6.146404   6.000513
    43  H    4.703560   3.484903   4.378288   4.771725   4.545000
    44  C    2.560770   3.238842   4.133891   4.366519   3.908105
    45  H    2.904675   3.229318   3.783182   3.684221   3.081959
    46  H    3.384447   4.271526   5.100246   5.285697   4.813154
    47  H    2.926463   3.314550   4.467506   4.748315   4.205694
                   26         27         28         29         30
    26  C    0.000000
    27  H    1.084091   0.000000
    28  C    1.386692   2.146726   0.000000
    29  H    2.142344   2.471252   1.081362   0.000000
    30  C    2.397749   3.386181   1.398923   2.166926   0.000000
    31  C    3.791095   4.684620   2.545013   2.803640   1.486343
    32  C    4.402581   5.081697   3.019685   2.741512   2.529684
    33  H    4.079184   4.556991   2.728686   2.090053   2.778681
    34  C    5.787027   6.467207   4.407229   4.091165   3.786569
    35  H    6.460173   7.016347   5.077489   4.558366   4.674132
    36  C    6.494741   7.313101   5.175541   5.101165   4.226517
    37  H    7.574524   8.379833   6.247967   6.125180   5.308012
    38  C    6.029799   6.972906   4.847967   5.068486   3.639617
    39  H    6.831857   7.824465   5.741568   6.063755   4.443573
    40  C    6.294199   6.993933   6.834583   7.837428   6.320068
    41  H    6.367280   7.026794   7.036745   8.078999   6.576515
    42  H    7.335962   8.037013   7.820488   8.804368   7.245330
    43  H    5.901723   6.490357   6.534061   7.482199   6.209542
    44  C    5.610277   6.122365   6.446491   7.451351   6.221664
    45  H    4.860989   5.242942   5.841281   6.800764   5.838028
    46  H    6.446316   6.895963   7.272532   8.238136   7.068117
    47  H    6.085394   6.601976   6.960277   7.997685   6.700561
                   31         32         33         34         35
    31  C    0.000000
    32  C    1.394064   0.000000
    33  H    2.162059   1.081967   0.000000
    34  C    2.399841   1.390627   2.144893   0.000000
    35  H    3.386839   2.150003   2.472486   1.084349   0.000000
    36  C    2.742599   2.395922   3.378153   1.388674   2.155472
    37  H    3.825258   3.390153   4.290860   2.161130   2.508540
    38  C    2.313055   2.728172   3.810024   2.389157   3.382587
    39  H    3.266143   3.811099   4.892510   3.391537   4.309581
    40  C    7.236458   8.495548   8.893470   9.411856  10.405066
    41  H    7.598486   8.894984   9.260751   9.873309  10.881483
    42  H    8.055093   9.306810   9.757447  10.138167  11.133035
    43  H    7.209475   8.378411   8.666117   9.362324  10.302135
    44  C    7.427072   8.653129   8.854297   9.778178  10.736709
    45  H    7.157271   8.296874   8.373453   9.507715  10.414235
    46  H    8.233501   9.431658   9.622504  10.535696  11.480389
    47  H    7.907560   9.177506   9.411577  10.290061  11.273578
                   36         37         38         39         40
    36  C    0.000000
    37  H    1.083360   0.000000
    38  C    1.392013   2.150632   0.000000
    39  H    2.174253   2.515342   1.084687   0.000000
    40  C    9.207270  10.063374   8.037199   8.051572   0.000000
    41  H    9.695314  10.582652   8.494222   8.513829   1.085261
    42  H    9.839787  10.632878   8.649996   8.565536   1.087942
    43  H    9.297233  10.189585   8.229965   8.368377   1.092091
    44  C    9.802906  10.771792   8.695166   8.876088   4.968287
    45  H    9.683636  10.697573   8.675128   8.985341   5.174773
    46  H   10.550411  11.499258   9.450480   9.603097   5.939245
    47  H   10.261134  11.220087   9.101989   9.227422   4.259597
                   41         42         43         44         45
    41  H    0.000000
    42  H    1.771256   0.000000
    43  H    1.778126   1.764715   0.000000
    44  C    4.105152   5.833326   5.322180   0.000000
    45  H    4.401680   6.133373   5.310992   1.087593   0.000000
    46  H    5.015922   6.738809   6.337684   1.088020   1.773367
    47  H    3.289132   5.035814   4.658237   1.087316   1.769231
                   46         47
    46  H    0.000000
    47  H    1.775348   0.000000
 Stoichiometry    C19H18Cl2MnN6O(6)
 Framework group  C1[X(C19H18Cl2MnN6O)]
 Deg. of freedom   135
 Full point group                 C1      NOp   1
 Largest Abelian subgroup         C1      NOp   1
 Largest concise Abelian subgroup C1      NOp   1
                         Standard orientation:                         
 ---------------------------------------------------------------------
 Center     Atomic      Atomic             Coordinates (Angstroms)
 Number     Number       Type             X           Y           Z
 ---------------------------------------------------------------------
      1         25           0        0.782471   -1.006526    0.558374
      2         17           0        1.499001   -3.309834    0.355892
      3         17           0        1.755072   -0.053469    2.603021
      4          8           0       -3.268695    1.235136   -0.805500
      5          1           0       -3.154459    1.664738   -1.661832
      6          7           0       -0.665374   -1.334595   -1.193425
      7          7           0       -2.577539   -1.140452   -2.283809
      8          7           0       -1.241343   -0.617907    1.543769
      9          7           0       -3.132234    0.470092    1.906031
     10          7           0        0.342577    1.134665   -0.404705
     11          7           0        2.678486   -0.111303   -0.435180
     12          6           0       -0.757287   -2.374070   -2.081721
     13          1           0        0.012880   -3.126498   -2.123637
     14          6           0       -1.931521   -2.265808   -2.769796
     15          1           0       -2.375494   -2.868084   -3.545043
     16          6           0       -1.756060   -0.599895   -1.329613
     17          6           0       -1.590753   -0.792369    2.858660
     18          1           0       -0.956249   -1.343831    3.531436
     19          6           0       -2.762363   -0.134105    3.098039
     20          1           0       -3.367246   -0.031134    3.983558
     21          6           0       -2.176347    0.136439    0.993125
     22          6           0       -2.050944    0.610131   -0.443853
     23          6           0       -0.885693    1.629976   -0.511960
     24          6           0       -1.121025    2.991705   -0.679501
     25          1           0       -2.125783    3.391301   -0.705436
     26          6           0       -0.016419    3.834129   -0.789227
     27          1           0       -0.157645    4.901614   -0.914870
     28          6           0        1.262744    3.299631   -0.758101
     29          1           0        2.121051    3.945861   -0.880746
     30          6           0        1.413262    1.922550   -0.563224
     31          6           0        2.726150    1.225793   -0.571737
     32          6           0        3.936361    1.896042   -0.743697
     33          1           0        3.970396    2.972750   -0.844671
     34          6           0        5.115980    1.160536   -0.780762
     35          1           0        6.067227    1.664318   -0.911702
     36          6           0        5.055384   -0.220242   -0.645871
     37          1           0        5.950820   -0.829645   -0.668037
     38          6           0        3.809749   -0.815005   -0.466006
     39          1           0        3.692952   -1.884330   -0.326552
     40          6           0       -3.891001   -0.715712   -2.764956
     41          1           0       -4.550304   -0.487488   -1.933678
     42          1           0       -4.315719   -1.532861   -3.344179
     43          1           0       -3.811221    0.156631   -3.417119
     44          6           0       -4.326586    1.299703    1.755248
     45          1           0       -4.059191    2.303820    1.434141
     46          1           0       -4.817570    1.352985    2.724724
     47          1           0       -5.009685    0.867999    1.027744
 ---------------------------------------------------------------------
 Rotational constants (GHZ):           0.2024311           0.1268194           0.1188095
 1\1\GINC-CN073\FOpt\UB3LYP\6-311G(d)\C19H18Cl2Mn1N6O1(6)\R2771\30-Aug-
 2023\0\\# b3lyp/6-311g(d) opt freq EmpiricalDispersion=GD3BJ SCRF=(pcm
 , Solvent=Acetonitrile, read) guess=read geom=allcheck scf=xqc\\comple
 x3\\0,6\Mn,-1.9963582535,5.720464306,8.2605359595\Cl,-0.799155433,7.55
 56208626,9.2893928987\Cl,-3.7919655312,6.6368900248,6.8566795903\O,-2.
 9103038258,1.2270373787,9.7675079307\H,-2.2642871889,0.6050291332,9.41
 15872521\N,-0.828779169,4.2545962263,9.5874388598\N,-0.5749670837,2.48
 83219194,10.8908407584\N,-3.6714621909,4.7478126266,9.4712491563\N,-4.
 9907052995,3.0979138831,10.1253699753\N,-2.0210021055,3.599788961,7.16
 15122279\N,-0.7912854531,5.7718512033,6.2784647704\C,0.2735525428,4.46
 06335063,10.3751195284\H,0.8226373326,5.3858140297,10.3150437993\C,0.4
 493824644,3.3743939311,11.1833019529\H,1.1865788327,3.1409478359,11.93
 35684033\C,-1.322412643,3.0685587179,9.899796362\C,-4.885805483,5.2825
 381648,9.818961722\H,-5.0787131302,6.336048571,9.7083499979\C,-5.71097
 05216,4.2777527888,10.2346451982\H,-6.7269868628,4.276612441,10.592888
 2985\C,-3.7551389063,3.4431150782,9.6642278552\C,-2.6095976664,2.52272
 1204,9.2826188297\C,-2.5050887902,2.5039685297,7.7362495355\C,-2.89725
 82054,1.3928166394,6.9951000052\H,-3.3457237145,0.5294453891,7.4677068
 872\C,-2.71638558,1.4351703021,5.614026594\H,-3.0143565736,0.592173512
 8,5.0009818524\C,-2.1350559739,2.5503442627,5.029768049\H,-1.958804610
 6,2.5709672777,3.9630652134\C,-1.7901027314,3.6348607388,5.8432887518\
 C,-1.1077194016,4.857435357,5.3444098624\C,-0.778522923,5.0450814514,4
 .0028309961\H,-1.04269506,4.3104665425,3.2536931175\C,-0.1024861356,6.
 201413882,3.6290482468\H,0.1603513085,6.3660378094,2.5899962515\C,0.22
 58699923,7.1361251077,4.6021424331\H,0.7510799591,8.0502472577,4.35273
 56658\C,-0.1476716599,6.881940687,5.9187890565\H,0.0524758059,7.581501
 0973,6.7232153885\C,-0.7348067677,1.2111663963,11.5839603181\H,-1.7637
 047272,1.0701576631,11.8990418569\H,-0.0908690386,1.2231849357,12.4607
 82708\H,-0.4297187739,0.3754742935,10.9505550019\C,-5.5382935551,1.781
 904099,10.4505354604\H,-5.506231337,1.1270457582,9.5827844265\H,-6.573
 2459381,1.9200262508,10.7564510175\H,-4.9807899936,1.3190819651,11.261
 2399768\\Version=ES64L-G16RevB.01\State=6-A\HF=-3210.595926\S2=8.75450
 9\S2-1=0.\S2A=8.750006\RMSD=2.241e-09\RMSF=9.116e-06\Dipole=0.6367728,
 -7.587735,0.1186166\Quadrupole=-2.701469,-14.0868196,16.7882885,8.0798
 221,-15.1675318,-13.2749576\PG=C01 [X(C19H18Cl2Mn1N6O1)]\\@


 Money is a good servant but a bad master.
                        -- French Proverb
 Job cpu time:       0 days  0 hours 25 minutes 50.9 seconds.
 Elapsed time:       0 days  0 hours  2 minutes 20.8 seconds.
 File lengths (MBytes):  RWF=   1055 Int=      0 D2E=      0 Chk=     74 Scr=      1
 Normal termination of Gaussian 16 at Wed Aug 30 07:52:24 2023.
 Link1:  Proceeding to internal job step number  2.
 ---------------------------------------------------------------------
 #N Geom=AllCheck Guess=TCheck SCRF=Check GenChk UB3LYP/6-311G(d) Freq
 ---------------------------------------------------------------------
 1/10=4,29=7,30=1,38=1,40=1/1,3;
 2/12=2,40=1/2;
 3/5=4,6=6,7=1,11=2,14=-4,25=1,30=1,70=2,71=2,74=-5,116=2,124=41,140=1/1,2,3;
 4/5=101/1;
 5/5=2,8=3,13=1,38=6,98=1/2,8;
 8/6=4,10=90,11=11/1;
 11/6=1,8=1,9=11,15=111,16=1/1,2,10;
 10/6=1/2;
 6/7=2,8=2,9=2,10=2,28=1/1;
 7/8=1,10=1,25=1/1,2,3,16;
 1/10=4,30=1/3;
 99//99;
 Structure from the checkpoint file:  "1.chk"
 --------
 complex3
 --------
 Charge =  0 Multiplicity = 6
 Redundant internal coordinates found in file.  (old form).
 Mn,0,-1.9963582535,5.720464306,8.2605359595
 Cl,0,-0.799155433,7.5556208626,9.2893928987
 Cl,0,-3.7919655312,6.6368900248,6.8566795903
 O,0,-2.9103038258,1.2270373787,9.7675079307
 H,0,-2.2642871889,0.6050291332,9.4115872521
 N,0,-0.828779169,4.2545962263,9.5874388598
 N,0,-0.5749670837,2.4883219194,10.8908407584
 N,0,-3.6714621909,4.7478126266,9.4712491563
 N,0,-4.9907052995,3.0979138831,10.1253699753
 N,0,-2.0210021055,3.599788961,7.1615122279
 N,0,-0.7912854531,5.7718512033,6.2784647704
 C,0,0.2735525428,4.4606335063,10.3751195284
 H,0,0.8226373326,5.3858140297,10.3150437993
 C,0,0.4493824644,3.3743939311,11.1833019529
 H,0,1.1865788327,3.1409478359,11.9335684033
 C,0,-1.322412643,3.0685587179,9.899796362
 C,0,-4.885805483,5.2825381648,9.818961722
 H,0,-5.0787131302,6.336048571,9.7083499979
 C,0,-5.7109705216,4.2777527888,10.2346451982
 H,0,-6.7269868628,4.276612441,10.5928882985
 C,0,-3.7551389063,3.4431150782,9.6642278552
 C,0,-2.6095976664,2.522721204,9.2826188297
 C,0,-2.5050887902,2.5039685297,7.7362495355
 C,0,-2.8972582054,1.3928166394,6.9951000052
 H,0,-3.3457237145,0.5294453891,7.4677068872
 C,0,-2.71638558,1.4351703021,5.614026594
 H,0,-3.0143565736,0.5921735128,5.0009818524
 C,0,-2.1350559739,2.5503442627,5.029768049
 H,0,-1.9588046106,2.5709672777,3.9630652134
 C,0,-1.7901027314,3.6348607388,5.8432887518
 C,0,-1.1077194016,4.857435357,5.3444098624
 C,0,-0.778522923,5.0450814514,4.0028309961
 H,0,-1.04269506,4.3104665425,3.2536931175
 C,0,-0.1024861356,6.201413882,3.6290482468
 H,0,0.1603513085,6.3660378094,2.5899962515
 C,0,0.2258699923,7.1361251077,4.6021424331
 H,0,0.7510799591,8.0502472577,4.3527356658
 C,0,-0.1476716599,6.881940687,5.9187890565
 H,0,0.0524758059,7.5815010973,6.7232153885
 C,0,-0.7348067677,1.2111663963,11.5839603181
 H,0,-1.7637047272,1.0701576631,11.8990418569
 H,0,-0.0908690386,1.2231849357,12.460782708
 H,0,-0.4297187739,0.3754742935,10.9505550019
 C,0,-5.5382935551,1.781904099,10.4505354604
 H,0,-5.506231337,1.1270457582,9.5827844265
 H,0,-6.5732459381,1.9200262508,10.7564510175
 H,0,-4.9807899936,1.3190819651,11.2612399768
 Recover connectivity data from disk.

 GradGradGradGradGradGradGradGradGradGradGradGradGradGradGradGradGradGrad
 Berny optimization.
 Initialization pass.
                           ----------------------------
                           !    Initial Parameters    !
                           ! (Angstroms and Degrees)  !
 --------------------------                            --------------------------
 ! Name  Definition              Value          Derivative Info.                !
 --------------------------------------------------------------------------------
 ! R1    R(1,2)                  2.4207         calculate D2E/DX2 analytically  !
 ! R2    R(1,3)                  2.4566         calculate D2E/DX2 analytically  !
 ! R3    R(1,6)                  2.2962         calculate D2E/DX2 analytically  !
 ! R4    R(1,8)                  2.2843         calculate D2E/DX2 analytically  !
 ! R5    R(1,10)                 2.3887         calculate D2E/DX2 analytically  !
 ! R6    R(1,11)                 2.3202         calculate D2E/DX2 analytically  !
 ! R7    R(4,5)                  0.9648         calculate D2E/DX2 analytically  !
 ! R8    R(4,22)                 1.4157         calculate D2E/DX2 analytically  !
 ! R9    R(6,12)                 1.3704         calculate D2E/DX2 analytically  !
 ! R10   R(6,16)                 1.3221         calculate D2E/DX2 analytically  !
 ! R11   R(7,14)                 1.3856         calculate D2E/DX2 analytically  !
 ! R12   R(7,16)                 1.3702         calculate D2E/DX2 analytically  !
 ! R13   R(7,40)                 1.4619         calculate D2E/DX2 analytically  !
 ! R14   R(8,17)                 1.3717         calculate D2E/DX2 analytically  !
 ! R15   R(8,21)                 1.3215         calculate D2E/DX2 analytically  !
 ! R16   R(9,19)                 1.3866         calculate D2E/DX2 analytically  !
 ! R17   R(9,21)                 1.3632         calculate D2E/DX2 analytically  !
 ! R18   R(9,44)                 1.462          calculate D2E/DX2 analytically  !
 ! R19   R(10,23)                1.3287         calculate D2E/DX2 analytically  !
 ! R20   R(10,30)                1.3388         calculate D2E/DX2 analytically  !
 ! R21   R(11,31)                1.3449         calculate D2E/DX2 analytically  !
 ! R22   R(11,38)                1.3326         calculate D2E/DX2 analytically  !
 ! R23   R(12,13)                1.0775         calculate D2E/DX2 analytically  !
 ! R24   R(12,14)                1.3653         calculate D2E/DX2 analytically  !
 ! R25   R(14,15)                1.0774         calculate D2E/DX2 analytically  !
 ! R26   R(16,22)                1.5283         calculate D2E/DX2 analytically  !
 ! R27   R(17,18)                1.0767         calculate D2E/DX2 analytically  !
 ! R28   R(17,19)                1.365          calculate D2E/DX2 analytically  !
 ! R29   R(19,20)                1.0773         calculate D2E/DX2 analytically  !
 ! R30   R(21,22)                1.5182         calculate D2E/DX2 analytically  !
 ! R31   R(22,23)                1.55           calculate D2E/DX2 analytically  !
 ! R32   R(23,24)                1.392          calculate D2E/DX2 analytically  !
 ! R33   R(24,25)                1.0816         calculate D2E/DX2 analytically  !
 ! R34   R(24,26)                1.3935         calculate D2E/DX2 analytically  !
 ! R35   R(26,27)                1.0841         calculate D2E/DX2 analytically  !
 ! R36   R(26,28)                1.3867         calculate D2E/DX2 analytically  !
 ! R37   R(28,29)                1.0814         calculate D2E/DX2 analytically  !
 ! R38   R(28,30)                1.3989         calculate D2E/DX2 analytically  !
 ! R39   R(30,31)                1.4863         calculate D2E/DX2 analytically  !
 ! R40   R(31,32)                1.3941         calculate D2E/DX2 analytically  !
 ! R41   R(32,33)                1.082          calculate D2E/DX2 analytically  !
 ! R42   R(32,34)                1.3906         calculate D2E/DX2 analytically  !
 ! R43   R(34,35)                1.0843         calculate D2E/DX2 analytically  !
 ! R44   R(34,36)                1.3887         calculate D2E/DX2 analytically  !
 ! R45   R(36,37)                1.0834         calculate D2E/DX2 analytically  !
 ! R46   R(36,38)                1.392          calculate D2E/DX2 analytically  !
 ! R47   R(38,39)                1.0847         calculate D2E/DX2 analytically  !
 ! R48   R(40,41)                1.0853         calculate D2E/DX2 analytically  !
 ! R49   R(40,42)                1.0879         calculate D2E/DX2 analytically  !
 ! R50   R(40,43)                1.0921         calculate D2E/DX2 analytically  !
 ! R51   R(44,45)                1.0876         calculate D2E/DX2 analytically  !
 ! R52   R(44,46)                1.088          calculate D2E/DX2 analytically  !
 ! R53   R(44,47)                1.0873         calculate D2E/DX2 analytically  !
 ! A1    A(2,1,3)              108.7583         calculate D2E/DX2 analytically  !
 ! A2    A(2,1,6)               89.2483         calculate D2E/DX2 analytically  !
 ! A3    A(2,1,8)              117.4013         calculate D2E/DX2 analytically  !
 ! A4    A(2,1,10)             150.8942         calculate D2E/DX2 analytically  !
 ! A5    A(2,1,11)              95.1305         calculate D2E/DX2 analytically  !
 ! A6    A(3,1,6)              160.0575         calculate D2E/DX2 analytically  !
 ! A7    A(3,1,8)               85.7404         calculate D2E/DX2 analytically  !
 ! A8    A(3,1,10)              93.4813         calculate D2E/DX2 analytically  !
 ! A9    A(3,1,11)              83.292          calculate D2E/DX2 analytically  !
 ! A10   A(6,1,8)               78.1571         calculate D2E/DX2 analytically  !
 ! A11   A(6,1,10)              72.8041         calculate D2E/DX2 analytically  !
 ! A12   A(6,1,11)             104.1044         calculate D2E/DX2 analytically  !
 ! A13   A(8,1,10)              81.8517         calculate D2E/DX2 analytically  !
 ! A14   A(8,1,11)             147.4668         calculate D2E/DX2 analytically  !
 ! A15   A(10,1,11)             68.4063         calculate D2E/DX2 analytically  !
 ! A16   A(5,4,22)             108.7503         calculate D2E/DX2 analytically  !
 ! A17   A(1,6,12)             130.1785         calculate D2E/DX2 analytically  !
 ! A18   A(1,6,16)             121.2893         calculate D2E/DX2 analytically  !
 ! A19   A(12,6,16)            107.4223         calculate D2E/DX2 analytically  !
 ! A20   A(14,7,16)            106.5667         calculate D2E/DX2 analytically  !
 ! A21   A(14,7,40)            122.6447         calculate D2E/DX2 analytically  !
 ! A22   A(16,7,40)            130.7858         calculate D2E/DX2 analytically  !
 ! A23   A(1,8,17)             128.1397         calculate D2E/DX2 analytically  !
 ! A24   A(1,8,21)             122.9705         calculate D2E/DX2 analytically  !
 ! A25   A(17,8,21)            106.9655         calculate D2E/DX2 analytically  !
 ! A26   A(19,9,21)            106.3788         calculate D2E/DX2 analytically  !
 ! A27   A(19,9,44)            123.6294         calculate D2E/DX2 analytically  !
 ! A28   A(21,9,44)            129.9885         calculate D2E/DX2 analytically  !
 ! A29   A(1,10,23)            122.4753         calculate D2E/DX2 analytically  !
 ! A30   A(1,10,30)            115.3411         calculate D2E/DX2 analytically  !
 ! A31   A(23,10,30)           120.6878         calculate D2E/DX2 analytically  !
 ! A32   A(1,11,31)            117.1317         calculate D2E/DX2 analytically  !
 ! A33   A(1,11,38)            119.9903         calculate D2E/DX2 analytically  !
 ! A34   A(31,11,38)           119.5089         calculate D2E/DX2 analytically  !
 ! A35   A(6,12,13)            120.4602         calculate D2E/DX2 analytically  !
 ! A36   A(6,12,14)            108.9181         calculate D2E/DX2 analytically  !
 ! A37   A(13,12,14)           130.5797         calculate D2E/DX2 analytically  !
 ! A38   A(7,14,12)            106.7757         calculate D2E/DX2 analytically  !
 ! A39   A(7,14,15)            120.9469         calculate D2E/DX2 analytically  !
 ! A40   A(12,14,15)           132.2765         calculate D2E/DX2 analytically  !
 ! A41   A(6,16,7)             110.3095         calculate D2E/DX2 analytically  !
 ! A42   A(6,16,22)            122.6468         calculate D2E/DX2 analytically  !
 ! A43   A(7,16,22)            126.8894         calculate D2E/DX2 analytically  !
 ! A44   A(8,17,18)            120.9309         calculate D2E/DX2 analytically  !
 ! A45   A(8,17,19)            108.9906         calculate D2E/DX2 analytically  !
 ! A46   A(18,17,19)           130.0312         calculate D2E/DX2 analytically  !
 ! A47   A(9,19,17)            106.7573         calculate D2E/DX2 analytically  !
 ! A48   A(9,19,20)            121.0095         calculate D2E/DX2 analytically  !
 ! A49   A(17,19,20)           132.2331         calculate D2E/DX2 analytically  !
 ! A50   A(8,21,9)             110.9023         calculate D2E/DX2 analytically  !
 ! A51   A(8,21,22)            120.9322         calculate D2E/DX2 analytically  !
 ! A52   A(9,21,22)            127.979          calculate D2E/DX2 analytically  !
 ! A53   A(4,22,16)            111.5582         calculate D2E/DX2 analytically  !
 ! A54   A(4,22,21)            107.967          calculate D2E/DX2 analytically  !
 ! A55   A(4,22,23)            110.1782         calculate D2E/DX2 analytically  !
 ! A56   A(16,22,21)           108.5098         calculate D2E/DX2 analytically  !
 ! A57   A(16,22,23)           110.5129         calculate D2E/DX2 analytically  !
 ! A58   A(21,22,23)           107.9971         calculate D2E/DX2 analytically  !
 ! A59   A(10,23,22)           116.4951         calculate D2E/DX2 analytically  !
 ! A60   A(10,23,24)           122.0494         calculate D2E/DX2 analytically  !
 ! A61   A(22,23,24)           121.4553         calculate D2E/DX2 analytically  !
 ! A62   A(23,24,25)           121.4216         calculate D2E/DX2 analytically  !
 ! A63   A(23,24,26)           117.8295         calculate D2E/DX2 analytically  !
 ! A64   A(25,24,26)           120.7387         calculate D2E/DX2 analytically  !
 ! A65   A(24,26,27)           120.0751         calculate D2E/DX2 analytically  !
 ! A66   A(24,26,28)           119.7639         calculate D2E/DX2 analytically  !
 ! A67   A(27,26,28)           120.1533         calculate D2E/DX2 analytically  !
 ! A68   A(26,28,29)           119.9528         calculate D2E/DX2 analytically  !
 ! A69   A(26,28,30)           118.8036         calculate D2E/DX2 analytically  !
 ! A70   A(29,28,30)           121.2434         calculate D2E/DX2 analytically  !
 ! A71   A(10,30,28)           120.649          calculate D2E/DX2 analytically  !
 ! A72   A(10,30,31)           115.5454         calculate D2E/DX2 analytically  !
 ! A73   A(28,30,31)           123.7586         calculate D2E/DX2 analytically  !
 ! A74   A(11,31,30)           115.7323         calculate D2E/DX2 analytically  !
 ! A75   A(11,31,32)           121.4189         calculate D2E/DX2 analytically  !
 ! A76   A(30,31,32)           122.8291         calculate D2E/DX2 analytically  !
 ! A77   A(31,32,33)           121.1493         calculate D2E/DX2 analytically  !
 ! A78   A(31,32,34)           119.0381         calculate D2E/DX2 analytically  !
 ! A79   A(33,32,34)           119.8123         calculate D2E/DX2 analytically  !
 ! A80   A(32,34,35)           120.1082         calculate D2E/DX2 analytically  !
 ! A81   A(32,34,36)           119.0972         calculate D2E/DX2 analytically  !
 ! A82   A(35,34,36)           120.7946         calculate D2E/DX2 analytically  !
 ! A83   A(34,36,37)           121.4168         calculate D2E/DX2 analytically  !
 ! A84   A(34,36,38)           118.4529         calculate D2E/DX2 analytically  !
 ! A85   A(37,36,38)           120.1272         calculate D2E/DX2 analytically  !
 ! A86   A(11,38,36)           122.4794         calculate D2E/DX2 analytically  !
 ! A87   A(11,38,39)           115.2263         calculate D2E/DX2 analytically  !
 ! A88   A(36,38,39)           122.2886         calculate D2E/DX2 analytically  !
 ! A89   A(7,40,41)            110.7828         calculate D2E/DX2 analytically  !
 ! A90   A(7,40,42)            107.924          calculate D2E/DX2 analytically  !
 ! A91   A(7,40,43)            111.284          calculate D2E/DX2 analytically  !
 ! A92   A(41,40,42)           109.1834         calculate D2E/DX2 analytically  !
 ! A93   A(41,40,43)           109.5005         calculate D2E/DX2 analytically  !
 ! A94   A(42,40,43)           108.0922         calculate D2E/DX2 analytically  !
 ! A95   A(9,44,45)            110.7012         calculate D2E/DX2 analytically  !
 ! A96   A(9,44,46)            107.7305         calculate D2E/DX2 analytically  !
 ! A97   A(9,44,47)            110.9122         calculate D2E/DX2 analytically  !
 ! A98   A(45,44,46)           109.1967         calculate D2E/DX2 analytically  !
 ! A99   A(45,44,47)           108.8734         calculate D2E/DX2 analytically  !
 ! A100  A(46,44,47)           109.3977         calculate D2E/DX2 analytically  !
 ! D1    D(2,1,6,12)           -11.8687         calculate D2E/DX2 analytically  !
 ! D2    D(2,1,6,16)           154.487          calculate D2E/DX2 analytically  !
 ! D3    D(3,1,6,12)          -166.928          calculate D2E/DX2 analytically  !
 ! D4    D(3,1,6,16)            -0.5723         calculate D2E/DX2 analytically  !
 ! D5    D(8,1,6,12)          -130.0992         calculate D2E/DX2 analytically  !
 ! D6    D(8,1,6,16)            36.2565         calculate D2E/DX2 analytically  !
 ! D7    D(10,1,6,12)          144.8746         calculate D2E/DX2 analytically  !
 ! D8    D(10,1,6,16)          -48.7697         calculate D2E/DX2 analytically  !
 ! D9    D(11,1,6,12)           83.2325         calculate D2E/DX2 analytically  !
 ! D10   D(11,1,6,16)         -110.4118         calculate D2E/DX2 analytically  !
 ! D11   D(2,1,8,17)            69.0507         calculate D2E/DX2 analytically  !
 ! D12   D(2,1,8,21)          -128.8534         calculate D2E/DX2 analytically  !
 ! D13   D(3,1,8,17)           -39.8912         calculate D2E/DX2 analytically  !
 ! D14   D(3,1,8,21)           122.2047         calculate D2E/DX2 analytically  !
 ! D15   D(6,1,8,17)           151.9393         calculate D2E/DX2 analytically  !
 ! D16   D(6,1,8,21)           -45.9648         calculate D2E/DX2 analytically  !
 ! D17   D(10,1,8,17)         -134.0302         calculate D2E/DX2 analytically  !
 ! D18   D(10,1,8,21)           28.0657         calculate D2E/DX2 analytically  !
 ! D19   D(11,1,8,17)         -110.3449         calculate D2E/DX2 analytically  !
 ! D20   D(11,1,8,21)           51.751          calculate D2E/DX2 analytically  !
 ! D21   D(2,1,10,23)          111.8075         calculate D2E/DX2 analytically  !
 ! D22   D(2,1,10,30)          -82.0756         calculate D2E/DX2 analytically  !
 ! D23   D(3,1,10,23)         -107.6949         calculate D2E/DX2 analytically  !
 ! D24   D(3,1,10,30)           58.422          calculate D2E/DX2 analytically  !
 ! D25   D(6,1,10,23)           57.5478         calculate D2E/DX2 analytically  !
 ! D26   D(6,1,10,30)         -136.3353         calculate D2E/DX2 analytically  !
 ! D27   D(8,1,10,23)          -22.5067         calculate D2E/DX2 analytically  !
 ! D28   D(8,1,10,30)          143.6102         calculate D2E/DX2 analytically  !
 ! D29   D(11,1,10,23)         170.9284         calculate D2E/DX2 analytically  !
 ! D30   D(11,1,10,30)         -22.9547         calculate D2E/DX2 analytically  !
 ! D31   D(2,1,11,31)          178.9075         calculate D2E/DX2 analytically  !
 ! D32   D(2,1,11,38)          -21.9044         calculate D2E/DX2 analytically  !
 ! D33   D(3,1,11,31)          -72.7597         calculate D2E/DX2 analytically  !
 ! D34   D(3,1,11,38)           86.4284         calculate D2E/DX2 analytically  !
 ! D35   D(6,1,11,31)           88.3931         calculate D2E/DX2 analytically  !
 ! D36   D(6,1,11,38)         -112.4188         calculate D2E/DX2 analytically  !
 ! D37   D(8,1,11,31)           -1.6313         calculate D2E/DX2 analytically  !
 ! D38   D(8,1,11,38)          157.5569         calculate D2E/DX2 analytically  !
 ! D39   D(10,1,11,31)          23.6886         calculate D2E/DX2 analytically  !
 ! D40   D(10,1,11,38)        -177.1232         calculate D2E/DX2 analytically  !
 ! D41   D(5,4,22,16)          -69.8886         calculate D2E/DX2 analytically  !
 ! D42   D(5,4,22,21)          170.9702         calculate D2E/DX2 analytically  !
 ! D43   D(5,4,22,23)           53.2458         calculate D2E/DX2 analytically  !
 ! D44   D(1,6,12,13)          -10.1428         calculate D2E/DX2 analytically  !
 ! D45   D(1,6,12,14)          167.7394         calculate D2E/DX2 analytically  !
 ! D46   D(16,6,12,13)        -177.9457         calculate D2E/DX2 analytically  !
 ! D47   D(16,6,12,14)          -0.0634         calculate D2E/DX2 analytically  !
 ! D48   D(1,6,16,7)          -168.5152         calculate D2E/DX2 analytically  !
 ! D49   D(1,6,16,22)            7.2533         calculate D2E/DX2 analytically  !
 ! D50   D(12,6,16,7)            0.5964         calculate D2E/DX2 analytically  !
 ! D51   D(12,6,16,22)         176.3649         calculate D2E/DX2 analytically  !
 ! D52   D(16,7,14,12)           0.8167         calculate D2E/DX2 analytically  !
 ! D53   D(16,7,14,15)        -179.4688         calculate D2E/DX2 analytically  !
 ! D54   D(40,7,14,12)        -178.6424         calculate D2E/DX2 analytically  !
 ! D55   D(40,7,14,15)           1.0721         calculate D2E/DX2 analytically  !
 ! D56   D(14,7,16,6)           -0.8888         calculate D2E/DX2 analytically  !
 ! D57   D(14,7,16,22)        -176.4335         calculate D2E/DX2 analytically  !
 ! D58   D(40,7,16,6)          178.5098         calculate D2E/DX2 analytically  !
 ! D59   D(40,7,16,22)           2.9651         calculate D2E/DX2 analytically  !
 ! D60   D(14,7,40,41)         132.4436         calculate D2E/DX2 analytically  !
 ! D61   D(14,7,40,42)          12.9618         calculate D2E/DX2 analytically  !
 ! D62   D(14,7,40,43)        -105.4813         calculate D2E/DX2 analytically  !
 ! D63   D(16,7,40,41)         -46.8717         calculate D2E/DX2 analytically  !
 ! D64   D(16,7,40,42)        -166.3535         calculate D2E/DX2 analytically  !
 ! D65   D(16,7,40,43)          75.2034         calculate D2E/DX2 analytically  !
 ! D66   D(1,8,17,18)          -13.0883         calculate D2E/DX2 analytically  !
 ! D67   D(1,8,17,19)          164.6501         calculate D2E/DX2 analytically  !
 ! D68   D(21,8,17,18)        -177.4449         calculate D2E/DX2 analytically  !
 ! D69   D(21,8,17,19)           0.2935         calculate D2E/DX2 analytically  !
 ! D70   D(1,8,21,9)          -165.1591         calculate D2E/DX2 analytically  !
 ! D71   D(1,8,21,22)           10.2566         calculate D2E/DX2 analytically  !
 ! D72   D(17,8,21,9)            0.1981         calculate D2E/DX2 analytically  !
 ! D73   D(17,8,21,22)         175.6137         calculate D2E/DX2 analytically  !
 ! D74   D(21,9,19,17)           0.7536         calculate D2E/DX2 analytically  !
 ! D75   D(21,9,19,20)        -179.3167         calculate D2E/DX2 analytically  !
 ! D76   D(44,9,19,17)        -178.6458         calculate D2E/DX2 analytically  !
 ! D77   D(44,9,19,20)           1.2839         calculate D2E/DX2 analytically  !
 ! D78   D(19,9,21,8)           -0.5994         calculate D2E/DX2 analytically  !
 ! D79   D(19,9,21,22)        -175.6097         calculate D2E/DX2 analytically  !
 ! D80   D(44,9,21,8)          178.7478         calculate D2E/DX2 analytically  !
 ! D81   D(44,9,21,22)           3.7376         calculate D2E/DX2 analytically  !
 ! D82   D(19,9,44,45)         120.4512         calculate D2E/DX2 analytically  !
 ! D83   D(19,9,44,46)           1.1199         calculate D2E/DX2 analytically  !
 ! D84   D(19,9,44,47)        -118.5791         calculate D2E/DX2 analytically  !
 ! D85   D(21,9,44,45)         -58.7967         calculate D2E/DX2 analytically  !
 ! D86   D(21,9,44,46)        -178.128          calculate D2E/DX2 analytically  !
 ! D87   D(21,9,44,47)          62.173          calculate D2E/DX2 analytically  !
 ! D88   D(1,10,23,22)         -20.195          calculate D2E/DX2 analytically  !
 ! D89   D(1,10,23,24)         159.9278         calculate D2E/DX2 analytically  !
 ! D90   D(30,10,23,22)        174.4108         calculate D2E/DX2 analytically  !
 ! D91   D(30,10,23,24)         -5.4664         calculate D2E/DX2 analytically  !
 ! D92   D(1,10,30,28)        -162.1734         calculate D2E/DX2 analytically  !
 ! D93   D(1,10,30,31)          20.2285         calculate D2E/DX2 analytically  !
 ! D94   D(23,10,30,28)          4.2123         calculate D2E/DX2 analytically  !
 ! D95   D(23,10,30,31)       -173.3858         calculate D2E/DX2 analytically  !
 ! D96   D(1,11,31,30)         -22.3676         calculate D2E/DX2 analytically  !
 ! D97   D(1,11,31,32)         159.2042         calculate D2E/DX2 analytically  !
 ! D98   D(38,11,31,30)        178.3399         calculate D2E/DX2 analytically  !
 ! D99   D(38,11,31,32)         -0.0883         calculate D2E/DX2 analytically  !
 ! D100  D(1,11,38,36)        -159.1969         calculate D2E/DX2 analytically  !
 ! D101  D(1,11,38,39)          19.9589         calculate D2E/DX2 analytically  !
 ! D102  D(31,11,38,36)         -0.502          calculate D2E/DX2 analytically  !
 ! D103  D(31,11,38,39)        178.6537         calculate D2E/DX2 analytically  !
 ! D104  D(6,12,14,7)           -0.4772         calculate D2E/DX2 analytically  !
 ! D105  D(6,12,14,15)         179.8537         calculate D2E/DX2 analytically  !
 ! D106  D(13,12,14,7)         177.1191         calculate D2E/DX2 analytically  !
 ! D107  D(13,12,14,15)         -2.55           calculate D2E/DX2 analytically  !
 ! D108  D(6,16,22,4)          179.1125         calculate D2E/DX2 analytically  !
 ! D109  D(6,16,22,21)         -62.0693         calculate D2E/DX2 analytically  !
 ! D110  D(6,16,22,23)          56.169          calculate D2E/DX2 analytically  !
 ! D111  D(7,16,22,4)           -5.851          calculate D2E/DX2 analytically  !
 ! D112  D(7,16,22,21)         112.9672         calculate D2E/DX2 analytically  !
 ! D113  D(7,16,22,23)        -128.7945         calculate D2E/DX2 analytically  !
 ! D114  D(8,17,19,9)           -0.6544         calculate D2E/DX2 analytically  !
 ! D115  D(8,17,19,20)         179.4269         calculate D2E/DX2 analytically  !
 ! D116  D(18,17,19,9)         176.8119         calculate D2E/DX2 analytically  !
 ! D117  D(18,17,19,20)         -3.1068         calculate D2E/DX2 analytically  !
 ! D118  D(8,21,22,4)          172.2171         calculate D2E/DX2 analytically  !
 ! D119  D(8,21,22,16)          51.1582         calculate D2E/DX2 analytically  !
 ! D120  D(8,21,22,23)         -68.6637         calculate D2E/DX2 analytically  !
 ! D121  D(9,21,22,4)          -13.2184         calculate D2E/DX2 analytically  !
 ! D122  D(9,21,22,16)        -134.2774         calculate D2E/DX2 analytically  !
 ! D123  D(9,21,22,23)         105.9007         calculate D2E/DX2 analytically  !
 ! D124  D(4,22,23,10)        -169.6697         calculate D2E/DX2 analytically  !
 ! D125  D(4,22,23,24)          10.2083         calculate D2E/DX2 analytically  !
 ! D126  D(16,22,23,10)        -45.9266         calculate D2E/DX2 analytically  !
 ! D127  D(16,22,23,24)        133.9514         calculate D2E/DX2 analytically  !
 ! D128  D(21,22,23,10)         72.6244         calculate D2E/DX2 analytically  !
 ! D129  D(21,22,23,24)       -107.4975         calculate D2E/DX2 analytically  !
 ! D130  D(10,23,24,25)       -176.2294         calculate D2E/DX2 analytically  !
 ! D131  D(10,23,24,26)          2.6198         calculate D2E/DX2 analytically  !
 ! D132  D(22,23,24,25)          3.8994         calculate D2E/DX2 analytically  !
 ! D133  D(22,23,24,26)       -177.2514         calculate D2E/DX2 analytically  !
 ! D134  D(23,24,26,27)       -179.6421         calculate D2E/DX2 analytically  !
 ! D135  D(23,24,26,28)          1.3636         calculate D2E/DX2 analytically  !
 ! D136  D(25,24,26,27)         -0.7846         calculate D2E/DX2 analytically  !
 ! D137  D(25,24,26,28)       -179.7789         calculate D2E/DX2 analytically  !
 ! D138  D(24,26,28,29)        177.6729         calculate D2E/DX2 analytically  !
 ! D139  D(24,26,28,30)         -2.4892         calculate D2E/DX2 analytically  !
 ! D140  D(27,26,28,29)         -1.3207         calculate D2E/DX2 analytically  !
 ! D141  D(27,26,28,30)        178.5173         calculate D2E/DX2 analytically  !
 ! D142  D(26,28,30,10)         -0.2381         calculate D2E/DX2 analytically  !
 ! D143  D(26,28,30,31)        177.1551         calculate D2E/DX2 analytically  !
 ! D144  D(29,28,30,10)        179.5977         calculate D2E/DX2 analytically  !
 ! D145  D(29,28,30,31)         -3.0091         calculate D2E/DX2 analytically  !
 ! D146  D(10,30,31,11)          0.7519         calculate D2E/DX2 analytically  !
 ! D147  D(10,30,31,32)        179.1556         calculate D2E/DX2 analytically  !
 ! D148  D(28,30,31,11)       -176.7626         calculate D2E/DX2 analytically  !
 ! D149  D(28,30,31,32)          1.6411         calculate D2E/DX2 analytically  !
 ! D150  D(11,31,32,33)       -179.4718         calculate D2E/DX2 analytically  !
 ! D151  D(11,31,32,34)          0.3257         calculate D2E/DX2 analytically  !
 ! D152  D(30,31,32,33)          2.2133         calculate D2E/DX2 analytically  !
 ! D153  D(30,31,32,34)       -177.9892         calculate D2E/DX2 analytically  !
 ! D154  D(31,32,34,35)       -179.8753         calculate D2E/DX2 analytically  !
 ! D155  D(31,32,34,36)          0.0167         calculate D2E/DX2 analytically  !
 ! D156  D(33,32,34,35)         -0.0751         calculate D2E/DX2 analytically  !
 ! D157  D(33,32,34,36)        179.8169         calculate D2E/DX2 analytically  !
 ! D158  D(32,34,36,37)       -179.9275         calculate D2E/DX2 analytically  !
 ! D159  D(32,34,36,38)         -0.5643         calculate D2E/DX2 analytically  !
 ! D160  D(35,34,36,37)         -0.0362         calculate D2E/DX2 analytically  !
 ! D161  D(35,34,36,38)        179.327          calculate D2E/DX2 analytically  !
 ! D162  D(34,36,38,11)          0.8311         calculate D2E/DX2 analytically  !
 ! D163  D(34,36,38,39)       -178.2655         calculate D2E/DX2 analytically  !
 ! D164  D(37,36,38,11)       -179.7973         calculate D2E/DX2 analytically  !
 ! D165  D(37,36,38,39)          1.1061         calculate D2E/DX2 analytically  !
 --------------------------------------------------------------------------------
 Trust Radius=3.00D-01 FncErr=1.00D-07 GrdErr=1.00D-07 EigMax=2.50D+02 EigMin=1.00D-04
 Number of steps in this run=      2 maximum allowed number of steps=      2.
 GradGradGradGradGradGradGradGradGradGradGradGradGradGradGradGradGradGrad

                          Input orientation:                          
 ---------------------------------------------------------------------
 Center     Atomic      Atomic             Coordinates (Angstroms)
 Number     Number       Type             X           Y           Z
 ---------------------------------------------------------------------
      1         25           0       -1.996358    5.720464    8.260536
      2         17           0       -0.799155    7.555621    9.289393
      3         17           0       -3.791966    6.636890    6.856680
      4          8           0       -2.910304    1.227037    9.767508
      5          1           0       -2.264287    0.605029    9.411587
      6          7           0       -0.828779    4.254596    9.587439
      7          7           0       -0.574967    2.488322   10.890841
      8          7           0       -3.671462    4.747813    9.471249
      9          7           0       -4.990705    3.097914   10.125370
     10          7           0       -2.021002    3.599789    7.161512
     11          7           0       -0.791285    5.771851    6.278465
     12          6           0        0.273553    4.460634   10.375120
     13          1           0        0.822637    5.385814   10.315044
     14          6           0        0.449382    3.374394   11.183302
     15          1           0        1.186579    3.140948   11.933568
     16          6           0       -1.322413    3.068559    9.899796
     17          6           0       -4.885805    5.282538    9.818962
     18          1           0       -5.078713    6.336049    9.708350
     19          6           0       -5.710971    4.277753   10.234645
     20          1           0       -6.726987    4.276612   10.592888
     21          6           0       -3.755139    3.443115    9.664228
     22          6           0       -2.609598    2.522721    9.282619
     23          6           0       -2.505089    2.503969    7.736250
     24          6           0       -2.897258    1.392817    6.995100
     25          1           0       -3.345724    0.529445    7.467707
     26          6           0       -2.716386    1.435170    5.614027
     27          1           0       -3.014357    0.592174    5.000982
     28          6           0       -2.135056    2.550344    5.029768
     29          1           0       -1.958805    2.570967    3.963065
     30          6           0       -1.790103    3.634861    5.843289
     31          6           0       -1.107719    4.857435    5.344410
     32          6           0       -0.778523    5.045081    4.002831
     33          1           0       -1.042695    4.310467    3.253693
     34          6           0       -0.102486    6.201414    3.629048
     35          1           0        0.160351    6.366038    2.589996
     36          6           0        0.225870    7.136125    4.602142
     37          1           0        0.751080    8.050247    4.352736
     38          6           0       -0.147672    6.881941    5.918789
     39          1           0        0.052476    7.581501    6.723215
     40          6           0       -0.734807    1.211166   11.583960
     41          1           0       -1.763705    1.070158   11.899042
     42          1           0       -0.090869    1.223185   12.460783
     43          1           0       -0.429719    0.375474   10.950555
     44          6           0       -5.538294    1.781904   10.450535
     45          1           0       -5.506231    1.127046    9.582784
     46          1           0       -6.573246    1.920026   10.756451
     47          1           0       -4.980790    1.319082   11.261240
 ---------------------------------------------------------------------
                    Distance matrix (angstroms):
                    1          2          3          4          5
     1  Mn   0.000000
     2  Cl   2.420669   0.000000
     3  Cl   2.456594   3.964729   0.000000
     4  O    4.826712   6.688536   6.206187   0.000000
     5  H    5.250179   7.104384   6.726418   0.964837   0.000000
     6  N    2.296232   3.314585   4.681116   3.678489   3.925678
     7  N    4.402908   5.319061   6.620737   2.882102   2.930663
     8  N    2.284262   4.020821   3.227864   3.614276   4.375655
     9  N    4.395622   6.175686   4.964440   2.820694   3.762621
    10  N    2.388666   4.655039   3.528912   3.634834   3.753746
    11  N    2.320226   3.499655   3.175957   6.108927   6.219505
    12  C    3.348303   3.450862   5.800340   4.578458   4.715370
    13  H    3.504244   2.896590   5.900850   5.615164   5.762052
    14  C    4.475294   4.756931   6.881321   4.231206   4.262905
    15  H    5.502378   5.515808   7.923529   5.013913   4.969884
    16  C    3.189668   4.558521   5.300211   2.435180   2.682248
    17  C    3.312005   4.706172   3.435967   4.511357   5.377490
    18  H    3.460639   4.469619   3.142968   5.550450   6.391686
    19  C    4.447119   5.980288   4.545191   4.167591   5.103523
    20  H    5.468402   6.898564   5.305141   4.954617   5.898448
    21  C    3.201559   5.078488   4.252515   2.373903   3.215773
    22  C    3.412664   5.348628   4.920321   1.415747   1.952797
    23  C    3.298413   5.553526   4.417096   2.433262   2.543760
    24  C    4.597987   6.902606   5.321651   2.777391   2.619288
    25  H    5.421812   7.692249   6.154134   2.442398   2.225733
    26  C    5.087848   7.392158   5.455176   4.163212   3.913438
    27  H    6.161200   8.472732   6.370784   4.809745   4.473948
    28  C    4.528439   6.706849   4.773134   4.979792   4.795966
    29  H    5.328133   7.386564   5.316504   6.033494   5.800399
    30  C    3.199276   5.313188   3.747879   4.738350   4.705049
    31  C    3.168326   4.789395   3.557892   5.999408   5.996877
    32  C    4.479656   5.852433   4.445126   7.235568   7.153755
    33  H    5.288293   6.857114   5.094335   7.444816   7.289871
    34  C    5.026802   5.861632   4.921331   8.385043   8.332506
    35  H    6.101080   6.871512   5.822264   9.346386   9.252146
    36  C    4.508463   4.816323   4.634132   8.451858   8.484507
    37  H    5.314810   5.197929   5.376484   9.448899   9.492928
    38  C    3.201632   3.498463   3.771017   7.377175   7.488613
    39  H    3.166154   2.703925   3.961039   7.643624   7.827253
    40  C    5.741988   6.746946   7.818688   2.834173   2.725054
    41  H    5.909163   7.057043   7.779959   2.425436   2.579604
    42  H    6.441932   7.117523   8.626256   3.899097   3.795189
    43  H    6.185425   7.379055   8.201820   2.877162   2.405568
    44  C    5.731811   7.559331   6.287794   2.771414   3.630918
    45  H    5.930181   7.973031   6.381907   2.604412   3.288162
    46  H    6.451420   8.200750   6.722540   3.856862   4.701596
    47  H    6.105999   7.763290   7.006607   2.554725   3.363105
                    6          7          8          9         10
     6  N    0.000000
     7  N    2.209752   0.000000
     8  N    2.887492   4.087642   0.000000
     9  N    4.353035   4.522863   2.211434   0.000000
    10  N    2.781239   4.151418   3.062166   4.225573   0.000000
    11  N    3.640437   5.665895   4.420175   6.291562   2.647608
    12  C    1.370411   2.208159   4.057412   5.443509   4.041449
    13  H    2.129845   3.268073   4.616922   6.250233   4.606618
    14  C    2.226035   1.385622   4.668915   5.548893   4.725293
    15  H    3.287279   2.148545   5.678520   6.436635   5.768157
    16  C    1.322092   1.370226   2.919175   3.675339   2.875488
    17  C    4.191626   5.247847   1.371665   2.208500   4.254501
    18  H    4.733815   6.040448   2.135197   3.266063   4.829399
    19  C    4.924957   5.478247   2.227852   1.386630   4.849706
    20  H    5.983332   6.413588   3.288820   2.150018   5.863337
    21  C    3.037759   3.539732   1.321544   1.363246   3.048830
    22  C    2.502723   2.593701   2.472685   2.590511   2.450635
    23  C    3.049855   3.698251   3.066837   3.498422   1.328716
    24  C    4.380480   4.665829   4.241074   4.133820   2.380387
    25  H    4.970415   4.819973   4.681336   4.045512   3.357924
    26  C    5.224962   5.791336   5.173387   5.318784   2.750244
    27  H    6.263041   6.651048   6.138763   6.036890   3.834109
    28  C    5.038174   6.065468   5.188079   5.866833   2.378797
    29  H    5.978724   7.065119   6.165383   6.887967   3.360418
    30  C    3.914955   5.316849   4.235596   5.372931   1.338752
    31  C    4.294708   6.054702   4.859588   6.405550   2.391155
    32  C    5.640500   7.350043   6.193631   7.682410   3.689159
    33  H    6.337603   7.865431   6.764591   8.017295   4.090623
    34  C    6.310311   8.169695   6.998704   8.702218   4.788262
    35  H    7.375688   9.191376   8.040714   9.695147   5.771412
    36  C    5.853945   7.860734   6.678431   8.603828   4.909631
    37  H    6.656203   8.685634   7.527558   9.529796   5.948129
    38  C    4.563533   6.648892   5.439814   7.447762   3.978222
    39  H    4.477576   6.610844   5.426711   7.557174   4.510593
    40  C    3.641070   1.461879   5.059186   4.878522   5.188243
    41  H    4.044533   2.107310   4.801964   4.203717   5.376748
    42  H    4.241470   2.073557   5.846448   5.742574   6.120125
    43  H    4.130971   2.118676   5.640442   5.375426   5.223527
    44  C    5.388754   5.032644   3.638774   1.462008   5.147205
    45  H    5.626735   5.280289   4.060637   2.108195   4.911603
    46  H    6.309969   6.026638   4.250702   2.071260   6.038883
    47  H    5.353321   4.573357   4.083454   2.110579   5.547048
                   11         12         13         14         15
    11  N    0.000000
    12  C    4.431225   0.000000
    13  H    4.364372   1.077526   0.000000
    14  C    5.598615   1.365281   2.222387   0.000000
    15  H    6.543225   2.236951   2.791326   1.077430   0.000000
    16  C    4.550157   2.170463   3.184861   2.209113   3.230558
    17  C    5.435038   5.253933   5.730888   5.828093   6.777302
    18  H    5.519463   5.710386   6.008075   6.442571   7.376595
    19  C    6.487449   5.988964   6.627390   6.298091   7.194085
    20  H    7.488828   7.006343   7.635729   7.256918   8.106274
    21  C    5.066639   4.215574   5.015344   4.471052   5.446263
    22  C    4.784145   3.641650   4.587313   3.700716   4.671263
    23  C    3.967533   4.302676   5.101860   4.622630   5.625979
    24  C    4.911683   5.557884   6.387776   5.715565   6.642451
    25  H    5.951661   6.083293   7.004775   6.025132   6.877909
    26  C    4.791064   6.384447   7.087442   6.693243   7.620985
    27  H    5.779539   7.393016   8.120392   7.613102   8.497345
    28  C    3.707165   6.166310   6.687449   6.724906   7.684044
    29  H    4.119446   7.047602   7.483810   7.653540   8.587621
    30  C    2.398696   5.047580   5.467069   5.796454   6.796771
    31  C    1.344896   5.231960   5.358420   6.222270   7.185203
    32  C    2.388905   6.484944   6.521031   7.473828   8.389514
    33  H    3.368693   7.243602   7.382311   8.122883   9.037570
    34  C    2.770988   6.977191   6.798794   8.084760   8.943892
    35  H    3.855317   8.015705   7.815102   9.103756   9.937640
    36  C    2.388704   6.363002   6.004745   7.583682   8.404416
    37  H    3.358335   7.027266   6.530960   8.283192   9.042118
    38  C    1.332630   5.089110   4.744149   6.354090   7.207831
    39  H    2.045622   4.808856   4.279652   6.144075   6.939199
    40  C    6.996522   3.610695   4.632868   2.498476   2.745543
    41  H    7.392050   4.238878   5.274761   3.274071   3.604655
    42  H    7.707269   3.868316   4.771391   2.559595   2.363819
    43  H    7.147030   4.185002   5.203439   3.133769   3.350608
    44  C    7.473951   6.399909   7.312179   6.239009   7.019280
    45  H    7.397531   6.719115   7.663412   6.563655   7.373988
    46  H    8.265590   7.312917   8.179585   7.184337   7.942993
    47  H    7.887151   6.185683   7.149361   5.806647   6.465884
                   16         17         18         19         20
    16  C    0.000000
    17  C    4.195951   0.000000
    18  H    4.982262   1.076723   0.000000
    19  C    4.564396   1.365022   2.216600   0.000000
    20  H    5.581146   2.236246   2.782174   1.077325   0.000000
    21  C    2.472639   2.164677   3.181644   2.201652   3.223198
    22  C    1.528297   3.617371   4.562811   3.688496   4.663243
    23  C    2.529510   4.210220   5.019717   4.434633   5.396951
    24  C    3.704796   5.201774   6.046157   5.170540   5.993929
    25  H    4.056593   5.521969   6.460679   5.224954   5.936410
    26  C    4.793635   6.098369   6.809015   6.196606   6.996269
    27  H    5.744000   6.979597   7.707982   6.945967   7.656901
    28  C    4.964485   6.161808   6.699687   6.546896   7.417152
    29  H    5.991441   7.086006   7.544399   7.504970   8.342622
    30  C    4.122461   5.301339   5.748919   5.922037   6.880652
    31  C    4.898747   5.871649   6.082685   6.740946   7.711034
    32  C    6.243129   7.124151   7.260246   7.984569   8.910871
    33  H    6.766924   7.669235   7.877501   8.398069   9.283109
    34  C    7.115145   7.876516   7.857409   8.876344   9.802242
    35  H    8.155068   8.882320   8.838532   9.862759  10.763243
    36  C    6.856195   7.535265   7.406219   8.668417   9.612911
    37  H    7.738635   8.325522   8.099850   9.517703  10.445157
    38  C    5.636516   6.341873   6.242911   7.507243   8.480703
    39  H    5.687498   6.265421   6.065582   7.514134   8.476896
    40  C    2.575188   6.076354   6.975088   5.998901   6.803338
    41  H    2.861001   5.640780   6.596819   5.351616   6.051575
    42  H    3.388326   6.815349   7.654793   6.772859   7.539928
    43  H    3.025508   6.724321   7.660592   6.605447   7.416360
    44  C    4.442122   3.616499   4.637056   2.511113   2.767097
    45  H    4.623236   4.208185   5.228025   3.223941   3.525666
    46  H    5.442815   3.877219   4.778430   2.564113   2.367253
    47  H    4.277607   4.218788   5.252715   3.215710   3.498983
                   21         22         23         24         25
    21  C    0.000000
    22  C    1.518228   0.000000
    23  C    2.482282   1.550010   0.000000
    24  C    3.473316   2.567523   1.392034   0.000000
    25  H    3.671757   2.794447   2.162758   1.081614   0.000000
    26  C    4.638424   3.827890   2.385541   1.393511   2.156974
    27  H    5.515659   4.714155   3.375797   2.152034   2.489673
    28  C    4.989983   4.279333   2.732054   2.404860   3.390176
    29  H    6.040754   5.359432   3.813114   3.385553   4.286475
    30  C    4.300896   3.706402   2.318064   2.753039   3.834357
    31  C    5.260224   4.818300   3.634879   4.234479   5.314937
    32  C    6.593781   6.131174   4.834946   5.175109   6.243945
    33  H    7.014599   6.480676   5.049291   5.094135   6.112117
    34  C    7.574528   7.195919   6.026002   6.501051   7.577936
    35  H    8.597633   8.199689   6.964487   7.313470   8.375586
    36  C    7.423710   7.157530   6.223957   6.961736   8.038405
    37  H    8.351265   8.133354   7.267187   8.038274   9.113139
    38  C    6.234393   6.031519   5.294074   6.232909   7.278797
    39  H    6.346158   6.263261   5.774834   6.861098   7.863429
    40  C    4.217745   3.245179   4.428331   5.076104   4.921907
    41  H    3.819834   3.109846   4.464785   5.043580   4.736231
    42  H    5.116218   4.258346   5.458029   6.146404   6.000513
    43  H    4.703560   3.484903   4.378288   4.771725   4.545000
    44  C    2.560770   3.238842   4.133891   4.366519   3.908105
    45  H    2.904675   3.229318   3.783182   3.684221   3.081959
    46  H    3.384447   4.271526   5.100246   5.285697   4.813154
    47  H    2.926463   3.314550   4.467506   4.748315   4.205694
                   26         27         28         29         30
    26  C    0.000000
    27  H    1.084091   0.000000
    28  C    1.386692   2.146726   0.000000
    29  H    2.142344   2.471252   1.081362   0.000000
    30  C    2.397749   3.386181   1.398923   2.166926   0.000000
    31  C    3.791095   4.684620   2.545013   2.803640   1.486343
    32  C    4.402581   5.081697   3.019685   2.741512   2.529684
    33  H    4.079184   4.556991   2.728686   2.090053   2.778681
    34  C    5.787027   6.467207   4.407229   4.091165   3.786569
    35  H    6.460173   7.016347   5.077489   4.558366   4.674132
    36  C    6.494741   7.313101   5.175541   5.101165   4.226517
    37  H    7.574524   8.379833   6.247967   6.125180   5.308012
    38  C    6.029799   6.972906   4.847967   5.068486   3.639617
    39  H    6.831857   7.824465   5.741568   6.063755   4.443573
    40  C    6.294199   6.993933   6.834583   7.837428   6.320068
    41  H    6.367280   7.026794   7.036745   8.078999   6.576515
    42  H    7.335962   8.037013   7.820488   8.804368   7.245330
    43  H    5.901723   6.490357   6.534061   7.482199   6.209542
    44  C    5.610277   6.122365   6.446491   7.451351   6.221664
    45  H    4.860989   5.242942   5.841281   6.800764   5.838028
    46  H    6.446316   6.895963   7.272532   8.238136   7.068117
    47  H    6.085394   6.601976   6.960277   7.997685   6.700561
                   31         32         33         34         35
    31  C    0.000000
    32  C    1.394064   0.000000
    33  H    2.162059   1.081967   0.000000
    34  C    2.399841   1.390627   2.144893   0.000000
    35  H    3.386839   2.150003   2.472486   1.084349   0.000000
    36  C    2.742599   2.395922   3.378153   1.388674   2.155472
    37  H    3.825258   3.390153   4.290860   2.161130   2.508540
    38  C    2.313055   2.728172   3.810024   2.389157   3.382587
    39  H    3.266143   3.811099   4.892510   3.391537   4.309581
    40  C    7.236458   8.495548   8.893470   9.411856  10.405066
    41  H    7.598486   8.894984   9.260751   9.873309  10.881483
    42  H    8.055093   9.306810   9.757447  10.138167  11.133035
    43  H    7.209475   8.378411   8.666117   9.362324  10.302135
    44  C    7.427072   8.653129   8.854297   9.778178  10.736709
    45  H    7.157271   8.296874   8.373453   9.507715  10.414235
    46  H    8.233501   9.431658   9.622504  10.535696  11.480389
    47  H    7.907560   9.177506   9.411577  10.290061  11.273578
                   36         37         38         39         40
    36  C    0.000000
    37  H    1.083360   0.000000
    38  C    1.392013   2.150632   0.000000
    39  H    2.174253   2.515342   1.084687   0.000000
    40  C    9.207270  10.063374   8.037199   8.051572   0.000000
    41  H    9.695314  10.582652   8.494222   8.513829   1.085261
    42  H    9.839787  10.632878   8.649996   8.565536   1.087942
    43  H    9.297233  10.189585   8.229965   8.368377   1.092091
    44  C    9.802906  10.771792   8.695166   8.876088   4.968287
    45  H    9.683636  10.697573   8.675128   8.985341   5.174773
    46  H   10.550411  11.499258   9.450480   9.603097   5.939245
    47  H   10.261134  11.220087   9.101989   9.227422   4.259597
                   41         42         43         44         45
    41  H    0.000000
    42  H    1.771256   0.000000
    43  H    1.778126   1.764715   0.000000
    44  C    4.105152   5.833326   5.322180   0.000000
    45  H    4.401680   6.133373   5.310992   1.087593   0.000000
    46  H    5.015922   6.738809   6.337684   1.088020   1.773367
    47  H    3.289132   5.035814   4.658237   1.087316   1.769231
                   46         47
    46  H    0.000000
    47  H    1.775348   0.000000
 Stoichiometry    C19H18Cl2MnN6O(6)
 Framework group  C1[X(C19H18Cl2MnN6O)]
 Deg. of freedom   135
 Full point group                 C1      NOp   1
 Largest Abelian subgroup         C1      NOp   1
 Largest concise Abelian subgroup C1      NOp   1
                         Standard orientation:                         
 ---------------------------------------------------------------------
 Center     Atomic      Atomic             Coordinates (Angstroms)
 Number     Number       Type             X           Y           Z
 ---------------------------------------------------------------------
      1         25           0        0.782471   -1.006526    0.558374
      2         17           0        1.499001   -3.309834    0.355892
      3         17           0        1.755072   -0.053469    2.603021
      4          8           0       -3.268695    1.235136   -0.805500
      5          1           0       -3.154459    1.664738   -1.661832
      6          7           0       -0.665374   -1.334595   -1.193425
      7          7           0       -2.577539   -1.140452   -2.283809
      8          7           0       -1.241343   -0.617907    1.543769
      9          7           0       -3.132234    0.470092    1.906031
     10          7           0        0.342577    1.134665   -0.404705
     11          7           0        2.678486   -0.111303   -0.435180
     12          6           0       -0.757287   -2.374070   -2.081721
     13          1           0        0.012880   -3.126498   -2.123637
     14          6           0       -1.931521   -2.265808   -2.769796
     15          1           0       -2.375494   -2.868084   -3.545043
     16          6           0       -1.756060   -0.599895   -1.329613
     17          6           0       -1.590753   -0.792369    2.858660
     18          1           0       -0.956249   -1.343831    3.531436
     19          6           0       -2.762363   -0.134105    3.098039
     20          1           0       -3.367246   -0.031134    3.983558
     21          6           0       -2.176347    0.136439    0.993125
     22          6           0       -2.050944    0.610131   -0.443853
     23          6           0       -0.885693    1.629976   -0.511960
     24          6           0       -1.121025    2.991705   -0.679501
     25          1           0       -2.125783    3.391301   -0.705436
     26          6           0       -0.016419    3.834129   -0.789227
     27          1           0       -0.157645    4.901614   -0.914870
     28          6           0        1.262744    3.299631   -0.758101
     29          1           0        2.121051    3.945861   -0.880746
     30          6           0        1.413262    1.922550   -0.563224
     31          6           0        2.726150    1.225793   -0.571737
     32          6           0        3.936361    1.896042   -0.743697
     33          1           0        3.970396    2.972750   -0.844671
     34          6           0        5.115980    1.160536   -0.780762
     35          1           0        6.067227    1.664318   -0.911702
     36          6           0        5.055384   -0.220242   -0.645871
     37          1           0        5.950820   -0.829645   -0.668037
     38          6           0        3.809749   -0.815005   -0.466006
     39          1           0        3.692952   -1.884330   -0.326552
     40          6           0       -3.891001   -0.715712   -2.764956
     41          1           0       -4.550304   -0.487488   -1.933678
     42          1           0       -4.315719   -1.532861   -3.344179
     43          1           0       -3.811221    0.156631   -3.417119
     44          6           0       -4.326586    1.299703    1.755248
     45          1           0       -4.059191    2.303820    1.434141
     46          1           0       -4.817570    1.352985    2.724724
     47          1           0       -5.009685    0.867999    1.027744
 ---------------------------------------------------------------------
 Rotational constants (GHZ):           0.2024311           0.1268194           0.1188095
 Standard basis: 6-311G(d) (5D, 7F)
 There are   654 symmetry adapted cartesian basis functions of A   symmetry.
 There are   620 symmetry adapted basis functions of A   symmetry.
   620 basis functions,  1101 primitive gaussians,   654 cartesian basis functions
   123 alpha electrons      118 beta electrons
       nuclear repulsion energy      3846.9975983048 Hartrees.
 NAtoms=   47 NActive=   47 NUniq=   47 SFac= 1.00D+00 NAtFMM=   60 NAOKFM=F Big=F
 Integral buffers will be    131072 words long.
 Raffenetti 2 integral format.
 Two-electron integral symmetry is turned on.
 Nuclear repulsion after empirical dispersion term =     3846.8633355372 Hartrees.
 Force inversion solution in PCM.
 ------------------------------------------------------------------------------
 Polarizable Continuum Model (PCM)
 =================================
 Model                : PCM.
 Atomic radii         : UFF (Universal Force Field).
 Polarization charges : Total charges.
 Charge compensation  : None.
 Solution method      : Matrix inversion.
 Cavity type          : SAS (Solvent Accessible Surface) (Alpha=1.000).
 Cavity algorithm     : GePol (No added spheres)
                        Default sphere list used, NSphG=   47.
                        Lebedev-Laikov grids with approx.  5.0 points / Ang**2.
                        Smoothing algorithm: York/Karplus (Gamma=1.0000).
                        Polarization charges: spherical gaussians, with
                                              point-specific exponents (IZeta= 3).
                        Self-potential: point-specific (ISelfS= 7).
                        Self-field    : sphere-specific E.n sum rule (ISelfD= 2).
 1st derivatives      : Analytical E(r).r(x)/FMM algorithm (CHGder, D1EAlg=3).
                        Cavity 1st derivative terms included.
 2nd derivatives      : Analytical E(r).r(xy)/FMM algorithm (CHGder, D2EAlg=3).
                        Cavity 2nd derivative terms included.
 Solvent              : Acetonitrile, Eps=  35.688000 Eps(inf)=   1.806874
                        RSolv=   2.155000 Ang.
 ------------------------------------------------------------------------------
 One-electron integrals computed using PRISM.
 NBasis=   620 RedAO= T EigKep=  2.27D-04  NBF=   620
 NBsUse=   620 1.00D-06 EigRej= -1.00D+00 NBFU=   620
 Initial guess from the checkpoint file:  "1.chk"
 B after Tr=     0.000000    0.000000    0.000000
         Rot=    1.000000    0.000000   -0.000000    0.000000 Ang=   0.00 deg.
 Initial guess <Sx>= 0.0000 <Sy>= 0.0000 <Sz>= 2.5000 <S**2>= 8.7545 S= 2.5008
 Requested convergence on RMS density matrix=1.00D-08 within  32 cycles.
 Requested convergence on MAX density matrix=1.00D-06.
 Requested convergence on             energy=1.00D-06.
 No special actions if energy rises.
 Inv3:  Mode=1 IEnd=   124034700.
 Iteration    1 A*A^-1 deviation from unit magnitude is 3.66D-15 for   2525.
 Iteration    1 A*A^-1 deviation from orthogonality  is 2.58D-15 for   3921   2518.
 Iteration    1 A^-1*A deviation from unit magnitude is 3.33D-15 for   2169.
 Iteration    1 A^-1*A deviation from orthogonality  is 1.74D-14 for   2406   2331.
 Error on total polarization charges = -0.00031
 SCF Done:  E(UB3LYP) =  -3210.59592600     A.U. after    1 cycles
            NFock=  1  Conv=0.43D-08     -V/T= 2.0023
 <Sx>= 0.0000 <Sy>= 0.0000 <Sz>= 2.5000 <S**2>= 8.7545 S= 2.5008
 <L.S>=  0.00000000000    
 Annihilation of the first spin contaminant:
 S**2 before annihilation     8.7545,   after     8.7500
 QCSCF skips out because SCF is already converged.
 DoSCS=F DFT=T ScalE2(SS,OS)=  1.000000  1.000000
 Range of M.O.s used for correlation:     1   620
 NBasis=   620 NAE=   123 NBE=   118 NFC=     0 NFV=     0
 NROrb=    620 NOA=   123 NOB=   118 NVA=   497 NVB=   502

 **** Warning!!: The largest alpha MO coefficient is  0.10933601D+02


 **** Warning!!: The smallest alpha delta epsilon is  0.95864993D-01


 **** Warning!!: The largest beta MO coefficient is  0.12595141D+02

 Symmetrizing basis deriv contribution to polar:
 IMax=3 JMax=2 DiffMx= 0.00D+00
 G2DrvN: will do    48 centers at a time, making    1 passes.
 Calling FoFCou, ICntrl=  3107 FMM=F I1Cent=   0 AccDes= 0.00D+00.
 NEqPCM:  Using equilibrium solvation (IEInf=0, Eps=  35.6880, EpsInf=   1.8069)
 G2PCM: DoFxE=T DoFxN=T DoGrad=T DoDP/DQ/DG/TGxP=FFFF NFrqRd=   0 IEInf=0 SqF1=F DoCFld=F IF1Alg=4.
 End of G2Drv F.D. properties file   721 does not exist.
 End of G2Drv F.D. properties file   722 does not exist.
 End of G2Drv F.D. properties file   788 does not exist.
          IDoAtm=11111111111111111111111111111111111111111111111
 NEqPCM:  Using equilibrium solvation (IEInf=0, Eps=  35.6880, EpsInf=   1.8069)
          Differentiating once with respect to electric field.
                with respect to dipole field.
          Differentiating once with respect to nuclear coordinates.
 CalDSu exits because no D1Ps are significant.
          There are   144 degrees of freedom in the 1st order CPHF.  IDoFFX=6 NUNeed=     3.
    141 vectors produced by pass  0 Test12= 1.20D-13 1.00D-09 XBig12= 8.07D+02 1.09D+01.
 AX will form   141 AO Fock derivatives at one time.
    141 vectors produced by pass  1 Test12= 1.20D-13 1.00D-09 XBig12= 1.44D+02 1.27D+00.
    141 vectors produced by pass  2 Test12= 1.20D-13 1.00D-09 XBig12= 2.44D+00 3.46D-01.
    141 vectors produced by pass  3 Test12= 1.20D-13 1.00D-09 XBig12= 2.59D-02 1.50D-02.
    141 vectors produced by pass  4 Test12= 1.20D-13 1.00D-09 XBig12= 1.39D-04 1.28D-03.
    141 vectors produced by pass  5 Test12= 1.20D-13 1.00D-09 XBig12= 6.58D-07 6.15D-05.
    117 vectors produced by pass  6 Test12= 1.20D-13 1.00D-09 XBig12= 3.59D-09 3.72D-06.
     23 vectors produced by pass  7 Test12= 1.20D-13 1.00D-09 XBig12= 1.99D-11 3.13D-07.
      3 vectors produced by pass  8 Test12= 1.20D-13 1.00D-09 XBig12= 9.92D-14 1.90D-08.
      1 vectors produced by pass  9 Test12= 1.20D-13 1.00D-09 XBig12= 5.50D-16 1.32D-09.
 InvSVY:  IOpt=1 It=  1 EMax= 3.55D-14
 Solved reduced A of dimension   990 with   144 vectors.
 Isotropic polarizability for W=    0.000000      314.80 Bohr**3.
 End of Minotr F.D. properties file   721 does not exist.
 End of Minotr F.D. properties file   722 does not exist.
 End of Minotr F.D. properties file   788 does not exist.

 **********************************************************************

            Population analysis using the SCF Density.

 **********************************************************************

 Orbital symmetries:
 Alpha Orbitals:
       Occupied  (A) (A) (A) (A) (A) (A) (A) (A) (A) (A) (A) (A)
                 (A) (A) (A) (A) (A) (A) (A) (A) (A) (A) (A) (A)
                 (A) (A) (A) (A) (A) (A) (A) (A) (A) (A) (A) (A)
                 (A) (A) (A) (A) (A) (A) (A) (A) (A) (A) (A) (A)
                 (A) (A) (A) (A) (A) (A) (A) (A) (A) (A) (A) (A)
                 (A) (A) (A) (A) (A) (A) (A) (A) (A) (A) (A) (A)
                 (A) (A) (A) (A) (A) (A) (A) (A) (A) (A) (A) (A)
                 (A) (A) (A) (A) (A) (A) (A) (A) (A) (A) (A) (A)
                 (A) (A) (A) (A) (A) (A) (A) (A) (A) (A) (A) (A)
                 (A) (A) (A) (A) (A) (A) (A) (A) (A) (A) (A) (A)
                 (A) (A) (A)
       Virtual   (A) (A) (A) (A) (A) (A) (A) (A) (A) (A) (A) (A)
                 (A) (A) (A) (A) (A) (A) (A) (A) (A) (A) (A) (A)
                 (A) (A) (A) (A) (A) (A) (A) (A) (A) (A) (A) (A)
                 (A) (A) (A) (A) (A) (A) (A) (A) (A) (A) (A) (A)
                 (A) (A) (A) (A) (A) (A) (A) (A) (A) (A) (A) (A)
                 (A) (A) (A) (A) (A) (A) (A) (A) (A) (A) (A) (A)
                 (A) (A) (A) (A) (A) (A) (A) (A) (A) (A) (A) (A)
                 (A) (A) (A) (A) (A) (A) (A) (A) (A) (A) (A) (A)
                 (A) (A) (A) (A) (A) (A) (A) (A) (A) (A) (A) (A)
                 (A) (A) (A) (A) (A) (A) (A) (A) (A) (A) (A) (A)
                 (A) (A) (A) (A) (A) (A) (A) (A) (A) (A) (A) (A)
                 (A) (A) (A) (A) (A) (A) (A) (A) (A) (A) (A) (A)
                 (A) (A) (A) (A) (A) (A) (A) (A) (A) (A) (A) (A)
                 (A) (A) (A) (A) (A) (A) (A) (A) (A) (A) (A) (A)
                 (A) (A) (A) (A) (A) (A) (A) (A) (A) (A) (A) (A)
                 (A) (A) (A) (A) (A) (A) (A) (A) (A) (A) (A) (A)
                 (A) (A) (A) (A) (A) (A) (A) (A) (A) (A) (A) (A)
                 (A) (A) (A) (A) (A) (A) (A) (A) (A) (A) (A) (A)
                 (A) (A) (A) (A) (A) (A) (A) (A) (A) (A) (A) (A)
                 (A) (A) (A) (A) (A) (A) (A) (A) (A) (A) (A) (A)
                 (A) (A) (A) (A) (A) (A) (A) (A) (A) (A) (A) (A)
                 (A) (A) (A) (A) (A) (A) (A) (A) (A) (A) (A) (A)
                 (A) (A) (A) (A) (A) (A) (A) (A) (A) (A) (A) (A)
                 (A) (A) (A) (A) (A) (A) (A) (A) (A) (A) (A) (A)
                 (A) (A) (A) (A) (A) (A) (A) (A) (A) (A) (A) (A)
                 (A) (A) (A) (A) (A) (A) (A) (A) (A) (A) (A) (A)
                 (A) (A) (A) (A) (A) (A) (A) (A) (A) (A) (A) (A)
                 (A) (A) (A) (A) (A) (A) (A) (A) (A) (A) (A) (A)
                 (A) (A) (A) (A) (A) (A) (A) (A) (A) (A) (A) (A)
                 (A) (A) (A) (A) (A) (A) (A) (A) (A) (A) (A) (A)
                 (A) (A) (A) (A) (A) (A) (A) (A) (A) (A) (A) (A)
                 (A) (A) (A) (A) (A) (A) (A) (A) (A) (A) (A) (A)
                 (A) (A) (A) (A) (A) (A) (A) (A) (A) (A) (A) (A)
                 (A) (A) (A) (A) (A) (A) (A) (A) (A) (A) (A) (A)
                 (A) (A) (A) (A) (A) (A) (A) (A) (A) (A) (A) (A)
                 (A) (A) (A) (A) (A) (A) (A) (A) (A) (A) (A) (A)
                 (A) (A) (A) (A) (A) (A) (A) (A) (A) (A) (A) (A)
                 (A) (A) (A) (A) (A) (A) (A) (A) (A) (A) (A) (A)
                 (A) (A) (A) (A) (A) (A) (A) (A) (A) (A) (A) (A)
                 (A) (A) (A) (A) (A) (A) (A) (A) (A) (A) (A) (A)
                 (A) (A) (A) (A) (A) (A) (A) (A) (A) (A) (A) (A)
                 (A) (A) (A) (A) (A)
 Beta  Orbitals:
       Occupied  (A) (A) (A) (A) (A) (A) (A) (A) (A) (A) (A) (A)
                 (A) (A) (A) (A) (A) (A) (A) (A) (A) (A) (A) (A)
                 (A) (A) (A) (A) (A) (A) (A) (A) (A) (A) (A) (A)
                 (A) (A) (A) (A) (A) (A) (A) (A) (A) (A) (A) (A)
                 (A) (A) (A) (A) (A) (A) (A) (A) (A) (A) (A) (A)
                 (A) (A) (A) (A) (A) (A) (A) (A) (A) (A) (A) (A)
                 (A) (A) (A) (A) (A) (A) (A) (A) (A) (A) (A) (A)
                 (A) (A) (A) (A) (A) (A) (A) (A) (A) (A) (A) (A)
                 (A) (A) (A) (A) (A) (A) (A) (A) (A) (A) (A) (A)
                 (A) (A) (A) (A) (A) (A) (A) (A) (A) (A)
       Virtual   (A) (A) (A) (A) (A) (A) (A) (A) (A) (A) (A) (A)
                 (A) (A) (A) (A) (A) (A) (A) (A) (A) (A) (A) (A)
                 (A) (A) (A) (A) (A) (A) (A) (A) (A) (A) (A) (A)
                 (A) (A) (A) (A) (A) (A) (A) (A) (A) (A) (A) (A)
                 (A) (A) (A) (A) (A) (A) (A) (A) (A) (A) (A) (A)
                 (A) (A) (A) (A) (A) (A) (A) (A) (A) (A) (A) (A)
                 (A) (A) (A) (A) (A) (A) (A) (A) (A) (A) (A) (A)
                 (A) (A) (A) (A) (A) (A) (A) (A) (A) (A) (A) (A)
                 (A) (A) (A) (A) (A) (A) (A) (A) (A) (A) (A) (A)
                 (A) (A) (A) (A) (A) (A) (A) (A) (A) (A) (A) (A)
                 (A) (A) (A) (A) (A) (A) (A) (A) (A) (A) (A) (A)
                 (A) (A) (A) (A) (A) (A) (A) (A) (A) (A) (A) (A)
                 (A) (A) (A) (A) (A) (A) (A) (A) (A) (A) (A) (A)
                 (A) (A) (A) (A) (A) (A) (A) (A) (A) (A) (A) (A)
                 (A) (A) (A) (A) (A) (A) (A) (A) (A) (A) (A) (A)
                 (A) (A) (A) (A) (A) (A) (A) (A) (A) (A) (A) (A)
                 (A) (A) (A) (A) (A) (A) (A) (A) (A) (A) (A) (A)
                 (A) (A) (A) (A) (A) (A) (A) (A) (A) (A) (A) (A)
                 (A) (A) (A) (A) (A) (A) (A) (A) (A) (A) (A) (A)
                 (A) (A) (A) (A) (A) (A) (A) (A) (A) (A) (A) (A)
                 (A) (A) (A) (A) (A) (A) (A) (A) (A) (A) (A) (A)
                 (A) (A) (A) (A) (A) (A) (A) (A) (A) (A) (A) (A)
                 (A) (A) (A) (A) (A) (A) (A) (A) (A) (A) (A) (A)
                 (A) (A) (A) (A) (A) (A) (A) (A) (A) (A) (A) (A)
                 (A) (A) (A) (A) (A) (A) (A) (A) (A) (A) (A) (A)
                 (A) (A) (A) (A) (A) (A) (A) (A) (A) (A) (A) (A)
                 (A) (A) (A) (A) (A) (A) (A) (A) (A) (A) (A) (A)
                 (A) (A) (A) (A) (A) (A) (A) (A) (A) (A) (A) (A)
                 (A) (A) (A) (A) (A) (A) (A) (A) (A) (A) (A) (A)
                 (A) (A) (A) (A) (A) (A) (A) (A) (A) (A) (A) (A)
                 (A) (A) (A) (A) (A) (A) (A) (A) (A) (A) (A) (A)
                 (A) (A) (A) (A) (A) (A) (A) (A) (A) (A) (A) (A)
                 (A) (A) (A) (A) (A) (A) (A) (A) (A) (A) (A) (A)
                 (A) (A) (A) (A) (A) (A) (A) (A) (A) (A) (A) (A)
                 (A) (A) (A) (A) (A) (A) (A) (A) (A) (A) (A) (A)
                 (A) (A) (A) (A) (A) (A) (A) (A) (A) (A) (A) (A)
                 (A) (A) (A) (A) (A) (A) (A) (A) (A) (A) (A) (A)
                 (A) (A) (A) (A) (A) (A) (A) (A) (A) (A) (A) (A)
                 (A) (A) (A) (A) (A) (A) (A) (A) (A) (A) (A) (A)
                 (A) (A) (A) (A) (A) (A) (A) (A) (A) (A) (A) (A)
                 (A) (A) (A) (A) (A) (A) (A) (A) (A) (A) (A) (A)
                 (A) (A) (A) (A) (A) (A) (A) (A) (A) (A)
 The electronic state is 6-A.
 Alpha  occ. eigenvalues -- -235.38888-101.43187-101.41992 -27.24856 -23.33156
 Alpha  occ. eigenvalues --  -23.33076 -23.33028 -19.17931 -14.40095 -14.39714
 Alpha  occ. eigenvalues --  -14.34760 -14.33711 -14.32281 -14.32228 -10.30488
 Alpha  occ. eigenvalues --  -10.25830 -10.25771 -10.25603 -10.25206 -10.23996
 Alpha  occ. eigenvalues --  -10.23772 -10.22901 -10.22263 -10.21901 -10.21530
 Alpha  occ. eigenvalues --  -10.21376 -10.21300 -10.21125 -10.20829 -10.20311
 Alpha  occ. eigenvalues --  -10.19782 -10.19742 -10.19665  -9.34629  -9.33445
 Alpha  occ. eigenvalues --   -7.10595  -7.10403  -7.10371  -7.09419  -7.09213
 Alpha  occ. eigenvalues --   -7.09181  -3.20454  -2.07467  -2.07391  -2.07274
 Alpha  occ. eigenvalues --   -1.09984  -1.04572  -1.04435  -0.99755  -0.96727
 Alpha  occ. eigenvalues --   -0.91884  -0.91196  -0.84537  -0.84017  -0.82601
 Alpha  occ. eigenvalues --   -0.80890  -0.77335  -0.77086  -0.75343  -0.74317
 Alpha  occ. eigenvalues --   -0.71418  -0.70051  -0.68841  -0.68769  -0.67094
 Alpha  occ. eigenvalues --   -0.64411  -0.63886  -0.62841  -0.62493  -0.60452
 Alpha  occ. eigenvalues --   -0.58415  -0.57802  -0.56207  -0.55297  -0.54338
 Alpha  occ. eigenvalues --   -0.53063  -0.52496  -0.50056  -0.49927  -0.49649
 Alpha  occ. eigenvalues --   -0.49336  -0.47746  -0.47394  -0.46405  -0.46157
 Alpha  occ. eigenvalues --   -0.45825  -0.45654  -0.45052  -0.44943  -0.44572
 Alpha  occ. eigenvalues --   -0.43265  -0.42964  -0.42709  -0.42485  -0.42096
 Alpha  occ. eigenvalues --   -0.41432  -0.41219  -0.39518  -0.38627  -0.36656
 Alpha  occ. eigenvalues --   -0.35040  -0.34786  -0.33577  -0.32968  -0.32557
 Alpha  occ. eigenvalues --   -0.31651  -0.30993  -0.30835  -0.29945  -0.29022
 Alpha  occ. eigenvalues --   -0.28094  -0.26983  -0.26551  -0.26429  -0.26216
 Alpha  occ. eigenvalues --   -0.25502  -0.24299  -0.22353  -0.22193  -0.21497
 Alpha  occ. eigenvalues --   -0.21241  -0.19948  -0.18202
 Alpha virt. eigenvalues --   -0.08616  -0.06419  -0.04068  -0.02250  -0.00707
 Alpha virt. eigenvalues --   -0.00495   0.01661   0.02815   0.03501   0.03900
 Alpha virt. eigenvalues --    0.04343   0.04464   0.04616   0.05670   0.06105
 Alpha virt. eigenvalues --    0.06853   0.07227   0.08871   0.09099   0.09240
 Alpha virt. eigenvalues --    0.09799   0.10020   0.11407   0.11618   0.11959
 Alpha virt. eigenvalues --    0.12291   0.13260   0.14187   0.14669   0.15029
 Alpha virt. eigenvalues --    0.15567   0.15910   0.16960   0.18966   0.19174
 Alpha virt. eigenvalues --    0.20078   0.20834   0.21896   0.22662   0.22979
 Alpha virt. eigenvalues --    0.23344   0.23999   0.24762   0.25285   0.25457
 Alpha virt. eigenvalues --    0.26051   0.26581   0.26759   0.27130   0.28000
 Alpha virt. eigenvalues --    0.28049   0.29971   0.30313   0.31004   0.31393
 Alpha virt. eigenvalues --    0.31616   0.31926   0.32687   0.33063   0.33907
 Alpha virt. eigenvalues --    0.34115   0.34489   0.34979   0.35237   0.35601
 Alpha virt. eigenvalues --    0.36150   0.36480   0.36956   0.37317   0.37628
 Alpha virt. eigenvalues --    0.38018   0.38765   0.39342   0.39704   0.39942
 Alpha virt. eigenvalues --    0.40356   0.40716   0.40860   0.41076   0.41777
 Alpha virt. eigenvalues --    0.42011   0.42730   0.43341   0.43968   0.44406
 Alpha virt. eigenvalues --    0.45012   0.45552   0.46815   0.47658   0.47944
 Alpha virt. eigenvalues --    0.48245   0.48481   0.48960   0.49870   0.50318
 Alpha virt. eigenvalues --    0.50548   0.50720   0.51387   0.52294   0.52730
 Alpha virt. eigenvalues --    0.53061   0.53285   0.53773   0.54165   0.54719
 Alpha virt. eigenvalues --    0.54906   0.55876   0.56374   0.56473   0.56938
 Alpha virt. eigenvalues --    0.57102   0.57965   0.58417   0.59066   0.59364
 Alpha virt. eigenvalues --    0.60103   0.60504   0.60829   0.61109   0.62190
 Alpha virt. eigenvalues --    0.62647   0.62961   0.63094   0.63712   0.64350
 Alpha virt. eigenvalues --    0.64524   0.65071   0.65836   0.66169   0.66511
 Alpha virt. eigenvalues --    0.67245   0.67893   0.68385   0.70024   0.71268
 Alpha virt. eigenvalues --    0.71970   0.72830   0.73444   0.74118   0.75304
 Alpha virt. eigenvalues --    0.76032   0.76452   0.76767   0.76985   0.77891
 Alpha virt. eigenvalues --    0.78286   0.78895   0.80044   0.80656   0.81220
 Alpha virt. eigenvalues --    0.82441   0.82725   0.83266   0.83943   0.84524
 Alpha virt. eigenvalues --    0.85191   0.86339   0.87380   0.88137   0.88963
 Alpha virt. eigenvalues --    0.89362   0.90048   0.91372   0.92902   0.93617
 Alpha virt. eigenvalues --    0.94301   0.95308   0.95747   0.96947   0.97340
 Alpha virt. eigenvalues --    0.97521   0.98081   0.98949   0.99136   0.99811
 Alpha virt. eigenvalues --    0.99940   1.00077   1.01534   1.01829   1.02258
 Alpha virt. eigenvalues --    1.02882   1.03602   1.04245   1.05215   1.06230
 Alpha virt. eigenvalues --    1.07566   1.08749   1.10309   1.10734   1.10858
 Alpha virt. eigenvalues --    1.11724   1.11974   1.13571   1.14329   1.15725
 Alpha virt. eigenvalues --    1.16201   1.16678   1.17018   1.18292   1.19132
 Alpha virt. eigenvalues --    1.19729   1.20662   1.21815   1.22474   1.23811
 Alpha virt. eigenvalues --    1.26020   1.26241   1.28180   1.28895   1.29416
 Alpha virt. eigenvalues --    1.31375   1.31534   1.34490   1.34683   1.35079
 Alpha virt. eigenvalues --    1.35456   1.36127   1.37664   1.38747   1.39093
 Alpha virt. eigenvalues --    1.39973   1.41032   1.42148   1.43298   1.43766
 Alpha virt. eigenvalues --    1.44303   1.46079   1.47440   1.48148   1.49880
 Alpha virt. eigenvalues --    1.49920   1.50683   1.51256   1.52283   1.53726
 Alpha virt. eigenvalues --    1.54622   1.54977   1.55872   1.56973   1.58255
 Alpha virt. eigenvalues --    1.59236   1.59561   1.60955   1.62124   1.62810
 Alpha virt. eigenvalues --    1.63857   1.64692   1.65275   1.65645   1.66638
 Alpha virt. eigenvalues --    1.67025   1.67778   1.68778   1.70375   1.70993
 Alpha virt. eigenvalues --    1.71705   1.73273   1.73985   1.75133   1.76103
 Alpha virt. eigenvalues --    1.76886   1.78036   1.78602   1.78960   1.81704
 Alpha virt. eigenvalues --    1.82048   1.83609   1.83656   1.84512   1.84900
 Alpha virt. eigenvalues --    1.85423   1.86674   1.87169   1.88512   1.88693
 Alpha virt. eigenvalues --    1.89129   1.90487   1.92337   1.92646   1.94117
 Alpha virt. eigenvalues --    1.94918   1.95689   1.96448   2.00194   2.02994
 Alpha virt. eigenvalues --    2.04444   2.05018   2.07213   2.07538   2.11668
 Alpha virt. eigenvalues --    2.13782   2.14722   2.15848   2.15901   2.17371
 Alpha virt. eigenvalues --    2.18645   2.20231   2.21562   2.22547   2.22719
 Alpha virt. eigenvalues --    2.23009   2.23846   2.24295   2.24811   2.25629
 Alpha virt. eigenvalues --    2.26152   2.26363   2.27028   2.28283   2.29554
 Alpha virt. eigenvalues --    2.31113   2.31536   2.32184   2.33352   2.34503
 Alpha virt. eigenvalues --    2.35039   2.35558   2.36135   2.38004   2.38089
 Alpha virt. eigenvalues --    2.39222   2.40185   2.40658   2.41404   2.42596
 Alpha virt. eigenvalues --    2.43629   2.44362   2.48153   2.49809   2.51076
 Alpha virt. eigenvalues --    2.52983   2.53995   2.55032   2.55512   2.55939
 Alpha virt. eigenvalues --    2.56733   2.57344   2.57518   2.57767   2.59274
 Alpha virt. eigenvalues --    2.59964   2.61129   2.61894   2.62212   2.63451
 Alpha virt. eigenvalues --    2.65551   2.66690   2.67672   2.68033   2.68490
 Alpha virt. eigenvalues --    2.69306   2.70223   2.71146   2.73522   2.76006
 Alpha virt. eigenvalues --    2.76414   2.77197   2.78462   2.78759   2.80409
 Alpha virt. eigenvalues --    2.81381   2.82120   2.82572   2.85040   2.85502
 Alpha virt. eigenvalues --    2.87407   2.88066   2.88431   2.89200   2.92229
 Alpha virt. eigenvalues --    2.92521   2.92843   2.94235   2.95808   2.97856
 Alpha virt. eigenvalues --    3.00799   3.04746   3.06293   3.08389   3.08866
 Alpha virt. eigenvalues --    3.09823   3.11874   3.12316   3.13378   3.17212
 Alpha virt. eigenvalues --    3.17567   3.18986   3.19733   3.20658   3.22337
 Alpha virt. eigenvalues --    3.24056   3.24446   3.25124   3.27221   3.27941
 Alpha virt. eigenvalues --    3.28787   3.30134   3.31746   3.34464   3.35052
 Alpha virt. eigenvalues --    3.39390   3.40157   3.41853   3.43276   3.45791
 Alpha virt. eigenvalues --    3.46700   3.46835   3.52640   3.54558   3.56975
 Alpha virt. eigenvalues --    3.58145   3.60712   3.62841   3.63734   3.66390
 Alpha virt. eigenvalues --    3.70140   3.81618   3.83046   3.83478   3.84249
 Alpha virt. eigenvalues --    3.84706   3.87076   3.88399   3.89074   3.89770
 Alpha virt. eigenvalues --    3.94466   4.01393   4.06508   4.08501   4.14791
 Alpha virt. eigenvalues --    4.30724   4.37531   4.46459   4.54298   4.60229
 Alpha virt. eigenvalues --    4.61589   4.66096   4.71490   4.79763   4.81444
 Alpha virt. eigenvalues --    4.97394   5.13989   5.17044   5.19587   5.20893
 Alpha virt. eigenvalues --    5.24887   5.25772   5.27340   5.31110   5.47568
 Alpha virt. eigenvalues --    5.49510   5.50713   7.17269   7.21396   7.29200
 Alpha virt. eigenvalues --    9.57906   9.70429  23.34571  23.41767  23.44948
 Alpha virt. eigenvalues --   23.47753  23.56069  23.57630  23.59262  23.73091
 Alpha virt. eigenvalues --   23.76995  23.79690  23.81475  23.85221  23.91141
 Alpha virt. eigenvalues --   23.92721  24.00392  24.01326  24.06425  24.06586
 Alpha virt. eigenvalues --   24.08225  24.09714  25.56096  25.64457  25.68382
 Alpha virt. eigenvalues --   25.72085  25.83830  25.88494  30.69203  30.72235
 Alpha virt. eigenvalues --   30.77939  35.43298  35.43782  35.59776  35.65468
 Alpha virt. eigenvalues --   35.65607  35.68994  49.90035 134.31754 215.51121
 Alpha virt. eigenvalues --  215.66649 713.59514
  Beta  occ. eigenvalues -- -235.38934-101.43132-101.41939 -27.16408 -23.26200
  Beta  occ. eigenvalues --  -23.26153 -23.26093 -19.17932 -14.40085 -14.39708
  Beta  occ. eigenvalues --  -14.34664 -14.33618 -14.32189 -14.32124 -10.30485
  Beta  occ. eigenvalues --  -10.25819 -10.25758 -10.25597 -10.25200 -10.23986
  Beta  occ. eigenvalues --  -10.23771 -10.22900 -10.22258 -10.21892 -10.21528
  Beta  occ. eigenvalues --  -10.21376 -10.21300 -10.21124 -10.20821 -10.20312
  Beta  occ. eigenvalues --  -10.19774 -10.19735 -10.19666  -9.34576  -9.33393
  Beta  occ. eigenvalues --   -7.10515  -7.10328  -7.10301  -7.09338  -7.09142
  Beta  occ. eigenvalues --   -7.09117  -2.98897  -1.84681  -1.84600  -1.84453
  Beta  occ. eigenvalues --   -1.09980  -1.04528  -1.04391  -0.99665  -0.96634
  Beta  occ. eigenvalues --   -0.91808  -0.91118  -0.84509  -0.83984  -0.82562
  Beta  occ. eigenvalues --   -0.80862  -0.77309  -0.77057  -0.75308  -0.74287
  Beta  occ. eigenvalues --   -0.71397  -0.69707  -0.68784  -0.68466  -0.67051
  Beta  occ. eigenvalues --   -0.64377  -0.63840  -0.62792  -0.62452  -0.60416
  Beta  occ. eigenvalues --   -0.58356  -0.57753  -0.56144  -0.55246  -0.54288
  Beta  occ. eigenvalues --   -0.53024  -0.52463  -0.50033  -0.49897  -0.49622
  Beta  occ. eigenvalues --   -0.49308  -0.47724  -0.47377  -0.46376  -0.46137
  Beta  occ. eigenvalues --   -0.45801  -0.45606  -0.44976  -0.44871  -0.44455
  Beta  occ. eigenvalues --   -0.43125  -0.42877  -0.42616  -0.42425  -0.42033
  Beta  occ. eigenvalues --   -0.41368  -0.41183  -0.39411  -0.38564  -0.36006
  Beta  occ. eigenvalues --   -0.34631  -0.33197  -0.32611  -0.31721  -0.31386
  Beta  occ. eigenvalues --   -0.31183  -0.30408  -0.29720  -0.29316  -0.26599
  Beta  occ. eigenvalues --   -0.26284  -0.25511  -0.24651  -0.24310  -0.23426
  Beta  occ. eigenvalues --   -0.23321  -0.21915  -0.21589
  Beta virt. eigenvalues --   -0.08721  -0.06477  -0.04221  -0.02530  -0.00733
  Beta virt. eigenvalues --   -0.00531   0.01569   0.02490   0.02694   0.02931
  Beta virt. eigenvalues --    0.03591   0.03786   0.04293   0.04546   0.04990
  Beta virt. eigenvalues --    0.05242   0.05718   0.05968   0.06134   0.06490
  Beta virt. eigenvalues --    0.07116   0.07575   0.08978   0.09189   0.09363
  Beta virt. eigenvalues --    0.09857   0.10120   0.11521   0.11659   0.12054
  Beta virt. eigenvalues --    0.12332   0.13312   0.14226   0.14786   0.15206
  Beta virt. eigenvalues --    0.15606   0.16995   0.17714   0.19059   0.19300
  Beta virt. eigenvalues --    0.20656   0.21465   0.22130   0.22999   0.23152
  Beta virt. eigenvalues --    0.23494   0.24073   0.25029   0.25384   0.25618
  Beta virt. eigenvalues --    0.26124   0.26649   0.26930   0.27290   0.28066
  Beta virt. eigenvalues --    0.28274   0.30113   0.30398   0.31192   0.31527
  Beta virt. eigenvalues --    0.31747   0.32020   0.32772   0.33284   0.33976
  Beta virt. eigenvalues --    0.34258   0.34605   0.35139   0.35446   0.35679
  Beta virt. eigenvalues --    0.36243   0.36689   0.37044   0.37687   0.37818
  Beta virt. eigenvalues --    0.38122   0.38870   0.39397   0.39784   0.40037
  Beta virt. eigenvalues --    0.40408   0.40797   0.40945   0.41154   0.41842
  Beta virt. eigenvalues --    0.42148   0.42872   0.43445   0.44174   0.44547
  Beta virt. eigenvalues --    0.45205   0.45700   0.46982   0.47728   0.48043
  Beta virt. eigenvalues --    0.48332   0.48549   0.49309   0.50025   0.50543
  Beta virt. eigenvalues --    0.50778   0.50989   0.51705   0.52412   0.52918
  Beta virt. eigenvalues --    0.53131   0.53473   0.53935   0.54287   0.54947
  Beta virt. eigenvalues --    0.55317   0.56095   0.56617   0.56933   0.57026
  Beta virt. eigenvalues --    0.57376   0.58148   0.58653   0.59241   0.59470
  Beta virt. eigenvalues --    0.60223   0.60571   0.60898   0.61227   0.62361
  Beta virt. eigenvalues --    0.62995   0.63289   0.63330   0.63777   0.64520
  Beta virt. eigenvalues --    0.64762   0.65295   0.66052   0.66413   0.66749
  Beta virt. eigenvalues --    0.67483   0.68184   0.68706   0.70171   0.71870
  Beta virt. eigenvalues --    0.72442   0.73337   0.73555   0.74375   0.75658
  Beta virt. eigenvalues --    0.76304   0.76561   0.76929   0.77265   0.78155
  Beta virt. eigenvalues --    0.78458   0.79272   0.80287   0.80751   0.81472
  Beta virt. eigenvalues --    0.82678   0.83051   0.83853   0.84461   0.84768
  Beta virt. eigenvalues --    0.85369   0.86575   0.87966   0.88818   0.89218
  Beta virt. eigenvalues --    0.89545   0.90458   0.93138   0.93715   0.94054
  Beta virt. eigenvalues --    0.95161   0.95812   0.96213   0.97305   0.97646
  Beta virt. eigenvalues --    0.97721   0.98302   0.99245   0.99551   0.99980
  Beta virt. eigenvalues --    1.00267   1.00604   1.01828   1.01981   1.02585
  Beta virt. eigenvalues --    1.03207   1.03827   1.04762   1.05397   1.06577
  Beta virt. eigenvalues --    1.07798   1.09513   1.10672   1.10973   1.11172
  Beta virt. eigenvalues --    1.12020   1.12597   1.13999   1.15552   1.15809
  Beta virt. eigenvalues --    1.16563   1.16862   1.17349   1.19005   1.19503
  Beta virt. eigenvalues --    1.20974   1.21121   1.22032   1.23590   1.24342
  Beta virt. eigenvalues --    1.26975   1.27263   1.28955   1.30248   1.31175
  Beta virt. eigenvalues --    1.31932   1.33422   1.34771   1.35317   1.36156
  Beta virt. eigenvalues --    1.36565   1.37840   1.38683   1.39413   1.40645
  Beta virt. eigenvalues --    1.41021   1.42433   1.43330   1.43706   1.44305
  Beta virt. eigenvalues --    1.46073   1.46730   1.47667   1.48556   1.50096
  Beta virt. eigenvalues --    1.50568   1.51060   1.51516   1.52467   1.53866
  Beta virt. eigenvalues --    1.54798   1.55198   1.55928   1.57605   1.58865
  Beta virt. eigenvalues --    1.60219   1.61057   1.61661   1.62371   1.63282
  Beta virt. eigenvalues --    1.64781   1.65407   1.65906   1.66115   1.67307
  Beta virt. eigenvalues --    1.67773   1.68859   1.69826   1.71020   1.71796
  Beta virt. eigenvalues --    1.72519   1.73786   1.74420   1.75753   1.76553
  Beta virt. eigenvalues --    1.77872   1.78439   1.79052   1.79252   1.81942
  Beta virt. eigenvalues --    1.83188   1.83746   1.84628   1.84871   1.85140
  Beta virt. eigenvalues --    1.86177   1.87042   1.87585   1.88603   1.88909
  Beta virt. eigenvalues --    1.89768   1.91572   1.92564   1.92996   1.94191
  Beta virt. eigenvalues --    1.95003   1.95896   1.96711   2.00234   2.03170
  Beta virt. eigenvalues --    2.04567   2.05066   2.07271   2.07704   2.11883
  Beta virt. eigenvalues --    2.13968   2.14811   2.15951   2.15972   2.17459
  Beta virt. eigenvalues --    2.18788   2.20741   2.21696   2.22786   2.22999
  Beta virt. eigenvalues --    2.23375   2.23990   2.24441   2.25041   2.25751
  Beta virt. eigenvalues --    2.26422   2.27147   2.27600   2.28347   2.29819
  Beta virt. eigenvalues --    2.31273   2.31702   2.32372   2.34428   2.34629
  Beta virt. eigenvalues --    2.35126   2.35727   2.36450   2.38180   2.38380
  Beta virt. eigenvalues --    2.39474   2.40401   2.41004   2.41753   2.42715
  Beta virt. eigenvalues --    2.43758   2.44475   2.48259   2.50150   2.51330
  Beta virt. eigenvalues --    2.53132   2.54260   2.55271   2.55785   2.56345
  Beta virt. eigenvalues --    2.57342   2.58554   2.59311   2.60314   2.61663
  Beta virt. eigenvalues --    2.64591   2.66178   2.67191   2.67893   2.68147
  Beta virt. eigenvalues --    2.69265   2.69675   2.70919   2.72086   2.72735
  Beta virt. eigenvalues --    2.73672   2.74221   2.75372   2.76629   2.77342
  Beta virt. eigenvalues --    2.77942   2.79451   2.79825   2.80117   2.81630
  Beta virt. eigenvalues --    2.81861   2.82549   2.83204   2.85216   2.86194
  Beta virt. eigenvalues --    2.87633   2.88225   2.88604   2.90073   2.92528
  Beta virt. eigenvalues --    2.93325   2.93801   2.94400   2.95905   2.97973
  Beta virt. eigenvalues --    3.04357   3.06167   3.07849   3.08534   3.09177
  Beta virt. eigenvalues --    3.10280   3.12269   3.12548   3.13557   3.17623
  Beta virt. eigenvalues --    3.17810   3.19297   3.19840   3.20678   3.22492
  Beta virt. eigenvalues --    3.24102   3.24501   3.25216   3.27242   3.27983
  Beta virt. eigenvalues --    3.28837   3.30186   3.31820   3.34483   3.35093
  Beta virt. eigenvalues --    3.39428   3.40183   3.41954   3.43371   3.45874
  Beta virt. eigenvalues --    3.46792   3.46935   3.52681   3.54627   3.57055
  Beta virt. eigenvalues --    3.58255   3.60801   3.62946   3.63829   3.66462
  Beta virt. eigenvalues --    3.70192   3.81715   3.83153   3.83510   3.84346
  Beta virt. eigenvalues --    3.84746   3.87176   3.88482   3.89194   3.89882
  Beta virt. eigenvalues --    3.94562   4.01438   4.06573   4.08559   4.14852
  Beta virt. eigenvalues --    4.30796   4.37848   4.46799   4.54503   4.60299
  Beta virt. eigenvalues --    4.61902   4.66197   4.71552   4.79777   4.81460
  Beta virt. eigenvalues --    4.97408   5.14211   5.17106   5.19731   5.21164
  Beta virt. eigenvalues --    5.25859   5.39316   5.41734   5.45363   5.49676
  Beta virt. eigenvalues --    5.61482   5.64663   7.31318   7.35529   7.43255
  Beta virt. eigenvalues --    9.58019   9.70529  23.34599  23.41770  23.44950
  Beta virt. eigenvalues --   23.47779  23.57493  23.58946  23.68464  23.73097
  Beta virt. eigenvalues --   23.77067  23.79716  23.81539  23.85236  23.91151
  Beta virt. eigenvalues --   23.92742  24.00398  24.01333  24.06431  24.06594
  Beta virt. eigenvalues --   24.08230  24.09719  25.56185  25.64552  25.68470
  Beta virt. eigenvalues --   25.72167  25.83995  25.88622  30.79284  30.82331
  Beta virt. eigenvalues --   30.88036  35.43336  35.43817  35.59878  35.65568
  Beta virt. eigenvalues --   35.65692  35.69075  49.90035 134.36148 215.51171
  Beta virt. eigenvalues --  215.66699 713.60348
          Condensed to atoms (all electrons):
               1          2          3          4          5          6
     1  Mn  23.292714   0.089964   0.086415  -0.000005   0.000069   0.028106
     2  Cl   0.089964  17.750526  -0.018657  -0.000000  -0.000000  -0.015877
     3  Cl   0.086415  -0.018657  17.789326  -0.000001   0.000001  -0.002379
     4  O   -0.000005  -0.000000  -0.000001   8.229218   0.264059   0.002565
     5  H    0.000069  -0.000000   0.000001   0.264059   0.378934  -0.000002
     6  N    0.028106  -0.015877  -0.002379   0.002565  -0.000002   6.814690
     7  N    0.000343  -0.000074   0.000001  -0.010828   0.000657  -0.076485
     8  N    0.045910  -0.003943  -0.021904   0.001458  -0.000219  -0.005772
     9  N    0.000574  -0.000004  -0.000151  -0.001521  -0.000616   0.000124
    10  N    0.017590  -0.001998  -0.008455   0.002517   0.000207  -0.012977
    11  N    0.040458  -0.012544  -0.023422   0.000000   0.000000   0.000821
    12  C   -0.001472  -0.011419   0.000002   0.000060  -0.000056   0.480099
    13  H   -0.001098   0.003833  -0.000002   0.000007  -0.000001  -0.023884
    14  C    0.000140   0.001465   0.000019  -0.000769  -0.000202  -0.074012
    15  H   -0.000092   0.000021   0.000000  -0.000020   0.000007   0.005706
    16  C   -0.006150   0.002798   0.000406  -0.024657  -0.005249   0.403102
    17  C   -0.004516   0.000112  -0.011366  -0.000066   0.000044   0.000995
    18  H   -0.001563   0.000735   0.003704   0.000004  -0.000001   0.000044
    19  C    0.002285   0.000044   0.000996  -0.000317   0.000075  -0.000100
    20  H   -0.000115   0.000001   0.000063  -0.000020   0.000000   0.000001
    21  C   -0.003632   0.000081   0.003230  -0.028616   0.019163  -0.001387
    22  C    0.000883  -0.000181  -0.000684   0.202859  -0.059822  -0.036642
    23  C   -0.002850   0.000226   0.000123  -0.050486  -0.003690  -0.006656
    24  C   -0.000601   0.000012  -0.000205   0.001330   0.004131  -0.000592
    25  H   -0.000040   0.000000   0.000003   0.010786  -0.001017  -0.000047
    26  C   -0.000186  -0.000002   0.000115   0.002329   0.000041  -0.000000
    27  H    0.000028  -0.000000   0.000001   0.000008   0.000034   0.000001
    28  C   -0.000051   0.000016  -0.000247  -0.000129  -0.000089  -0.000062
    29  H    0.000000   0.000001   0.000002  -0.000001  -0.000001   0.000002
    30  C   -0.007790   0.000734  -0.002420   0.000067  -0.000095   0.001149
    31  C   -0.005450  -0.000226   0.000698   0.000002   0.000002  -0.000212
    32  C    0.001568  -0.000107   0.002950  -0.000000   0.000000  -0.000024
    33  H   -0.000151   0.000000   0.000167   0.000000   0.000000  -0.000001
    34  C    0.000136  -0.000084   0.000096   0.000000  -0.000000   0.000002
    35  H    0.000057   0.000002   0.000003  -0.000000  -0.000000   0.000000
    36  C   -0.000152   0.003344  -0.000213  -0.000000  -0.000000  -0.000013
    37  H   -0.000133   0.000142   0.000064   0.000000   0.000000  -0.000000
    38  C   -0.001423  -0.008768  -0.005108   0.000000  -0.000000  -0.000170
    39  H   -0.002380   0.005603   0.001557  -0.000000  -0.000000   0.000119
    40  C   -0.000051   0.000008  -0.000000  -0.000252  -0.000362   0.006784
    41  H   -0.000047  -0.000001   0.000000   0.007010  -0.003126   0.000172
    42  H    0.000018  -0.000000  -0.000000   0.001278   0.000216  -0.000314
    43  H    0.000026   0.000000   0.000000  -0.001428   0.001736   0.000034
    44  C   -0.000132   0.000000   0.000011  -0.009460   0.000636   0.000006
    45  H   -0.000052   0.000000  -0.000004   0.002066  -0.000309  -0.000001
    46  H    0.000009  -0.000000  -0.000001   0.000931  -0.000055  -0.000000
    47  H    0.000044  -0.000000   0.000001   0.002553  -0.000044  -0.000001
               7          8          9         10         11         12
     1  Mn   0.000343   0.045910   0.000574   0.017590   0.040458  -0.001472
     2  Cl  -0.000074  -0.003943  -0.000004  -0.001998  -0.012544  -0.011419
     3  Cl   0.000001  -0.021904  -0.000151  -0.008455  -0.023422   0.000002
     4  O   -0.010828   0.001458  -0.001521   0.002517   0.000000   0.000060
     5  H    0.000657  -0.000219  -0.000616   0.000207   0.000000  -0.000056
     6  N   -0.076485  -0.005772   0.000124  -0.012977   0.000821   0.480099
     7  N    6.508199  -0.000241   0.000035  -0.000164  -0.000000  -0.054551
     8  N   -0.000241   6.785300  -0.079024  -0.000370  -0.000656   0.000864
     9  N    0.000035  -0.079024   6.491522  -0.000104  -0.000000  -0.000005
    10  N   -0.000164  -0.000370  -0.000104   6.819557  -0.008439   0.000940
    11  N   -0.000000  -0.000656  -0.000000  -0.008439   6.775285   0.000022
    12  C   -0.054551   0.000864  -0.000005   0.000940   0.000022   4.888381
    13  H    0.002959   0.000022  -0.000000   0.000068   0.000123   0.393683
    14  C    0.412179  -0.000221  -0.000005  -0.000123  -0.000008   0.581896
    15  H   -0.031772   0.000001   0.000000   0.000003  -0.000000  -0.025102
    16  C    0.438394  -0.012830   0.001393  -0.012171  -0.000104  -0.145753
    17  C   -0.000031   0.474141  -0.051576   0.000636  -0.000006   0.000063
    18  H   -0.000001  -0.024673   0.003137   0.000031  -0.000006   0.000003
    19  C   -0.000005  -0.070159   0.410438  -0.000093   0.000001  -0.000000
    20  H    0.000000   0.005486  -0.031195  -0.000000   0.000000  -0.000000
    21  C   -0.000308   0.445726   0.437865  -0.000984   0.000018  -0.000647
    22  C   -0.027958  -0.039212  -0.025132  -0.040245   0.000252   0.004680
    23  C    0.002592  -0.003157  -0.000145   0.436433  -0.000110  -0.000348
    24  C    0.000088   0.000149   0.001102  -0.037700  -0.000129  -0.000002
    25  H    0.000033   0.000002   0.000179   0.005301  -0.000001  -0.000002
    26  C   -0.000001   0.000041  -0.000024  -0.041062  -0.000125   0.000002
    27  H   -0.000000   0.000001  -0.000000  -0.000830   0.000005   0.000000
    28  C   -0.000000  -0.000042   0.000004  -0.056077   0.005192  -0.000003
    29  H    0.000000  -0.000001  -0.000000   0.005533   0.000102  -0.000000
    30  C   -0.000020   0.000624  -0.000023   0.474503  -0.040816   0.000028
    31  C    0.000001   0.000223   0.000001  -0.042585   0.414364   0.000022
    32  C    0.000000   0.000001   0.000000   0.004638  -0.041638  -0.000000
    33  H    0.000000   0.000000   0.000000   0.000117   0.005485   0.000000
    34  C   -0.000000  -0.000000  -0.000000  -0.000113  -0.046216   0.000000
    35  H   -0.000000  -0.000000  -0.000000   0.000005  -0.000974   0.000000
    36  C    0.000000  -0.000000   0.000000  -0.000105  -0.028541   0.000001
    37  H    0.000000   0.000000   0.000000   0.000000   0.005665   0.000000
    38  C   -0.000000  -0.000016  -0.000000   0.000060   0.496589   0.000062
    39  H    0.000000   0.000001  -0.000000   0.000127  -0.028845  -0.000009
    40  C    0.261651  -0.000001  -0.000020  -0.000005   0.000000   0.007041
    41  H   -0.028434   0.000013   0.000174  -0.000015  -0.000000  -0.000314
    42  H   -0.023730   0.000001  -0.000001   0.000000   0.000000   0.001351
    43  H   -0.038192   0.000001  -0.000002   0.000001  -0.000000  -0.000261
    44  C   -0.000009   0.006339   0.270974  -0.000008  -0.000000   0.000001
    45  H   -0.000003   0.000159  -0.032004  -0.000017   0.000000   0.000000
    46  H    0.000001  -0.000403  -0.022608  -0.000000  -0.000000   0.000000
    47  H   -0.000014   0.000122  -0.032103  -0.000003   0.000000   0.000001
              13         14         15         16         17         18
     1  Mn  -0.001098   0.000140  -0.000092  -0.006150  -0.004516  -0.001563
     2  Cl   0.003833   0.001465   0.000021   0.002798   0.000112   0.000735
     3  Cl  -0.000002   0.000019   0.000000   0.000406  -0.011366   0.003704
     4  O    0.000007  -0.000769  -0.000020  -0.024657  -0.000066   0.000004
     5  H   -0.000001  -0.000202   0.000007  -0.005249   0.000044  -0.000001
     6  N   -0.023884  -0.074012   0.005706   0.403102   0.000995   0.000044
     7  N    0.002959   0.412179  -0.031772   0.438394  -0.000031  -0.000001
     8  N    0.000022  -0.000221   0.000001  -0.012830   0.474141  -0.024673
     9  N   -0.000000  -0.000005   0.000000   0.001393  -0.051576   0.003137
    10  N    0.000068  -0.000123   0.000003  -0.012171   0.000636   0.000031
    11  N    0.000123  -0.000008  -0.000000  -0.000104  -0.000006  -0.000006
    12  C    0.393683   0.581896  -0.025102  -0.145753   0.000063   0.000003
    13  H    0.410970  -0.040807   0.000425   0.004806   0.000003   0.000000
    14  C   -0.040807   5.043656   0.379789  -0.136316  -0.000007  -0.000001
    15  H    0.000425   0.379789   0.440838   0.004156  -0.000000  -0.000000
    16  C    0.004806  -0.136316   0.004156   4.956355  -0.000575   0.000001
    17  C    0.000003  -0.000007  -0.000000  -0.000575   4.870029   0.394599
    18  H    0.000000  -0.000001  -0.000000   0.000001   0.394599   0.422427
    19  C    0.000000  -0.000000   0.000000  -0.000348   0.582056  -0.039702
    20  H    0.000000  -0.000000  -0.000000   0.000020  -0.025307   0.000316
    21  C   -0.000018   0.000080   0.000015  -0.135565  -0.149292   0.005899
    22  C   -0.000164   0.004213  -0.000297   0.356371   0.003664  -0.000369
    23  C   -0.000031  -0.000202   0.000021  -0.108462   0.000128  -0.000003
    24  C   -0.000003   0.000025   0.000000   0.009733  -0.000100   0.000001
    25  H   -0.000000   0.000008  -0.000000   0.001226  -0.000019   0.000000
    26  C    0.000000   0.000002   0.000000  -0.000207   0.000007  -0.000000
    27  H    0.000000  -0.000000  -0.000000   0.000005   0.000000  -0.000000
    28  C   -0.000001  -0.000002   0.000000   0.000134  -0.000006   0.000000
    29  H   -0.000000  -0.000000  -0.000000   0.000000  -0.000000   0.000000
    30  C   -0.000005  -0.000002   0.000000  -0.001132   0.000069   0.000006
    31  C   -0.000004   0.000004  -0.000000   0.000091   0.000006  -0.000000
    32  C   -0.000000   0.000000   0.000000   0.000003  -0.000000  -0.000000
    33  H   -0.000000   0.000000   0.000000   0.000000   0.000000   0.000000
    34  C    0.000000   0.000000  -0.000000  -0.000000   0.000000  -0.000000
    35  H   -0.000000  -0.000000  -0.000000  -0.000000  -0.000000  -0.000000
    36  C    0.000002  -0.000000   0.000000  -0.000000  -0.000000  -0.000000
    37  H   -0.000000   0.000000   0.000000   0.000000  -0.000000   0.000000
    38  C    0.000039  -0.000001   0.000000  -0.000016   0.000001   0.000001
    39  H    0.000001   0.000001  -0.000000  -0.000002   0.000000   0.000001
    40  C   -0.000144  -0.055055  -0.004415  -0.063128  -0.000001  -0.000000
    41  H    0.000014   0.003109   0.000113  -0.005558  -0.000011   0.000000
    42  H   -0.000020  -0.008218   0.001166   0.005451   0.000000  -0.000000
    43  H    0.000013   0.000645  -0.000018  -0.003248  -0.000000  -0.000000
    44  C   -0.000000  -0.000000  -0.000000   0.000393   0.007690  -0.000144
    45  H   -0.000000   0.000000   0.000000   0.000106  -0.000445   0.000009
    46  H   -0.000000   0.000000   0.000000   0.000031   0.001290  -0.000022
    47  H    0.000000  -0.000003   0.000000   0.000130  -0.000365   0.000013
              19         20         21         22         23         24
     1  Mn   0.002285  -0.000115  -0.003632   0.000883  -0.002850  -0.000601
     2  Cl   0.000044   0.000001   0.000081  -0.000181   0.000226   0.000012
     3  Cl   0.000996   0.000063   0.003230  -0.000684   0.000123  -0.000205
     4  O   -0.000317  -0.000020  -0.028616   0.202859  -0.050486   0.001330
     5  H    0.000075   0.000000   0.019163  -0.059822  -0.003690   0.004131
     6  N   -0.000100   0.000001  -0.001387  -0.036642  -0.006656  -0.000592
     7  N   -0.000005   0.000000  -0.000308  -0.027958   0.002592   0.000088
     8  N   -0.070159   0.005486   0.445726  -0.039212  -0.003157   0.000149
     9  N    0.410438  -0.031195   0.437865  -0.025132  -0.000145   0.001102
    10  N   -0.000093  -0.000000  -0.000984  -0.040245   0.436433  -0.037700
    11  N    0.000001   0.000000   0.000018   0.000252  -0.000110  -0.000129
    12  C   -0.000000  -0.000000  -0.000647   0.004680  -0.000348  -0.000002
    13  H    0.000000   0.000000  -0.000018  -0.000164  -0.000031  -0.000003
    14  C   -0.000000  -0.000000   0.000080   0.004213  -0.000202   0.000025
    15  H    0.000000  -0.000000   0.000015  -0.000297   0.000021   0.000000
    16  C   -0.000348   0.000020  -0.135565   0.356371  -0.108462   0.009733
    17  C    0.582056  -0.025307  -0.149292   0.003664   0.000128  -0.000100
    18  H   -0.039702   0.000316   0.005899  -0.000369  -0.000003   0.000001
    19  C    5.044652   0.379828  -0.138338   0.003051  -0.000011  -0.000122
    20  H    0.379828   0.442137   0.004753  -0.000305   0.000013  -0.000000
    21  C   -0.138338   0.004753   5.033749   0.230006  -0.145417  -0.008296
    22  C    0.003051  -0.000305   0.230006   5.154614   0.344608  -0.056978
    23  C   -0.000011   0.000013  -0.145417   0.344608   5.020899   0.463773
    24  C   -0.000122  -0.000000  -0.008296  -0.056978   0.463773   5.165184
    25  H   -0.000017  -0.000000  -0.001465  -0.005214  -0.048576   0.385052
    26  C    0.000004  -0.000000  -0.000736   0.001441  -0.042615   0.455606
    27  H    0.000000  -0.000000   0.000023  -0.000283   0.007588  -0.048242
    28  C   -0.000002   0.000000   0.000188   0.000355  -0.049412  -0.005977
    29  H    0.000000   0.000000   0.000000   0.000093  -0.000443   0.008450
    30  C   -0.000007  -0.000000  -0.000327   0.002685  -0.071106  -0.054789
    31  C   -0.000000  -0.000000  -0.000154  -0.000478   0.002440   0.001846
    32  C    0.000000  -0.000000  -0.000002   0.000008  -0.000147  -0.000073
    33  H   -0.000000  -0.000000  -0.000000  -0.000001  -0.000094   0.000035
    34  C   -0.000000   0.000000   0.000000  -0.000000   0.000014   0.000000
    35  H    0.000000   0.000000   0.000000   0.000000  -0.000000  -0.000000
    36  C    0.000000   0.000000  -0.000000   0.000000  -0.000001   0.000000
    37  H   -0.000000  -0.000000   0.000000  -0.000000  -0.000000   0.000000
    38  C   -0.000000   0.000000  -0.000000   0.000002   0.000027  -0.000003
    39  H   -0.000000  -0.000000   0.000001  -0.000001  -0.000001   0.000000
    40  C    0.000004  -0.000000   0.000988  -0.005882   0.000660  -0.000184
    41  H   -0.000035  -0.000000  -0.001165   0.000182   0.000644  -0.000019
    42  H   -0.000000  -0.000000   0.000081  -0.000429   0.000019  -0.000006
    43  H   -0.000000   0.000000  -0.000010   0.000725   0.000171  -0.000037
    44  C   -0.053838  -0.005050  -0.061532  -0.010445   0.001684  -0.000663
    45  H    0.002671   0.000096  -0.006285   0.001403  -0.000001   0.000941
    46  H   -0.008101   0.001070   0.005173   0.000194  -0.000006   0.000020
    47  H    0.002165   0.000088  -0.004207  -0.000244   0.000242  -0.000054
              25         26         27         28         29         30
     1  Mn  -0.000040  -0.000186   0.000028  -0.000051   0.000000  -0.007790
     2  Cl   0.000000  -0.000002  -0.000000   0.000016   0.000001   0.000734
     3  Cl   0.000003   0.000115   0.000001  -0.000247   0.000002  -0.002420
     4  O    0.010786   0.002329   0.000008  -0.000129  -0.000001   0.000067
     5  H   -0.001017   0.000041   0.000034  -0.000089  -0.000001  -0.000095
     6  N   -0.000047  -0.000000   0.000001  -0.000062   0.000002   0.001149
     7  N    0.000033  -0.000001  -0.000000  -0.000000   0.000000  -0.000020
     8  N    0.000002   0.000041   0.000001  -0.000042  -0.000001   0.000624
     9  N    0.000179  -0.000024  -0.000000   0.000004  -0.000000  -0.000023
    10  N    0.005301  -0.041062  -0.000830  -0.056077   0.005533   0.474503
    11  N   -0.000001  -0.000125   0.000005   0.005192   0.000102  -0.040816
    12  C   -0.000002   0.000002   0.000000  -0.000003  -0.000000   0.000028
    13  H   -0.000000   0.000000   0.000000  -0.000001  -0.000000  -0.000005
    14  C    0.000008   0.000002  -0.000000  -0.000002  -0.000000  -0.000002
    15  H   -0.000000   0.000000  -0.000000   0.000000  -0.000000   0.000000
    16  C    0.001226  -0.000207   0.000005   0.000134   0.000000  -0.001132
    17  C   -0.000019   0.000007   0.000000  -0.000006  -0.000000   0.000069
    18  H    0.000000  -0.000000  -0.000000   0.000000   0.000000   0.000006
    19  C   -0.000017   0.000004   0.000000  -0.000002   0.000000  -0.000007
    20  H   -0.000000  -0.000000  -0.000000   0.000000   0.000000  -0.000000
    21  C   -0.001465  -0.000736   0.000023   0.000188   0.000000  -0.000327
    22  C   -0.005214   0.001441  -0.000283   0.000355   0.000093   0.002685
    23  C   -0.048576  -0.042615   0.007588  -0.049412  -0.000443  -0.071106
    24  C    0.385052   0.455606  -0.048242  -0.005977   0.008450  -0.054789
    25  H    0.461219  -0.031576  -0.006009   0.006451  -0.000162  -0.000006
    26  C   -0.031576   4.906875   0.409065   0.497714  -0.044042  -0.018903
    27  H   -0.006009   0.409065   0.462730  -0.044841  -0.006575   0.005887
    28  C    0.006451   0.497714  -0.044841   5.095605   0.383997   0.487261
    29  H   -0.000162  -0.044042  -0.006575   0.383997   0.470987  -0.035852
    30  C   -0.000006  -0.018903   0.005887   0.487261  -0.035852   4.708637
    31  C    0.000147   0.003182  -0.000312  -0.083875  -0.009702   0.392998
    32  C   -0.000001   0.000970   0.000010  -0.008904   0.003125  -0.082775
    33  H    0.000001   0.000824  -0.000026   0.003792   0.003199  -0.012975
    34  C   -0.000000  -0.000018  -0.000001   0.000804   0.000605   0.003834
    35  H   -0.000000  -0.000001   0.000000  -0.000001  -0.000024  -0.000249
    36  C    0.000000   0.000000  -0.000000  -0.000020   0.000043   0.002403
    37  H   -0.000000  -0.000000  -0.000000  -0.000001  -0.000000   0.000065
    38  C   -0.000000   0.000014  -0.000000  -0.000249  -0.000052   0.006583
    39  H   -0.000000   0.000000   0.000000   0.000011  -0.000002  -0.000662
    40  C   -0.000050  -0.000005  -0.000000   0.000001   0.000000   0.000001
    41  H    0.000019  -0.000001  -0.000000   0.000000   0.000000   0.000000
    42  H   -0.000005  -0.000000  -0.000000   0.000000   0.000000   0.000000
    43  H   -0.000032  -0.000002   0.000000  -0.000000   0.000000   0.000001
    44  C   -0.000109  -0.000017  -0.000001   0.000000   0.000000   0.000001
    45  H    0.000830   0.000105  -0.000004  -0.000007   0.000000  -0.000001
    46  H    0.000030   0.000000  -0.000000   0.000000   0.000000  -0.000000
    47  H   -0.000065  -0.000005   0.000000   0.000000  -0.000000  -0.000000
              31         32         33         34         35         36
     1  Mn  -0.005450   0.001568  -0.000151   0.000136   0.000057  -0.000152
     2  Cl  -0.000226  -0.000107   0.000000  -0.000084   0.000002   0.003344
     3  Cl   0.000698   0.002950   0.000167   0.000096   0.000003  -0.000213
     4  O    0.000002  -0.000000   0.000000   0.000000  -0.000000  -0.000000
     5  H    0.000002   0.000000   0.000000  -0.000000  -0.000000  -0.000000
     6  N   -0.000212  -0.000024  -0.000001   0.000002   0.000000  -0.000013
     7  N    0.000001   0.000000   0.000000  -0.000000  -0.000000   0.000000
     8  N    0.000223   0.000001   0.000000  -0.000000  -0.000000  -0.000000
     9  N    0.000001   0.000000   0.000000  -0.000000  -0.000000   0.000000
    10  N   -0.042585   0.004638   0.000117  -0.000113   0.000005  -0.000105
    11  N    0.414364  -0.041638   0.005485  -0.046216  -0.000974  -0.028541
    12  C    0.000022  -0.000000   0.000000   0.000000   0.000000   0.000001
    13  H   -0.000004  -0.000000  -0.000000   0.000000  -0.000000   0.000002
    14  C    0.000004   0.000000   0.000000   0.000000  -0.000000  -0.000000
    15  H   -0.000000   0.000000   0.000000  -0.000000  -0.000000   0.000000
    16  C    0.000091   0.000003   0.000000  -0.000000  -0.000000  -0.000000
    17  C    0.000006  -0.000000   0.000000   0.000000  -0.000000  -0.000000
    18  H   -0.000000  -0.000000   0.000000  -0.000000  -0.000000  -0.000000
    19  C   -0.000000   0.000000  -0.000000  -0.000000   0.000000   0.000000
    20  H   -0.000000  -0.000000  -0.000000   0.000000   0.000000   0.000000
    21  C   -0.000154  -0.000002  -0.000000   0.000000   0.000000  -0.000000
    22  C   -0.000478   0.000008  -0.000001  -0.000000   0.000000   0.000000
    23  C    0.002440  -0.000147  -0.000094   0.000014  -0.000000  -0.000001
    24  C    0.001846  -0.000073   0.000035   0.000000  -0.000000   0.000000
    25  H    0.000147  -0.000001   0.000001  -0.000000  -0.000000   0.000000
    26  C    0.003182   0.000970   0.000824  -0.000018  -0.000001   0.000000
    27  H   -0.000312   0.000010  -0.000026  -0.000001   0.000000  -0.000000
    28  C   -0.083875  -0.008904   0.003792   0.000804  -0.000001  -0.000020
    29  H   -0.009702   0.003125   0.003199   0.000605  -0.000024   0.000043
    30  C    0.392998  -0.082775  -0.012975   0.003834  -0.000249   0.002403
    31  C    4.773823   0.494684  -0.036506  -0.030202   0.005983  -0.030245
    32  C    0.494684   5.090352   0.384518   0.500322  -0.047372  -0.027266
    33  H   -0.036506   0.384518   0.483785  -0.042918  -0.006724   0.006923
    34  C   -0.030202   0.500322  -0.042918   4.887333   0.407262   0.502002
    35  H    0.005983  -0.047372  -0.006724   0.407262   0.472988  -0.044618
    36  C   -0.030245  -0.027266   0.006923   0.502002  -0.044618   5.067588
    37  H   -0.000453   0.008018  -0.000156  -0.044987  -0.006623   0.394425
    38  C   -0.090702  -0.045601  -0.000626  -0.042485   0.006525   0.471095
    39  H    0.004215   0.000831   0.000121   0.002778  -0.000292  -0.051309
    40  C   -0.000000   0.000000  -0.000000  -0.000000   0.000000   0.000000
    41  H    0.000000   0.000000   0.000000  -0.000000   0.000000   0.000000
    42  H   -0.000000  -0.000000  -0.000000   0.000000   0.000000  -0.000000
    43  H   -0.000000  -0.000000  -0.000000   0.000000   0.000000  -0.000000
    44  C   -0.000000  -0.000000  -0.000000   0.000000   0.000000  -0.000000
    45  H    0.000000   0.000000  -0.000000   0.000000   0.000000  -0.000000
    46  H    0.000000   0.000000   0.000000  -0.000000  -0.000000   0.000000
    47  H   -0.000000   0.000000  -0.000000  -0.000000   0.000000   0.000000
              37         38         39         40         41         42
     1  Mn  -0.000133  -0.001423  -0.002380  -0.000051  -0.000047   0.000018
     2  Cl   0.000142  -0.008768   0.005603   0.000008  -0.000001  -0.000000
     3  Cl   0.000064  -0.005108   0.001557  -0.000000   0.000000  -0.000000
     4  O    0.000000   0.000000  -0.000000  -0.000252   0.007010   0.001278
     5  H    0.000000  -0.000000  -0.000000  -0.000362  -0.003126   0.000216
     6  N   -0.000000  -0.000170   0.000119   0.006784   0.000172  -0.000314
     7  N    0.000000  -0.000000   0.000000   0.261651  -0.028434  -0.023730
     8  N    0.000000  -0.000016   0.000001  -0.000001   0.000013   0.000001
     9  N    0.000000  -0.000000  -0.000000  -0.000020   0.000174  -0.000001
    10  N    0.000000   0.000060   0.000127  -0.000005  -0.000015   0.000000
    11  N    0.005665   0.496589  -0.028845   0.000000  -0.000000   0.000000
    12  C    0.000000   0.000062  -0.000009   0.007041  -0.000314   0.001351
    13  H   -0.000000   0.000039   0.000001  -0.000144   0.000014  -0.000020
    14  C    0.000000  -0.000001   0.000001  -0.055055   0.003109  -0.008218
    15  H    0.000000   0.000000  -0.000000  -0.004415   0.000113   0.001166
    16  C    0.000000  -0.000016  -0.000002  -0.063128  -0.005558   0.005451
    17  C   -0.000000   0.000001   0.000000  -0.000001  -0.000011   0.000000
    18  H    0.000000   0.000001   0.000001  -0.000000   0.000000  -0.000000
    19  C   -0.000000  -0.000000  -0.000000   0.000004  -0.000035  -0.000000
    20  H   -0.000000   0.000000  -0.000000  -0.000000  -0.000000  -0.000000
    21  C    0.000000  -0.000000   0.000001   0.000988  -0.001165   0.000081
    22  C   -0.000000   0.000002  -0.000001  -0.005882   0.000182  -0.000429
    23  C   -0.000000   0.000027  -0.000001   0.000660   0.000644   0.000019
    24  C    0.000000  -0.000003   0.000000  -0.000184  -0.000019  -0.000006
    25  H   -0.000000  -0.000000  -0.000000  -0.000050   0.000019  -0.000005
    26  C   -0.000000   0.000014   0.000000  -0.000005  -0.000001  -0.000000
    27  H   -0.000000  -0.000000   0.000000  -0.000000  -0.000000  -0.000000
    28  C   -0.000001  -0.000249   0.000011   0.000001   0.000000   0.000000
    29  H   -0.000000  -0.000052  -0.000002   0.000000   0.000000   0.000000
    30  C    0.000065   0.006583  -0.000662   0.000001   0.000000   0.000000
    31  C   -0.000453  -0.090702   0.004215  -0.000000   0.000000  -0.000000
    32  C    0.008018  -0.045601   0.000831   0.000000   0.000000  -0.000000
    33  H   -0.000156  -0.000626   0.000121  -0.000000   0.000000  -0.000000
    34  C   -0.044987  -0.042485   0.002778  -0.000000  -0.000000   0.000000
    35  H   -0.006623   0.006525  -0.000292   0.000000   0.000000   0.000000
    36  C    0.394425   0.471095  -0.051309   0.000000   0.000000  -0.000000
    37  H    0.473972  -0.039042  -0.001327  -0.000000   0.000000  -0.000000
    38  C   -0.039042   4.841404   0.387034   0.000000   0.000000  -0.000000
    39  H   -0.001327   0.387034   0.414308  -0.000000   0.000000   0.000000
    40  C   -0.000000   0.000000  -0.000000   5.242557   0.380717   0.377175
    41  H    0.000000   0.000000   0.000000   0.380717   0.436750  -0.021552
    42  H   -0.000000  -0.000000   0.000000   0.377175  -0.021552   0.455444
    43  H   -0.000000  -0.000000  -0.000000   0.381497  -0.032760  -0.027455
    44  C    0.000000   0.000000   0.000000  -0.000106   0.000066  -0.000001
    45  H   -0.000000   0.000000   0.000000   0.000009  -0.000005  -0.000001
    46  H    0.000000  -0.000000  -0.000000  -0.000002   0.000015  -0.000000
    47  H   -0.000000  -0.000000  -0.000000   0.000099   0.000693   0.000010
              43         44         45         46         47
     1  Mn   0.000026  -0.000132  -0.000052   0.000009   0.000044
     2  Cl   0.000000   0.000000   0.000000  -0.000000  -0.000000
     3  Cl   0.000000   0.000011  -0.000004  -0.000001   0.000001
     4  O   -0.001428  -0.009460   0.002066   0.000931   0.002553
     5  H    0.001736   0.000636  -0.000309  -0.000055  -0.000044
     6  N    0.000034   0.000006  -0.000001  -0.000000  -0.000001
     7  N   -0.038192  -0.000009  -0.000003   0.000001  -0.000014
     8  N    0.000001   0.006339   0.000159  -0.000403   0.000122
     9  N   -0.000002   0.270974  -0.032004  -0.022608  -0.032103
    10  N    0.000001  -0.000008  -0.000017  -0.000000  -0.000003
    11  N   -0.000000  -0.000000   0.000000  -0.000000   0.000000
    12  C   -0.000261   0.000001   0.000000   0.000000   0.000001
    13  H    0.000013  -0.000000  -0.000000  -0.000000   0.000000
    14  C    0.000645  -0.000000   0.000000   0.000000  -0.000003
    15  H   -0.000018  -0.000000   0.000000   0.000000   0.000000
    16  C   -0.003248   0.000393   0.000106   0.000031   0.000130
    17  C   -0.000000   0.007690  -0.000445   0.001290  -0.000365
    18  H   -0.000000  -0.000144   0.000009  -0.000022   0.000013
    19  C   -0.000000  -0.053838   0.002671  -0.008101   0.002165
    20  H    0.000000  -0.005050   0.000096   0.001070   0.000088
    21  C   -0.000010  -0.061532  -0.006285   0.005173  -0.004207
    22  C    0.000725  -0.010445   0.001403   0.000194  -0.000244
    23  C    0.000171   0.001684  -0.000001  -0.000006   0.000242
    24  C   -0.000037  -0.000663   0.000941   0.000020  -0.000054
    25  H   -0.000032  -0.000109   0.000830   0.000030  -0.000065
    26  C   -0.000002  -0.000017   0.000105   0.000000  -0.000005
    27  H    0.000000  -0.000001  -0.000004  -0.000000   0.000000
    28  C   -0.000000   0.000000  -0.000007   0.000000   0.000000
    29  H    0.000000   0.000000   0.000000   0.000000  -0.000000
    30  C    0.000001   0.000001  -0.000001  -0.000000  -0.000000
    31  C   -0.000000  -0.000000   0.000000   0.000000  -0.000000
    32  C   -0.000000  -0.000000   0.000000   0.000000   0.000000
    33  H   -0.000000  -0.000000  -0.000000   0.000000  -0.000000
    34  C    0.000000   0.000000   0.000000  -0.000000  -0.000000
    35  H    0.000000   0.000000   0.000000  -0.000000   0.000000
    36  C   -0.000000  -0.000000  -0.000000   0.000000   0.000000
    37  H   -0.000000   0.000000  -0.000000   0.000000  -0.000000
    38  C   -0.000000   0.000000   0.000000  -0.000000  -0.000000
    39  H   -0.000000   0.000000   0.000000  -0.000000  -0.000000
    40  C    0.381497  -0.000106   0.000009  -0.000002   0.000099
    41  H   -0.032760   0.000066  -0.000005   0.000015   0.000693
    42  H   -0.027455  -0.000001  -0.000001  -0.000000   0.000010
    43  H    0.487342   0.000004  -0.000002  -0.000000  -0.000021
    44  C    0.000004   5.195851   0.382362   0.375795   0.383258
    45  H   -0.000002   0.382362   0.463109  -0.025928  -0.031158
    46  H   -0.000000   0.375795  -0.025928   0.470603  -0.025955
    47  H   -0.000021   0.383258  -0.031158  -0.025955   0.458493
          Atomic-Atomic Spin Densities.
               1          2          3          4          5          6
     1  Mn   4.854445  -0.020028  -0.017321  -0.000016  -0.000022  -0.009431
     2  Cl  -0.020028   0.079286  -0.003671   0.000000   0.000000  -0.004065
     3  Cl  -0.017321  -0.003671   0.072330   0.000001   0.000001   0.000321
     4  O   -0.000016   0.000000   0.000001   0.001586   0.000112   0.000087
     5  H   -0.000022   0.000000   0.000001   0.000112   0.000127   0.000032
     6  N   -0.009431  -0.004065   0.000321   0.000087   0.000032   0.053863
     7  N   -0.000014   0.000010   0.000000  -0.000027   0.000017   0.000969
     8  N   -0.007534  -0.000572  -0.004419   0.000069   0.000006  -0.001467
     9  N   -0.000120  -0.000001   0.000023   0.000014  -0.000010   0.000005
    10  N   -0.010242   0.000207  -0.001209   0.000045   0.000023  -0.003378
    11  N   -0.011897  -0.002064  -0.002584   0.000000  -0.000000  -0.000199
    12  C   -0.000472   0.000321   0.000014   0.000010   0.000007  -0.001087
    13  H   -0.000119   0.001138  -0.000005   0.000000   0.000000  -0.000932
    14  C   -0.000136  -0.000372  -0.000001  -0.000006  -0.000004   0.000379
    15  H    0.000001  -0.000001  -0.000000   0.000000  -0.000000   0.000057
    16  C   -0.003079  -0.000153  -0.000258   0.000206   0.000021  -0.019489
    17  C   -0.001716  -0.000017   0.001538   0.000002   0.000004   0.000195
    18  H   -0.000309   0.000007   0.000800  -0.000000   0.000000   0.000019
    19  C    0.000936   0.000017  -0.000573   0.000009  -0.000002  -0.000028
    20  H   -0.000008   0.000001  -0.000001   0.000000   0.000000   0.000000
    21  C   -0.000344  -0.000091  -0.000440   0.000797   0.000021   0.000134
    22  C    0.003508   0.000133   0.000362  -0.002898  -0.000380   0.001682
    23  C   -0.001174  -0.000072  -0.000233   0.000040   0.000067   0.000177
    24  C   -0.000161  -0.000001  -0.000052  -0.000120   0.000047  -0.000049
    25  H    0.000053  -0.000000   0.000002   0.000002  -0.000029   0.000010
    26  C   -0.000210   0.000000   0.000002   0.000015   0.000015  -0.000002
    27  H   -0.000009   0.000000   0.000000   0.000000   0.000001  -0.000000
    28  C   -0.000034  -0.000001  -0.000270  -0.000003  -0.000004  -0.000008
    29  H    0.000050  -0.000000   0.000010  -0.000000  -0.000000   0.000001
    30  C   -0.004388  -0.000122   0.000648   0.000004   0.000004   0.000479
    31  C    0.002094   0.000084   0.000438   0.000000  -0.000000  -0.000158
    32  C    0.000555   0.000027  -0.000555  -0.000000  -0.000000  -0.000006
    33  H    0.000056   0.000001   0.000007   0.000000   0.000000   0.000000
    34  C   -0.000122  -0.000006  -0.000065  -0.000000  -0.000000  -0.000000
    35  H   -0.000007   0.000000   0.000000   0.000000  -0.000000  -0.000000
    36  C   -0.000611  -0.000463   0.000055   0.000000   0.000000  -0.000000
    37  H    0.000032  -0.000007   0.000012  -0.000000   0.000000   0.000000
    38  C    0.001406  -0.001889   0.000349   0.000000   0.000000  -0.000035
    39  H    0.000235   0.001850  -0.000004  -0.000000   0.000000   0.000017
    40  C    0.000025   0.000001  -0.000000  -0.000016  -0.000030   0.000017
    41  H    0.000003  -0.000000   0.000000   0.000031  -0.000005  -0.000000
    42  H   -0.000002  -0.000000   0.000000   0.000001   0.000002   0.000001
    43  H   -0.000005  -0.000000   0.000000  -0.000010   0.000017  -0.000000
    44  C   -0.000027   0.000000   0.000004  -0.000032   0.000019   0.000002
    45  H    0.000007   0.000000  -0.000000   0.000025  -0.000006  -0.000000
    46  H    0.000003  -0.000000  -0.000000   0.000003  -0.000001  -0.000000
    47  H   -0.000004  -0.000000  -0.000000   0.000005   0.000002   0.000000
               7          8          9         10         11         12
     1  Mn  -0.000014  -0.007534  -0.000120  -0.010242  -0.011897  -0.000472
     2  Cl   0.000010  -0.000572  -0.000001   0.000207  -0.002064   0.000321
     3  Cl   0.000000  -0.004419   0.000023  -0.001209  -0.002584   0.000014
     4  O   -0.000027   0.000069   0.000014   0.000045   0.000000   0.000010
     5  H    0.000017   0.000006  -0.000010   0.000023  -0.000000   0.000007
     6  N    0.000969  -0.001467   0.000005  -0.003378  -0.000199  -0.001087
     7  N    0.007592   0.000011  -0.000001  -0.000020  -0.000000   0.000672
     8  N    0.000011   0.041112   0.000773   0.000111  -0.000015   0.000051
     9  N   -0.000001   0.000773   0.006890   0.000021   0.000000   0.000000
    10  N   -0.000020   0.000111   0.000021   0.040222  -0.001723   0.000119
    11  N   -0.000000  -0.000015   0.000000  -0.001723   0.037835   0.000014
    12  C    0.000672   0.000051   0.000000   0.000119   0.000014   0.015731
    13  H    0.000019   0.000014   0.000000   0.000013   0.000011   0.000584
    14  C   -0.000364  -0.000021   0.000000  -0.000002   0.000005  -0.005804
    15  H   -0.000259   0.000001   0.000000   0.000001   0.000000  -0.000205
    16  C   -0.003442  -0.000903  -0.000027   0.001878  -0.000033  -0.007533
    17  C    0.000004  -0.006552   0.002931   0.000145   0.000000   0.000012
    18  H    0.000000  -0.001241   0.000025   0.000007  -0.000004  -0.000000
    19  C   -0.000002   0.003309  -0.001680  -0.000045  -0.000000   0.000000
    20  H   -0.000000   0.000135  -0.000263  -0.000000  -0.000000   0.000000
    21  C   -0.000161  -0.007628  -0.004337  -0.000740  -0.000007  -0.000178
    22  C   -0.000025   0.000218   0.000079  -0.001552   0.000044   0.001253
    23  C    0.000080  -0.001394  -0.000237  -0.003955   0.000037  -0.000245
    24  C   -0.000002  -0.000045   0.000018   0.000445  -0.000011  -0.000003
    25  H    0.000002  -0.000000   0.000006   0.000023   0.000000   0.000000
    26  C   -0.000000   0.000007   0.000002  -0.000440  -0.000000   0.000000
    27  H   -0.000000   0.000000   0.000000   0.000001  -0.000000   0.000000
    28  C    0.000000  -0.000018  -0.000001   0.000841  -0.000303  -0.000002
    29  H    0.000000  -0.000000   0.000000   0.000017   0.000014  -0.000000
    30  C   -0.000001   0.000034   0.000006  -0.001734  -0.006811  -0.000011
    31  C   -0.000000   0.000137  -0.000000  -0.003441  -0.004712   0.000020
    32  C   -0.000000   0.000001  -0.000000  -0.000010   0.006505   0.000000
    33  H    0.000000  -0.000000  -0.000000   0.000058   0.000162   0.000000
    34  C   -0.000000   0.000000   0.000000  -0.000005  -0.001576   0.000000
    35  H   -0.000000   0.000000   0.000000  -0.000000  -0.000005   0.000000
    36  C   -0.000000  -0.000000   0.000000  -0.000017  -0.000805   0.000001
    37  H    0.000000  -0.000000  -0.000000   0.000000   0.000048  -0.000000
    38  C   -0.000000  -0.000013   0.000000   0.000101   0.001988   0.000024
    39  H   -0.000000  -0.000002  -0.000000   0.000041  -0.001318  -0.000009
    40  C   -0.002729   0.000006   0.000003   0.000006   0.000000   0.000054
    41  H    0.000003  -0.000001  -0.000004  -0.000000   0.000000  -0.000003
    42  H    0.000219  -0.000000  -0.000000  -0.000000  -0.000000   0.000000
    43  H    0.000033   0.000000   0.000000  -0.000001  -0.000000   0.000004
    44  C    0.000002   0.000089  -0.002511   0.000002  -0.000000   0.000000
    45  H   -0.000001  -0.000012   0.000056  -0.000001   0.000000   0.000000
    46  H   -0.000000  -0.000006   0.000221  -0.000000   0.000000   0.000000
    47  H   -0.000000   0.000017  -0.000011   0.000000   0.000000  -0.000000
              13         14         15         16         17         18
     1  Mn  -0.000119  -0.000136   0.000001  -0.003079  -0.001716  -0.000309
     2  Cl   0.001138  -0.000372  -0.000001  -0.000153  -0.000017   0.000007
     3  Cl  -0.000005  -0.000001  -0.000000  -0.000258   0.001538   0.000800
     4  O    0.000000  -0.000006   0.000000   0.000206   0.000002  -0.000000
     5  H    0.000000  -0.000004  -0.000000   0.000021   0.000004   0.000000
     6  N   -0.000932   0.000379   0.000057  -0.019489   0.000195   0.000019
     7  N    0.000019  -0.000364  -0.000259  -0.003442   0.000004   0.000000
     8  N    0.000014  -0.000021   0.000001  -0.000903  -0.006552  -0.001241
     9  N    0.000000   0.000000   0.000000  -0.000027   0.002931   0.000025
    10  N    0.000013  -0.000002   0.000001   0.001878   0.000145   0.000007
    11  N    0.000011   0.000005   0.000000  -0.000033   0.000000  -0.000004
    12  C    0.000584  -0.005804  -0.000205  -0.007533   0.000012  -0.000000
    13  H    0.001358  -0.001188   0.000109  -0.000437   0.000001  -0.000000
    14  C   -0.001188   0.005665  -0.000738   0.002827   0.000001   0.000000
    15  H    0.000109  -0.000738   0.001447   0.000027  -0.000000  -0.000000
    16  C   -0.000437   0.002827   0.000027   0.043288  -0.000390  -0.000009
    17  C    0.000001   0.000001  -0.000000  -0.000390   0.037151   0.001120
    18  H   -0.000000   0.000000  -0.000000  -0.000009   0.001120   0.001769
    19  C    0.000000  -0.000001   0.000000   0.000092  -0.021568  -0.001783
    20  H    0.000000  -0.000000  -0.000000   0.000000  -0.000564   0.000073
    21  C   -0.000013   0.000084  -0.000001   0.002593  -0.008238   0.000134
    22  C    0.000066  -0.000541   0.000011  -0.011660   0.000820   0.000011
    23  C   -0.000022   0.000045  -0.000003   0.003384  -0.000138   0.000006
    24  C   -0.000000   0.000001   0.000000   0.000317   0.000013   0.000001
    25  H    0.000000  -0.000000  -0.000000  -0.000001  -0.000000  -0.000000
    26  C    0.000000   0.000000   0.000000  -0.000022   0.000001  -0.000000
    27  H    0.000000   0.000000   0.000000   0.000000   0.000000  -0.000000
    28  C   -0.000000   0.000000  -0.000000   0.000072  -0.000001   0.000000
    29  H   -0.000000   0.000000  -0.000000  -0.000002  -0.000000  -0.000000
    30  C   -0.000006   0.000007  -0.000000  -0.000159   0.000021   0.000001
    31  C    0.000003  -0.000003  -0.000000  -0.000042   0.000002  -0.000001
    32  C    0.000000  -0.000000   0.000000   0.000001   0.000000   0.000000
    33  H    0.000000  -0.000000  -0.000000  -0.000000   0.000000   0.000000
    34  C    0.000000   0.000000   0.000000   0.000000  -0.000000  -0.000000
    35  H    0.000000   0.000000   0.000000   0.000000  -0.000000  -0.000000
    36  C    0.000001   0.000000   0.000000  -0.000000   0.000000   0.000000
    37  H   -0.000000  -0.000000  -0.000000   0.000000   0.000000   0.000000
    38  C    0.000012  -0.000000  -0.000000  -0.000012   0.000001   0.000000
    39  H   -0.000020  -0.000000  -0.000000   0.000007  -0.000000   0.000001
    40  C    0.000013   0.000015   0.000307  -0.000170  -0.000001  -0.000000
    41  H   -0.000000  -0.000007  -0.000006   0.000085  -0.000001  -0.000000
    42  H   -0.000002  -0.000013  -0.000098   0.000024   0.000000   0.000000
    43  H   -0.000001  -0.000006  -0.000008   0.000010   0.000000   0.000000
    44  C   -0.000000  -0.000000  -0.000000  -0.000013  -0.000084   0.000016
    45  H    0.000000  -0.000000   0.000000  -0.000001  -0.000014  -0.000001
    46  H    0.000000  -0.000000   0.000000   0.000000  -0.000003  -0.000002
    47  H   -0.000000   0.000000  -0.000000   0.000014   0.000022  -0.000000
              19         20         21         22         23         24
     1  Mn   0.000936  -0.000008  -0.000344   0.003508  -0.001174  -0.000161
     2  Cl   0.000017   0.000001  -0.000091   0.000133  -0.000072  -0.000001
     3  Cl  -0.000573  -0.000001  -0.000440   0.000362  -0.000233  -0.000052
     4  O    0.000009   0.000000   0.000797  -0.002898   0.000040  -0.000120
     5  H   -0.000002   0.000000   0.000021  -0.000380   0.000067   0.000047
     6  N   -0.000028   0.000000   0.000134   0.001682   0.000177  -0.000049
     7  N   -0.000002  -0.000000  -0.000161  -0.000025   0.000080  -0.000002
     8  N    0.003309   0.000135  -0.007628   0.000218  -0.001394  -0.000045
     9  N   -0.001680  -0.000263  -0.004337   0.000079  -0.000237   0.000018
    10  N   -0.000045  -0.000000  -0.000740  -0.001552  -0.003955   0.000445
    11  N   -0.000000  -0.000000  -0.000007   0.000044   0.000037  -0.000011
    12  C    0.000000   0.000000  -0.000178   0.001253  -0.000245  -0.000003
    13  H    0.000000   0.000000  -0.000013   0.000066  -0.000022  -0.000000
    14  C   -0.000001  -0.000000   0.000084  -0.000541   0.000045   0.000001
    15  H    0.000000  -0.000000  -0.000001   0.000011  -0.000003   0.000000
    16  C    0.000092   0.000000   0.002593  -0.011660   0.003384   0.000317
    17  C   -0.021568  -0.000564  -0.008238   0.000820  -0.000138   0.000013
    18  H   -0.001783   0.000073   0.000134   0.000011   0.000006   0.000001
    19  C    0.018634  -0.000463   0.003630  -0.000504   0.000026  -0.000011
    20  H   -0.000463   0.001501   0.000011  -0.000004   0.000002  -0.000000
    21  C    0.003630   0.000011   0.027659  -0.005572   0.001914  -0.000268
    22  C   -0.000504  -0.000004  -0.005572   0.025220  -0.009247  -0.002063
    23  C    0.000026   0.000002   0.001914  -0.009247   0.019207  -0.001308
    24  C   -0.000011  -0.000000  -0.000268  -0.002063  -0.001308   0.006591
    25  H    0.000001  -0.000000   0.000030   0.000216  -0.000133  -0.000631
    26  C   -0.000000   0.000000  -0.000014   0.000049  -0.000534  -0.002449
    27  H   -0.000000   0.000000  -0.000000  -0.000003   0.000008  -0.000165
    28  C    0.000000   0.000000   0.000018  -0.000363   0.000297   0.002308
    29  H    0.000000   0.000000   0.000000   0.000008   0.000057   0.000051
    30  C   -0.000006  -0.000000  -0.000170   0.000876  -0.000422  -0.002575
    31  C    0.000000  -0.000000  -0.000012   0.000089  -0.000201   0.000087
    32  C   -0.000000  -0.000000   0.000000  -0.000001  -0.000019   0.000007
    33  H    0.000000   0.000000   0.000000  -0.000000  -0.000007   0.000005
    34  C   -0.000000  -0.000000  -0.000000   0.000000   0.000002  -0.000000
    35  H   -0.000000  -0.000000  -0.000000  -0.000000   0.000000  -0.000000
    36  C   -0.000000   0.000000  -0.000000   0.000000  -0.000002   0.000000
    37  H    0.000000   0.000000   0.000000  -0.000000   0.000000   0.000000
    38  C   -0.000000   0.000000  -0.000001   0.000003  -0.000013  -0.000000
    39  H   -0.000000   0.000000   0.000001  -0.000002   0.000002   0.000000
    40  C    0.000001  -0.000000  -0.000019   0.000371  -0.000046  -0.000001
    41  H    0.000001   0.000000   0.000030  -0.000083  -0.000009  -0.000001
    42  H   -0.000000   0.000000   0.000002  -0.000014   0.000001  -0.000000
    43  H   -0.000000  -0.000000  -0.000006  -0.000010   0.000020   0.000001
    44  C    0.000003   0.000317  -0.000009   0.000166   0.000035   0.000011
    45  H   -0.000009  -0.000016   0.000127  -0.000050   0.000020  -0.000014
    46  H    0.000020  -0.000106   0.000015  -0.000011  -0.000001  -0.000001
    47  H   -0.000016   0.000004  -0.000044  -0.000035  -0.000011   0.000002
              25         26         27         28         29         30
     1  Mn   0.000053  -0.000210  -0.000009  -0.000034   0.000050  -0.004388
     2  Cl  -0.000000   0.000000   0.000000  -0.000001  -0.000000  -0.000122
     3  Cl   0.000002   0.000002   0.000000  -0.000270   0.000010   0.000648
     4  O    0.000002   0.000015   0.000000  -0.000003  -0.000000   0.000004
     5  H   -0.000029   0.000015   0.000001  -0.000004  -0.000000   0.000004
     6  N    0.000010  -0.000002  -0.000000  -0.000008   0.000001   0.000479
     7  N    0.000002  -0.000000  -0.000000   0.000000   0.000000  -0.000001
     8  N   -0.000000   0.000007   0.000000  -0.000018  -0.000000   0.000034
     9  N    0.000006   0.000002   0.000000  -0.000001   0.000000   0.000006
    10  N    0.000023  -0.000440   0.000001   0.000841   0.000017  -0.001734
    11  N    0.000000  -0.000000  -0.000000  -0.000303   0.000014  -0.006811
    12  C    0.000000   0.000000   0.000000  -0.000002  -0.000000  -0.000011
    13  H    0.000000   0.000000   0.000000  -0.000000  -0.000000  -0.000006
    14  C   -0.000000   0.000000   0.000000   0.000000   0.000000   0.000007
    15  H   -0.000000   0.000000   0.000000  -0.000000  -0.000000  -0.000000
    16  C   -0.000001  -0.000022   0.000000   0.000072  -0.000002  -0.000159
    17  C   -0.000000   0.000001   0.000000  -0.000001  -0.000000   0.000021
    18  H   -0.000000  -0.000000  -0.000000   0.000000  -0.000000   0.000001
    19  C    0.000001  -0.000000  -0.000000   0.000000   0.000000  -0.000006
    20  H   -0.000000   0.000000   0.000000   0.000000   0.000000  -0.000000
    21  C    0.000030  -0.000014  -0.000000   0.000018   0.000000  -0.000170
    22  C    0.000216   0.000049  -0.000003  -0.000363   0.000008   0.000876
    23  C   -0.000133  -0.000534   0.000008   0.000297   0.000057  -0.000422
    24  C   -0.000631  -0.002449  -0.000165   0.002308   0.000051  -0.002575
    25  H    0.001705  -0.000670  -0.000042   0.000039   0.000014   0.000095
    26  C   -0.000670   0.008856   0.000232  -0.002010  -0.000535   0.001566
    27  H   -0.000042   0.000232  -0.000152  -0.000150  -0.000037   0.000089
    28  C    0.000039  -0.002010  -0.000150   0.011873  -0.000577  -0.008612
    29  H    0.000014  -0.000535  -0.000037  -0.000577   0.001202  -0.000206
    30  C    0.000095   0.001566   0.000089  -0.008612  -0.000206   0.051523
    31  C    0.000025  -0.000715  -0.000008  -0.003874   0.000555  -0.014908
    32  C    0.000000  -0.000001   0.000001   0.000151  -0.000149  -0.009567
    33  H    0.000000  -0.000025  -0.000002  -0.000217   0.000114   0.000353
    34  C   -0.000000   0.000001   0.000000   0.000039  -0.000016  -0.000453
    35  H   -0.000000   0.000000   0.000000   0.000002  -0.000002  -0.000008
    36  C   -0.000000   0.000000   0.000000  -0.000007   0.000002   0.000371
    37  H   -0.000000  -0.000000  -0.000000   0.000000   0.000000   0.000018
    38  C   -0.000000   0.000000   0.000000  -0.000002  -0.000000  -0.000489
    39  H   -0.000000  -0.000000  -0.000000   0.000006  -0.000000   0.000051
    40  C   -0.000002   0.000000   0.000000  -0.000000  -0.000000  -0.000000
    41  H    0.000001   0.000000  -0.000000  -0.000000   0.000000   0.000000
    42  H    0.000000  -0.000000  -0.000000   0.000000   0.000000   0.000000
    43  H    0.000001  -0.000000  -0.000000   0.000000  -0.000000  -0.000000
    44  C   -0.000012   0.000001   0.000000   0.000000   0.000000  -0.000001
    45  H    0.000007  -0.000001   0.000000  -0.000000  -0.000000   0.000000
    46  H    0.000002  -0.000000  -0.000000  -0.000000  -0.000000   0.000000
    47  H    0.000000   0.000000   0.000000  -0.000000   0.000000   0.000000
              31         32         33         34         35         36
     1  Mn   0.002094   0.000555   0.000056  -0.000122  -0.000007  -0.000611
     2  Cl   0.000084   0.000027   0.000001  -0.000006   0.000000  -0.000463
     3  Cl   0.000438  -0.000555   0.000007  -0.000065   0.000000   0.000055
     4  O    0.000000  -0.000000   0.000000  -0.000000   0.000000   0.000000
     5  H   -0.000000  -0.000000   0.000000  -0.000000  -0.000000   0.000000
     6  N   -0.000158  -0.000006   0.000000  -0.000000  -0.000000  -0.000000
     7  N   -0.000000  -0.000000   0.000000  -0.000000  -0.000000  -0.000000
     8  N    0.000137   0.000001  -0.000000   0.000000   0.000000  -0.000000
     9  N   -0.000000  -0.000000  -0.000000   0.000000   0.000000   0.000000
    10  N   -0.003441  -0.000010   0.000058  -0.000005  -0.000000  -0.000017
    11  N   -0.004712   0.006505   0.000162  -0.001576  -0.000005  -0.000805
    12  C    0.000020   0.000000   0.000000   0.000000   0.000000   0.000001
    13  H    0.000003   0.000000   0.000000   0.000000   0.000000   0.000001
    14  C   -0.000003  -0.000000  -0.000000   0.000000   0.000000   0.000000
    15  H   -0.000000   0.000000  -0.000000   0.000000   0.000000   0.000000
    16  C   -0.000042   0.000001  -0.000000   0.000000   0.000000  -0.000000
    17  C    0.000002   0.000000   0.000000  -0.000000  -0.000000   0.000000
    18  H   -0.000001   0.000000   0.000000  -0.000000  -0.000000   0.000000
    19  C    0.000000  -0.000000   0.000000  -0.000000  -0.000000  -0.000000
    20  H   -0.000000  -0.000000   0.000000  -0.000000  -0.000000   0.000000
    21  C   -0.000012   0.000000   0.000000  -0.000000  -0.000000  -0.000000
    22  C    0.000089  -0.000001  -0.000000   0.000000  -0.000000   0.000000
    23  C   -0.000201  -0.000019  -0.000007   0.000002   0.000000  -0.000002
    24  C    0.000087   0.000007   0.000005  -0.000000  -0.000000   0.000000
    25  H    0.000025   0.000000   0.000000  -0.000000  -0.000000  -0.000000
    26  C   -0.000715  -0.000001  -0.000025   0.000001   0.000000   0.000000
    27  H   -0.000008   0.000001  -0.000002   0.000000   0.000000   0.000000
    28  C   -0.003874   0.000151  -0.000217   0.000039   0.000002  -0.000007
    29  H    0.000555  -0.000149   0.000114  -0.000016  -0.000002   0.000002
    30  C   -0.014908  -0.009567   0.000353  -0.000453  -0.000008   0.000371
    31  C    0.055174  -0.018910  -0.001230   0.001727  -0.000001   0.004266
    32  C   -0.018910   0.021182   0.000198  -0.003514  -0.000123  -0.001105
    33  H   -0.001230   0.000198   0.002146  -0.001032  -0.000059   0.000177
    34  C    0.001727  -0.003514  -0.001032   0.014263   0.000285  -0.002450
    35  H   -0.000001  -0.000123  -0.000059   0.000285  -0.000339  -0.000112
    36  C    0.004266  -0.001105   0.000177  -0.002450  -0.000112   0.013166
    37  H    0.000147   0.000075   0.000021  -0.000792  -0.000058  -0.000451
    38  C   -0.005643   0.003014   0.000031  -0.000412   0.000028  -0.011149
    39  H   -0.000239   0.000197   0.000011  -0.000348  -0.000005  -0.002278
    40  C    0.000000   0.000000  -0.000000   0.000000   0.000000  -0.000000
    41  H   -0.000000  -0.000000  -0.000000  -0.000000  -0.000000   0.000000
    42  H   -0.000000  -0.000000   0.000000  -0.000000  -0.000000   0.000000
    43  H    0.000000   0.000000   0.000000  -0.000000  -0.000000   0.000000
    44  C   -0.000000  -0.000000   0.000000  -0.000000  -0.000000   0.000000
    45  H    0.000000   0.000000  -0.000000   0.000000   0.000000  -0.000000
    46  H    0.000000   0.000000  -0.000000   0.000000   0.000000  -0.000000
    47  H   -0.000000  -0.000000  -0.000000   0.000000   0.000000   0.000000
              37         38         39         40         41         42
     1  Mn   0.000032   0.001406   0.000235   0.000025   0.000003  -0.000002
     2  Cl  -0.000007  -0.001889   0.001850   0.000001  -0.000000  -0.000000
     3  Cl   0.000012   0.000349  -0.000004  -0.000000   0.000000   0.000000
     4  O   -0.000000   0.000000  -0.000000  -0.000016   0.000031   0.000001
     5  H    0.000000   0.000000   0.000000  -0.000030  -0.000005   0.000002
     6  N    0.000000  -0.000035   0.000017   0.000017  -0.000000   0.000001
     7  N    0.000000  -0.000000  -0.000000  -0.002729   0.000003   0.000219
     8  N   -0.000000  -0.000013  -0.000002   0.000006  -0.000001  -0.000000
     9  N   -0.000000   0.000000  -0.000000   0.000003  -0.000004  -0.000000
    10  N    0.000000   0.000101   0.000041   0.000006  -0.000000  -0.000000
    11  N    0.000048   0.001988  -0.001318   0.000000   0.000000  -0.000000
    12  C   -0.000000   0.000024  -0.000009   0.000054  -0.000003   0.000000
    13  H   -0.000000   0.000012  -0.000020   0.000013  -0.000000  -0.000002
    14  C   -0.000000  -0.000000  -0.000000   0.000015  -0.000007  -0.000013
    15  H   -0.000000  -0.000000  -0.000000   0.000307  -0.000006  -0.000098
    16  C    0.000000  -0.000012   0.000007  -0.000170   0.000085   0.000024
    17  C    0.000000   0.000001  -0.000000  -0.000001  -0.000001   0.000000
    18  H    0.000000   0.000000   0.000001  -0.000000  -0.000000   0.000000
    19  C    0.000000  -0.000000  -0.000000   0.000001   0.000001  -0.000000
    20  H    0.000000   0.000000   0.000000  -0.000000   0.000000   0.000000
    21  C    0.000000  -0.000001   0.000001  -0.000019   0.000030   0.000002
    22  C   -0.000000   0.000003  -0.000002   0.000371  -0.000083  -0.000014
    23  C    0.000000  -0.000013   0.000002  -0.000046  -0.000009   0.000001
    24  C    0.000000  -0.000000   0.000000  -0.000001  -0.000001  -0.000000
    25  H   -0.000000  -0.000000  -0.000000  -0.000002   0.000001   0.000000
    26  C   -0.000000   0.000000  -0.000000   0.000000   0.000000  -0.000000
    27  H   -0.000000   0.000000  -0.000000   0.000000  -0.000000  -0.000000
    28  C    0.000000  -0.000002   0.000006  -0.000000  -0.000000   0.000000
    29  H    0.000000  -0.000000  -0.000000  -0.000000   0.000000   0.000000
    30  C    0.000018  -0.000489   0.000051  -0.000000   0.000000   0.000000
    31  C    0.000147  -0.005643  -0.000239   0.000000  -0.000000  -0.000000
    32  C    0.000075   0.003014   0.000197   0.000000  -0.000000  -0.000000
    33  H    0.000021   0.000031   0.000011  -0.000000  -0.000000   0.000000
    34  C   -0.000792  -0.000412  -0.000348   0.000000  -0.000000  -0.000000
    35  H   -0.000058   0.000028  -0.000005   0.000000  -0.000000  -0.000000
    36  C   -0.000451  -0.011149  -0.002278  -0.000000   0.000000   0.000000
    37  H    0.001869  -0.000466   0.000368  -0.000000   0.000000   0.000000
    38  C   -0.000466   0.020831  -0.001056  -0.000000   0.000000   0.000000
    39  H    0.000368  -0.001056   0.004679  -0.000000  -0.000000   0.000000
    40  C   -0.000000  -0.000000  -0.000000   0.003544  -0.000083  -0.000339
    41  H    0.000000   0.000000  -0.000000  -0.000083   0.000098   0.000042
    42  H    0.000000   0.000000   0.000000  -0.000339   0.000042   0.000241
    43  H    0.000000   0.000000   0.000000  -0.000110  -0.000048   0.000006
    44  C    0.000000   0.000000   0.000000  -0.000003   0.000001   0.000000
    45  H   -0.000000  -0.000000  -0.000000   0.000001  -0.000001  -0.000000
    46  H   -0.000000  -0.000000  -0.000000   0.000000  -0.000000  -0.000000
    47  H   -0.000000   0.000000  -0.000000  -0.000003   0.000007   0.000000
              43         44         45         46         47
     1  Mn  -0.000005  -0.000027   0.000007   0.000003  -0.000004
     2  Cl  -0.000000   0.000000   0.000000  -0.000000  -0.000000
     3  Cl   0.000000   0.000004  -0.000000  -0.000000  -0.000000
     4  O   -0.000010  -0.000032   0.000025   0.000003   0.000005
     5  H    0.000017   0.000019  -0.000006  -0.000001   0.000002
     6  N   -0.000000   0.000002  -0.000000  -0.000000   0.000000
     7  N    0.000033   0.000002  -0.000001  -0.000000  -0.000000
     8  N    0.000000   0.000089  -0.000012  -0.000006   0.000017
     9  N    0.000000  -0.002511   0.000056   0.000221  -0.000011
    10  N   -0.000001   0.000002  -0.000001  -0.000000   0.000000
    11  N   -0.000000  -0.000000   0.000000   0.000000   0.000000
    12  C    0.000004   0.000000   0.000000   0.000000  -0.000000
    13  H   -0.000001  -0.000000   0.000000   0.000000  -0.000000
    14  C   -0.000006  -0.000000  -0.000000  -0.000000   0.000000
    15  H   -0.000008  -0.000000   0.000000   0.000000  -0.000000
    16  C    0.000010  -0.000013  -0.000001   0.000000   0.000014
    17  C    0.000000  -0.000084  -0.000014  -0.000003   0.000022
    18  H    0.000000   0.000016  -0.000001  -0.000002  -0.000000
    19  C   -0.000000   0.000003  -0.000009   0.000020  -0.000016
    20  H   -0.000000   0.000317  -0.000016  -0.000106   0.000004
    21  C   -0.000006  -0.000009   0.000127   0.000015  -0.000044
    22  C   -0.000010   0.000166  -0.000050  -0.000011  -0.000035
    23  C    0.000020   0.000035   0.000020  -0.000001  -0.000011
    24  C    0.000001   0.000011  -0.000014  -0.000001   0.000002
    25  H    0.000001  -0.000012   0.000007   0.000002   0.000000
    26  C   -0.000000   0.000001  -0.000001  -0.000000   0.000000
    27  H   -0.000000   0.000000   0.000000  -0.000000   0.000000
    28  C    0.000000   0.000000  -0.000000  -0.000000  -0.000000
    29  H   -0.000000   0.000000  -0.000000  -0.000000   0.000000
    30  C   -0.000000  -0.000001   0.000000   0.000000   0.000000
    31  C    0.000000  -0.000000   0.000000   0.000000  -0.000000
    32  C    0.000000  -0.000000   0.000000   0.000000  -0.000000
    33  H    0.000000   0.000000  -0.000000  -0.000000  -0.000000
    34  C   -0.000000  -0.000000   0.000000   0.000000   0.000000
    35  H   -0.000000  -0.000000   0.000000   0.000000   0.000000
    36  C    0.000000   0.000000  -0.000000  -0.000000   0.000000
    37  H    0.000000   0.000000  -0.000000  -0.000000  -0.000000
    38  C    0.000000   0.000000  -0.000000  -0.000000   0.000000
    39  H    0.000000   0.000000  -0.000000  -0.000000  -0.000000
    40  C   -0.000110  -0.000003   0.000001   0.000000  -0.000003
    41  H   -0.000048   0.000001  -0.000001  -0.000000   0.000007
    42  H    0.000006   0.000000  -0.000000  -0.000000   0.000000
    43  H    0.000221   0.000000   0.000000  -0.000000  -0.000001
    44  C    0.000000   0.003484  -0.000210  -0.000373  -0.000003
    45  H    0.000000  -0.000210   0.000162   0.000068  -0.000060
    46  H   -0.000000  -0.000373   0.000068   0.000252  -0.000022
    47  H   -0.000001  -0.000003  -0.000060  -0.000022   0.000237
 Mulliken charges and spin densities:
               1          2
     1  Mn   1.432794   4.773850
     2  Cl  -0.785783   0.049486
     3  Cl  -0.794735   0.045255
     4  O   -0.602531  -0.000062
     5  H    0.404946   0.000050
     6  N   -0.486911   0.018112
     7  N   -0.334310   0.002586
     8  N   -0.503740   0.014259
     9  N   -0.341257   0.001868
    10  N   -0.503623   0.015812
    11  N   -0.511805   0.012595
    12  C   -0.119254   0.003342
    13  H    0.249212   0.000598
    14  C   -0.111279  -0.000179
[truncated: 424,983 more chars]
