# Supplementary material for: Synthesis and Characterization of Bipyridyl-(Imidazole)n Mn(II) Compounds and Their Evaluation as Potential Precatalysts for Water Oxidation
Source: Molecules. 2023 Oct 23;28(20):7221. doi: 10.3390/molecules28207221 (PMC10608871; doi:10.3390/molecules28207221)
Supplement: Supplementary file 1 [file molecules-28-07221-s001.zip › Calculation_Outputs/complex3_TDDFT.out]

 Entering Gaussian System, Link 0=g16
 Input=1.com
 Output=1.out
 Initial command:
 /usr/local/apps/gaussian/g16-b01-avx2//g16/l1.exe "/tmp/r2771.690497.maple/Gau-18057.inp" -scrdir="/tmp/r2771.690497.maple/"
 Entering Link 1 = /usr/local/apps/gaussian/g16-b01-avx2//g16/l1.exe PID=     18065.
  
 Copyright (c) 1988-2017, Gaussian, Inc.  All Rights Reserved.
  
 This is part of the Gaussian(R) 16 program.  It is based on
 the Gaussian(R) 09 system (copyright 2009, Gaussian, Inc.),
 the Gaussian(R) 03 system (copyright 2003, Gaussian, Inc.),
 the Gaussian(R) 98 system (copyright 1998, Gaussian, Inc.),
 the Gaussian(R) 94 system (copyright 1995, Gaussian, Inc.),
 the Gaussian 92(TM) system (copyright 1992, Gaussian, Inc.),
 the Gaussian 90(TM) system (copyright 1990, Gaussian, Inc.),
 the Gaussian 88(TM) system (copyright 1988, Gaussian, Inc.),
 the Gaussian 86(TM) system (copyright 1986, Carnegie Mellon
 University), and the Gaussian 82(TM) system (copyright 1983,
 Carnegie Mellon University). Gaussian is a federally registered
 trademark of Gaussian, Inc.
  
 This software contains proprietary and confidential information,
 including trade secrets, belonging to Gaussian, Inc.
  
 This software is provided under written license and may be
 used, copied, transmitted, or stored only in accord with that
 written license.
  
 The following legend is applicable only to US Government
 contracts under FAR:
  
                    RESTRICTED RIGHTS LEGEND
  
 Use, reproduction and disclosure by the US Government is
 subject to restrictions as set forth in subparagraphs (a)
 and (c) of the Commercial Computer Software - Restricted
 Rights clause in FAR 52.227-19.
  
 Gaussian, Inc.
 340 Quinnipiac St., Bldg. 40, Wallingford CT 06492
  
  
 ---------------------------------------------------------------
 Warning -- This program may not be used in any manner that
 competes with the business of Gaussian, Inc. or will provide
 assistance to any competitor of Gaussian, Inc.  The licensee
 of this program is prohibited from giving any competitor of
 Gaussian, Inc. access to this program.  By using this program,
 the user acknowledges that Gaussian, Inc. is engaged in the
 business of creating and licensing software in the field of
 computational chemistry and represents and warrants to the
 licensee that it is not a competitor of Gaussian, Inc. and that
 it will not use this program in any manner prohibited above.
 ---------------------------------------------------------------
  

 Cite this work as:
 Gaussian 16, Revision B.01,
 M. J. Frisch, G. W. Trucks, H. B. Schlegel, G. E. Scuseria, 
 M. A. Robb, J. R. Cheeseman, G. Scalmani, V. Barone, 
 G. A. Petersson, H. Nakatsuji, X. Li, M. Caricato, A. V. Marenich, 
 J. Bloino, B. G. Janesko, R. Gomperts, B. Mennucci, H. P. Hratchian, 
 J. V. Ortiz, A. F. Izmaylov, J. L. Sonnenberg, D. Williams-Young, 
 F. Ding, F. Lipparini, F. Egidi, J. Goings, B. Peng, A. Petrone, 
 T. Henderson, D. Ranasinghe, V. G. Zakrzewski, J. Gao, N. Rega, 
 G. Zheng, W. Liang, M. Hada, M. Ehara, K. Toyota, R. Fukuda, 
 J. Hasegawa, M. Ishida, T. Nakajima, Y. Honda, O. Kitao, H. Nakai, 
 T. Vreven, K. Throssell, J. A. Montgomery, Jr., J. E. Peralta, 
 F. Ogliaro, M. J. Bearpark, J. J. Heyd, E. N. Brothers, K. N. Kudin, 
 V. N. Staroverov, T. A. Keith, R. Kobayashi, J. Normand, 
 K. Raghavachari, A. P. Rendell, J. C. Burant, S. S. Iyengar, 
 J. Tomasi, M. Cossi, J. M. Millam, M. Klene, C. Adamo, R. Cammi, 
 J. W. Ochterski, R. L. Martin, K. Morokuma, O. Farkas, 
 J. B. Foresman, and D. J. Fox, Gaussian, Inc., Wallingford CT, 2016.
 
 ******************************************
 Gaussian 16:  ES64L-G16RevB.01 20-Dec-2017
                 1-Sep-2023 
 ******************************************
 %mem=64gb
 %nprocs=12
 Will use up to   12 processors via shared memory.
 %chk=1.chk
 ----------------------------------------------------------------------
 # td=(nstates=100) b3lyp/6-311+g(2d,p) scrf=(solvent=acetonitrile,read
 ,pcm) guess=read geom=allcheck empiricaldispersion=gd3bj scf=xqc
 ----------------------------------------------------------------------
 1/29=7,38=1,40=2,172=1/1;
 2/12=2,40=1/2;
 3/5=4,6=6,7=112,11=9,14=-4,25=1,30=1,70=2203,72=2,74=-5,116=-2,124=41/1,2,3,8;
 4/5=1/1;
 5/5=2,8=3,13=1,38=6,53=2/2,8;
 8/6=1,10=2,108=100/1;
 9/41=100,42=1,70=2/14;
 6/7=2,8=2,9=2,10=2/1;
 99/5=1,9=1/99;
 Structure from the checkpoint file:  "1.chk"
 --------
 complex3
 --------
 Charge =  0 Multiplicity = 6
 Redundant internal coordinates found in file.  (old form).
 Mn,0,-1.9963582535,5.720464306,8.2605359595
 Cl,0,-0.799155433,7.5556208626,9.2893928987
 Cl,0,-3.7919655312,6.6368900248,6.8566795903
 O,0,-2.9103038258,1.2270373787,9.7675079307
 H,0,-2.2642871889,0.6050291332,9.4115872521
 N,0,-0.828779169,4.2545962263,9.5874388598
 N,0,-0.5749670837,2.4883219194,10.8908407584
 N,0,-3.6714621909,4.7478126266,9.4712491563
 N,0,-4.9907052995,3.0979138831,10.1253699753
 N,0,-2.0210021055,3.599788961,7.1615122279
 N,0,-0.7912854531,5.7718512033,6.2784647704
 C,0,0.2735525428,4.4606335063,10.3751195284
 H,0,0.8226373326,5.3858140297,10.3150437993
 C,0,0.4493824644,3.3743939311,11.1833019529
 H,0,1.1865788327,3.1409478359,11.9335684033
 C,0,-1.322412643,3.0685587179,9.899796362
 C,0,-4.885805483,5.2825381648,9.818961722
 H,0,-5.0787131302,6.336048571,9.7083499979
 C,0,-5.7109705216,4.2777527888,10.2346451982
 H,0,-6.7269868628,4.276612441,10.5928882985
 C,0,-3.7551389063,3.4431150782,9.6642278552
 C,0,-2.6095976664,2.522721204,9.2826188297
 C,0,-2.5050887902,2.5039685297,7.7362495355
 C,0,-2.8972582054,1.3928166394,6.9951000052
 H,0,-3.3457237145,0.5294453891,7.4677068872
 C,0,-2.71638558,1.4351703021,5.614026594
 H,0,-3.0143565736,0.5921735128,5.0009818524
 C,0,-2.1350559739,2.5503442627,5.029768049
 H,0,-1.9588046106,2.5709672777,3.9630652134
 C,0,-1.7901027314,3.6348607388,5.8432887518
 C,0,-1.1077194016,4.857435357,5.3444098624
 C,0,-0.778522923,5.0450814514,4.0028309961
 H,0,-1.04269506,4.3104665425,3.2536931175
 C,0,-0.1024861356,6.201413882,3.6290482468
 H,0,0.1603513085,6.3660378094,2.5899962515
 C,0,0.2258699923,7.1361251077,4.6021424331
 H,0,0.7510799591,8.0502472577,4.3527356658
 C,0,-0.1476716599,6.881940687,5.9187890565
 H,0,0.0524758059,7.5815010973,6.7232153885
 C,0,-0.7348067677,1.2111663963,11.5839603181
 H,0,-1.7637047272,1.0701576631,11.8990418569
 H,0,-0.0908690386,1.2231849357,12.460782708
 H,0,-0.4297187739,0.3754742935,10.9505550019
 C,0,-5.5382935551,1.781904099,10.4505354604
 H,0,-5.506231337,1.1270457582,9.5827844265
 H,0,-6.5732459381,1.9200262508,10.7564510175
 H,0,-4.9807899936,1.3190819651,11.2612399768
 Recover connectivity data from disk.
                           ----------------------------
                           !    Current Parameters    !
                           ! (Angstroms and Degrees)  !
 --------------------------                            --------------------------
 ! Name  Definition              Value                                          !
 --------------------------------------------------------------------------------
 ! R1    R(1,2)                  2.4207                                         !
 ! R2    R(1,3)                  2.4566                                         !
 ! R3    R(1,6)                  2.2962                                         !
 ! R4    R(1,8)                  2.2843                                         !
 ! R5    R(1,10)                 2.3887                                         !
 ! R6    R(1,11)                 2.3202                                         !
 ! R7    R(4,5)                  0.9648                                         !
 ! R8    R(4,22)                 1.4157                                         !
 ! R9    R(6,12)                 1.3704                                         !
 ! R10   R(6,16)                 1.3221                                         !
 ! R11   R(7,14)                 1.3856                                         !
 ! R12   R(7,16)                 1.3702                                         !
 ! R13   R(7,40)                 1.4619                                         !
 ! R14   R(8,17)                 1.3717                                         !
 ! R15   R(8,21)                 1.3215                                         !
 ! R16   R(9,19)                 1.3866                                         !
 ! R17   R(9,21)                 1.3632                                         !
 ! R18   R(9,44)                 1.462                                          !
 ! R19   R(10,23)                1.3287                                         !
 ! R20   R(10,30)                1.3388                                         !
 ! R21   R(11,31)                1.3449                                         !
 ! R22   R(11,38)                1.3326                                         !
 ! R23   R(12,13)                1.0775                                         !
 ! R24   R(12,14)                1.3653                                         !
 ! R25   R(14,15)                1.0774                                         !
 ! R26   R(16,22)                1.5283                                         !
 ! R27   R(17,18)                1.0767                                         !
 ! R28   R(17,19)                1.365                                          !
 ! R29   R(19,20)                1.0773                                         !
 ! R30   R(21,22)                1.5182                                         !
 ! R31   R(22,23)                1.55                                           !
 ! R32   R(23,24)                1.392                                          !
 ! R33   R(24,25)                1.0816                                         !
 ! R34   R(24,26)                1.3935                                         !
 ! R35   R(26,27)                1.0841                                         !
 ! R36   R(26,28)                1.3867                                         !
 ! R37   R(28,29)                1.0814                                         !
 ! R38   R(28,30)                1.3989                                         !
 ! R39   R(30,31)                1.4863                                         !
 ! R40   R(31,32)                1.3941                                         !
 ! R41   R(32,33)                1.082                                          !
 ! R42   R(32,34)                1.3906                                         !
 ! R43   R(34,35)                1.0843                                         !
 ! R44   R(34,36)                1.3887                                         !
 ! R45   R(36,37)                1.0834                                         !
 ! R46   R(36,38)                1.392                                          !
 ! R47   R(38,39)                1.0847                                         !
 ! R48   R(40,41)                1.0853                                         !
 ! R49   R(40,42)                1.0879                                         !
 ! R50   R(40,43)                1.0921                                         !
 ! R51   R(44,45)                1.0876                                         !
 ! R52   R(44,46)                1.088                                          !
 ! R53   R(44,47)                1.0873                                         !
 ! A1    A(2,1,3)              108.7583                                         !
 ! A2    A(2,1,6)               89.2483                                         !
 ! A3    A(2,1,8)              117.4013                                         !
 ! A4    A(2,1,10)             150.8942                                         !
 ! A5    A(2,1,11)              95.1305                                         !
 ! A6    A(3,1,6)              160.0575                                         !
 ! A7    A(3,1,8)               85.7404                                         !
 ! A8    A(3,1,10)              93.4813                                         !
 ! A9    A(3,1,11)              83.292                                          !
 ! A10   A(6,1,8)               78.1571                                         !
 ! A11   A(6,1,10)              72.8041                                         !
 ! A12   A(6,1,11)             104.1044                                         !
 ! A13   A(8,1,10)              81.8517                                         !
 ! A14   A(8,1,11)             147.4668                                         !
 ! A15   A(10,1,11)             68.4063                                         !
 ! A16   A(5,4,22)             108.7503                                         !
 ! A17   A(1,6,12)             130.1785                                         !
 ! A18   A(1,6,16)             121.2893                                         !
 ! A19   A(12,6,16)            107.4223                                         !
 ! A20   A(14,7,16)            106.5667                                         !
 ! A21   A(14,7,40)            122.6447                                         !
 ! A22   A(16,7,40)            130.7858                                         !
 ! A23   A(1,8,17)             128.1397                                         !
 ! A24   A(1,8,21)             122.9705                                         !
 ! A25   A(17,8,21)            106.9655                                         !
 ! A26   A(19,9,21)            106.3788                                         !
 ! A27   A(19,9,44)            123.6294                                         !
 ! A28   A(21,9,44)            129.9885                                         !
 ! A29   A(1,10,23)            122.4753                                         !
 ! A30   A(1,10,30)            115.3411                                         !
 ! A31   A(23,10,30)           120.6878                                         !
 ! A32   A(1,11,31)            117.1317                                         !
 ! A33   A(1,11,38)            119.9903                                         !
 ! A34   A(31,11,38)           119.5089                                         !
 ! A35   A(6,12,13)            120.4602                                         !
 ! A36   A(6,12,14)            108.9181                                         !
 ! A37   A(13,12,14)           130.5797                                         !
 ! A38   A(7,14,12)            106.7757                                         !
 ! A39   A(7,14,15)            120.9469                                         !
 ! A40   A(12,14,15)           132.2765                                         !
 ! A41   A(6,16,7)             110.3095                                         !
 ! A42   A(6,16,22)            122.6468                                         !
 ! A43   A(7,16,22)            126.8894                                         !
 ! A44   A(8,17,18)            120.9309                                         !
 ! A45   A(8,17,19)            108.9906                                         !
 ! A46   A(18,17,19)           130.0312                                         !
 ! A47   A(9,19,17)            106.7573                                         !
 ! A48   A(9,19,20)            121.0095                                         !
 ! A49   A(17,19,20)           132.2331                                         !
 ! A50   A(8,21,9)             110.9023                                         !
 ! A51   A(8,21,22)            120.9322                                         !
 ! A52   A(9,21,22)            127.979                                          !
 ! A53   A(4,22,16)            111.5582                                         !
 ! A54   A(4,22,21)            107.967                                          !
 ! A55   A(4,22,23)            110.1782                                         !
 ! A56   A(16,22,21)           108.5098                                         !
 ! A57   A(16,22,23)           110.5129                                         !
 ! A58   A(21,22,23)           107.9971                                         !
 ! A59   A(10,23,22)           116.4951                                         !
 ! A60   A(10,23,24)           122.0494                                         !
 ! A61   A(22,23,24)           121.4553                                         !
 ! A62   A(23,24,25)           121.4216                                         !
 ! A63   A(23,24,26)           117.8295                                         !
 ! A64   A(25,24,26)           120.7387                                         !
 ! A65   A(24,26,27)           120.0751                                         !
 ! A66   A(24,26,28)           119.7639                                         !
 ! A67   A(27,26,28)           120.1533                                         !
 ! A68   A(26,28,29)           119.9528                                         !
 ! A69   A(26,28,30)           118.8036                                         !
 ! A70   A(29,28,30)           121.2434                                         !
 ! A71   A(10,30,28)           120.649                                          !
 ! A72   A(10,30,31)           115.5454                                         !
 ! A73   A(28,30,31)           123.7586                                         !
 ! A74   A(11,31,30)           115.7323                                         !
 ! A75   A(11,31,32)           121.4189                                         !
 ! A76   A(30,31,32)           122.8291                                         !
 ! A77   A(31,32,33)           121.1493                                         !
 ! A78   A(31,32,34)           119.0381                                         !
 ! A79   A(33,32,34)           119.8123                                         !
 ! A80   A(32,34,35)           120.1082                                         !
 ! A81   A(32,34,36)           119.0972                                         !
 ! A82   A(35,34,36)           120.7946                                         !
 ! A83   A(34,36,37)           121.4168                                         !
 ! A84   A(34,36,38)           118.4529                                         !
 ! A85   A(37,36,38)           120.1272                                         !
 ! A86   A(11,38,36)           122.4794                                         !
 ! A87   A(11,38,39)           115.2263                                         !
 ! A88   A(36,38,39)           122.2886                                         !
 ! A89   A(7,40,41)            110.7828                                         !
 ! A90   A(7,40,42)            107.924                                          !
 ! A91   A(7,40,43)            111.284                                          !
 ! A92   A(41,40,42)           109.1834                                         !
 ! A93   A(41,40,43)           109.5005                                         !
 ! A94   A(42,40,43)           108.0922                                         !
 ! A95   A(9,44,45)            110.7012                                         !
 ! A96   A(9,44,46)            107.7305                                         !
 ! A97   A(9,44,47)            110.9122                                         !
 ! A98   A(45,44,46)           109.1967                                         !
 ! A99   A(45,44,47)           108.8734                                         !
 ! A100  A(46,44,47)           109.3977                                         !
 ! D1    D(2,1,6,12)           -11.8687                                         !
 ! D2    D(2,1,6,16)           154.487                                          !
 ! D3    D(3,1,6,12)          -166.928                                          !
 ! D4    D(3,1,6,16)            -0.5723                                         !
 ! D5    D(8,1,6,12)          -130.0992                                         !
 ! D6    D(8,1,6,16)            36.2565                                         !
 ! D7    D(10,1,6,12)          144.8746                                         !
 ! D8    D(10,1,6,16)          -48.7697                                         !
 ! D9    D(11,1,6,12)           83.2325                                         !
 ! D10   D(11,1,6,16)         -110.4118                                         !
 ! D11   D(2,1,8,17)            69.0507                                         !
 ! D12   D(2,1,8,21)          -128.8534                                         !
 ! D13   D(3,1,8,17)           -39.8912                                         !
 ! D14   D(3,1,8,21)           122.2047                                         !
 ! D15   D(6,1,8,17)           151.9393                                         !
 ! D16   D(6,1,8,21)           -45.9648                                         !
 ! D17   D(10,1,8,17)         -134.0302                                         !
 ! D18   D(10,1,8,21)           28.0657                                         !
 ! D19   D(11,1,8,17)         -110.3449                                         !
 ! D20   D(11,1,8,21)           51.751                                          !
 ! D21   D(2,1,10,23)          111.8075                                         !
 ! D22   D(2,1,10,30)          -82.0756                                         !
 ! D23   D(3,1,10,23)         -107.6949                                         !
 ! D24   D(3,1,10,30)           58.422                                          !
 ! D25   D(6,1,10,23)           57.5478                                         !
 ! D26   D(6,1,10,30)         -136.3353                                         !
 ! D27   D(8,1,10,23)          -22.5067                                         !
 ! D28   D(8,1,10,30)          143.6102                                         !
 ! D29   D(11,1,10,23)         170.9284                                         !
 ! D30   D(11,1,10,30)         -22.9547                                         !
 ! D31   D(2,1,11,31)          178.9075                                         !
 ! D32   D(2,1,11,38)          -21.9044                                         !
 ! D33   D(3,1,11,31)          -72.7597                                         !
 ! D34   D(3,1,11,38)           86.4284                                         !
 ! D35   D(6,1,11,31)           88.3931                                         !
 ! D36   D(6,1,11,38)         -112.4188                                         !
 ! D37   D(8,1,11,31)           -1.6313                                         !
 ! D38   D(8,1,11,38)          157.5569                                         !
 ! D39   D(10,1,11,31)          23.6886                                         !
 ! D40   D(10,1,11,38)        -177.1232                                         !
 ! D41   D(5,4,22,16)          -69.8886                                         !
 ! D42   D(5,4,22,21)          170.9702                                         !
 ! D43   D(5,4,22,23)           53.2458                                         !
 ! D44   D(1,6,12,13)          -10.1428                                         !
 ! D45   D(1,6,12,14)          167.7394                                         !
 ! D46   D(16,6,12,13)        -177.9457                                         !
 ! D47   D(16,6,12,14)          -0.0634                                         !
 ! D48   D(1,6,16,7)          -168.5152                                         !
 ! D49   D(1,6,16,22)            7.2533                                         !
 ! D50   D(12,6,16,7)            0.5964                                         !
 ! D51   D(12,6,16,22)         176.3649                                         !
 ! D52   D(16,7,14,12)           0.8167                                         !
 ! D53   D(16,7,14,15)        -179.4688                                         !
 ! D54   D(40,7,14,12)        -178.6424                                         !
 ! D55   D(40,7,14,15)           1.0721                                         !
 ! D56   D(14,7,16,6)           -0.8888                                         !
 ! D57   D(14,7,16,22)        -176.4335                                         !
 ! D58   D(40,7,16,6)          178.5098                                         !
 ! D59   D(40,7,16,22)           2.9651                                         !
 ! D60   D(14,7,40,41)         132.4436                                         !
 ! D61   D(14,7,40,42)          12.9618                                         !
 ! D62   D(14,7,40,43)        -105.4813                                         !
 ! D63   D(16,7,40,41)         -46.8717                                         !
 ! D64   D(16,7,40,42)        -166.3535                                         !
 ! D65   D(16,7,40,43)          75.2034                                         !
 ! D66   D(1,8,17,18)          -13.0883                                         !
 ! D67   D(1,8,17,19)          164.6501                                         !
 ! D68   D(21,8,17,18)        -177.4449                                         !
 ! D69   D(21,8,17,19)           0.2935                                         !
 ! D70   D(1,8,21,9)          -165.1591                                         !
 ! D71   D(1,8,21,22)           10.2566                                         !
 ! D72   D(17,8,21,9)            0.1981                                         !
 ! D73   D(17,8,21,22)         175.6137                                         !
 ! D74   D(21,9,19,17)           0.7536                                         !
 ! D75   D(21,9,19,20)        -179.3167                                         !
 ! D76   D(44,9,19,17)        -178.6458                                         !
 ! D77   D(44,9,19,20)           1.2839                                         !
 ! D78   D(19,9,21,8)           -0.5994                                         !
 ! D79   D(19,9,21,22)        -175.6097                                         !
 ! D80   D(44,9,21,8)          178.7478                                         !
 ! D81   D(44,9,21,22)           3.7376                                         !
 ! D82   D(19,9,44,45)         120.4512                                         !
 ! D83   D(19,9,44,46)           1.1199                                         !
 ! D84   D(19,9,44,47)        -118.5791                                         !
 ! D85   D(21,9,44,45)         -58.7967                                         !
 ! D86   D(21,9,44,46)        -178.128                                          !
 ! D87   D(21,9,44,47)          62.173                                          !
 ! D88   D(1,10,23,22)         -20.195                                          !
 ! D89   D(1,10,23,24)         159.9278                                         !
 ! D90   D(30,10,23,22)        174.4108                                         !
 ! D91   D(30,10,23,24)         -5.4664                                         !
 ! D92   D(1,10,30,28)        -162.1734                                         !
 ! D93   D(1,10,30,31)          20.2285                                         !
 ! D94   D(23,10,30,28)          4.2123                                         !
 ! D95   D(23,10,30,31)       -173.3858                                         !
 ! D96   D(1,11,31,30)         -22.3676                                         !
 ! D97   D(1,11,31,32)         159.2042                                         !
 ! D98   D(38,11,31,30)        178.3399                                         !
 ! D99   D(38,11,31,32)         -0.0883                                         !
 ! D100  D(1,11,38,36)        -159.1969                                         !
 ! D101  D(1,11,38,39)          19.9589                                         !
 ! D102  D(31,11,38,36)         -0.502                                          !
 ! D103  D(31,11,38,39)        178.6537                                         !
 ! D104  D(6,12,14,7)           -0.4772                                         !
 ! D105  D(6,12,14,15)         179.8537                                         !
 ! D106  D(13,12,14,7)         177.1191                                         !
 ! D107  D(13,12,14,15)         -2.55                                           !
 ! D108  D(6,16,22,4)          179.1125                                         !
 ! D109  D(6,16,22,21)         -62.0693                                         !
 ! D110  D(6,16,22,23)          56.169                                          !
 ! D111  D(7,16,22,4)           -5.851                                          !
 ! D112  D(7,16,22,21)         112.9672                                         !
 ! D113  D(7,16,22,23)        -128.7945                                         !
 ! D114  D(8,17,19,9)           -0.6544                                         !
 ! D115  D(8,17,19,20)         179.4269                                         !
 ! D116  D(18,17,19,9)         176.8119                                         !
 ! D117  D(18,17,19,20)         -3.1068                                         !
 ! D118  D(8,21,22,4)          172.2171                                         !
 ! D119  D(8,21,22,16)          51.1582                                         !
 ! D120  D(8,21,22,23)         -68.6637                                         !
 ! D121  D(9,21,22,4)          -13.2184                                         !
 ! D122  D(9,21,22,16)        -134.2774                                         !
 ! D123  D(9,21,22,23)         105.9007                                         !
 ! D124  D(4,22,23,10)        -169.6697                                         !
 ! D125  D(4,22,23,24)          10.2083                                         !
 ! D126  D(16,22,23,10)        -45.9266                                         !
 ! D127  D(16,22,23,24)        133.9514                                         !
 ! D128  D(21,22,23,10)         72.6244                                         !
 ! D129  D(21,22,23,24)       -107.4975                                         !
 ! D130  D(10,23,24,25)       -176.2294                                         !
 ! D131  D(10,23,24,26)          2.6198                                         !
 ! D132  D(22,23,24,25)          3.8994                                         !
 ! D133  D(22,23,24,26)       -177.2514                                         !
 ! D134  D(23,24,26,27)       -179.6421                                         !
 ! D135  D(23,24,26,28)          1.3636                                         !
 ! D136  D(25,24,26,27)         -0.7846                                         !
 ! D137  D(25,24,26,28)       -179.7789                                         !
 ! D138  D(24,26,28,29)        177.6729                                         !
 ! D139  D(24,26,28,30)         -2.4892                                         !
 ! D140  D(27,26,28,29)         -1.3207                                         !
 ! D141  D(27,26,28,30)        178.5173                                         !
 ! D142  D(26,28,30,10)         -0.2381                                         !
 ! D143  D(26,28,30,31)        177.1551                                         !
 ! D144  D(29,28,30,10)        179.5977                                         !
 ! D145  D(29,28,30,31)         -3.0091                                         !
 ! D146  D(10,30,31,11)          0.7519                                         !
 ! D147  D(10,30,31,32)        179.1556                                         !
 ! D148  D(28,30,31,11)       -176.7626                                         !
 ! D149  D(28,30,31,32)          1.6411                                         !
 ! D150  D(11,31,32,33)       -179.4718                                         !
 ! D151  D(11,31,32,34)          0.3257                                         !
 ! D152  D(30,31,32,33)          2.2133                                         !
 ! D153  D(30,31,32,34)       -177.9892                                         !
 ! D154  D(31,32,34,35)       -179.8753                                         !
 ! D155  D(31,32,34,36)          0.0167                                         !
 ! D156  D(33,32,34,35)         -0.0751                                         !
 ! D157  D(33,32,34,36)        179.8169                                         !
 ! D158  D(32,34,36,37)       -179.9275                                         !
 ! D159  D(32,34,36,38)         -0.5643                                         !
 ! D160  D(35,34,36,37)         -0.0362                                         !
 ! D161  D(35,34,36,38)        179.327                                          !
 ! D162  D(34,36,38,11)          0.8311                                         !
 ! D163  D(34,36,38,39)       -178.2655                                         !
 ! D164  D(37,36,38,11)       -179.7973                                         !
 ! D165  D(37,36,38,39)          1.1061                                         !
 --------------------------------------------------------------------------------
                          Input orientation:                          
 ---------------------------------------------------------------------
 Center     Atomic      Atomic             Coordinates (Angstroms)
 Number     Number       Type             X           Y           Z
 ---------------------------------------------------------------------
      1         25           0       -1.996358    5.720464    8.260536
      2         17           0       -0.799155    7.555621    9.289393
      3         17           0       -3.791966    6.636890    6.856680
      4          8           0       -2.910304    1.227037    9.767508
      5          1           0       -2.264287    0.605029    9.411587
      6          7           0       -0.828779    4.254596    9.587439
      7          7           0       -0.574967    2.488322   10.890841
      8          7           0       -3.671462    4.747813    9.471249
      9          7           0       -4.990705    3.097914   10.125370
     10          7           0       -2.021002    3.599789    7.161512
     11          7           0       -0.791285    5.771851    6.278465
     12          6           0        0.273553    4.460634   10.375120
     13          1           0        0.822637    5.385814   10.315044
     14          6           0        0.449382    3.374394   11.183302
     15          1           0        1.186579    3.140948   11.933568
     16          6           0       -1.322413    3.068559    9.899796
     17          6           0       -4.885805    5.282538    9.818962
     18          1           0       -5.078713    6.336049    9.708350
     19          6           0       -5.710971    4.277753   10.234645
     20          1           0       -6.726987    4.276612   10.592888
     21          6           0       -3.755139    3.443115    9.664228
     22          6           0       -2.609598    2.522721    9.282619
     23          6           0       -2.505089    2.503969    7.736250
     24          6           0       -2.897258    1.392817    6.995100
     25          1           0       -3.345724    0.529445    7.467707
     26          6           0       -2.716386    1.435170    5.614027
     27          1           0       -3.014357    0.592174    5.000982
     28          6           0       -2.135056    2.550344    5.029768
     29          1           0       -1.958805    2.570967    3.963065
     30          6           0       -1.790103    3.634861    5.843289
     31          6           0       -1.107719    4.857435    5.344410
     32          6           0       -0.778523    5.045081    4.002831
     33          1           0       -1.042695    4.310467    3.253693
     34          6           0       -0.102486    6.201414    3.629048
     35          1           0        0.160351    6.366038    2.589996
     36          6           0        0.225870    7.136125    4.602142
     37          1           0        0.751080    8.050247    4.352736
     38          6           0       -0.147672    6.881941    5.918789
     39          1           0        0.052476    7.581501    6.723215
     40          6           0       -0.734807    1.211166   11.583960
     41          1           0       -1.763705    1.070158   11.899042
     42          1           0       -0.090869    1.223185   12.460783
     43          1           0       -0.429719    0.375474   10.950555
     44          6           0       -5.538294    1.781904   10.450535
     45          1           0       -5.506231    1.127046    9.582784
     46          1           0       -6.573246    1.920026   10.756451
     47          1           0       -4.980790    1.319082   11.261240
 ---------------------------------------------------------------------
                    Distance matrix (angstroms):
                    1          2          3          4          5
     1  Mn   0.000000
     2  Cl   2.420669   0.000000
     3  Cl   2.456594   3.964729   0.000000
     4  O    4.826712   6.688536   6.206187   0.000000
     5  H    5.250179   7.104384   6.726418   0.964837   0.000000
     6  N    2.296232   3.314585   4.681116   3.678489   3.925678
     7  N    4.402908   5.319061   6.620737   2.882102   2.930663
     8  N    2.284262   4.020821   3.227864   3.614276   4.375655
     9  N    4.395622   6.175686   4.964440   2.820694   3.762621
    10  N    2.388666   4.655039   3.528912   3.634834   3.753746
    11  N    2.320226   3.499655   3.175957   6.108927   6.219505
    12  C    3.348303   3.450862   5.800340   4.578458   4.715370
    13  H    3.504244   2.896590   5.900850   5.615164   5.762052
    14  C    4.475294   4.756931   6.881321   4.231206   4.262905
    15  H    5.502378   5.515808   7.923529   5.013913   4.969884
    16  C    3.189668   4.558521   5.300211   2.435180   2.682248
    17  C    3.312005   4.706172   3.435967   4.511357   5.377490
    18  H    3.460639   4.469619   3.142968   5.550450   6.391686
    19  C    4.447119   5.980288   4.545191   4.167591   5.103523
    20  H    5.468402   6.898564   5.305141   4.954617   5.898448
    21  C    3.201559   5.078488   4.252515   2.373903   3.215773
    22  C    3.412664   5.348628   4.920321   1.415747   1.952797
    23  C    3.298413   5.553526   4.417096   2.433262   2.543760
    24  C    4.597987   6.902606   5.321651   2.777391   2.619288
    25  H    5.421812   7.692249   6.154134   2.442398   2.225733
    26  C    5.087848   7.392158   5.455176   4.163212   3.913438
    27  H    6.161200   8.472732   6.370784   4.809745   4.473948
    28  C    4.528439   6.706849   4.773134   4.979792   4.795966
    29  H    5.328133   7.386564   5.316504   6.033494   5.800399
    30  C    3.199276   5.313188   3.747879   4.738350   4.705049
    31  C    3.168326   4.789395   3.557892   5.999408   5.996877
    32  C    4.479656   5.852433   4.445126   7.235568   7.153755
    33  H    5.288293   6.857114   5.094335   7.444816   7.289871
    34  C    5.026802   5.861632   4.921331   8.385043   8.332506
    35  H    6.101080   6.871512   5.822264   9.346386   9.252146
    36  C    4.508463   4.816323   4.634132   8.451858   8.484507
    37  H    5.314810   5.197929   5.376484   9.448899   9.492928
    38  C    3.201632   3.498463   3.771017   7.377175   7.488613
    39  H    3.166154   2.703925   3.961039   7.643624   7.827253
    40  C    5.741988   6.746946   7.818688   2.834173   2.725054
    41  H    5.909163   7.057043   7.779959   2.425436   2.579604
    42  H    6.441932   7.117523   8.626256   3.899097   3.795189
    43  H    6.185425   7.379055   8.201820   2.877162   2.405568
    44  C    5.731811   7.559331   6.287794   2.771414   3.630918
    45  H    5.930181   7.973031   6.381907   2.604412   3.288162
    46  H    6.451420   8.200750   6.722540   3.856862   4.701596
    47  H    6.105999   7.763290   7.006607   2.554725   3.363105
                    6          7          8          9         10
     6  N    0.000000
     7  N    2.209752   0.000000
     8  N    2.887492   4.087642   0.000000
     9  N    4.353035   4.522863   2.211434   0.000000
    10  N    2.781239   4.151418   3.062166   4.225573   0.000000
    11  N    3.640437   5.665895   4.420175   6.291562   2.647608
    12  C    1.370411   2.208159   4.057412   5.443509   4.041449
    13  H    2.129845   3.268073   4.616922   6.250233   4.606618
    14  C    2.226035   1.385622   4.668915   5.548893   4.725293
    15  H    3.287279   2.148545   5.678520   6.436635   5.768157
    16  C    1.322092   1.370226   2.919175   3.675339   2.875488
    17  C    4.191626   5.247847   1.371665   2.208500   4.254501
    18  H    4.733815   6.040448   2.135197   3.266063   4.829399
    19  C    4.924957   5.478247   2.227852   1.386630   4.849706
    20  H    5.983332   6.413588   3.288820   2.150018   5.863337
    21  C    3.037759   3.539732   1.321544   1.363246   3.048830
    22  C    2.502723   2.593701   2.472685   2.590511   2.450635
    23  C    3.049855   3.698251   3.066837   3.498422   1.328716
    24  C    4.380480   4.665829   4.241074   4.133820   2.380387
    25  H    4.970415   4.819973   4.681336   4.045512   3.357924
    26  C    5.224962   5.791336   5.173387   5.318784   2.750244
    27  H    6.263041   6.651048   6.138763   6.036890   3.834109
    28  C    5.038174   6.065468   5.188079   5.866833   2.378797
    29  H    5.978724   7.065119   6.165383   6.887967   3.360418
    30  C    3.914955   5.316849   4.235596   5.372931   1.338752
    31  C    4.294708   6.054702   4.859588   6.405550   2.391155
    32  C    5.640500   7.350043   6.193631   7.682410   3.689159
    33  H    6.337603   7.865431   6.764591   8.017295   4.090623
    34  C    6.310311   8.169695   6.998704   8.702218   4.788262
    35  H    7.375688   9.191376   8.040714   9.695147   5.771412
    36  C    5.853945   7.860734   6.678431   8.603828   4.909631
    37  H    6.656203   8.685634   7.527558   9.529796   5.948129
    38  C    4.563533   6.648892   5.439814   7.447762   3.978222
    39  H    4.477576   6.610844   5.426711   7.557174   4.510593
    40  C    3.641070   1.461879   5.059186   4.878522   5.188243
    41  H    4.044533   2.107310   4.801964   4.203717   5.376748
    42  H    4.241470   2.073557   5.846448   5.742574   6.120125
    43  H    4.130971   2.118676   5.640442   5.375426   5.223527
    44  C    5.388754   5.032644   3.638774   1.462008   5.147205
    45  H    5.626735   5.280289   4.060637   2.108195   4.911603
    46  H    6.309969   6.026638   4.250702   2.071260   6.038883
    47  H    5.353321   4.573357   4.083454   2.110579   5.547048
                   11         12         13         14         15
    11  N    0.000000
    12  C    4.431225   0.000000
    13  H    4.364372   1.077526   0.000000
    14  C    5.598615   1.365281   2.222387   0.000000
    15  H    6.543225   2.236951   2.791326   1.077430   0.000000
    16  C    4.550157   2.170463   3.184861   2.209113   3.230558
    17  C    5.435038   5.253933   5.730888   5.828093   6.777302
    18  H    5.519463   5.710386   6.008075   6.442571   7.376595
    19  C    6.487449   5.988964   6.627390   6.298091   7.194085
    20  H    7.488828   7.006343   7.635729   7.256918   8.106274
    21  C    5.066639   4.215574   5.015344   4.471052   5.446263
    22  C    4.784145   3.641650   4.587313   3.700716   4.671263
    23  C    3.967533   4.302676   5.101860   4.622630   5.625979
    24  C    4.911683   5.557884   6.387776   5.715565   6.642451
    25  H    5.951661   6.083293   7.004775   6.025132   6.877909
    26  C    4.791064   6.384447   7.087442   6.693243   7.620985
    27  H    5.779539   7.393016   8.120392   7.613102   8.497345
    28  C    3.707165   6.166310   6.687449   6.724906   7.684044
    29  H    4.119446   7.047602   7.483810   7.653540   8.587621
    30  C    2.398696   5.047580   5.467069   5.796454   6.796771
    31  C    1.344896   5.231960   5.358420   6.222270   7.185203
    32  C    2.388905   6.484944   6.521031   7.473828   8.389514
    33  H    3.368693   7.243602   7.382311   8.122883   9.037570
    34  C    2.770988   6.977191   6.798794   8.084760   8.943892
    35  H    3.855317   8.015705   7.815102   9.103756   9.937640
    36  C    2.388704   6.363002   6.004745   7.583682   8.404416
    37  H    3.358335   7.027266   6.530960   8.283192   9.042118
    38  C    1.332630   5.089110   4.744149   6.354090   7.207831
    39  H    2.045622   4.808856   4.279652   6.144075   6.939199
    40  C    6.996522   3.610695   4.632868   2.498476   2.745543
    41  H    7.392050   4.238878   5.274761   3.274071   3.604655
    42  H    7.707269   3.868316   4.771391   2.559595   2.363819
    43  H    7.147030   4.185002   5.203439   3.133769   3.350608
    44  C    7.473951   6.399909   7.312179   6.239009   7.019280
    45  H    7.397531   6.719115   7.663412   6.563655   7.373988
    46  H    8.265590   7.312917   8.179585   7.184337   7.942993
    47  H    7.887151   6.185683   7.149361   5.806647   6.465884
                   16         17         18         19         20
    16  C    0.000000
    17  C    4.195951   0.000000
    18  H    4.982262   1.076723   0.000000
    19  C    4.564396   1.365022   2.216600   0.000000
    20  H    5.581146   2.236246   2.782174   1.077325   0.000000
    21  C    2.472639   2.164677   3.181644   2.201652   3.223198
    22  C    1.528297   3.617371   4.562811   3.688496   4.663243
    23  C    2.529510   4.210220   5.019717   4.434633   5.396951
    24  C    3.704796   5.201774   6.046157   5.170540   5.993929
    25  H    4.056593   5.521969   6.460679   5.224954   5.936410
    26  C    4.793635   6.098369   6.809015   6.196606   6.996269
    27  H    5.744000   6.979597   7.707982   6.945967   7.656901
    28  C    4.964485   6.161808   6.699687   6.546896   7.417152
    29  H    5.991441   7.086006   7.544399   7.504970   8.342622
    30  C    4.122461   5.301339   5.748919   5.922037   6.880652
    31  C    4.898747   5.871649   6.082685   6.740946   7.711034
    32  C    6.243129   7.124151   7.260246   7.984569   8.910871
    33  H    6.766924   7.669235   7.877501   8.398069   9.283109
    34  C    7.115145   7.876516   7.857409   8.876344   9.802242
    35  H    8.155068   8.882320   8.838532   9.862759  10.763243
    36  C    6.856195   7.535265   7.406219   8.668417   9.612911
    37  H    7.738635   8.325522   8.099850   9.517703  10.445157
    38  C    5.636516   6.341873   6.242911   7.507243   8.480703
    39  H    5.687498   6.265421   6.065582   7.514134   8.476896
    40  C    2.575188   6.076354   6.975088   5.998901   6.803338
    41  H    2.861001   5.640780   6.596819   5.351616   6.051575
    42  H    3.388326   6.815349   7.654793   6.772859   7.539928
    43  H    3.025508   6.724321   7.660592   6.605447   7.416360
    44  C    4.442122   3.616499   4.637056   2.511113   2.767097
    45  H    4.623236   4.208185   5.228025   3.223941   3.525666
    46  H    5.442815   3.877219   4.778430   2.564113   2.367253
    47  H    4.277607   4.218788   5.252715   3.215710   3.498983
                   21         22         23         24         25
    21  C    0.000000
    22  C    1.518228   0.000000
    23  C    2.482282   1.550010   0.000000
    24  C    3.473316   2.567523   1.392034   0.000000
    25  H    3.671757   2.794447   2.162758   1.081614   0.000000
    26  C    4.638424   3.827890   2.385541   1.393511   2.156974
    27  H    5.515659   4.714155   3.375797   2.152034   2.489673
    28  C    4.989983   4.279333   2.732054   2.404860   3.390176
    29  H    6.040754   5.359432   3.813114   3.385553   4.286475
    30  C    4.300896   3.706402   2.318064   2.753039   3.834357
    31  C    5.260224   4.818300   3.634879   4.234479   5.314937
    32  C    6.593781   6.131174   4.834946   5.175109   6.243945
    33  H    7.014599   6.480676   5.049291   5.094135   6.112117
    34  C    7.574528   7.195919   6.026002   6.501051   7.577936
    35  H    8.597633   8.199689   6.964487   7.313470   8.375586
    36  C    7.423710   7.157530   6.223957   6.961736   8.038405
    37  H    8.351265   8.133354   7.267187   8.038274   9.113139
    38  C    6.234393   6.031519   5.294074   6.232909   7.278797
    39  H    6.346158   6.263261   5.774834   6.861098   7.863429
    40  C    4.217745   3.245179   4.428331   5.076104   4.921907
    41  H    3.819834   3.109846   4.464785   5.043580   4.736231
    42  H    5.116218   4.258346   5.458029   6.146404   6.000513
    43  H    4.703560   3.484903   4.378288   4.771725   4.545000
    44  C    2.560770   3.238842   4.133891   4.366519   3.908105
    45  H    2.904675   3.229318   3.783182   3.684221   3.081959
    46  H    3.384447   4.271526   5.100246   5.285697   4.813154
    47  H    2.926463   3.314550   4.467506   4.748315   4.205694
                   26         27         28         29         30
    26  C    0.000000
    27  H    1.084091   0.000000
    28  C    1.386692   2.146726   0.000000
    29  H    2.142344   2.471252   1.081362   0.000000
    30  C    2.397749   3.386181   1.398923   2.166926   0.000000
    31  C    3.791095   4.684620   2.545013   2.803640   1.486343
    32  C    4.402581   5.081697   3.019685   2.741512   2.529684
    33  H    4.079184   4.556991   2.728686   2.090053   2.778681
    34  C    5.787027   6.467207   4.407229   4.091165   3.786569
    35  H    6.460173   7.016347   5.077489   4.558366   4.674132
    36  C    6.494741   7.313101   5.175541   5.101165   4.226517
    37  H    7.574524   8.379833   6.247967   6.125180   5.308012
    38  C    6.029799   6.972906   4.847967   5.068486   3.639617
    39  H    6.831857   7.824465   5.741568   6.063755   4.443573
    40  C    6.294199   6.993933   6.834583   7.837428   6.320068
    41  H    6.367280   7.026794   7.036745   8.078999   6.576515
    42  H    7.335962   8.037013   7.820488   8.804368   7.245330
    43  H    5.901723   6.490357   6.534061   7.482199   6.209542
    44  C    5.610277   6.122365   6.446491   7.451351   6.221664
    45  H    4.860989   5.242942   5.841281   6.800764   5.838028
    46  H    6.446316   6.895963   7.272532   8.238136   7.068117
    47  H    6.085394   6.601976   6.960277   7.997685   6.700561
                   31         32         33         34         35
    31  C    0.000000
    32  C    1.394064   0.000000
    33  H    2.162059   1.081967   0.000000
    34  C    2.399841   1.390627   2.144893   0.000000
    35  H    3.386839   2.150003   2.472486   1.084349   0.000000
    36  C    2.742599   2.395922   3.378153   1.388674   2.155472
    37  H    3.825258   3.390153   4.290860   2.161130   2.508540
    38  C    2.313055   2.728172   3.810024   2.389157   3.382587
    39  H    3.266143   3.811099   4.892510   3.391537   4.309581
    40  C    7.236458   8.495548   8.893470   9.411856  10.405066
    41  H    7.598486   8.894984   9.260751   9.873309  10.881483
    42  H    8.055093   9.306810   9.757447  10.138167  11.133035
    43  H    7.209475   8.378411   8.666117   9.362324  10.302135
    44  C    7.427072   8.653129   8.854297   9.778178  10.736709
    45  H    7.157271   8.296874   8.373453   9.507715  10.414235
    46  H    8.233501   9.431658   9.622504  10.535696  11.480389
    47  H    7.907560   9.177506   9.411577  10.290061  11.273578
                   36         37         38         39         40
    36  C    0.000000
    37  H    1.083360   0.000000
    38  C    1.392013   2.150632   0.000000
    39  H    2.174253   2.515342   1.084687   0.000000
    40  C    9.207270  10.063374   8.037199   8.051572   0.000000
    41  H    9.695314  10.582652   8.494222   8.513829   1.085261
    42  H    9.839787  10.632878   8.649996   8.565536   1.087942
    43  H    9.297233  10.189585   8.229965   8.368377   1.092091
    44  C    9.802906  10.771792   8.695166   8.876088   4.968287
    45  H    9.683636  10.697573   8.675128   8.985341   5.174773
    46  H   10.550411  11.499258   9.450480   9.603097   5.939245
    47  H   10.261134  11.220087   9.101989   9.227422   4.259597
                   41         42         43         44         45
    41  H    0.000000
    42  H    1.771256   0.000000
    43  H    1.778126   1.764715   0.000000
    44  C    4.105152   5.833326   5.322180   0.000000
    45  H    4.401680   6.133373   5.310992   1.087593   0.000000
    46  H    5.015922   6.738809   6.337684   1.088020   1.773367
    47  H    3.289132   5.035814   4.658237   1.087316   1.769231
                   46         47
    46  H    0.000000
    47  H    1.775348   0.000000
 Stoichiometry    C19H18Cl2MnN6O(6)
 Framework group  C1[X(C19H18Cl2MnN6O)]
 Deg. of freedom   135
 Full point group                 C1      NOp   1
 Largest Abelian subgroup         C1      NOp   1
 Largest concise Abelian subgroup C1      NOp   1
                         Standard orientation:                         
 ---------------------------------------------------------------------
 Center     Atomic      Atomic             Coordinates (Angstroms)
 Number     Number       Type             X           Y           Z
 ---------------------------------------------------------------------
      1         25           0        0.782471   -1.006526    0.558374
      2         17           0        1.499001   -3.309834    0.355892
      3         17           0        1.755072   -0.053469    2.603021
      4          8           0       -3.268695    1.235136   -0.805500
      5          1           0       -3.154459    1.664738   -1.661832
      6          7           0       -0.665374   -1.334595   -1.193425
      7          7           0       -2.577539   -1.140452   -2.283809
      8          7           0       -1.241343   -0.617907    1.543769
      9          7           0       -3.132234    0.470092    1.906031
     10          7           0        0.342577    1.134665   -0.404705
     11          7           0        2.678486   -0.111303   -0.435180
     12          6           0       -0.757287   -2.374070   -2.081721
     13          1           0        0.012880   -3.126498   -2.123637
     14          6           0       -1.931521   -2.265808   -2.769796
     15          1           0       -2.375494   -2.868084   -3.545043
     16          6           0       -1.756060   -0.599895   -1.329613
     17          6           0       -1.590753   -0.792369    2.858660
     18          1           0       -0.956249   -1.343831    3.531436
     19          6           0       -2.762363   -0.134105    3.098039
     20          1           0       -3.367246   -0.031134    3.983558
     21          6           0       -2.176347    0.136439    0.993125
     22          6           0       -2.050944    0.610131   -0.443853
     23          6           0       -0.885693    1.629976   -0.511960
     24          6           0       -1.121025    2.991705   -0.679501
     25          1           0       -2.125783    3.391301   -0.705436
     26          6           0       -0.016419    3.834129   -0.789227
     27          1           0       -0.157645    4.901614   -0.914870
     28          6           0        1.262744    3.299631   -0.758101
     29          1           0        2.121051    3.945861   -0.880746
     30          6           0        1.413262    1.922550   -0.563224
     31          6           0        2.726150    1.225793   -0.571737
     32          6           0        3.936361    1.896042   -0.743697
     33          1           0        3.970396    2.972750   -0.844671
     34          6           0        5.115980    1.160536   -0.780762
     35          1           0        6.067227    1.664318   -0.911702
     36          6           0        5.055384   -0.220242   -0.645871
     37          1           0        5.950820   -0.829645   -0.668037
     38          6           0        3.809749   -0.815005   -0.466006
     39          1           0        3.692952   -1.884330   -0.326552
     40          6           0       -3.891001   -0.715712   -2.764956
     41          1           0       -4.550304   -0.487488   -1.933678
     42          1           0       -4.315719   -1.532861   -3.344179
     43          1           0       -3.811221    0.156631   -3.417119
     44          6           0       -4.326586    1.299703    1.755248
     45          1           0       -4.059191    2.303820    1.434141
     46          1           0       -4.817570    1.352985    2.724724
     47          1           0       -5.009685    0.867999    1.027744
 ---------------------------------------------------------------------
 Rotational constants (GHZ):           0.2024311           0.1268194           0.1188095
 Standard basis: 6-311+G(2d,p) (5D, 7F)
 There are  1011 symmetry adapted cartesian basis functions of A   symmetry.
 There are   945 symmetry adapted basis functions of A   symmetry.
   945 basis functions,  1458 primitive gaussians,  1011 cartesian basis functions
   123 alpha electrons      118 beta electrons
       nuclear repulsion energy      3846.9975983048 Hartrees.
 NAtoms=   47 NActive=   47 NUniq=   47 SFac= 1.00D+00 NAtFMM=   60 NAOKFM=F Big=F
 Integral buffers will be    131072 words long.
 Regular integral format.
 Two-electron integral symmetry is turned on.
 Nuclear repulsion after empirical dispersion term =     3846.8633355372 Hartrees.
 Using the following non-standard input for PCM:
 surface=sas
 --- end of non-standard input.
 ------------------------------------------------------------------------------
 Polarizable Continuum Model (PCM)
 =================================
 Model                : PCM.
 Atomic radii         : UFF (Universal Force Field).
 Polarization charges : Total charges.
 Charge compensation  : None.
 Solution method      : On-the-fly selection.
 Cavity type          : SAS (Solvent Accessible Surface) (Alpha=1.000).
 Cavity algorithm     : GePol (No added spheres)
                        Default sphere list used, NSphG=   47.
                        Lebedev-Laikov grids with approx.  5.0 points / Ang**2.
                        Smoothing algorithm: York/Karplus (Gamma=1.0000).
                        Polarization charges: spherical gaussians, with
                                              point-specific exponents (IZeta= 3).
                        Self-potential: point-specific (ISelfS= 7).
                        Self-field    : sphere-specific E.n sum rule (ISelfD= 2).
 Solvent              : Acetonitrile, Eps=  35.688000 Eps(inf)=   1.806874
                        RSolv=   2.155000 Ang.
 ------------------------------------------------------------------------------
 One-electron integrals computed using PRISM.
 NBasis=   945 RedAO= T EigKep=  1.98D-06  NBF=   945
 NBsUse=   939 1.00D-06 EigRej=  9.15D-07 NBFU=   939
 Initial guess from the checkpoint file:  "1.chk"
 B after Tr=     0.000000   -0.000000    0.000000
         Rot=    1.000000   -0.000000   -0.000000   -0.000000 Ang=   0.00 deg.
 Initial guess <Sx>= 0.0000 <Sy>= 0.0000 <Sz>= 2.5000 <S**2>= 8.7557 S= 2.5010
 Requested convergence on RMS density matrix=1.00D-08 within  32 cycles.
 Requested convergence on MAX density matrix=1.00D-06.
 Requested convergence on             energy=1.00D-06.
 No special actions if energy rises.
 Inv3:  Mode=1 IEnd=   124034700.
 Iteration    1 A*A^-1 deviation from unit magnitude is 3.33D-15 for   5582.
 Iteration    1 A*A^-1 deviation from orthogonality  is 3.13D-15 for   3921   2518.
 Iteration    1 A^-1*A deviation from unit magnitude is 3.44D-15 for   2144.
 Iteration    1 A^-1*A deviation from orthogonality  is 3.06D-14 for   2387   2331.
 Error on total polarization charges = -0.00021
 SCF Done:  E(UB3LYP) =  -3210.68762999     A.U. after    1 cycles
            NFock=  1  Conv=0.19D-08     -V/T= 2.0025
 <Sx>= 0.0000 <Sy>= 0.0000 <Sz>= 2.5000 <S**2>= 8.7557 S= 2.5010
 <L.S>=  0.00000000000    
 Annihilation of the first spin contaminant:
 S**2 before annihilation     8.7557,   after     8.7500
 QCSCF skips out because SCF is already converged.
 DoSCS=F DFT=T ScalE2(SS,OS)=  1.000000  1.000000
 ExpMin= 1.19D-02 ExpMax= 2.44D+05 ExpMxC= 8.22D+03 IAcc=3 IRadAn=         5 AccDes= 0.00D+00
 HarFok:  IExCor=  205 AccDes= 0.00D+00 IRadAn=         5 IDoV=-2 UseB2=F ITyADJ=14
 ICtDFT= 12500011 ScaDFX=  1.000000  1.000000  1.000000  1.000000
 GSVD:  LWork=       -2385 too small for GESVD, short by       10800 words or       10800 for optimal perf.
 Range of M.O.s used for correlation:    46   939
 NBasis=   945 NAE=   123 NBE=   118 NFC=    45 NFV=     0
 NROrb=    894 NOA=    78 NOB=    73 NVA=   816 NVB=   821

 **** Warning!!: The largest alpha MO coefficient is  0.95440157D+02


 **** Warning!!: The smallest alpha delta epsilon is  0.94628303D-01


 **** Warning!!: The largest beta MO coefficient is  0.91918743D+02

 NEqPCM:  Using non-equilibrium solvation (IEInf=1, Eps=  35.6880, EpsInf=   1.8069)
 Inv3:  Mode=1 IEnd=   124034700.
 Iteration    1 A*A^-1 deviation from unit magnitude is 3.77D-15 for     40.
 Iteration    1 A*A^-1 deviation from orthogonality  is 2.50D-15 for   2331   1236.
 Iteration    1 A^-1*A deviation from unit magnitude is 3.66D-15 for   5564.
 Iteration    1 A^-1*A deviation from orthogonality  is 2.35D-15 for   4532   3701.
 Orbital symmetries:
 Alpha Orbitals:
       Occupied  (A) (A) (A) (A) (A) (A) (A) (A) (A) (A) (A) (A)
                 (A) (A) (A) (A) (A) (A) (A) (A) (A) (A) (A) (A)
                 (A) (A) (A) (A) (A) (A) (A) (A) (A) (A) (A) (A)
                 (A) (A) (A) (A) (A) (A) (A) (A) (A) (A) (A) (A)
                 (A) (A) (A) (A) (A) (A) (A) (A) (A) (A) (A) (A)
                 (A) (A) (A) (A) (A) (A) (A) (A) (A) (A) (A) (A)
                 (A) (A) (A) (A) (A) (A) (A) (A) (A) (A) (A) (A)
                 (A) (A) (A) (A) (A) (A) (A) (A) (A) (A) (A) (A)
                 (A) (A) (A) (A) (A) (A) (A) (A) (A) (A) (A) (A)
                 (A) (A) (A) (A) (A) (A) (A) (A) (A) (A) (A) (A)
                 (A) (A) (A)
       Virtual   (A) (A) (A) (A) (A) (A) (A) (A) (A) (A) (A) (A)
                 (A) (A) (A) (A) (A) (A) (A) (A) (A) (A) (A) (A)
                 (A) (A) (A) (A) (A) (A) (A) (A) (A) (A) (A) (A)
                 (A) (A) (A) (A) (A) (A) (A) (A) (A) (A) (A) (A)
                 (A) (A) (A) (A) (A) (A) (A) (A) (A) (A) (A) (A)
                 (A) (A) (A) (A) (A) (A) (A) (A) (A) (A) (A) (A)
                 (A) (A) (A) (A) (A) (A) (A) (A) (A) (A) (A) (A)
                 (A) (A) (A) (A) (A) (A) (A) (A) (A) (A) (A) (A)
                 (A) (A) (A) (A) (A) (A) (A) (A) (A) (A) (A) (A)
                 (A) (A) (A) (A) (A) (A) (A) (A) (A) (A) (A) (A)
                 (A) (A) (A) (A) (A) (A) (A) (A) (A) (A) (A) (A)
                 (A) (A) (A) (A) (A) (A) (A) (A) (A) (A) (A) (A)
                 (A) (A) (A) (A) (A) (A) (A) (A) (A) (A) (A) (A)
                 (A) (A) (A) (A) (A) (A) (A) (A) (A) (A) (A) (A)
                 (A) (A) (A) (A) (A) (A) (A) (A) (A) (A) (A) (A)
                 (A) (A) (A) (A) (A) (A) (A) (A) (A) (A) (A) (A)
                 (A) (A) (A) (A) (A) (A) (A) (A) (A) (A) (A) (A)
                 (A) (A) (A) (A) (A) (A) (A) (A) (A) (A) (A) (A)
                 (A) (A) (A) (A) (A) (A) (A) (A) (A) (A) (A) (A)
                 (A) (A) (A) (A) (A) (A) (A) (A) (A) (A) (A) (A)
                 (A) (A) (A) (A) (A) (A) (A) (A) (A) (A) (A) (A)
                 (A) (A) (A) (A) (A) (A) (A) (A) (A) (A) (A) (A)
                 (A) (A) (A) (A) (A) (A) (A) (A) (A) (A) (A) (A)
                 (A) (A) (A) (A) (A) (A) (A) (A) (A) (A) (A) (A)
                 (A) (A) (A) (A) (A) (A) (A) (A) (A) (A) (A) (A)
                 (A) (A) (A) (A) (A) (A) (A) (A) (A) (A) (A) (A)
                 (A) (A) (A) (A) (A) (A) (A) (A) (A) (A) (A) (A)
                 (A) (A) (A) (A) (A) (A) (A) (A) (A) (A) (A) (A)
                 (A) (A) (A) (A) (A) (A) (A) (A) (A) (A) (A) (A)
                 (A) (A) (A) (A) (A) (A) (A) (A) (A) (A) (A) (A)
                 (A) (A) (A) (A) (A) (A) (A) (A) (A) (A) (A) (A)
                 (A) (A) (A) (A) (A) (A) (A) (A) (A) (A) (A) (A)
                 (A) (A) (A) (A) (A) (A) (A) (A) (A) (A) (A) (A)
                 (A) (A) (A) (A) (A) (A) (A) (A) (A) (A) (A) (A)
                 (A) (A) (A) (A) (A) (A) (A) (A) (A) (A) (A) (A)
                 (A) (A) (A) (A) (A) (A) (A) (A) (A) (A) (A) (A)
                 (A) (A) (A) (A) (A) (A) (A) (A) (A) (A) (A) (A)
                 (A) (A) (A) (A) (A) (A) (A) (A) (A) (A) (A) (A)
                 (A) (A) (A) (A) (A) (A) (A) (A) (A) (A) (A) (A)
                 (A) (A) (A) (A) (A) (A) (A) (A) (A) (A) (A) (A)
                 (A) (A) (A) (A) (A) (A) (A) (A) (A) (A) (A) (A)
                 (A) (A) (A) (A) (A) (A) (A) (A) (A) (A) (A) (A)
                 (A) (A) (A) (A) (A) (A) (A) (A) (A) (A) (A) (A)
                 (A) (A) (A) (A) (A) (A) (A) (A) (A) (A) (A) (A)
                 (A) (A) (A) (A) (A) (A) (A) (A) (A) (A) (A) (A)
                 (A) (A) (A) (A) (A) (A) (A) (A) (A) (A) (A) (A)
                 (A) (A) (A) (A) (A) (A) (A) (A) (A) (A) (A) (A)
                 (A) (A) (A) (A) (A) (A) (A) (A) (A) (A) (A) (A)
                 (A) (A) (A) (A) (A) (A) (A) (A) (A) (A) (A) (A)
                 (A) (A) (A) (A) (A) (A) (A) (A) (A) (A) (A) (A)
                 (A) (A) (A) (A) (A) (A) (A) (A) (A) (A) (A) (A)
                 (A) (A) (A) (A) (A) (A) (A) (A) (A) (A) (A) (A)
                 (A) (A) (A) (A) (A) (A) (A) (A) (A) (A) (A) (A)
                 (A) (A) (A) (A) (A) (A) (A) (A) (A) (A) (A) (A)
                 (A) (A) (A) (A) (A) (A) (A) (A) (A) (A) (A) (A)
                 (A) (A) (A) (A) (A) (A) (A) (A) (A) (A) (A) (A)
                 (A) (A) (A) (A) (A) (A) (A) (A) (A) (A) (A) (A)
                 (A) (A) (A) (A) (A) (A) (A) (A) (A) (A) (A) (A)
                 (A) (A) (A) (A) (A) (A) (A) (A) (A) (A) (A) (A)
                 (A) (A) (A) (A) (A) (A) (A) (A) (A) (A) (A) (A)
                 (A) (A) (A) (A) (A) (A) (A) (A) (A) (A) (A) (A)
                 (A) (A) (A) (A) (A) (A) (A) (A) (A) (A) (A) (A)
                 (A) (A) (A) (A) (A) (A) (A) (A) (A) (A) (A) (A)
                 (A) (A) (A) (A) (A) (A) (A) (A) (A) (A) (A) (A)
                 (A) (A) (A) (A) (A) (A) (A) (A) (A) (A) (A) (A)
                 (A) (A) (A) (A) (A) (A) (A) (A) (A) (A) (A) (A)
                 (A) (A) (A) (A) (A) (A) (A) (A) (A) (A) (A) (A)
                 (A) (A) (A) (A) (A) (A) (A) (A) (A) (A) (A) (A)
 Beta  Orbitals:
       Occupied  (A) (A) (A) (A) (A) (A) (A) (A) (A) (A) (A) (A)
                 (A) (A) (A) (A) (A) (A) (A) (A) (A) (A) (A) (A)
                 (A) (A) (A) (A) (A) (A) (A) (A) (A) (A) (A) (A)
                 (A) (A) (A) (A) (A) (A) (A) (A) (A) (A) (A) (A)
                 (A) (A) (A) (A) (A) (A) (A) (A) (A) (A) (A) (A)
                 (A) (A) (A) (A) (A) (A) (A) (A) (A) (A) (A) (A)
                 (A) (A) (A) (A) (A) (A) (A) (A) (A) (A) (A) (A)
                 (A) (A) (A) (A) (A) (A) (A) (A) (A) (A) (A) (A)
                 (A) (A) (A) (A) (A) (A) (A) (A) (A) (A) (A) (A)
                 (A) (A) (A) (A) (A) (A) (A) (A) (A) (A)
       Virtual   (A) (A) (A) (A) (A) (A) (A) (A) (A) (A) (A) (A)
                 (A) (A) (A) (A) (A) (A) (A) (A) (A) (A) (A) (A)
                 (A) (A) (A) (A) (A) (A) (A) (A) (A) (A) (A) (A)
                 (A) (A) (A) (A) (A) (A) (A) (A) (A) (A) (A) (A)
                 (A) (A) (A) (A) (A) (A) (A) (A) (A) (A) (A) (A)
                 (A) (A) (A) (A) (A) (A) (A) (A) (A) (A) (A) (A)
                 (A) (A) (A) (A) (A) (A) (A) (A) (A) (A) (A) (A)
                 (A) (A) (A) (A) (A) (A) (A) (A) (A) (A) (A) (A)
                 (A) (A) (A) (A) (A) (A) (A) (A) (A) (A) (A) (A)
                 (A) (A) (A) (A) (A) (A) (A) (A) (A) (A) (A) (A)
                 (A) (A) (A) (A) (A) (A) (A) (A) (A) (A) (A) (A)
                 (A) (A) (A) (A) (A) (A) (A) (A) (A) (A) (A) (A)
                 (A) (A) (A) (A) (A) (A) (A) (A) (A) (A) (A) (A)
                 (A) (A) (A) (A) (A) (A) (A) (A) (A) (A) (A) (A)
                 (A) (A) (A) (A) (A) (A) (A) (A) (A) (A) (A) (A)
                 (A) (A) (A) (A) (A) (A) (A) (A) (A) (A) (A) (A)
                 (A) (A) (A) (A) (A) (A) (A) (A) (A) (A) (A) (A)
                 (A) (A) (A) (A) (A) (A) (A) (A) (A) (A) (A) (A)
                 (A) (A) (A) (A) (A) (A) (A) (A) (A) (A) (A) (A)
                 (A) (A) (A) (A) (A) (A) (A) (A) (A) (A) (A) (A)
                 (A) (A) (A) (A) (A) (A) (A) (A) (A) (A) (A) (A)
                 (A) (A) (A) (A) (A) (A) (A) (A) (A) (A) (A) (A)
                 (A) (A) (A) (A) (A) (A) (A) (A) (A) (A) (A) (A)
                 (A) (A) (A) (A) (A) (A) (A) (A) (A) (A) (A) (A)
                 (A) (A) (A) (A) (A) (A) (A) (A) (A) (A) (A) (A)
                 (A) (A) (A) (A) (A) (A) (A) (A) (A) (A) (A) (A)
                 (A) (A) (A) (A) (A) (A) (A) (A) (A) (A) (A) (A)
                 (A) (A) (A) (A) (A) (A) (A) (A) (A) (A) (A) (A)
                 (A) (A) (A) (A) (A) (A) (A) (A) (A) (A) (A) (A)
                 (A) (A) (A) (A) (A) (A) (A) (A) (A) (A) (A) (A)
                 (A) (A) (A) (A) (A) (A) (A) (A) (A) (A) (A) (A)
                 (A) (A) (A) (A) (A) (A) (A) (A) (A) (A) (A) (A)
                 (A) (A) (A) (A) (A) (A) (A) (A) (A) (A) (A) (A)
                 (A) (A) (A) (A) (A) (A) (A) (A) (A) (A) (A) (A)
                 (A) (A) (A) (A) (A) (A) (A) (A) (A) (A) (A) (A)
                 (A) (A) (A) (A) (A) (A) (A) (A) (A) (A) (A) (A)
                 (A) (A) (A) (A) (A) (A) (A) (A) (A) (A) (A) (A)
                 (A) (A) (A) (A) (A) (A) (A) (A) (A) (A) (A) (A)
                 (A) (A) (A) (A) (A) (A) (A) (A) (A) (A) (A) (A)
                 (A) (A) (A) (A) (A) (A) (A) (A) (A) (A) (A) (A)
                 (A) (A) (A) (A) (A) (A) (A) (A) (A) (A) (A) (A)
                 (A) (A) (A) (A) (A) (A) (A) (A) (A) (A) (A) (A)
                 (A) (A) (A) (A) (A) (A) (A) (A) (A) (A) (A) (A)
                 (A) (A) (A) (A) (A) (A) (A) (A) (A) (A) (A) (A)
                 (A) (A) (A) (A) (A) (A) (A) (A) (A) (A) (A) (A)
                 (A) (A) (A) (A) (A) (A) (A) (A) (A) (A) (A) (A)
                 (A) (A) (A) (A) (A) (A) (A) (A) (A) (A) (A) (A)
                 (A) (A) (A) (A) (A) (A) (A) (A) (A) (A) (A) (A)
                 (A) (A) (A) (A) (A) (A) (A) (A) (A) (A) (A) (A)
                 (A) (A) (A) (A) (A) (A) (A) (A) (A) (A) (A) (A)
                 (A) (A) (A) (A) (A) (A) (A) (A) (A) (A) (A) (A)
                 (A) (A) (A) (A) (A) (A) (A) (A) (A) (A) (A) (A)
                 (A) (A) (A) (A) (A) (A) (A) (A) (A) (A) (A) (A)
                 (A) (A) (A) (A) (A) (A) (A) (A) (A) (A) (A) (A)
                 (A) (A) (A) (A) (A) (A) (A) (A) (A) (A) (A) (A)
                 (A) (A) (A) (A) (A) (A) (A) (A) (A) (A) (A) (A)
                 (A) (A) (A) (A) (A) (A) (A) (A) (A) (A) (A) (A)
                 (A) (A) (A) (A) (A) (A) (A) (A) (A) (A) (A) (A)
                 (A) (A) (A) (A) (A) (A) (A) (A) (A) (A) (A) (A)
                 (A) (A) (A) (A) (A) (A) (A) (A) (A) (A) (A) (A)
                 (A) (A) (A) (A) (A) (A) (A) (A) (A) (A) (A) (A)
                 (A) (A) (A) (A) (A) (A) (A) (A) (A) (A) (A) (A)
                 (A) (A) (A) (A) (A) (A) (A) (A) (A) (A) (A) (A)
                 (A) (A) (A) (A) (A) (A) (A) (A) (A) (A) (A) (A)
                 (A) (A) (A) (A) (A) (A) (A) (A) (A) (A) (A) (A)
                 (A) (A) (A) (A) (A) (A) (A) (A) (A) (A) (A) (A)
                 (A) (A) (A) (A) (A) (A) (A) (A) (A) (A) (A) (A)
                 (A) (A) (A) (A) (A) (A) (A) (A) (A) (A) (A) (A)
                 (A) (A) (A) (A) (A)
   400 initial guesses have been made.
 Convergence on wavefunction:    0.001000000000000
 Iteration     1 Dimension   400 NMult     0 NNew    400
 CISAX will form   144 AO SS matrices at one time.
 New state      5 was old state      6
 New state      6 was old state      5
 New state     10 was old state     11
 New state     11 was old state     10
 New state     12 was old state     14
 New state     13 was old state     12
 New state     14 was old state     13
 New state     18 was old state     40
 New state     19 was old state     21
 New state     20 was old state     18
 New state     21 was old state     19
 New state     22 was old state     24
 New state     23 was old state     20
 New state     24 was old state     23
 New state     25 was old state     22
 New state     26 was old state     25
 New state     27 was old state     31
 New state     28 was old state     29
 New state     29 was old state     30
 New state     30 was old state     26
 New state     31 was old state     28
 New state     33 was old state     34
 New state     34 was old state     27
 New state     35 was old state     33
 New state     36 was old state     44
 New state     37 was old state     38
 New state     38 was old state     37
 New state     39 was old state     43
 New state     40 was old state     35
 New state     41 was old state     45
 New state     42 was old state     50
 New state     43 was old state     41
 New state     44 was old state     74
 New state     45 was old state     36
 New state     46 was old state     47
 New state     47 was old state     46
 New state     48 was old state     42
 New state     49 was old state     57
 New state     50 was old state     49
 New state     51 was old state     58
 New state     52 was old state     48
 New state     53 was old state     51
 New state     54 was old state     55
 New state     55 was old state     52
 New state     56 was old state     67
 New state     57 was old state     56
 New state     58 was old state     59
 New state     59 was old state     54
 New state     60 was old state     53
 New state     61 was old state    141
 New state     62 was old state     98
 New state     63 was old state     72
 New state     64 was old state     60
 New state     65 was old state     77
 New state     66 was old state     62
 New state     67 was old state     61
 New state     68 was old state     71
 New state     69 was old state     76
 New state     70 was old state     63
 New state     71 was old state     66
 New state     72 was old state     64
 New state     73 was old state    170
 New state     74 was old state     68
 New state     75 was old state     65
 New state     76 was old state     89
 New state     77 was old state    146
 New state     78 was old state     84
 New state     79 was old state     85
 New state     80 was old state     87
 New state     81 was old state    147
 New state     82 was old state     70
 New state     83 was old state     69
 New state     84 was old state     86
 New state     85 was old state     88
 New state     86 was old state     79
 New state     87 was old state     91
 New state     88 was old state     80
 New state     89 was old state     73
 New state     91 was old state     96
 New state     92 was old state     93
 New state     93 was old state     82
 New state     94 was old state     78
 New state     95 was old state     83
 New state     96 was old state     94
 New state     97 was old state     81
 New state     98 was old state     99
 New state     99 was old state    107
 New state    100 was old state    118
 Iteration     2 Dimension   600 NMult   400 NNew    200
 New state     12 was old state     18
 New state     13 was old state     12
 New state     14 was old state     13
 New state     15 was old state     14
 New state     16 was old state     15
 New state     18 was old state     19
 New state     19 was old state     16
 New state     24 was old state     25
 New state     25 was old state     24
 New state     27 was old state     34
 New state     28 was old state     27
 New state     29 was old state     28
 New state     30 was old state     29
 New state     33 was old state     30
 New state     34 was old state     33
 New state     35 was old state     36
 New state     36 was old state     35
 New state     40 was old state     43
 New state     41 was old state     49
 New state     42 was old state     40
 New state     43 was old state     41
 New state     44 was old state     42
 New state     45 was old state     47
 New state     46 was old state     44
 New state     47 was old state     48
 New state     48 was old state     45
 New state     49 was old state     46
 New state     50 was old state     55
 New state     51 was old state     54
 New state     52 was old state     63
 New state     53 was old state     50
 New state     54 was old state     51
 New state     55 was old state     53
 New state     56 was old state     52
 New state     57 was old state     56
 New state     58 was old state     73
 New state     59 was old state     58
 New state     60 was old state     57
 New state     61 was old state     59
 New state     62 was old state     64
 New state     63 was old state     61
 New state     64 was old state     60
 New state     65 was old state     62
 New state     66 was old state     65
 New state     67 was old state     74
 New state     69 was old state     71
 New state     70 was old state     66
 New state     71 was old state     67
 New state     72 was old state     75
 New state     73 was old state     69
 New state     74 was old state     70
 New state     75 was old state     72
 New state     76 was old state     77
 New state     77 was old state     76
 New state     78 was old state     79
 New state     79 was old state     81
 New state     80 was old state     78
 New state     81 was old state     80
 New state     84 was old state     85
 New state     85 was old state     84
 New state     89 was old state     98
 New state     90 was old state     89
 New state     91 was old state     90
 New state     92 was old state    100
 New state     93 was old state     91
 New state     94 was old state     92
 New state     95 was old state     93
 New state     96 was old state     94
 New state     97 was old state     95
 New state     98 was old state     96
 New state     99 was old state     97
 New state    100 was old state     99
 Iteration     3 Dimension   800 NMult   600 NNew    200
 New state     91 was old state     92
 New state     92 was old state     91
 Iteration     4 Dimension   996 NMult   800 NNew    196
 New state     98 was old state     99
 New state     99 was old state     98
 Iteration     5 Dimension  1152 NMult   996 NNew    156
 Iteration     6 Dimension  1202 NMult  1152 NNew     50
 Iteration     7 Dimension  1208 NMult  1202 NNew      6
 ***********************************************************************
 Excited states from <AA,BB:AA,BB> singles matrix:
 ***********************************************************************
 
 ExtSpn:  IState=     1 X2= 1.001 Y2= 0.001 X2-Y2-1=-2.22D-16
          S2Grnd=  8.756 Ra=  0.272 Rb=  0.001 T=  0.014 S2Ext=  0.288 S2=  9.044
 ExtSpn:  IState=     2 X2= 1.001 Y2= 0.001 X2-Y2-1= 2.22D-16
          S2Grnd=  8.756 Ra=  0.275 Rb=  0.003 T=  0.029 S2Ext=  0.307 S2=  9.062
 ExtSpn:  IState=     3 X2= 1.000 Y2= 0.000 X2-Y2-1= 2.22D-16
          S2Grnd=  8.756 Ra=  0.277 Rb=  0.001 T=  0.008 S2Ext=  0.286 S2=  9.041
 ExtSpn:  IState=     4 X2= 1.000 Y2= 0.000 X2-Y2-1=-1.67D-15
          S2Grnd=  8.756 Ra=  0.599 Rb=  0.005 T=  0.087 S2Ext=  0.691 S2=  9.447
 ExtSpn:  IState=     5 X2= 1.001 Y2= 0.001 X2-Y2-1=-8.88D-16
          S2Grnd=  8.756 Ra=  0.759 Rb=  0.031 T=  0.273 S2Ext=  1.063 S2=  9.819
 ExtSpn:  IState=     6 X2= 1.001 Y2= 0.001 X2-Y2-1=-1.11D-15
          S2Grnd=  8.756 Ra=  0.024 Rb=  0.930 T= -0.132 S2Ext=  0.823 S2=  9.578
 ExtSpn:  IState=     7 X2= 1.001 Y2= 0.001 X2-Y2-1= 4.44D-16
          S2Grnd=  8.756 Ra=  0.021 Rb=  0.934 T= -0.164 S2Ext=  0.791 S2=  9.547
 ExtSpn:  IState=     8 X2= 1.000 Y2= 0.000 X2-Y2-1= 0.00D+00
          S2Grnd=  8.756 Ra=  0.281 Rb=  0.002 T=  0.010 S2Ext=  0.293 S2=  9.049
 ExtSpn:  IState=     9 X2= 1.001 Y2= 0.001 X2-Y2-1= 4.44D-16
          S2Grnd=  8.756 Ra=  0.556 Rb=  0.025 T=  0.034 S2Ext=  0.616 S2=  9.371
 ExtSpn:  IState=    10 X2= 1.002 Y2= 0.002 X2-Y2-1= 4.44D-16
          S2Grnd=  8.756 Ra=  0.312 Rb=  0.020 T=  0.048 S2Ext=  0.380 S2=  9.136
 ExtSpn:  IState=    11 X2= 1.003 Y2= 0.003 X2-Y2-1=-1.55D-15
          S2Grnd=  8.756 Ra=  0.793 Rb=  0.056 T=  0.070 S2Ext=  0.919 S2=  9.675
 ExtSpn:  IState=    12 X2= 1.023 Y2= 0.023 X2-Y2-1=-7.77D-16
          S2Grnd=  8.756 Ra=  0.533 Rb=  0.425 T=  0.814 S2Ext=  1.772 S2= 10.528
 ExtSpn:  IState=    13 X2= 1.000 Y2= 0.000 X2-Y2-1=-1.11D-16
          S2Grnd=  8.756 Ra=  0.581 Rb=  0.012 T=  0.112 S2Ext=  0.706 S2=  9.461
 ExtSpn:  IState=    14 X2= 1.000 Y2= 0.000 X2-Y2-1=-4.44D-16
          S2Grnd=  8.756 Ra=  0.004 Rb=  0.951 T=  0.030 S2Ext=  0.985 S2=  9.741
 ExtSpn:  IState=    15 X2= 1.000 Y2= 0.000 X2-Y2-1= 1.55D-15
          S2Grnd=  8.756 Ra=  0.007 Rb=  0.942 T= -0.021 S2Ext=  0.928 S2=  9.683
 ExtSpn:  IState=    16 X2= 1.000 Y2= 0.000 X2-Y2-1= 1.33D-15
          S2Grnd=  8.756 Ra=  0.751 Rb=  0.013 T=  0.116 S2Ext=  0.880 S2=  9.635
 ExtSpn:  IState=    17 X2= 1.000 Y2= 0.000 X2-Y2-1= 1.33D-15
          S2Grnd=  8.756 Ra=  0.290 Rb=  0.017 T=  0.015 S2Ext=  0.322 S2=  9.078
 ExtSpn:  IState=    18 X2= 1.001 Y2= 0.001 X2-Y2-1=-1.11D-16
          S2Grnd=  8.756 Ra=  0.300 Rb=  0.045 T=  0.033 S2Ext=  0.378 S2=  9.134
 ExtSpn:  IState=    19 X2= 1.000 Y2= 0.000 X2-Y2-1=-3.33D-16
          S2Grnd=  8.756 Ra=  0.014 Rb=  0.937 T= -0.050 S2Ext=  0.900 S2=  9.656
 ExtSpn:  IState=    20 X2= 1.000 Y2= 0.000 X2-Y2-1=-1.22D-15
          S2Grnd=  8.756 Ra=  0.006 Rb=  0.965 T= -0.058 S2Ext=  0.913 S2=  9.669
 ExtSpn:  IState=    21 X2= 1.001 Y2= 0.001 X2-Y2-1= 4.44D-16
          S2Grnd=  8.756 Ra=  0.220 Rb=  0.673 T=  0.385 S2Ext=  1.277 S2= 10.033
 ExtSpn:  IState=    22 X2= 1.000 Y2= 0.000 X2-Y2-1= 8.88D-16
          S2Grnd=  8.756 Ra=  0.470 Rb=  0.188 T=  0.007 S2Ext=  0.666 S2=  9.421
 ExtSpn:  IState=    23 X2= 1.003 Y2= 0.003 X2-Y2-1= 0.00D+00
          S2Grnd=  8.756 Ra=  0.197 Rb=  0.757 T=  0.533 S2Ext=  1.488 S2= 10.243
 ExtSpn:  IState=    24 X2= 1.001 Y2= 0.001 X2-Y2-1= 1.55D-15
          S2Grnd=  8.756 Ra=  0.705 Rb=  0.262 T= -0.804 S2Ext=  0.163 S2=  8.919
 ExtSpn:  IState=    25 X2= 1.000 Y2= 0.000 X2-Y2-1=-4.44D-16
          S2Grnd=  8.756 Ra=  0.856 Rb=  0.013 T= -0.085 S2Ext=  0.783 S2=  9.539
 ExtSpn:  IState=    26 X2= 1.000 Y2= 0.000 X2-Y2-1=-5.55D-16
          S2Grnd=  8.756 Ra=  0.287 Rb=  0.014 T=  0.030 S2Ext=  0.331 S2=  9.087
 ExtSpn:  IState=    27 X2= 1.010 Y2= 0.010 X2-Y2-1= 0.00D+00
          S2Grnd=  8.756 Ra=  0.459 Rb=  0.485 T=  0.868 S2Ext=  1.811 S2= 10.567
 ExtSpn:  IState=    28 X2= 1.002 Y2= 0.002 X2-Y2-1=-6.66D-16
          S2Grnd=  8.756 Ra=  0.603 Rb=  0.123 T=  0.398 S2Ext=  1.124 S2=  9.880
 ExtSpn:  IState=    29 X2= 1.003 Y2= 0.003 X2-Y2-1=-9.99D-16
          S2Grnd=  8.756 Ra=  0.492 Rb=  0.258 T=  0.314 S2Ext=  1.063 S2=  9.819
 ExtSpn:  IState=    30 X2= 1.000 Y2= 0.000 X2-Y2-1= 0.00D+00
          S2Grnd=  8.756 Ra=  0.280 Rb=  0.015 T=  0.031 S2Ext=  0.326 S2=  9.082
 ExtSpn:  IState=    31 X2= 1.002 Y2= 0.002 X2-Y2-1=-5.55D-16
          S2Grnd=  8.756 Ra=  0.142 Rb=  0.769 T=  0.114 S2Ext=  1.024 S2=  9.780
 ExtSpn:  IState=    32 X2= 1.001 Y2= 0.001 X2-Y2-1= 1.11D-15
          S2Grnd=  8.756 Ra=  0.269 Rb=  0.572 T= -0.406 S2Ext=  0.435 S2=  9.191
 ExtSpn:  IState=    33 X2= 1.000 Y2= 0.000 X2-Y2-1= 0.00D+00
          S2Grnd=  8.756 Ra=  0.186 Rb=  0.676 T= -0.030 S2Ext=  0.832 S2=  9.588
 ExtSpn:  IState=    34 X2= 1.000 Y2= 0.000 X2-Y2-1= 2.22D-16
          S2Grnd=  8.756 Ra=  0.467 Rb=  0.285 T=  0.137 S2Ext=  0.889 S2=  9.644
 ExtSpn:  IState=    35 X2= 1.001 Y2= 0.001 X2-Y2-1= 1.78D-15
          S2Grnd=  8.756 Ra=  0.349 Rb=  0.124 T=  0.037 S2Ext=  0.509 S2=  9.265
 ExtSpn:  IState=    36 X2= 1.000 Y2= 0.000 X2-Y2-1=-9.99D-16
          S2Grnd=  8.756 Ra=  0.010 Rb=  0.962 T=  0.022 S2Ext=  0.993 S2=  9.749
 ExtSpn:  IState=    37 X2= 1.001 Y2= 0.001 X2-Y2-1= 1.33D-15
          S2Grnd=  8.756 Ra=  0.424 Rb=  0.357 T=  0.053 S2Ext=  0.835 S2=  9.591
 ExtSpn:  IState=    38 X2= 1.004 Y2= 0.004 X2-Y2-1=-4.44D-16
          S2Grnd=  8.756 Ra=  0.427 Rb=  0.460 T=  0.319 S2Ext=  1.206 S2=  9.962
 ExtSpn:  IState=    39 X2= 1.008 Y2= 0.008 X2-Y2-1= 6.66D-16
          S2Grnd=  8.756 Ra=  0.386 Rb=  0.499 T=  0.387 S2Ext=  1.272 S2= 10.028
 ExtSpn:  IState=    40 X2= 1.007 Y2= 0.007 X2-Y2-1=-6.66D-16
          S2Grnd=  8.756 Ra=  0.434 Rb=  0.491 T=  0.598 S2Ext=  1.524 S2= 10.279
 ExtSpn:  IState=    41 X2= 1.006 Y2= 0.006 X2-Y2-1=-5.55D-16
          S2Grnd=  8.756 Ra=  0.527 Rb=  0.386 T=  0.445 S2Ext=  1.358 S2= 10.114
 ExtSpn:  IState=    42 X2= 1.001 Y2= 0.001 X2-Y2-1=-5.55D-16
          S2Grnd=  8.756 Ra=  0.086 Rb=  0.832 T= -0.018 S2Ext=  0.900 S2=  9.656
 ExtSpn:  IState=    43 X2= 1.001 Y2= 0.001 X2-Y2-1=-4.44D-16
          S2Grnd=  8.756 Ra=  0.526 Rb=  0.140 T=  0.024 S2Ext=  0.690 S2=  9.446
 ExtSpn:  IState=    44 X2= 1.009 Y2= 0.009 X2-Y2-1=-9.99D-16
          S2Grnd=  8.756 Ra=  0.499 Rb=  0.277 T=  0.399 S2Ext=  1.174 S2=  9.930
 ExtSpn:  IState=    45 X2= 1.005 Y2= 0.005 X2-Y2-1= 4.44D-16
          S2Grnd=  8.756 Ra=  0.480 Rb=  0.280 T=  0.308 S2Ext=  1.067 S2=  9.823
 ExtSpn:  IState=    46 X2= 1.001 Y2= 0.001 X2-Y2-1= 1.33D-15
          S2Grnd=  8.756 Ra=  0.336 Rb=  0.263 T= -0.361 S2Ext=  0.238 S2=  8.993
 ExtSpn:  IState=    47 X2= 1.001 Y2= 0.001 X2-Y2-1= 1.11D-15
          S2Grnd=  8.756 Ra=  0.418 Rb=  0.263 T= -0.513 S2Ext=  0.169 S2=  8.925
 ExtSpn:  IState=    48 X2= 1.000 Y2= 0.000 X2-Y2-1= 6.66D-16
          S2Grnd=  8.756 Ra=  0.397 Rb=  0.031 T=  0.001 S2Ext=  0.429 S2=  9.184
 ExtSpn:  IState=    49 X2= 1.000 Y2= 0.000 X2-Y2-1=-2.22D-16
          S2Grnd=  8.756 Ra=  0.794 Rb=  0.004 T= -0.001 S2Ext=  0.797 S2=  9.553
 ExtSpn:  IState=    50 X2= 1.003 Y2= 0.003 X2-Y2-1=-1.11D-16
          S2Grnd=  8.756 Ra=  0.116 Rb=  0.805 T=  0.048 S2Ext=  0.969 S2=  9.725
 ExtSpn:  IState=    51 X2= 1.004 Y2= 0.004 X2-Y2-1= 1.55D-15
          S2Grnd=  8.756 Ra=  0.460 Rb=  0.450 T=  0.228 S2Ext=  1.138 S2=  9.894
 ExtSpn:  IState=    52 X2= 1.006 Y2= 0.006 X2-Y2-1=-1.11D-16
          S2Grnd=  8.756 Ra=  0.498 Rb=  0.445 T= -0.539 S2Ext=  0.404 S2=  9.159
 ExtSpn:  IState=    53 X2= 1.000 Y2= 0.000 X2-Y2-1= 4.44D-16
          S2Grnd=  8.756 Ra=  0.540 Rb=  0.009 T=  0.048 S2Ext=  0.597 S2=  9.353
 ExtSpn:  IState=    54 X2= 1.001 Y2= 0.001 X2-Y2-1= 6.66D-16
          S2Grnd=  8.756 Ra=  0.319 Rb=  0.111 T=  0.134 S2Ext=  0.563 S2=  9.319
 ExtSpn:  IState=    55 X2= 1.001 Y2= 0.001 X2-Y2-1= 1.11D-15
          S2Grnd=  8.756 Ra=  0.143 Rb=  0.693 T=  0.283 S2Ext=  1.119 S2=  9.874
 ExtSpn:  IState=    56 X2= 1.000 Y2= 0.000 X2-Y2-1=-2.22D-16
          S2Grnd=  8.756 Ra=  0.300 Rb=  0.022 T=  0.040 S2Ext=  0.362 S2=  9.118
 ExtSpn:  IState=    57 X2= 1.002 Y2= 0.002 X2-Y2-1= 2.22D-16
          S2Grnd=  8.756 Ra=  0.458 Rb=  0.367 T=  0.197 S2Ext=  1.022 S2=  9.778
 ExtSpn:  IState=    58 X2= 1.002 Y2= 0.002 X2-Y2-1= 4.44D-16
          S2Grnd=  8.756 Ra=  0.225 Rb=  0.664 T=  0.320 S2Ext=  1.209 S2=  9.964
 ExtSpn:  IState=    59 X2= 1.002 Y2= 0.002 X2-Y2-1=-2.22D-16
          S2Grnd=  8.756 Ra=  0.215 Rb=  0.684 T=  0.360 S2Ext=  1.260 S2= 10.015
 ExtSpn:  IState=    60 X2= 1.001 Y2= 0.001 X2-Y2-1= 6.66D-16
          S2Grnd=  8.756 Ra=  0.126 Rb=  0.821 T=  0.402 S2Ext=  1.348 S2= 10.104
 ExtSpn:  IState=    61 X2= 1.001 Y2= 0.001 X2-Y2-1= 2.22D-16
          S2Grnd=  8.756 Ra=  0.047 Rb=  0.876 T=  0.048 S2Ext=  0.971 S2=  9.727
 ExtSpn:  IState=    62 X2= 1.001 Y2= 0.001 X2-Y2-1=-1.78D-15
          S2Grnd=  8.756 Ra=  0.723 Rb=  0.168 T= -0.246 S2Ext=  0.645 S2=  9.401
 ExtSpn:  IState=    63 X2= 1.002 Y2= 0.002 X2-Y2-1=-8.88D-16
          S2Grnd=  8.756 Ra=  0.537 Rb=  0.276 T= -0.080 S2Ext=  0.733 S2=  9.489
 ExtSpn:  IState=    64 X2= 1.001 Y2= 0.001 X2-Y2-1= 0.00D+00
          S2Grnd=  8.756 Ra=  0.357 Rb=  0.099 T=  0.047 S2Ext=  0.503 S2=  9.258
 ExtSpn:  IState=    65 X2= 1.003 Y2= 0.003 X2-Y2-1=-2.22D-16
          S2Grnd=  8.756 Ra=  0.379 Rb=  0.450 T=  0.164 S2Ext=  0.993 S2=  9.749
 ExtSpn:  IState=    66 X2= 1.003 Y2= 0.003 X2-Y2-1=-1.11D-16
          S2Grnd=  8.756 Ra=  0.276 Rb=  0.543 T=  0.336 S2Ext=  1.154 S2=  9.910
 ExtSpn:  IState=    67 X2= 1.003 Y2= 0.003 X2-Y2-1=-1.55D-15
          S2Grnd=  8.756 Ra=  0.350 Rb=  0.567 T=  0.211 S2Ext=  1.128 S2=  9.884
 ExtSpn:  IState=    68 X2= 1.003 Y2= 0.003 X2-Y2-1=-6.66D-16
          S2Grnd=  8.756 Ra=  0.440 Rb=  0.453 T=  0.623 S2Ext=  1.516 S2= 10.272
 ExtSpn:  IState=    69 X2= 1.001 Y2= 0.001 X2-Y2-1=-7.77D-16
          S2Grnd=  8.756 Ra=  0.565 Rb=  0.066 T=  0.099 S2Ext=  0.730 S2=  9.485
 ExtSpn:  IState=    70 X2= 1.000 Y2= 0.000 X2-Y2-1= 6.66D-16
          S2Grnd=  8.756 Ra=  0.578 Rb=  0.048 T=  0.098 S2Ext=  0.724 S2=  9.480
 ExtSpn:  IState=    71 X2= 1.000 Y2= 0.000 X2-Y2-1=-4.44D-16
          S2Grnd=  8.756 Ra=  0.408 Rb=  0.030 T=  0.035 S2Ext=  0.473 S2=  9.229
 ExtSpn:  IState=    72 X2= 1.000 Y2= 0.000 X2-Y2-1= 4.44D-16
          S2Grnd=  8.756 Ra=  0.467 Rb=  0.047 T=  0.043 S2Ext=  0.557 S2=  9.313
 ExtSpn:  IState=    73 X2= 1.001 Y2= 0.001 X2-Y2-1= 6.66D-16
          S2Grnd=  8.756 Ra=  0.559 Rb=  0.054 T=  0.107 S2Ext=  0.720 S2=  9.476
 ExtSpn:  IState=    74 X2= 1.000 Y2= 0.000 X2-Y2-1=-1.44D-15
          S2Grnd=  8.756 Ra=  0.829 Rb=  0.026 T=  0.009 S2Ext=  0.863 S2=  9.619
 ExtSpn:  IState=    75 X2= 1.000 Y2= 0.000 X2-Y2-1=-2.22D-16
          S2Grnd=  8.756 Ra=  0.599 Rb=  0.040 T=  0.125 S2Ext=  0.763 S2=  9.519
 ExtSpn:  IState=    76 X2= 1.000 Y2= 0.000 X2-Y2-1=-2.33D-15
          S2Grnd=  8.756 Ra=  0.411 Rb=  0.069 T=  0.083 S2Ext=  0.563 S2=  9.319
 ExtSpn:  IState=    77 X2= 1.000 Y2= 0.000 X2-Y2-1= 2.22D-16
          S2Grnd=  8.756 Ra=  0.096 Rb=  0.840 T= -0.161 S2Ext=  0.775 S2=  9.530
 ExtSpn:  IState=    78 X2= 1.000 Y2= 0.000 X2-Y2-1= 6.66D-16
          S2Grnd=  8.756 Ra=  0.065 Rb=  0.898 T= -0.086 S2Ext=  0.877 S2=  9.633
 ExtSpn:  IState=    79 X2= 1.001 Y2= 0.001 X2-Y2-1=-1.11D-15
          S2Grnd=  8.756 Ra=  0.109 Rb=  0.806 T= -0.031 S2Ext=  0.884 S2=  9.640
 ExtSpn:  IState=    80 X2= 1.001 Y2= 0.001 X2-Y2-1= 1.55D-15
          S2Grnd=  8.756 Ra=  0.593 Rb=  0.145 T= -0.218 S2Ext=  0.520 S2=  9.276
 ExtSpn:  IState=    81 X2= 1.000 Y2= 0.000 X2-Y2-1= 4.44D-16
          S2Grnd=  8.756 Ra=  0.337 Rb=  0.037 T= -0.032 S2Ext=  0.342 S2=  9.098
 ExtSpn:  IState=    82 X2= 1.002 Y2= 0.002 X2-Y2-1=-1.44D-15
          S2Grnd=  8.756 Ra=  0.436 Rb=  0.391 T= -0.319 S2Ext=  0.507 S2=  9.263
 ExtSpn:  IState=    83 X2= 1.000 Y2= 0.000 X2-Y2-1=-8.88D-16
          S2Grnd=  8.756 Ra=  0.040 Rb=  0.911 T= -0.102 S2Ext=  0.849 S2=  9.604
 ExtSpn:  IState=    84 X2= 1.000 Y2= 0.000 X2-Y2-1= 4.44D-16
          S2Grnd=  8.756 Ra=  0.315 Rb=  0.043 T= -0.019 S2Ext=  0.340 S2=  9.096
 ExtSpn:  IState=    85 X2= 1.000 Y2= 0.000 X2-Y2-1=-1.44D-15
          S2Grnd=  8.756 Ra=  0.300 Rb=  0.480 T=  0.076 S2Ext=  0.856 S2=  9.612
 ExtSpn:  IState=    86 X2= 1.000 Y2= 0.000 X2-Y2-1= 6.66D-16
          S2Grnd=  8.756 Ra=  0.371 Rb=  0.397 T= -0.025 S2Ext=  0.743 S2=  9.498
 ExtSpn:  IState=    87 X2= 1.000 Y2= 0.000 X2-Y2-1=-9.99D-16
          S2Grnd=  8.756 Ra=  0.346 Rb=  0.057 T= -0.051 S2Ext=  0.352 S2=  9.108
 ExtSpn:  IState=    88 X2= 1.001 Y2= 0.001 X2-Y2-1=-1.22D-15
          S2Grnd=  8.756 Ra=  0.454 Rb=  0.252 T= -0.061 S2Ext=  0.645 S2=  9.401
 ExtSpn:  IState=    89 X2= 1.000 Y2= 0.000 X2-Y2-1= 4.44D-16
          S2Grnd=  8.756 Ra=  0.116 Rb=  0.706 T=  0.001 S2Ext=  0.822 S2=  9.578
 ExtSpn:  IState=    90 X2= 1.000 Y2= 0.000 X2-Y2-1= 2.44D-15
          S2Grnd=  8.756 Ra=  0.501 Rb=  0.162 T=  0.025 S2Ext=  0.689 S2=  9.445
 ExtSpn:  IState=    91 X2= 1.001 Y2= 0.001 X2-Y2-1=-5.55D-16
          S2Grnd=  8.756 Ra=  0.250 Rb=  0.597 T=  0.124 S2Ext=  0.970 S2=  9.726
 ExtSpn:  IState=    92 X2= 1.000 Y2= 0.000 X2-Y2-1= 1.33D-15
          S2Grnd=  8.756 Ra=  0.336 Rb=  0.075 T=  0.019 S2Ext=  0.430 S2=  9.185
 ExtSpn:  IState=    93 X2= 1.001 Y2= 0.001 X2-Y2-1=-1.67D-15
          S2Grnd=  8.756 Ra=  0.552 Rb=  0.177 T=  0.178 S2Ext=  0.907 S2=  9.662
 ExtSpn:  IState=    94 X2= 1.002 Y2= 0.002 X2-Y2-1= 1.33D-15
          S2Grnd=  8.756 Ra=  0.257 Rb=  0.616 T= -0.036 S2Ext=  0.837 S2=  9.593
 ExtSpn:  IState=    95 X2= 1.000 Y2= 0.000 X2-Y2-1= 6.66D-16
          S2Grnd=  8.756 Ra=  0.120 Rb=  0.805 T= -0.004 S2Ext=  0.922 S2=  9.678
 ExtSpn:  IState=    96 X2= 1.000 Y2= 0.000 X2-Y2-1=-6.66D-16
          S2Grnd=  8.756 Ra=  0.783 Rb=  0.114 T=  0.012 S2Ext=  0.909 S2=  9.665
 ExtSpn:  IState=    97 X2= 1.000 Y2= 0.000 X2-Y2-1= 2.22D-16
          S2Grnd=  8.756 Ra=  0.313 Rb=  0.002 T=  0.002 S2Ext=  0.317 S2=  9.072
 ExtSpn:  IState=    98 X2= 1.001 Y2= 0.001 X2-Y2-1= 4.44D-16
          S2Grnd=  8.756 Ra=  0.887 Rb=  0.072 T= -0.062 S2Ext=  0.898 S2=  9.653
 ExtSpn:  IState=    99 X2= 1.000 Y2= 0.000 X2-Y2-1=-9.99D-16
          S2Grnd=  8.756 Ra=  0.330 Rb=  0.043 T=  0.032 S2Ext=  0.406 S2=  9.161
 ExtSpn:  IState=   100 X2= 1.002 Y2= 0.002 X2-Y2-1=-2.22D-16
          S2Grnd=  8.756 Ra=  0.371 Rb=  0.430 T=  0.462 S2Ext=  1.264 S2= 10.019
 Ground to excited state transition densities written to RWF  633
 Ground to excited state transition electric dipole moments (Au):
       state          X           Y           Z        Dip. S.      Osc.
         1         0.0191      0.1809     -0.2220      0.0823      0.0037
         2         0.0321     -0.0564     -0.0207      0.0046      0.0003
         3         0.0753     -0.0686      0.0834      0.0173      0.0010
         4        -0.0305     -0.0030      0.0074      0.0010      0.0001
         5         0.0301      0.0253     -0.0208      0.0020      0.0001
         6         0.0276      0.0276     -0.0838      0.0085      0.0006
         7         0.0426     -0.0568      0.1115      0.0175      0.0012
         8        -0.0019      0.1347     -0.0176      0.0185      0.0013
         9        -0.0561     -0.0300      0.0759      0.0098      0.0007
        10         0.1420     -0.0034     -0.0845      0.0273      0.0020
        11        -0.0237     -0.0268      0.0060      0.0013      0.0001
        12         0.0018     -0.0148     -0.0035      0.0002      0.0000
        13        -0.0048     -0.0669      0.1115      0.0169      0.0014
        14        -0.0432      0.0153     -0.0320      0.0031      0.0003
        15         0.0112      0.0039      0.0090      0.0002      0.0000
        16         0.0941      0.0291     -0.0816      0.0164      0.0013
        17         0.0846     -0.0007      0.0324      0.0082      0.0007
        18         0.0469      0.0863     -0.0683      0.0143      0.0012
        19        -0.0745      0.0519     -0.0956      0.0174      0.0015
        20         0.0108      0.0469     -0.1932      0.0396      0.0034
        21         0.0642      0.0199     -0.0966      0.0139      0.0012
        22        -0.0059     -0.0429      0.0951      0.0109      0.0010
        23         0.0151      0.0607     -0.0858      0.0113      0.0010
        24         0.1770     -0.1229     -0.0478      0.0487      0.0044
        25        -0.0431      0.0529     -0.0385      0.0061      0.0006
        26        -0.0606     -0.0181     -0.0646      0.0082      0.0007
        27         0.0335      0.0525     -0.0608      0.0076      0.0007
        28         0.0499     -0.0251      0.0112      0.0032      0.0003
        29         0.0401     -0.1023      0.0496      0.0145      0.0014
        30         0.0345      0.1001     -0.0145      0.0114      0.0011
        31        -0.0257      0.0257      0.0593      0.0048      0.0005
        32        -0.0680      0.0269     -0.0598      0.0089      0.0009
        33         0.0505     -0.1001      0.1037      0.0233      0.0023
        34         0.0739     -0.0315      0.0421      0.0082      0.0008
        35         0.1012     -0.1074      0.0197      0.0222      0.0022
        36        -0.0079      0.0444     -0.0461      0.0042      0.0004
        37         0.0423      0.0611     -0.0957      0.0147      0.0014
        38        -0.0256      0.0286     -0.0824      0.0083      0.0008
        39        -0.0176     -0.0974      0.0909      0.0181      0.0018
        40         0.1141     -0.0179      0.0628      0.0173      0.0017
        41        -0.0405     -0.0581      0.1154      0.0183      0.0018
        42         0.1869      0.0479     -0.0549      0.0403      0.0040
        43         0.0306     -0.0821      0.0625      0.0116      0.0012
        44         0.1589     -0.0001     -0.0335      0.0264      0.0027
        45         0.1402     -0.0425     -0.0447      0.0235      0.0024
        46        -0.4186     -0.1788      0.1741      0.2375      0.0245
        47         0.4466      0.2549     -0.2087      0.3079      0.0318
        48         0.0649     -0.0487     -0.1026      0.0171      0.0018
        49         0.0948     -0.0173     -0.0410      0.0110      0.0011
        50         0.2868      0.0547      0.0400      0.0868      0.0091
        51        -0.6906      0.2298      0.0695      0.5345      0.0564
        52         1.2419     -0.4517      0.0458      1.7485      0.1853
        53         0.0071     -0.0142     -0.0325      0.0013      0.0001
        54        -0.1246      0.1195      0.0320      0.0308      0.0033
        55        -0.2402      0.0447     -0.0440      0.0617      0.0067
        56         0.0773     -0.0567     -0.0306      0.0101      0.0011
        57         0.0775      0.0583      0.0079      0.0095      0.0010
        58         0.1634      0.0540      0.0434      0.0315      0.0034
        59        -0.0963      0.0430     -0.0105      0.0112      0.0012
        60        -0.1395      0.0033     -0.1041      0.0303      0.0033
        61        -0.2310      0.0662      0.1531      0.0812      0.0089
        62        -0.0094     -0.0505     -0.2117      0.0475      0.0052
        63         0.0309     -0.0559     -0.2511      0.0671      0.0074
        64         0.0617     -0.1480      0.0204      0.0261      0.0029
        65        -0.1715      0.0328      0.0313      0.0315      0.0035
        66        -0.0033     -0.0057      0.0346      0.0012      0.0001
        67         0.1309     -0.0784     -0.0056      0.0233      0.0026
        68         0.0984     -0.0042      0.0591      0.0132      0.0015
        69         0.1269     -0.0416      0.0452      0.0199      0.0022
        70        -0.0618      0.0622      0.0143      0.0079      0.0009
        71        -0.1093      0.0326      0.0032      0.0130      0.0015
        72        -0.1005      0.0842      0.0501      0.0197      0.0022
        73        -0.0449      0.0455     -0.1541      0.0279      0.0032
        74        -0.0805     -0.0565     -0.0687      0.0144      0.0016
        75        -0.0042     -0.0991      0.0891      0.0178      0.0020
        76         0.0035      0.0506     -0.0141      0.0028      0.0003
        77         0.1672      0.0235     -0.0149      0.0287      0.0033
        78         0.3011     -0.2196      0.0340      0.1401      0.0163
        79         0.0136      0.1221     -0.0788      0.0213      0.0025
        80        -0.2469      0.1983     -0.0399      0.1019      0.0119
        81         0.0192     -0.0170      0.0232      0.0012      0.0001
        82         0.5568     -0.3208     -0.0157      0.4131      0.0486
        83        -0.2414      0.0871      0.0414      0.0676      0.0080
        84        -0.1346      0.1945      0.0827      0.0628      0.0074
        85        -0.1530     -0.0372     -0.0889      0.0327      0.0039
        86        -0.0393     -0.0372      0.0912      0.0112      0.0013
        87         0.1753     -0.1572     -0.0154      0.0557      0.0066
        88        -0.3207      0.2427     -0.0243      0.1623      0.0193
        89         0.0608     -0.0324      0.0110      0.0049      0.0006
        90        -0.1053     -0.0549     -0.0358      0.0154      0.0018
        91        -0.0240      0.1343      0.0666      0.0231      0.0028
        92        -0.0186      0.1017      0.0388      0.0122      0.0015
        93         0.1482     -0.1001      0.0640      0.0361      0.0043
        94         0.0461      0.0100     -0.1818      0.0353      0.0042
        95         0.0923      0.0457     -0.1040      0.0214      0.0026
        96         0.1133     -0.0743     -0.0234      0.0189      0.0023
        97        -0.0649      0.1142      0.0480      0.0196      0.0024
        98         0.0460     -0.1093     -0.0676      0.0186      0.0023
        99        -0.1093      0.0784     -0.0500      0.0206      0.0025
       100         0.0904     -0.0868     -0.0283      0.0165      0.0020
 Ground to excited state transition velocity dipole moments (Au):
       state          X           Y           Z        Dip. S.      Osc.
         1        -0.0012     -0.0121      0.0155      0.0004      0.0039
         2        -0.0024      0.0047      0.0017      0.0000      0.0003
         3        -0.0069      0.0061     -0.0076      0.0001      0.0011
         4         0.0030      0.0006     -0.0005      0.0000      0.0001
         5        -0.0032     -0.0031      0.0021      0.0000      0.0002
         6        -0.0028     -0.0027      0.0086      0.0001      0.0006
         7        -0.0049      0.0053     -0.0118      0.0002      0.0012
         8         0.0001     -0.0144      0.0019      0.0002      0.0013
         9         0.0063      0.0034     -0.0086      0.0001      0.0008
        10        -0.0158      0.0005      0.0096      0.0003      0.0020
        11         0.0025      0.0031     -0.0009      0.0000      0.0001
        12        -0.0003      0.0016      0.0004      0.0000      0.0000
        13         0.0005      0.0083     -0.0141      0.0003      0.0015
        14         0.0054     -0.0016      0.0039      0.0000      0.0003
        15        -0.0012     -0.0005     -0.0011      0.0000      0.0000
        16        -0.0118     -0.0039      0.0104      0.0003      0.0014
        17        -0.0109      0.0004     -0.0041      0.0001      0.0007
        18        -0.0061     -0.0108      0.0089      0.0002      0.0012
        19         0.0094     -0.0066      0.0124      0.0003      0.0015
        20        -0.0015     -0.0064      0.0253      0.0007      0.0035
        21        -0.0086     -0.0027      0.0131      0.0003      0.0013
        22         0.0008      0.0060     -0.0130      0.0002      0.0010
        23        -0.0020     -0.0082      0.0117      0.0002      0.0011
        24        -0.0243      0.0168      0.0064      0.0009      0.0045
        25         0.0057     -0.0073      0.0053      0.0001      0.0006
        26         0.0083      0.0028      0.0092      0.0002      0.0008
        27        -0.0047     -0.0072      0.0086      0.0001      0.0007
        28        -0.0073      0.0037     -0.0019      0.0001      0.0003
        29        -0.0057      0.0145     -0.0069      0.0003      0.0014
        30        -0.0050     -0.0148      0.0020      0.0002      0.0011
        31         0.0035     -0.0036     -0.0089      0.0001      0.0005
        32         0.0101     -0.0037      0.0088      0.0002      0.0009
        33        -0.0077      0.0148     -0.0154      0.0005      0.0024
        34        -0.0111      0.0047     -0.0063      0.0002      0.0008
        35        -0.0149      0.0155     -0.0029      0.0005      0.0021
        36         0.0014     -0.0066      0.0067      0.0001      0.0004
        37        -0.0059     -0.0088      0.0143      0.0003      0.0014
        38         0.0038     -0.0043      0.0125      0.0002      0.0009
        39         0.0024      0.0146     -0.0136      0.0004      0.0018
        40        -0.0172      0.0028     -0.0097      0.0004      0.0018
        41         0.0060      0.0087     -0.0173      0.0004      0.0018
        42        -0.0282     -0.0073      0.0086      0.0009      0.0041
        43        -0.0050      0.0126     -0.0095      0.0003      0.0012
        44        -0.0243     -0.0002      0.0051      0.0006      0.0027
        45        -0.0218      0.0066      0.0069      0.0006      0.0024
        46         0.0652      0.0274     -0.0269      0.0057      0.0246
        47        -0.0690     -0.0394      0.0323      0.0074      0.0316
        48        -0.0102      0.0090      0.0174      0.0005      0.0021
        49        -0.0144      0.0039      0.0069      0.0003      0.0012
        50        -0.0450     -0.0083     -0.0068      0.0021      0.0091
        51         0.1094     -0.0363     -0.0113      0.0134      0.0565
        52        -0.1976      0.0720     -0.0075      0.0443      0.1857
        53        -0.0014      0.0019      0.0053      0.0000      0.0001
        54         0.0203     -0.0192     -0.0052      0.0008      0.0033
        55         0.0389     -0.0072      0.0073      0.0016      0.0067
        56        -0.0124      0.0099      0.0053      0.0003      0.0012
        57        -0.0125     -0.0093     -0.0017      0.0002      0.0010
        58        -0.0267     -0.0087     -0.0068      0.0008      0.0034
        59         0.0156     -0.0067      0.0019      0.0003      0.0012
        60         0.0229     -0.0008      0.0172      0.0008      0.0033
        61         0.0377     -0.0110     -0.0250      0.0022      0.0088
        62         0.0017      0.0081      0.0349      0.0013      0.0052
        63        -0.0050      0.0101      0.0415      0.0018      0.0075
        64        -0.0100      0.0263     -0.0026      0.0008      0.0032
        65         0.0287     -0.0049     -0.0049      0.0009      0.0035
        66         0.0004      0.0016     -0.0054      0.0000      0.0001
        67        -0.0217      0.0132      0.0011      0.0006      0.0026
        68        -0.0166      0.0009     -0.0099      0.0004      0.0015
        69        -0.0214      0.0068     -0.0079      0.0006      0.0022
        70         0.0110     -0.0108     -0.0024      0.0002      0.0010
        71         0.0188     -0.0052     -0.0006      0.0004      0.0015
        72         0.0171     -0.0147     -0.0090      0.0006      0.0023
        73         0.0077     -0.0081      0.0264      0.0008      0.0032
        74         0.0137      0.0099      0.0124      0.0004      0.0017
        75         0.0005      0.0177     -0.0161      0.0006      0.0022
        76        -0.0002     -0.0090      0.0028      0.0001      0.0003
        77        -0.0293     -0.0038      0.0029      0.0009      0.0034
        78        -0.0528      0.0383     -0.0061      0.0043      0.0165
        79        -0.0026     -0.0218      0.0144      0.0007      0.0026
        80         0.0437     -0.0351      0.0070      0.0032      0.0121
        81        -0.0033      0.0034     -0.0037      0.0000      0.0001
        82        -0.0993      0.0568      0.0027      0.0131      0.0494
        83         0.0431     -0.0150     -0.0079      0.0021      0.0081
        84         0.0237     -0.0359     -0.0156      0.0021      0.0079
        85         0.0272      0.0061      0.0158      0.0010      0.0039
        86         0.0074      0.0067     -0.0160      0.0004      0.0013
        87        -0.0316      0.0278      0.0026      0.0018      0.0067
        88         0.0579     -0.0433      0.0041      0.0052      0.0196
        89        -0.0106      0.0061     -0.0023      0.0002      0.0006
        90         0.0194      0.0101      0.0065      0.0005      0.0019
        91         0.0046     -0.0242     -0.0129      0.0008      0.0029
        92         0.0037     -0.0187     -0.0064      0.0004      0.0015
        93        -0.0271      0.0179     -0.0114      0.0012      0.0044
        94        -0.0084     -0.0019      0.0330      0.0012      0.0043
        95        -0.0174     -0.0086      0.0187      0.0007      0.0027
        96        -0.0203      0.0143      0.0045      0.0006      0.0023
        97         0.0125     -0.0226     -0.0096      0.0008      0.0028
        98        -0.0081      0.0199      0.0122      0.0006      0.0022
        99         0.0206     -0.0145      0.0102      0.0007      0.0027
       100        -0.0164      0.0164      0.0052      0.0006      0.0020
 Ground to excited state transition magnetic dipole moments (Au):
       state          X           Y           Z
         1        -0.0289     -0.0651     -0.0724
         2        -0.0674     -0.0305     -0.1905
         3        -0.0772     -0.0202      0.1411
         4        -0.0456      0.0407      0.0698
         5         0.1022     -0.0537     -0.0078
         6        -0.0238     -0.0421     -0.1345
         7         0.1963     -0.0208      0.0714
         8        -0.0423      0.0432     -0.0822
         9         0.0122      0.0319      0.1088
        10         0.0149     -0.0580      0.0500
        11         0.0545     -0.0022     -0.0445
        12         0.0271     -0.0229     -0.0375
        13         0.0352      0.0683      0.0542
        14         0.0124     -0.0094     -0.0208
        15        -0.0523      0.0022     -0.0248
        16         0.0088      0.0675     -0.0174
        17        -0.0766     -0.0585     -0.1051
        18        -0.0531      0.0684      0.0523
        19        -0.0596     -0.0988     -0.0200
        20         0.0150      0.0024      0.0373
        21        -0.0022     -0.1018      0.0219
        22        -0.0106      0.0396     -0.0333
        23         0.0044     -0.1267     -0.1684
        24         0.0315      0.1193      0.4397
        25         0.0068     -0.0464     -0.0606
        26         0.0274      0.0776      0.0604
        27        -0.0199      0.0077     -0.0325
        28         0.0116     -0.0532      0.0136
        29         0.0649      0.0954      0.2985
        30         0.0146     -0.0192      0.1172
        31        -0.0755     -0.0966     -0.1165
        32        -0.0383      0.0077     -0.0525
        33         0.0109      0.0630      0.1825
        34        -0.0470      0.0613      0.0790
        35         0.0267      0.0389      0.1609
        36         0.0753      0.0343      0.0099
        37        -0.0281      0.0224     -0.1281
        38        -0.0564     -0.1354     -0.2176
        39         0.0111      0.0765      0.1713
        40         0.0248      0.0929      0.2120
        41         0.0113     -0.0080      0.0891
        42         0.0044      0.0316      0.1685
        43         0.0130     -0.0613      0.0974
        44         0.0655      0.0694      0.0814
        45        -0.0252      0.0225      0.2530
        46         0.0123     -0.1635     -0.6306
        47         0.0261      0.2619      0.6828
        48        -0.1674     -0.0701      0.1151
        49        -0.0334      0.0239      0.0237
        50        -0.1005      0.1534      0.3614
        51        -0.0416     -0.1516     -0.8844
        52         0.1781      0.4189      1.7335
        53         0.0520      0.0008     -0.0115
        54        -0.0179     -0.0726     -0.2481
        55        -0.0779     -0.0258     -0.0636
        56        -0.0323      0.1192      0.1551
        57        -0.0471     -0.0426     -0.0783
        58         0.0142     -0.0538      0.1220
        59        -0.0153     -0.0437     -0.0700
        60         0.0352      0.0652     -0.0568
        61        -0.0086     -0.0340     -0.0418
        62         0.0723      0.1883     -0.0735
        63        -0.0714      0.1186     -0.0289
        64        -0.0386     -0.0657      0.1062
        65        -0.0135     -0.1499     -0.0911
        66        -0.0200     -0.0174     -0.0565
        67        -0.0521      0.0409      0.2640
        68        -0.0050     -0.0594      0.0318
        69        -0.0351     -0.0819      0.0195
        70         0.0289      0.0732     -0.1250
        71         0.0081     -0.0087     -0.0523
        72         0.0003     -0.0099     -0.1627
        73         0.0997      0.0482     -0.0454
        74        -0.1030     -0.0003      0.1681
        75        -0.0405      0.0120      0.0302
        76         0.0612      0.0627     -0.0253
        77        -0.0618     -0.1812      0.0868
        78         0.0117      0.0646     -0.0576
        79        -0.0172     -0.1592      0.2442
        80        -0.1026     -0.1188     -0.0725
        81         0.0458     -0.0027      0.0078
        82        -0.0144     -0.0630      0.0038
        83        -0.0922      0.0432     -0.0420
        84         0.0963      0.0888     -0.0854
        85         0.0149      0.0867      0.0818
        86        -0.0020      0.0527     -0.1072
        87         0.0285     -0.0441     -0.0002
        88        -0.0930     -0.0478     -0.0376
        89        -0.0287      0.1450      0.0278
        90        -0.0452      0.0841      0.1136
        91         0.2282      0.0143     -0.0097
        92         0.0227     -0.1298      0.0393
        93        -0.0364     -0.1407      0.0741
        94         0.0954      0.2310      0.0441
        95        -0.0006     -0.1137     -0.0228
        96        -0.1060     -0.0781      0.0128
        97         0.1204      0.0728      0.0595
        98         0.0367      0.0694     -0.0079
        99         0.0022     -0.0328      0.0755
       100         0.0550      0.0862      0.0020
 Ground to excited state transition velocity quadrupole moments (Au):
       state          XX          YY          ZZ          XY          XZ          YZ
         1        -0.0603     -0.0330      0.0570     -0.0242      0.0614      0.0171
         2        -0.0292     -0.0015      0.0131      0.0041      0.0239      0.0007
         3         0.0114      0.0069     -0.0241      0.0031     -0.0263      0.0010
         4         0.0441     -0.0126     -0.0070      0.0047     -0.0094      0.0038
         5        -0.0455      0.0068      0.0095     -0.0071      0.0224     -0.0001
         6        -0.0402     -0.0276      0.0412     -0.0087      0.0227      0.0096
         7        -0.0022      0.0390     -0.0425      0.0187     -0.0372     -0.0131
         8         0.0417     -0.0151     -0.0184     -0.0127     -0.0385      0.0067
         9         0.0480      0.0119     -0.0283      0.0166     -0.0241     -0.0080
        10        -0.1227      0.0082      0.0448     -0.0083      0.0451     -0.0026
        11         0.0174     -0.0179      0.0086      0.0177     -0.0094      0.0060
        12         0.0005     -0.0033      0.0030      0.0059     -0.0037      0.0002
        13         0.0437      0.0364     -0.0431      0.0155     -0.0417     -0.0056
        14         0.0416     -0.0477      0.0231      0.0034      0.0148      0.0109
        15        -0.0016      0.0226     -0.0183     -0.0028     -0.0190     -0.0085
        16        -0.0345     -0.0276      0.0433     -0.0116      0.0038      0.0048
        17        -0.0400     -0.0177      0.0080      0.0157      0.0206      0.0231
        18        -0.0723      0.0368      0.0000     -0.0347      0.0159     -0.0019
        19        -0.0222     -0.0544      0.0501     -0.0134      0.0674      0.0136
        20        -0.0597     -0.0710      0.1109     -0.0018      0.0602      0.0112
        21        -0.0951     -0.0007      0.0554     -0.0300      0.0480     -0.0010
        22         0.0743      0.0257     -0.0625      0.0242     -0.0525     -0.0071
        23        -0.0529     -0.0514      0.0585     -0.0141      0.0578      0.0145
        24        -0.1973      0.1367      0.0204     -0.0468      0.0046     -0.0433
        25         0.0223     -0.0643      0.0433      0.0085      0.0390      0.0209
        26        -0.0421     -0.0193      0.0336      0.0138      0.0076      0.0045
        27        -0.0490     -0.0342      0.0392     -0.0183      0.0254      0.0144
        28        -0.0512      0.0283      0.0074      0.0092     -0.0016     -0.0003
        29        -0.0085      0.0527     -0.0204      0.0375     -0.0072     -0.0217
        30        -0.0031      0.0294      0.0078     -0.0362     -0.0056      0.0124
        31         0.0731     -0.0140     -0.0259      0.0089     -0.0489      0.0268
        32        -0.0466     -0.0287      0.0402     -0.0138      0.0920      0.0193
        33         0.0773     -0.0112     -0.0210      0.0531     -0.0623      0.0071
        34         0.0231     -0.0031     -0.0025      0.0090     -0.0438      0.0042
        35        -0.0673      0.0546      0.0165     -0.0029     -0.0042     -0.0186
        36        -0.0215     -0.0398      0.0476      0.0073      0.0451      0.0033
        37        -0.0549     -0.0419      0.0508     -0.0343      0.0396      0.0103
        38        -0.0428     -0.0373      0.0379     -0.0214      0.0403      0.0175
        39         0.0967      0.0325     -0.0594      0.0399     -0.0850     -0.0164
        40        -0.0398      0.0281     -0.0252      0.0103     -0.0313     -0.0079
        41         0.1141      0.0248     -0.0746      0.0441     -0.0769     -0.0068
        42        -0.2312      0.0717      0.0398     -0.0538      0.0676      0.0021
        43         0.0375     -0.0219     -0.0068      0.0344     -0.0431      0.0055
        44        -0.1990      0.0107      0.0565     -0.0234      0.0823     -0.0039
        45        -0.1408      0.0106      0.0709      0.0096      0.0321      0.0114
        46         0.1811      0.1116     -0.2434     -0.0147      0.0352     -0.0706
        47        -0.2128     -0.0782      0.2608     -0.0532     -0.0042      0.0784
        48        -0.0141     -0.1652      0.1553      0.0294      0.0848      0.0492
        49        -0.0969     -0.0482      0.0737      0.0156      0.0852      0.0179
        50        -0.1149      0.0759     -0.0232     -0.0508     -0.0854      0.0130
        51         0.8218     -0.2276     -0.1007      0.0868     -0.2039      0.0469
        52        -1.3738      0.4497      0.0910     -0.0974      0.3259     -0.0885
        53        -0.0333      0.0442     -0.0362     -0.0245     -0.0438     -0.0568
        54         0.1611     -0.0432     -0.0124     -0.0045     -0.0033      0.0149
        55         0.1022     -0.0261     -0.0145     -0.0068      0.0070      0.0174
        56        -0.0909     -0.0807      0.0862      0.0380      0.0918     -0.0026
        57         0.0543      0.0158     -0.0133     -0.0227     -0.0859      0.0147
        58        -0.2675      0.1345     -0.0036     -0.0606      0.0798      0.0150
        59         0.1110     -0.0054     -0.0097      0.0042     -0.0315      0.0069
        60         0.1293     -0.0231     -0.0258     -0.0305     -0.0938     -0.0472
        61         0.1847      0.0098     -0.0448      0.0429      0.0358      0.0422
        62         0.1419     -0.1146     -0.0100     -0.0659     -0.2010     -0.1033
        63         0.1919     -0.2084      0.0894     -0.0053     -0.1788     -0.0259
        64        -0.1201     -0.0554      0.0718      0.0959      0.1219      0.0192
        65         0.0362     -0.0608      0.0532      0.0400      0.1423      0.0398
        66         0.0615     -0.0438      0.0125      0.0229      0.0196      0.0230
        67        -0.1066      0.0640     -0.0184     -0.0018     -0.0387     -0.0237
        68        -0.1321      0.0451     -0.0095     -0.0024      0.0202      0.0249
        69        -0.0531      0.0417     -0.0397     -0.0386     -0.0099     -0.0033
        70         0.0528     -0.0510      0.0241     -0.0010      0.0912     -0.0205
        71         0.1754     -0.0892      0.0243      0.0056      0.0153      0.0305
        72         0.1480     -0.0462     -0.0613     -0.0077     -0.0814      0.0171
        73         0.0273     -0.0642      0.0393     -0.0125     -0.0570     -0.0387
        74        -0.0376      0.0056     -0.0265      0.0033      0.0294     -0.0125
        75        -0.0030     -0.0398     -0.0843      0.0941      0.0031      0.0429
        76        -0.1137      0.1399      0.0060     -0.1144      0.0711     -0.0085
        77         0.0700     -0.0463      0.0121      0.0328     -0.1297      0.0153
        78        -0.4083      0.1853      0.0036     -0.0152      0.0376     -0.0309
        79         0.1024     -0.1394      0.0885      0.0116      0.0232      0.0301
        80         0.3822     -0.2645      0.0294      0.0120     -0.0469      0.0689
        81        -0.1248      0.1050     -0.0273     -0.0475      0.0365     -0.0092
        82        -1.0916      0.6233     -0.0443     -0.1685      0.1093     -0.1035
        83         0.3576     -0.1946     -0.0207      0.0748      0.0494      0.0813
        84         0.3089     -0.0360     -0.1106     -0.0348     -0.1900      0.0056
        85        -0.0181      0.1151     -0.0896     -0.1016     -0.0597     -0.0788
        86         0.0651     -0.1022      0.0586      0.0925      0.0911      0.0608
        87        -0.4097      0.2103     -0.0467     -0.0282      0.0158     -0.0626
        88         0.5026     -0.1839     -0.0748      0.0040     -0.1098      0.0442
        89        -0.2427      0.2143     -0.0363     -0.0562      0.0346     -0.0287
        90        -0.1256      0.0873      0.0079     -0.0386      0.0603     -0.0202
        91         0.1118     -0.1140      0.0252     -0.0116      0.0008      0.0388
        92        -0.1669      0.0852      0.0303     -0.0173      0.1091     -0.0090
        93        -0.2504      0.1329     -0.0305      0.0174      0.1095      0.0222
        94        -0.0541     -0.0275      0.0849     -0.0712     -0.0729     -0.0648
        95        -0.0671     -0.0691      0.1110     -0.0422     -0.0224      0.0291
        96        -0.0067     -0.0675      0.0434      0.0382      0.0273      0.0169
        97         0.0065      0.2435     -0.0897     -0.1551     -0.0116     -0.0108
        98        -0.0588     -0.0012     -0.0614      0.0324     -0.0468     -0.0573
        99         0.0572      0.0021      0.0795     -0.0039      0.0721     -0.0203
       100        -0.2738      0.1702      0.0320     -0.0597      0.0620     -0.0671
 <0|del|b> * <b|rxdel|0> + <0|del|b> * <b|delr+rdel|0>
 Rotatory Strengths (R) in cgs (10**-40 erg-esu-cm/Gauss)
       state          XX          YY          ZZ    R(velocity)    E-M Angle
         1         0.1941     -3.8618      0.5277     -1.0467       98.56
         2        -2.5165     -0.7568      0.5844     -0.8963      105.73
         3        -4.1863     -2.0524      1.0269     -1.7373      109.87
         4        -0.0428     -0.5867     -0.4800     -0.3698      121.78
         5         0.7113     -1.1458     -0.8063     -0.4136      108.24
         6        -3.6546     -3.6024      0.5019     -2.2517      136.50
         7        -3.2896     -5.1500     -4.5230     -4.3209      131.43
         8        -4.5374     -0.4598     -0.2468     -1.7480      122.00
         9        -2.8662     -2.4759      0.4977     -1.6148      125.92
        10         1.1018      1.1481     -0.8937      0.4521       81.45
        11         0.1418      0.6465      0.2724      0.3535       53.88
        12        -0.1383     -0.0798     -0.1599     -0.1260       90.00
        13        -0.1990     -1.5551      0.7027     -0.3504       96.71
        14        -0.0835      0.0932     -0.0013      0.0028       90.00
        15         0.0634      0.2845      0.1743      0.1741       90.00
        16        -1.5830     -0.6294     -0.9357     -1.0494      118.91
        17         0.9569      3.0464      3.0319      2.3451       41.47
        18        -1.1599      3.1303     -1.6875      0.0943       90.00
        19         1.9138     -1.4430     -1.3488     -0.2927       94.53
        20         3.4874      2.6146     -1.1232      1.6596       30.62
        21         0.7917      1.8942      0.4144      1.0334       69.50
        22         1.8008      1.9550     -0.2158      1.1800       28.94
        23        -1.6452     -4.9152      1.5662     -1.6648      107.91
        24        11.6087      8.8898      0.6984      7.0656       72.88
        25         0.9023     -0.5473     -0.0673      0.0959       90.00
        26         2.2636      1.7906      1.1005      1.7182       39.60
        27        -0.7846     -0.2444     -0.2030     -0.4107      120.83
        28        -0.5895     -0.2254     -0.7263     -0.5137      130.87
        29        -2.0420     -5.0576      1.9497     -1.7166      100.99
        30         0.8877      0.4159      0.8743      0.7259       76.39
        31         2.7561      2.3031      0.4279      1.8290       49.35
        32        -0.6501     -1.2952     -2.3243     -1.4232      164.64
        33        -4.3306     -5.1940     -0.0465     -3.1903      116.59
        34        -0.1403      0.0932      1.5816      0.5115       77.86
        35         0.4973     -1.4528     -0.3384     -0.4313       94.21
        36         0.4481      0.3106     -1.0113     -0.0842       90.00
        37        -5.2377     -2.9849     -0.7642     -2.9956      141.82
        38        -5.3092     -6.2133      0.3122     -3.7368      130.45
        39        -1.2426     -4.3031     -0.1375     -1.8944      108.36
        40        -4.2588     -5.3113     -0.9170     -3.4957      118.48
        41        -4.0405     -1.7819     -1.5013     -2.4412      147.66
        42         2.9381      4.0588     -1.8626      1.7114       77.91
        43        -3.4458     -1.6074     -3.1490     -2.7341      156.75
        44         0.6880     -2.2236     -3.9689     -1.8348      112.49
        45         4.0113      4.5410      2.6490      3.7338       66.26
        46        27.2044     29.1494      4.3010     20.2183       74.37
        47        22.4571     37.7840    -14.9313     15.1033       80.90
        48         2.5414      6.1003      5.2819      4.6412       49.62
        49         0.0660      0.6331      2.6426      1.1139       18.77
        50        -9.2619      2.5539     10.2806      1.1909       87.59
        51        15.8502     25.7767      7.2340     16.2869       83.96
        52       -12.2598    -69.7421      2.0570    -26.6483       92.73
        53        -0.2357      0.1686     -0.5241     -0.1971      115.41
        54         5.7765      2.6289      1.7303      3.3785       71.69
        55        -0.6107     -6.0471     -7.7849     -4.8142      142.43
        56         2.8448      2.3120      5.3739      3.5102       43.52
        57        -0.4946      1.0930      4.2812      1.6266       44.83
        58         1.6027     -4.3931     -0.4415     -1.0773      101.10
        59        -0.0895     -0.5822      0.3493     -0.1075       90.00
        60        -3.5020     -1.5661      4.1223     -0.3153       94.70
        61         1.5919      7.2890     -4.1700      1.5703       64.52
        62        -3.7098     -0.6828      0.4173     -1.3251       96.90
        63         3.4180     -1.0438     -0.8143      0.5199       86.56
        64       -11.6468      0.3587      4.3973     -2.2969      115.89
        65         3.5975      2.9729     -3.1746      1.1319       81.17
        66         0.2597      0.9194     -0.0328      0.3821       40.54
        67         2.8448      4.1159      1.3672      2.7760       73.47
        68        -0.7615     -1.4038      0.9675     -0.3993      102.59
        69        -0.7152      0.7618      0.1094      0.0520       90.00
        70         1.0256      0.8035     -2.5647     -0.2452       94.40
        71         0.3126      1.5716     -0.9457      0.3128       77.51
        72         0.9947      3.4921      2.1816      2.2228       65.91
        73        -4.9063     -0.8171      2.3568     -1.1222      103.76
        74         3.7594      0.9355     -1.9631      0.9106       80.78
        75        -3.7691      2.1058      0.4654     -0.3993      103.65
        76        -0.6493      0.4950     -2.4845     -0.8796      138.63
        77         1.0983      3.0842      7.0103      3.7309       63.86
        78         3.0095      2.5935      3.3894      2.9975       67.25
        79        15.4732      6.7055      6.2297      9.4695       23.43
        80         4.2278     -4.1540     -3.3808     -1.1024       94.82
        81         0.0323     -0.6576     -0.1323     -0.2525      132.27
        82       -20.4881     24.3719    -12.4659     -2.8607      106.81
        83        -0.3313      0.9060    -17.7031     -5.7095      147.25
        84       -16.2490      6.3976     11.5426      0.5637       86.61
        85         1.1657      2.2940      5.4123      2.9573       54.67
        86        -0.0461      7.2439      1.0000      2.7326       24.16
        87        -3.4540      2.2919     -7.2853     -2.8158      163.83
        88        -5.5929     -5.9394     -2.2080     -4.5801      115.51
        89         1.4539      0.8259      2.1541      1.4779       53.26
        90         1.4422     -0.5460      1.9317      0.9426       77.81
        91        -0.1003      2.3524      0.9838      1.0786       82.58
        92         8.5181     -0.6110      0.9952      2.9675       35.11
        93       -10.8475     -0.5083      2.0237     -3.1107      115.01
        94        -2.8996      6.9582     -3.2406      0.2727       88.62
        95        -0.8330     -0.2604      3.2809      0.7292       79.64
        96        -2.4949      3.2901      3.4320      1.4091       71.00
        97        -1.9269     -1.3160      0.5036     -0.9131       99.65
        98         5.0584     -0.6269     -0.5997      1.2773       59.51
        99         4.3546      0.8458     -0.2016      1.6663       54.77
       100         0.1814      1.0006      0.8280      0.6700       77.58
 1/2[<0|r|b>*<b|rxdel|0> + (<0|rxdel|b>*<b|r|0>)*]
 Rotatory Strengths (R) in cgs (10**-40 erg-esu-cm/Gauss)
       state          XX          YY          ZZ     R(length)
         1         0.3909      8.3236    -11.3569     -0.8808
         2         1.5308     -1.2172     -2.7826     -0.8230
         3         4.1089     -0.9806     -8.3199     -1.7305
         4        -0.9825      0.0856     -0.3641     -0.4203
         5        -2.1720      0.9604     -0.1148     -0.4421
         6         0.4655      0.8204     -7.9730     -2.2291
         7        -5.9162     -0.8375     -5.6331     -4.1289
         8        -0.0576     -4.1201     -1.0235     -1.7337
         9         0.4850      0.6771     -5.8378     -1.5586
        10        -1.4960     -0.1392      2.9894      0.4514
        11         0.9125     -0.0418      0.1897      0.3535
        12        -0.0349     -0.2406     -0.0934     -0.1230
        13         0.1206      3.2345     -4.2755     -0.3068
        14         0.3794      0.1012     -0.4710      0.0032
        15         0.4146     -0.0061      0.1567      0.1884
        16        -0.5827     -1.3910     -1.0035     -0.9924
        17         4.5840     -0.0298      2.4067      2.3203
        18         1.7599     -4.1743      2.5241      0.0365
        19        -3.1403      3.6271     -1.3485     -0.2872
        20        -0.1145     -0.0787      5.0934      1.6334
        21         0.0985      1.4361      1.4975      1.0107
        22        -0.0440      1.2017      2.2399      1.1325
        23        -0.0467      5.4360    -10.2119     -1.6075
        24        -3.9422     10.3657     14.8580      7.0938
        25         0.2082      1.7328     -1.6494      0.0972
        26         1.1756      0.9902      2.7633      1.6430
        27         0.4717     -0.2857     -1.3980     -0.4040
        28        -0.4085     -0.9420     -0.1074     -0.4860
        29        -1.8394      6.9011    -10.4605     -1.7996
        30        -0.3560      1.3579      1.1997      0.7339
        31        -1.3691      1.7534      4.8849      1.7564
        32        -1.8399     -0.1472     -2.2186     -1.4019
        33        -0.3906      4.4594    -13.3792     -3.1035
        34         2.4554      1.3629     -2.3522      0.4887
        35        -1.9148      2.9537     -2.2417     -0.4009
        36         0.4186     -1.0774      0.3213     -0.1125
        37         0.8389     -0.9652     -8.6751     -2.9338
        38        -1.0234      2.7390    -12.6815     -3.6553
        39         0.1385      5.2672    -11.0069     -1.8671
        40        -1.9982      1.1738     -9.4157     -3.4134
        41         0.3230     -0.3288     -7.2659     -2.4239
        42        -0.5818     -1.0702      6.5448      1.6309
        43        -0.2822     -3.5580     -4.3040     -2.7148
        44        -7.3601      0.0071      1.9273     -1.8086
        45         2.5005      0.6762      7.9941      3.7236
        46         3.6283    -20.6753     77.6371     20.1967
        47        -8.2276    -47.2048    100.7823     15.1166
        48         7.6823     -2.4149      8.3507      4.5394
        49         2.2386      0.2929      0.6879      1.0731
        50        20.3854     -5.9286    -10.2221      1.4115
        51       -20.2993     24.6233     43.4622     15.9287
        52      -156.3790    133.8314    -56.1156    -26.2210
        53        -0.2606      0.0080     -0.2632     -0.1719
        54        -1.5731      6.1352      5.6230      3.3950
        55       -13.2334      0.8165     -1.9798     -4.7989
        56         1.7640      4.7789      3.3585      3.3004
        57         2.5803      1.7535      0.4386      1.5908
        58        -1.6382      2.0524     -3.7446     -1.1101
        59        -1.0399      1.3274     -0.5218     -0.0781
        60         3.4774     -0.1528     -4.1801     -0.2852
        61        -1.4109      1.5938      4.5270      1.5700
        62         0.4824      6.7232    -11.0053     -1.2665
        63         1.5608      4.6853     -5.1296      0.3722
        64         1.6844     -6.8734     -1.5311     -2.2400
        65        -1.6324      3.4766      2.0202      1.2881
        66        -0.0466     -0.0701      1.3834      0.4222
        67         4.8257      2.2686      1.0391      2.7111
        68         0.3483     -0.1756     -1.3307     -0.3860
        69         3.1475     -2.4079     -0.6242      0.0385
        70         1.2603     -3.2221      1.2639     -0.2326
        71         0.6257      0.2000      0.1195      0.3151
        72         0.0182      0.5901      5.7697      2.1260
        73         3.1688     -1.5538     -4.9537     -1.1129
        74        -5.8606     -0.0125      8.1707      0.7659
        75        -0.1199      0.8383     -1.9017     -0.3945
        76        -0.1511     -2.2428     -0.2532     -0.8823
        77         7.3032      3.0161      0.9118      3.7437
        78        -2.4888     10.0327      1.3864      2.9768
        79         0.1649     13.7477     13.6062      9.1730
        80       -17.9195     16.6554     -2.0438     -1.1026
        81        -0.6228     -0.0321     -0.1282     -0.2610
        82         5.6664    -14.3002      0.0417     -2.8640
        83       -15.7345     -2.6610      1.2279     -5.7225
        84         9.1685    -12.2229      4.9902      0.6453
        85         1.6092      2.2816      5.1425      3.0111
        86        -0.0554      1.3850      6.9160      2.7485
        87        -3.5282     -4.8985     -0.0017     -2.8095
        88       -21.0975      8.2104     -0.6454     -4.5108
        89         1.2360      3.3254     -0.2155      1.4486
        90        -3.3645      3.2648      2.8738      0.9247
        91         3.8713     -1.3573      0.4553      0.9898
        92         0.2995      9.3355     -1.0780      2.8524
        93         3.8144     -9.9582     -3.3534     -3.1657
        94        -3.1082     -1.6279      5.6760      0.3133
        95         0.0371      3.6720     -1.6741      0.6783
        96         8.4905     -4.1083      0.2114      1.5312
        97         5.5286     -5.8768     -2.0181     -0.7887
        98        -1.1951      5.3664     -0.3786      1.2642
        99         0.1701      1.8205      2.6700      1.5535
       100        -3.5120      5.2901      0.0395      0.6059
  1/2[<0|del|b>*<b|r|0> + (<0|r|b>*<b|del|0>)*] (Au)
       state          X           Y           Z        Dip. S.   Osc.(frdel)
         1        -0.0000     -0.0022     -0.0034      0.0056      0.0038
         2        -0.0001     -0.0003     -0.0000      0.0004      0.0003
         3        -0.0005     -0.0004     -0.0006      0.0016      0.0010
         4        -0.0001     -0.0000     -0.0000      0.0001      0.0001
         5        -0.0001     -0.0001     -0.0000      0.0002      0.0001
         6        -0.0001     -0.0001     -0.0007      0.0009      0.0006
         7        -0.0002     -0.0003     -0.0013      0.0018      0.0012
         8        -0.0000     -0.0019     -0.0000      0.0020      0.0013
         9        -0.0004     -0.0001     -0.0007      0.0011      0.0007
        10        -0.0022     -0.0000     -0.0008      0.0031      0.0020
        11        -0.0001     -0.0001     -0.0000      0.0001      0.0001
        12        -0.0000     -0.0000     -0.0000      0.0000      0.0000
        13        -0.0000     -0.0006     -0.0016      0.0021      0.0014
        14        -0.0002     -0.0000     -0.0001      0.0004      0.0003
        15        -0.0000     -0.0000     -0.0000      0.0000      0.0000
        16        -0.0011     -0.0001     -0.0009      0.0021      0.0014
        17        -0.0009     -0.0000     -0.0001      0.0011      0.0007
        18        -0.0003     -0.0009     -0.0006      0.0018      0.0012
        19        -0.0007     -0.0003     -0.0012      0.0022      0.0015
        20        -0.0000     -0.0003     -0.0049      0.0052      0.0035
        21        -0.0005     -0.0001     -0.0013      0.0019      0.0012
        22        -0.0000     -0.0003     -0.0012      0.0015      0.0010
        23        -0.0000     -0.0005     -0.0010      0.0015      0.0010
        24        -0.0043     -0.0021     -0.0003      0.0067      0.0044
        25        -0.0002     -0.0004     -0.0002      0.0008      0.0006
        26        -0.0005     -0.0001     -0.0006      0.0012      0.0008
        27        -0.0002     -0.0004     -0.0005      0.0011      0.0007
        28        -0.0004     -0.0001     -0.0000      0.0005      0.0003
        29        -0.0002     -0.0015     -0.0003      0.0021      0.0014
        30        -0.0002     -0.0015     -0.0000      0.0017      0.0011
        31        -0.0001     -0.0001     -0.0005      0.0007      0.0005
        32        -0.0007     -0.0001     -0.0005      0.0013      0.0009
        33        -0.0004     -0.0015     -0.0016      0.0035      0.0023
        34        -0.0008     -0.0001     -0.0003      0.0012      0.0008
        35        -0.0015     -0.0017     -0.0001      0.0032      0.0022
        36        -0.0000     -0.0003     -0.0003      0.0006      0.0004
        37        -0.0003     -0.0005     -0.0014      0.0022      0.0014
        38        -0.0001     -0.0001     -0.0010      0.0013      0.0008
        39        -0.0000     -0.0014     -0.0012      0.0027      0.0018
        40        -0.0020     -0.0001     -0.0006      0.0026      0.0017
        41        -0.0002     -0.0005     -0.0020      0.0027      0.0018
        42        -0.0053     -0.0004     -0.0005      0.0061      0.0041
        43        -0.0002     -0.0010     -0.0006      0.0018      0.0012
        44        -0.0039      0.0000     -0.0002      0.0040      0.0027
        45        -0.0031     -0.0003     -0.0003      0.0036      0.0024
        46        -0.0273     -0.0049     -0.0047      0.0369      0.0246
        47        -0.0308     -0.0100     -0.0067      0.0476      0.0317
        48        -0.0007     -0.0004     -0.0018      0.0029      0.0019
        49        -0.0014     -0.0001     -0.0003      0.0017      0.0011
        50        -0.0129     -0.0005     -0.0003      0.0136      0.0091
        51        -0.0755     -0.0083     -0.0008      0.0847      0.0564
        52        -0.2454     -0.0325     -0.0003      0.2783      0.1855
        53        -0.0000     -0.0000     -0.0002      0.0002      0.0001
        54        -0.0025     -0.0023     -0.0002      0.0050      0.0033
        55        -0.0093     -0.0003     -0.0003      0.0100      0.0067
        56        -0.0010     -0.0006     -0.0002      0.0017      0.0011
        57        -0.0010     -0.0005     -0.0000      0.0015      0.0010
        58        -0.0044     -0.0005     -0.0003      0.0051      0.0034
        59        -0.0015     -0.0003     -0.0000      0.0018      0.0012
        60        -0.0032     -0.0000     -0.0018      0.0050      0.0033
        61        -0.0087     -0.0007     -0.0038      0.0133      0.0089
        62        -0.0000     -0.0004     -0.0074      0.0078      0.0052
        63        -0.0002     -0.0006     -0.0104      0.0111      0.0074
        64        -0.0006     -0.0039     -0.0001      0.0046      0.0030
        65        -0.0049     -0.0002     -0.0002      0.0052      0.0035
        66        -0.0000     -0.0000     -0.0002      0.0002      0.0001
        67        -0.0028     -0.0010     -0.0000      0.0039      0.0026
        68        -0.0016     -0.0000     -0.0006      0.0022      0.0015
        69        -0.0027     -0.0003     -0.0004      0.0034      0.0022
        70        -0.0007     -0.0007     -0.0000      0.0014      0.0009
        71        -0.0021     -0.0002     -0.0000      0.0022      0.0015
        72        -0.0017     -0.0012     -0.0005      0.0034      0.0023
        73        -0.0003     -0.0004     -0.0041      0.0048      0.0032
        74        -0.0011     -0.0006     -0.0008      0.0025      0.0017
        75        -0.0000     -0.0018     -0.0014      0.0032      0.0021
        76        -0.0000     -0.0005     -0.0000      0.0005      0.0003
        77        -0.0049     -0.0001     -0.0000      0.0050      0.0034
        78        -0.0159     -0.0084     -0.0002      0.0245      0.0164
        79        -0.0000     -0.0027     -0.0011      0.0038      0.0026
        80        -0.0108     -0.0070     -0.0003      0.0180      0.0120
        81        -0.0001     -0.0001     -0.0001      0.0002      0.0001
        82        -0.0553     -0.0182     -0.0000      0.0735      0.0490
        83        -0.0104     -0.0013     -0.0003      0.0120      0.0080
        84        -0.0032     -0.0070     -0.0013      0.0115      0.0076
        85        -0.0042     -0.0002     -0.0014      0.0058      0.0039
        86        -0.0003     -0.0002     -0.0015      0.0020      0.0013
        87        -0.0055     -0.0044     -0.0000      0.0100      0.0066
        88        -0.0186     -0.0105     -0.0001      0.0292      0.0195
        89        -0.0006     -0.0002     -0.0000      0.0009      0.0006
        90        -0.0020     -0.0006     -0.0002      0.0028      0.0019
        91        -0.0001     -0.0032     -0.0009      0.0042      0.0028
        92        -0.0001     -0.0019     -0.0002      0.0022      0.0015
        93        -0.0040     -0.0018     -0.0007      0.0065      0.0044
        94        -0.0004     -0.0000     -0.0060      0.0064      0.0043
        95        -0.0016     -0.0004     -0.0019      0.0039      0.0026
        96        -0.0023     -0.0011     -0.0001      0.0035      0.0023
        97        -0.0008     -0.0026     -0.0005      0.0039      0.0026
        98        -0.0004     -0.0022     -0.0008      0.0034      0.0023
        99        -0.0023     -0.0011     -0.0005      0.0039      0.0026
       100        -0.0015     -0.0014     -0.0001      0.0030      0.0020

 Excitation energies and oscillator strengths:
 
 Excited State   1:  6.097-A      1.8221 eV  680.46 nm  f=0.0037  <S**2>=9.044
    123A ->124A        0.99446
 This state for optimization and/or second-order correction.
 Total Energy, E(TD-HF/TD-DFT) =  -3210.62067044    
 Copying the excited state density for this state as the 1-particle RhoCI density.
 
 Excited State   2:  6.103-A      2.2016 eV  563.15 nm  f=0.0003  <S**2>=9.062
    121A ->124A       -0.14328
    122A ->124A        0.96884
 
 Excited State   3:  6.096-A      2.4251 eV  511.25 nm  f=0.0010  <S**2>=9.041
    123A ->125A        0.99184
 
 Excited State   4:  6.228-A      2.6513 eV  467.64 nm  f=0.0001  <S**2>=9.447
    119A ->124A        0.11201
    120A ->124A       -0.36344
    121A ->124A        0.88755
    122A ->124A        0.18663
 
 Excited State   5:  6.346-A      2.7318 eV  453.86 nm  f=0.0001  <S**2>=9.819
    120A ->124A        0.89599
    121A ->124A        0.37579
    117B ->119B       -0.12900
 
 Excited State   6:  6.270-A      2.7829 eV  445.52 nm  f=0.0006  <S**2>=9.578
    121A ->124A       -0.12089
    117B ->119B       -0.17488
    118B ->119B        0.96004
 
 Excited State   7:  6.260-A      2.8534 eV  434.51 nm  f=0.0012  <S**2>=9.547
    120A ->124A        0.11349
    115B ->119B        0.10951
    117B ->119B        0.95285
    118B ->119B        0.19917
 
 Excited State   8:  6.099-A      2.8832 eV  430.02 nm  f=0.0013  <S**2>=9.049
    120A ->124A        0.10721
    121A ->125A       -0.10859
    122A ->125A        0.97124
 
 Excited State   9:  6.204-A      2.9649 eV  418.17 nm  f=0.0007  <S**2>=9.371
    119A ->124A        0.94516
    121A ->124A       -0.13094
    123A ->126A       -0.13554
    117B ->119B        0.10410
 
 Excited State  10:  6.127-A      3.0402 eV  407.82 nm  f=0.0020  <S**2>=9.136
    114A ->124A       -0.10092
    118A ->124A        0.14060
    119A ->124A        0.18503
    123A ->126A        0.94012
 
 Excited State  11:  6.301-A      3.0764 eV  403.02 nm  f=0.0001  <S**2>=9.675
    112A ->124A        0.10295
    114A ->124A       -0.16231
    118A ->124A        0.91169
    123A ->126A       -0.20638
    110B ->119B       -0.18981
 
 Excited State  12:  6.566-A      3.1110 eV  398.54 nm  f=0.0000  <S**2>=10.528
    112A ->124A       -0.13558
    114A ->124A        0.50483
    114A ->125A        0.16536
    115A ->124A       -0.10733
    117A ->124A        0.11563
    118A ->124A        0.35730
    119A ->124A       -0.12481
    123A ->126A        0.14339
    110B ->119B        0.52313
    110B ->120B        0.18124
    111B ->119B       -0.15598
    114B ->119B        0.11602
    117B ->119B        0.10950
 
 Excited State  13:  6.233-A      3.2850 eV  377.43 nm  f=0.0014  <S**2>=9.461
    120A ->125A       -0.39250
    121A ->125A        0.87902
    122A ->125A        0.15009
 
 Excited State  14:  6.322-A      3.3220 eV  373.22 nm  f=0.0003  <S**2>=9.741
    115B ->119B       -0.60158
    116B ->119B        0.77438
 
 Excited State  15:  6.303-A      3.3483 eV  370.29 nm  f=0.0000  <S**2>=9.683
    122A ->126A        0.10490
    115B ->119B        0.76152
    116B ->119B        0.62164
 
 Excited State  16:  6.288-A      3.3634 eV  368.62 nm  f=0.0013  <S**2>=9.635
    120A ->125A        0.85466
    121A ->125A        0.42218
    122A ->126A        0.23289
 
 Excited State  17:  6.108-A      3.4036 eV  364.27 nm  f=0.0007  <S**2>=9.078
    120A ->125A       -0.19147
    122A ->126A        0.46063
    123A ->127A        0.73383
    123A ->128A       -0.38384
 
 Excited State  18:  6.127-A      3.4192 eV  362.61 nm  f=0.0012  <S**2>=9.134
    120A ->125A       -0.19289
    121A ->126A       -0.10103
    122A ->126A        0.78402
    123A ->127A       -0.44535
    123A ->128A        0.22577
    118B ->120B       -0.16058
 
 Excited State  19:  6.295-A      3.4233 eV  362.18 nm  f=0.0015  <S**2>=9.656
    123A ->127A       -0.14030
    117B ->120B       -0.17297
    118B ->120B        0.95869
 
 Excited State  20:  6.299-A      3.5056 eV  353.68 nm  f=0.0034  <S**2>=9.669
    117B ->120B        0.97254
    118B ->120B        0.15503
 
 Excited State  21:  6.413-A      3.5970 eV  344.69 nm  f=0.0012  <S**2>=10.033
    117A ->124A       -0.30134
    117A ->125A        0.11361
    119A ->125A        0.40267
    113B ->119B        0.58073
    114B ->119B       -0.56499
    114B ->120B        0.11887
 
 Excited State  22:  6.220-A      3.6048 eV  343.94 nm  f=0.0010  <S**2>=9.421
    119A ->125A        0.87529
    113B ->119B       -0.37004
    114B ->119B        0.22408
 
 Excited State  23:  6.479-A      3.6123 eV  343.22 nm  f=0.0010  <S**2>=10.243
    117A ->124A        0.34289
    117A ->125A       -0.13923
    119A ->125A        0.15776
    113B ->119B        0.66441
    114B ->119B        0.50768
    114B ->120B       -0.16791
 
 Excited State  24:  6.056-A      3.6857 eV  336.39 nm  f=0.0044  <S**2>=8.919
    117A ->124A        0.81921
    118A ->125A        0.17735
    114B ->119B       -0.51003
 
 Excited State  25:  6.257-A      3.6970 eV  335.36 nm  f=0.0006  <S**2>=9.539
    117A ->124A       -0.15476
    118A ->125A        0.96575
 
 Excited State  26:  6.111-A      3.7371 eV  331.77 nm  f=0.0007  <S**2>=9.087
    123A ->127A        0.45449
    123A ->128A        0.85585
 
 Excited State  27:  6.578-A      3.7927 eV  326.90 nm  f=0.0007  <S**2>=10.567
    106A ->125A        0.19502
    113A ->124A       -0.14731
    114A ->124A       -0.18678
    114A ->125A        0.23710
    116A ->124A        0.15459
    116A ->125A       -0.11360
    117A ->124A        0.21196
    117A ->125A        0.39219
    123A ->128A        0.13258
    104B ->120B        0.17836
    110B ->119B       -0.22063
    110B ->120B        0.24272
    113B ->119B        0.12030
    114B ->119B        0.23790
    114B ->120B        0.39897
 
 Excited State  28:  6.365-A      3.8672 eV  320.60 nm  f=0.0003  <S**2>=9.880
    114A ->124A       -0.10544
    115A ->124A       -0.14049
    119A ->126A        0.11674
    121A ->126A        0.86245
    122A ->126A        0.15843
    117B ->121B       -0.15279
    118B ->121B        0.23694
 
 Excited State  29:  6.346-A      3.8847 eV  319.16 nm  f=0.0014  <S**2>=9.819
    113A ->124A        0.48490
    114A ->124A       -0.12533
    114A ->125A        0.13189
    116A ->124A       -0.45787
    120A ->126A        0.27066
    121A ->126A       -0.21613
    122A ->127A        0.12252
    123A ->129A       -0.17159
    110B ->119B       -0.15577
    110B ->120B        0.15663
    112B ->119B        0.20619
    114B ->120B        0.11636
    117B ->121B       -0.19511
    118B ->121B        0.23736
 
 Excited State  30:  6.110-A      3.9119 eV  316.94 nm  f=0.0011  <S**2>=9.082
    122A ->127A        0.83859
    122A ->128A       -0.43299
    123A ->129A       -0.14454
 
 Excited State  31:  6.334-A      3.9325 eV  315.28 nm  f=0.0005  <S**2>=9.780
    113A ->124A       -0.10632
    115A ->124A        0.23714
    121A ->126A        0.25537
    108B ->119B        0.10156
    112B ->119B        0.72470
    112B ->120B       -0.12162
    115B ->120B       -0.11874
    116B ->120B        0.20053
    117B ->121B        0.11091
    118B ->121B       -0.36957
 
 Excited State  32:  6.145-A      3.9479 eV  314.05 nm  f=0.0009  <S**2>=9.191
    113A ->124A       -0.15922
    116A ->124A        0.33102
    120A ->126A       -0.22992
    121A ->126A       -0.25295
    123A ->129A        0.31689
    112B ->119B        0.36986
    115B ->120B       -0.17975
    116B ->120B        0.17970
    117B ->121B       -0.19532
    118B ->121B        0.56539
 
 Excited State  33:  6.273-A      3.9567 eV  313.35 nm  f=0.0023  <S**2>=9.588
    113A ->124A        0.14669
    116A ->124A       -0.14491
    120A ->126A       -0.41087
    123A ->129A       -0.24200
    112B ->119B       -0.22325
    115B ->120B       -0.44252
    116B ->120B        0.63241
    118B ->121B       -0.16311
 
 Excited State  34:  6.291-A      3.9592 eV  313.16 nm  f=0.0008  <S**2>=9.644
    116A ->124A        0.11309
    120A ->126A        0.74608
    123A ->129A        0.31517
    112B ->119B       -0.24154
    115B ->120B       -0.25890
    116B ->120B        0.37873
 
 Excited State  35:  6.169-A      3.9708 eV  312.24 nm  f=0.0022  <S**2>=9.265
    113A ->124A        0.19483
    116A ->124A       -0.29929
    120A ->126A       -0.28094
    122A ->127A        0.13902
    123A ->129A        0.77206
    110B ->120B        0.10313
    112B ->119B       -0.13558
    118B ->121B       -0.26866
 
 Excited State  36:  6.324-A      3.9823 eV  311.34 nm  f=0.0004  <S**2>=9.749
    115B ->120B        0.78075
    116B ->120B        0.58320
    117B ->121B        0.10442
 
 Excited State  37:  6.274-A      3.9963 eV  310.25 nm  f=0.0014  <S**2>=9.591
    113A ->124A       -0.12854
    114A ->124A        0.12685
    115A ->124A        0.66793
    116A ->124A       -0.27828
    112B ->119B       -0.20136
    115B ->120B       -0.10093
    117B ->121B        0.30869
    118B ->121B        0.43364
 
 Excited State  38:  6.391-A      4.0193 eV  308.47 nm  f=0.0008  <S**2>=9.962
    114A ->125A        0.18709
    115A ->124A        0.46793
    116A ->124A        0.30989
    116A ->125A       -0.12010
    117A ->125A       -0.11305
    117A ->127A        0.10064
    119A ->126A        0.13141
    110B ->120B        0.20227
    112B ->120B        0.10067
    112B ->122B       -0.12438
    114B ->120B       -0.16440
    114B ->122B        0.11086
    115B ->120B        0.10531
    117B ->121B       -0.44109
    118B ->121B       -0.30339
 
 Excited State  39:  6.412-A      4.0378 eV  307.06 nm  f=0.0018  <S**2>=10.028
    113A ->124A        0.31024
    115A ->124A       -0.14098
    116A ->124A        0.19939
    116A ->125A       -0.19956
    117A ->127A        0.24568
    117A ->128A       -0.27663
    123A ->129A        0.16843
    112B ->119B        0.21435
    112B ->120B        0.19625
    112B ->122B       -0.10192
    112B ->124B       -0.11198
    114B ->122B        0.29135
    114B ->123B       -0.23983
    115B ->120B       -0.12876
    117B ->121B        0.39399
 
 Excited State  40:  6.490-A      4.0526 eV  305.94 nm  f=0.0017  <S**2>=10.279
    106A ->125A        0.10210
    113A ->124A       -0.23399
    114A ->125A        0.29924
    115A ->124A       -0.20020
    116A ->124A       -0.17990
    116A ->127A        0.13629
    116A ->128A       -0.15755
    117A ->125A       -0.26498
    117A ->129A        0.11863
    120A ->126A        0.10036
    123A ->129A       -0.12605
    110B ->119B       -0.15609
    110B ->120B        0.31497
    111B ->119B        0.10118
    112B ->122B       -0.16697
    112B ->123B        0.13184
    114B ->120B       -0.25662
    114B ->124B        0.11852
    117B ->121B        0.37815
 
 Excited State  41:  6.439-A      4.0626 eV  305.19 nm  f=0.0018  <S**2>=10.114
    113A ->124A        0.41174
    114A ->124A        0.10632
    114A ->125A        0.11675
    115A ->124A        0.11357
    116A ->124A        0.47137
    117A ->127A       -0.17093
    117A ->128A        0.18532
    123A ->129A       -0.10318
    110B ->120B        0.12754
    112B ->119B       -0.10354
    112B ->120B       -0.13090
    112B ->122B        0.10363
    114B ->122B       -0.20015
    114B ->123B        0.14872
    117B ->121B        0.44853
 
 Excited State  42:  6.295-A      4.0889 eV  303.22 nm  f=0.0040  <S**2>=9.656
    113A ->124A       -0.11538
    114A ->124A        0.12595
    119A ->126A        0.24911
    110B ->119B        0.21034
    111B ->119B        0.87811
 
 Excited State  43:  6.228-A      4.1328 eV  300.00 nm  f=0.0012  <S**2>=9.446
    112A ->124A        0.11822
    113A ->124A       -0.17434
    115A ->124A       -0.14370
    119A ->126A        0.84342
    121A ->126A       -0.12401
    110B ->119B       -0.12192
    111B ->119B       -0.31286
 
 Excited State  44:  6.381-A      4.1655 eV  297.65 nm  f=0.0027  <S**2>=9.930
    104A ->124A        0.10256
    106A ->125A       -0.13950
    107A ->124A       -0.11379
    111A ->124A       -0.17450
    112A ->124A        0.44242
    113A ->124A       -0.32963
    114A ->124A        0.14102
    114A ->126A       -0.15043
    114A ->129A        0.13196
    119A ->126A       -0.36441
    102B ->119B        0.15861
    104B ->120B       -0.13574
    108B ->119B        0.12938
    109B ->119B       -0.12271
    110B ->121B       -0.16161
    110B ->124B        0.13565
    113B ->120B       -0.17210
 
 Excited State  45:  6.348-A      4.1978 eV  295.36 nm  f=0.0024  <S**2>=9.823
    106A ->125A        0.11442
    108A ->126A       -0.10210
    112A ->124A        0.65613
    113A ->124A        0.18256
    114A ->124A        0.28038
    114A ->126A        0.19913
    106B ->121B        0.11113
    110B ->121B        0.19225
    113B ->120B        0.32071
    117B ->121B       -0.12408
 
 Excited State  46:  6.081-A      4.2122 eV  294.35 nm  f=0.0245  <S**2>=8.993
    117A ->125A        0.40271
    122A ->127A        0.34261
    122A ->128A        0.63416
    113B ->120B        0.18231
    114B ->120B       -0.46810
 
 Excited State  47:  6.058-A      4.2168 eV  294.03 nm  f=0.0318  <S**2>=8.925
    117A ->125A       -0.52571
    122A ->127A        0.29746
    122A ->128A        0.56076
    114B ->120B        0.49285
 
 Excited State  48:  6.143-A      4.2439 eV  292.15 nm  f=0.0018  <S**2>=9.184
    118A ->126A       -0.41427
    123A ->130A        0.85030
    123A ->132A        0.13245
    113B ->120B        0.17056
 
 Excited State  49:  6.262-A      4.2489 eV  291.81 nm  f=0.0011  <S**2>=9.553
    118A ->126A        0.88960
    123A ->130A        0.40853
 
 Excited State  50:  6.317-A      4.2596 eV  291.07 nm  f=0.0091  <S**2>=9.725
    112A ->124A       -0.20805
    113A ->124A       -0.11060
    117A ->125A       -0.11850
    123A ->130A       -0.16689
    113B ->120B        0.86073
 
 Excited State  51:  6.370-A      4.3079 eV  287.80 nm  f=0.0564  <S**2>=9.894
    107A ->124A       -0.15182
    108A ->124A       -0.12404
    110A ->124A        0.10304
    111A ->124A       -0.27727
    112A ->124A       -0.23060
    113A ->126A       -0.10673
    114A ->124A       -0.34467
    114A ->125A        0.20697
    114A ->126A        0.16314
    115A ->124A       -0.18325
    115A ->125A       -0.14122
    122A ->129A       -0.13231
    102B ->119B        0.13035
    107B ->119B        0.16717
    108B ->119B        0.28668
    109B ->119B       -0.26035
    110B ->119B        0.35835
    110B ->121B        0.22030
 
 Excited State  52:  6.135-A      4.3261 eV  286.60 nm  f=0.1853  <S**2>=9.159
    108A ->124A       -0.10073
    112A ->124A       -0.39816
    114A ->124A        0.48792
    114A ->126A        0.12016
    115A ->124A       -0.16400
    117A ->125A        0.12936
    108B ->119B        0.23238
    109B ->119B       -0.18499
    110B ->119B       -0.47395
    110B ->120B        0.15757
    114B ->120B       -0.11464
 
 Excited State  53:  6.198-A      4.3521 eV  284.88 nm  f=0.0001  <S**2>=9.353
    120A ->127A       -0.29395
    120A ->128A        0.12217
    121A ->127A        0.85231
    121A ->128A       -0.33064
 
 Excited State  54:  6.187-A      4.3931 eV  282.22 nm  f=0.0033  <S**2>=9.319
    117A ->125A       -0.11106
    120A ->127A       -0.14713
    122A ->129A        0.84920
    122A ->130A        0.11190
    104B ->119B        0.10862
    118B ->122B       -0.17889
 
 Excited State  55:  6.364-A      4.4076 eV  281.30 nm  f=0.0067  <S**2>=9.874
    117A ->125A        0.12863
    120A ->127A        0.23724
    120A ->128A       -0.11534
    122A ->129A        0.28067
    114B ->120B        0.13025
    118B ->122B        0.76480
    118B ->123B       -0.30695
 
 Excited State  56:  6.121-A      4.4103 eV  281.13 nm  f=0.0011  <S**2>=9.118
    123A ->130A        0.11408
    123A ->131A        0.90256
    123A ->133A        0.24090
    123A ->135A        0.11129
 
 Excited State  57:  6.333-A      4.4309 eV  279.82 nm  f=0.0010  <S**2>=9.778
    111A ->124A       -0.11863
    116A ->125A        0.13104
    116A ->127A        0.11551
    116A ->128A       -0.11302
    117A ->125A        0.20716
    120A ->127A        0.54066
    120A ->128A       -0.22608
    121A ->127A        0.20770
    122A ->129A        0.16080
    112B ->120B       -0.10807
    112B ->122B       -0.13234
    114B ->120B        0.21780
    118B ->122B       -0.44667
    118B ->123B        0.15287
 
 Excited State  58:  6.392-A      4.4361 eV  279.49 nm  f=0.0034  <S**2>=9.964
    106A ->124A       -0.17700
    107A ->124A        0.10055
    111A ->124A       -0.18538
    114A ->126A        0.24500
    120A ->127A       -0.12560
    122A ->129A        0.16843
    102B ->119B        0.11150
    104B ->119B       -0.17616
    105B ->119B       -0.12686
    107B ->119B       -0.17930
    108B ->119B       -0.14152
    109B ->119B        0.14094
    110B ->121B        0.23304
    112B ->120B       -0.12174
    116B ->121B        0.64253
 
 Excited State  59:  6.408-A      4.4415 eV  279.15 nm  f=0.0012  <S**2>=10.015
    106A ->124A        0.14617
    111A ->124A        0.20665
    114A ->126A       -0.26915
    116A ->125A        0.16417
    122A ->129A       -0.14604
    102B ->119B       -0.12351
    104B ->119B        0.11485
    105B ->119B        0.13432
    107B ->119B        0.12788
    108B ->119B        0.12201
    109B ->119B       -0.11330
    110B ->121B       -0.27178
    112B ->120B       -0.14230
    116B ->121B        0.68862
 
 Excited State  60:  6.436-A      4.4655 eV  277.65 nm  f=0.0033  <S**2>=10.104
    116A ->125A       -0.23213
    117A ->127A       -0.11322
    117A ->128A        0.11107
    120A ->127A        0.10598
    112B ->120B        0.67291
    114B ->122B       -0.14368
    114B ->123B        0.10559
    115B ->121B        0.43257
    116B ->121B        0.25115
    117B ->122B       -0.20779
 
 Excited State  61:  6.317-A      4.4712 eV  277.29 nm  f=0.0089  <S**2>=9.727
    112B ->120B       -0.41936
    115B ->121B        0.81978
 
 Excited State  62:  6.213-A      4.4775 eV  276.90 nm  f=0.0052  <S**2>=9.401
    113A ->125A       -0.13497
    116A ->125A        0.71305
    117A ->125A        0.12235
    120A ->127A       -0.40425
    120A ->128A        0.12639
    121A ->127A       -0.14715
    112B ->120B        0.25860
    112B ->122B       -0.12341
    114B ->120B        0.10229
    115B ->121B        0.18811
 
 Excited State  63:  6.241-A      4.4944 eV  275.87 nm  f=0.0074  <S**2>=9.489
    111A ->124A        0.24752
    114A ->125A        0.14103
    114A ->126A        0.11309
    115A ->125A       -0.10026
    116A ->125A        0.39130
    116A ->128A        0.11456
    117A ->125A       -0.15886
    120A ->127A        0.36230
    121A ->127A        0.18110
    123A ->131A        0.12224
    123A ->132A        0.35784
    110B ->120B        0.10736
    110B ->121B        0.10570
    112B ->120B        0.28604
    112B ->122B        0.12827
    114B ->120B       -0.13327
    117B ->122B        0.23499
    117B ->123B       -0.10511
 
 Excited State  64:  6.167-A      4.5051 eV  275.21 nm  f=0.0029  <S**2>=9.258
    111A ->124A       -0.35497
    120A ->127A       -0.10755
    123A ->130A       -0.12357
    123A ->132A        0.80707
    117B ->122B       -0.22011
 
 Excited State  65:  6.324-A      4.5191 eV  274.36 nm  f=0.0035  <S**2>=9.749
    103A ->124A       -0.13421
    104A ->124A        0.12830
    111A ->124A        0.52373
    117A ->125A        0.10471
    120A ->127A       -0.13728
    123A ->132A        0.22196
    102B ->119B        0.16613
    104B ->119B        0.11800
    105B ->119B       -0.10643
    106B ->119B        0.13949
    108B ->119B       -0.14023
    112B ->120B       -0.14439
    115B ->121B       -0.13173
    117B ->122B       -0.48783
    117B ->123B        0.18416
 
 Excited State  66:  6.375-A      4.5212 eV  274.23 nm  f=0.0001  <S**2>=9.910
    111A ->124A        0.26114
    115A ->125A        0.13126
    116A ->125A       -0.18961
    117A ->125A        0.14981
    117A ->128A        0.11380
    119A ->127A       -0.15915
    119A ->128A        0.10241
    120A ->127A       -0.13659
    123A ->132A        0.30672
    112B ->122B       -0.10051
    114B ->120B        0.15114
    114B ->123B        0.10832
    117B ->122B        0.62594
    117B ->123B       -0.21819
 
 Excited State  67:  6.367-A      4.5558 eV  272.15 nm  f=0.0026  <S**2>=9.884
    105A ->124A       -0.10128
    107A ->124A       -0.18701
    108A ->124A       -0.27625
    111A ->124A       -0.33510
    113A ->124A        0.12139
    115A ->125A        0.23354
    103B ->119B        0.10014
    104B ->119B        0.12232
    106B ->119B        0.37629
    107B ->119B        0.11298
    108B ->119B       -0.35121
    109B ->119B        0.32461
    110B ->120B        0.15681
    110B ->121B       -0.10325
    111B ->120B       -0.12587
    113B ->121B       -0.14591
    117B ->122B        0.15482
 
 Excited State  68:  6.487-A      4.5854 eV  270.39 nm  f=0.0015  <S**2>=10.272
    106A ->124A        0.38344
    108A ->124A        0.11877
    109A ->124A       -0.26545
    111A ->124A       -0.21574
    113A ->124A       -0.10336
    113A ->125A       -0.18717
    114A ->129A       -0.13494
    115A ->125A       -0.18781
    116A ->125A       -0.10267
    119A ->127A       -0.16884
    104B ->119B        0.36483
    106B ->119B       -0.23635
    107B ->119B       -0.23376
    108B ->119B       -0.32176
    110B ->124B       -0.12795
 
 Excited State  69:  6.240-A      4.6010 eV  269.47 nm  f=0.0022  <S**2>=9.485
    115A ->125A       -0.10297
    118A ->127A        0.10286
    119A ->127A        0.84403
    119A ->128A       -0.32333
    120A ->127A       -0.10302
    117B ->122B        0.11251
 
 Excited State  70:  6.239-A      4.6223 eV  268.23 nm  f=0.0009  <S**2>=9.480
    115A ->125A        0.21361
    118A ->127A       -0.14392
    119A ->127A        0.10995
    120A ->127A       -0.12312
    120A ->128A       -0.20383
    121A ->127A        0.31897
    121A ->128A        0.78896
    106B ->119B       -0.12426
    109B ->119B       -0.10175
 
 Excited State  71:  6.158-A      4.6415 eV  267.12 nm  f=0.0015  <S**2>=9.229
    115A ->125A        0.49759
    119A ->127A        0.11998
    120A ->127A        0.10002
    120A ->128A        0.13965
    121A ->128A       -0.23142
    123A ->131A       -0.24514
    123A ->133A        0.59136
    123A ->134A       -0.14739
    123A ->135A        0.27121
    123A ->136A       -0.16711
 
 Excited State  72:  6.185-A      4.6547 eV  266.37 nm  f=0.0022  <S**2>=9.313
    112A ->125A       -0.10513
    113A ->125A       -0.16036
    115A ->125A        0.64182
    118A ->127A        0.26670
    118A ->128A       -0.10971
    123A ->131A        0.17068
    123A ->133A       -0.49213
    123A ->134A        0.10728
    123A ->135A       -0.21401
    123A ->136A        0.11570
 
 Excited State  73:  6.237-A      4.6618 eV  265.96 nm  f=0.0032  <S**2>=9.476
    106A ->124A        0.12583
    109A ->124A       -0.14425
    113A ->125A        0.87472
    116A ->125A        0.16312
    118A ->127A        0.16283
    121A ->128A       -0.12414
    104B ->119B        0.10114
    109B ->119B       -0.14141
 
 Excited State  74:  6.283-A      4.6682 eV  265.59 nm  f=0.0016  <S**2>=9.619
    115A ->125A       -0.15174
    118A ->127A        0.79026
    118A ->128A       -0.29022
    121A ->128A        0.25875
    121A ->129A        0.10722
    122A ->130A       -0.17824
    123A ->133A        0.17151
    123A ->136A       -0.12231
 
 Excited State  75:  6.251-A      4.7060 eV  263.46 nm  f=0.0020  <S**2>=9.519
    113A ->125A        0.15010
    118A ->127A       -0.21868
    119A ->127A        0.12366
    120A ->127A        0.22248
    120A ->128A        0.66614
    121A ->128A        0.17212
    122A ->130A       -0.51823
    118B ->123B        0.14329
 
 Excited State  76:  6.187-A      4.7157 eV  262.92 nm  f=0.0003  <S**2>=9.319
    120A ->127A        0.18032
    120A ->128A        0.47193
    122A ->129A       -0.10401
    122A ->130A        0.77667
    122A ->132A        0.11774
    118B ->122B        0.10314
    118B ->123B        0.23185
 
 Excited State  77:  6.255-A      4.7244 eV  262.43 nm  f=0.0033  <S**2>=9.530
    120A ->128A       -0.27429
    121A ->128A       -0.11639
    122A ->130A       -0.10015
    113B ->121B        0.11017
    118B ->122B        0.33848
    118B ->123B        0.84270
 
 Excited State  78:  6.287-A      4.7352 eV  261.84 nm  f=0.0163  <S**2>=9.633
    110A ->124A       -0.11909
    114A ->125A        0.18245
    111B ->120B        0.92836
    113B ->121B       -0.10117
 
 Excited State  79:  6.290-A      4.7611 eV  260.41 nm  f=0.0025  <S**2>=9.640
    114A ->125A       -0.23267
    105B ->119B        0.12879
    107B ->119B        0.17385
    109B ->119B        0.13064
    110B ->120B        0.25429
    111B ->120B        0.12743
    113B ->121B        0.79789
    118B ->123B       -0.15989
 
 Excited State  80:  6.173-A      4.7740 eV  259.71 nm  f=0.0119  <S**2>=9.276
    107A ->124A       -0.12286
    109A ->124A        0.15164
    110A ->124A        0.72404
    111A ->124A        0.14033
    114A ->125A       -0.20535
    121A ->129A       -0.14766
    123A ->133A       -0.21496
    123A ->135A        0.23769
    123A ->136A       -0.15477
    123A ->137A       -0.12868
    107B ->119B       -0.13721
    110B ->120B        0.23324
    111B ->120B        0.12971
 
 Excited State  81:  6.115-A      4.7752 eV  259.64 nm  f=0.0001  <S**2>=9.098
    110A ->124A       -0.30172
    123A ->133A       -0.39153
    123A ->134A       -0.20683
    123A ->135A        0.46048
    123A ->136A       -0.43098
    123A ->137A       -0.44213
    110B ->120B       -0.10552
    111B ->120B       -0.11112
 
 Excited State  82:  6.169-A      4.8050 eV  258.03 nm  f=0.0486  <S**2>=9.263
    109A ->124A        0.10761
    110A ->124A        0.25026
    112A ->125A        0.32860
    114A ->124A        0.13963
    114A ->125A        0.51066
    123A ->135A        0.22316
    123A ->137A        0.14807
    104B ->119B        0.13799
    108B ->119B       -0.14043
    110B ->119B       -0.11655
    110B ->120B       -0.40759
    113B ->121B        0.32993
    117B ->123B        0.18769
 
 Excited State  83:  6.278-A      4.8159 eV  257.45 nm  f=0.0080  <S**2>=9.604
    114A ->125A       -0.14396
    110B ->120B        0.13855
    116B ->122B       -0.10992
    117B ->122B        0.34026
    117B ->123B        0.86622
 
 Excited State  84:  6.114-A      4.8171 eV  257.38 nm  f=0.0074  <S**2>=9.096
    110A ->124A       -0.13045
    114A ->125A       -0.13204
    121A ->129A        0.16250
    123A ->132A        0.10845
    123A ->134A        0.55636
    123A ->135A        0.61241
    123A ->136A        0.11421
    123A ->137A        0.36048
    110B ->120B        0.13100
 
 Excited State  85:  6.281-A      4.8269 eV  256.86 nm  f=0.0039  <S**2>=9.612
    110A ->124A        0.16866
    112A ->125A       -0.10573
    120A ->129A       -0.11942
    121A ->129A        0.58420
    123A ->134A       -0.11418
    115B ->122B       -0.20353
    116B ->122B        0.59630
    116B ->123B       -0.23253
    117B ->123B        0.18297
 
 Excited State  86:  6.245-A      4.8283 eV  256.79 nm  f=0.0013  <S**2>=9.498
    110A ->124A        0.13976
    112A ->125A        0.11541
    118A ->127A       -0.12699
    121A ->129A        0.65361
    113B ->121B       -0.10008
    115B ->122B        0.19985
    116B ->122B       -0.55722
    116B ->123B        0.21562
 
 Excited State  87:  6.118-A      4.8434 eV  255.99 nm  f=0.0066  <S**2>=9.108
    110A ->124A        0.14369
    112A ->125A       -0.32833
    123A ->133A        0.19579
    123A ->134A        0.67299
    123A ->135A       -0.23180
    123A ->136A       -0.28912
    123A ->137A       -0.33534
    110B ->120B       -0.15929
 
 Excited State  88:  6.213-A      4.8541 eV  255.42 nm  f=0.0193  <S**2>=9.401
    112A ->125A        0.72393
    123A ->134A        0.23474
    123A ->135A       -0.10277
    123A ->136A       -0.16276
    123A ->137A       -0.19498
    110B ->120B        0.19319
    113B ->121B       -0.10502
    115B ->122B        0.28110
    115B ->123B       -0.11792
    116B ->122B        0.27978
    116B ->123B       -0.10516
 
 Excited State  89:  6.270-A      4.8622 eV  254.99 nm  f=0.0006  <S**2>=9.578
    112A ->125A       -0.30559
    119A ->128A       -0.15704
    123A ->134A       -0.13468
    123A ->136A        0.10600
    123A ->137A        0.13831
    115B ->122B        0.76700
    115B ->123B       -0.30565
    116B ->122B        0.22412
 
 Excited State  90:  6.227-A      4.8765 eV  254.25 nm  f=0.0018  <S**2>=9.445
    112A ->125A       -0.11288
    119A ->127A        0.30609
    119A ->128A        0.76490
    120A ->129A        0.14967
    121A ->129A       -0.15481
    122A ->131A        0.16672
    103B ->119B        0.10156
    105B ->119B        0.17588
    107B ->119B        0.15613
    109B ->119B        0.11176
    113B ->121B       -0.10609
    115B ->122B        0.12674
    118B ->124B        0.12312
 
 Excited State  91:  6.317-A      4.8800 eV  254.07 nm  f=0.0028  <S**2>=9.726
    105A ->124A       -0.13087
    106A ->124A       -0.10530
    108A ->124A       -0.10244
    110A ->124A       -0.13640
    119A ->127A        0.17557
    119A ->128A        0.40405
    121A ->129A        0.13622
    122A ->131A       -0.16186
    102B ->119B       -0.11436
    103B ->119B       -0.22071
    105B ->119B       -0.37285
    106B ->119B        0.19121
    107B ->119B       -0.34170
    109B ->119B       -0.24056
    113B ->121B        0.19766
    114B ->121B       -0.12114
    115B ->122B        0.16887
    118B ->124B       -0.16374
 
 Excited State  92:  6.143-A      4.8833 eV  253.90 nm  f=0.0015  <S**2>=9.185
    119A ->128A       -0.15149
    120A ->129A        0.26296
    122A ->131A        0.82529
    122A ->133A        0.22387
    105B ->119B       -0.10079
    114B ->121B       -0.17681
 
 Excited State  93:  6.297-A      4.8999 eV  253.04 nm  f=0.0043  <S**2>=9.662
    119A ->128A       -0.12680
    120A ->129A        0.76164
    120A ->130A        0.10658
    121A ->129A        0.14425
    122A ->131A       -0.32882
    114B ->121B       -0.35714
    118B ->124B        0.12442
 
 Excited State  94:  6.275-A      4.9097 eV  252.53 nm  f=0.0042  <S**2>=9.593
    117A ->137A        0.13114
    120A ->129A        0.46390
    121A ->129A        0.11479
    114B ->121B        0.72407
    114B ->131B        0.12200
    118B ->124B       -0.21391
 
 Excited State  95:  6.302-A      4.9422 eV  250.87 nm  f=0.0026  <S**2>=9.678
    118A ->127A       -0.12145
    118A ->128A       -0.30259
    107B ->119B       -0.10034
    109B ->119B       -0.10299
    114B ->121B        0.22782
    115B ->122B        0.11204
    117B ->124B       -0.11614
    118B ->124B        0.82515
    118B ->125B        0.11866
 
 Excited State  96:  6.298-A      4.9468 eV  250.63 nm  f=0.0023  <S**2>=9.665
    118A ->127A        0.30267
    118A ->128A        0.83568
    123A ->136A       -0.17427
    118B ->124B        0.31343
 
 Excited State  97:  6.107-A      4.9644 eV  249.74 nm  f=0.0024  <S**2>=9.072
    118A ->128A        0.13532
    122A ->130A       -0.11459
    122A ->132A        0.49721
    123A ->135A        0.14814
    123A ->136A        0.60781
    123A ->137A       -0.49296
    123A ->138A        0.14443
 
 Excited State  98:  6.294-A      4.9772 eV  249.10 nm  f=0.0023  <S**2>=9.653
    117A ->126A        0.91551
    110B ->121B       -0.12296
 
 Excited State  99:  6.136-A      4.9784 eV  249.05 nm  f=0.0025  <S**2>=9.161
    111A ->125A       -0.12471
    117A ->126A        0.11739
    118A ->128A       -0.11508
    122A ->130A       -0.11847
    122A ->131A        0.10448
    122A ->132A        0.73924
    123A ->136A       -0.30781
    123A ->137A        0.26630
    123A ->138A       -0.11331
    123A ->141A        0.21738
    123A ->142A        0.13489
    109B ->119B       -0.10914
 
 Excited State 100:  6.409-A      4.9914 eV  248.40 nm  f=0.0020  <S**2>=10.019
    104A ->125A       -0.10165
    106A ->125A       -0.14223
    107A ->124A        0.12488
    107A ->125A        0.14543
    108A ->124A        0.11438
    109A ->124A        0.13717
    109A ->125A        0.11868
    110A ->125A       -0.11031
    111A ->125A        0.29631
    113A ->126A       -0.17044
    114A ->125A        0.17259
    122A ->132A        0.28961
    123A ->136A       -0.15814
    123A ->141A       -0.17034
    104B ->120B       -0.17439
    108B ->119B        0.11521
    108B ->120B       -0.26452
    109B ->119B        0.29662
    109B ->120B        0.34134
    117B ->124B       -0.16589
 SavETr:  write IOETrn=   770 NScale= 10 NData=  16 NLR=1 NState=  100 LETran=    1810.

 **********************************************************************

            Population analysis using the SCF Density.

 **********************************************************************

 Orbital symmetries:
 Alpha Orbitals:
       Occupied  (A) (A) (A) (A) (A) (A) (A) (A) (A) (A) (A) (A)
                 (A) (A) (A) (A) (A) (A) (A) (A) (A) (A) (A) (A)
                 (A) (A) (A) (A) (A) (A) (A) (A) (A) (A) (A) (A)
                 (A) (A) (A) (A) (A) (A) (A) (A) (A) (A) (A) (A)
                 (A) (A) (A) (A) (A) (A) (A) (A) (A) (A) (A) (A)
                 (A) (A) (A) (A) (A) (A) (A) (A) (A) (A) (A) (A)
                 (A) (A) (A) (A) (A) (A) (A) (A) (A) (A) (A) (A)
                 (A) (A) (A) (A) (A) (A) (A) (A) (A) (A) (A) (A)
                 (A) (A) (A) (A) (A) (A) (A) (A) (A) (A) (A) (A)
                 (A) (A) (A) (A) (A) (A) (A) (A) (A) (A) (A) (A)
                 (A) (A) (A)
       Virtual   (A) (A) (A) (A) (A) (A) (A) (A) (A) (A) (A) (A)
                 (A) (A) (A) (A) (A) (A) (A) (A) (A) (A) (A) (A)
                 (A) (A) (A) (A) (A) (A) (A) (A) (A) (A) (A) (A)
                 (A) (A) (A) (A) (A) (A) (A) (A) (A) (A) (A) (A)
                 (A) (A) (A) (A) (A) (A) (A) (A) (A) (A) (A) (A)
                 (A) (A) (A) (A) (A) (A) (A) (A) (A) (A) (A) (A)
                 (A) (A) (A) (A) (A) (A) (A) (A) (A) (A) (A) (A)
                 (A) (A) (A) (A) (A) (A) (A) (A) (A) (A) (A) (A)
                 (A) (A) (A) (A) (A) (A) (A) (A) (A) (A) (A) (A)
                 (A) (A) (A) (A) (A) (A) (A) (A) (A) (A) (A) (A)
                 (A) (A) (A) (A) (A) (A) (A) (A) (A) (A) (A) (A)
                 (A) (A) (A) (A) (A) (A) (A) (A) (A) (A) (A) (A)
                 (A) (A) (A) (A) (A) (A) (A) (A) (A) (A) (A) (A)
                 (A) (A) (A) (A) (A) (A) (A) (A) (A) (A) (A) (A)
                 (A) (A) (A) (A) (A) (A) (A) (A) (A) (A) (A) (A)
                 (A) (A) (A) (A) (A) (A) (A) (A) (A) (A) (A) (A)
                 (A) (A) (A) (A) (A) (A) (A) (A) (A) (A) (A) (A)
                 (A) (A) (A) (A) (A) (A) (A) (A) (A) (A) (A) (A)
                 (A) (A) (A) (A) (A) (A) (A) (A) (A) (A) (A) (A)
                 (A) (A) (A) (A) (A) (A) (A) (A) (A) (A) (A) (A)
                 (A) (A) (A) (A) (A) (A) (A) (A) (A) (A) (A) (A)
                 (A) (A) (A) (A) (A) (A) (A) (A) (A) (A) (A) (A)
                 (A) (A) (A) (A) (A) (A) (A) (A) (A) (A) (A) (A)
                 (A) (A) (A) (A) (A) (A) (A) (A) (A) (A) (A) (A)
                 (A) (A) (A) (A) (A) (A) (A) (A) (A) (A) (A) (A)
                 (A) (A) (A) (A) (A) (A) (A) (A) (A) (A) (A) (A)
                 (A) (A) (A) (A) (A) (A) (A) (A) (A) (A) (A) (A)
                 (A) (A) (A) (A) (A) (A) (A) (A) (A) (A) (A) (A)
                 (A) (A) (A) (A) (A) (A) (A) (A) (A) (A) (A) (A)
                 (A) (A) (A) (A) (A) (A) (A) (A) (A) (A) (A) (A)
                 (A) (A) (A) (A) (A) (A) (A) (A) (A) (A) (A) (A)
                 (A) (A) (A) (A) (A) (A) (A) (A) (A) (A) (A) (A)
                 (A) (A) (A) (A) (A) (A) (A) (A) (A) (A) (A) (A)
                 (A) (A) (A) (A) (A) (A) (A) (A) (A) (A) (A) (A)
                 (A) (A) (A) (A) (A) (A) (A) (A) (A) (A) (A) (A)
                 (A) (A) (A) (A) (A) (A) (A) (A) (A) (A) (A) (A)
                 (A) (A) (A) (A) (A) (A) (A) (A) (A) (A) (A) (A)
                 (A) (A) (A) (A) (A) (A) (A) (A) (A) (A) (A) (A)
                 (A) (A) (A) (A) (A) (A) (A) (A) (A) (A) (A) (A)
                 (A) (A) (A) (A) (A) (A) (A) (A) (A) (A) (A) (A)
                 (A) (A) (A) (A) (A) (A) (A) (A) (A) (A) (A) (A)
                 (A) (A) (A) (A) (A) (A) (A) (A) (A) (A) (A) (A)
                 (A) (A) (A) (A) (A) (A) (A) (A) (A) (A) (A) (A)
                 (A) (A) (A) (A) (A) (A) (A) (A) (A) (A) (A) (A)
                 (A) (A) (A) (A) (A) (A) (A) (A) (A) (A) (A) (A)
                 (A) (A) (A) (A) (A) (A) (A) (A) (A) (A) (A) (A)
                 (A) (A) (A) (A) (A) (A) (A) (A) (A) (A) (A) (A)
                 (A) (A) (A) (A) (A) (A) (A) (A) (A) (A) (A) (A)
                 (A) (A) (A) (A) (A) (A) (A) (A) (A) (A) (A) (A)
                 (A) (A) (A) (A) (A) (A) (A) (A) (A) (A) (A) (A)
                 (A) (A) (A) (A) (A) (A) (A) (A) (A) (A) (A) (A)
                 (A) (A) (A) (A) (A) (A) (A) (A) (A) (A) (A) (A)
                 (A) (A) (A) (A) (A) (A) (A) (A) (A) (A) (A) (A)
                 (A) (A) (A) (A) (A) (A) (A) (A) (A) (A) (A) (A)
                 (A) (A) (A) (A) (A) (A) (A) (A) (A) (A) (A) (A)
                 (A) (A) (A) (A) (A) (A) (A) (A) (A) (A) (A) (A)
                 (A) (A) (A) (A) (A) (A) (A) (A) (A) (A) (A) (A)
                 (A) (A) (A) (A) (A) (A) (A) (A) (A) (A) (A) (A)
                 (A) (A) (A) (A) (A) (A) (A) (A) (A) (A) (A) (A)
                 (A) (A) (A) (A) (A) (A) (A) (A) (A) (A) (A) (A)
                 (A) (A) (A) (A) (A) (A) (A) (A) (A) (A) (A) (A)
                 (A) (A) (A) (A) (A) (A) (A) (A) (A) (A) (A) (A)
                 (A) (A) (A) (A) (A) (A) (A) (A) (A) (A) (A) (A)
                 (A) (A) (A) (A) (A) (A) (A) (A) (A) (A) (A) (A)
                 (A) (A) (A) (A) (A) (A) (A) (A) (A) (A) (A) (A)
                 (A) (A) (A) (A) (A) (A) (A) (A) (A) (A) (A) (A)
                 (A) (A) (A) (A) (A) (A) (A) (A) (A) (A) (A) (A)
                 (A) (A) (A) (A) (A) (A) (A) (A) (A) (A) (A) (A)
 Beta  Orbitals:
       Occupied  (A) (A) (A) (A) (A) (A) (A) (A) (A) (A) (A) (A)
                 (A) (A) (A) (A) (A) (A) (A) (A) (A) (A) (A) (A)
                 (A) (A) (A) (A) (A) (A) (A) (A) (A) (A) (A) (A)
                 (A) (A) (A) (A) (A) (A) (A) (A) (A) (A) (A) (A)
                 (A) (A) (A) (A) (A) (A) (A) (A) (A) (A) (A) (A)
                 (A) (A) (A) (A) (A) (A) (A) (A) (A) (A) (A) (A)
                 (A) (A) (A) (A) (A) (A) (A) (A) (A) (A) (A) (A)
                 (A) (A) (A) (A) (A) (A) (A) (A) (A) (A) (A) (A)
                 (A) (A) (A) (A) (A) (A) (A) (A) (A) (A) (A) (A)
                 (A) (A) (A) (A) (A) (A) (A) (A) (A) (A)
       Virtual   (A) (A) (A) (A) (A) (A) (A) (A) (A) (A) (A) (A)
                 (A) (A) (A) (A) (A) (A) (A) (A) (A) (A) (A) (A)
                 (A) (A) (A) (A) (A) (A) (A) (A) (A) (A) (A) (A)
                 (A) (A) (A) (A) (A) (A) (A) (A) (A) (A) (A) (A)
                 (A) (A) (A) (A) (A) (A) (A) (A) (A) (A) (A) (A)
                 (A) (A) (A) (A) (A) (A) (A) (A) (A) (A) (A) (A)
                 (A) (A) (A) (A) (A) (A) (A) (A) (A) (A) (A) (A)
                 (A) (A) (A) (A) (A) (A) (A) (A) (A) (A) (A) (A)
                 (A) (A) (A) (A) (A) (A) (A) (A) (A) (A) (A) (A)
                 (A) (A) (A) (A) (A) (A) (A) (A) (A) (A) (A) (A)
                 (A) (A) (A) (A) (A) (A) (A) (A) (A) (A) (A) (A)
                 (A) (A) (A) (A) (A) (A) (A) (A) (A) (A) (A) (A)
                 (A) (A) (A) (A) (A) (A) (A) (A) (A) (A) (A) (A)
                 (A) (A) (A) (A) (A) (A) (A) (A) (A) (A) (A) (A)
                 (A) (A) (A) (A) (A) (A) (A) (A) (A) (A) (A) (A)
                 (A) (A) (A) (A) (A) (A) (A) (A) (A) (A) (A) (A)
                 (A) (A) (A) (A) (A) (A) (A) (A) (A) (A) (A) (A)
                 (A) (A) (A) (A) (A) (A) (A) (A) (A) (A) (A) (A)
                 (A) (A) (A) (A) (A) (A) (A) (A) (A) (A) (A) (A)
                 (A) (A) (A) (A) (A) (A) (A) (A) (A) (A) (A) (A)
                 (A) (A) (A) (A) (A) (A) (A) (A) (A) (A) (A) (A)
                 (A) (A) (A) (A) (A) (A) (A) (A) (A) (A) (A) (A)
                 (A) (A) (A) (A) (A) (A) (A) (A) (A) (A) (A) (A)
                 (A) (A) (A) (A) (A) (A) (A) (A) (A) (A) (A) (A)
                 (A) (A) (A) (A) (A) (A) (A) (A) (A) (A) (A) (A)
                 (A) (A) (A) (A) (A) (A) (A) (A) (A) (A) (A) (A)
                 (A) (A) (A) (A) (A) (A) (A) (A) (A) (A) (A) (A)
                 (A) (A) (A) (A) (A) (A) (A) (A) (A) (A) (A) (A)
                 (A) (A) (A) (A) (A) (A) (A) (A) (A) (A) (A) (A)
                 (A) (A) (A) (A) (A) (A) (A) (A) (A) (A) (A) (A)
                 (A) (A) (A) (A) (A) (A) (A) (A) (A) (A) (A) (A)
                 (A) (A) (A) (A) (A) (A) (A) (A) (A) (A) (A) (A)
                 (A) (A) (A) (A) (A) (A) (A) (A) (A) (A) (A) (A)
                 (A) (A) (A) (A) (A) (A) (A) (A) (A) (A) (A) (A)
                 (A) (A) (A) (A) (A) (A) (A) (A) (A) (A) (A) (A)
                 (A) (A) (A) (A) (A) (A) (A) (A) (A) (A) (A) (A)
                 (A) (A) (A) (A) (A) (A) (A) (A) (A) (A) (A) (A)
                 (A) (A) (A) (A) (A) (A) (A) (A) (A) (A) (A) (A)
                 (A) (A) (A) (A) (A) (A) (A) (A) (A) (A) (A) (A)
                 (A) (A) (A) (A) (A) (A) (A) (A) (A) (A) (A) (A)
                 (A) (A) (A) (A) (A) (A) (A) (A) (A) (A) (A) (A)
                 (A) (A) (A) (A) (A) (A) (A) (A) (A) (A) (A) (A)
                 (A) (A) (A) (A) (A) (A) (A) (A) (A) (A) (A) (A)
                 (A) (A) (A) (A) (A) (A) (A) (A) (A) (A) (A) (A)
                 (A) (A) (A) (A) (A) (A) (A) (A) (A) (A) (A) (A)
                 (A) (A) (A) (A) (A) (A) (A) (A) (A) (A) (A) (A)
                 (A) (A) (A) (A) (A) (A) (A) (A) (A) (A) (A) (A)
                 (A) (A) (A) (A) (A) (A) (A) (A) (A) (A) (A) (A)
                 (A) (A) (A) (A) (A) (A) (A) (A) (A) (A) (A) (A)
                 (A) (A) (A) (A) (A) (A) (A) (A) (A) (A) (A) (A)
                 (A) (A) (A) (A) (A) (A) (A) (A) (A) (A) (A) (A)
                 (A) (A) (A) (A) (A) (A) (A) (A) (A) (A) (A) (A)
                 (A) (A) (A) (A) (A) (A) (A) (A) (A) (A) (A) (A)
                 (A) (A) (A) (A) (A) (A) (A) (A) (A) (A) (A) (A)
                 (A) (A) (A) (A) (A) (A) (A) (A) (A) (A) (A) (A)
                 (A) (A) (A) (A) (A) (A) (A) (A) (A) (A) (A) (A)
                 (A) (A) (A) (A) (A) (A) (A) (A) (A) (A) (A) (A)
                 (A) (A) (A) (A) (A) (A) (A) (A) (A) (A) (A) (A)
                 (A) (A) (A) (A) (A) (A) (A) (A) (A) (A) (A) (A)
                 (A) (A) (A) (A) (A) (A) (A) (A) (A) (A) (A) (A)
                 (A) (A) (A) (A) (A) (A) (A) (A) (A) (A) (A) (A)
                 (A) (A) (A) (A) (A) (A) (A) (A) (A) (A) (A) (A)
                 (A) (A) (A) (A) (A) (A) (A) (A) (A) (A) (A) (A)
                 (A) (A) (A) (A) (A) (A) (A) (A) (A) (A) (A) (A)
                 (A) (A) (A) (A) (A) (A) (A) (A) (A) (A) (A) (A)
                 (A) (A) (A) (A) (A) (A) (A) (A) (A) (A) (A) (A)
                 (A) (A) (A) (A) (A) (A) (A) (A) (A) (A) (A) (A)
                 (A) (A) (A) (A) (A) (A) (A) (A) (A) (A) (A) (A)
                 (A) (A) (A) (A) (A)
 The electronic state is 6-A.
 Alpha  occ. eigenvalues -- -235.39407-101.43173-101.42196 -27.25515 -23.33815
 Alpha  occ. eigenvalues --  -23.33726 -23.33680 -19.18208 -14.40181 -14.39845
 Alpha  occ. eigenvalues --  -14.34797 -14.33743 -14.32436 -14.32386 -10.30522
 Alpha  occ. eigenvalues --  -10.25891 -10.25835 -10.25552 -10.25145 -10.23945
 Alpha  occ. eigenvalues --  -10.23826 -10.23067 -10.22184 -10.21823 -10.21451
 Alpha  occ. eigenvalues --  -10.21435 -10.21228 -10.21213 -10.20772 -10.20255
 Alpha  occ. eigenvalues --  -10.19863 -10.19838 -10.19613  -9.34639  -9.33663
 Alpha  occ. eigenvalues --   -7.10584  -7.10416  -7.10383  -7.09615  -7.09435
 Alpha  occ. eigenvalues --   -7.09400  -3.20662  -2.07636  -2.07523  -2.07394
 Alpha  occ. eigenvalues --   -1.09817  -1.04558  -1.04458  -0.99658  -0.96609
 Alpha  occ. eigenvalues --   -0.91901  -0.91225  -0.84468  -0.83928  -0.82508
 Alpha  occ. eigenvalues --   -0.80841  -0.77263  -0.77074  -0.75297  -0.74303
 Alpha  occ. eigenvalues --   -0.71380  -0.69873  -0.68831  -0.68717  -0.67006
 Alpha  occ. eigenvalues --   -0.64340  -0.63812  -0.62789  -0.62502  -0.60455
 Alpha  occ. eigenvalues --   -0.58415  -0.57699  -0.56145  -0.55276  -0.54254
 Alpha  occ. eigenvalues --   -0.52944  -0.52355  -0.50005  -0.49870  -0.49648
 Alpha  occ. eigenvalues --   -0.49254  -0.47744  -0.47329  -0.46353  -0.46009
 Alpha  occ. eigenvalues --   -0.45762  -0.45652  -0.44982  -0.44945  -0.44487
 Alpha  occ. eigenvalues --   -0.43135  -0.42918  -0.42675  -0.42453  -0.42100
 Alpha  occ. eigenvalues --   -0.41389  -0.41190  -0.39481  -0.38642  -0.36655
 Alpha  occ. eigenvalues --   -0.35111  -0.34813  -0.33595  -0.32944  -0.32525
 Alpha  occ. eigenvalues --   -0.31640  -0.31011  -0.30852  -0.29938  -0.29014
 Alpha  occ. eigenvalues --   -0.28156  -0.27053  -0.26565  -0.26561  -0.26309
 Alpha  occ. eigenvalues --   -0.25621  -0.24426  -0.22362  -0.22169  -0.21577
 Alpha  occ. eigenvalues --   -0.21305  -0.19995  -0.18262
 Alpha virt. eigenvalues --   -0.08799  -0.06721  -0.04402  -0.03248  -0.02302
 Alpha virt. eigenvalues --   -0.01135  -0.00824  -0.00212   0.00092   0.00724
 Alpha virt. eigenvalues --    0.01197   0.01299   0.01846   0.02181   0.02360
 Alpha virt. eigenvalues --    0.02626   0.03038   0.03118   0.03367   0.03745
 Alpha virt. eigenvalues --    0.04226   0.04831   0.05077   0.05345   0.05503
 Alpha virt. eigenvalues --    0.05897   0.06478   0.06584   0.06727   0.06832
 Alpha virt. eigenvalues --    0.07321   0.07733   0.08110   0.08179   0.08334
 Alpha virt. eigenvalues --    0.08556   0.08755   0.09137   0.09426   0.10159
 Alpha virt. eigenvalues --    0.10560   0.10710   0.11068   0.11443   0.11640
 Alpha virt. eigenvalues --    0.12064   0.12675   0.12729   0.12827   0.13102
 Alpha virt. eigenvalues --    0.13212   0.13594   0.13777   0.14130   0.14481
 Alpha virt. eigenvalues --    0.14916   0.14989   0.15021   0.15378   0.15726
 Alpha virt. eigenvalues --    0.15789   0.16095   0.16308   0.16459   0.16647
 Alpha virt. eigenvalues --    0.16931   0.17262   0.17312   0.17557   0.17743
 Alpha virt. eigenvalues --    0.17893   0.18099   0.18381   0.18456   0.18491
 Alpha virt. eigenvalues --    0.18695   0.19126   0.19185   0.19392   0.19525
 Alpha virt. eigenvalues --    0.19659   0.19939   0.20145   0.20580   0.20639
 Alpha virt. eigenvalues --    0.20924   0.21069   0.21309   0.21659   0.21870
 Alpha virt. eigenvalues --    0.21968   0.22218   0.22340   0.22624   0.22772
 Alpha virt. eigenvalues --    0.23216   0.23541   0.24020   0.24119   0.24443
 Alpha virt. eigenvalues --    0.24695   0.25051   0.25065   0.25302   0.25507
 Alpha virt. eigenvalues --    0.25979   0.26300   0.26488   0.26545   0.26996
 Alpha virt. eigenvalues --    0.27075   0.27414   0.27855   0.28123   0.28335
 Alpha virt. eigenvalues --    0.28551   0.28666   0.29176   0.29443   0.29508
 Alpha virt. eigenvalues --    0.29747   0.30320   0.30618   0.30777   0.31285
 Alpha virt. eigenvalues --    0.31397   0.31436   0.32121   0.32665   0.32790
 Alpha virt. eigenvalues --    0.33008   0.33080   0.33321   0.33763   0.34356
 Alpha virt. eigenvalues --    0.34509   0.34848   0.35312   0.35682   0.35854
 Alpha virt. eigenvalues --    0.36207   0.36419   0.36819   0.36918   0.37173
 Alpha virt. eigenvalues --    0.37522   0.37971   0.38328   0.38627   0.39303
 Alpha virt. eigenvalues --    0.39744   0.40055   0.40524   0.40990   0.41476
 Alpha virt. eigenvalues --    0.41782   0.42317   0.42745   0.42944   0.43273
 Alpha virt. eigenvalues --    0.43838   0.44088   0.44630   0.45033   0.45040
 Alpha virt. eigenvalues --    0.45811   0.46546   0.46785   0.47104   0.47486
 Alpha virt. eigenvalues --    0.47847   0.48256   0.48541   0.48898   0.49699
 Alpha virt. eigenvalues --    0.49786   0.50224   0.50319   0.50768   0.51011
 Alpha virt. eigenvalues --    0.51278   0.51471   0.51787   0.52262   0.52608
 Alpha virt. eigenvalues --    0.52988   0.53504   0.54075   0.54325   0.54655
 Alpha virt. eigenvalues --    0.54818   0.54953   0.55629   0.55990   0.56672
 Alpha virt. eigenvalues --    0.56924   0.57270   0.57612   0.58057   0.58183
 Alpha virt. eigenvalues --    0.58743   0.59049   0.59683   0.59768   0.60047
 Alpha virt. eigenvalues --    0.60340   0.60687   0.61352   0.61535   0.61835
 Alpha virt. eigenvalues --    0.62014   0.62363   0.62989   0.63306   0.63709
 Alpha virt. eigenvalues --    0.63865   0.64146   0.64795   0.65586   0.65814
 Alpha virt. eigenvalues --    0.66152   0.66567   0.66904   0.67186   0.67294
 Alpha virt. eigenvalues --    0.67452   0.67982   0.68220   0.68333   0.68883
 Alpha virt. eigenvalues --    0.69080   0.69513   0.70000   0.70154   0.70435
 Alpha virt. eigenvalues --    0.70784   0.71163   0.71422   0.71582   0.72107
 Alpha virt. eigenvalues --    0.72582   0.72710   0.72945   0.74015   0.74208
 Alpha virt. eigenvalues --    0.74718   0.75210   0.75818   0.76022   0.76132
 Alpha virt. eigenvalues --    0.76279   0.76832   0.77122   0.77691   0.78116
 Alpha virt. eigenvalues --    0.78205   0.78351   0.78814   0.79565   0.79643
 Alpha virt. eigenvalues --    0.79927   0.80614   0.81078   0.81475   0.81896
 Alpha virt. eigenvalues --    0.82673   0.83060   0.83331   0.83661   0.84292
 Alpha virt. eigenvalues --    0.84852   0.85190   0.85568   0.85953   0.86053
 Alpha virt. eigenvalues --    0.86612   0.86705   0.87418   0.87881   0.88504
 Alpha virt. eigenvalues --    0.89370   0.89729   0.90275   0.90592   0.91384
 Alpha virt. eigenvalues --    0.91628   0.91902   0.92776   0.93282   0.93571
 Alpha virt. eigenvalues --    0.94329   0.94734   0.95341   0.95763   0.96045
 Alpha virt. eigenvalues --    0.97031   0.97284   0.97536   0.98580   0.98715
 Alpha virt. eigenvalues --    0.99432   1.00170   1.00512   1.01705   1.01964
 Alpha virt. eigenvalues --    1.02841   1.03574   1.04203   1.04939   1.05415
 Alpha virt. eigenvalues --    1.06111   1.07126   1.07440   1.08490   1.08637
 Alpha virt. eigenvalues --    1.09041   1.09533   1.10165   1.10753   1.11206
 Alpha virt. eigenvalues --    1.11507   1.12318   1.12661   1.13079   1.14077
 Alpha virt. eigenvalues --    1.15145   1.15467   1.15697   1.15893   1.16417
 Alpha virt. eigenvalues --    1.16867   1.17252   1.17574   1.18751   1.19077
 Alpha virt. eigenvalues --    1.19534   1.20421   1.20918   1.21933   1.22036
 Alpha virt. eigenvalues --    1.22718   1.23424   1.23630   1.24329   1.24381
 Alpha virt. eigenvalues --    1.25684   1.26040   1.26483   1.26520   1.27171
 Alpha virt. eigenvalues --    1.27895   1.28376   1.29048   1.29172   1.29901
 Alpha virt. eigenvalues --    1.30656   1.30899   1.31731   1.32295   1.32659
 Alpha virt. eigenvalues --    1.33547   1.33619   1.34123   1.34812   1.34969
 Alpha virt. eigenvalues --    1.35091   1.36607   1.37242   1.37397   1.38071
 Alpha virt. eigenvalues --    1.38382   1.39270   1.40087   1.40461   1.41506
 Alpha virt. eigenvalues --    1.42088   1.43230   1.43588   1.43864   1.44225
 Alpha virt. eigenvalues --    1.44412   1.44991   1.45579   1.46002   1.46733
 Alpha virt. eigenvalues --    1.47112   1.47745   1.48005   1.48361   1.49208
 Alpha virt. eigenvalues --    1.50158   1.50466   1.50824   1.51442   1.52343
 Alpha virt. eigenvalues --    1.52940   1.53321   1.53804   1.54222   1.55347
 Alpha virt. eigenvalues --    1.55887   1.56501   1.56921   1.57656   1.58998
 Alpha virt. eigenvalues --    1.60049   1.60280   1.61182   1.61707   1.63032
 Alpha virt. eigenvalues --    1.63828   1.64128   1.64485   1.65197   1.66347
 Alpha virt. eigenvalues --    1.66627   1.67368   1.67840   1.69010   1.69487
 Alpha virt. eigenvalues --    1.69947   1.71641   1.72408   1.73822   1.74420
 Alpha virt. eigenvalues --    1.75153   1.76212   1.76737   1.77262   1.78001
 Alpha virt. eigenvalues --    1.79017   1.79640   1.80327   1.81082   1.82072
 Alpha virt. eigenvalues --    1.82477   1.83347   1.84377   1.85092   1.85817
 Alpha virt. eigenvalues --    1.86129   1.86746   1.89405   1.90187   1.90817
 Alpha virt. eigenvalues --    1.91504   1.92539   1.93380   1.94030   1.94807
 Alpha virt. eigenvalues --    1.96187   1.96963   1.97617   1.98921   1.99746
 Alpha virt. eigenvalues --    2.00977   2.01634   2.02241   2.04707   2.06150
 Alpha virt. eigenvalues --    2.06554   2.07362   2.07495   2.09453   2.09628
 Alpha virt. eigenvalues --    2.11206   2.11238   2.12738   2.13920   2.14377
 Alpha virt. eigenvalues --    2.16898   2.17906   2.18901   2.20147   2.20497
 Alpha virt. eigenvalues --    2.20986   2.21960   2.22536   2.22818   2.23929
 Alpha virt. eigenvalues --    2.24024   2.27239   2.27362   2.28242   2.29453
 Alpha virt. eigenvalues --    2.31627   2.33228   2.35105   2.35636   2.36465
 Alpha virt. eigenvalues --    2.37358   2.38254   2.39345   2.40289   2.42963
 Alpha virt. eigenvalues --    2.43431   2.44530   2.45555   2.46235   2.47666
 Alpha virt. eigenvalues --    2.48216   2.48651   2.50695   2.50783   2.51802
 Alpha virt. eigenvalues --    2.52772   2.54181   2.55511   2.56085   2.56469
 Alpha virt. eigenvalues --    2.57941   2.58697   2.60236   2.60906   2.62200
 Alpha virt. eigenvalues --    2.62617   2.63201   2.64902   2.67097   2.67177
 Alpha virt. eigenvalues --    2.67654   2.68716   2.70335   2.70413   2.70825
 Alpha virt. eigenvalues --    2.71764   2.73661   2.74021   2.74300   2.75384
 Alpha virt. eigenvalues --    2.76117   2.76665   2.76911   2.78506   2.79876
 Alpha virt. eigenvalues --    2.80836   2.81727   2.82646   2.82936   2.83133
 Alpha virt. eigenvalues --    2.83610   2.84145   2.84537   2.85721   2.86315
 Alpha virt. eigenvalues --    2.87301   2.88885   2.89461   2.90394   2.92442
 Alpha virt. eigenvalues --    2.94028   2.95638   2.96227   2.96571   2.97861
 Alpha virt. eigenvalues --    2.98085   2.99307   3.00372   3.01577   3.03315
 Alpha virt. eigenvalues --    3.05672   3.06992   3.07895   3.08660   3.11671
 Alpha virt. eigenvalues --    3.12077   3.12565   3.13576   3.14630   3.15052
 Alpha virt. eigenvalues --    3.15289   3.15840   3.16939   3.17555   3.18534
 Alpha virt. eigenvalues --    3.19156   3.21172   3.21738   3.23356   3.23591
 Alpha virt. eigenvalues --    3.25439   3.25508   3.26767   3.27334   3.28316
 Alpha virt. eigenvalues --    3.28862   3.29908   3.30228   3.30406   3.32118
 Alpha virt. eigenvalues --    3.33024   3.33704   3.34087   3.35192   3.35773
 Alpha virt. eigenvalues --    3.37130   3.37275   3.37532   3.37853   3.39475
 Alpha virt. eigenvalues --    3.40114   3.40751   3.41530   3.42443   3.43403
 Alpha virt. eigenvalues --    3.44695   3.44896   3.45717   3.46303   3.46466
 Alpha virt. eigenvalues --    3.47734   3.49071   3.49204   3.50182   3.50537
 Alpha virt. eigenvalues --    3.51453   3.52130   3.52941   3.54208   3.54945
 Alpha virt. eigenvalues --    3.55030   3.55526   3.56472   3.56738   3.57220
 Alpha virt. eigenvalues --    3.57762   3.58420   3.59746   3.60099   3.60688
 Alpha virt. eigenvalues --    3.61937   3.62775   3.62822   3.63215   3.63713
 Alpha virt. eigenvalues --    3.63984   3.65252   3.65398   3.65752   3.66632
 Alpha virt. eigenvalues --    3.67498   3.69443   3.69768   3.70605   3.71352
 Alpha virt. eigenvalues --    3.72635   3.73318   3.74440   3.75338   3.76264
 Alpha virt. eigenvalues --    3.77934   3.78991   3.79594   3.80578   3.82163
 Alpha virt. eigenvalues --    3.82611   3.82921   3.83039   3.84153   3.85379
 Alpha virt. eigenvalues --    3.86413   3.86920   3.88064   3.89105   3.89886
 Alpha virt. eigenvalues --    3.90428   3.91756   3.92389   3.94254   3.96467
 Alpha virt. eigenvalues --    3.97347   3.98208   3.98906   3.99707   4.00410
 Alpha virt. eigenvalues --    4.01025   4.01547   4.01682   4.02672   4.03915
 Alpha virt. eigenvalues --    4.05830   4.07383   4.08945   4.09339   4.09548
 Alpha virt. eigenvalues --    4.11166   4.12321   4.13104   4.16639   4.18591
 Alpha virt. eigenvalues --    4.19391   4.19830   4.21813   4.22810   4.25393
 Alpha virt. eigenvalues --    4.26230   4.27061   4.34799   4.36548   4.47942
 Alpha virt. eigenvalues --    4.53811   4.54994   4.57999   4.58596   4.59108
 Alpha virt. eigenvalues --    4.60224   4.73918   4.78167   4.80979   4.84658
 Alpha virt. eigenvalues --    4.93313   4.95512   5.00030   5.01536   5.02634
 Alpha virt. eigenvalues --    5.03718   5.04718   5.05826   5.06234   5.08081
 Alpha virt. eigenvalues --    5.09399   5.12052   5.13676   5.14351   5.14746
 Alpha virt. eigenvalues --    5.15660   5.16334   5.17897   5.18624   5.20299
 Alpha virt. eigenvalues --    5.20946   5.22075   5.23337   5.25771   5.28080
 Alpha virt. eigenvalues --    5.28762   5.32264   5.34471   5.37751   5.38670
 Alpha virt. eigenvalues --    5.41931   5.43289   5.44901   5.46443   5.47820
 Alpha virt. eigenvalues --    5.49968   5.51955   5.53330   5.54575   5.55365
 Alpha virt. eigenvalues --    5.58557   5.59749   5.60807   5.61271   5.65244
 Alpha virt. eigenvalues --    5.68179   5.69491   5.74902   5.75900   5.81484
 Alpha virt. eigenvalues --    5.83764   5.90400   5.92903   5.99812   6.03141
 Alpha virt. eigenvalues --    6.13420   6.92434   7.06976   7.10767   7.20795
 Alpha virt. eigenvalues --    7.40769   7.65339   7.67246   7.78366  10.02151
 Alpha virt. eigenvalues --   10.07524  23.74643  23.84540  23.86851  23.88469
 Alpha virt. eigenvalues --   23.92301  23.99575  24.01390  24.01714  24.04158
 Alpha virt. eigenvalues --   24.04541  24.07202  24.07563  24.08453  24.12660
 Alpha virt. eigenvalues --   24.15056  24.15578  24.16999  24.18874  24.19859
 Alpha virt. eigenvalues --   24.26289  26.11487  26.19383  26.27673  26.34945
 Alpha virt. eigenvalues --   26.73241  26.87586  31.07419  31.08674  31.17548
 Alpha virt. eigenvalues --   35.57950  35.60187  35.71742  35.76603  35.79901
 Alpha virt. eigenvalues --   35.81515  50.05064 134.70385 216.04480 216.10219
 Alpha virt. eigenvalues --  713.99020
  Beta  occ. eigenvalues -- -235.39450-101.43120-101.42143 -27.17142 -23.26923
  Beta  occ. eigenvalues --  -23.26864 -23.26799 -19.18209 -14.40172 -14.39838
  Beta  occ. eigenvalues --  -14.34703 -14.33655 -14.32349 -14.32285 -10.30519
  Beta  occ. eigenvalues --  -10.25880 -10.25822 -10.25546 -10.25139 -10.23934
  Beta  occ. eigenvalues --  -10.23825 -10.23066 -10.22178 -10.21814 -10.21450
  Beta  occ. eigenvalues --  -10.21435 -10.21228 -10.21212 -10.20763 -10.20256
  Beta  occ. eigenvalues --  -10.19856 -10.19831 -10.19614  -9.34586  -9.33610
  Beta  occ. eigenvalues --   -7.10510  -7.10338  -7.10311  -7.09537  -7.09359
  Beta  occ. eigenvalues --   -7.09334  -2.99261  -1.85016  -1.84905  -1.84748
  Beta  occ. eigenvalues --   -1.09813  -1.04513  -1.04413  -0.99568  -0.96517
  Beta  occ. eigenvalues --   -0.91825  -0.91148  -0.84441  -0.83896  -0.82470
  Beta  occ. eigenvalues --   -0.80814  -0.77237  -0.77046  -0.75263  -0.74273
  Beta  occ. eigenvalues --   -0.71360  -0.69525  -0.68706  -0.68477  -0.66963
  Beta  occ. eigenvalues --   -0.64306  -0.63767  -0.62740  -0.62462  -0.60420
  Beta  occ. eigenvalues --   -0.58357  -0.57649  -0.56082  -0.55227  -0.54206
  Beta  occ. eigenvalues --   -0.52905  -0.52323  -0.49980  -0.49841  -0.49620
  Beta  occ. eigenvalues --   -0.49228  -0.47722  -0.47312  -0.46324  -0.45991
  Beta  occ. eigenvalues --   -0.45736  -0.45604  -0.44915  -0.44873  -0.44359
  Beta  occ. eigenvalues --   -0.43035  -0.42792  -0.42579  -0.42394  -0.42035
  Beta  occ. eigenvalues --   -0.41321  -0.41160  -0.39369  -0.38585  -0.35998
  Beta  occ. eigenvalues --   -0.34770  -0.33204  -0.32630  -0.31707  -0.31368
  Beta  occ. eigenvalues --   -0.31157  -0.30402  -0.29723  -0.29349  -0.26591
  Beta  occ. eigenvalues --   -0.26188  -0.25626  -0.24732  -0.24435  -0.23387
  Beta  occ. eigenvalues --   -0.23275  -0.22012  -0.21683
  Beta virt. eigenvalues --   -0.08915  -0.06788  -0.04566  -0.03397  -0.02484
  Beta virt. eigenvalues --   -0.01168  -0.00820  -0.00237   0.00036   0.00647
  Beta virt. eigenvalues --    0.01073   0.01187   0.01370   0.01801   0.01996
  Beta virt. eigenvalues --    0.02186   0.02548   0.02726   0.03010   0.03246
  Beta virt. eigenvalues --    0.03509   0.03803   0.04049   0.04311   0.04701
  Beta virt. eigenvalues --    0.04958   0.05141   0.05260   0.05529   0.05901
  Beta virt. eigenvalues --    0.06074   0.06557   0.06674   0.06758   0.07022
  Beta virt. eigenvalues --    0.07368   0.07899   0.08161   0.08390   0.08485
  Beta virt. eigenvalues --    0.08715   0.08797   0.09169   0.09483   0.10232
  Beta virt. eigenvalues --    0.10592   0.10760   0.11189   0.11540   0.11673
  Beta virt. eigenvalues --    0.12114   0.12773   0.12800   0.12932   0.13135
  Beta virt. eigenvalues --    0.13431   0.13750   0.13905   0.14309   0.14538
  Beta virt. eigenvalues --    0.14989   0.15200   0.15283   0.15510   0.15842
  Beta virt. eigenvalues --    0.16046   0.16256   0.16380   0.16591   0.16759
  Beta virt. eigenvalues --    0.17056   0.17351   0.17553   0.17636   0.17812
  Beta virt. eigenvalues --    0.17990   0.18356   0.18454   0.18509   0.18752
  Beta virt. eigenvalues --    0.19012   0.19224   0.19324   0.19456   0.19692
  Beta virt. eigenvalues --    0.19734   0.20011   0.20357   0.20668   0.20865
  Beta virt. eigenvalues --    0.21049   0.21210   0.21389   0.21898   0.21994
  Beta virt. eigenvalues --    0.22048   0.22328   0.22429   0.22843   0.22970
  Beta virt. eigenvalues --    0.23317   0.23596   0.24129   0.24282   0.24593
  Beta virt. eigenvalues --    0.24939   0.25117   0.25319   0.25335   0.25615
  Beta virt. eigenvalues --    0.26149   0.26412   0.26594   0.26874   0.27055
  Beta virt. eigenvalues --    0.27201   0.27599   0.28023   0.28194   0.28604
  Beta virt. eigenvalues --    0.28719   0.28795   0.29515   0.29607   0.29748
  Beta virt. eigenvalues --    0.29976   0.30521   0.30766   0.30924   0.31465
  Beta virt. eigenvalues --    0.31791   0.31803   0.32327   0.32772   0.33022
  Beta virt. eigenvalues --    0.33094   0.33175   0.33532   0.33872   0.34456
  Beta virt. eigenvalues --    0.34719   0.34986   0.35502   0.35719   0.36127
  Beta virt. eigenvalues --    0.36295   0.36707   0.36977   0.37105   0.37603
  Beta virt. eigenvalues --    0.37820   0.38145   0.38635   0.38754   0.39370
  Beta virt. eigenvalues --    0.39811   0.40275   0.40860   0.41250   0.41603
  Beta virt. eigenvalues --    0.42040   0.42727   0.42962   0.43222   0.43619
  Beta virt. eigenvalues --    0.44292   0.44435   0.44854   0.45331   0.45426
  Beta virt. eigenvalues --    0.46064   0.46901   0.46990   0.47549   0.47699
  Beta virt. eigenvalues --    0.47932   0.48389   0.48657   0.49092   0.49801
  Beta virt. eigenvalues --    0.49877   0.50406   0.50594   0.50856   0.51258
  Beta virt. eigenvalues --    0.51505   0.51626   0.52160   0.52350   0.52715
  Beta virt. eigenvalues --    0.53163   0.53797   0.54148   0.54516   0.54718
  Beta virt. eigenvalues --    0.54932   0.55225   0.55804   0.56130   0.56979
  Beta virt. eigenvalues --    0.57069   0.57411   0.57728   0.58103   0.58262
  Beta virt. eigenvalues --    0.58853   0.59293   0.59792   0.59877   0.60196
  Beta virt. eigenvalues --    0.60491   0.60795   0.61496   0.61664   0.62016
  Beta virt. eigenvalues --    0.62065   0.62439   0.63100   0.63383   0.63825
  Beta virt. eigenvalues --    0.63977   0.64231   0.64853   0.65678   0.65896
  Beta virt. eigenvalues --    0.66311   0.66725   0.67026   0.67252   0.67503
  Beta virt. eigenvalues --    0.67571   0.68057   0.68345   0.68503   0.69124
  Beta virt. eigenvalues --    0.69174   0.69652   0.70175   0.70306   0.70576
  Beta virt. eigenvalues --    0.70857   0.71342   0.71602   0.71796   0.72244
  Beta virt. eigenvalues --    0.72783   0.72854   0.73209   0.74114   0.74488
  Beta virt. eigenvalues --    0.74812   0.75302   0.75898   0.76093   0.76304
  Beta virt. eigenvalues --    0.76403   0.76922   0.77317   0.77973   0.78262
  Beta virt. eigenvalues --    0.78393   0.78514   0.79041   0.79719   0.79829
  Beta virt. eigenvalues --    0.80256   0.80691   0.81145   0.81581   0.81967
  Beta virt. eigenvalues --    0.82804   0.83213   0.83416   0.83865   0.84515
  Beta virt. eigenvalues --    0.85083   0.85290   0.85811   0.86060   0.86330
  Beta virt. eigenvalues --    0.86842   0.87176   0.87581   0.88065   0.88704
  Beta virt. eigenvalues --    0.89459   0.89862   0.90510   0.90691   0.91484
  Beta virt. eigenvalues --    0.91770   0.92057   0.93039   0.93712   0.93753
  Beta virt. eigenvalues --    0.94452   0.95005   0.95533   0.96107   0.96199
  Beta virt. eigenvalues --    0.97210   0.97397   0.97685   0.98755   0.99031
  Beta virt. eigenvalues --    0.99568   1.00277   1.00762   1.01816   1.02114
  Beta virt. eigenvalues --    1.03044   1.03753   1.04395   1.05396   1.05714
  Beta virt. eigenvalues --    1.06252   1.07354   1.07537   1.08637   1.08907
  Beta virt. eigenvalues --    1.09374   1.09688   1.10454   1.10893   1.11372
  Beta virt. eigenvalues --    1.11741   1.12624   1.12989   1.13595   1.14368
  Beta virt. eigenvalues --    1.15530   1.15581   1.15880   1.16288   1.16835
  Beta virt. eigenvalues --    1.17057   1.17584   1.18053   1.19053   1.19365
  Beta virt. eigenvalues --    1.19767   1.20745   1.21215   1.22147   1.22272
  Beta virt. eigenvalues --    1.22951   1.23613   1.23763   1.24468   1.24563
  Beta virt. eigenvalues --    1.26011   1.26348   1.26715   1.26916   1.27412
  Beta virt. eigenvalues --    1.28115   1.28574   1.29225   1.29455   1.30178
  Beta virt. eigenvalues --    1.30831   1.30996   1.31903   1.32560   1.32958
  Beta virt. eigenvalues --    1.33762   1.34090   1.34419   1.35075   1.35200
  Beta virt. eigenvalues --    1.35497   1.36855   1.37454   1.37802   1.38302
  Beta virt. eigenvalues --    1.38524   1.39670   1.40368   1.40848   1.41967
  Beta virt. eigenvalues --    1.42863   1.43420   1.43934   1.44055   1.44352
  Beta virt. eigenvalues --    1.44817   1.45502   1.46127   1.46660   1.47426
  Beta virt. eigenvalues --    1.47725   1.48252   1.48755   1.48977   1.49758
  Beta virt. eigenvalues --    1.50626   1.51110   1.51278   1.51901   1.53283
  Beta virt. eigenvalues --    1.53850   1.54165   1.54416   1.55841   1.56003
  Beta virt. eigenvalues --    1.56915   1.57231   1.57900   1.59050   1.60129
  Beta virt. eigenvalues --    1.61183   1.62414   1.62770   1.63653   1.64360
  Beta virt. eigenvalues --    1.64632   1.65237   1.65764   1.66526   1.67122
  Beta virt. eigenvalues --    1.67814   1.68177   1.69327   1.70268   1.70950
  Beta virt. eigenvalues --    1.71527   1.72028   1.73866   1.74632   1.74993
  Beta virt. eigenvalues --    1.75897   1.76955   1.77467   1.77650   1.78772
  Beta virt. eigenvalues --    1.79880   1.80169   1.81158   1.82049   1.82900
  Beta virt. eigenvalues --    1.83471   1.83761   1.84988   1.86474   1.86626
  Beta virt. eigenvalues --    1.87064   1.88316   1.89935   1.90738   1.91257
  Beta virt. eigenvalues --    1.92021   1.93176   1.94215   1.94846   1.95448
  Beta virt. eigenvalues --    1.96574   1.97540   1.98042   1.99459   2.00457
  Beta virt. eigenvalues --    2.01754   2.02830   2.03356   2.06977   2.07194
  Beta virt. eigenvalues --    2.07839   2.08248   2.09669   2.10307   2.10605
  Beta virt. eigenvalues --    2.12004   2.12114   2.13467   2.14388   2.15682
  Beta virt. eigenvalues --    2.17870   2.18353   2.19581   2.20419   2.20831
  Beta virt. eigenvalues --    2.22498   2.22917   2.23298   2.23434   2.24294
  Beta virt. eigenvalues --    2.25445   2.27714   2.28573   2.29131   2.30028
  Beta virt. eigenvalues --    2.32329   2.34044   2.35157   2.35847   2.36795
  Beta virt. eigenvalues --    2.37498   2.38335   2.39492   2.40381   2.43118
  Beta virt. eigenvalues --    2.43562   2.44800   2.45709   2.46368   2.47835
  Beta virt. eigenvalues --    2.48569   2.48761   2.50825   2.51069   2.52014
  Beta virt. eigenvalues --    2.52974   2.54348   2.55776   2.56348   2.56695
  Beta virt. eigenvalues --    2.58102   2.58779   2.60448   2.61194   2.62459
  Beta virt. eigenvalues --    2.62898   2.63479   2.65030   2.67166   2.67270
  Beta virt. eigenvalues --    2.67704   2.68880   2.70393   2.70560   2.70889
  Beta virt. eigenvalues --    2.71968   2.73691   2.74182   2.74346   2.75468
  Beta virt. eigenvalues --    2.76204   2.76705   2.76991   2.78561   2.79923
  Beta virt. eigenvalues --    2.80868   2.81757   2.82695   2.82972   2.83172
  Beta virt. eigenvalues --    2.83644   2.84178   2.84567   2.85747   2.86334
  Beta virt. eigenvalues --    2.87838   2.89262   2.90041   2.90513   2.92853
  Beta virt. eigenvalues --    2.94580   2.95743   2.96308   2.96638   2.98088
  Beta virt. eigenvalues --    2.98248   2.99343   3.00416   3.01632   3.03357
  Beta virt. eigenvalues --    3.05717   3.07030   3.07965   3.08705   3.11845
  Beta virt. eigenvalues --    3.12108   3.12636   3.13674   3.14669   3.15115
  Beta virt. eigenvalues --    3.15329   3.15880   3.16983   3.17606   3.18569
  Beta virt. eigenvalues --    3.19184   3.21295   3.21763   3.23413   3.23713
  Beta virt. eigenvalues --    3.25473   3.25703   3.26825   3.27423   3.28450
  Beta virt. eigenvalues --    3.28916   3.30008   3.30266   3.30489   3.32441
  Beta virt. eigenvalues --    3.33126   3.33732   3.34122   3.35268   3.35811
  Beta virt. eigenvalues --    3.37198   3.37413   3.37568   3.38237   3.39522
  Beta virt. eigenvalues --    3.40191   3.40804   3.41612   3.43292   3.43481
  Beta virt. eigenvalues --    3.44732   3.45127   3.45917   3.46345   3.46857
  Beta virt. eigenvalues --    3.48237   3.49201   3.49605   3.50308   3.51471
  Beta virt. eigenvalues --    3.51651   3.52368   3.53044   3.54243   3.55056
  Beta virt. eigenvalues --    3.55114   3.55594   3.56514   3.56762   3.57375
  Beta virt. eigenvalues --    3.57900   3.58523   3.60097   3.60264   3.60768
  Beta virt. eigenvalues --    3.61965   3.62796   3.62913   3.63294   3.63799
  Beta virt. eigenvalues --    3.64057   3.65292   3.65605   3.65946   3.66673
  Beta virt. eigenvalues --    3.67529   3.69477   3.69887   3.70682   3.71400
  Beta virt. eigenvalues --    3.72675   3.73381   3.74495   3.75402   3.76320
  Beta virt. eigenvalues --    3.78094   3.79023   3.79784   3.80696   3.82195
  Beta virt. eigenvalues --    3.82637   3.82980   3.83229   3.84228   3.85459
  Beta virt. eigenvalues --    3.86450   3.86967   3.88104   3.89282   3.90158
  Beta virt. eigenvalues --    3.90504   3.91799   3.92467   3.94325   3.96795
  Beta virt. eigenvalues --    3.97508   3.98295   3.98928   3.99745   4.00477
  Beta virt. eigenvalues --    4.01076   4.01639   4.01803   4.02707   4.04035
  Beta virt. eigenvalues --    4.05911   4.07440   4.09058   4.09377   4.09822
  Beta virt. eigenvalues --    4.11240   4.12408   4.13277   4.16719   4.18611
  Beta virt. eigenvalues --    4.19431   4.19840   4.21867   4.22861   4.25439
  Beta virt. eigenvalues --    4.26255   4.27111   4.34863   4.36645   4.48048
  Beta virt. eigenvalues --    4.53860   4.55016   4.58022   4.58659   4.59150
  Beta virt. eigenvalues --    4.60317   4.74061   4.78371   4.81103   4.84804
  Beta virt. eigenvalues --    4.93443   4.95690   5.00329   5.02093   5.03021
  Beta virt. eigenvalues --    5.04247   5.06182   5.06542   5.06998   5.08822
  Beta virt. eigenvalues --    5.10553   5.13066   5.14777   5.15164   5.16381
  Beta virt. eigenvalues --    5.17129   5.17728   5.18740   5.19047   5.21004
  Beta virt. eigenvalues --    5.21749   5.22794   5.23593   5.26291   5.29586
  Beta virt. eigenvalues --    5.32187   5.33627   5.36651   5.38094   5.47284
  Beta virt. eigenvalues --    5.48985   5.50049   5.52428   5.54968   5.56081
  Beta virt. eigenvalues --    5.56864   5.57733   5.60186   5.60827   5.61846
  Beta virt. eigenvalues --    5.64302   5.66075   5.66427   5.70004   5.70786
  Beta virt. eigenvalues --    5.73034   5.75896   5.76439   5.81167   5.85217
  Beta virt. eigenvalues --    5.87873   5.92796   5.98136   6.00822   6.12519
  Beta virt. eigenvalues --    6.22291   6.92439   7.06980   7.10769   7.20800
  Beta virt. eigenvalues --    7.40774   7.79006   7.80819   7.91924  10.02256
  Beta virt. eigenvalues --   10.07629  23.74785  23.84546  23.86859  23.88545
  Beta virt. eigenvalues --   23.93374  23.99711  24.01432  24.02236  24.04465
  Beta virt. eigenvalues --   24.05558  24.07516  24.08433  24.10324  24.14334
  Beta virt. eigenvalues --   24.15064  24.15643  24.18177  24.19857  24.21526
  Beta virt. eigenvalues --   24.26410  26.11583  26.19480  26.27772  26.35033
  Beta virt. eigenvalues --   26.73406  26.87702  31.17381  31.18628  31.27531
  Beta virt. eigenvalues --   35.57985  35.60219  35.71840  35.76689  35.79987
  Beta virt. eigenvalues --   35.81610  50.05064 134.74742 216.04530 216.10269
  Beta virt. eigenvalues --  713.99848
          Condensed to atoms (all electrons):
               1          2          3          4          5          6
     1  Mn  38.685863  -1.584245  -2.730376   0.000562  -0.009962  -1.307400
     2  Cl  -1.584245  18.440435  -0.025973  -0.000124   0.000026   0.028352
     3  Cl  -2.730376  -0.025973  19.217738   0.000533   0.000243   0.193360
     4  O    0.000562  -0.000124   0.000533   8.295123   0.171740   0.027094
     5  H   -0.009962   0.000026   0.000243   0.171740   0.512503   0.001157
     6  N   -1.307400   0.028352   0.193360   0.027094   0.001157   8.150467
     7  N   -0.264701  -0.002645   0.003001  -0.043235   0.019835  -0.375656
     8  N   -0.867271   0.049052   0.261742   0.029910   0.000042  -0.044939
     9  N   -0.113100   0.009298   0.010144  -0.020512   0.003478   0.008432
    10  N   -0.510828   0.003025   0.207041   0.020264  -0.005606  -0.140614
    11  N   -1.310931   0.143794   0.173411  -0.000649   0.000103   0.140178
    12  C   -1.113168   0.221678   0.024526   0.044750  -0.000584  -0.115745
    13  H   -0.001495  -0.011620  -0.000325   0.000144  -0.000004  -0.058951
    14  C    0.347338   0.009437  -0.023235  -0.036941   0.005081   0.402666
    15  H   -0.000567   0.000474  -0.000013   0.000127  -0.000003   0.008354
    16  C    1.215644   0.028292  -0.153419   0.062184  -0.078319  -0.647683
    17  C    0.948518  -0.034171  -0.265577   0.036042  -0.003603  -0.197797
    18  H   -0.010035  -0.000562  -0.000743   0.000104  -0.000002  -0.000862
    19  C   -0.827945   0.032497   0.204357  -0.015752   0.001063   0.104467
    20  H    0.000911   0.000016  -0.000162   0.000122   0.000003   0.000036
    21  C   -1.234500   0.049578   0.394978   0.053674  -0.029363   0.266248
    22  C    0.010705   0.014311   0.024470  -0.013334   0.070006  -0.122220
    23  C   -3.046743  -0.009653   0.599862  -0.090157   0.071508   0.990046
    24  C   -0.439285   0.004575   0.018806  -0.107804   0.032225  -0.007602
    25  H   -0.000935  -0.000010   0.000080   0.007630   0.001688   0.001055
    26  C   -0.461153   0.004056   0.053829   0.066766  -0.000175  -0.008412
    27  H    0.000322  -0.000002  -0.000020   0.000258  -0.000021  -0.000042
    28  C   -0.956414  -0.006047   0.095109   0.022232   0.011067   0.156758
    29  H   -0.002659  -0.000010  -0.000109  -0.000034  -0.000005   0.000167
    30  C   -0.969663   0.056386   0.020950   0.023779  -0.026104   0.031752
    31  C    0.861878  -0.108846  -0.104064   0.004525  -0.000952  -0.067740
    32  C   -0.148848  -0.001569   0.024777   0.000205  -0.000501   0.028642
    33  H    0.002485   0.000069   0.000101   0.000001   0.000000  -0.000018
    34  C   -0.256146   0.023610  -0.020797   0.000034  -0.000051   0.014065
    35  H    0.000037  -0.000016  -0.000024  -0.000000  -0.000000  -0.000003
    36  C   -0.790607   0.052040  -0.112964  -0.000065  -0.000005   0.053422
    37  H    0.001324   0.000410  -0.000111   0.000000   0.000000  -0.000014
    38  C   -0.305469   0.423354   0.075972  -0.000031   0.000016   0.027193
    39  H    0.048448  -0.019844   0.001814   0.000000   0.000000  -0.002410
    40  C   -0.102582   0.004400   0.000013  -0.040854   0.002448  -0.117801
    41  H    0.001990  -0.000021  -0.000021  -0.009417  -0.001600  -0.000879
    42  H   -0.000130  -0.000003   0.000003   0.001573   0.000041   0.000248
    43  H   -0.000528  -0.000001   0.000005   0.000681   0.001320   0.002281
    44  C   -0.115184   0.002675   0.009108  -0.053403   0.006544   0.010211
    45  H   -0.004879  -0.000007   0.000226  -0.006240   0.000967   0.000344
    46  H   -0.000001  -0.000004   0.000038   0.001847  -0.000099  -0.000015
    47  H    0.001412  -0.000002   0.000015  -0.005849  -0.000832  -0.000101
               7          8          9         10         11         12
     1  Mn  -0.264701  -0.867271  -0.113100  -0.510828  -1.310931  -1.113168
     2  Cl  -0.002645   0.049052   0.009298   0.003025   0.143794   0.221678
     3  Cl   0.003001   0.261742   0.010144   0.207041   0.173411   0.024526
     4  O   -0.043235   0.029910  -0.020512   0.020264  -0.000649   0.044750
     5  H    0.019835   0.000042   0.003478  -0.005606   0.000103  -0.000584
     6  N   -0.375656  -0.044939   0.008432  -0.140614   0.140178  -0.115745
     7  N    6.654435   0.016091   0.012001  -0.041683  -0.004412   0.170549
     8  N    0.016091   7.106017  -0.206036   0.001005   0.078794   0.070902
     9  N    0.012001  -0.206036   6.524949  -0.008437   0.000334   0.012802
    10  N   -0.041683   0.001005  -0.008437   7.502765  -0.254193  -0.035404
    11  N   -0.004412   0.078794   0.000334  -0.254193   7.302423   0.057108
    12  C    0.170549   0.070902   0.012802  -0.035404   0.057108   8.725987
    13  H    0.028452  -0.000168  -0.000003  -0.000812  -0.000539   0.516870
    14  C    0.217632  -0.075668  -0.008524   0.008650   0.023091  -3.041109
    15  H   -0.044571   0.000107   0.000028   0.000127  -0.000024   0.028699
    16  C    0.072980  -0.080328  -0.184041   0.317701  -0.000764  -0.125303
    17  C   -0.000025  -0.009552  -0.058113   0.010330  -0.025198   0.033325
    18  H    0.000017  -0.045539   0.021274   0.000909  -0.000101   0.000137
    19  C   -0.001068   0.160245   0.441901  -0.046401   0.015104   0.033354
    20  H   -0.000016   0.006918  -0.038206  -0.000131  -0.000010   0.000032
    21  C    0.031764   0.441076   0.076913   0.193589   0.035659   0.117867
    22  C   -0.073146  -0.096848  -0.146978  -0.039421  -0.002115  -0.208582
    23  C    0.150150   0.355326   0.223140  -0.032854  -0.096349   0.339370
    24  C    0.068064   0.076413   0.051795  -0.191434   0.049915   0.035100
    25  H   -0.000082   0.000210   0.001260   0.005438   0.000310   0.000306
    26  C    0.023349   0.011532   0.014248  -0.269150   0.053116   0.009231
    27  H   -0.000002  -0.000034   0.000025   0.002671  -0.000131  -0.000005
    28  C    0.019340   0.020113   0.034599  -0.223611  -0.100369   0.006023
    29  H    0.000003   0.000176  -0.000021   0.005538   0.001199  -0.000005
    30  C   -0.056175   0.127347  -0.048559   0.365478   0.574040  -0.003424
    31  C    0.001213  -0.066010   0.009456   0.121393  -0.050627  -0.087513
    32  C   -0.004124  -0.005610   0.001939   0.043153  -0.121131  -0.046686
    33  H    0.000001  -0.000071  -0.000002  -0.000250   0.006738   0.000075
    34  C    0.000463   0.003895   0.000384   0.096936  -0.037410   0.003942
    35  H   -0.000000   0.000001   0.000000  -0.000101   0.000903  -0.000004
    36  C    0.002740   0.016560   0.000460  -0.005905   0.219838   0.050205
    37  H    0.000000  -0.000016  -0.000000   0.000224   0.005407   0.000069
    38  C    0.006841   0.002443   0.003195  -0.101322   0.433883   0.050127
    39  H    0.000007  -0.000434  -0.000010   0.001328  -0.061318  -0.000836
    40  C    0.406536  -0.003636  -0.004435  -0.006523   0.004382  -0.006257
    41  H   -0.033029  -0.000568  -0.001042   0.000035  -0.000025   0.004689
    42  H   -0.046028  -0.000155   0.000134   0.000033  -0.000005   0.009737
    43  H   -0.036623   0.000555   0.000030   0.000118  -0.000008   0.008668
    44  C    0.000191  -0.046060   0.387361   0.005351   0.001386   0.014059
    45  H    0.000525  -0.001840  -0.027718  -0.001749  -0.000002   0.000173
    46  H   -0.000040  -0.000157  -0.050895  -0.000163  -0.000000  -0.000068
    47  H   -0.000493   0.004259  -0.038390   0.000265  -0.000010  -0.000391
              13         14         15         16         17         18
     1  Mn  -0.001495   0.347338  -0.000567   1.215644   0.948518  -0.010035
     2  Cl  -0.011620   0.009437   0.000474   0.028292  -0.034171  -0.000562
     3  Cl  -0.000325  -0.023235  -0.000013  -0.153419  -0.265577  -0.000743
     4  O    0.000144  -0.036941   0.000127   0.062184   0.036042   0.000104
     5  H   -0.000004   0.005081  -0.000003  -0.078319  -0.003603  -0.000002
     6  N   -0.058951   0.402666   0.008354  -0.647683  -0.197797  -0.000862
     7  N    0.028452   0.217632  -0.044571   0.072980  -0.000025   0.000017
     8  N   -0.000168  -0.075668   0.000107  -0.080328  -0.009552  -0.045539
     9  N   -0.000003  -0.008524   0.000028  -0.184041  -0.058113   0.021274
    10  N   -0.000812   0.008650   0.000127   0.317701   0.010330   0.000909
    11  N   -0.000539   0.023091  -0.000024  -0.000764  -0.025198  -0.000101
    12  C    0.516870  -3.041109   0.028699  -0.125303   0.033325   0.000137
    13  H    0.505174  -0.118378  -0.001140  -0.016852   0.000444   0.000001
    14  C   -0.118378   8.765461   0.357721  -0.194147  -0.058049  -0.000383
    15  H   -0.001140   0.357721   0.534386   0.012895   0.000108  -0.000000
    16  C   -0.016852  -0.194147   0.012895   9.437206   0.403521   0.002052
    17  C    0.000444  -0.058049   0.000108   0.403521   7.977886   0.491187
    18  H    0.000001  -0.000383  -0.000000   0.002052   0.491187   0.518924
    19  C   -0.000369  -0.022190  -0.000021  -0.263994  -1.970979  -0.099307
    20  H   -0.000000  -0.000006  -0.000000   0.001364   0.005924  -0.001083
    21  C    0.000471  -0.034746   0.001384   0.288496  -0.408747  -0.010853
    22  C   -0.003336   0.136612   0.000004   0.741950  -0.343742  -0.002508
    23  C   -0.000485  -0.267751  -0.001044  -3.849770  -0.494728  -0.004220
    24  C   -0.000089  -0.019323   0.000133  -0.942030  -0.094247  -0.000349
    25  H    0.000000  -0.000548  -0.000000  -0.015575   0.000177  -0.000000
    26  C   -0.000056  -0.002059   0.000037  -0.299296  -0.051651   0.000069
    27  H    0.000000  -0.000002  -0.000000   0.000941  -0.000006  -0.000000
    28  C   -0.000210  -0.008512  -0.000023  -0.872171  -0.070655  -0.000265
    29  H    0.000000   0.000006  -0.000000   0.000345   0.000085   0.000000
    30  C    0.001099   0.009056  -0.000122   0.552585   0.006001   0.001073
    31  C   -0.000515   0.032684  -0.000040   0.365760   0.008367   0.000473
    32  C   -0.000460   0.017670  -0.000012  -0.025890  -0.020550   0.000079
    33  H   -0.000000   0.000004  -0.000000   0.000068  -0.000008   0.000000
    34  C    0.000060  -0.000853   0.000002   0.021061  -0.002186   0.000006
    35  H    0.000000  -0.000000   0.000000  -0.000006   0.000000  -0.000000
    36  C    0.000894   0.001578  -0.000003  -0.026144   0.000999  -0.000165
    37  H   -0.000000   0.000012  -0.000000   0.000009  -0.000005   0.000000
    38  C    0.000079   0.010070   0.000029  -0.010288  -0.029050  -0.000237
    39  H    0.000016  -0.000611  -0.000000   0.000585   0.000423  -0.000000
    40  C    0.002838  -0.081126  -0.013099  -0.055495   0.000002  -0.000001
    41  H    0.000020  -0.016908   0.000112  -0.000589  -0.000589  -0.000000
    42  H   -0.000052   0.008516   0.003918  -0.007920  -0.000254   0.000000
    43  H    0.000017  -0.016288   0.000463   0.024436   0.000356   0.000000
    44  C   -0.000026  -0.008707   0.000027  -0.077093  -0.124506   0.002094
    45  H    0.000000  -0.000040   0.000000  -0.007732   0.002650   0.000009
    46  H   -0.000000   0.000070  -0.000000   0.001458   0.008813  -0.000050
    47  H    0.000000   0.000271  -0.000001  -0.000242   0.006546   0.000018
              19         20         21         22         23         24
     1  Mn  -0.827945   0.000911  -1.234500   0.010705  -3.046743  -0.439285
     2  Cl   0.032497   0.000016   0.049578   0.014311  -0.009653   0.004575
     3  Cl   0.204357  -0.000162   0.394978   0.024470   0.599862   0.018806
     4  O   -0.015752   0.000122   0.053674  -0.013334  -0.090157  -0.107804
     5  H    0.001063   0.000003  -0.029363   0.070006   0.071508   0.032225
     6  N    0.104467   0.000036   0.266248  -0.122220   0.990046  -0.007602
     7  N   -0.001068  -0.000016   0.031764  -0.073146   0.150150   0.068064
     8  N    0.160245   0.006918   0.441076  -0.096848   0.355326   0.076413
     9  N    0.441901  -0.038206   0.076913  -0.146978   0.223140   0.051795
    10  N   -0.046401  -0.000131   0.193589  -0.039421  -0.032854  -0.191434
    11  N    0.015104  -0.000010   0.035659  -0.002115  -0.096349   0.049915
    12  C    0.033354   0.000032   0.117867  -0.208582   0.339370   0.035100
    13  H   -0.000369  -0.000000   0.000471  -0.003336  -0.000485  -0.000089
    14  C   -0.022190  -0.000006  -0.034746   0.136612  -0.267751  -0.019323
    15  H   -0.000021  -0.000000   0.001384   0.000004  -0.001044   0.000133
    16  C   -0.263994   0.001364   0.288496   0.741950  -3.849770  -0.942030
    17  C   -1.970979   0.005924  -0.408747  -0.343742  -0.494728  -0.094247
    18  H   -0.099307  -0.001083  -0.010853  -0.002508  -0.004220  -0.000349
    19  C    7.529844   0.378004  -0.100236   0.209796   0.416391   0.101984
    20  H    0.378004   0.535283   0.007370   0.001095  -0.000998  -0.000716
    21  C   -0.100236   0.007370   6.973762   0.589091  -0.736264  -0.519261
    22  C    0.209796   0.001095   0.589091   7.082629  -0.323921  -0.759924
    23  C    0.416391  -0.000998  -0.736264  -0.323921  15.680708   0.893636
    24  C    0.101984  -0.000716  -0.519261  -0.759924   0.893636   8.728534
    25  H   -0.000285  -0.000001  -0.006290  -0.035985  -0.003375   0.425155
    26  C    0.059837  -0.000060  -0.161026  -0.714824  -1.617352   0.939050
    27  H   -0.000008  -0.000000   0.000714  -0.000866   0.010652  -0.048872
    28  C    0.050161  -0.000028  -0.063349  -0.815174   1.641453  -1.267051
    29  H   -0.000036   0.000000  -0.000114   0.003642  -0.000271   0.017205
    30  C   -0.058331  -0.000091  -0.054130   0.361772  -3.921430   0.148169
    31  C   -0.041341   0.000061   0.135479   0.294817  -0.713855  -0.479882
    32  C   -0.004833   0.000005   0.087757   0.066980  -0.011908  -0.307121
    33  H    0.000002  -0.000000  -0.000104   0.000037  -0.003688   0.001408
    34  C   -0.000889   0.000001   0.021943   0.038235   0.117869  -0.103908
    35  H    0.000000   0.000000  -0.000003  -0.000023  -0.000279   0.000019
    36  C    0.003375   0.000000  -0.012387  -0.027027  -0.075426   0.019852
    37  H   -0.000001  -0.000000  -0.000008   0.000005   0.000231   0.000000
    38  C    0.006151   0.000001   0.025823   0.017271  -0.109897   0.005635
    39  H    0.000021   0.000000  -0.000502  -0.000159   0.001432  -0.000015
    40  C    0.000977  -0.000020   0.013162  -0.012911  -0.079406  -0.007864
    41  H    0.000552  -0.000000   0.003075   0.008564  -0.001049  -0.001036
    42  H    0.000175   0.000000  -0.000453   0.006702   0.002659  -0.000653
    43  H   -0.000228   0.000000  -0.000542  -0.015622  -0.006476   0.002013
    44  C    0.018425  -0.009499  -0.189762  -0.001216   0.090617   0.010203
    45  H   -0.011969   0.000238  -0.009825  -0.006736   0.000386   0.016536
    46  H    0.003329   0.003487   0.007692   0.005396  -0.001862  -0.000001
    47  H   -0.010278   0.000124   0.017380  -0.009481  -0.000202  -0.006671
              25         26         27         28         29         30
     1  Mn  -0.000935  -0.461153   0.000322  -0.956414  -0.002659  -0.969663
     2  Cl  -0.000010   0.004056  -0.000002  -0.006047  -0.000010   0.056386
     3  Cl   0.000080   0.053829  -0.000020   0.095109  -0.000109   0.020950
     4  O    0.007630   0.066766   0.000258   0.022232  -0.000034   0.023779
     5  H    0.001688  -0.000175  -0.000021   0.011067  -0.000005  -0.026104
     6  N    0.001055  -0.008412  -0.000042   0.156758   0.000167   0.031752
     7  N   -0.000082   0.023349  -0.000002   0.019340   0.000003  -0.056175
     8  N    0.000210   0.011532  -0.000034   0.020113   0.000176   0.127347
     9  N    0.001260   0.014248   0.000025   0.034599  -0.000021  -0.048559
    10  N    0.005438  -0.269150   0.002671  -0.223611   0.005538   0.365478
    11  N    0.000310   0.053116  -0.000131  -0.100369   0.001199   0.574040
    12  C    0.000306   0.009231  -0.000005   0.006023  -0.000005  -0.003424
    13  H    0.000000  -0.000056   0.000000  -0.000210   0.000000   0.001099
    14  C   -0.000548  -0.002059  -0.000002  -0.008512   0.000006   0.009056
    15  H   -0.000000   0.000037  -0.000000  -0.000023  -0.000000  -0.000122
    16  C   -0.015575  -0.299296   0.000941  -0.872171   0.000345   0.552585
    17  C    0.000177  -0.051651  -0.000006  -0.070655   0.000085   0.006001
    18  H   -0.000000   0.000069  -0.000000  -0.000265   0.000000   0.001073
    19  C   -0.000285   0.059837  -0.000008   0.050161  -0.000036  -0.058331
    20  H   -0.000001  -0.000060  -0.000000  -0.000028   0.000000  -0.000091
    21  C   -0.006290  -0.161026   0.000714  -0.063349  -0.000114  -0.054130
    22  C   -0.035985  -0.714824  -0.000866  -0.815174   0.003642   0.361772
    23  C   -0.003375  -1.617352   0.010652   1.641453  -0.000271  -3.921430
    24  C    0.425155   0.939050  -0.048872  -1.267051   0.017205   0.148169
    25  H    0.545192  -0.047319  -0.004925   0.029022  -0.000190  -0.022317
    26  C   -0.047319   9.281312   0.388423   0.570750  -0.094491  -0.441436
    27  H   -0.004925   0.388423   0.558326  -0.026358  -0.006269   0.012041
    28  C    0.029022   0.570750  -0.026358  10.169405   0.395130  -1.981954
    29  H   -0.000190  -0.094491  -0.006269   0.395130   0.584003  -0.031842
    30  C   -0.022317  -0.441436   0.012041  -1.981954  -0.031842  12.244011
    31  C    0.000283  -0.323948   0.002275  -0.949475   0.001458   0.660819
    32  C   -0.001673  -0.426356   0.002688   0.946270   0.020322  -1.584845
    33  H   -0.000003   0.011312   0.000027   0.004675   0.001161   0.004781
    34  C   -0.000099  -0.185822   0.000248  -0.331903   0.005954  -0.658840
    35  H   -0.000000  -0.000192   0.000000   0.001079   0.000032   0.000464
    36  C   -0.000003  -0.031383   0.000005   0.150700   0.002594   0.388747
    37  H   -0.000000  -0.000006  -0.000000  -0.000582  -0.000003   0.000922
    38  C    0.000084   0.071786  -0.000070  -0.161605  -0.002943  -0.151254
    39  H   -0.000000   0.000060   0.000000  -0.000857  -0.000003  -0.006514
    40  C    0.000077   0.013004  -0.000004  -0.009065   0.000010   0.028765
    41  H    0.000029  -0.000217   0.000000   0.000103  -0.000000  -0.000208
    42  H   -0.000001  -0.000170  -0.000000   0.000027   0.000000  -0.000020
    43  H   -0.000028   0.001187  -0.000000  -0.000242   0.000000  -0.000354
    44  C    0.000224   0.010629   0.000024   0.011771  -0.000007   0.008976
    45  H    0.000571   0.008140  -0.000003   0.002647  -0.000000  -0.003714
    46  H    0.000009   0.000076   0.000000   0.000039   0.000000  -0.000287
    47  H    0.000005  -0.001671   0.000000   0.000077  -0.000000  -0.000091
              31         32         33         34         35         36
     1  Mn   0.861878  -0.148848   0.002485  -0.256146   0.000037  -0.790607
     2  Cl  -0.108846  -0.001569   0.000069   0.023610  -0.000016   0.052040
     3  Cl  -0.104064   0.024777   0.000101  -0.020797  -0.000024  -0.112964
     4  O    0.004525   0.000205   0.000001   0.000034  -0.000000  -0.000065
     5  H   -0.000952  -0.000501   0.000000  -0.000051  -0.000000  -0.000005
     6  N   -0.067740   0.028642  -0.000018   0.014065  -0.000003   0.053422
     7  N    0.001213  -0.004124   0.000001   0.000463  -0.000000   0.002740
     8  N   -0.066010  -0.005610  -0.000071   0.003895   0.000001   0.016560
     9  N    0.009456   0.001939  -0.000002   0.000384   0.000000   0.000460
    10  N    0.121393   0.043153  -0.000250   0.096936  -0.000101  -0.005905
    11  N   -0.050627  -0.121131   0.006738  -0.037410   0.000903   0.219838
    12  C   -0.087513  -0.046686   0.000075   0.003942  -0.000004   0.050205
    13  H   -0.000515  -0.000460  -0.000000   0.000060   0.000000   0.000894
    14  C    0.032684   0.017670   0.000004  -0.000853  -0.000000   0.001578
    15  H   -0.000040  -0.000012  -0.000000   0.000002   0.000000  -0.000003
    16  C    0.365760  -0.025890   0.000068   0.021061  -0.000006  -0.026144
    17  C    0.008367  -0.020550  -0.000008  -0.002186   0.000000   0.000999
    18  H    0.000473   0.000079   0.000000   0.000006  -0.000000  -0.000165
    19  C   -0.041341  -0.004833   0.000002  -0.000889   0.000000   0.003375
    20  H    0.000061   0.000005  -0.000000   0.000001   0.000000   0.000000
    21  C    0.135479   0.087757  -0.000104   0.021943  -0.000003  -0.012387
    22  C    0.294817   0.066980   0.000037   0.038235  -0.000023  -0.027027
    23  C   -0.713855  -0.011908  -0.003688   0.117869  -0.000279  -0.075426
    24  C   -0.479882  -0.307121   0.001408  -0.103908   0.000019   0.019852
    25  H    0.000283  -0.001673  -0.000003  -0.000099  -0.000000  -0.000003
    26  C   -0.323948  -0.426356   0.011312  -0.185822  -0.000192  -0.031383
    27  H    0.002275   0.002688   0.000027   0.000248   0.000000   0.000005
    28  C   -0.949475   0.946270   0.004675  -0.331903   0.001079   0.150700
    29  H    0.001458   0.020322   0.001161   0.005954   0.000032   0.002594
    30  C    0.660819  -1.584845   0.004781  -0.658840   0.000464   0.388747
    31  C    8.633174  -1.035038   0.002350  -1.570756   0.009913   0.639629
    32  C   -1.035038   7.994966   0.370844   1.053665  -0.020565  -0.882523
    33  H    0.002350   0.370844   0.594841  -0.103242  -0.006255  -0.000310
    34  C   -1.570756   1.053665  -0.103242   7.881200   0.393672   0.399491
    35  H    0.009913  -0.020565  -0.006255   0.393672   0.569506  -0.039293
    36  C    0.639629  -0.882523  -0.000310   0.399491  -0.039293   8.939231
    37  H    0.003116   0.007427  -0.000221  -0.070675  -0.005839   0.383106
    38  C   -0.847015   0.463676   0.020833  -0.466806  -0.003925  -2.973629
    39  H    0.013526   0.004041   0.000157  -0.009299  -0.000328  -0.149550
    40  C   -0.001294  -0.002030   0.000001   0.000108   0.000000   0.001010
    41  H    0.000177   0.000013   0.000000   0.000001  -0.000000  -0.000002
    42  H    0.000014   0.000001  -0.000000  -0.000000  -0.000000  -0.000000
    43  H   -0.000183  -0.000018  -0.000000  -0.000001  -0.000000   0.000000
    44  C   -0.000599  -0.000356  -0.000001  -0.000131  -0.000000   0.000190
    45  H    0.000002   0.000028  -0.000000   0.000001   0.000000  -0.000000
    46  H    0.000022   0.000004  -0.000000   0.000000   0.000000  -0.000000
    47  H    0.000159   0.000014   0.000000   0.000001  -0.000000  -0.000001
              37         38         39         40         41         42
     1  Mn   0.001324  -0.305469   0.048448  -0.102582   0.001990  -0.000130
     2  Cl   0.000410   0.423354  -0.019844   0.004400  -0.000021  -0.000003
     3  Cl  -0.000111   0.075972   0.001814   0.000013  -0.000021   0.000003
     4  O    0.000000  -0.000031   0.000000  -0.040854  -0.009417   0.001573
     5  H    0.000000   0.000016   0.000000   0.002448  -0.001600   0.000041
     6  N   -0.000014   0.027193  -0.002410  -0.117801  -0.000879   0.000248
     7  N    0.000000   0.006841   0.000007   0.406536  -0.033029  -0.046028
     8  N   -0.000016   0.002443  -0.000434  -0.003636  -0.000568  -0.000155
     9  N   -0.000000   0.003195  -0.000010  -0.004435  -0.001042   0.000134
    10  N    0.000224  -0.101322   0.001328  -0.006523   0.000035   0.000033
    11  N    0.005407   0.433883  -0.061318   0.004382  -0.000025  -0.000005
    12  C    0.000069   0.050127  -0.000836  -0.006257   0.004689   0.009737
    13  H   -0.000000   0.000079   0.000016   0.002838   0.000020  -0.000052
    14  C    0.000012   0.010070  -0.000611  -0.081126  -0.016908   0.008516
    15  H   -0.000000   0.000029  -0.000000  -0.013099   0.000112   0.003918
    16  C    0.000009  -0.010288   0.000585  -0.055495  -0.000589  -0.007920
    17  C   -0.000005  -0.029050   0.000423   0.000002  -0.000589  -0.000254
    18  H    0.000000  -0.000237  -0.000000  -0.000001  -0.000000   0.000000
    19  C   -0.000001   0.006151   0.000021   0.000977   0.000552   0.000175
    20  H   -0.000000   0.000001   0.000000  -0.000020  -0.000000   0.000000
    21  C   -0.000008   0.025823  -0.000502   0.013162   0.003075  -0.000453
    22  C    0.000005   0.017271  -0.000159  -0.012911   0.008564   0.006702
    23  C    0.000231  -0.109897   0.001432  -0.079406  -0.001049   0.002659
    24  C    0.000000   0.005635  -0.000015  -0.007864  -0.001036  -0.000653
    25  H   -0.000000   0.000084  -0.000000   0.000077   0.000029  -0.000001
    26  C   -0.000006   0.071786   0.000060   0.013004  -0.000217  -0.000170
    27  H   -0.000000  -0.000070   0.000000  -0.000004   0.000000  -0.000000
    28  C   -0.000582  -0.161605  -0.000857  -0.009065   0.000103   0.000027
    29  H   -0.000003  -0.002943  -0.000003   0.000010  -0.000000   0.000000
    30  C    0.000922  -0.151254  -0.006514   0.028765  -0.000208  -0.000020
    31  C    0.003116  -0.847015   0.013526  -0.001294   0.000177   0.000014
    32  C    0.007427   0.463676   0.004041  -0.002030   0.000013   0.000001
    33  H   -0.000221   0.020833   0.000157   0.000001   0.000000  -0.000000
    34  C   -0.070675  -0.466806  -0.009299   0.000108   0.000001  -0.000000
    35  H   -0.005839  -0.003925  -0.000328   0.000000  -0.000000  -0.000000
    36  C    0.383106  -2.973629  -0.149550   0.001010  -0.000002  -0.000000
    37  H    0.571907   0.004658  -0.002313   0.000000  -0.000000   0.000000
    38  C    0.004658   9.122916   0.500164   0.002958  -0.000006   0.000001
    39  H   -0.002313   0.500164   0.505902  -0.000002   0.000000  -0.000000
    40  C    0.000000   0.002958  -0.000002   5.090695   0.419865   0.389332
    41  H   -0.000000  -0.000006   0.000000   0.419865   0.513462  -0.021539
    42  H    0.000000   0.000001  -0.000000   0.389332  -0.021539   0.530692
    43  H    0.000000  -0.000016  -0.000000   0.398069  -0.040171  -0.027625
    44  C   -0.000000   0.001633  -0.000003  -0.006050  -0.000657   0.000249
    45  H   -0.000000  -0.000007  -0.000000   0.000067  -0.000033   0.000001
    46  H   -0.000000  -0.000001  -0.000000   0.000127   0.000002  -0.000000
    47  H   -0.000000  -0.000002   0.000000  -0.001194   0.000810  -0.000004
              43         44         45         46         47
     1  Mn  -0.000528  -0.115184  -0.004879  -0.000001   0.001412
     2  Cl  -0.000001   0.002675  -0.000007  -0.000004  -0.000002
     3  Cl   0.000005   0.009108   0.000226   0.000038   0.000015
     4  O    0.000681  -0.053403  -0.006240   0.001847  -0.005849
     5  H    0.001320   0.006544   0.000967  -0.000099  -0.000832
     6  N    0.002281   0.010211   0.000344  -0.000015  -0.000101
     7  N   -0.036623   0.000191   0.000525  -0.000040  -0.000493
     8  N    0.000555  -0.046060  -0.001840  -0.000157   0.004259
     9  N    0.000030   0.387361  -0.027718  -0.050895  -0.038390
    10  N    0.000118   0.005351  -0.001749  -0.000163   0.000265
    11  N   -0.000008   0.001386  -0.000002  -0.000000  -0.000010
    12  C    0.008668   0.014059   0.000173  -0.000068  -0.000391
    13  H    0.000017  -0.000026   0.000000  -0.000000   0.000000
    14  C   -0.016288  -0.008707  -0.000040   0.000070   0.000271
    15  H    0.000463   0.000027   0.000000  -0.000000  -0.000001
    16  C    0.024436  -0.077093  -0.007732   0.001458  -0.000242
    17  C    0.000356  -0.124506   0.002650   0.008813   0.006546
    18  H    0.000000   0.002094   0.000009  -0.000050   0.000018
    19  C   -0.000228   0.018425  -0.011969   0.003329  -0.010278
    20  H    0.000000  -0.009499   0.000238   0.003487   0.000124
    21  C   -0.000542  -0.189762  -0.009825   0.007692   0.017380
    22  C   -0.015622  -0.001216  -0.006736   0.005396  -0.009481
    23  C   -0.006476   0.090617   0.000386  -0.001862  -0.000202
    24  C    0.002013   0.010203   0.016536  -0.000001  -0.006671
    25  H   -0.000028   0.000224   0.000571   0.000009   0.000005
    26  C    0.001187   0.010629   0.008140   0.000076  -0.001671
    27  H   -0.000000   0.000024  -0.000003   0.000000   0.000000
    28  C   -0.000242   0.011771   0.002647   0.000039   0.000077
    29  H    0.000000  -0.000007  -0.000000   0.000000  -0.000000
    30  C   -0.000354   0.008976  -0.003714  -0.000287  -0.000091
    31  C   -0.000183  -0.000599   0.000002   0.000022   0.000159
    32  C   -0.000018  -0.000356   0.000028   0.000004   0.000014
    33  H   -0.000000  -0.000001  -0.000000  -0.000000   0.000000
    34  C   -0.000001  -0.000131   0.000001   0.000000   0.000001
    35  H   -0.000000  -0.000000   0.000000   0.000000  -0.000000
    36  C    0.000000   0.000190  -0.000000  -0.000000  -0.000001
    37  H    0.000000  -0.000000  -0.000000  -0.000000  -0.000000
    38  C   -0.000016   0.001633  -0.000007  -0.000001  -0.000002
    39  H   -0.000000  -0.000003  -0.000000  -0.000000   0.000000
    40  C    0.398069  -0.006050   0.000067   0.000127  -0.001194
    41  H   -0.040171  -0.000657  -0.000033   0.000002   0.000810
    42  H   -0.027625   0.000249   0.000001  -0.000000  -0.000004
    43  H    0.558492  -0.000179  -0.000003   0.000000  -0.000015
    44  C   -0.000179   5.034373   0.418155   0.387622   0.413016
    45  H   -0.000003   0.418155   0.538153  -0.025800  -0.036731
    46  H    0.000000   0.387622  -0.025800   0.540795  -0.025282
    47  H   -0.000015   0.413016  -0.036731  -0.025282   0.538412
          Atomic-Atomic Spin Densities.
               1          2          3          4          5          6
     1  Mn   5.158925  -0.096257  -0.117263   0.002636   0.000544   0.067344
     2  Cl  -0.096257   0.197528  -0.020593   0.000073  -0.000012  -0.044521
     3  Cl  -0.117263  -0.020593   0.244149  -0.000040   0.000025   0.019319
     4  O    0.002636   0.000073  -0.000040   0.004446  -0.001305  -0.005255
     5  H    0.000544  -0.000012   0.000025  -0.001305   0.000857   0.001297
     6  N    0.067344  -0.044521   0.019319  -0.005255   0.001297   0.166140
     7  N    0.003238  -0.001110   0.000151   0.000056  -0.000031  -0.004803
     8  N   -0.002199  -0.006320  -0.041933  -0.000439  -0.000218  -0.027749
     9  N    0.025305  -0.000490  -0.005605  -0.000906  -0.000193  -0.007185
    10  N   -0.121516   0.021441   0.005603   0.000096   0.000141   0.010932
    11  N   -0.054593  -0.018815  -0.028145   0.000125  -0.000068  -0.029012
    12  C    0.038383   0.013705  -0.006786   0.001385  -0.000005  -0.092089
    13  H   -0.003211   0.001826  -0.000157   0.000008  -0.000001  -0.003548
    14  C    0.004330  -0.012667   0.002109  -0.001694   0.000280   0.063754
    15  H   -0.000824   0.000130  -0.000004   0.000014  -0.000006  -0.001464
    16  C   -0.007534   0.023902  -0.015989   0.009362   0.001685  -0.102452
    17  C    0.069449  -0.001977  -0.022527   0.001952  -0.000157  -0.002702
    18  H   -0.000560   0.000055   0.001234   0.000005   0.000000   0.000267
    19  C   -0.020431   0.003780   0.007746  -0.000912   0.000035  -0.000678
    20  H   -0.000197  -0.000003   0.000118   0.000011   0.000001   0.000033
    21  C   -0.014197   0.006337   0.022532   0.003077   0.000107  -0.000651
    22  C    0.016516   0.003300   0.002983   0.001950  -0.000226  -0.011728
    23  C   -0.040653  -0.001589   0.012009  -0.015760   0.000984   0.018569
    24  C   -0.002602  -0.000011  -0.002940  -0.002143  -0.001337  -0.002082
    25  H   -0.000198  -0.000010   0.000056  -0.000276  -0.000002   0.000097
    26  C    0.007467  -0.000704   0.000225   0.001066  -0.000706   0.000202
    27  H    0.000117   0.000001  -0.000019   0.000003  -0.000002  -0.000007
    28  C   -0.115382  -0.000415   0.015356  -0.002801   0.000581   0.007380
    29  H   -0.000504  -0.000019   0.000115   0.000001  -0.000000  -0.000004
    30  C    0.043060  -0.017171  -0.023935   0.002867  -0.001542  -0.002106
    31  C    0.049583   0.009141  -0.008454   0.000130   0.000136   0.009253
    32  C   -0.081224   0.002738   0.022715  -0.000170   0.000038   0.004462
    33  H    0.000835   0.000022   0.000088  -0.000000   0.000000   0.000016
    34  C   -0.036290   0.003844   0.011162   0.000001   0.000003  -0.000156
    35  H   -0.000066   0.000000  -0.000020   0.000000  -0.000000  -0.000000
    36  C   -0.034687  -0.003046   0.002556  -0.000016  -0.000002  -0.002124
    37  H    0.000373   0.000085   0.000072  -0.000000   0.000000  -0.000000
    38  C   -0.020699   0.006644   0.010339   0.000087  -0.000022  -0.007647
    39  H    0.002225   0.002475   0.000393   0.000000   0.000000  -0.000024
    40  C   -0.003761   0.000931  -0.000193   0.001643  -0.000837  -0.008305
    41  H    0.000007  -0.000000  -0.000001   0.000078  -0.000022  -0.000186
    42  H    0.000107  -0.000011   0.000001  -0.000009   0.000013   0.000306
    43  H   -0.000036   0.000000  -0.000000   0.000115  -0.000031  -0.000267
    44  C    0.000797  -0.000037   0.000963   0.000293   0.000099   0.000326
    45  H    0.000023   0.000002  -0.000008  -0.000040  -0.000012  -0.000029
    46  H    0.000094  -0.000001  -0.000013  -0.000009  -0.000004  -0.000020
    47  H    0.000192  -0.000002  -0.000003   0.000060   0.000014  -0.000033
               7          8          9         10         11         12
     1  Mn   0.003238  -0.002199   0.025305  -0.121516  -0.054593   0.038383
     2  Cl  -0.001110  -0.006320  -0.000490   0.021441  -0.018815   0.013705
     3  Cl   0.000151  -0.041933  -0.005605   0.005603  -0.028145  -0.006786
     4  O    0.000056  -0.000439  -0.000906   0.000096   0.000125   0.001385
     5  H   -0.000031  -0.000218  -0.000193   0.000141  -0.000068  -0.000005
     6  N   -0.004803  -0.027749  -0.007185   0.010932  -0.029012  -0.092089
     7  N    0.003841  -0.002783   0.000396   0.001557   0.000039   0.028914
     8  N   -0.002783   0.123311  -0.000211  -0.027692   0.012658  -0.022005
     9  N    0.000396  -0.000211   0.004334   0.003696  -0.000512  -0.003395
    10  N    0.001557  -0.027692   0.003696   0.098799  -0.016663   0.017268
    11  N    0.000039   0.012658  -0.000512  -0.016663   0.112956  -0.017940
    12  C    0.028914  -0.022005  -0.003395   0.017268  -0.017940   0.106284
    13  H    0.000330   0.000232   0.000006   0.000086   0.000221   0.003971
    14  C   -0.024550   0.011358   0.001637  -0.001062   0.005324  -0.091794
    15  H    0.000236   0.000018   0.000005  -0.000002   0.000024   0.002239
    16  C    0.012285   0.018793   0.002267  -0.014447   0.014131   0.050578
    17  C    0.000880  -0.047221   0.023032  -0.011925  -0.001700   0.005511
    18  H    0.000007  -0.002845   0.000189   0.000075  -0.000124   0.000103
    19  C   -0.000660   0.021037  -0.014619   0.005191   0.000318  -0.001737
    20  H   -0.000004  -0.001012   0.000144   0.000023  -0.000002   0.000019
    21  C    0.004202  -0.048996  -0.016118   0.025816  -0.010072   0.008244
    22  C   -0.005094   0.002514  -0.002788  -0.006385  -0.002363  -0.006907
    23  C   -0.010388   0.016531  -0.006963   0.019952  -0.008740  -0.027857
    24  C    0.001135   0.000671  -0.001416  -0.004039  -0.000876   0.000673
    25  H    0.000034   0.000390  -0.000077  -0.000407   0.000009  -0.000220
    26  C    0.000882  -0.003864  -0.000935   0.004992  -0.004634   0.000462
    27  H   -0.000001  -0.000010   0.000002   0.000073  -0.000002   0.000006
    28  C   -0.001769   0.001224  -0.000340   0.015891   0.023181  -0.002212
    29  H   -0.000000   0.000054   0.000001  -0.001003   0.000320  -0.000040
    30  C    0.001713   0.016950   0.004710  -0.037502   0.018859  -0.025060
    31  C   -0.000959  -0.003307   0.000713   0.010258  -0.029398   0.007711
    32  C   -0.000454   0.001218   0.000091  -0.002085   0.029223  -0.000401
    33  H   -0.000000  -0.000025  -0.000000   0.000892  -0.000755   0.000013
    34  C   -0.000052   0.000592   0.000014  -0.002131   0.011525   0.000446
    35  H    0.000000   0.000000   0.000000  -0.000016   0.000024   0.000001
    36  C   -0.000287   0.003854   0.000085  -0.002236   0.032870  -0.001178
    37  H   -0.000000  -0.000003  -0.000000   0.000053  -0.000300  -0.000002
    38  C   -0.000236   0.003105  -0.000100   0.021857  -0.026460  -0.001197
    39  H    0.000003  -0.000217  -0.000001   0.000402  -0.004859   0.000201
    40  C   -0.003847  -0.000400   0.000306   0.001209   0.000145   0.008433
    41  H    0.000062   0.000002  -0.000029   0.000004   0.000001   0.000531
    42  H   -0.000098  -0.000001  -0.000006  -0.000003  -0.000001  -0.000189
    43  H   -0.000512  -0.000027   0.000006  -0.000032   0.000000   0.000526
    44  C    0.000542  -0.000032  -0.004840   0.001550  -0.000300  -0.000716
    45  H   -0.000009   0.000004   0.000313  -0.000007   0.000000   0.000000
    46  H    0.000005   0.000154   0.000306   0.000006   0.000000  -0.000012
    47  H    0.000032  -0.000045  -0.000446   0.000060  -0.000000  -0.000004
              13         14         15         16         17         18
     1  Mn  -0.003211   0.004330  -0.000824  -0.007534   0.069449  -0.000560
     2  Cl   0.001826  -0.012667   0.000130   0.023902  -0.001977   0.000055
     3  Cl  -0.000157   0.002109  -0.000004  -0.015989  -0.022527   0.001234
     4  O    0.000008  -0.001694   0.000014   0.009362   0.001952   0.000005
     5  H   -0.000001   0.000280  -0.000006   0.001685  -0.000157   0.000000
     6  N   -0.003548   0.063754  -0.001464  -0.102452  -0.002702   0.000267
     7  N    0.000330  -0.024550   0.000236   0.012285   0.000880   0.000007
     8  N    0.000232   0.011358   0.000018   0.018793  -0.047221  -0.002845
     9  N    0.000006   0.001637   0.000005   0.002267   0.023032   0.000189
    10  N    0.000086  -0.001062  -0.000002  -0.014447  -0.011925   0.000075
    11  N    0.000221   0.005324   0.000024   0.014131  -0.001700  -0.000124
    12  C    0.003971  -0.091794   0.002239   0.050578   0.005511   0.000103
    13  H    0.000780  -0.003695   0.000115   0.003447   0.000095  -0.000000
    14  C   -0.003695   0.079489  -0.003680  -0.029317  -0.004340  -0.000036
    15  H    0.000115  -0.003680   0.001357   0.000642  -0.000015  -0.000000
    16  C    0.003447  -0.029317   0.000642   0.136335   0.033174  -0.000147
    17  C    0.000095  -0.004340  -0.000015   0.033174   0.194136   0.000950
    18  H   -0.000000  -0.000036  -0.000000  -0.000147   0.000950   0.000859
    19  C   -0.000005   0.002303   0.000012  -0.011298  -0.117191  -0.000372
    20  H   -0.000000  -0.000005  -0.000000   0.000105   0.000114   0.000126
    21  C   -0.000096  -0.004219   0.000013   0.013302  -0.026745   0.001084
    22  C    0.000062   0.000298   0.000750   0.005954  -0.011087   0.000236
    23  C   -0.000371   0.010934   0.000092  -0.066854  -0.048866  -0.000332
    24  C    0.000018  -0.001663   0.000040  -0.030513  -0.014586  -0.000088
    25  H   -0.000000   0.000177  -0.000000  -0.000852   0.000131  -0.000000
    26  C    0.000009  -0.001061   0.000008  -0.010385  -0.003761  -0.000014
    27  H    0.000000  -0.000004   0.000000   0.000078  -0.000001   0.000000
    28  C   -0.000066   0.001677  -0.000000  -0.022438  -0.010139  -0.000015
    29  H   -0.000000   0.000018  -0.000000  -0.000118   0.000026  -0.000000
    30  C   -0.000039   0.015377   0.000059  -0.036792  -0.007945  -0.000326
    31  C   -0.000217  -0.000664  -0.000029   0.009372   0.003966   0.000139
    32  C   -0.000073   0.001213  -0.000001  -0.004007  -0.001462   0.000010
    33  H   -0.000000  -0.000006  -0.000000  -0.000006  -0.000004   0.000000
    34  C    0.000012  -0.000360   0.000000   0.001978   0.000260   0.000007
    35  H    0.000000   0.000000   0.000000   0.000001  -0.000000  -0.000000
    36  C    0.000020   0.000647   0.000003  -0.001927  -0.000738  -0.000015
    37  H   -0.000000  -0.000002  -0.000000  -0.000010   0.000001   0.000000
    38  C    0.000223  -0.003429   0.000019   0.006444  -0.000516  -0.000011
    39  H    0.000002  -0.000108  -0.000000  -0.000056   0.000037   0.000001
    40  C    0.000219  -0.010002   0.000961   0.005033  -0.000383  -0.000002
    41  H    0.000000  -0.000559   0.000003   0.000068   0.000083   0.000000
    42  H   -0.000003   0.000668  -0.000111   0.000553   0.000001   0.000000
    43  H    0.000000  -0.000402   0.000016   0.000761  -0.000007  -0.000000
    44  C   -0.000002   0.000765  -0.000001  -0.002200  -0.006713   0.000130
    45  H    0.000000  -0.000003   0.000000   0.000068  -0.000241  -0.000000
    46  H    0.000000   0.000006   0.000000  -0.000094   0.000693  -0.000002
    47  H   -0.000000   0.000017  -0.000000   0.000190   0.000697   0.000001
              19         20         21         22         23         24
     1  Mn  -0.020431  -0.000197  -0.014197   0.016516  -0.040653  -0.002602
     2  Cl   0.003780  -0.000003   0.006337   0.003300  -0.001589  -0.000011
     3  Cl   0.007746   0.000118   0.022532   0.002983   0.012009  -0.002940
     4  O   -0.000912   0.000011   0.003077   0.001950  -0.015760  -0.002143
     5  H    0.000035   0.000001   0.000107  -0.000226   0.000984  -0.001337
     6  N   -0.000678   0.000033  -0.000651  -0.011728   0.018569  -0.002082
     7  N   -0.000660  -0.000004   0.004202  -0.005094  -0.010388   0.001135
     8  N    0.021037  -0.001012  -0.048996   0.002514   0.016531   0.000671
     9  N   -0.014619   0.000144  -0.016118  -0.002788  -0.006963  -0.001416
    10  N    0.005191   0.000023   0.025816  -0.006385   0.019952  -0.004039
    11  N    0.000318  -0.000002  -0.010072  -0.002363  -0.008740  -0.000876
    12  C   -0.001737   0.000019   0.008244  -0.006907  -0.027857   0.000673
    13  H   -0.000005  -0.000000  -0.000096   0.000062  -0.000371   0.000018
    14  C    0.002303  -0.000005  -0.004219   0.000298   0.010934  -0.001663
    15  H    0.000012  -0.000000   0.000013   0.000750   0.000092   0.000040
    16  C   -0.011298   0.000105   0.013302   0.005954  -0.066854  -0.030513
    17  C   -0.117191   0.000114  -0.026745  -0.011087  -0.048866  -0.014586
    18  H   -0.000372   0.000126   0.001084   0.000236  -0.000332  -0.000088
    19  C    0.074298  -0.001012   0.010993   0.007711   0.021499   0.008493
    20  H   -0.001012   0.001046   0.000397   0.000337  -0.000314  -0.000083
    21  C    0.010993   0.000397   0.072393  -0.001084  -0.026252  -0.005967
    22  C    0.007711   0.000337  -0.001084   0.094513  -0.014375  -0.034937
    23  C    0.021499  -0.000314  -0.026252  -0.014375   0.040078   0.074230
    24  C    0.008493  -0.000083  -0.005967  -0.034937   0.074230   0.020828
    25  H   -0.000083  -0.000000  -0.000165   0.001569  -0.001338   0.002969
    26  C    0.001528  -0.000005   0.000282  -0.030378   0.064428  -0.015752
    27  H    0.000001   0.000000   0.000025  -0.000016  -0.000093  -0.000532
    28  C    0.003772  -0.000004   0.006483  -0.034379  -0.099439   0.070449
    29  H   -0.000010  -0.000000  -0.000129   0.000119  -0.001059   0.002203
    30  C    0.000207  -0.000035  -0.018880   0.002101   0.168222  -0.054151
    31  C   -0.001891   0.000011   0.003590   0.013461  -0.006497  -0.012352
    32  C    0.000177   0.000001   0.002459  -0.002332  -0.048821   0.010054
    33  H    0.000003   0.000000   0.000054   0.000080   0.001748  -0.000643
    34  C   -0.000067   0.000000   0.000531   0.001758  -0.013848   0.001207
    35  H   -0.000000  -0.000000  -0.000000  -0.000001  -0.000037   0.000005
    36  C    0.000295  -0.000000   0.000995  -0.000905  -0.005856   0.002462
    37  H    0.000000   0.000000   0.000003   0.000001   0.000064  -0.000004
    38  C    0.001217  -0.000001   0.000848   0.000602   0.009069  -0.002049
    39  H    0.000002   0.000000   0.000060  -0.000008   0.000225  -0.000022
    40  C    0.000802  -0.000006   0.002656   0.005600  -0.005345  -0.000343
    41  H   -0.000068   0.000000   0.000154  -0.000036  -0.000149   0.000045
    42  H   -0.000009   0.000000  -0.000060  -0.000409   0.000029  -0.000022
    43  H    0.000009  -0.000000   0.000118  -0.000422  -0.000351   0.000062
    44  C    0.003602   0.000798  -0.000268   0.001265   0.003755  -0.001916
    45  H    0.000337  -0.000011  -0.000275  -0.000232   0.000023   0.000090
    46  H   -0.000456  -0.000062   0.000130  -0.000413   0.000200   0.000000
    47  H   -0.000759   0.000029   0.000273  -0.000398   0.000022  -0.000248
              25         26         27         28         29         30
     1  Mn  -0.000198   0.007467   0.000117  -0.115382  -0.000504   0.043060
     2  Cl  -0.000010  -0.000704   0.000001  -0.000415  -0.000019  -0.017171
     3  Cl   0.000056   0.000225  -0.000019   0.015356   0.000115  -0.023935
     4  O   -0.000276   0.001066   0.000003  -0.002801   0.000001   0.002867
     5  H   -0.000002  -0.000706  -0.000002   0.000581  -0.000000  -0.001542
     6  N    0.000097   0.000202  -0.000007   0.007380  -0.000004  -0.002106
     7  N    0.000034   0.000882  -0.000001  -0.001769  -0.000000   0.001713
     8  N    0.000390  -0.003864  -0.000010   0.001224   0.000054   0.016950
     9  N   -0.000077  -0.000935   0.000002  -0.000340   0.000001   0.004710
    10  N   -0.000407   0.004992   0.000073   0.015891  -0.001003  -0.037502
    11  N    0.000009  -0.004634  -0.000002   0.023181   0.000320   0.018859
    12  C   -0.000220   0.000462   0.000006  -0.002212  -0.000040  -0.025060
    13  H   -0.000000   0.000009   0.000000  -0.000066  -0.000000  -0.000039
    14  C    0.000177  -0.001061  -0.000004   0.001677   0.000018   0.015377
    15  H   -0.000000   0.000008   0.000000  -0.000000  -0.000000   0.000059
    16  C   -0.000852  -0.010385   0.000078  -0.022438  -0.000118  -0.036792
    17  C    0.000131  -0.003761  -0.000001  -0.010139   0.000026  -0.007945
    18  H   -0.000000  -0.000014   0.000000  -0.000015  -0.000000  -0.000326
    19  C   -0.000083   0.001528   0.000001   0.003772  -0.000010   0.000207
    20  H   -0.000000  -0.000005   0.000000  -0.000004  -0.000000  -0.000035
    21  C   -0.000165   0.000282   0.000025   0.006483  -0.000129  -0.018880
    22  C    0.001569  -0.030378  -0.000016  -0.034379   0.000119   0.002101
    23  C   -0.001338   0.064428  -0.000093  -0.099439  -0.001059   0.168222
    24  C    0.002969  -0.015752  -0.000532   0.070449   0.002203  -0.054151
    25  H    0.001610  -0.001152  -0.000060  -0.000458   0.000027  -0.000619
    26  C   -0.001152  -0.035888   0.000130   0.113611   0.002219  -0.098067
    27  H   -0.000060   0.000130  -0.000372  -0.000346  -0.000049   0.000620
    28  C   -0.000458   0.113611  -0.000346   0.071197  -0.001875   0.001659
    29  H    0.000027   0.002219  -0.000049  -0.001875   0.001639  -0.000582
    30  C   -0.000619  -0.098067   0.000620   0.001659  -0.000582   0.042707
    31  C   -0.000247  -0.024415   0.000125  -0.065528   0.001151   0.030336
    32  C    0.000001   0.031532  -0.000007   0.030720  -0.001336   0.001557
    33  H   -0.000000  -0.001646   0.000002  -0.003289  -0.000439   0.004548
    34  C    0.000002   0.008998  -0.000004  -0.004969  -0.000149  -0.007851
    35  H    0.000000   0.000017   0.000000   0.000182   0.000001  -0.000330
    36  C    0.000006   0.004630  -0.000006   0.018714   0.000470   0.018891
    37  H   -0.000000  -0.000010   0.000000  -0.000129  -0.000000   0.000113
    38  C   -0.000026  -0.005006   0.000010  -0.009037  -0.000439  -0.022879
    39  H   -0.000000  -0.000028   0.000000  -0.000437  -0.000001  -0.001143
    40  C   -0.000106   0.000067   0.000002  -0.000161  -0.000002  -0.000462
    41  H   -0.000002   0.000004   0.000000  -0.000011  -0.000000   0.000016
    42  H    0.000000  -0.000006  -0.000000   0.000001   0.000000  -0.000007
    43  H   -0.000002   0.000028   0.000000  -0.000022  -0.000000  -0.000018
    44  C   -0.000106  -0.000507  -0.000000   0.001313  -0.000001  -0.001305
    45  H   -0.000022   0.000085   0.000000  -0.000008  -0.000000   0.000078
    46  H    0.000002  -0.000013   0.000000  -0.000008   0.000000   0.000046
    47  H   -0.000006  -0.000028   0.000000  -0.000016   0.000000   0.000070
              31         32         33         34         35         36
     1  Mn   0.049583  -0.081224   0.000835  -0.036290  -0.000066  -0.034687
     2  Cl   0.009141   0.002738   0.000022   0.003844   0.000000  -0.003046
     3  Cl  -0.008454   0.022715   0.000088   0.011162  -0.000020   0.002556
     4  O    0.000130  -0.000170  -0.000000   0.000001   0.000000  -0.000016
     5  H    0.000136   0.000038   0.000000   0.000003  -0.000000  -0.000002
     6  N    0.009253   0.004462   0.000016  -0.000156  -0.000000  -0.002124
     7  N   -0.000959  -0.000454  -0.000000  -0.000052   0.000000  -0.000287
     8  N   -0.003307   0.001218  -0.000025   0.000592   0.000000   0.003854
     9  N    0.000713   0.000091  -0.000000   0.000014   0.000000   0.000085
    10  N    0.010258  -0.002085   0.000892  -0.002131  -0.000016  -0.002236
    11  N   -0.029398   0.029223  -0.000755   0.011525   0.000024   0.032870
    12  C    0.007711  -0.000401   0.000013   0.000446   0.000001  -0.001178
    13  H   -0.000217  -0.000073  -0.000000   0.000012   0.000000   0.000020
    14  C   -0.000664   0.001213  -0.000006  -0.000360   0.000000   0.000647
    15  H   -0.000029  -0.000001  -0.000000   0.000000   0.000000   0.000003
    16  C    0.009372  -0.004007  -0.000006   0.001978   0.000001  -0.001927
    17  C    0.003966  -0.001462  -0.000004   0.000260  -0.000000  -0.000738
    18  H    0.000139   0.000010   0.000000   0.000007  -0.000000  -0.000015
    19  C   -0.001891   0.000177   0.000003  -0.000067  -0.000000   0.000295
    20  H    0.000011   0.000001   0.000000   0.000000  -0.000000  -0.000000
    21  C    0.003590   0.002459   0.000054   0.000531  -0.000000   0.000995
    22  C    0.013461  -0.002332   0.000080   0.001758  -0.000001  -0.000905
    23  C   -0.006497  -0.048821   0.001748  -0.013848  -0.000037  -0.005856
    24  C   -0.012352   0.010054  -0.000643   0.001207   0.000005   0.002462
    25  H   -0.000247   0.000001  -0.000000   0.000002   0.000000   0.000006
    26  C   -0.024415   0.031532  -0.001646   0.008998   0.000017   0.004630
    27  H    0.000125  -0.000007   0.000002  -0.000004   0.000000  -0.000006
    28  C   -0.065528   0.030720  -0.003289  -0.004969   0.000182   0.018714
    29  H    0.001151  -0.001336  -0.000439  -0.000149   0.000001   0.000470
    30  C    0.030336   0.001557   0.004548  -0.007851  -0.000330   0.018891
    31  C    0.044364  -0.022894  -0.004500   0.007843   0.000059  -0.026065
    32  C   -0.022894   0.022331   0.000744   0.006371   0.000496   0.023143
    33  H   -0.004500   0.000744   0.001912   0.001978  -0.000035  -0.002711
    34  C    0.007843   0.006371   0.001978   0.016403  -0.000015  -0.040382
    35  H    0.000059   0.000496  -0.000035  -0.000015  -0.000611   0.000579
    36  C   -0.026065   0.023143  -0.002711  -0.040382   0.000579   0.021855
    37  H    0.000107  -0.000307   0.000019   0.000077  -0.000025  -0.005700
    38  C    0.007369  -0.014758   0.001873   0.040696  -0.000714   0.007369
    39  H    0.002004  -0.000840   0.000012   0.000171  -0.000005  -0.006510
    40  C    0.000257   0.000018  -0.000000   0.000025   0.000000  -0.000020
    41  H   -0.000006  -0.000001  -0.000000  -0.000000   0.000000  -0.000000
    42  H    0.000002   0.000000   0.000000  -0.000000  -0.000000  -0.000000
    43  H   -0.000005  -0.000001   0.000000  -0.000000   0.000000  -0.000000
    44  C    0.000537   0.000183   0.000000   0.000022  -0.000000   0.000007
    45  H   -0.000003   0.000000  -0.000000  -0.000000   0.000000   0.000000
    46  H   -0.000003  -0.000000  -0.000000  -0.000000   0.000000   0.000000
    47  H   -0.000000  -0.000000  -0.000000  -0.000000   0.000000   0.000000
              37         38         39         40         41         42
     1  Mn   0.000373  -0.020699   0.002225  -0.003761   0.000007   0.000107
     2  Cl   0.000085   0.006644   0.002475   0.000931  -0.000000  -0.000011
     3  Cl   0.000072   0.010339   0.000393  -0.000193  -0.000001   0.000001
     4  O   -0.000000   0.000087   0.000000   0.001643   0.000078  -0.000009
     5  H    0.000000  -0.000022   0.000000  -0.000837  -0.000022   0.000013
     6  N   -0.000000  -0.007647  -0.000024  -0.008305  -0.000186   0.000306
     7  N   -0.000000  -0.000236   0.000003  -0.003847   0.000062  -0.000098
     8  N   -0.000003   0.003105  -0.000217  -0.000400   0.000002  -0.000001
     9  N   -0.000000  -0.000100  -0.000001   0.000306  -0.000029  -0.000006
    10  N    0.000053   0.021857   0.000402   0.001209   0.000004  -0.000003
    11  N   -0.000300  -0.026460  -0.004859   0.000145   0.000001  -0.000001
    12  C   -0.000002  -0.001197   0.000201   0.008433   0.000531  -0.000189
    13  H   -0.000000   0.000223   0.000002   0.000219   0.000000  -0.000003
    14  C   -0.000002  -0.003429  -0.000108  -0.010002  -0.000559   0.000668
    15  H   -0.000000   0.000019  -0.000000   0.000961   0.000003  -0.000111
    16  C   -0.000010   0.006444  -0.000056   0.005033   0.000068   0.000553
    17  C    0.000001  -0.000516   0.000037  -0.000383   0.000083   0.000001
    18  H    0.000000  -0.000011   0.000001  -0.000002   0.000000   0.000000
    19  C    0.000000   0.001217   0.000002   0.000802  -0.000068  -0.000009
    20  H    0.000000  -0.000001   0.000000  -0.000006   0.000000   0.000000
    21  C    0.000003   0.000848   0.000060   0.002656   0.000154  -0.000060
    22  C    0.000001   0.000602  -0.000008   0.005600  -0.000036  -0.000409
    23  C    0.000064   0.009069   0.000225  -0.005345  -0.000149   0.000029
    24  C   -0.000004  -0.002049  -0.000022  -0.000343   0.000045  -0.000022
    25  H   -0.000000  -0.000026  -0.000000  -0.000106  -0.000002   0.000000
    26  C   -0.000010  -0.005006  -0.000028   0.000067   0.000004  -0.000006
    27  H    0.000000   0.000010   0.000000   0.000002   0.000000  -0.000000
    28  C   -0.000129  -0.009037  -0.000437  -0.000161  -0.000011   0.000001
    29  H   -0.000000  -0.000439  -0.000001  -0.000002  -0.000000   0.000000
    30  C    0.000113  -0.022879  -0.001143  -0.000462   0.000016  -0.000007
    31  C    0.000107   0.007369   0.002004   0.000257  -0.000006   0.000002
    32  C   -0.000307  -0.014758  -0.000840   0.000018  -0.000001   0.000000
    33  H    0.000019   0.001873   0.000012  -0.000000  -0.000000   0.000000
    34  C    0.000077   0.040696   0.000171   0.000025  -0.000000  -0.000000
    35  H   -0.000025  -0.000714  -0.000005   0.000000   0.000000  -0.000000
    36  C   -0.005700   0.007369  -0.006510  -0.000020  -0.000000  -0.000000
    37  H    0.001095   0.004814   0.000283  -0.000000  -0.000000   0.000000
    38  C    0.004814  -0.000063   0.004768   0.000240   0.000000  -0.000001
    39  H    0.000283   0.004768   0.002361   0.000001   0.000000  -0.000000
    40  C   -0.000000   0.000240   0.000001   0.006850   0.000048  -0.000901
    41  H   -0.000000   0.000000   0.000000   0.000048   0.000051  -0.000023
    42  H    0.000000  -0.000001  -0.000000  -0.000901  -0.000023   0.000264
    43  H    0.000000  -0.000001   0.000000   0.000226  -0.000006  -0.000012
    44  C    0.000000   0.000009   0.000000   0.000087  -0.000027   0.000009
    45  H   -0.000000   0.000000  -0.000000   0.000026  -0.000000  -0.000000
    46  H   -0.000000   0.000000  -0.000000   0.000005  -0.000000  -0.000000
    47  H   -0.000000   0.000000  -0.000000  -0.000023   0.000004   0.000001
              43         44         45         46         47
     1  Mn  -0.000036   0.000797   0.000023   0.000094   0.000192
     2  Cl   0.000000  -0.000037   0.000002  -0.000001  -0.000002
     3  Cl  -0.000000   0.000963  -0.000008  -0.000013  -0.000003
     4  O    0.000115   0.000293  -0.000040  -0.000009   0.000060
     5  H   -0.000031   0.000099  -0.000012  -0.000004   0.000014
     6  N   -0.000267   0.000326  -0.000029  -0.000020  -0.000033
     7  N   -0.000512   0.000542  -0.000009   0.000005   0.000032
     8  N   -0.000027  -0.000032   0.000004   0.000154  -0.000045
     9  N    0.000006  -0.004840   0.000313   0.000306  -0.000446
    10  N   -0.000032   0.001550  -0.000007   0.000006   0.000060
    11  N    0.000000  -0.000300   0.000000   0.000000  -0.000000
    12  C    0.000526  -0.000716   0.000000  -0.000012  -0.000004
    13  H    0.000000  -0.000002   0.000000   0.000000  -0.000000
    14  C   -0.000402   0.000765  -0.000003   0.000006   0.000017
    15  H    0.000016  -0.000001   0.000000   0.000000  -0.000000
    16  C    0.000761  -0.002200   0.000068  -0.000094   0.000190
    17  C   -0.000007  -0.006713  -0.000241   0.000693   0.000697
    18  H   -0.000000   0.000130  -0.000000  -0.000002   0.000001
    19  C    0.000009   0.003602   0.000337  -0.000456  -0.000759
    20  H   -0.000000   0.000798  -0.000011  -0.000062   0.000029
    21  C    0.000118  -0.000268  -0.000275   0.000130   0.000273
    22  C   -0.000422   0.001265  -0.000232  -0.000413  -0.000398
    23  C   -0.000351   0.003755   0.000023   0.000200   0.000022
    24  C    0.000062  -0.001916   0.000090   0.000000  -0.000248
    25  H   -0.000002  -0.000106  -0.000022   0.000002  -0.000006
    26  C    0.000028  -0.000507   0.000085  -0.000013  -0.000028
    27  H    0.000000  -0.000000   0.000000   0.000000   0.000000
    28  C   -0.000022   0.001313  -0.000008  -0.000008  -0.000016
    29  H   -0.000000  -0.000001  -0.000000   0.000000   0.000000
    30  C   -0.000018  -0.001305   0.000078   0.000046   0.000070
    31  C   -0.000005   0.000537  -0.000003  -0.000003  -0.000000
    32  C   -0.000001   0.000183   0.000000  -0.000000  -0.000000
    33  H    0.000000   0.000000  -0.000000  -0.000000  -0.000000
    34  C   -0.000000   0.000022  -0.000000  -0.000000  -0.000000
    35  H    0.000000  -0.000000   0.000000   0.000000   0.000000
    36  C   -0.000000   0.000007   0.000000   0.000000   0.000000
    37  H    0.000000   0.000000  -0.000000  -0.000000  -0.000000
    38  C   -0.000001   0.000009   0.000000   0.000000   0.000000
    39  H    0.000000   0.000000  -0.000000  -0.000000  -0.000000
    40  C    0.000226   0.000087   0.000026   0.000005  -0.000023
    41  H   -0.000006  -0.000027  -0.000000  -0.000000   0.000004
    42  H   -0.000012   0.000009  -0.000000  -0.000000   0.000001
    43  H    0.000394   0.000024   0.000000   0.000000   0.000000
    44  C    0.000024   0.003139  -0.000099  -0.000579   0.000266
    45  H    0.000000  -0.000099   0.000104   0.000002  -0.000088
    46  H    0.000000  -0.000579   0.000002   0.000159  -0.000062
    47  H    0.000000   0.000266  -0.000088  -0.000062   0.000338
 Mulliken charges and spin densities:
               1          2
     1  Mn   2.360311   4.716670
     2  Cl  -0.796466   0.072180
     3  Cl  -1.178322   0.087393
     4  O   -0.427504  -0.000233
     5  H    0.244687   0.000097
     6  N   -0.430090   0.012870
     7  N    0.121574   0.002894
     8  N   -0.289792  -0.004883
     9  N    0.105442   0.000382
    10  N    0.003225   0.018772
    11  N   -0.254795   0.005619
    12  C    0.194720  -0.006141
    13  H    0.159304   0.000200
    14  C   -0.317523   0.007060
    15  H    0.111545   0.000620
    16  C    0.383556  -0.006927
    17  C    0.322282  -0.007762
    18  H    0.138839   0.000588
    19  C   -0.295551   0.003109
    20  H    0.110033   0.000552
    21  C   -0.262480   0.012986
    22  C    0.092006  -0.003223
    23  C   -0.084023   0.010517
    24  C   -0.341287   0.002319
    25  H    0.120838   0.000646
    26  C   -0.453575   0.003910
    27  H    0.107999  -0.000336
    28  C   -0.492631   0.007695
    29  H    0.099978   0.000602
    30  C    0.392692   0.016022
    31  C    0.646668   0.004185
    32  C   -0.482521   0.010320
    33  H    0.092203   0.000779
    34  C   -0.257032   0.009652
    35  H    0.101228  -0.000508
    36  C   -0.199276   0.005039
    37  H    0.100967   0.000666
    38  C   -0.113218   0.012312
    39  H    0.177087   0.001366
    40  C   -0.227198   0.000688
    41  H    0.176105   0.000033
    42  H    0.150957   0.000072
    43  H    0.146458   0.000131
    44  C   -0.211676   0.000833
    45  H    0.155209   0.000071
    46  H    0.143899   0.000059
    47  H    0.155147   0.000105
 Sum of Mulliken charges =  -0.00000   5.00000
 Mulliken charges and spin densities with hydrogens summed into heavy atoms:
               1          2
     1  Mn   2.360311   4.716670
     2  Cl  -0.796466   0.072180
     3  Cl  -1.178322   0.087393
     4  O   -0.182818  -0.000136
     6  N   -0.430090   0.012870
     7  N    0.121574   0.002894
     8  N   -0.289792  -0.004883
     9  N    0.105442   0.000382
    10  N    0.003225   0.018772
    11  N   -0.254795   0.005619
    12  C    0.354024  -0.005941
    14  C   -0.205978   0.007680
    16  C    0.383556  -0.006927
    17  C    0.461121  -0.007174
    19  C   -0.185518   0.003660
    21  C   -0.262480   0.012986
    22  C    0.092006  -0.003223
    23  C   -0.084023   0.010517
    24  C   -0.220449   0.002965
    26  C   -0.345576   0.003574
    28  C   -0.392653   0.008297
    30  C    0.392692   0.016022
    31  C    0.646668   0.004185
    32  C   -0.390318   0.011099
    34  C   -0.155804   0.009145
    36  C   -0.098309   0.005705
    38  C    0.063868   0.013678
    40  C    0.246323   0.000924
    44  C    0.242579   0.001068
 Electronic spatial extent (au):  <R**2>=          10713.1536
 Charge=             -0.0000 electrons
 Dipole moment (field-independent basis, Debye):
    X=            -10.6001    Y=             11.4710    Z=             -9.8778  Tot=             18.4802
 Quadrupole moment (field-independent basis, Debye-Ang):
   XX=           -141.2332   YY=           -192.9274   ZZ=           -191.3674
   XY=             11.2753   XZ=            -12.6219   YZ=              3.0040
 Traceless Quadrupole moment (field-independent basis, Debye-Ang):
   XX=             33.9428   YY=            -17.7514   ZZ=            -16.1914
   XY=             11.2753   XZ=            -12.6219   YZ=              3.0040
 Octapole moment (field-independent basis, Debye-Ang**2):
  XXX=            -16.5264  YYY=            158.7662  ZZZ=            -39.0574  XYY=            -37.5323
  XXY=             50.5632  XXZ=            -60.1152  XZZ=           -133.3639  YZZ=            -26.6790
  YYZ=            -50.6046  XYZ=            -19.9558
 Hexadecapole moment (field-independent basis, Debye-Ang**3):
 XXXX=          -6332.2107 YYYY=          -3770.8834 ZZZZ=          -3051.9960 XXXY=             10.9663
 XXXZ=           -131.6419 YYYX=            153.4183 YYYZ=             12.3184 ZZZX=            -37.8012
 ZZZY=             43.6182 XXYY=          -1797.7800 XXZZ=          -1618.8095 YYZZ=          -1097.6157
 XXYZ=             61.3248 YYXZ=             11.8677 ZZXY=             12.4113
 N-N= 3.846863335537D+03 E-N=-1.527371560233D+04  KE= 3.202663894421D+03
 1\1\GINC-CN044\SP\UB3LYP TD-FC\6-311+G(2d,p)\C19H18Cl2Mn1N6O1(6)\R2771
 \02-Sep-2023\0\\# td=(nstates=100) b3lyp/6-311+g(2d,p) scrf=(solvent=a
 cetonitrile,read,pcm) guess=read geom=allcheck empiricaldispersion=gd3
 bj scf=xqc\\complex3\\0,6\Mn,0,-1.9963582535,5.720464306,8.2605359595\
 Cl,0,-0.799155433,7.5556208626,9.2893928987\Cl,0,-3.7919655312,6.63689
 00248,6.8566795903\O,0,-2.9103038258,1.2270373787,9.7675079307\H,0,-2.
 2642871889,0.6050291332,9.4115872521\N,0,-0.828779169,4.2545962263,9.5
 874388598\N,0,-0.5749670837,2.4883219194,10.8908407584\N,0,-3.67146219
 09,4.7478126266,9.4712491563\N,0,-4.9907052995,3.0979138831,10.1253699
 753\N,0,-2.0210021055,3.599788961,7.1615122279\N,0,-0.7912854531,5.771
 8512033,6.2784647704\C,0,0.2735525428,4.4606335063,10.3751195284\H,0,0
 .8226373326,5.3858140297,10.3150437993\C,0,0.4493824644,3.3743939311,1
 1.1833019529\H,0,1.1865788327,3.1409478359,11.9335684033\C,0,-1.322412
 643,3.0685587179,9.899796362\C,0,-4.885805483,5.2825381648,9.818961722
 \H,0,-5.0787131302,6.336048571,9.7083499979\C,0,-5.7109705216,4.277752
 7888,10.2346451982\H,0,-6.7269868628,4.276612441,10.5928882985\C,0,-3.
 7551389063,3.4431150782,9.6642278552\C,0,-2.6095976664,2.522721204,9.2
 826188297\C,0,-2.5050887902,2.5039685297,7.7362495355\C,0,-2.897258205
 4,1.3928166394,6.9951000052\H,0,-3.3457237145,0.5294453891,7.467706887
 2\C,0,-2.71638558,1.4351703021,5.614026594\H,0,-3.0143565736,0.5921735
 128,5.0009818524\C,0,-2.1350559739,2.5503442627,5.029768049\H,0,-1.958
 8046106,2.5709672777,3.9630652134\C,0,-1.7901027314,3.6348607388,5.843
 2887518\C,0,-1.1077194016,4.857435357,5.3444098624\C,0,-0.778522923,5.
 0450814514,4.0028309961\H,0,-1.04269506,4.3104665425,3.2536931175\C,0,
 -0.1024861356,6.201413882,3.6290482468\H,0,0.1603513085,6.3660378094,2
 .5899962515\C,0,0.2258699923,7.1361251077,4.6021424331\H,0,0.751079959
 1,8.0502472577,4.3527356658\C,0,-0.1476716599,6.881940687,5.9187890565
 \H,0,0.0524758059,7.5815010973,6.7232153885\C,0,-0.7348067677,1.211166
 3963,11.5839603181\H,0,-1.7637047272,1.0701576631,11.8990418569\H,0,-0
 .0908690386,1.2231849357,12.460782708\H,0,-0.4297187739,0.3754742935,1
 0.9505550019\C,0,-5.5382935551,1.781904099,10.4505354604\H,0,-5.506231
 337,1.1270457582,9.5827844265\H,0,-6.5732459381,1.9200262508,10.756451
 0175\H,0,-4.9807899936,1.3190819651,11.2612399768\\Version=ES64L-G16Re
 vB.01\State=6-A\HF=-3210.68763\S2=8.75571\S2-1=0.\S2A=8.75001\RMSD=1.9
 28e-09\PG=C01 [X(C19H18Cl2Mn1N6O1)]\\@


 "WHERE SHALL I START, PLEASE YOUR MAJESTY?" HE ASKED.
 "BEGIN AT THE BEGINNING," THE KING SAID GRAVELY,
 "AND GO ON TILL YOU COME TO THE END: THEN STOP." 

                                      -- LEWIS CARROLL
 Job cpu time:       7 days 21 hours 39 minutes 43.5 seconds.
 Elapsed time:       0 days 21 hours  7 minutes 19.1 seconds.
 File lengths (MBytes):  RWF=  28000 Int=      0 D2E=      0 Chk=   4613 Scr=      1
 Normal termination of Gaussian 16 at Sat Sep  2 06:58:43 2023.
