# Supplementary material for: Synthesis and Characterization of Bipyridyl-(Imidazole)n Mn(II) Compounds and Their Evaluation as Potential Precatalysts for Water Oxidation
Source: Molecules. 2023 Oct 23;28(20):7221. doi: 10.3390/molecules28207221 (PMC10608871; doi:10.3390/molecules28207221)
Supplement: Supplementary file 1 [file molecules-28-07221-s001.zip › crystal_data_for_resubmission/complex1-cif-revised.cif]

 
data_c_sc_068_final
 
_audit_creation_method            'SHELXL-2019/1'
_chemical_name_systematic         ?
_chemical_name_common             ?
_chemical_melting_point           ?
_chemical_formula_moiety        'C51 H50 Cl6 Mn3 N15 O31' 
_chemical_formula_sum
 'C51 H50 Cl6 Mn3 N15 O31' 
_chemical_formula_weight          1746.58

loop_
 _atom_type_symbol
 _atom_type_description
 _atom_type_scat_dispersion_real
 _atom_type_scat_dispersion_imag
 _atom_type_scat_source
 'C'  'C'   0.0181   0.0091
 'International Tables Vol C Tables 4.2.6.8 and 6.1.1.4'
 'H'  'H'   0.0000   0.0000
 'International Tables Vol C Tables 4.2.6.8 and 6.1.1.4'
 'Cl'  'Cl'   0.3639   0.7018
 'International Tables Vol C Tables 4.2.6.8 and 6.1.1.4'
 'Mn'  'Mn'  -0.5299   2.8052
 'International Tables Vol C Tables 4.2.6.8 and 6.1.1.4'
 'N'  'N'   0.0311   0.0180
 'International Tables Vol C Tables 4.2.6.8 and 6.1.1.4'
 'O'  'O'   0.0492   0.0322
 'International Tables Vol C Tables 4.2.6.8 and 6.1.1.4'
 
_space_group_crystal_system       triclinic
_space_group_IT_number            1
_space_group_name_H-M_alt         'P 1'
_space_group_name_Hall            'P 1'
 
_shelx_space_group_comment
;
The symmetry employed for this shelxl refinement is uniquely defined
by the following loop, which should always be used as a source of
symmetry information in preference to the above space-group names.
They are only intended as comments.
;
 
loop_
 _space_group_symop_operation_xyz
 'x, y, z'
 
_cell_length_a                    11.8200(10)
_cell_length_b                    12.7584(11)
_cell_length_c                    13.3067(13)
_cell_angle_alpha                 109.691(6)
_cell_angle_beta                  107.464(5)
_cell_angle_gamma                 99.058(5)
_cell_volume                      1726.0(3)
_cell_formula_units_Z             1
_cell_measurement_temperature     100(2)
_cell_measurement_reflns_used     1268
_cell_measurement_theta_min        3.842
_cell_measurement_theta_max       74.496
 
_exptl_crystal_description        'PRISM'
_exptl_crystal_colour             'BLUE'
_exptl_crystal_density_meas       ?
_exptl_crystal_density_method     ?
_exptl_crystal_density_diffrn     1.680          
_exptl_crystal_F_000              886
_exptl_transmission_factor_min    ?
_exptl_transmission_factor_max    ?
_exptl_crystal_size_max           0.234
_exptl_crystal_size_mid           0.145
_exptl_crystal_size_min           0.102
_exptl_absorpt_coefficient_mu     7.409
_shelx_estimated_absorpt_T_min    0.276
_shelx_estimated_absorpt_T_max    0.519
_exptl_absorpt_correction_type    'multi-scan'
_exptl_absorpt_correction_T_min   0.276
_exptl_absorpt_correction_T_max   0.519
_exptl_absorpt_process_details  'Sadabs,Multi-Scan(SADABS);Krause and al.,2015'
_diffrn_ambient_temperature       100(2)
_diffrn_radiation_wavelength      1.54178
_diffrn_radiation_type            CuK\a
_diffrn_source                    ?
_diffrn_measurement_device_type   'Bruker AXS D8 Venture  '
_diffrn_measurement_method        'profile data from \q/2\q scans'
_diffrn_detector_area_resol_mean  ?
_diffrn_reflns_number             44764
_diffrn_reflns_av_unetI/netI      0.0639
_diffrn_reflns_av_R_equivalents   0.0723
_diffrn_reflns_limit_h_min        -14
_diffrn_reflns_limit_h_max        14
_diffrn_reflns_limit_k_min        -15
_diffrn_reflns_limit_k_max        15
_diffrn_reflns_limit_l_min        -15
_diffrn_reflns_limit_l_max        16
_diffrn_reflns_theta_min          3.842
_diffrn_reflns_theta_max          74.496
_diffrn_reflns_theta_full         67.679
_diffrn_measured_fraction_theta_max   0.977
_diffrn_measured_fraction_theta_full  0.984
_diffrn_reflns_Laue_measured_fraction_max    0.977
_diffrn_reflns_Laue_measured_fraction_full   0.984
_diffrn_reflns_point_group_measured_fraction_max   0.794
_diffrn_reflns_point_group_measured_fraction_full  0.808
_reflns_number_total              11220
_reflns_number_gt                 9913
_reflns_threshold_expression      'I > 2\s(I)'
_reflns_Friedel_coverage          0.625
_reflns_Friedel_fraction_max      0.611
_reflns_Friedel_fraction_full     0.633
 
_reflns_special_details
;
 Reflections were merged by SHELXL according to the crystal
 class for the calculation of statistics and refinement.
 
 _reflns_Friedel_fraction is defined as the number of unique
 Friedel pairs measured divided by the number that would be
 possible theoretically, ignoring centric projections and
 systematic absences. Completness statistics refer to single and
 composite reflections containing twin component 1 only.
;
 
_computing_data_collection 'APEX4 v2022.10.0'
_computing_cell_refinement 'APEX4 v2022.10.0'
_computing_data_reduction  'Saint, APEX4 v2022.10.0.'
_computing_structure_solution 'SHELXT'
_computing_structure_refinement 'SHELXTL-2018/3'
_computing_molecular_graphics  'Mercury V.4.2.0,POV-Ray v 3.7'
_computing_publication_material 'APEX4 v2022.10.0'
_refine_special_details
;
 Refined as a 2-component inversion twin.
;
_refine_ls_structure_factor_coef  Fsqd
_refine_ls_matrix_type            full
_refine_ls_weighting_scheme       calc
_refine_ls_weighting_details
'w=1/[\s^2^(Fo^2^)+(0.0737P)^2^+6.4891P] where P=(Fo^2^+2Fc^2^)/3'
_atom_sites_solution_primary      DUAL
_atom_sites_solution_secondary    DIFMAP
_atom_sites_solution_hydrogens    mixed
_refine_ls_hydrogen_treatment     constr
_refine_ls_extinction_method      none
_refine_ls_extinction_coef        .
_refine_ls_abs_structure_details
;
 Refined as an inversion twin.
;
_refine_ls_abs_structure_Flack    0.552(10)
_chemical_absolute_configuration  ad
_refine_ls_number_reflns          11220
_refine_ls_number_parameters      963
_refine_ls_number_restraints      3
_refine_ls_R_factor_all           0.0826
_refine_ls_R_factor_gt            0.0693
_refine_ls_wR_factor_ref          0.1757
_refine_ls_wR_factor_gt           0.1653
_refine_ls_goodness_of_fit_ref    1.034
_refine_ls_restrained_S_all       1.034
_refine_ls_shift/su_max           0.003
_refine_ls_shift/su_mean          0.000
 
loop_
 _atom_site_label
 _atom_site_type_symbol
 _atom_site_fract_x
 _atom_site_fract_y
 _atom_site_fract_z
 _atom_site_U_iso_or_equiv
 _atom_site_adp_type
 _atom_site_occupancy
 _atom_site_site_symmetry_order  
 _atom_site_calc_flag
 _atom_site_refinement_flags_posn
 _atom_site_refinement_flags_adp
 _atom_site_refinement_flags_occupancy
 _atom_site_disorder_assembly
 _atom_site_disorder_group
Mn1A Mn 0.51658(12) 0.81621(13) 0.20411(14) 0.0348(4) Uani 1 1 d . . . . .
N1A N 0.4342(7) 0.9365(7) 0.2965(8) 0.0330(19) Uani 1 1 d . . . . .
N2A N 0.6786(7) 0.9720(7) 0.3369(7) 0.0285(18) Uani 1 1 d . . . . .
N3A N 0.6509(7) 0.7476(7) 0.1487(8) 0.033(2) Uani 1 1 d . . . . .
N4A N 0.8222(7) 0.7195(8) 0.1241(8) 0.040(2) Uani 1 1 d . . . . .
N5A N 0.3545(8) 0.6620(9) 0.0954(9) 0.049(3) Uani 1 1 d . . . . .
O1A O 0.9572(7) 0.9418(8) 0.2899(9) 0.059(3) Uani 1 1 d . . . . .
O2A O 0.5479(6) 0.7518(7) 0.3421(7) 0.0404(19) Uani 1 1 d . . . . .
O3A O 0.4601(8) 0.8677(11) 0.0597(9) 0.066(3) Uani 1 1 d . . . . .
C1A C 0.3097(9) 0.9177(10) 0.2713(10) 0.036(2) Uani 1 1 d . . . . .
H1A H 0.253805 0.853298 0.203046 0.044 Uiso 1 1 calc R U . . .
C2A C 0.2627(9) 0.9877(10) 0.3403(11) 0.039(3) Uani 1 1 d . . . . .
H2A1 H 0.175653 0.972225 0.319559 0.047 Uiso 1 1 calc R U . . .
C3A C 0.3415(11) 1.0804(12) 0.4395(11) 0.052(3) Uani 1 1 d . . . . .
H3A1 H 0.310207 1.129576 0.488816 0.063 Uiso 1 1 calc R U . . .
C4A C 0.4694(10) 1.1012(11) 0.4668(11) 0.043(3) Uani 1 1 d . . . . .
H4A H 0.525791 1.164166 0.536066 0.052 Uiso 1 1 calc R U . . .
C5A C 0.5134(8) 1.0301(8) 0.3928(9) 0.030(2) Uani 1 1 d . . . . .
C6A C 0.6475(8) 1.0511(9) 0.4121(9) 0.030(2) Uani 1 1 d . . . . .
C7A C 0.7349(9) 1.1493(9) 0.5058(9) 0.039(3) Uani 1 1 d . . . . .
H7A H 0.710136 1.202384 0.558604 0.047 Uiso 1 1 calc R U . . .
C8A C 0.8589(10) 1.1675(10) 0.5197(10) 0.042(3) Uani 1 1 d . . . . .
H8A H 0.919864 1.234408 0.581549 0.051 Uiso 1 1 calc R U . . .
C9A C 0.8924(9) 1.0887(9) 0.4443(10) 0.039(3) Uani 1 1 d . . . . .
H9A H 0.976996 1.099682 0.453859 0.047 Uiso 1 1 calc R U . . .
C10A C 0.8010(9) 0.9915(9) 0.3526(10) 0.034(2) Uani 1 1 d . . . . .
C11A C 0.8483(8) 0.9088(10) 0.2761(9) 0.037(3) Uani 1 1 d . . . . .
C12A C 0.7729(8) 0.7929(9) 0.1848(9) 0.035(2) Uani 1 1 d . . . . .
C13A C 0.7283(10) 0.6238(10) 0.0459(10) 0.043(3) Uani 1 1 d . . . . .
H13A H 0.733925 0.556411 -0.009058 0.052 Uiso 1 1 calc R U . . .
C14A C 0.6238(10) 0.6438(10) 0.0622(10) 0.038(2) Uani 1 1 d . . . . .
H14A H 0.542892 0.591460 0.018338 0.046 Uiso 1 1 calc R U . . .
C15A C 0.9515(10) 0.7314(12) 0.1348(13) 0.058(4) Uani 1 1 d . . . . .
H15A H 1.005028 0.758089 0.216151 0.088 Uiso 1 1 calc R U . . .
H15B H 0.976625 0.788093 0.105243 0.088 Uiso 1 1 calc R U . . .
H15C H 0.959060 0.655989 0.090174 0.088 Uiso 1 1 calc R U . . .
C16A C 0.2605(9) 0.5943(9) 0.0377(9) 0.036(3) Uani 1 1 d . . . . .
C17A C 0.1438(9) 0.5066(10) -0.0315(11) 0.046(3) Uani 1 1 d . . . . .
H17A H 0.115151 0.474951 0.017035 0.069 Uiso 1 1 calc R U . . .
H17B H 0.153796 0.444079 -0.092589 0.069 Uiso 1 1 calc R U . . .
H17C H 0.082925 0.540923 -0.066342 0.069 Uiso 1 1 calc R U . . .
Mn1B Mn 0.42167(13) 0.49917(13) 0.51723(14) 0.0314(4) Uani 1 1 d . . . . .
N1B N 0.4958(7) 0.3936(8) 0.4001(8) 0.032(2) Uani 1 1 d . . . . .
N2B N 0.2566(7) 0.3489(7) 0.3879(8) 0.0286(19) Uani 1 1 d . . . . .
N3B N 0.3059(7) 0.5505(8) 0.6121(8) 0.035(2) Uani 1 1 d . . . . .
N4B N 0.1476(7) 0.5593(7) 0.6650(8) 0.0313(19) Uani 1 1 d . . . . .
N5B N 0.5964(9) 0.6394(8) 0.6343(9) 0.044(2) Uani 1 1 d . . . . .
O1B O -0.0129(6) 0.3926(7) 0.4485(7) 0.044(2) Uani 1 1 d . . . . .
O2B O 0.4760(6) 0.3990(7) 0.6193(7) 0.0406(18) Uani 1 1 d . . . . .
C1B C 0.6171(8) 0.4145(10) 0.4171(10) 0.035(2) Uani 1 1 d . . . . .
H1B H 0.673548 0.486791 0.474185 0.042 Uiso 1 1 calc R U . . .
C2B C 0.6614(10) 0.3320(11) 0.3524(11) 0.042(3) Uani 1 1 d . . . . .
H2B1 H 0.747349 0.348457 0.366468 0.050 Uiso 1 1 calc R U . . .
C3B C 0.5819(10) 0.2279(10) 0.2692(10) 0.037(3) Uani 1 1 d . . . . .
H3B H 0.610379 0.171793 0.223364 0.044 Uiso 1 1 calc R U . . .
C4B C 0.4568(10) 0.2070(9) 0.2539(10) 0.034(2) Uani 1 1 d . . . . .
H4B H 0.398917 0.134691 0.198442 0.041 Uiso 1 1 calc R U . . .
C5B C 0.4174(9) 0.2915(8) 0.3195(9) 0.027(2) Uani 1 1 d . . . . .
C6B C 0.2820(9) 0.2725(9) 0.3064(9) 0.029(2) Uani 1 1 d . . . . .
C7B C 0.1921(9) 0.1793(9) 0.2120(10) 0.034(2) Uani 1 1 d . . . . .
H7B H 0.213197 0.128822 0.154140 0.041 Uiso 1 1 calc R U . . .
C8B C 0.0705(9) 0.1616(9) 0.2041(10) 0.036(3) Uani 1 1 d . . . . .
H8B H 0.006843 0.097163 0.141610 0.044 Uiso 1 1 calc R U . . .
C9B C 0.0433(8) 0.2393(9) 0.2887(9) 0.029(2) Uani 1 1 d . . . . .
H9B H -0.039752 0.229220 0.284137 0.035 Uiso 1 1 calc R U . . .
C10B C 0.1381(9) 0.3321(9) 0.3803(9) 0.030(2) Uani 1 1 d . . . . .
C11B C 0.0994(9) 0.4106(9) 0.4686(10) 0.035(2) Uani 1 1 d . . . . .
C12B C 0.1852(9) 0.5049(9) 0.5813(9) 0.032(2) Uani 1 1 d . . . . .
C13B C 0.2498(10) 0.6400(10) 0.7560(11) 0.043(3) Uani 1 1 d . . . . .
H13B H 0.252490 0.690391 0.828506 0.052 Uiso 1 1 calc R U . . .
C14B C 0.3462(11) 0.6336(10) 0.7215(11) 0.042(3) Uani 1 1 d . . . . .
H14B H 0.429483 0.679978 0.766793 0.051 Uiso 1 1 calc R U . . .
C15B C 0.0219(9) 0.5396(10) 0.6683(10) 0.040(3) Uani 1 1 d . . . . .
H15D H 0.024415 0.596923 0.740471 0.060 Uiso 1 1 calc R U . . .
H15E H -0.006315 0.461155 0.663885 0.060 Uiso 1 1 calc R U . . .
H15F H -0.035432 0.547806 0.602721 0.060 Uiso 1 1 calc R U . . .
C16B C 0.6909(10) 0.6930(10) 0.6993(12) 0.048(3) Uani 1 1 d . . . . .
C17B C 0.8146(11) 0.7619(12) 0.7833(13) 0.060(4) Uani 1 1 d . . . . .
H17D H 0.856989 0.712214 0.813194 0.091 Uiso 1 1 calc R U . . .
H17E H 0.808756 0.824622 0.847088 0.091 Uiso 1 1 calc R U . . .
H17F H 0.861431 0.795224 0.746345 0.091 Uiso 1 1 calc R U . . .
Mn1C Mn 0.55942(13) 0.08895(15) 0.84791(15) 0.0405(5) Uani 1 1 d . . . . .
N1C N 0.4815(7) 0.1947(8) 0.9645(8) 0.035(2) Uani 1 1 d . . . . .
N2C N 0.7211(7) 0.2419(7) 0.9797(7) 0.0273(18) Uani 1 1 d . . . . .
N3C N 0.6796(7) 0.0462(8) 0.7591(8) 0.035(2) Uani 1 1 d . . . . .
N4C N 0.8475(7) 0.0299(7) 0.7187(8) 0.0307(19) Uani 1 1 d . . . . .
N5C N 0.3868(8) -0.0470(9) 0.7298(9) 0.049(3) Uani 1 1 d . . . . .
O1C O 0.9984(6) 0.1988(7) 0.9380(7) 0.043(2) Uani 1 1 d . . . . .
O2C O 0.5061(7) 0.1905(8) 0.7443(7) 0.048(2) Uani 1 1 d . . . . .
C1C C 0.3602(9) 0.1730(10) 0.9482(10) 0.039(3) Uani 1 1 d . . . . .
H1C H 0.305760 0.098857 0.893230 0.047 Uiso 1 1 calc R U . . .
C2C C 0.3123(9) 0.2507(10) 1.0057(9) 0.036(3) Uani 1 1 d . . . . .
H2C1 H 0.226799 0.230732 0.993225 0.043 Uiso 1 1 calc R U . . .
C3C C 0.3895(9) 0.3598(11) 1.0831(10) 0.038(3) Uani 1 1 d . . . . .
H3C H 0.357343 0.417259 1.122119 0.045 Uiso 1 1 calc R U . . .
C4C C 0.5152(9) 0.3847(10) 1.1032(9) 0.034(2) Uani 1 1 d . . . . .
H4C H 0.570725 0.458314 1.158009 0.041 Uiso 1 1 calc R U . . .
C5C C 0.5573(8) 0.2999(10) 1.0418(9) 0.033(2) Uani 1 1 d . . . . .
C6C C 0.6914(8) 0.3188(8) 1.0586(8) 0.025(2) Uani 1 1 d . . . . .
C7C C 0.7817(8) 0.4129(9) 1.1549(9) 0.035(2) Uani 1 1 d . . . . .
H7C H 0.758458 0.466783 1.208499 0.042 Uiso 1 1 calc R U . . .
C8C C 0.9046(9) 0.4264(10) 1.1709(10) 0.036(3) Uani 1 1 d . . . . .
H8C H 0.967369 0.487304 1.237812 0.043 Uiso 1 1 calc R U . . .
C9C C 0.9350(8) 0.3525(9) 1.0907(10) 0.034(2) Uani 1 1 d . . . . .
H9C H 1.019214 0.362944 1.099194 0.041 Uiso 1 1 calc R U . . .
C10C C 0.8416(8) 0.2597(8) 0.9942(8) 0.025(2) Uani 1 1 d . . . . .
C11C C 0.8872(8) 0.1801(9) 0.9087(9) 0.029(2) Uani 1 1 d . . . . .
C12C C 0.8034(8) 0.0880(8) 0.7979(9) 0.028(2) Uani 1 1 d . . . . .
C13C C 0.7467(9) -0.0522(9) 0.6250(9) 0.034(2) Uani 1 1 d . . . . .
H13C H 0.747337 -0.105010 0.555121 0.040 Uiso 1 1 calc R U . . .
C14C C 0.6451(9) -0.0418(10) 0.6535(10) 0.038(3) Uani 1 1 d . . . . .
H14C H 0.562660 -0.089357 0.606222 0.046 Uiso 1 1 calc R U . . .
C15C C 0.9745(9) 0.0455(11) 0.7226(11) 0.044(3) Uani 1 1 d . . . . .
H15G H 1.014062 0.127981 0.745735 0.065 Uiso 1 1 calc R U . . .
H15H H 0.972964 0.000141 0.646078 0.065 Uiso 1 1 calc R U . . .
H15I H 1.021501 0.018907 0.778599 0.065 Uiso 1 1 calc R U . . .
C16C C 0.2883(10) -0.1026(11) 0.6675(12) 0.049(3) Uani 1 1 d . . . . .
C17C C 0.1653(12) -0.1681(14) 0.5880(13) 0.061(4) Uani 1 1 d . . . . .
H17W H 0.132632 -0.126447 0.541337 0.092 Uiso 1 1 calc R U . . .
H17X H 0.112805 -0.178802 0.630515 0.092 Uiso 1 1 calc R U . . .
H17Z H 0.165926 -0.244222 0.537404 0.092 Uiso 1 1 calc R U . . .
Cl1A Cl 0.8413(2) 0.6891(2) 0.4301(2) 0.0388(6) Uani 1 1 d . . . . .
O11A O 0.8647(8) 0.8056(7) 0.4430(7) 0.050(2) Uani 1 1 d . . . . .
O12A O 0.7178(7) 0.6247(7) 0.3454(7) 0.046(2) Uani 1 1 d . . . . .
O13A O 0.8471(10) 0.6869(10) 0.5397(9) 0.074(3) Uani 1 1 d . . . . .
O14A O 0.9267(8) 0.6379(9) 0.3937(11) 0.087(5) Uani 1 1 d . . . . .
Cl2A Cl 0.26164(19) 0.6022(2) 0.3359(2) 0.0331(5) Uani 1 1 d . . . . .
O21A O 0.3839(6) 0.6093(7) 0.4128(7) 0.0407(18) Uani 1 1 d . . . . .
O22A O 0.2269(7) 0.5035(7) 0.2288(7) 0.046(2) Uani 1 1 d . . . . .
O23A O 0.1737(6) 0.5878(7) 0.3873(6) 0.0384(18) Uani 1 1 d . . . . .
O24A O 0.2728(8) 0.7058(8) 0.3199(9) 0.054(2) Uani 1 1 d . . . . .
Cl3A Cl 0.1420(2) 0.8833(2) 0.9506(2) 0.0396(7) Uani 1 1 d . . . . .
O31A O 0.1208(10) 0.8662(9) 0.8332(7) 0.064(3) Uani 1 1 d . . . . .
O32A O 0.0554(8) 0.9346(9) 0.9889(9) 0.072(4) Uani 1 1 d . . . . .
O33A O 0.2653(7) 0.9635(7) 1.0244(8) 0.048(2) Uani 1 1 d . . . . .
O34A O 0.1351(8) 0.7758(7) 0.9606(7) 0.053(2) Uani 1 1 d . . . . .
Cl4A Cl 0.22655(19) 0.2727(2) 0.6919(2) 0.0357(6) Uani 1 1 d . . . . .
O41A O 0.1881(7) 0.2605(7) 0.5732(7) 0.0437(18) Uani 1 1 d . . . . .
O42A O 0.1392(8) 0.3093(8) 0.7405(8) 0.054(2) Uani 1 1 d . . . . .
O43A O 0.2385(9) 0.1677(9) 0.6955(9) 0.063(3) Uani 1 1 d . . . . .
O44A O 0.3467(7) 0.3591(9) 0.7591(8) 0.067(3) Uani 1 1 d . . . . .
Cl5A Cl 0.79358(19) 0.4192(2) 0.7848(2) 0.0339(5) Uani 1 1 d . . . . .
O51A O 0.7307(7) 0.4124(8) 0.6700(7) 0.046(2) Uani 1 1 d . . . . .
O52A O 0.7006(7) 0.3918(7) 0.8299(7) 0.051(2) Uani 1 1 d . . . . .
O53A O 0.8647(7) 0.3406(7) 0.7808(7) 0.046(2) Uani 1 1 d . . . . .
O54A O 0.8692(6) 0.5364(6) 0.8579(7) 0.047(2) Uani 1 1 d . . . . .
Cl6A Cl 0.7044(3) -0.0321(3) 1.0084(3) 0.0599(9) Uani 1 1 d . . . . .
O61A O 0.5991(10) -0.0118(13) 0.9514(11) 0.086(4) Uani 1 1 d . . . . .
O62A O 0.6789(12) -0.1565(11) 0.9736(13) 0.093(4) Uani 1 1 d . . . . .
O63A O 0.8035(7) 0.0069(8) 0.9773(9) 0.052(2) Uani 1 1 d . . . . .
O64A O 0.7409(13) 0.0261(14) 1.1307(12) 0.097(4) Uani 1 1 d . . . . .
H21B H 0.448997 0.386992 0.664500 0.145 Uiso 1 1 d . U . . .
H21A H 0.582000 0.693707 0.329906 0.145 Uiso 1 1 d . U . . .
H22B H 0.517000 0.329700 0.602695 0.145 Uiso 1 1 d . U . . .
H21C H 0.447000 0.179688 0.734082 0.145 Uiso 1 1 d . U . . .
H31A H 0.410900 0.867805 0.033401 0.145 Uiso 1 1 d . U . . .
 
loop_
 _atom_site_aniso_label
 _atom_site_aniso_U_11
 _atom_site_aniso_U_22
 _atom_site_aniso_U_33
 _atom_site_aniso_U_23
 _atom_site_aniso_U_13
 _atom_site_aniso_U_12
Mn1A 0.0129(7) 0.0369(9) 0.0349(10) -0.0038(7) 0.0060(7) 0.0027(6)
N1A 0.018(4) 0.034(4) 0.040(5) 0.008(4) 0.012(3) 0.006(3)
N2A 0.017(4) 0.031(4) 0.028(4) 0.004(3) 0.005(3) 0.007(3)
N3A 0.017(4) 0.032(4) 0.042(5) 0.006(4) 0.012(3) 0.004(3)
N4A 0.017(4) 0.050(5) 0.040(5) 0.001(4) 0.013(4) 0.007(4)
N5A 0.017(4) 0.048(5) 0.040(5) -0.010(4) -0.007(4) 0.000(4)
O1A 0.026(4) 0.063(5) 0.071(6) 0.005(5) 0.026(4) 0.005(4)
O2A 0.014(3) 0.045(4) 0.054(5) 0.014(4) 0.011(3) 0.006(3)
O3A 0.028(4) 0.118(9) 0.055(6) 0.037(6) 0.014(4) 0.022(5)
C1A 0.019(4) 0.039(5) 0.047(6) 0.015(5) 0.009(4) 0.009(4)
C2A 0.021(5) 0.045(6) 0.055(7) 0.021(5) 0.017(5) 0.011(4)
C3A 0.037(6) 0.072(9) 0.049(7) 0.010(6) 0.026(6) 0.028(6)
C4A 0.026(5) 0.047(6) 0.039(6) 0.000(5) 0.010(4) 0.008(5)
C5A 0.023(4) 0.029(5) 0.035(5) 0.009(4) 0.013(4) 0.009(4)
C6A 0.020(4) 0.034(5) 0.030(5) 0.010(4) 0.006(4) 0.006(4)
C7A 0.026(5) 0.034(5) 0.032(5) -0.009(4) 0.003(4) 0.007(4)
C8A 0.031(5) 0.036(6) 0.038(6) 0.000(5) 0.005(5) 0.003(4)
C9A 0.019(5) 0.034(5) 0.047(7) 0.011(5) 0.002(4) -0.001(4)
C10A 0.019(5) 0.035(5) 0.041(6) 0.010(5) 0.013(4) 0.003(4)
C11A 0.011(4) 0.050(6) 0.037(6) 0.005(5) 0.009(4) 0.004(4)
C12A 0.020(4) 0.038(5) 0.039(6) 0.005(5) 0.012(4) 0.011(4)
C13A 0.035(6) 0.042(6) 0.037(6) -0.004(5) 0.019(5) 0.008(5)
C14A 0.026(5) 0.040(6) 0.040(6) 0.007(5) 0.014(4) 0.005(4)
C15A 0.021(5) 0.069(8) 0.062(8) -0.005(7) 0.021(5) 0.013(5)
C16A 0.019(5) 0.041(6) 0.030(5) -0.004(4) 0.010(4) 0.003(4)
C17A 0.021(5) 0.042(6) 0.049(7) 0.002(5) 0.003(5) -0.003(4)
Mn1B 0.0138(6) 0.0318(8) 0.0304(8) -0.0026(7) 0.0047(6) 0.0005(6)
N1B 0.012(3) 0.038(5) 0.031(4) 0.004(4) 0.005(3) 0.001(3)
N2B 0.013(4) 0.030(4) 0.030(4) 0.005(4) 0.004(3) -0.001(3)
N3B 0.014(4) 0.037(4) 0.038(5) -0.001(4) 0.009(3) -0.001(3)
N4B 0.022(4) 0.026(4) 0.037(5) 0.001(3) 0.011(3) 0.008(3)
N5B 0.037(5) 0.035(5) 0.045(6) 0.004(4) 0.013(5) 0.007(4)
O1B 0.012(3) 0.051(4) 0.044(4) -0.002(4) 0.005(3) 0.002(3)
O2B 0.023(3) 0.048(4) 0.046(4) 0.015(4) 0.013(3) 0.009(3)
C1B 0.014(4) 0.044(6) 0.038(6) 0.008(5) 0.011(4) 0.001(4)
C2B 0.021(5) 0.050(7) 0.047(7) 0.013(5) 0.015(5) 0.006(4)
C3B 0.032(5) 0.038(5) 0.035(6) 0.006(5) 0.018(5) 0.009(4)
C4B 0.029(5) 0.028(5) 0.037(6) 0.007(4) 0.012(5) 0.003(4)
C5B 0.019(4) 0.023(4) 0.032(5) 0.006(4) 0.008(4) 0.001(3)
C6B 0.018(4) 0.032(5) 0.032(5) 0.010(4) 0.004(4) 0.012(4)
C7B 0.026(5) 0.032(5) 0.033(6) 0.002(4) 0.010(4) 0.004(4)
C8B 0.017(5) 0.033(5) 0.030(5) -0.004(4) -0.005(4) -0.004(4)
C9B 0.015(4) 0.031(5) 0.028(5) 0.004(4) 0.005(4) 0.001(4)
C10B 0.015(4) 0.033(5) 0.031(5) 0.006(4) 0.005(4) -0.002(4)
C11B 0.021(5) 0.035(5) 0.036(6) 0.004(5) 0.007(4) 0.002(4)
C12B 0.025(5) 0.031(5) 0.033(5) 0.007(4) 0.009(4) 0.012(4)
C13B 0.036(6) 0.034(5) 0.038(6) -0.003(5) 0.005(5) 0.008(4)
C14B 0.037(6) 0.039(6) 0.041(6) 0.005(5) 0.014(5) 0.014(5)
C15B 0.027(5) 0.040(6) 0.044(6) 0.002(5) 0.020(5) 0.008(4)
C16B 0.023(5) 0.034(6) 0.053(7) -0.001(5) -0.003(5) -0.004(4)
C17B 0.029(6) 0.044(7) 0.062(9) 0.005(6) -0.013(6) -0.015(5)
Mn1C 0.0140(7) 0.0430(9) 0.0386(10) -0.0076(8) 0.0109(7) -0.0065(6)
N1C 0.013(4) 0.042(5) 0.032(4) 0.000(4) 0.004(3) 0.004(3)
N2C 0.015(4) 0.027(4) 0.029(4) 0.003(3) 0.007(3) 0.001(3)
N3C 0.016(4) 0.038(5) 0.034(5) 0.000(4) 0.008(3) 0.001(3)
N4C 0.019(4) 0.037(4) 0.034(4) 0.012(4) 0.012(3) 0.006(3)
N5C 0.020(4) 0.045(5) 0.049(6) -0.006(5) 0.005(4) -0.002(4)
O1C 0.018(3) 0.057(5) 0.041(4) 0.001(4) 0.014(3) 0.006(3)
O2C 0.019(3) 0.067(5) 0.038(4) 0.005(4) 0.004(3) 0.007(3)
C1C 0.012(4) 0.051(6) 0.032(5) 0.003(5) 0.002(4) -0.005(4)
C2C 0.020(5) 0.056(7) 0.035(6) 0.019(5) 0.016(4) 0.003(4)
C3C 0.020(5) 0.057(7) 0.035(6) 0.014(5) 0.013(4) 0.016(5)
C4C 0.019(4) 0.050(6) 0.027(5) 0.008(5) 0.009(4) 0.009(4)
C5C 0.014(4) 0.043(6) 0.027(5) 0.004(4) 0.003(4) 0.002(4)
C6C 0.011(4) 0.028(5) 0.032(5) 0.009(4) 0.007(4) 0.000(3)
C7C 0.013(4) 0.037(5) 0.031(5) -0.003(4) -0.002(4) 0.002(4)
C8C 0.020(5) 0.036(6) 0.034(6) 0.001(5) 0.004(4) 0.001(4)
C9C 0.011(4) 0.037(5) 0.036(5) 0.005(5) -0.002(4) 0.001(4)
C10C 0.010(4) 0.034(5) 0.030(5) 0.010(4) 0.011(4) 0.005(3)
C11C 0.015(4) 0.036(5) 0.027(5) 0.007(4) 0.004(4) 0.007(4)
C12C 0.012(4) 0.032(5) 0.028(5) 0.002(4) 0.009(4) -0.002(3)
C13C 0.023(4) 0.038(5) 0.033(5) 0.003(4) 0.014(4) 0.011(4)
C14C 0.024(5) 0.039(6) 0.038(6) 0.002(5) 0.012(4) 0.001(4)
C15C 0.014(4) 0.053(7) 0.047(7) 0.000(5) 0.016(4) 0.002(4)
C16C 0.019(5) 0.047(7) 0.055(7) -0.004(6) 0.014(5) 0.002(5)
C17C 0.032(6) 0.069(9) 0.047(7) -0.009(7) 0.010(5) 0.003(6)
Cl1A 0.0218(11) 0.0317(12) 0.0394(14) -0.0035(10) 0.0016(10) 0.0061(9)
O11A 0.042(4) 0.045(4) 0.043(5) 0.005(4) 0.011(4) 0.001(3)
O12A 0.021(3) 0.037(4) 0.042(5) -0.011(3) -0.005(3) 0.002(3)
O13A 0.065(6) 0.080(7) 0.047(6) 0.023(5) -0.002(5) -0.006(5)
O14A 0.025(4) 0.066(6) 0.093(8) -0.038(6) 0.004(5) 0.010(4)
Cl2A 0.0185(9) 0.0356(11) 0.0384(13) 0.0077(10) 0.0108(9) 0.0063(8)
O21A 0.020(3) 0.047(4) 0.047(5) 0.018(4) 0.008(3) 0.000(3)
O22A 0.023(3) 0.054(5) 0.041(4) 0.003(4) 0.011(3) 0.002(3)
O23A 0.017(3) 0.050(4) 0.035(4) 0.006(3) 0.007(3) 0.005(3)
O24A 0.046(5) 0.057(5) 0.072(6) 0.031(5) 0.029(5) 0.023(4)
Cl3A 0.0238(11) 0.0353(13) 0.0341(13) -0.0074(10) 0.0033(10) 0.0049(9)
O31A 0.068(6) 0.073(6) 0.030(4) 0.005(4) 0.004(4) 0.030(5)
O32A 0.030(4) 0.064(6) 0.063(6) -0.031(5) 0.007(4) 0.010(4)
O33A 0.022(4) 0.034(4) 0.060(5) 0.001(4) 0.003(4) -0.002(3)
O34A 0.043(4) 0.048(5) 0.042(5) -0.003(4) 0.011(4) 0.003(4)
Cl4A 0.0174(9) 0.0449(13) 0.0370(12) 0.0094(10) 0.0098(9) 0.0062(9)
O41A 0.032(4) 0.052(5) 0.043(4) 0.021(4) 0.011(3) 0.007(3)
O42A 0.037(4) 0.058(5) 0.054(5) 0.002(4) 0.026(4) 0.008(4)
O43A 0.050(5) 0.078(7) 0.062(6) 0.021(5) 0.025(5) 0.030(5)
O44A 0.022(4) 0.085(7) 0.051(5) -0.002(5) 0.015(4) -0.026(4)
Cl5A 0.0189(10) 0.0345(12) 0.0317(12) 0.0005(10) 0.0046(9) 0.0032(8)
O51A 0.031(4) 0.063(5) 0.034(4) 0.013(4) 0.004(3) 0.019(4)
O52A 0.033(4) 0.055(5) 0.047(5) 0.003(4) 0.018(4) -0.007(3)
O53A 0.036(4) 0.044(4) 0.039(4) 0.004(3) 0.004(3) 0.010(3)
O54A 0.023(3) 0.037(4) 0.058(5) 0.000(4) 0.014(3) -0.002(3)
Cl6A 0.0474(17) 0.069(2) 0.060(2) 0.0293(17) 0.0206(15) -0.0013(15)
O61A 0.043(6) 0.140(11) 0.094(9) 0.076(9) 0.029(6) 0.009(6)
O62A 0.078(8) 0.092(9) 0.098(9) 0.055(8) 0.018(7) -0.007(7)
O63A 0.026(4) 0.064(6) 0.066(6) 0.027(5) 0.018(4) 0.007(4)
O64A 0.079(8) 0.127(12) 0.068(8) 0.020(8) 0.032(7) 0.026(8)
 
_geom_special_details
;
 All esds (except the esd in the dihedral angle between two l.s. planes)
 are estimated using the full covariance matrix.  The cell esds are taken
 into account individually in the estimation of esds in distances, angles
 and torsion angles; correlations between esds in cell parameters are only
 used when they are defined by crystal symmetry.  An approximate (isotropic)
 treatment of cell esds is used for estimating esds involving l.s. planes.
;
 
loop_
 _geom_bond_atom_site_label_1
 _geom_bond_atom_site_label_2
 _geom_bond_distance
 _geom_bond_site_symmetry_2
 _geom_bond_publ_flag
Mn1A N3A 2.130(8) . ?
Mn1A N1A 2.175(8) . ?
Mn1A O3A 2.187(11) . ?
Mn1A N5A 2.206(9) . ?
Mn1A O2A 2.211(9) . ?
Mn1A N2A 2.268(8) . ?
N1A C5A 1.357(12) . ?
N1A C1A 1.369(12) . ?
N2A C6A 1.346(12) . ?
N2A C10A 1.367(12) . ?
N3A C12A 1.333(12) . ?
N3A C14A 1.341(13) . ?
N4A C12A 1.346(12) . ?
N4A C13A 1.352(14) . ?
N4A C15A 1.471(12) . ?
N5A C16A 1.144(13) . ?
O1A C11A 1.227(12) . ?
O2A H21A 0.889(7) . ?
O3A H31A 0.583(9) . ?
C1A C2A 1.363(15) . ?
C1A H1A 0.9500 . ?
C2A C3A 1.368(17) . ?
C2A H2A1 0.9500 . ?
C3A C4A 1.402(16) . ?
C3A H3A1 0.9500 . ?
C4A C5A 1.385(14) . ?
C4A H4A 0.9500 . ?
C5A C6A 1.492(13) . ?
C6A C7A 1.400(13) . ?
C7A C8A 1.392(15) . ?
C7A H7A 0.9500 . ?
C8A C9A 1.363(16) . ?
C8A H8A 0.9500 . ?
C9A C10A 1.401(14) . ?
C9A H9A 0.9500 . ?
C10A C11A 1.505(14) . ?
C11A C12A 1.478(14) . ?
C13A C14A 1.364(15) . ?
C13A H13A 0.9500 . ?
C14A H14A 0.9500 . ?
C15A H15A 0.9800 . ?
C15A H15B 0.9800 . ?
C15A H15C 0.9800 . ?
C16A C17A 1.434(13) . ?
C17A H17A 0.9800 . ?
C17A H17B 0.9800 . ?
C17A H17C 0.9800 . ?
Mn1B N3B 2.158(9) . ?
Mn1B N1B 2.187(9) . ?
Mn1B O2B 2.190(9) . ?
Mn1B N5B 2.218(10) . ?
Mn1B N2B 2.242(8) . ?
Mn1B O21A 2.291(9) . ?
N1B C5B 1.337(12) . ?
N1B C1B 1.350(12) . ?
N2B C6B 1.338(13) . ?
N2B C10B 1.350(12) . ?
N3B C12B 1.330(13) . ?
N3B C14B 1.362(14) . ?
N4B C12B 1.340(13) . ?
N4B C13B 1.370(13) . ?
N4B C15B 1.483(12) . ?
N5B C16B 1.115(15) . ?
O1B C11B 1.240(12) . ?
O2B H21B 0.805(8) . ?
O2B H22B 1.065(8) . ?
C1B C2B 1.399(15) . ?
C1B H1B 0.9500 . ?
C2B C3B 1.366(16) . ?
C2B H2B1 0.9500 . ?
C3B C4B 1.399(15) . ?
C3B H3B 0.9500 . ?
C4B C5B 1.381(14) . ?
C4B H4B 0.9500 . ?
C5B C6B 1.528(13) . ?
C6B C7B 1.384(13) . ?
C7B C8B 1.384(15) . ?
C7B H7B 0.9500 . ?
C8B C9B 1.386(15) . ?
C8B H8B 0.9500 . ?
C9B C10B 1.390(13) . ?
C9B H9B 0.9500 . ?
C10B C11B 1.506(15) . ?
C11B C12B 1.487(14) . ?
C13B C14B 1.355(17) . ?
C13B H13B 0.9500 . ?
C14B H14B 0.9500 . ?
C15B H15D 0.9800 . ?
C15B H15E 0.9800 . ?
C15B H15F 0.9800 . ?
C16B C17B 1.453(14) . ?
C17B H17D 0.9800 . ?
C17B H17E 0.9800 . ?
C17B H17F 0.9800 . ?
Mn1C N3C 2.128(9) . ?
Mn1C N5C 2.183(9) . ?
Mn1C O61A 2.182(13) . ?
Mn1C O2C 2.217(10) . ?
Mn1C N1C 2.216(8) . ?
Mn1C N2C 2.246(8) . ?
N1C C5C 1.341(13) . ?
N1C C1C 1.352(12) . ?
N2C C10C 1.349(11) . ?
N2C C6C 1.350(12) . ?
N3C C12C 1.345(11) . ?
N3C C14C 1.361(13) . ?
N4C C12C 1.363(12) . ?
N4C C13C 1.380(13) . ?
N4C C15C 1.467(11) . ?
N5C C16C 1.145(14) . ?
O1C C11C 1.211(11) . ?
O2C H21C 0.653(7) . ?
C1C C2C 1.348(16) . ?
C1C H1C 0.9500 . ?
C2C C3C 1.378(16) . ?
C2C H2C1 0.9500 . ?
C3C C4C 1.390(13) . ?
C3C H3C 0.9500 . ?
C4C C5C 1.380(14) . ?
C4C H4C 0.9500 . ?
C5C C6C 1.500(12) . ?
C6C C7C 1.401(13) . ?
C7C C8C 1.377(14) . ?
C7C H7C 0.9500 . ?
C8C C9C 1.348(15) . ?
C8C H8C 0.9500 . ?
C9C C10C 1.407(13) . ?
C9C H9C 0.9500 . ?
C10C C11C 1.542(13) . ?
C11C C12C 1.458(13) . ?
C13C C14C 1.376(14) . ?
C13C H13C 0.9500 . ?
C14C H14C 0.9500 . ?
C15C H15G 0.9800 . ?
C15C H15H 0.9800 . ?
C15C H15I 0.9800 . ?
C16C C17C 1.424(16) . ?
C17C H17W 0.9800 . ?
C17C H17X 0.9800 . ?
C17C H17Z 0.9800 . ?
Cl1A O14A 1.403(9) . ?
Cl1A O11A 1.410(10) . ?
Cl1A O13A 1.449(12) . ?
Cl1A O12A 1.446(7) . ?
Cl2A O24A 1.400(10) . ?
Cl2A O23A 1.426(8) . ?
Cl2A O22A 1.436(8) . ?
Cl2A O21A 1.467(8) . ?
Cl3A O34A 1.415(11) . ?
Cl3A O32A 1.426(9) . ?
Cl3A O31A 1.438(10) . ?
Cl3A O33A 1.459(7) . ?
Cl4A O43A 1.384(12) . ?
Cl4A O42A 1.432(8) . ?
Cl4A O41A 1.452(9) . ?
Cl4A O44A 1.453(7) . ?
Cl5A O53A 1.404(8) . ?
Cl5A O54A 1.434(7) . ?
Cl5A O52A 1.451(8) . ?
Cl5A O51A 1.451(9) . ?
Cl6A O61A 1.363(12) . ?
Cl6A O64A 1.432(14) . ?
Cl6A O63A 1.428(9) . ?
Cl6A O62A 1.447(14) . ?
 
loop_
 _geom_angle_atom_site_label_1
 _geom_angle_atom_site_label_2
 _geom_angle_atom_site_label_3
 _geom_angle
 _geom_angle_site_symmetry_1
 _geom_angle_site_symmetry_3
 _geom_angle_publ_flag
N3A Mn1A N1A 160.6(3) . . ?
N3A Mn1A O3A 91.3(4) . . ?
N1A Mn1A O3A 90.4(4) . . ?
N3A Mn1A N5A 98.3(3) . . ?
N1A Mn1A N5A 101.1(3) . . ?
O3A Mn1A N5A 85.1(4) . . ?
N3A Mn1A O2A 93.0(3) . . ?
N1A Mn1A O2A 87.5(3) . . ?
O3A Mn1A O2A 172.5(3) . . ?
N5A Mn1A O2A 88.2(4) . . ?
N3A Mn1A N2A 85.7(3) . . ?
N1A Mn1A N2A 75.1(3) . . ?
O3A Mn1A N2A 101.7(4) . . ?
N5A Mn1A N2A 172.1(4) . . ?
O2A Mn1A N2A 84.8(3) . . ?
C5A N1A C1A 118.4(8) . . ?
C5A N1A Mn1A 116.7(6) . . ?
C1A N1A Mn1A 124.6(7) . . ?
C6A N2A C10A 117.6(8) . . ?
C6A N2A Mn1A 113.8(6) . . ?
C10A N2A Mn1A 128.5(6) . . ?
C12A N3A C14A 105.2(8) . . ?
C12A N3A Mn1A 130.9(7) . . ?
C14A N3A Mn1A 123.9(6) . . ?
C12A N4A C13A 107.2(8) . . ?
C12A N4A C15A 130.2(9) . . ?
C13A N4A C15A 122.7(9) . . ?
C16A N5A Mn1A 169.4(10) . . ?
Mn1A O2A H21A 112.9(7) . . ?
Mn1A O3A H31A 128.6(12) . . ?
C2A C1A N1A 122.6(10) . . ?
C2A C1A H1A 118.7 . . ?
N1A C1A H1A 118.7 . . ?
C1A C2A C3A 119.7(10) . . ?
C1A C2A H2A1 120.2 . . ?
C3A C2A H2A1 120.2 . . ?
C2A C3A C4A 118.6(10) . . ?
C2A C3A H3A1 120.7 . . ?
C4A C3A H3A1 120.7 . . ?
C5A C4A C3A 120.0(10) . . ?
C5A C4A H4A 120.0 . . ?
C3A C4A H4A 120.0 . . ?
N1A C5A C4A 120.6(9) . . ?
N1A C5A C6A 116.2(8) . . ?
C4A C5A C6A 123.1(9) . . ?
N2A C6A C7A 122.9(9) . . ?
N2A C6A C5A 117.2(8) . . ?
C7A C6A C5A 120.0(9) . . ?
C8A C7A C6A 118.4(9) . . ?
C8A C7A H7A 120.8 . . ?
C6A C7A H7A 120.8 . . ?
C9A C8A C7A 119.7(10) . . ?
C9A C8A H8A 120.1 . . ?
C7A C8A H8A 120.1 . . ?
C8A C9A C10A 119.3(10) . . ?
C8A C9A H9A 120.3 . . ?
C10A C9A H9A 120.3 . . ?
N2A C10A C9A 122.0(9) . . ?
N2A C10A C11A 122.9(9) . . ?
C9A C10A C11A 115.0(9) . . ?
O1A C11A C12A 118.0(9) . . ?
O1A C11A C10A 117.0(9) . . ?
C12A C11A C10A 125.0(8) . . ?
N3A C12A N4A 111.1(8) . . ?
N3A C12A C11A 126.6(8) . . ?
N4A C12A C11A 122.3(8) . . ?
N4A C13A C14A 105.9(9) . . ?
N4A C13A H13A 127.0 . . ?
C14A C13A H13A 127.0 . . ?
N3A C14A C13A 110.7(9) . . ?
N3A C14A H14A 124.7 . . ?
C13A C14A H14A 124.7 . . ?
N4A C15A H15A 109.5 . . ?
N4A C15A H15B 109.5 . . ?
H15A C15A H15B 109.5 . . ?
N4A C15A H15C 109.5 . . ?
H15A C15A H15C 109.5 . . ?
H15B C15A H15C 109.5 . . ?
N5A C16A C17A 177.5(15) . . ?
C16A C17A H17A 109.5 . . ?
C16A C17A H17B 109.5 . . ?
H17A C17A H17B 109.5 . . ?
C16A C17A H17C 109.5 . . ?
H17A C17A H17C 109.5 . . ?
H17B C17A H17C 109.5 . . ?
N3B Mn1B N1B 161.7(3) . . ?
N3B Mn1B O2B 87.4(4) . . ?
N1B Mn1B O2B 85.6(3) . . ?
N3B Mn1B N5B 99.2(3) . . ?
N1B Mn1B N5B 97.5(3) . . ?
O2B Mn1B N5B 88.8(4) . . ?
N3B Mn1B N2B 86.9(3) . . ?
N1B Mn1B N2B 76.4(3) . . ?
O2B Mn1B N2B 90.9(3) . . ?
N5B Mn1B N2B 173.9(4) . . ?
N3B Mn1B O21A 96.6(4) . . ?
N1B Mn1B O21A 91.6(3) . . ?
O2B Mn1B O21A 174.6(3) . . ?
N5B Mn1B O21A 87.0(4) . . ?
N2B Mn1B O21A 92.9(3) . . ?
C5B N1B C1B 118.6(9) . . ?
C5B N1B Mn1B 115.9(6) . . ?
C1B N1B Mn1B 124.3(7) . . ?
C6B N2B C10B 118.6(8) . . ?
C6B N2B Mn1B 113.5(6) . . ?
C10B N2B Mn1B 127.8(7) . . ?
C12B N3B C14B 106.0(9) . . ?
C12B N3B Mn1B 128.5(7) . . ?
C14B N3B Mn1B 125.4(7) . . ?
C12B N4B C13B 107.6(9) . . ?
C12B N4B C15B 129.6(8) . . ?
C13B N4B C15B 122.8(9) . . ?
C16B N5B Mn1B 166.1(11) . . ?
Mn1B O2B H21B 128.7(7) . . ?
Mn1B O2B H22B 129.4(6) . . ?
H21B O2B H22B 98.4(8) . . ?
N1B C1B C2B 121.4(9) . . ?
N1B C1B H1B 119.3 . . ?
C2B C1B H1B 119.3 . . ?
C3B C2B C1B 120.3(10) . . ?
C3B C2B H2B1 119.8 . . ?
C1B C2B H2B1 119.8 . . ?
C2B C3B C4B 117.5(10) . . ?
C2B C3B H3B 121.3 . . ?
C4B C3B H3B 121.3 . . ?
C5B C4B C3B 120.0(9) . . ?
C5B C4B H4B 120.0 . . ?
C3B C4B H4B 120.0 . . ?
N1B C5B C4B 122.2(9) . . ?
N1B C5B C6B 115.9(8) . . ?
C4B C5B C6B 121.9(8) . . ?
N2B C6B C7B 123.3(9) . . ?
N2B C6B C5B 117.4(8) . . ?
C7B C6B C5B 119.4(9) . . ?
C8B C7B C6B 118.3(9) . . ?
C8B C7B H7B 120.8 . . ?
C6B C7B H7B 120.8 . . ?
C9B C8B C7B 119.0(9) . . ?
C9B C8B H8B 120.5 . . ?
C7B C8B H8B 120.5 . . ?
C8B C9B C10B 119.6(9) . . ?
C8B C9B H9B 120.2 . . ?
C10B C9B H9B 120.2 . . ?
N2B C10B C9B 121.2(9) . . ?
N2B C10B C11B 123.1(9) . . ?
C9B C10B C11B 115.7(8) . . ?
O1B C11B C12B 116.8(10) . . ?
O1B C11B C10B 117.7(9) . . ?
C12B C11B C10B 125.4(9) . . ?
N3B C12B N4B 110.6(9) . . ?
N3B C12B C11B 126.3(9) . . ?
N4B C12B C11B 123.1(9) . . ?
C14B C13B N4B 106.1(10) . . ?
C14B C13B H13B 127.0 . . ?
N4B C13B H13B 127.0 . . ?
C13B C14B N3B 109.8(10) . . ?
C13B C14B H14B 125.1 . . ?
N3B C14B H14B 125.1 . . ?
N4B C15B H15D 109.5 . . ?
N4B C15B H15E 109.5 . . ?
H15D C15B H15E 109.5 . . ?
N4B C15B H15F 109.5 . . ?
H15D C15B H15F 109.5 . . ?
H15E C15B H15F 109.5 . . ?
N5B C16B C17B 179.4(16) . . ?
C16B C17B H17D 109.5 . . ?
C16B C17B H17E 109.5 . . ?
H17D C17B H17E 109.5 . . ?
C16B C17B H17F 109.5 . . ?
H17D C17B H17F 109.5 . . ?
H17E C17B H17F 109.5 . . ?
N3C Mn1C N5C 101.4(4) . . ?
N3C Mn1C O61A 97.6(5) . . ?
N5C Mn1C O61A 89.9(5) . . ?
N3C Mn1C O2C 86.2(4) . . ?
N5C Mn1C O2C 87.8(4) . . ?
O61A Mn1C O2C 175.9(4) . . ?
N3C Mn1C N1C 159.7(3) . . ?
N5C Mn1C N1C 96.9(3) . . ?
O61A Mn1C N1C 91.3(5) . . ?
O2C Mn1C N1C 85.7(4) . . ?
N3C Mn1C N2C 86.0(3) . . ?
N5C Mn1C N2C 172.3(3) . . ?
O61A Mn1C N2C 91.6(4) . . ?
O2C Mn1C N2C 90.3(3) . . ?
N1C Mn1C N2C 75.5(3) . . ?
C5C N1C C1C 117.7(9) . . ?
C5C N1C Mn1C 115.6(6) . . ?
C1C N1C Mn1C 125.1(7) . . ?
C10C N2C C6C 118.0(8) . . ?
C10C N2C Mn1C 128.2(6) . . ?
C6C N2C Mn1C 113.5(6) . . ?
C12C N3C C14C 105.8(8) . . ?
C12C N3C Mn1C 128.7(7) . . ?
C14C N3C Mn1C 125.0(7) . . ?
C12C N4C C13C 107.1(7) . . ?
C12C N4C C15C 130.2(8) . . ?
C13C N4C C15C 122.7(8) . . ?
C16C N5C Mn1C 168.2(11) . . ?
Mn1C O2C H21C 100.3(10) . . ?
C2C C1C N1C 123.5(10) . . ?
C2C C1C H1C 118.2 . . ?
N1C C1C H1C 118.2 . . ?
C1C C2C C3C 118.8(9) . . ?
C1C C2C H2C1 120.6 . . ?
C3C C2C H2C1 120.6 . . ?
C2C C3C C4C 119.2(10) . . ?
C2C C3C H3C 120.4 . . ?
C4C C3C H3C 120.4 . . ?
C5C C4C C3C 118.5(10) . . ?
C5C C4C H4C 120.8 . . ?
C3C C4C H4C 120.8 . . ?
N1C C5C C4C 122.3(9) . . ?
N1C C5C C6C 115.6(9) . . ?
C4C C5C C6C 122.1(9) . . ?
N2C C6C C7C 121.9(8) . . ?
N2C C6C C5C 118.0(8) . . ?
C7C C6C C5C 120.0(9) . . ?
C8C C7C C6C 119.1(9) . . ?
C8C C7C H7C 120.4 . . ?
C6C C7C H7C 120.4 . . ?
C9C C8C C7C 119.4(9) . . ?
C9C C8C H8C 120.3 . . ?
C7C C8C H8C 120.3 . . ?
C8C C9C C10C 119.9(9) . . ?
C8C C9C H9C 120.1 . . ?
C10C C9C H9C 120.1 . . ?
N2C C10C C9C 121.6(8) . . ?
N2C C10C C11C 123.0(8) . . ?
C9C C10C C11C 115.4(8) . . ?
O1C C11C C12C 120.9(9) . . ?
O1C C11C C10C 116.1(8) . . ?
C12C C11C C10C 123.0(8) . . ?
N3C C12C N4C 110.8(8) . . ?
N3C C12C C11C 128.2(8) . . ?
N4C C12C C11C 121.0(8) . . ?
C14C C13C N4C 105.9(8) . . ?
C14C C13C H13C 127.0 . . ?
N4C C13C H13C 127.0 . . ?
N3C C14C C13C 110.3(9) . . ?
N3C C14C H14C 124.8 . . ?
C13C C14C H14C 124.8 . . ?
N4C C15C H15G 109.5 . . ?
N4C C15C H15H 109.5 . . ?
H15G C15C H15H 109.5 . . ?
N4C C15C H15I 109.5 . . ?
H15G C15C H15I 109.5 . . ?
H15H C15C H15I 109.5 . . ?
N5C C16C C17C 177.6(17) . . ?
C16C C17C H17W 109.5 . . ?
C16C C17C H17X 109.5 . . ?
H17W C17C H17X 109.5 . . ?
C16C C17C H17Z 109.5 . . ?
H17W C17C H17Z 109.5 . . ?
H17X C17C H17Z 109.5 . . ?
O14A Cl1A O11A 111.2(7) . . ?
O14A Cl1A O13A 110.9(9) . . ?
O11A Cl1A O13A 108.3(6) . . ?
O14A Cl1A O12A 109.1(5) . . ?
O11A Cl1A O12A 108.9(5) . . ?
O13A Cl1A O12A 108.5(6) . . ?
O24A Cl2A O23A 111.1(5) . . ?
O24A Cl2A O22A 111.3(6) . . ?
O23A Cl2A O22A 109.7(5) . . ?
O24A Cl2A O21A 107.2(5) . . ?
O23A Cl2A O21A 109.4(5) . . ?
O22A Cl2A O21A 108.0(5) . . ?
Cl2A O21A Mn1B 125.6(4) . . ?
O34A Cl3A O32A 110.2(7) . . ?
O34A Cl3A O31A 109.7(6) . . ?
O32A Cl3A O31A 111.5(7) . . ?
O34A Cl3A O33A 109.5(5) . . ?
O32A Cl3A O33A 107.3(5) . . ?
O31A Cl3A O33A 108.5(6) . . ?
O43A Cl4A O42A 110.6(6) . . ?
O43A Cl4A O41A 109.2(6) . . ?
O42A Cl4A O41A 110.7(5) . . ?
O43A Cl4A O44A 108.3(7) . . ?
O42A Cl4A O44A 109.0(5) . . ?
O41A Cl4A O44A 109.0(6) . . ?
O53A Cl5A O54A 111.3(5) . . ?
O53A Cl5A O52A 110.2(6) . . ?
O54A Cl5A O52A 108.0(5) . . ?
O53A Cl5A O51A 110.3(5) . . ?
O54A Cl5A O51A 108.7(6) . . ?
O52A Cl5A O51A 108.2(5) . . ?
O61A Cl6A O64A 110.9(9) . . ?
O61A Cl6A O63A 110.7(7) . . ?
O64A Cl6A O63A 108.8(7) . . ?
O61A Cl6A O62A 107.4(8) . . ?
O64A Cl6A O62A 110.5(9) . . ?
O63A Cl6A O62A 108.5(7) . . ?
Cl6A O61A Mn1C 133.8(7) . . ?
 
loop_
 _geom_torsion_atom_site_label_1
 _geom_torsion_atom_site_label_2
 _geom_torsion_atom_site_label_3
 _geom_torsion_atom_site_label_4
 _geom_torsion
 _geom_torsion_site_symmetry_1
 _geom_torsion_site_symmetry_2
 _geom_torsion_site_symmetry_3
 _geom_torsion_site_symmetry_4
 _geom_torsion_publ_flag
C5A N1A C1A C2A -1.4(18) . . . . ?
Mn1A N1A C1A C2A 171.2(9) . . . . ?
N1A C1A C2A C3A -1(2) . . . . ?
C1A C2A C3A C4A 1(2) . . . . ?
C2A C3A C4A C5A 1(2) . . . . ?
C1A N1A C5A C4A 3.3(17) . . . . ?
Mn1A N1A C5A C4A -169.9(10) . . . . ?
C1A N1A C5A C6A -176.0(10) . . . . ?
Mn1A N1A C5A C6A 10.7(12) . . . . ?
C3A C4A C5A N1A -3(2) . . . . ?
C3A C4A C5A C6A 176.0(12) . . . . ?
C10A N2A C6A C7A -1.6(17) . . . . ?
Mn1A N2A C6A C7A 175.2(9) . . . . ?
C10A N2A C6A C5A 178.9(10) . . . . ?
Mn1A N2A C6A C5A -4.3(12) . . . . ?
N1A C5A C6A N2A -4.0(15) . . . . ?
C4A C5A C6A N2A 176.6(11) . . . . ?
N1A C5A C6A C7A 176.4(11) . . . . ?
C4A C5A C6A C7A -2.9(18) . . . . ?
N2A C6A C7A C8A 1.8(19) . . . . ?
C5A C6A C7A C8A -178.7(11) . . . . ?
C6A C7A C8A C9A -1(2) . . . . ?
C7A C8A C9A C10A 1(2) . . . . ?
C6A N2A C10A C9A 1.1(17) . . . . ?
Mn1A N2A C10A C9A -175.2(9) . . . . ?
C6A N2A C10A C11A 178.8(11) . . . . ?
Mn1A N2A C10A C11A 2.5(17) . . . . ?
C8A C9A C10A N2A -0.8(19) . . . . ?
C8A C9A C10A C11A -178.7(12) . . . . ?
N2A C10A C11A O1A 171.6(12) . . . . ?
C9A C10A C11A O1A -10.6(17) . . . . ?
N2A C10A C11A C12A -7.1(19) . . . . ?
C9A C10A C11A C12A 170.8(12) . . . . ?
C14A N3A C12A N4A -0.8(14) . . . . ?
Mn1A N3A C12A N4A -179.2(8) . . . . ?
C14A N3A C12A C11A 177.4(12) . . . . ?
Mn1A N3A C12A C11A -0.9(19) . . . . ?
C13A N4A C12A N3A 0.3(14) . . . . ?
C15A N4A C12A N3A -178.8(13) . . . . ?
C13A N4A C12A C11A -178.1(12) . . . . ?
C15A N4A C12A C11A 3(2) . . . . ?
O1A C11A C12A N3A -172.2(13) . . . . ?
C10A C11A C12A N3A 6(2) . . . . ?
O1A C11A C12A N4A 5.9(19) . . . . ?
C10A C11A C12A N4A -175.5(12) . . . . ?
C12A N4A C13A C14A 0.4(15) . . . . ?
C15A N4A C13A C14A 179.5(13) . . . . ?
C12A N3A C14A C13A 1.1(15) . . . . ?
Mn1A N3A C14A C13A 179.6(9) . . . . ?
N4A C13A C14A N3A -0.9(15) . . . . ?
C5B N1B C1B C2B 0.0(18) . . . . ?
Mn1B N1B C1B C2B 167.1(9) . . . . ?
N1B C1B C2B C3B 1(2) . . . . ?
C1B C2B C3B C4B -1.5(19) . . . . ?
C2B C3B C4B C5B 1.9(19) . . . . ?
C1B N1B C5B C4B 0.4(17) . . . . ?
Mn1B N1B C5B C4B -167.8(9) . . . . ?
C1B N1B C5B C6B 178.8(10) . . . . ?
Mn1B N1B C5B C6B 10.6(12) . . . . ?
C3B C4B C5B N1B -1.3(18) . . . . ?
C3B C4B C5B C6B -179.7(11) . . . . ?
C10B N2B C6B C7B 2.5(17) . . . . ?
Mn1B N2B C6B C7B -173.6(9) . . . . ?
C10B N2B C6B C5B -178.1(10) . . . . ?
Mn1B N2B C6B C5B 5.8(12) . . . . ?
N1B C5B C6B N2B -11.2(15) . . . . ?
C4B C5B C6B N2B 167.3(11) . . . . ?
N1B C5B C6B C7B 168.2(11) . . . . ?
C4B C5B C6B C7B -13.3(17) . . . . ?
N2B C6B C7B C8B -2.8(18) . . . . ?
C5B C6B C7B C8B 177.8(11) . . . . ?
C6B C7B C8B C9B 1.9(19) . . . . ?
C7B C8B C9B C10B -0.9(18) . . . . ?
C6B N2B C10B C9B -1.4(17) . . . . ?
Mn1B N2B C10B C9B 174.1(8) . . . . ?
C6B N2B C10B C11B 178.3(11) . . . . ?
Mn1B N2B C10B C11B -6.2(17) . . . . ?
C8B C9B C10B N2B 0.6(18) . . . . ?
C8B C9B C10B C11B -179.1(11) . . . . ?
N2B C10B C11B O1B 174.5(11) . . . . ?
C9B C10B C11B O1B -5.8(17) . . . . ?
N2B C10B C11B C12B -9(2) . . . . ?
C9B C10B C11B C12B 171.1(11) . . . . ?
C14B N3B C12B N4B 2.5(14) . . . . ?
Mn1B N3B C12B N4B 178.5(8) . . . . ?
C14B N3B C12B C11B 179.9(12) . . . . ?
Mn1B N3B C12B C11B -4.0(18) . . . . ?
C13B N4B C12B N3B -2.8(14) . . . . ?
C15B N4B C12B N3B 178.9(11) . . . . ?
C13B N4B C12B C11B 179.7(11) . . . . ?
C15B N4B C12B C11B 1.4(19) . . . . ?
O1B C11B C12B N3B -168.6(12) . . . . ?
C10B C11B C12B N3B 15(2) . . . . ?
O1B C11B C12B N4B 8.6(18) . . . . ?
C10B C11B C12B N4B -168.4(11) . . . . ?
C12B N4B C13B C14B 1.9(14) . . . . ?
C15B N4B C13B C14B -179.7(11) . . . . ?
N4B C13B C14B N3B -0.4(15) . . . . ?
C12B N3B C14B C13B -1.3(15) . . . . ?
Mn1B N3B C14B C13B -177.5(9) . . . . ?
C5C N1C C1C C2C -0.4(19) . . . . ?
Mn1C N1C C1C C2C -165.4(10) . . . . ?
N1C C1C C2C C3C 2(2) . . . . ?
C1C C2C C3C C4C -2.8(18) . . . . ?
C2C C3C C4C C5C 2.1(18) . . . . ?
C1C N1C C5C C4C -0.3(18) . . . . ?
Mn1C N1C C5C C4C 166.1(9) . . . . ?
C1C N1C C5C C6C 178.7(11) . . . . ?
Mn1C N1C C5C C6C -14.9(13) . . . . ?
C3C C4C C5C N1C -0.6(18) . . . . ?
C3C C4C C5C C6C -179.5(11) . . . . ?
C10C N2C C6C C7C -1.7(16) . . . . ?
Mn1C N2C C6C C7C 172.8(9) . . . . ?
C10C N2C C6C C5C 179.3(10) . . . . ?
Mn1C N2C C6C C5C -6.3(12) . . . . ?
N1C C5C C6C N2C 14.4(15) . . . . ?
C4C C5C C6C N2C -166.6(11) . . . . ?
N1C C5C C6C C7C -164.7(11) . . . . ?
C4C C5C C6C C7C 14.3(17) . . . . ?
N2C C6C C7C C8C -1.3(18) . . . . ?
C5C C6C C7C C8C 177.8(11) . . . . ?
C6C C7C C8C C9C 3.4(19) . . . . ?
C7C C8C C9C C10C -2.6(19) . . . . ?
C6C N2C C10C C9C 2.5(16) . . . . ?
Mn1C N2C C10C C9C -171.1(8) . . . . ?
C6C N2C C10C C11C -178.5(10) . . . . ?
Mn1C N2C C10C C11C 8.0(15) . . . . ?
C8C C9C C10C N2C -0.3(18) . . . . ?
C8C C9C C10C C11C -179.5(11) . . . . ?
N2C C10C C11C O1C -172.7(11) . . . . ?
C9C C10C C11C O1C 6.4(15) . . . . ?
N2C C10C C11C C12C 8.1(17) . . . . ?
C9C C10C C11C C12C -172.8(10) . . . . ?
C14C N3C C12C N4C 1.0(14) . . . . ?
Mn1C N3C C12C N4C 173.6(8) . . . . ?
C14C N3C C12C C11C -177.5(12) . . . . ?
Mn1C N3C C12C C11C -4.9(18) . . . . ?
C13C N4C C12C N3C 0.4(13) . . . . ?
C15C N4C C12C N3C 179.5(12) . . . . ?
C13C N4C C12C C11C 179.0(10) . . . . ?
C15C N4C C12C C11C -1.9(19) . . . . ?
O1C C11C C12C N3C 170.5(12) . . . . ?
C10C C11C C12C N3C -10.3(19) . . . . ?
O1C C11C C12C N4C -7.9(17) . . . . ?
C10C C11C C12C N4C 171.3(10) . . . . ?
C12C N4C C13C C14C -1.6(13) . . . . ?
C15C N4C C13C C14C 179.3(11) . . . . ?
C12C N3C C14C C13C -2.0(15) . . . . ?
Mn1C N3C C14C C13C -175.0(9) . . . . ?
N4C C13C C14C N3C 2.3(14) . . . . ?
O24A Cl2A O21A Mn1B 160.7(6) . . . . ?
O23A Cl2A O21A Mn1B 40.2(7) . . . . ?
O22A Cl2A O21A Mn1B -79.2(7) . . . . ?
O64A Cl6A O61A Mn1C 109.4(13) . . . . ?
O63A Cl6A O61A Mn1C -11.4(15) . . . . ?
O62A Cl6A O61A Mn1C -129.7(12) . . . . ?
 
_refine_diff_density_max    0.876
_refine_diff_density_min   -0.694
_refine_diff_density_rms    0.118

_shelx_res_file
;
TITL C_SC_068_Final in P1
    c_sc_068_final.res
    created by SHELXL-2019/1 at 14:32:26 on 13-Oct-2023
CELL  1.54178  11.8200  12.7584  13.3067  109.691  107.464   99.058
ZERR     1.00   0.0010   0.0011   0.0013    0.006    0.005    0.005
LATT  -1
SFAC  C    H    CL   MN   N    O
UNIT  51     50   6    3    15   31

MERG   2

OMIT    -1  -1   6

OMIT     0  -1   5

OMIT    -2  -4   7

SIZE .234 .145 .102

SHEL 40.0 0.80

TWIN

OMIT    0  -3   6

FMAP   2

PLAN  5

ACTA

HTAB    2.00000

BOND   $H

CONF

LIST   4

L.S.   100

TEMP  -173.15

WGHT    0.073700    6.489100
BASF   0.55181
FVAR       0.08812   0.46300
MN1A  4    0.516582    0.816215    0.204111    11.00000    0.01290    0.03689 =
         0.03487   -0.00378    0.00596    0.00273
N1A   5    0.434165    0.936467    0.296501    11.00000    0.01833    0.03419 =
         0.04015    0.00806    0.01194    0.00555
N2A   5    0.678567    0.972011    0.336886    11.00000    0.01660    0.03130 =
         0.02790    0.00414    0.00463    0.00683
N3A   5    0.650909    0.747610    0.148707    11.00000    0.01685    0.03176 =
         0.04159    0.00614    0.01154    0.00350
N4A   5    0.822160    0.719475    0.124136    11.00000    0.01746    0.05030 =
         0.03977    0.00130    0.01318    0.00740
N5A   5    0.354455    0.662000    0.095446    11.00000    0.01712    0.04818 =
         0.04033   -0.00997   -0.00651    0.00047
O1A   6    0.957202    0.941818    0.289919    11.00000    0.02582    0.06285 =
         0.07120    0.00500    0.02621    0.00456
O2A   6    0.547854    0.751776    0.342074    11.00000    0.01439    0.04529 =
         0.05396    0.01429    0.01126    0.00565
O3A   6    0.460139    0.867662    0.059742    11.00000    0.02772    0.11769 =
         0.05481    0.03705    0.01394    0.02215
C1A   1    0.309685    0.917691    0.271313    11.00000    0.01938    0.03865 =
         0.04663    0.01477    0.00902    0.00865
AFIX  43
H1A   2    0.253805    0.853298    0.203046    11.00000   -1.20000
AFIX   0
C2A   1    0.262692    0.987715    0.340286    11.00000    0.02084    0.04524 =
         0.05517    0.02139    0.01742    0.01077
AFIX  43
H2A1  2    0.175653    0.972225    0.319559    11.00000   -1.20000
AFIX   0
C3A   1    0.341477    1.080386    0.439480    11.00000    0.03667    0.07158 =
         0.04884    0.01015    0.02573    0.02832
AFIX  43
H3A1  2    0.310207    1.129576    0.488816    11.00000   -1.20000
AFIX   0
C4A   1    0.469365    1.101247    0.466808    11.00000    0.02622    0.04708 =
         0.03908    0.00028    0.00986    0.00850
AFIX  43
H4A   2    0.525791    1.164166    0.536066    11.00000   -1.20000
AFIX   0
C5A   1    0.513411    1.030118    0.392823    11.00000    0.02285    0.02894 =
         0.03534    0.00897    0.01319    0.00873
C6A   1    0.647481    1.051089    0.412090    11.00000    0.01988    0.03408 =
         0.03011    0.00971    0.00617    0.00608
C7A   1    0.734865    1.149336    0.505788    11.00000    0.02555    0.03391 =
         0.03241   -0.00929    0.00344    0.00666
AFIX  43
H7A   2    0.710136    1.202384    0.558604    11.00000   -1.20000
AFIX   0
C8A   1    0.858876    1.167462    0.519740    11.00000    0.03059    0.03594 =
         0.03824   -0.00041    0.00476    0.00294
AFIX  43
H8A   2    0.919864    1.234408    0.581549    11.00000   -1.20000
AFIX   0
C9A   1    0.892439    1.088727    0.444319    11.00000    0.01941    0.03444 =
         0.04690    0.01067    0.00181   -0.00074
AFIX  43
H9A   2    0.976996    1.099682    0.453859    11.00000   -1.20000
AFIX   0
C10A  1    0.800990    0.991529    0.352636    11.00000    0.01859    0.03545 =
         0.04142    0.00960    0.01313    0.00264
C11A  1    0.848259    0.908818    0.276109    11.00000    0.01144    0.05049 =
         0.03684    0.00500    0.00876    0.00374
C12A  1    0.772853    0.792857    0.184770    11.00000    0.01973    0.03790 =
         0.03906    0.00520    0.01193    0.01106
C13A  1    0.728267    0.623783    0.045942    11.00000    0.03541    0.04232 =
         0.03736   -0.00390    0.01913    0.00823
AFIX  43
H13A  2    0.733925    0.556411   -0.009058    11.00000   -1.20000
AFIX   0
C14A  1    0.623785    0.643834    0.062234    11.00000    0.02574    0.03993 =
         0.04007    0.00683    0.01362    0.00522
AFIX  43
H14A  2    0.542892    0.591460    0.018338    11.00000   -1.20000
AFIX   0
C15A  1    0.951505    0.731407    0.134817    11.00000    0.02132    0.06932 =
         0.06161   -0.00463    0.02062    0.01300
AFIX 137
H15A  2    1.005028    0.758089    0.216151    11.00000   -1.50000
H15B  2    0.976625    0.788093    0.105243    11.00000   -1.50000
H15C  2    0.959060    0.655989    0.090174    11.00000   -1.50000
AFIX   0
C16A  1    0.260470    0.594263    0.037667    11.00000    0.01868    0.04084 =
         0.03044   -0.00351    0.00956    0.00251
C17A  1    0.143850    0.506613   -0.031538    11.00000    0.02077    0.04215 =
         0.04860    0.00192    0.00287   -0.00299
AFIX 137
H17A  2    0.115151    0.474951    0.017035    11.00000   -1.50000
H17B  2    0.153796    0.444079   -0.092589    11.00000   -1.50000
H17C  2    0.082925    0.540923   -0.066342    11.00000   -1.50000
AFIX   0
MN1B  4    0.421673    0.499168    0.517226    11.00000    0.01385    0.03176 =
         0.03040   -0.00261    0.00475    0.00051
N1B   5    0.495753    0.393643    0.400123    11.00000    0.01154    0.03841 =
         0.03125    0.00383    0.00457    0.00105
N2B   5    0.256599    0.348869    0.387935    11.00000    0.01339    0.02992 =
         0.03034    0.00452    0.00450   -0.00087
N3B   5    0.305854    0.550472    0.612058    11.00000    0.01408    0.03672 =
         0.03782   -0.00060    0.00943   -0.00088
N4B   5    0.147557    0.559286    0.665030    11.00000    0.02192    0.02573 =
         0.03655    0.00094    0.01120    0.00786
N5B   5    0.596397    0.639378    0.634350    11.00000    0.03723    0.03528 =
         0.04489    0.00372    0.01284    0.00718
O1B   6   -0.012904    0.392563    0.448540    11.00000    0.01190    0.05116 =
         0.04428   -0.00151    0.00547    0.00250
O2B   6    0.475957    0.399022    0.619336    11.00000    0.02350    0.04806 =
         0.04572    0.01460    0.01284    0.00942
C1B   1    0.617086    0.414524    0.417101    11.00000    0.01371    0.04353 =
         0.03751    0.00847    0.01055    0.00115
AFIX  43
H1B   2    0.673548    0.486791    0.474185    11.00000   -1.20000
AFIX   0
C2B   1    0.661444    0.331990    0.352410    11.00000    0.02142    0.04988 =
         0.04740    0.01328    0.01468    0.00606
AFIX  43
H2B1  2    0.747349    0.348457    0.366468    11.00000   -1.20000
AFIX   0
C3B   1    0.581866    0.227886    0.269166    11.00000    0.03249    0.03846 =
         0.03531    0.00587    0.01822    0.00878
AFIX  43
H3B   2    0.610379    0.171793    0.223364    11.00000   -1.20000
AFIX   0
C4B   1    0.456766    0.206972    0.253893    11.00000    0.02883    0.02753 =
         0.03700    0.00704    0.01154    0.00294
AFIX  43
H4B   2    0.398917    0.134691    0.198442    11.00000   -1.20000
AFIX   0
C5B   1    0.417433    0.291502    0.319503    11.00000    0.01913    0.02280 =
         0.03238    0.00614    0.00776    0.00113
C6B   1    0.281952    0.272457    0.306417    11.00000    0.01807    0.03179 =
         0.03203    0.00952    0.00389    0.01152
C7B   1    0.192056    0.179316    0.212021    11.00000    0.02601    0.03184 =
         0.03265    0.00153    0.01014    0.00437
AFIX  43
H7B   2    0.213197    0.128822    0.154140    11.00000   -1.20000
AFIX   0
C8B   1    0.070545    0.161588    0.204073    11.00000    0.01720    0.03322 =
         0.02953   -0.00392   -0.00505   -0.00441
AFIX  43
H8B   2    0.006843    0.097163    0.141610    11.00000   -1.20000
AFIX   0
C9B   1    0.043267    0.239312    0.288683    11.00000    0.01501    0.03144 =
         0.02808    0.00369    0.00500    0.00078
AFIX  43
H9B   2   -0.039752    0.229220    0.284137    11.00000   -1.20000
AFIX   0
C10B  1    0.138090    0.332137    0.380255    11.00000    0.01479    0.03268 =
         0.03082    0.00575    0.00454   -0.00171
C11B  1    0.099446    0.410597    0.468632    11.00000    0.02139    0.03451 =
         0.03626    0.00435    0.00691    0.00165
C12B  1    0.185167    0.504948    0.581258    11.00000    0.02539    0.03059 =
         0.03341    0.00720    0.00881    0.01186
C13B  1    0.249776    0.640044    0.755965    11.00000    0.03625    0.03364 =
         0.03776   -0.00326    0.00544    0.00798
AFIX  43
H13B  2    0.252490    0.690391    0.828506    11.00000   -1.20000
AFIX   0
C14B  1    0.346223    0.633559    0.721477    11.00000    0.03746    0.03869 =
         0.04131    0.00457    0.01356    0.01436
AFIX  43
H14B  2    0.429483    0.679978    0.766793    11.00000   -1.20000
AFIX   0
C15B  1    0.021899    0.539625    0.668304    11.00000    0.02652    0.03996 =
         0.04447    0.00163    0.02025    0.00767
AFIX 137
H15D  2    0.024415    0.596923    0.740471    11.00000   -1.50000
H15E  2   -0.006315    0.461155    0.663885    11.00000   -1.50000
H15F  2   -0.035432    0.547806    0.602721    11.00000   -1.50000
AFIX   0
C16B  1    0.690904    0.692951    0.699334    11.00000    0.02347    0.03393 =
         0.05287   -0.00090   -0.00343   -0.00424
C17B  1    0.814589    0.761863    0.783328    11.00000    0.02855    0.04371 =
         0.06240    0.00456   -0.01256   -0.01469
AFIX 137
H17D  2    0.856989    0.712214    0.813194    11.00000   -1.50000
H17E  2    0.808756    0.824622    0.847088    11.00000   -1.50000
H17F  2    0.861431    0.795224    0.746345    11.00000   -1.50000
AFIX   0
MN1C  4    0.559421    0.088950    0.847909    11.00000    0.01400    0.04302 =
         0.03858   -0.00761    0.01086   -0.00649
N1C   5    0.481534    0.194705    0.964498    11.00000    0.01260    0.04211 =
         0.03164   -0.00009    0.00353    0.00386
N2C   5    0.721118    0.241928    0.979701    11.00000    0.01479    0.02749 =
         0.02920    0.00302    0.00693    0.00115
N3C   5    0.679577    0.046224    0.759134    11.00000    0.01588    0.03811 =
         0.03414   -0.00004    0.00825    0.00123
N4C   5    0.847451    0.029888    0.718690    11.00000    0.01928    0.03686 =
         0.03419    0.01163    0.01175    0.00644
N5C   5    0.386814   -0.047026    0.729770    11.00000    0.02017    0.04503 =
         0.04856   -0.00587    0.00496   -0.00245
O1C   6    0.998366    0.198826    0.938010    11.00000    0.01755    0.05651 =
         0.04053    0.00104    0.01410    0.00594
O2C   6    0.506140    0.190474    0.744269    11.00000    0.01926    0.06667 =
         0.03762    0.00523    0.00365    0.00655
C1C   1    0.360171    0.172950    0.948198    11.00000    0.01211    0.05113 =
         0.03238    0.00337    0.00220   -0.00486
AFIX  43
H1C   2    0.305760    0.098857    0.893230    11.00000   -1.20000
AFIX   0
C2C   1    0.312259    0.250715    1.005732    11.00000    0.01970    0.05604 =
         0.03491    0.01915    0.01627    0.00340
AFIX  43
H2C1  2    0.226799    0.230732    0.993225    11.00000   -1.20000
AFIX   0
C3C   1    0.389542    0.359782    1.083060    11.00000    0.02047    0.05735 =
         0.03545    0.01395    0.01323    0.01599
AFIX  43
H3C   2    0.357343    0.417259    1.122119    11.00000   -1.20000
AFIX   0
C4C   1    0.515169    0.384662    1.103206    11.00000    0.01906    0.04951 =
         0.02712    0.00783    0.00853    0.00917
AFIX  43
H4C   2    0.570725    0.458314    1.158009    11.00000   -1.20000
AFIX   0
C5C   1    0.557288    0.299898    1.041755    11.00000    0.01447    0.04267 =
         0.02684    0.00396    0.00350    0.00178
C6C   1    0.691405    0.318752    1.058606    11.00000    0.01091    0.02752 =
         0.03179    0.00908    0.00692    0.00034
C7C   1    0.781706    0.412949    1.154926    11.00000    0.01262    0.03745 =
         0.03051   -0.00308   -0.00192    0.00218
AFIX  43
H7C   2    0.758458    0.466783    1.208499    11.00000   -1.20000
AFIX   0
C8C   1    0.904590    0.426444    1.170893    11.00000    0.01958    0.03620 =
         0.03394    0.00136    0.00449    0.00129
AFIX  43
H8C   2    0.967369    0.487304    1.237812    11.00000   -1.20000
AFIX   0
C9C   1    0.934960    0.352469    1.090657    11.00000    0.01113    0.03707 =
         0.03593    0.00528   -0.00183    0.00108
AFIX  43
H9C   2    1.019214    0.362944    1.099194    11.00000   -1.20000
AFIX   0
C10C  1    0.841603    0.259684    0.994215    11.00000    0.01038    0.03405 =
         0.02964    0.00957    0.01098    0.00549
C11C  1    0.887189    0.180115    0.908736    11.00000    0.01462    0.03639 =
         0.02721    0.00692    0.00363    0.00735
C12C  1    0.803420    0.088033    0.797930    11.00000    0.01203    0.03159 =
         0.02827    0.00176    0.00890   -0.00231
C13C  1    0.746682   -0.052184    0.624996    11.00000    0.02266    0.03846 =
         0.03302    0.00259    0.01398    0.01150
AFIX  43
H13C  2    0.747337   -0.105010    0.555121    11.00000   -1.20000
AFIX   0
C14C  1    0.645122   -0.041812    0.653529    11.00000    0.02408    0.03881 =
         0.03779    0.00242    0.01208    0.00129
AFIX  43
H14C  2    0.562660   -0.089357    0.606222    11.00000   -1.20000
AFIX   0
C15C  1    0.974534    0.045526    0.722600    11.00000    0.01381    0.05322 =
         0.04681   -0.00024    0.01635    0.00193
AFIX 137
H15G  2    1.014062    0.127981    0.745735    11.00000   -1.50000
H15H  2    0.972964    0.000141    0.646078    11.00000   -1.50000
H15I  2    1.021501    0.018907    0.778599    11.00000   -1.50000
AFIX   0
C16C  1    0.288269   -0.102571    0.667463    11.00000    0.01939    0.04748 =
         0.05530   -0.00367    0.01379    0.00227
C17C  1    0.165319   -0.168123    0.587981    11.00000    0.03211    0.06909 =
         0.04725   -0.00905    0.01040    0.00346
AFIX 137
H17W  2    0.132632   -0.126447    0.541337    11.00000   -1.50000
H17X  2    0.112805   -0.178802    0.630515    11.00000   -1.50000
H17Z  2    0.165926   -0.244222    0.537404    11.00000   -1.50000
AFIX   0

CL1A  3    0.841346    0.689103    0.430150    11.00000    0.02183    0.03167 =
         0.03937   -0.00353    0.00158    0.00607
O11A  6    0.864707    0.805638    0.443010    11.00000    0.04240    0.04455 =
         0.04302    0.00513    0.01110    0.00066
O12A  6    0.717793    0.624658    0.345352    11.00000    0.02126    0.03739 =
         0.04154   -0.01116   -0.00467    0.00234
O13A  6    0.847083    0.686889    0.539730    11.00000    0.06461    0.08038 =
         0.04746    0.02267   -0.00184   -0.00635
O14A  6    0.926688    0.637908    0.393678    11.00000    0.02518    0.06626 =
         0.09332   -0.03843    0.00428    0.00973
CL2A  3    0.261636    0.602230    0.335856    11.00000    0.01851    0.03560 =
         0.03837    0.00770    0.01080    0.00629
O21A  6    0.383925    0.609350    0.412788    11.00000    0.02019    0.04681 =
         0.04705    0.01836    0.00781    0.00009
O22A  6    0.226879    0.503475    0.228821    11.00000    0.02331    0.05425 =
         0.04090    0.00289    0.01050    0.00157
O23A  6    0.173723    0.587804    0.387288    11.00000    0.01721    0.04999 =
         0.03466    0.00633    0.00691    0.00534
O24A  6    0.272832    0.705840    0.319881    11.00000    0.04563    0.05703 =
         0.07204    0.03089    0.02889    0.02338
CL3A  3    0.142018    0.883335    0.950595    11.00000    0.02382    0.03528 =
         0.03410   -0.00735    0.00334    0.00486
O31A  6    0.120777    0.866213    0.833217    11.00000    0.06792    0.07256 =
         0.02958    0.00545    0.00355    0.03030
O32A  6    0.055431    0.934594    0.988919    11.00000    0.02987    0.06438 =
         0.06297   -0.03107    0.00672    0.01004
O33A  6    0.265276    0.963530    1.024387    11.00000    0.02219    0.03355 =
         0.05977    0.00066    0.00342   -0.00225
O34A  6    0.135071    0.775788    0.960636    11.00000    0.04324    0.04793 =
         0.04192   -0.00297    0.01115    0.00253
CL4A  3    0.226547    0.272653    0.691894    11.00000    0.01740    0.04492 =
         0.03705    0.00942    0.00984    0.00621
O41A  6    0.188069    0.260480    0.573162    11.00000    0.03218    0.05215 =
         0.04321    0.02076    0.01091    0.00679
O42A  6    0.139248    0.309343    0.740463    11.00000    0.03652    0.05801 =
         0.05427    0.00179    0.02568    0.00810
O43A  6    0.238460    0.167698    0.695531    11.00000    0.05013    0.07811 =
         0.06216    0.02137    0.02516    0.02964
O44A  6    0.346659    0.359071    0.759071    11.00000    0.02232    0.08544 =
         0.05116   -0.00231    0.01461   -0.02590
CL5A  3    0.793580    0.419248    0.784831    11.00000    0.01892    0.03445 =
         0.03168    0.00051    0.00455    0.00319
O51A  6    0.730693    0.412386    0.669950    11.00000    0.03140    0.06319 =
         0.03380    0.01348    0.00398    0.01947
O52A  6    0.700622    0.391756    0.829879    11.00000    0.03284    0.05473 =
         0.04653    0.00331    0.01811   -0.00728
O53A  6    0.864683    0.340634    0.780795    11.00000    0.03626    0.04357 =
         0.03909    0.00353    0.00360    0.00981
O54A  6    0.869232    0.536436    0.857852    11.00000    0.02296    0.03708 =
         0.05830    0.00010    0.01430   -0.00219
CL6A  3    0.704382   -0.032132    1.008396    11.00000    0.04739    0.06868 =
         0.05972    0.02930    0.02060   -0.00127
O61A  6    0.599127   -0.011789    0.951386    11.00000    0.04267    0.13967 =
         0.09418    0.07644    0.02850    0.00888
O62A  6    0.678856   -0.156477    0.973595    11.00000    0.07841    0.09206 =
         0.09764    0.05525    0.01795   -0.00721
O63A  6    0.803511    0.006898    0.977303    11.00000    0.02621    0.06360 =
         0.06603    0.02740    0.01806    0.00688
O64A  6    0.740868    0.026121    1.130701    11.00000    0.07934    0.12673 =
         0.06831    0.01967    0.03166    0.02586
H21B  2   10.448997   10.386992   10.664500    11.00000   -1.50000
H21A  2   10.582000   10.693707   10.329906    11.00000   -1.50000
H22B  2   10.517000   10.329700   10.602695    11.00000   -1.50000
H21C  2   10.447000   10.179688   10.734082    11.00000   -1.50000
H31A  2   10.410900   10.867805   10.033401    11.00000   -1.50000
HKLF    4


REM  C_SC_068_Final in P1
REM wR2 = 0.1757, GooF = S = 1.034, Restrained GooF = 1.034 for all data
REM R1 = 0.0693 for 9913 Fo > 4sig(Fo) and 0.0826 for all 11220 data
REM 963 parameters refined using 3 restraints

END

WGHT      0.0716      5.8031

REM Instructions for potential hydrogen bonds
EQIV $1 x-1, y, z
HTAB C2A O1A_$1
EQIV $2 x, y+1, z
HTAB C7A O51A_$2
EQIV $3 x+1, y+1, z
HTAB C9A O41A_$3
EQIV $4 x, y, z-1
HTAB C13A O52A_$4
HTAB C17A O22A
HTAB C17A O42A_$4
EQIV $5 x-1, y, z-1
HTAB C17A O54A_$5
EQIV $6 x+1, y, z
HTAB C2B O1B_$6
EQIV $7 x, y-1, z-1
HTAB C4B O33A_$7
HTAB C7B O32A_$7
HTAB C7B O33A_$7
HTAB C13B O34A
HTAB C15B O13A_$1
HTAB C17B O54A
HTAB C17B O62A_$2
HTAB C17B O63A_$2
HTAB C17B O13A
HTAB C2C O1C_$1
EQIV $8 x, y, z+1
HTAB C4C O12A_$8
HTAB C7C O12A_$8
HTAB C7C O14A_$8
EQIV $9 x+1, y, z+1
HTAB C9C O22A_$9
EQIV $10 x, y-1, z
HTAB C13C O11A_$10
HTAB C15C O42A_$6
EQIV $11 x+1, y-1, z
HTAB C15C O31A_$11
HTAB C17C O31A_$10
HTAB C17C O23A_$10
HTAB O2B Cl4A
HTAB O2B O44A
HTAB O2A Cl1A
HTAB O2A O12A
HTAB O2C O43A
HTAB O3A O33A_$4

REM Highest difference peak  0.876,  deepest hole -0.694,  1-sigma level  0.118
Q1    1   0.5752  0.0341  0.8855  11.00000  0.05    0.88
Q2    1   0.5566  0.1660  0.8850  11.00000  0.05    0.86
Q3    1   0.4326  0.5589  0.4864  11.00000  0.05    0.83
Q4    1   0.4115  0.5769  0.5410  11.00000  0.05    0.81
Q5    1   0.4349  0.4292  0.4996  11.00000  0.05    0.81
;
_shelx_res_checksum   14188

_shelx_hkl_file
;
  -1   0   0   30.71    1.73
  -1   0   0   26.81    1.73
   1   0   0   30.41    1.73
   1   0   0   29.48    1.73
  -2   0   0   53.12    3.34
  -2   0   0   54.93    3.34
   2   0   0   62.08    3.34
  -3   0   0   50.26    2.80
  -3   0   0   42.94    2.80
   3   0   0   46.50    2.79
   3   0   0   49.66    2.79
  -4   0   0    4.99    0.38
  -4   0   0    5.99    0.37
  -4   0   0    5.09    0.36
   4   0   0    5.41    0.35
   4   0   0    5.81    0.35
  -5   0   0    2.93    0.29
  -5   0   0    2.87    0.31
  -5   0   0    3.65    0.28
  -5   0   0    3.11    0.28
   5   0   0    2.99    0.23
   5   0   0    3.35    0.38
   5   0   0    3.13    0.23
  -6   0   0    6.50    0.55
  -6   0   0    8.15    0.53
  -6   0   0    7.64    0.55
   6   0   0    6.91    0.49
   6   0   0    8.01    0.50
  -7   0   0   36.60    2.11
  -7   0   0   34.39    2.14
  -7   0   0   36.69    2.10
  -7   0   0   37.06    2.15
   7   0   0   37.16    2.16
   7   0   0   32.94    2.20
   7   0   0   32.49    2.13
  -8   0   0    0.89    0.13
  -8   0   0    1.36    0.18
  -8   0   0    1.04    0.26
  -8   0   0    0.83    0.27
   8   0   0    1.13    0.36
   8   0   0    1.24    0.24
  -9   0   0    3.23    0.30
  -9   0   0    2.83    0.42
  -9   0   0    3.02    0.54
  -9   0   0    3.33    0.27
  -9   0   0    2.42    0.37
   9   0   0    3.13    0.43
   9   0   0    2.82    0.52
   9   0   0    3.35    0.49
 -10   0   0    1.90    0.33
 -10   0   0    2.28    0.30
 -10   0   0    2.66    0.47
 -10   0   0    2.44    0.29
  10   0   0    2.73    0.34
  10   0   0    2.59    0.40
 -11   0   0    3.39    0.34
 -11   0   0    3.46    0.50
 -11   0   0    4.41    0.63
  11   0   0    2.86    0.48
  11   0   0    3.28    0.51
 -12   0   0    0.21    0.14
 -12   0   0    0.47    0.15
 -12   0   0    0.00    0.12
  12   0   0    0.06    0.21
  12   0   0   -0.04    0.22
 -13   0   0    0.23    0.13
 -13   0   0    0.04    0.13
  13   0   0    0.57    0.21
  13   0   0    0.32    0.16
  13  -1   0    1.59    0.23
  13  -1   0    1.45    0.29
 -13   1   0    1.49    0.27
 -13   1   0    1.97    0.25
  12  -1   0    8.21    0.63
  12  -1   0    8.13    0.65
 -12   1   0    8.85    0.58
 -12   1   0    8.18    0.55
  11  -1   0    2.01    0.31
  11  -1   0    1.77    0.34
  11  -1   0    2.81    0.39
  11  -1   0    2.95    0.48
 -11   1   0    2.30    0.30
 -11   1   0    2.96    0.26
 -11   1   0    2.60    0.62
 -11   1   0    2.58    0.28
  10  -1   0    8.54    0.70
  10  -1   0    8.76    0.80
  10  -1   0    9.26    0.73
 -10   1   0    9.57    1.02
 -10   1   0    9.12    0.65
 -10   1   0   10.71    1.04
 -10   1   0    9.54    0.66
 -10   1   0   10.28    0.62
 -10   1   0   10.55    0.63
   9  -1   0    9.22    0.82
   9  -1   0   10.28    0.69
   9  -1   0    8.72    0.79
   9  -1   0    9.22    0.72
  -9   1   0    9.74    0.61
  -9   1   0    9.93    0.62
  -9   1   0   10.08    0.83
  -9   1   0    9.69    0.65
  -9   1   0    8.98    0.84
   8  -1   0    8.48    0.72
   8  -1   0    8.61    0.73
   8  -1   0    7.59    0.65
   8  -1   0    7.30    0.62
  -8   1   0    9.23    0.57
  -8   1   0    8.56    0.54
  -8   1   0    8.78    0.71
  -8   1   0    8.51    0.66
   7  -1   0    5.24    0.57
   7  -1   0    5.41    0.49
  -7   1   0    5.74    0.38
  -7   1   0    5.29    0.40
  -7   1   0    4.85    0.47
   6  -1   0   21.43    1.34
   6  -1   0   21.42    1.34
  -6   1   0   23.15    1.36
  -6   1   0   22.14    1.37
  -6   1   0   22.78    1.35
  -6   1   0   22.22    1.36
   5  -1   0   12.30    0.78
   5  -1   0   13.18    0.78
  -5   1   0   14.23    0.80
  -5   1   0   11.90    0.81
  -5   1   0   12.41    0.80
   4  -1   0    1.60    0.13
   4  -1   0    1.40    0.18
   4  -1   0    1.42    0.14
  -4   1   0    1.37    0.18
  -4   1   0    1.70    0.18
  -4   1   0    1.37    0.20
   3  -1   0    4.69    0.29
   3  -1   0    4.46    0.28
  -3   1   0    4.38    0.30
  -3   1   0    4.06    0.31
  -3   1   0    5.05    0.30
   2  -1   0   15.57    0.86
   2  -1   0   12.98    0.86
  -2   1   0   14.96    0.87
   1  -1   0   12.12    0.70
  -1   1   0   11.67    0.71
   0  -1   0    2.13    0.13
   0   1   0    2.11    0.14
  -1  -1   0   47.41    3.08
  -1  -1   0   57.11    3.08
  -1  -1   0   56.59    3.08
  -1  -1   0   48.18    3.08
  -2  -1   0   44.38    2.51
  -2  -1   0   39.70    2.52
  -2  -1   0   45.91    2.51
  -2  -1   0   39.38    2.52
   2   1   0   44.31    2.51
   2   1   0   41.92    2.51
  -3  -1   0    0.20    0.09
  -3  -1   0    0.31    0.08
  -3  -1   0    0.19    0.08
   3   1   0    0.20    0.05
   3   1   0    0.18    0.05
  -4  -1   0   41.50    2.35
  -4  -1   0   37.17    2.35
  -4  -1   0   39.86    2.34
  -4  -1   0   37.49    2.35
   4   1   0   40.42    2.34
   4   1   0   40.48    2.34
  -5  -1   0    5.17    0.42
  -5  -1   0    5.17    0.43
  -5  -1   0    5.76    0.43
  -5  -1   0    5.73    0.44
   5   1   0    6.45    0.39
   5   1   0    5.77    0.38
  -6  -1   0    1.11    0.20
  -6  -1   0    0.88    0.18
  -6  -1   0    1.18    0.16
  -6  -1   0    1.00    0.19
   6   1   0    1.23    0.16
   6   1   0    1.23    0.22
  -7  -1   0    7.54    0.46
   7   1   0    6.12    0.54
   7   1   0    6.91    0.59
  -8  -1   0    1.84    0.31
  -8  -1   0    1.62    0.31
  -8  -1   0    2.00    0.24
  -8  -1   0    1.69    0.21
   8   1   0    2.30    0.41
   8   1   0    2.84    0.56
  -9  -1   0    9.60    0.61
  -9  -1   0    8.56    0.79
  -9  -1   0    7.74    0.63
  -9  -1   0    9.74    0.59
   9   1   0    9.72    0.71
   9   1   0    9.00    0.69
   9   1   0    8.32    0.74
 -10  -1   0    0.28    0.40
 -10  -1   0    0.41    0.15
 -10  -1   0    0.57    0.13
 -10  -1   0    0.48    0.17
  10   1   0   -0.05    0.33
  10   1   0    0.04    0.24
  10   1   0    0.23    0.21
 -11  -1   0    1.00    0.15
 -11  -1   0    0.94    0.60
 -11  -1   0    1.22    0.18
 -11  -1   0    0.73    0.16
  11   1   0    0.64    0.32
  11   1   0    1.01    0.22
  11   1   0    0.95    0.25
 -12  -1   0    3.31    0.29
 -12  -1   0    3.00    0.31
 -12  -1   0    3.42    0.29
  12   1   0    2.65    0.44
  12   1   0    2.52    0.40
 -13  -1   0    1.60    0.23
  13   1   0    1.57    0.19
  14  -2   0    0.70    0.22
  13  -2   0    2.76    0.40
  13  -2   0    2.53    0.33
 -13   2   0    2.64    0.28
 -13   2   0    3.16    0.30
  12  -2   0    1.77    0.33
  12  -2   0    1.40    0.21
  12  -2   0    1.17    0.24
 -12   2   0    1.71    0.22
 -12   2   0    1.03    0.18
 -12   2   0   -0.07    1.34
 -12   2   0    1.06    1.10
 -12   2   0    1.56    0.27
  11  -2   0   14.48    1.03
  11  -2   0   15.79    1.02
  11  -2   0   14.91    1.01
  11  -2   0   13.76    1.13
  11  -2   0   16.30    1.05
 -11   2   0   15.71    0.98
 -11   2   0   15.86    0.96
 -11   2   0   15.83    1.49
 -11   2   0   16.12    0.95
  10  -2   0    0.73    0.25
  10  -2   0    0.58    0.21
  10  -2   0    0.23    0.24
 -10   2   0    0.28    0.14
 -10   2   0    0.03    0.49
 -10   2   0    0.65    0.50
 -10   2   0    0.54    0.16
 -10   2   0    0.37    0.11
   9  -2   0    1.35    0.23
   9  -2   0    1.31    0.26
   9  -2   0    1.14    0.30
  -9   2   0    1.30    0.21
  -9   2   0    1.47    0.18
   8  -2   0   20.29    1.32
   8  -2   0   19.81    1.36
   8  -2   0   20.58    1.30
  -8   2   0   20.97    1.35
  -8   2   0   22.12    1.27
  -8   2   0   21.24    1.26
  -8   2   0   20.85    1.34
   7  -2   0    6.64    0.56
   7  -2   0    6.52    0.59
  -7   2   0    7.48    0.57
  -7   2   0    6.97    0.55
  -6   2   0    0.34    0.18
  -6   2   0    0.25    0.18
   5  -2   0   15.75    1.03
   5  -2   0   16.54    1.04
  -5   2   0   18.06    1.06
  -5   2   0   18.38    1.06
   4  -2   0    9.19    0.56
   3  -2   0    3.91    0.24
   3  -2   0    3.40    0.23
   2  -2   0   17.92    1.18
  -2   2   0   21.96    1.19
   1  -2   0    1.42    0.11
   1  -2   0    1.35    0.12
  -1   2   0    1.47    0.15
   0  -2   0    3.11    0.22
   0   2   0    3.38    0.21
  -1  -2   0    5.55    0.34
  -1  -2   0    5.15    0.34
   1   2   0    5.15    0.32
   1   2   0    4.78    0.32
  -2  -2   0    4.17    0.31
  -2  -2   0    4.51    0.31
  -2  -2   0    5.00    0.31
   2   2   0    4.18    0.28
   2   2   0    4.40    0.29
  -3  -2   0  148.02    8.01
  -3  -2   0  127.07    8.01
  -3  -2   0  125.87    8.01
  -3  -2   0  140.69    8.00
   3   2   0  140.33    8.00
   3   2   0  134.22    8.00
  -4  -2   0   13.07    0.86
  -4  -2   0   13.58    0.86
   4   2   0   14.53    0.84
   4   2   0   13.40    0.83
  -5  -2   0    4.89    0.40
  -5  -2   0    4.82    0.39
   5   2   0    4.71    0.34
   5   2   0    4.35    0.33
  -6  -2   0   47.75    3.01
  -6  -2   0   52.34    2.98
  -6  -2   0   48.65    3.01
  -6  -2   0   54.35    3.01
   6   2   0   49.45    3.00
   6   2   0   50.35    3.00
   6   2   0   44.75    3.02
   6   2   0   54.89    3.02
  -7  -2   0    3.67    0.38
  -7  -2   0    4.83    0.41
  -7  -2   0    3.69    0.47
  -7  -2   0    4.64    0.32
  -7  -2   0    4.52    0.35
  -7  -2   0    4.14    0.40
   7   2   0    3.40    0.46
   7   2   0    3.63    0.46
  -8  -2   0    1.00    0.21
  -8  -2   0    1.19    0.21
  -8  -2   0    0.90    0.16
  -8  -2   0    0.94    0.29
  -8  -2   0    1.02    0.30
  -8  -2   0    1.03    0.23
  -8  -2   0    1.31    0.21
  -8  -2   0    1.20    0.18
  -9  -2   0    0.31    0.16
  -9  -2   0    0.29    0.16
  -9  -2   0    0.21    0.12
  -9  -2   0    0.46    0.20
  -9  -2   0    0.45    0.36
  -9  -2   0   -0.12    0.33
   9   2   0    0.71    0.26
   9   2   0    0.49    0.30
   9   2   0    0.59    0.27
   9   2   0    0.08    0.25
 -10  -2   0    8.35    0.57
 -10  -2   0    7.42    0.60
 -10  -2   0    8.68    0.87
 -10  -2   0    8.95    0.57
  10   2   0    7.91    0.70
  10   2   0    9.86    0.79
  10   2   0    7.76    0.65
 -11  -2   0    2.26    0.27
 -11  -2   0    2.72    0.65
 -11  -2   0    2.73    0.49
  11   2   0    2.73    0.28
  11   2   0    2.06    0.42
  11   2   0    1.98    0.36
 -12  -2   0    0.01    0.12
  12   2   0    0.51    0.19
  13   2   0    2.80    0.28
  13   2   0    2.39    0.24
  14  -3   0    1.54    0.22
 -14   3   0    1.30    0.18
  13  -3   0    1.75    0.28
 -13   3   0    2.45    0.26
  12  -3   0    0.73    0.18
  12  -3   0    0.72    0.22
  11  -3   0    0.73    0.21
  11  -3   0    0.97    0.23
  11  -3   0    0.41    0.24
 -11   3   0    0.63    0.14
 -11   3   0    0.59    0.14
 -11   3   0    1.89    1.27
  10  -3   0    7.11    0.57
  10  -3   0    5.89    0.62
  10  -3   0    7.21    0.57
 -10   3   0    8.10    1.00
 -10   3   0    7.46    0.49
 -10   3   0    6.60    0.47
 -10   3   0    6.65    0.48
 -10   3   0    6.00    0.50
 -10   3   0    7.00    1.06
   9  -3   0    4.29    0.54
   9  -3   0    4.77    0.53
   9  -3   0    5.49    0.48
   9  -3   0    4.27    0.50
  -9   3   0    6.22    0.71
  -9   3   0    4.64    0.46
  -9   3   0    5.63    0.39
   8  -3   0    1.98    0.37
  -8   3   0    2.69    0.55
  -8   3   0    1.92    0.21
  -8   3   0    1.60    0.19
   7  -3   0    2.93    0.45
   7  -3   0    2.82    0.47
   7  -3   0    2.22    0.41
  -7   3   0    3.13    0.44
  -7   3   0    2.51    0.41
  -6   3   0    6.51    0.52
  -6   3   0    6.90    0.48
  -6   3   0    6.11    0.51
   5  -3   0    5.96    0.47
  -5   3   0    7.66    0.47
   2  -3   0  111.97    7.42
  -2   3   0  140.67    7.44
   1  -3   0  130.70    7.30
   1  -3   0  114.07    7.29
  -1   3   0  127.75    7.31
   0  -3   0   18.85    1.18
   0  -3   0   20.13    1.18
   0   3   0   20.49    1.19
  -1  -3   0  130.63    8.02
  -1  -3   0  142.41    8.02
   1   3   0  139.02    8.01
   1   3   0  133.24    8.01
  -2  -3   0   34.15    2.04
  -2  -3   0   32.06    2.03
   2   3   0   36.64    2.03
   2   3   0   33.96    2.03
  -3  -3   0   63.32    3.80
  -3  -3   0   61.06    3.80
   3   3   0   66.92    3.80
   3   3   0   65.60    3.79
  -4  -3   0   23.57    1.44
  -4  -3   0   22.05    1.44
   4   3   0   24.66    1.43
   4   3   0   24.49    1.43
  -5  -3   0    7.42    0.54
  -5  -3   0    7.60    0.51
  -5  -3   0    7.22    0.55
  -5  -3   0    7.11    0.54
   5   3   0    7.51    0.51
   5   3   0    7.49    0.52
  -6  -3   0    2.51    0.33
  -6  -3   0    2.82    0.34
  -6  -3   0    1.90    0.29
  -6  -3   0    2.38    0.29
  -6  -3   0    2.14    0.33
  -6  -3   0    2.22    0.26
   6   3   0    2.83    0.39
   6   3   0    2.19    0.28
  -7  -3   0   20.50    1.32
  -7  -3   0   21.72    1.26
  -7  -3   0   20.22    1.27
  -7  -3   0   19.73    1.31
  -7  -3   0   20.24    1.26
  -7  -3   0   21.32    1.26
  -7  -3   0   21.15    1.29
  -7  -3   0   20.14    1.25
   7   3   0   18.46    1.31
   7   3   0   20.76    1.60
  -8  -3   0   10.39    0.82
  -8  -3   0   10.44    0.70
  -8  -3   0   10.02    0.80
  -8  -3   0   10.05    0.67
  -8  -3   0    9.70    0.69
   8   3   0    9.52    0.77
   8   3   0   11.49    0.76
   8   3   0    9.44    0.89
  -9  -3   0   16.45    1.11
  -9  -3   0   18.89    1.28
  -9  -3   0   18.05    1.14
  -9  -3   0   18.25    1.25
  -9  -3   0   16.67    1.13
   9   3   0   19.03    1.19
   9   3   0   18.33    1.18
   9   3   0   17.41    1.19
   9   3   0   18.93    1.21
 -10  -3   0    1.21    0.48
 -10  -3   0    0.13    0.17
 -10  -3   0    0.03    0.20
  10   3   0   -0.24    0.35
  10   3   0    0.10    0.31
 -11  -3   0    2.46    0.30
 -11  -3   0    2.82    0.28
  11   3   0    3.51    0.37
  11   3   0    2.82    0.41
  11   3   0    2.92    0.40
 -12  -3   0    0.03    0.10
 -12  -3   0    0.20    0.09
  12   3   0   -0.07    0.17
 -14   4   0    0.83    0.14
 -14   4   0    1.04    0.15
  13  -4   0    0.30    0.16
  13  -4   0    0.07    0.23
  13  -4   0    0.11    0.17
  13  -4   0    0.38    0.17
 -13   4   0    0.43    0.13
 -13   4   0    0.55    0.13
  12  -4   0    0.26    0.18
  12  -4   0    0.38    0.16
  12  -4   0   -0.07    0.19
  12  -4   0    0.67    0.23
 -12   4   0    0.05    0.11
 -12   4   0    0.24    0.11
  11  -4   0    3.22    0.40
  11  -4   0    2.63    0.37
  11  -4   0    3.31    0.47
 -11   4   0    2.55    0.27
 -11   4   0    3.01    0.29
  10  -4   0    8.22    0.62
  10  -4   0    6.07    0.85
  10  -4   0    7.33    0.66
  10  -4   0    8.12    0.63
  10  -4   0    7.07    0.60
 -10   4   0    8.10    0.52
 -10   4   0    7.42    0.51
   9  -4   0   13.91    1.02
   9  -4   0   15.62    1.03
   9  -4   0   14.94    1.00
   9  -4   0   14.46    1.00
   9  -4   0   16.06    1.12
  -9   4   0   16.06    0.95
   8  -4   0    0.57    0.31
   8  -4   0   -0.04    0.22
   8  -4   0    0.37    0.20
   8  -4   0    0.21    0.24
   8  -4   0    0.04    0.21
   8  -4   0   -0.13    0.34
  -8   4   0    0.86    0.38
  -8   4   0   -0.22    0.45
   7  -4   0    3.53    0.42
   7  -4   0    4.47    0.53
  -7   4   0    4.56    0.56
  -7   4   0    3.81    0.50
  -7   4   0    4.46    0.56
  -6   4   0    5.15    0.42
  -6   4   0    4.02    0.48
  -6   4   0    5.28    0.48
  -5   4   0   27.88    1.69
  -4   4   0    1.02    0.18
  -3   4   0   22.72    1.38
   2  -4   0    6.56    0.53
  -2   4   0    7.66    0.50
  -1   4   0   14.68    0.91
   0  -4   0    6.35    0.40
   0  -4   0    5.66    0.39
   0   4   0    5.45    0.40
   0   4   0    6.69    0.42
   0   4   0    6.10    0.41
  -1  -4   0   10.18    0.63
  -1  -4   0    9.45    0.62
   1   4   0    9.29    0.62
   1   4   0   11.48    0.67
  -2  -4   0   18.35    1.15
  -2  -4   0   19.57    1.15
  -3  -4   0    8.44    0.57
  -3  -4   0    8.55    0.57
  -4  -4   0    3.68    0.36
  -4  -4   0    3.55    0.36
  -5  -4   0   27.62    1.64
  -5  -4   0   27.62    1.64
  -5  -4   0   26.58    1.65
  -5  -4   0   24.78    1.67
  -6  -4   0    3.60    0.38
  -6  -4   0    4.08    0.48
  -6  -4   0    3.78    0.45
  -6  -4   0    4.12    0.45
   6   4   0    3.95    0.44
   6   4   0    2.81    0.41
  -7  -4   0    3.25    0.48
  -7  -4   0    1.96    0.28
  -7  -4   0    2.08    0.36
  -7  -4   0    2.51    0.31
  -7  -4   0    3.21    0.34
   7   4   0    2.96    0.43
   7   4   0    2.03    0.30
  -8  -4   0   18.04    1.17
  -8  -4   0   14.89    1.05
  -8  -4   0   15.65    1.12
  -8  -4   0   17.72    1.05
  -8  -4   0   15.28    1.03
   8   4   0   16.22    1.11
   8   4   0   16.59    1.21
   8   4   0   16.73    1.09
  -9  -4   0    1.15    0.24
  -9  -4   0    0.96    0.18
  -9  -4   0    0.83    0.21
  -9  -4   0    1.60    0.41
   9   4   0    1.18    0.29
   9   4   0    1.30    0.29
 -10  -4   0    0.23    0.16
 -10  -4   0    0.18    0.41
 -10  -4   0    0.46    0.14
  10   4   0    0.61    0.36
  10   4   0    0.24    0.32
 -11  -4   0    1.35    0.18
 -11  -4   0    0.99    0.15
  11   4   0    1.38    0.19
 -12  -4   0    0.24    0.09
 -12  -4   0    0.17    0.08
  12   4   0    0.18    0.15
  14  -5   0    1.46    0.33
 -14   5   0    1.18    0.16
 -14   5   0    1.49    0.21
  13  -5   0    1.79    0.25
  13  -5   0    1.45    0.25
 -13   5   0    1.79    0.21
 -13   5   0    1.83    0.21
  12  -5   0    1.70    0.27
  12  -5   0    1.74    0.27
  12  -5   0    1.29    0.21
  12  -5   0    1.24    0.20
 -12   5   0    1.14    0.20
  11  -5   0    4.99    0.49
  11  -5   0    4.53    0.54
  11  -5   0    5.29    0.46
  11  -5   0    5.40    0.47
 -11   5   0    5.46    0.38
 -11   5   0    4.70    0.37
  10  -5   0   20.21    1.19
  10  -5   0   18.21    1.18
  10  -5   0   17.15    1.29
  10  -5   0   18.00    1.17
  10  -5   0   18.95    1.16
 -10   5   0   16.98    1.11
 -10   5   0   17.12    1.11
   9  -5   0    2.92    0.40
   9  -5   0    3.68    0.48
   9  -5   0    3.08    0.44
   9  -5   0    2.96    0.37
   9  -5   0    3.54    0.43
  -9   5   0    2.75    0.26
  -9   5   0    2.73    0.29
  -9   5   0    2.94    0.41
   8  -5   0    7.72    0.59
   8  -5   0    7.87    0.59
   8  -5   0    6.50    0.60
   8  -5   0    6.67    0.82
   8  -5   0    7.32    0.62
  -8   5   0    8.27    0.81
  -8   5   0    8.26    0.88
  -8   5   0    6.78    0.51
   7  -5   0   17.32    1.06
   7  -5   0   17.95    1.07
   7  -5   0   13.93    1.16
   7  -5   0   14.89    1.03
   7  -5   0   16.51    1.06
   7  -5   0   15.98    1.05
  -7   5   0   15.38    1.09
   6  -5   0    1.89    0.31
   6  -5   0    1.44    0.22
   6  -5   0    1.24    0.25
  -5   5   0   19.21    1.21
  -4   5   0   44.07    2.64
   3  -5   0    7.29    0.49
  -3   5   0    7.16    0.53
   2  -5   0    0.75    0.15
   1  -5   0   11.39    0.69
  -1   5   0   11.60    0.69
  -1   5   0   10.55    0.69
  -1   5   0    9.96    0.68
   0  -5   0    6.27    0.45
   0  -5   0    6.85    0.45
   0   5   0    6.60    0.47
   0   5   0    6.68    0.48
   0   5   0    7.68    0.47
  -1  -5   0   18.42    1.18
  -1  -5   0   18.71    1.19
   1   5   0   18.85    1.20
   1   5   0   21.95    1.21
   1   5   0   20.49    1.21
  -2  -5   0    2.00    0.24
  -2  -5   0    1.91    0.25
   2   5   0    1.68    0.25
  -3  -5   0    2.56    0.34
  -3  -5   0    3.22    0.35
  -3  -5   0    3.41    0.32
  -3  -5   0    3.44    0.33
  -4  -5   0   11.58    0.82
  -4  -5   0   11.68    0.78
  -4  -5   0   11.61    0.77
  -4  -5   0   12.06    0.85
  -4  -5   0   10.25    0.78
  -4  -5   0   12.95    0.80
  -4  -5   0   10.68    0.83
  -4  -5   0   12.34    0.82
  -4  -5   0   12.48    0.79
   4   5   0   12.90    0.83
  -5  -5   0    3.02    0.43
  -5  -5   0    2.01    0.30
  -5  -5   0    2.84    0.38
  -5  -5   0    2.42    0.34
  -5  -5   0    2.00    0.32
  -5  -5   0    1.87    0.28
  -5  -5   0    2.50    0.34
  -6  -5   0    1.23    0.20
  -6  -5   0    1.47    0.25
  -6  -5   0    1.12    0.17
  -6  -5   0    1.12    0.22
  -6  -5   0    0.95    0.18
  -6  -5   0    1.05    0.18
   6   5   0   -0.99    1.26
   6   5   0    1.12    0.24
   6   5   0    1.39    0.34
  -7  -5   0   12.94    0.91
  -7  -5   0   11.11    0.82
  -7  -5   0   11.70    0.96
  -7  -5   0   11.75    0.82
  -7  -5   0   11.48    0.78
  -7  -5   0   11.90    0.81
   7   5   0   13.08    0.90
   7   5   0   12.62    0.86
   7   5   0   13.17    0.93
  -8  -5   0    8.70    0.69
  -8  -5   0   10.04    0.63
  -8  -5   0    9.08    0.82
  -8  -5   0    9.22    0.89
   8   5   0    8.52    0.71
   8   5   0   10.67    0.90
  -9  -5   0    5.58    0.42
  -9  -5   0    4.14    0.46
  -9  -5   0    5.74    0.39
   9   5   0    5.24    0.55
   9   5   0    4.95    0.53
 -10  -5   0    2.25    0.23
 -10  -5   0    2.76    0.26
  10   5   0    2.67    0.38
  10   5   0    2.52    0.35
  10   5   0    2.52    0.34
 -11  -5   0    5.06    0.34
  11   5   0    3.99    0.51
  11   5   0    4.54    0.48
 -14   6   0    0.22    0.11
 -14   6   0    0.18    0.10
  13  -6   0    2.55    0.28
  13  -6   0    2.45    0.25
  13  -6   0    2.45    0.25
  12  -6   0    4.22    0.42
  12  -6   0    4.53    0.39
 -12   6   0    4.41    0.38
 -12   6   0    4.95    0.35
 -12   6   0    4.71    0.35
  11  -6   0    0.90    0.25
 -11   6   0    1.83    1.38
  10  -6   0    2.12    0.31
  10  -6   0    1.70    0.31
  10  -6   0    1.53    0.27
 -10   6   0    2.08    0.22
 -10   6   0    1.80    0.37
 -10   6   0    2.76    0.46
   9  -6   0    1.74    0.26
   9  -6   0    1.89    0.31
  -9   6   0    2.24    0.23
  -9   6   0    1.62    0.32
  -9   6   0    2.50    0.72
  -9   6   0    1.79    0.28
   8  -6   0    0.80    0.23
   8  -6   0    0.88    0.21
   8  -6   0    0.52    0.25
   8  -6   0    0.19    0.33
  -8   6   0    1.60    0.54
  -8   6   0    0.75    0.12
  -8   6   0    0.58    0.13
  -8   6   0    0.67    0.18
   7  -6   0    5.45    0.67
   7  -6   0    6.42    0.54
   7  -6   0    6.39    0.57
   7  -6   0    5.78    0.48
   7  -6   0    5.40    0.49
   7  -6   0    5.86    0.65
  -7   6   0    5.53    0.41
  -7   6   0    5.77    0.43
  -7   6   0    5.78    0.78
   6  -6   0    6.00    0.62
   6  -6   0    7.11    0.70
   6  -6   0    6.73    0.56
   6  -6   0    6.02    0.52
   6  -6   0    5.04    0.50
   6  -6   0    7.67    1.21
   6  -6   0    6.92    0.68
  -6   6   0    6.64    0.70
   5  -6   0    7.95    0.61
   5  -6   0    7.08    0.58
   5  -6   0    9.20    0.68
  -5   6   0    8.59    0.66
  -4   6   0    3.80    0.44
  -3   6   0    7.21    0.55
   2  -6   0   14.42    0.88
  -2   6   0   12.82    0.86
  -2   6   0   14.85    0.86
  -2   6   0   13.11    0.89
   1  -6   0    4.74    0.40
   1  -6   0    4.80    0.39
  -1   6   0    5.28    0.39
  -1   6   0    4.54    0.45
  -1   6   0    5.39    0.39
  -1   6   0    5.34    0.40
   0  -6   0    0.39    0.14
   0  -6   0    0.48    0.15
   0   6   0   -0.09    0.34
   0   6   0    0.29    0.13
   0   6   0    0.27    0.14
  -1  -6   0    4.90    0.38
  -1  -6   0    4.87    0.39
   1   6   0    5.51    0.45
   1   6   0    5.25    0.47
  -2  -6   0    3.13    0.32
  -2  -6   0    3.47    0.64
  -2  -6   0    3.11    0.32
  -2  -6   0    2.87    0.34
   2   6   0    3.24    0.41
  -3  -6   0    2.00    0.28
  -3  -6   0    1.20    0.17
  -3  -6   0    2.07    0.30
  -3  -6   0    1.45    0.23
  -3  -6   0    1.07    0.25
  -3  -6   0    1.78    0.25
  -3  -6   0    1.71    0.23
  -3  -6   0    2.22    0.41
  -3  -6   0    1.56    0.30
  -4  -6   0   12.61    0.95
  -4  -6   0   14.78    0.91
  -4  -6   0   13.04    0.94
  -4  -6   0   15.68    0.95
  -4  -6   0   13.97    0.91
  -4  -6   0   15.63    0.94
  -4  -6   0   13.89    0.95
  -4  -6   0   14.78    0.93
  -4  -6   0   13.59    0.91
  -5  -6   0    2.29    0.37
  -5  -6   0    2.41    0.37
  -5  -6   0    2.22    0.35
  -5  -6   0    1.88    0.35
  -5  -6   0    2.84    0.29
  -6  -6   0   22.40    1.32
  -6  -6   0   20.94    1.33
  -6  -6   0   22.12    1.38
  -6  -6   0   22.10    1.40
  -6  -6   0   21.15    1.36
   6   6   0   20.68    1.39
   6   6   0   20.78    1.35
  -7  -6   0    1.19    0.32
  -7  -6   0    0.83    0.18
  -7  -6   0    0.49    0.36
  -7  -6   0    0.57    0.15
   7   6   0    0.66    0.24
   7   6   0    0.75    0.26
   7   6   0    0.92    0.33
  -8  -6   0    2.90    0.45
  -8  -6   0    3.43    0.68
   8   6   0    3.70    0.72
   8   6   0    2.62    0.37
  -9  -6   0    1.64    0.22
  -9  -6   0    1.39    0.20
   9   6   0    2.25    0.39
   9   6   0    1.27    0.26
 -10  -6   0    1.16    0.15
 -10  -6   0    0.78    0.13
  10   6   0    0.94    0.19
  10   6   0    0.86    0.17
 -14   7   0    0.79    0.12
  13  -7   0    0.40    0.20
  13  -7   0    0.42    0.21
  13  -7   0   -0.13    0.43
 -13   7   0    0.55    0.11
 -13   7   0    0.39    0.12
 -13   7   0    0.59    0.17
 -13   7   0    0.85    0.22
  12  -7   0    1.68    0.23
  12  -7   0    1.39    0.24
 -12   7   0    1.38    0.19
 -12   7   0    1.83    0.22
 -12   7   0    1.20    0.16
 -12   7   0    1.80    0.28
  11  -7   0    0.23    0.21
  11  -7   0    0.15    0.15
  11  -7   0    0.60    0.30
  11  -7   0    0.39    0.14
 -11   7   0    0.13    0.13
 -11   7   0    1.98    1.85
  10  -7   0    1.23    0.27
  10  -7   0    0.67    0.33
  10  -7   0    1.00    0.23
  10  -7   0    0.62    0.19
 -10   7   0    0.86    0.14
 -10   7   0    1.05    0.17
 -10   7   0   -0.31    1.24
 -10   7   0    0.45    0.30
 -10   7   0    0.75    0.25
   9  -7   0    1.36    0.49
   9  -7   0    1.19    0.33
   9  -7   0    1.21    0.22
   9  -7   0    1.22    0.19
   9  -7   0    1.34    0.30
  -9   7   0    1.11    0.26
  -9   7   0    1.34    0.22
  -9   7   0    1.23    0.17
  -9   7   0    1.38    0.22
   8  -7   0    3.72    0.53
   8  -7   0    3.18    0.38
   8  -7   0    4.10    0.69
   8  -7   0    3.02    0.38
   8  -7   0    2.36    0.40
   8  -7   0    2.58    0.35
  -8   7   0    2.97    0.33
  -8   7   0    3.57    0.33
  -8   7   0    3.44    0.29
  -8   7   0    3.20    0.72
   7  -7   0    2.57    0.30
   7  -7   0    2.10    0.34
   7  -7   0    2.05    0.34
   7  -7   0    2.70    0.52
   7  -7   0    1.87    0.27
   7  -7   0    2.07    0.40
   7  -7   0    2.88    0.32
  -7   7   0    1.76    0.75
  -7   7   0    2.65    0.25
  -7   7   0    2.73    0.33
  -7   7   0    2.28    0.35
   6  -7   0    0.50    0.31
   6  -7   0    1.11    0.20
   6  -7   0    1.24    0.48
   6  -7   0    0.74    0.18
   6  -7   0    1.10    0.25
   6  -7   0    0.97    0.36
   6  -7   0    0.66    0.16
   6  -7   0    0.35    0.29
   6  -7   0    0.79    0.22
   5  -7   0    1.25    0.52
   5  -7   0    0.19    0.32
   5  -7   0    0.71    0.18
   5  -7   0    0.08    0.43
   5  -7   0    0.18    0.29
   5  -7   0    1.15    0.29
  -5   7   0    0.75    0.14
   4  -7   0    9.25    1.23
   4  -7   0    8.77    0.64
   4  -7   0    9.97    0.81
   4  -7   0    8.02    1.09
   4  -7   0    8.64    0.63
   4  -7   0    9.59    0.66
   4  -7   0   10.31    0.66
  -4   7   0   10.32    0.76
  -4   7   0    9.53    0.63
  -4   7   0   10.25    0.65
   3  -7   0    2.96    0.29
   3  -7   0    4.25    0.60
   3  -7   0    2.88    0.41
   3  -7   0    3.30    0.31
   3  -7   0    2.89    0.33
  -3   7   0    3.31    0.43
  -3   7   0    3.52    0.32
  -3   7   0    3.47    0.31
   2  -7   0   10.61    0.99
   2  -7   0   11.12    0.76
   2  -7   0   10.28    0.74
   2  -7   0   12.64    0.79
  -2   7   0   12.48    0.81
  -2   7   0   12.43    0.76
  -2   7   0   12.16    0.77
   1  -7   0   24.09    1.66
   1  -7   0   28.21    1.60
   1  -7   0   23.02    1.59
   1  -7   0   26.52    1.71
   1  -7   0   28.30    1.60
  -1   7   0   28.17    1.60
  -1   7   0   26.66    1.61
  -1   7   0   26.42    1.62
  -1   7   0   24.96    1.62
   0  -7   0    6.98    0.66
   0  -7   0    8.39    0.66
   0  -7   0    8.17    0.55
   0  -7   0    7.19    0.69
   0  -7   0    7.33    0.56
   0   7   0    8.25    0.56
   0   7   0    6.84    0.65
   0   7   0    7.95    0.59
   0   7   0    7.61    0.57
  -1  -7   0    0.62    0.14
  -1  -7   0    0.16    0.38
  -1  -7   0    0.73    0.16
  -1  -7   0    0.77    0.18
  -1  -7   0    0.66    0.15
  -1  -7   0    0.86    0.22
  -1  -7   0    0.43    0.17
  -1  -7   0    0.44    0.36
   1   7   0    0.95    0.23
   1   7   0    0.47    0.24
   1   7   0    1.15    0.25
  -2  -7   0   14.44    0.92
  -2  -7   0   15.68    0.95
  -2  -7   0   13.99    0.97
  -2  -7   0   12.73    0.90
  -2  -7   0   13.96    0.90
  -3  -7   0    2.88    0.31
  -3  -7   0    2.50    0.40
  -3  -7   0    3.22    0.37
  -3  -7   0    2.85    0.42
  -3  -7   0    2.25    0.41
  -3  -7   0    1.93    0.34
  -3  -7   0    2.67    0.40
  -3  -7   0    2.11    0.44
  -3  -7   0    2.15    0.33
  -3  -7   0    2.87    0.41
  -3  -7   0    2.87    0.31
  -4  -7   0    3.19    0.45
  -4  -7   0    2.81    0.45
  -4  -7   0    4.03    0.50
  -4  -7   0    3.13    0.38
  -4  -7   0    3.30    0.37
  -4  -7   0    2.79    0.45
  -4  -7   0    3.10    0.33
  -4  -7   0    4.00    0.39
   4   7   0    3.22    0.62
  -5  -7   0    0.77    0.17
  -5  -7   0    1.09    0.20
  -5  -7   0    1.10    0.31
  -5  -7   0    0.63    0.14
  -5  -7   0    1.11    0.32
  -6  -7   0    7.87    0.77
  -6  -7   0    8.55    0.76
  -6  -7   0    8.10    0.62
  -6  -7   0    7.82    0.57
  -6  -7   0    7.79    0.54
   6   7   0    7.64    0.59
  -7  -7   0    0.67    0.41
  -7  -7   0    0.47    0.16
  -7  -7   0    0.45    0.17
  -7  -7   0    0.62    0.16
  -7  -7   0    0.01    0.39
  -7  -7   0    0.95    0.21
   7   7   0    0.69    0.36
   7   7   0    0.84    0.21
  -8  -7   0    0.60    0.17
  -8  -7   0   -0.03    0.61
  -8  -7   0   -0.18    0.52
  -8  -7   0    0.58    0.16
   8   7   0    0.93    0.37
   8   7   0    0.68    0.22
   8   7   0    0.38    0.18
  -9  -7   0    1.31    0.16
  -9  -7   0    1.25    0.17
   9   7   0    1.20    0.24
   9   7   0    1.25    0.25
 -10  -7   0    2.54    0.20
 -10  -7   0    2.32    0.20
  10   7   0    3.10    0.36
  13  -8   0    1.62    0.18
  13  -8   0    1.60    0.18
  13  -8   0    1.78    0.42
 -13   8   0    2.04    0.27
 -13   8   0    2.09    0.29
 -13   8   0    1.28    0.19
 -13   8   0    2.06    0.23
  12  -8   0    0.22    0.12
  12  -8   0    0.28    0.12
  12  -8   0   -0.20    0.33
 -12   8   0    0.20    0.11
 -12   8   0    0.32    0.11
 -12   8   0    0.16    0.13
 -12   8   0    0.40    0.13
  11  -8   0    2.00    0.27
  11  -8   0    2.09    0.24
 -11   8   0    1.73    0.23
 -11   8   0    1.81    0.27
  10  -8   0    1.79    0.30
  10  -8   0    1.19    0.20
 -10   8   0    1.35    0.24
 -10   8   0    1.59    0.19
 -10   8   0    3.10    1.05
 -10   8   0    2.09    0.39
   9  -8   0    2.02    0.30
   9  -8   0    1.42    0.37
   9  -8   0    2.43    0.32
  -9   8   0    2.45    0.27
  -9   8   0    2.02    0.23
  -9   8   0    1.93    0.31
  -9   8   0    1.86    0.27
   8  -8   0    2.33    0.45
   8  -8   0    2.40    0.31
   8  -8   0    2.25    0.38
   8  -8   0    3.29    0.50
  -8   8   0    3.04    0.29
  -8   8   0    1.97    0.32
  -8   8   0    2.67    0.39
  -8   8   0    2.71    0.36
   7  -8   0    7.05    0.53
   7  -8   0    8.01    0.56
   7  -8   0    7.13    0.80
   7  -8   0    7.74    0.69
   7  -8   0    7.49    0.54
   7  -8   0    6.93    0.70
   7  -8   0    7.23    0.56
   7  -8   0    8.15    1.09
  -7   8   0    8.16    0.57
  -7   8   0    7.23    0.52
  -7   8   0    7.16    1.10
  -7   8   0    7.31    0.60
   6  -8   0   10.47    0.70
   6  -8   0   10.94    0.86
   6  -8   0   10.61    0.90
   6  -8   0   10.88    0.71
   6  -8   0    9.92    0.69
   6  -8   0   11.46    0.86
   6  -8   0    9.99    0.69
  -6   8   0    9.86    0.72
  -6   8   0    9.96    0.74
  -6   8   0   11.39    0.71
   5  -8   0    2.85    0.57
   5  -8   0    2.33    0.37
   5  -8   0    2.47    0.26
   5  -8   0    1.68    0.46
   5  -8   0    2.15    0.30
   5  -8   0    2.65    0.39
   5  -8   0    2.06    0.29
   5  -8   0    2.54    0.50
   5  -8   0    2.35    0.28
  -5   8   0    2.68    0.29
  -5   8   0    3.70    0.70
  -5   8   0    2.62    0.35
   4  -8   0    3.58    0.55
   4  -8   0    2.93    0.29
   4  -8   0    3.31    0.31
   4  -8   0    3.21    0.27
   4  -8   0    3.64    0.65
   4  -8   0    3.01    0.38
   4  -8   0    2.42    0.59
  -4   8   0    3.13    0.32
  -4   8   0    3.34    0.37
   3  -8   0    9.00    0.77
   3  -8   0    9.24    0.92
   3  -8   0    9.35    0.62
   3  -8   0    8.56    0.72
   3  -8   0    9.43    0.61
   3  -8   0    9.65    0.61
   3  -8   0    9.57    0.63
   3  -8   0   10.34    0.83
   3  -8   0    7.96    0.90
  -3   8   0   10.16    0.68
  -3   8   0    9.64    0.73
  -3   8   0   10.07    0.67
   2  -8   0    4.53    0.36
   2  -8   0    5.33    0.49
   2  -8   0    5.53    0.51
   2  -8   0    4.79    0.35
   2  -8   0    3.94    0.75
   2  -8   0    4.48    0.36
   2  -8   0    5.11    0.38
   2  -8   0    3.98    0.48
   2  -8   0    4.22    0.62
   2  -8   0    4.59    0.54
  -2   8   0    5.21    0.58
  -2   8   0    4.53    0.43
  -2   8   0    3.86    0.44
  -2   8   0    4.22    0.47
  -2   8   0    4.98    0.78
   1  -8   0    0.73    0.13
   1  -8   0    0.82    0.28
   1  -8   0    0.86    0.12
   1  -8   0    0.74    0.35
   1  -8   0    0.87    0.14
   1  -8   0    0.78    0.18
   1  -8   0    0.47    0.24
  -1   8   0    0.75    0.25
  -1   8   0    0.73    0.20
   0  -8   0    0.12    0.12
   0  -8   0    0.28    0.14
   0  -8   0    0.10    0.11
   0  -8   0    0.09    0.14
   0  -8   0    0.40    0.26
   0   8   0    0.31    0.39
   0   8   0    0.29    0.21
   0   8   0   -0.07    0.26
  -1  -8   0   13.35    0.89
  -1  -8   0   13.04    0.89
  -1  -8   0   14.94    0.88
  -1  -8   0   13.74    0.88
  -1  -8   0   14.35    0.92
  -1  -8   0   14.50    0.94
  -1  -8   0   13.48    0.87
  -1  -8   0   13.66    0.91
  -1  -8   0   13.62    0.92
  -1  -8   0   14.77    0.86
  -1  -8   0   12.54    0.99
  -1  -8   0   13.81    0.95
   1   8   0   12.89    1.02
   1   8   0   15.42    1.02
  -2  -8   0    0.49    0.14
  -2  -8   0    0.44    0.17
  -2  -8   0    0.20    0.23
  -2  -8   0    0.21    0.13
  -2  -8   0    0.20    0.16
  -2  -8   0    0.30    0.13
  -2  -8   0    0.09    0.14
   2   8   0    0.98    0.40
  -3  -8   0    0.06    0.15
  -3  -8   0    0.17    0.15
  -3  -8   0    0.14    0.26
  -3  -8   0    0.23    0.16
  -3  -8   0   -0.22    0.24
  -3  -8   0    0.10    0.15
  -3  -8   0    0.13    0.17
   3   8   0    0.30    0.31
   3   8   0    0.86    0.54
  -4  -8   0    4.49    0.45
  -4  -8   0    3.48    0.43
  -4  -8   0    4.69    0.40
  -4  -8   0    3.90    0.39
  -4  -8   0    3.90    0.40
  -4  -8   0    3.80    0.45
  -4  -8   0    4.98    0.59
  -5  -8   0    0.64    0.18
  -5  -8   0    0.89    0.17
  -5  -8   0    1.28    0.36
  -5  -8   0    0.47    0.33
  -5  -8   0    0.89    0.17
  -5  -8   0    0.55    0.16
  -6  -8   0    1.19    0.15
  -6  -8   0    1.19    0.18
  -6  -8   0    0.77    0.17
  -6  -8   0    0.91    0.21
  -6  -8   0    1.41    0.23
  -7  -8   0    1.35    0.18
  -7  -8   0    1.03    0.16
  -7  -8   0    0.34    0.51
  -7  -8   0    1.25    0.21
   7   8   0    1.12    0.35
   7   8   0    1.40    0.24
   7   8   0    1.63    0.28
  -8  -8   0    0.28    0.09
  -8  -8   0    0.43    0.11
  -8  -8   0    0.26    0.12
   8   8   0    1.03    0.40
   8   8   0    0.41    0.15
   8   8   0    0.13    0.18
  -9  -8   0    2.01    0.24
   9   8   0    2.48    0.36
   9   8   0    2.13    0.32
   9   8   0    1.80    0.27
  13  -9   0    0.39    0.10
 -13   9   0    0.35    0.13
 -13   9   0    0.30    0.11
  12  -9   0    3.09    0.25
  12  -9   0    3.36    0.26
 -12   9   0    2.83    0.29
 -12   9   0    4.02    0.44
 -12   9   0    3.48    0.27
 -12   9   0    3.37    0.27
  11  -9   0    3.36    0.27
  11  -9   0    2.98    0.28
 -11   9   0    3.67    0.63
 -11   9   0    3.65    0.30
 -11   9   0    3.24    0.30
 -11   9   0    2.69    0.27
  10  -9   0   -0.01    0.21
  10  -9   0    0.42    0.22
  10  -9   0   -0.29    0.35
 -10   9   0   -0.11    0.20
 -10   9   0   -0.12    0.23
 -10   9   0    0.44    0.38
 -10   9   0    0.29    0.14
   9  -9   0   18.72    1.11
   9  -9   0   18.50    1.10
   9  -9   0   15.69    1.26
  -9   9   0   17.89    1.21
  -9   9   0   16.23    1.13
   8  -9   0    0.46    0.20
   8  -9   0    0.03    0.38
   8  -9   0    0.51    0.14
   8  -9   0    0.53    0.16
   8  -9   0    1.12    0.38
  -8   9   0    0.62    0.17
  -8   9   0    0.46    0.22
  -8   9   0    0.14    0.24
   7  -9   0    1.61    0.18
   7  -9   0    0.75    0.43
   7  -9   0    1.71    0.27
  -7   9   0    0.48    1.25
  -7   9   0    1.63    0.27
  -7   9   0    1.08    0.26
  -7   9   0    1.24    0.25
   6  -9   0   12.65    0.77
   6  -9   0   10.30    0.98
   6  -9   0   11.54    0.79
   6  -9   0   12.25    0.80
   6  -9   0   13.22    1.03
   6  -9   0   12.14    0.78
   6  -9   0   11.81    1.03
   6  -9   0   13.54    0.94
  -6   9   0   12.82    0.83
  -6   9   0   11.16    0.86
   5  -9   0    2.16    0.48
   5  -9   0    2.19    0.36
   5  -9   0    2.99    0.26
   5  -9   0    2.62    0.28
  -5   9   0    2.24    0.64
   4  -9   0    3.77    0.73
   4  -9   0    5.61    0.39
   4  -9   0    4.71    0.63
   4  -9   0    5.63    0.41
   4  -9   0    4.84    0.69
   4  -9   0    5.42    0.38
   4  -9   0    4.44    0.39
   4  -9   0    5.82    0.78
  -4   9   0    5.69    0.53
  -4   9   0    5.13    0.47
   3  -9   0    2.08    0.42
   3  -9   0    1.94    0.33
   3  -9   0    2.63    0.49
   3  -9   0    2.26    0.32
   3  -9   0    2.53    0.59
   3  -9   0    2.46    0.30
  -3   9   0    2.62    0.40
  -3   9   0    2.19    0.38
  -3   9   0    2.20    0.30
  -3   9   0    2.39    0.41
   2  -9   0    4.48    0.34
   2  -9   0    3.67    0.62
   2  -9   0    4.07    0.37
   2  -9   0    3.74    0.55
   2  -9   0    4.73    0.41
   2  -9   0    4.10    0.66
   2  -9   0    5.43    0.64
   2  -9   0    4.27    0.32
   2  -9   0    4.34    0.45
  -2   9   0    4.93    0.48
  -2   9   0    3.96    0.49
   1  -9   0   14.36    0.92
   1  -9   0   15.13    0.93
   1  -9   0   15.02    0.91
   1  -9   0   14.49    0.90
   1  -9   0   15.93    1.05
   1  -9   0   14.41    0.90
   1  -9   0   13.20    0.99
  -1   9   0   14.22    0.99
  -1   9   0   16.34    1.13
  -1   9   0   13.80    1.00
  -1   9   0   13.20    0.96
  -1   9   0   15.11    1.07
   0  -9   0   10.52    0.87
   0  -9   0    9.92    0.66
   0  -9   0    9.07    0.74
   0  -9   0   10.94    0.68
   0  -9   0    9.57    0.64
   0  -9   0    9.50    0.63
   0  -9   0    9.38    0.64
   0  -9   0    9.37    0.81
   0  -9   0   10.93    0.78
   0  -9   0   10.57    0.80
   0   9   0   10.81    1.03
   0   9   0    8.68    0.82
   0   9   0    9.38    0.84
   0   9   0   12.08    1.00
  -1  -9   0    0.23    0.14
  -1  -9   0    0.25    0.29
  -1  -9   0    0.55    0.12
  -1  -9   0    0.34    0.33
  -1  -9   0    0.31    0.15
  -1  -9   0    0.41    0.31
  -1  -9   0    0.31    0.27
  -1  -9   0    0.56    0.27
  -1  -9   0    0.34    0.12
  -1  -9   0    0.04    0.14
  -1  -9   0    0.61    0.16
   1   9   0    0.10    0.49
  -2  -9   0    2.54    0.32
  -2  -9   0    2.42    0.51
  -2  -9   0    2.56    0.43
  -2  -9   0    2.43    0.33
  -2  -9   0    2.73    0.48
  -2  -9   0    2.94    0.32
  -2  -9   0    2.34    0.27
  -2  -9   0    2.21    0.33
  -2  -9   0    2.15    0.28
   2   9   0    1.99    0.29
  -3  -9   0    0.69    0.20
  -3  -9   0    0.13    0.17
  -3  -9   0    0.16    0.16
  -3  -9   0    0.31    0.34
  -3  -9   0    0.34    0.30
  -3  -9   0    0.45    0.24
  -3  -9   0    0.37    0.14
  -3  -9   0    0.19    0.13
  -4  -9   0    8.33    0.74
  -4  -9   0    8.49    0.58
  -4  -9   0    8.35    0.58
  -4  -9   0    8.63    0.57
  -4  -9   0    8.20    0.60
  -4  -9   0    7.05    0.90
  -5  -9   0    4.27    0.55
  -5  -9   0    5.97    0.41
  -5  -9   0    5.69    0.69
  -5  -9   0    5.04    0.44
  -5  -9   0    5.10    0.41
  -5  -9   0    4.75    0.40
   5   9   0    5.54    0.44
  -6  -9   0    0.23    0.11
  -6  -9   0    0.70    0.76
   6   9   0    0.43    0.17
   6   9   0   -0.10    0.27
  -7  -9   0    1.14    0.17
  -7  -9   0    1.45    0.20
  -7  -9   0    1.13    0.13
   7   9   0    1.07    0.34
   7   9   0    1.35    0.24
  -8  -9   0    0.50    0.08
   8   9   0    0.61    0.15
   8   9   0    0.82    0.21
   8   9   0    0.49    0.25
  12 -10   0    2.45    0.20
  12 -10   0    2.34    0.19
 -12  10   0    2.77    0.21
 -12  10   0    2.47    0.37
 -12  10   0    2.02    0.38
 -12  10   0    2.25    0.23
  11 -10   0    0.68    0.12
  11 -10   0    1.10    0.33
  11 -10   0    0.56    0.47
  11 -10   0    0.70    0.11
 -11  10   0    0.25    0.37
 -11  10   0    0.46    0.13
 -11  10   0    0.79    0.12
 -11  10   0    1.76    0.59
  10 -10   0    2.37    0.23
  10 -10   0    1.92    0.45
  10 -10   0    2.30    0.23
 -10  10   0    2.08    0.26
 -10  10   0    2.13    0.24
   9 -10   0    1.91    0.22
   9 -10   0    0.96    0.42
   9 -10   0    1.98    0.24
  -9  10   0    2.04    0.39
  -9  10   0    1.57    0.26
  -9  10   0    1.46    0.24
   8 -10   0    1.09    0.18
   8 -10   0    0.61    0.39
   8 -10   0    1.39    0.21
  -8  10   0    1.03    0.31
  -8  10   0    0.92    0.25
   7 -10   0    3.45    0.28
   7 -10   0    4.38    0.73
   7 -10   0    3.43    0.52
   7 -10   0    3.10    0.31
   7 -10   0    2.74    0.44
   7 -10   0    2.37    0.32
  -7  10   0    3.09    0.54
  -7  10   0    2.62    0.42
   6 -10   0    0.81    0.51
   6 -10   0    0.32    0.37
   6 -10   0    0.63    0.14
   6 -10   0    0.62    0.37
   6 -10   0    0.62    0.13
   6 -10   0    0.54    0.15
   6 -10   0    0.54    0.41
   6 -10   0    0.55    0.15
  -6  10   0    0.58    0.14
  -6  10   0    0.35    0.22
  -6  10   0    0.20    0.23
  -6  10   0    0.40    0.17
   5 -10   0    0.73    0.15
   5 -10   0    1.07    0.34
   5 -10   0    0.65    0.13
   5 -10   0    0.69    0.14
   5 -10   0    0.18    0.42
   5 -10   0    0.44    0.38
  -5  10   0    0.25    0.25
  -5  10   0    0.69    0.18
  -5  10   0    0.51    0.22
  -5  10   0    0.97    0.16
  -5  10   0    0.93    0.76
   4 -10   0    3.66    0.67
   4 -10   0    2.47    0.26
   4 -10   0    2.52    0.38
   4 -10   0    2.36    0.24
   4 -10   0    2.30    0.42
   4 -10   0    2.76    0.26
   4 -10   0    2.61    0.31
   4 -10   0    2.56    0.46
  -4  10   0    2.44    0.35
  -4  10   0    2.19    0.32
  -4  10   0    3.29    0.39
  -4  10   0    1.74    0.66
  -4  10   0    3.20    0.46
   3 -10   0    4.72    0.34
   3 -10   0    4.50    0.35
   3 -10   0    5.26    0.63
   3 -10   0    3.65    0.62
   3 -10   0    4.35    0.68
   3 -10   0    4.07    0.32
   3 -10   0    4.70    0.38
   3 -10   0    4.68    0.57
  -3  10   0    4.38    0.76
  -3  10   0    5.14    0.54
  -3  10   0    4.03    0.62
   2 -10   0    2.74    0.52
   2 -10   0    2.51    0.25
   2 -10   0    3.40    0.60
   2 -10   0    2.69    0.24
   2 -10   0    2.01    0.40
   2 -10   0    2.70    0.26
   2 -10   0    2.24    0.39
   2 -10   0    2.72    0.30
   2 -10   0    2.00    0.39
  -2  10   0    2.44    0.34
  -2  10   0    1.84    0.51
  -2  10   0    3.18    0.54
  -2  10   0    2.77    0.38
  -2  10   0    3.03    0.47
   1 -10   0    8.45    0.57
   1 -10   0    7.27    0.78
   1 -10   0    9.75    0.78
   1 -10   0    8.36    0.59
   1 -10   0    7.25    0.54
   1 -10   0    9.71    0.69
   1 -10   0    7.99    0.73
   1 -10   0    8.21    0.54
   1 -10   0    9.58    0.72
   1 -10   0    7.95    0.77
   1 -10   0    8.11    0.55
  -1  10   0    6.77    0.81
  -1  10   0    7.59    0.82
  -1  10   0    8.81    0.66
  -1  10   0    8.50    0.87
   0 -10   0    3.84    0.62
   0 -10   0    3.46    0.61
   0 -10   0    3.67    0.33
   0 -10   0    4.64    0.38
   0 -10   0    3.80    0.31
   0 -10   0    3.84    0.33
   0 -10   0    2.98    0.63
   0 -10   0    4.72    0.52
   0 -10   0    4.26    0.37
   0 -10   0    4.65    0.54
  -1 -10   0    0.31    0.14
  -1 -10   0    0.48    0.38
  -1 -10   0    0.34    0.14
  -1 -10   0    0.26    0.13
  -1 -10   0   -0.12    0.39
  -1 -10   0    0.06    0.30
  -1 -10   0    0.39    0.30
  -1 -10   0    0.20    0.15
   1  10   0    1.20    0.82
   1  10   0   -0.05    0.21
  -2 -10   0    0.79    0.16
  -2 -10   0    0.75    0.16
  -2 -10   0    1.04    0.18
  -2 -10   0    1.03    0.38
  -2 -10   0    0.95    0.16
  -2 -10   0    0.86    0.16
   2  10   0    0.88    0.23
  -3 -10   0    8.70    0.58
  -3 -10   0    8.37    0.58
  -3 -10   0    8.51    0.56
  -3 -10   0    8.66    0.59
  -4 -10   0    1.18    0.22
  -4 -10   0    0.71    0.48
  -4 -10   0    1.04    0.14
  -4 -10   0    1.04    0.49
  -4 -10   0    1.05    0.15
  -4 -10   0    0.91    0.14
  -5 -10   0    0.04    0.12
  -5 -10   0    0.12    0.10
  -5 -10   0    0.30    0.10
   5  10   0   -0.09    0.24
  -6 -10   0    0.22    0.09
  -6 -10   0    0.23    0.08
   6  10   0    0.32    0.23
   6  10   0    0.07    0.13
   6  10   0    0.43    0.28
  -7 -10   0    2.27    0.19
   7  10   0    2.70    0.40
  12 -11   0    1.07    0.12
  12 -11   0    1.02    0.11
 -12  11   0    1.05    0.14
 -12  11   0    0.91    0.16
  11 -11   0    0.08    0.08
  11 -11   0    0.20    0.07
 -11  11   0    0.13    0.10
 -11  11   0   -0.10    0.12
  10 -11   0    1.22    0.49
  10 -11   0    0.50    0.11
  10 -11   0    0.41    0.09
 -10  11   0    0.32    0.42
 -10  11   0    0.45    0.12
 -10  11   0    0.49    0.15
   9 -11   0    1.10    0.18
   9 -11   0    0.88    0.13
   9 -11   0    0.14    0.44
   9 -11   0    0.27    0.40
  -9  11   0    0.83    0.18
  -9  11   0    1.00    0.16
  -9  11   0    0.46    0.25
   8 -11   0   -0.40    0.41
   8 -11   0    0.22    0.15
   8 -11   0    0.11    0.16
   8 -11   0   -0.02    0.14
   8 -11   0    0.24    0.16
  -8  11   0    0.32    0.24
  -8  11   0   -0.24    0.34
  -8  11   0   -0.09    0.17
  -8  11   0    0.15    0.13
   7 -11   0    2.13    0.24
   7 -11   0    1.89    0.26
   7 -11   0    1.64    0.19
   7 -11   0    1.64    0.22
   7 -11   0    1.33    0.46
  -7  11   0    1.91    0.27
  -7  11   0    1.53    0.23
  -7  11   0    1.50    0.28
  -7  11   0    1.93    0.34
   6 -11   0    0.79    0.13
   6 -11   0    0.78    0.38
   6 -11   0    0.87    0.15
   6 -11   0    0.78    0.15
   6 -11   0    0.86    0.36
   6 -11   0    0.60    0.14
  -6  11   0    0.82    0.28
  -6  11   0    0.98    0.20
  -6  11   0    0.64    0.17
   5 -11   0    1.92    0.45
   5 -11   0    2.40    0.37
   5 -11   0    2.64    0.31
   5 -11   0    2.45    0.22
   5 -11   0    2.38    0.26
   5 -11   0    2.11    0.38
   5 -11   0    1.73    0.35
  -5  11   0    2.54    0.38
  -5  11   0    1.80    0.32
  -5  11   0    1.88    0.33
  -5  11   0    2.42    0.32
   4 -11   0    0.95    0.16
   4 -11   0    0.83    0.13
   4 -11   0    1.22    0.35
   4 -11   0    1.32    0.20
   4 -11   0    0.72    0.32
   4 -11   0    1.29    0.34
  -4  11   0    1.23    0.32
  -4  11   0    1.05    0.28
  -4  11   0    0.92    0.28
  -4  11   0    0.15    1.27
   3 -11   0    7.08    0.46
   3 -11   0    6.96    0.48
   3 -11   0    6.32    0.44
   3 -11   0    6.02    0.68
   3 -11   0    6.65    0.63
   3 -11   0    6.14    0.71
   3 -11   0    6.36    0.45
  -3  11   0    7.12    0.68
  -3  11   0    6.31    0.69
  -3  11   0    6.82    0.53
   2 -11   0    8.17    0.79
   2 -11   0    9.42    0.58
   2 -11   0    8.46    0.55
   2 -11   0    8.73    0.55
   2 -11   0    8.25    0.56
   2 -11   0    7.96    0.78
  -2  11   0    8.19    0.64
  -2  11   0    7.00    1.22
  -2  11   0    8.13    0.87
   1 -11   0    2.54    0.30
   1 -11   0    2.23    0.40
   1 -11   0    2.42    0.34
   1 -11   0    2.82    0.33
   1 -11   0    2.58    0.26
   1 -11   0    2.11    0.34
   1 -11   0    2.15    0.24
   1 -11   0    2.12    0.23
  -1  11   0    2.71    0.49
   0 -11   0    2.73    0.28
   0 -11   0    2.42    0.26
   0 -11   0    2.84    0.31
   0 -11   0    3.35    0.32
   0 -11   0    3.16    0.33
   0 -11   0    2.98    0.27
   0 -11   0    2.89    0.49
   0  11   0    2.81    0.40
  -1 -11   0    0.96    0.16
  -1 -11   0    0.63    0.37
  -1 -11   0    0.77    0.14
  -1 -11   0    0.48    0.53
  -1 -11   0    0.79    0.15
  -1 -11   0    1.39    0.31
  -1 -11   0    0.81    0.14
   1  11   0    1.09    0.21
  -2 -11   0    4.09    0.40
  -2 -11   0    4.31    0.44
  -2 -11   0    4.50    0.63
  -2 -11   0    4.76    0.38
  -2 -11   0    5.13    0.50
  -3 -11   0    3.53    0.30
  -3 -11   0    2.93    0.26
  -3 -11   0    3.66    0.28
  -3 -11   0    3.39    0.28
  -4 -11   0    3.28    0.27
  -4 -11   0    3.27    0.26
  -4 -11   0    3.17    0.26
  -4 -11   0    3.51    0.28
   4  11   0    2.78    0.31
  -5 -11   0    0.36    0.08
  -5 -11   0    0.34    0.08
   5  11   0    0.21    0.12
  -6 -11   0    2.28    0.17
  -6 -11   0    1.93    0.18
   6  11   0    1.66    0.31
  11 -12   0    2.23    0.17
  11 -12   0    2.15    0.17
 -11  12   0    2.23    0.22
 -11  12   0    2.50    0.20
 -11  12   0    2.22    0.25
  10 -12   0    0.22    0.07
  10 -12   0    0.30    0.08
 -10  12   0    0.09    0.12
 -10  12   0    0.40    0.15
 -10  12   0    0.37    0.14
   9 -12   0    0.64    0.12
  -9  12   0    0.54    0.30
  -9  12   0    0.83    0.17
  -9  12   0    1.17    0.42
  -9  12   0    0.64    0.17
   8 -12   0    3.10    0.27
   8 -12   0    4.20    0.39
   8 -12   0    3.60    0.33
   8 -12   0    3.41    0.26
  -8  12   0    3.79    0.38
  -8  12   0    2.58    0.48
  -8  12   0    3.93    0.33
   7 -12   0    0.52    0.58
   7 -12   0    0.70    0.13
   7 -12   0    1.13    0.18
   7 -12   0    1.20    0.16
   7 -12   0    0.22    0.40
   7 -12   0    0.95    0.15
  -7  12   0    0.64    0.19
  -7  12   0    0.89    0.35
  -7  12   0    1.08    0.17
  -7  12   0    1.39    0.46
   6 -12   0    1.35    0.19
   6 -12   0    1.35    0.18
   6 -12   0    1.24    0.21
   6 -12   0    0.56    0.37
  -6  12   0    0.59    0.28
  -6  12   0    1.16    0.19
  -6  12   0    0.86    0.22
   5 -12   0    4.95    0.67
   5 -12   0    5.07    0.89
   5 -12   0    4.46    0.61
   5 -12   0    5.67    0.39
   5 -12   0    6.11    0.41
   5 -12   0    4.90    0.56
   5 -12   0    5.91    0.45
   5 -12   0    5.42    0.39
  -5  12   0    5.79    0.47
  -5  12   0    6.11    0.52
  -5  12   0    5.77    0.68
   4 -12   0    0.54    0.11
   4 -12   0    1.01    0.31
   4 -12   0    0.72    0.14
   4 -12   0    0.72    0.13
   4 -12   0    0.75    0.40
   4 -12   0    0.29    0.41
   4 -12   0    0.61    0.12
  -4  12   0    1.03    0.21
  -4  12   0    0.18    0.32
  -4  12   0    0.88    0.34
   3 -12   0    2.93    0.27
   3 -12   0    3.07    0.27
   3 -12   0    2.87    0.54
   3 -12   0    3.59    0.32
   3 -12   0    2.63    0.25
  -3  12   0    2.81    0.44
  -3  12   0    3.12    0.45
  -3  12   0    2.62    0.47
   2 -12   0    2.34    0.33
   2 -12   0    2.22    0.27
   2 -12   0    1.92    0.22
   2 -12   0    1.69    0.42
  -2  12   0    1.00    0.55
  -2  12   0    2.34    0.57
   1 -12   0    0.65    0.14
   1 -12   0    0.71    0.15
   1 -12   0    0.51    0.14
   1 -12   0    0.71    0.13
   1 -12   0    0.56    0.12
   1 -12   0    0.63    0.15
   1 -12   0    0.55    0.36
   1 -12   0    0.90    0.32
   0 -12   0    1.35    0.23
   0 -12   0    1.37    0.23
   0 -12   0    1.30    0.18
   0 -12   0    1.52    0.23
   0 -12   0    1.20    0.30
   0  12   0    1.18    0.20
  -1 -12   0    1.18    0.20
  -1 -12   0    1.06    0.12
  -1 -12   0    0.74    0.12
  -1 -12   0    1.12    0.21
   1  12   0    0.96    0.21
  -2 -12   0    2.58    0.24
  -2 -12   0    2.64    0.25
  -2 -12   0    2.72    0.22
  -2 -12   0    2.51    0.23
  -3 -12   0    0.51    0.08
  -3 -12   0    0.44    0.10
   3  12   0    0.76    0.22
   3  12   0    0.24    0.16
  -4 -12   0    0.78    0.14
  -4 -12   0    0.87    0.14
  -4 -12   0    0.56    0.21
   4  12   0    0.92    0.23
  -5 -12   0    0.32    0.06
   5  12   0    0.52    0.11
   5  12   0    0.39    0.22
  10 -13   0    0.22    0.06
  10 -13   0    0.17    0.07
 -10  13   0    0.16    0.13
 -10  13   0    0.12    0.13
 -10  13   0    0.12    0.10
   9 -13   0    0.12    0.07
   9 -13   0    0.09    0.07
  -9  13   0    0.06    0.16
  -9  13   0    0.02    0.14
  -9  13   0   -0.12    0.13
   8 -13   0    1.70    0.17
   8 -13   0    1.23    0.22
   8 -13   0    1.72    0.19
   8 -13   0    1.73    0.16
  -8  13   0    2.01    0.32
  -8  13   0    1.47    0.26
   7 -13   0    2.51    0.26
   7 -13   0    2.64    0.29
   7 -13   0    2.71    0.21
   7 -13   0    2.45    0.22
  -7  13   0    2.44    0.41
  -7  13   0    3.16    0.31
   6 -13   0    0.59    0.13
   6 -13   0    0.44    0.11
  -6  13   0    0.47    0.36
  -6  13   0    0.38    0.31
  -6  13   0    0.59    0.17
   5 -13   0    0.77    0.13
   5 -13   0    0.74    0.11
  -5  13   0    1.01    0.39
  -5  13   0    1.01    0.19
  -5  13   0    0.81    0.38
   4 -13   0    3.03    0.24
   4 -13   0    3.58    0.30
   4 -13   0    2.70    0.25
   4 -13   0    3.47    0.26
  -4  13   0    3.32    0.38
   3 -13   0    2.07    0.20
   3 -13   0    1.73    0.25
   3 -13   0    1.66    0.19
   3 -13   0    1.62    0.18
  -3  13   0    1.94    0.28
  -3  13   0    2.58    0.44
   2 -13   0    0.39    0.12
   2 -13   0    0.13    0.10
   2 -13   0   -0.03    0.11
   2 -13   0    0.05    0.09
  -2  13   0    0.27    0.18
   1 -13   0    1.52    0.22
   1 -13   0    1.35    0.21
   1 -13   0    1.23    0.17
   1 -13   0    1.41    0.23
   0 -13   0    2.23    0.22
   0 -13   0    1.92    0.19
   0 -13   0    2.33    0.24
   0  13   0    2.39    0.36
  -1 -13   0    1.02    0.17
  -1 -13   0    0.91    0.11
  -1 -13   0    0.78    0.14
  -2 -13   0    0.04    0.08
  -2 -13   0    0.05    0.08
   2  13   0    0.13    0.20
   2  13   0   -0.08    0.13
  -3 -13   0    0.00    0.07
  -3 -13   0    0.14    0.08
   3  13   0    0.12    0.21
   3  13   0    0.00    0.21
   3  13   0    0.11    0.11
   9 -14   0    0.42    0.07
   9 -14   0    0.55    0.08
   8 -14   0    0.14    0.08
   8 -14   0    0.10    0.07
  -8  14   0    0.29    0.10
  -8  14   0    0.26    0.14
   7 -14   0    0.38    0.16
  -7  14   0    0.27    0.11
  -7  14   0    0.28    0.17
   6 -14   0    1.05    0.15
   6 -14   0    1.35    0.23
   6 -14   0    1.31    0.14
   6 -14   0    1.39    0.18
  -6  14   0    1.65    0.21
  -6  14   0    1.83    0.28
   5 -14   0    0.45    0.09
   5 -14   0    0.58    0.10
   5 -14   0    0.38    0.11
   5 -14   0    0.48    0.09
  -5  14   0    0.71    0.20
  -5  14   0    0.52    0.13
   4 -14   0    0.04    0.10
   4 -14   0   -0.06    0.09
   4 -14   0    0.00    0.09
  -4  14   0   -0.29    0.27
  -4  14   0    0.08    0.13
   3 -14   0    0.55    0.10
   3 -14   0    0.60    0.09
   3 -14   0    0.60    0.12
   3 -14   0    0.84    0.14
  -3  14   0    0.52    0.15
   2 -14   0    2.55    0.20
   2 -14   0    2.84    0.23
  -2  14   0    2.19    0.30
   1 -14   0    0.62    0.08
   1 -14   0    0.88    0.15
   0 -14   0    0.50    0.10
  -1 -14   0    0.21    0.07
   1  14   0    0.07    0.11
   1  14   0    0.46    0.18
  -6  15   0    0.18    0.10
  -5  15   0    0.50    0.11
   4 -15   0    1.88    0.15
   4 -15   0    1.51    0.17
  -4  15   0    1.47    0.22
   3 -15   0    0.16    0.07
  -3  15   0   -0.12    0.19
   2 -15   0   -0.02    0.06
   2 -15   0    0.01    0.06
   0 -15   1    0.93    0.13
   1 -15   1    0.29    0.07
   1 -15   1    0.36    0.08
   2 -15   1    5.06    0.31
   2 -15   1    4.56    0.32
  -3  15  -1    0.05    0.14
   3 -15   1    0.12    0.06
   3 -15   1    0.22    0.08
  -4  15  -1    0.67    0.14
   4 -15   1    0.53    0.12
   4 -15   1    0.54    0.10
  -5  15  -1    0.37    0.12
   5 -15   1    0.53    0.10
   5 -15   1    0.69    0.09
  -6  15  -1    0.19    0.11
   6 -15   1    0.10    0.07
   7 -15   1    0.28    0.10
   7 -15   1    0.43    0.10
  -2 -14   1    1.00    0.17
  -1 -14   1    0.02    0.08
   0 -14   1    0.99    0.14
   0 -14   1    1.27    0.16
  -1  14  -1    0.62    0.19
   1 -14   1    0.64    0.15
   1 -14   1    0.96    0.15
   1 -14   1    1.00    0.14
   1 -14   1    1.04    0.17
  -2  14  -1    1.93    0.30
   2 -14   1    1.79    0.22
   2 -14   1    1.69    0.18
   2 -14   1    1.84    0.20
   2 -14   1    1.53    0.19
  -3  14  -1    0.71    0.16
   3 -14   1    0.34    0.10
   3 -14   1    0.58    0.09
   3 -14   1    0.48    0.09
  -4  14  -1    1.81    0.27
  -4  14  -1    2.05    0.25
   4 -14   1    1.63    0.24
   4 -14   1    1.57    0.17
   4 -14   1    1.65    0.20
   4 -14   1    1.79    0.17
  -5  14  -1    0.00    0.18
   5 -14   1   -0.09    0.11
   5 -14   1    0.04    0.07
   5 -14   1    0.01    0.09
   5 -14   1    0.08    0.09
  -6  14  -1    0.89    0.18
   6 -14   1    0.99    0.13
   6 -14   1    1.06    0.15
   6 -14   1    0.81    0.12
  -7  14  -1    6.05    0.43
   7 -14   1    5.29    0.34
   7 -14   1    4.67    0.34
  -8  14  -1    0.32    0.22
  -9  14  -1    0.27    0.13
   9 -14   1    0.23    0.07
   9 -14   1    0.27    0.06
   4  13  -1    0.14    0.23
   4  13  -1    0.23    0.11
  -4 -13   1    0.31    0.07
   3  13  -1    0.64    0.14
  -3 -13   1    0.95    0.15
  -3 -13   1    0.78    0.09
  -2 -13   1    0.29    0.09
  -2 -13   1    0.12    0.07
  -2 -13   1    0.19    0.09
  -2 -13   1    0.18    0.09
  -1 -13   1    0.10    0.10
  -1 -13   1    0.26    0.10
  -1 -13   1    0.36    0.16
  -1 -13   1    0.12    0.08
   0  13  -1    2.49    0.39
   0 -13   1    1.94    0.23
   0 -13   1    2.05    0.20
   0 -13   1    2.01    0.24
   0 -13   1    1.86    0.23
  -1  13  -1    0.46    0.18
   1 -13   1    0.76    0.32
   1 -13   1    0.50    0.10
   1 -13   1    0.45    0.12
   1 -13   1    0.64    0.24
   2 -13   1    0.96    0.13
   2 -13   1    0.77    0.14
   2 -13   1    1.11    0.26
   2 -13   1    1.10    0.19
   2 -13   1    1.05    0.15
   2 -13   1    0.81    0.30
  -3  13  -1   -0.59    0.58
  -3  13  -1   -0.64    0.61
  -3  13  -1    0.27    0.24
   3 -13   1   -0.02    0.26
   3 -13   1    0.75    0.32
   3 -13   1    0.33    0.11
   3 -13   1    0.42    0.10
   3 -13   1    0.63    0.25
   3 -13   1    0.47    0.13
  -4  13  -1    0.62    0.46
  -4  13  -1    1.67    0.41
   4 -13   1    1.35    0.27
   4 -13   1    1.19    0.14
   4 -13   1    1.25    0.30
   4 -13   1    1.54    0.17
   4 -13   1    1.39    0.18
  -5  13  -1   -0.25    0.34
  -5  13  -1    0.49    0.18
  -5  13  -1   -0.06    0.36
   5 -13   1    0.16    0.27
   5 -13   1   -0.07    0.24
   5 -13   1    0.54    0.30
   5 -13   1    0.29    0.11
   5 -13   1    0.53    0.14
   5 -13   1    0.75    0.32
   5 -13   1    0.45    0.10
   5 -13   1    0.42    0.11
   5 -13   1    0.21    0.29
  -6  13  -1    0.10    0.31
  -6  13  -1    0.69    0.40
  -6  13  -1    0.61    0.26
  -6  13  -1    0.12    0.17
   6 -13   1    0.42    0.14
   6 -13   1    0.73    0.37
   6 -13   1   -0.31    0.27
   6 -13   1    0.23    0.10
   6 -13   1    0.32    0.09
   6 -13   1    0.18    0.11
  -7  13  -1    0.90    0.19
  -7  13  -1    0.94    0.43
  -7  13  -1    1.05    0.31
  -7  13  -1    0.90    0.19
  -7  13  -1    1.04    0.22
   7 -13   1    0.61    0.15
   7 -13   1    0.88    0.14
   7 -13   1    0.44    0.32
   7 -13   1    0.52    0.17
   7 -13   1    0.66    0.12
   7 -13   1    0.42    0.34
  -8  13  -1    0.31    0.17
  -8  13  -1    0.44    0.17
  -8  13  -1    0.23    0.14
  -8  13  -1    0.90    0.43
   8 -13   1    0.41    0.09
   8 -13   1    0.24    0.09
   8 -13   1    0.42    0.54
  -9  13  -1    1.04    0.17
  -9  13  -1    1.26    0.18
   9 -13   1    1.44    0.13
   9 -13   1    1.23    0.14
 -10  13  -1    0.78    0.14
 -10  13  -1    0.67    0.12
 -10  13  -1    0.42    0.14
  10 -13   1    0.72    0.10
   6  12  -1    0.42    0.31
   5  12  -1    0.43    0.33
   5  12  -1    0.32    0.30
  -5 -12   1    0.40    0.10
   4  12  -1    0.76    0.25
   4  12  -1    0.66    0.14
  -4 -12   1    0.51    0.09
  -4 -12   1    0.34    0.09
  -3 -12   1    1.45    0.18
  -3 -12   1    1.32    0.21
  -3 -12   1    1.30    0.19
  -3 -12   1    1.19    0.20
  -2 -12   1    0.50    0.18
  -2 -12   1   -0.08    0.23
  -2 -12   1    0.00    0.10
  -2 -12   1    0.12    0.09
  -2 -12   1    0.04    0.10
  -2 -12   1    0.22    0.10
  -2 -12   1    0.19    0.33
  -2 -12   1    0.51    0.15
   1  12  -1    0.55    0.23
  -1 -12   1    0.88    0.13
  -1 -12   1    0.84    0.13
  -1 -12   1    1.15    0.19
  -1 -12   1    0.99    0.14
   0  12  -1    1.04    0.34
   0 -12   1    1.49    0.21
   0 -12   1    1.26    0.20
   0 -12   1    1.79    0.25
   0 -12   1    1.26    0.17
   0 -12   1    1.20    0.16
   1 -12   1   -0.45    0.57
   1 -12   1    0.33    0.13
   1 -12   1    0.16    0.29
   1 -12   1    0.47    0.11
   1 -12   1    0.30    0.11
   1 -12   1   -0.22    0.28
   1 -12   1    0.47    0.32
  -2  12  -1    2.66    0.55
  -2  12  -1    2.84    0.57
   2 -12   1    2.84    0.27
   2 -12   1    3.45    0.28
   2 -12   1    2.35    0.38
   2 -12   1    3.37    0.48
   2 -12   1    3.51    0.49
   2 -12   1    3.01    0.43
   2 -12   1    2.72    0.25
  -3  12  -1    2.68    0.43
  -3  12  -1    3.97    0.42
  -3  12  -1    3.17    0.49
   3 -12   1    4.29    0.50
   3 -12   1    3.06    0.29
   3 -12   1    3.93    0.30
   3 -12   1    3.33    0.28
   3 -12   1    3.88    0.35
   3 -12   1    2.96    0.53
  -4  12  -1   -0.17    0.28
  -4  12  -1   -0.15    0.33
   4 -12   1    0.18    0.15
   4 -12   1    0.27    0.30
   4 -12   1    0.33    0.11
   4 -12   1    0.11    0.12
   4 -12   1    0.42    0.32
   4 -12   1    0.39    0.34
   4 -12   1    0.18    0.29
   4 -12   1    0.39    0.12
   4 -12   1   -0.01    0.29
  -5  12  -1    0.90    0.32
  -5  12  -1    0.58    0.29
   5 -12   1    0.83    0.15
   5 -12   1    0.59    0.30
   5 -12   1    0.93    0.13
   5 -12   1    0.81    0.16
   5 -12   1    0.96    0.32
   5 -12   1    0.88    0.14
   5 -12   1    0.55    0.40
   5 -12   1    0.64    0.35
  -6  12  -1    1.27    0.22
  -6  12  -1    1.15    0.19
  -6  12  -1    0.79    0.35
   6 -12   1    1.03    0.34
   6 -12   1    1.00    0.15
   6 -12   1    1.72    0.41
   6 -12   1    0.94    0.17
   6 -12   1    1.35    0.18
   6 -12   1    0.80    0.15
   6 -12   1    0.90    0.32
  -7  12  -1    0.34    0.26
  -7  12  -1    0.85    0.16
  -7  12  -1    0.47    0.18
  -7  12  -1    0.98    0.35
   7 -12   1    0.31    0.34
   7 -12   1    0.67    0.18
   7 -12   1    0.47    0.11
   7 -12   1    0.76    0.13
  -8  12  -1    0.50    0.15
  -8  12  -1   -0.17    0.25
  -8  12  -1    0.35    0.38
   8 -12   1    0.22    0.11
   8 -12   1    0.30    0.09
  -9  12  -1    0.62    0.46
 -10  12  -1    2.92    0.30
 -10  12  -1    3.38    0.26
 -10  12  -1    2.55    0.29
  10 -12   1    3.16    0.22
  10 -12   1    2.78    0.23
 -11  12  -1    0.77    0.10
 -11  12  -1    0.40    0.12
  11 -12   1    0.68    0.11
  11 -12   1    0.59    0.07
  -7 -11   1   -0.12    0.06
   6  11  -1    1.27    0.38
   6  11  -1    0.69    0.14
   6  11  -1    0.92    0.24
  -6 -11   1    0.63    0.09
   5  11  -1    0.39    0.14
   5  11  -1    0.01    0.25
  -5 -11   1    0.29    0.09
  -5 -11   1    0.42    0.09
  -5 -11   1    0.15    0.10
  -4 -11   1    1.53    0.20
  -4 -11   1    1.61    0.23
  -4 -11   1    1.37    0.21
  -3 -11   1    1.97    0.24
  -3 -11   1    1.36    0.22
  -3 -11   1    1.94    0.37
  -3 -11   1    2.56    0.48
  -3 -11   1    1.92    0.30
  -3 -11   1    1.88    0.25
  -2 -11   1    3.37    0.32
  -2 -11   1    4.17    0.33
  -2 -11   1    4.09    0.59
  -2 -11   1    4.19    0.35
  -2 -11   1    3.86    0.37
  -2 -11   1    4.12    0.36
   1  11  -1    3.67    0.82
   1  11  -1    4.29    0.48
  -1 -11   1    4.28    0.39
  -1 -11   1    4.84    0.39
  -1 -11   1    3.97    0.34
  -1 -11   1    4.20    0.35
  -1 -11   1    5.04    0.35
  -1 -11   1    4.73    0.51
   0  11  -1    1.48    0.66
   0 -11   1    0.72    0.17
   0 -11   1    1.31    0.21
   0 -11   1    1.14    0.17
   0 -11   1    0.92    0.14
   0 -11   1    1.03    0.14
   0 -11   1    1.02    0.18
  -1  11  -1    1.32    0.47
  -1  11  -1    1.20    0.30
  -1  11  -1    1.48    0.47
  -1  11  -1   -0.14    0.60
   1 -11   1    1.10    0.30
   1 -11   1    0.72    0.14
   1 -11   1    0.83    0.34
   1 -11   1    0.80    0.17
   1 -11   1    0.12    0.42
   1 -11   1    0.77    0.30
   1 -11   1    1.00    0.14
   1 -11   1    0.72    0.13
  -2  11  -1    4.03    0.75
  -2  11  -1    2.95    0.45
  -2  11  -1    4.47    0.44
   2 -11   1    4.51    0.56
   2 -11   1    3.33    0.31
   2 -11   1    2.77    0.56
   2 -11   1    4.16    0.32
   2 -11   1    3.61    0.29
   2 -11   1    3.91    0.36
   2 -11   1    4.19    0.56
  -3  11  -1    6.51    0.98
  -3  11  -1    7.35    0.72
   3 -11   1    8.69    0.69
   3 -11   1    7.01    0.73
   3 -11   1    7.46    0.51
   3 -11   1    8.65    0.55
   3 -11   1    7.23    0.50
   3 -11   1    7.34    0.69
  -4  11  -1    0.14    0.25
  -4  11  -1    0.12    0.27
  -4  11  -1    0.24    0.27
   4 -11   1    0.08    0.10
   4 -11   1    0.11    0.13
   4 -11   1    0.58    0.32
   4 -11   1   -0.02    0.40
   4 -11   1    0.17    0.12
   4 -11   1    0.25    0.28
   4 -11   1   -0.04    0.32
   4 -11   1   -0.08    0.28
   4 -11   1    0.08    0.12
  -5  11  -1    9.90    0.80
  -5  11  -1   11.21    0.74
  -5  11  -1   11.44    0.85
   5 -11   1   10.71    0.68
   5 -11   1    9.82    0.93
   5 -11   1   10.26    0.83
   5 -11   1   11.00    0.69
  -6  11  -1    2.37    0.36
  -6  11  -1    2.64    0.30
  -6  11  -1    2.35    0.44
  -6  11  -1    2.46    0.36
  -6  11  -1    0.36    1.28
   6 -11   1    2.84    0.36
   6 -11   1    2.02    0.51
   6 -11   1    2.91    0.29
   6 -11   1    2.96    0.25
   6 -11   1    2.97    0.27
  -7  11  -1    0.38    0.29
  -7  11  -1    0.46    0.25
   7 -11   1    0.18    0.14
   7 -11   1   -0.15    0.36
   7 -11   1   -0.21    0.36
   7 -11   1    0.32    0.36
   7 -11   1   -0.12    0.15
  -8  11  -1    1.64    0.39
   8 -11   1    1.31    0.44
   8 -11   1    1.79    0.36
   8 -11   1    1.96    0.25
   8 -11   1    1.76    0.24
  -9  11  -1    8.86    0.59
  -9  11  -1    8.31    0.55
   9 -11   1    7.95    0.55
   9 -11   1    8.38    0.54
 -10  11  -1    2.78    0.26
 -10  11  -1    2.80    0.30
 -10  11  -1    4.28    0.76
  10 -11   1    3.06    0.47
  10 -11   1    3.18    0.24
  10 -11   1    3.37    0.26
 -11  11  -1    0.35    0.12
 -11  11  -1    0.48    0.14
  11 -11   1    1.09    0.40
  11 -11   1    0.71    0.12
  11 -11   1    0.53    0.10
  11 -11   1    0.51    0.29
 -12  11  -1    0.35    0.10
 -12  11  -1    0.37    0.08
  12 -11   1    0.32    0.08
  12 -11   1    0.44    0.07
   8  10  -1    0.60    0.21
  -8 -10   1    0.34    0.06
   7  10  -1    0.63    0.14
   7  10  -1    1.02    0.23
  -7 -10   1    0.61    0.10
  -7 -10   1    0.66    0.10
   6  10  -1    0.18    0.30
   6  10  -1    0.25    0.16
  -6 -10   1    0.17    0.10
  -6 -10   1    0.25    0.10
  -6 -10   1    0.08    0.15
  -6 -10   1    0.22    0.13
   5  10  -1    2.18    0.32
   5  10  -1    2.49    0.37
  -5 -10   1    2.76    0.27
  -5 -10   1    2.57    0.27
  -5 -10   1    2.69    0.27
  -4 -10   1    1.67    0.25
  -4 -10   1    1.44    0.20
  -4 -10   1    2.07    0.30
  -4 -10   1    1.57    0.26
  -4 -10   1    1.24    0.22
  -4 -10   1    1.63    0.26
  -3 -10   1    1.88    0.24
  -3 -10   1    1.71    0.21
  -3 -10   1    2.01    0.26
  -3 -10   1    1.76    0.39
  -3 -10   1    1.76    0.20
  -3 -10   1    1.29    0.36
  -2 -10   1   10.55    0.72
  -2 -10   1   11.01    0.69
  -2 -10   1   10.91    0.71
  -2 -10   1    9.58    0.67
  -2 -10   1   11.43    0.76
  -2 -10   1   10.80    0.72
  -2 -10   1   10.73    0.81
  -2 -10   1    9.84    0.68
   1  10  -1    0.16    0.64
  -1 -10   1    0.57    0.13
  -1 -10   1    0.38    0.13
  -1 -10   1    0.75    0.29
  -1 -10   1    0.47    0.17
  -1 -10   1    0.18    0.34
  -1 -10   1    0.90    0.33
  -1 -10   1    0.57    0.16
   0  10  -1    2.12    0.51
   0  10  -1    2.07    0.84
   0  10  -1    2.14    0.61
   0  10  -1    2.11    0.57
   0 -10   1    1.40    0.35
   0 -10   1    1.91    0.24
   0 -10   1    2.20    0.37
   0 -10   1    1.65    0.34
   0 -10   1    1.74    0.23
   0 -10   1    2.77    0.54
   0 -10   1    2.28    0.21
   0 -10   1    2.15    0.32
   0 -10   1    1.67    0.21
  -1  10  -1    4.15    0.75
  -1  10  -1    5.25    0.72
  -1  10  -1    5.50    0.53
   1 -10   1    5.68    0.52
   1 -10   1    6.08    0.50
   1 -10   1    4.91    0.61
   1 -10   1    5.81    0.60
   1 -10   1    4.87    0.61
   1 -10   1    5.29    0.61
   1 -10   1    4.97    0.37
   1 -10   1    5.83    0.59
   1 -10   1    4.42    0.58
   1 -10   1    5.20    0.43
   1 -10   1    5.54    0.40
   1 -10   1    5.06    0.39
   2 -10   1    5.65    0.68
   2 -10   1    6.02    0.59
   2 -10   1    5.54    0.62
   2 -10   1    5.57    0.40
   2 -10   1    5.21    0.38
   2 -10   1    4.70    0.63
   2 -10   1    4.49    0.62
   2 -10   1    5.29    0.64
   2 -10   1    4.93    0.37
   2 -10   1    5.56    0.58
   2 -10   1    6.01    0.43
  -3  10  -1    4.33    0.63
  -3  10  -1    4.24    0.47
   3 -10   1    3.06    0.63
   3 -10   1    3.45    0.31
   3 -10   1    3.14    0.64
   3 -10   1    3.63    0.36
   3 -10   1    3.47    0.28
   3 -10   1    3.81    0.51
   3 -10   1    2.90    0.55
   3 -10   1    3.36    0.30
  -4  10  -1    1.55    0.27
  -4  10  -1    1.26    0.26
   4 -10   1    2.24    0.43
   4 -10   1    1.41    0.41
   4 -10   1    1.55    0.25
   4 -10   1    0.81    0.39
   4 -10   1    1.45    0.32
   4 -10   1    1.17    0.36
   4 -10   1    1.55    0.23
  -5  10  -1    8.53    0.64
  -5  10  -1    8.09    0.68
   5 -10   1    9.14    0.63
   5 -10   1    8.28    0.57
   5 -10   1    9.02    0.84
   5 -10   1    8.63    0.57
   5 -10   1    7.88    0.76
   5 -10   1    6.83    0.71
   5 -10   1    8.55    0.56
   5 -10   1    8.58    0.83
  -6  10  -1    0.26    0.22
  -6  10  -1   -0.54    0.89
  -6  10  -1    0.20    0.21
   6 -10   1    0.73    0.31
   6 -10   1    0.85    0.31
   6 -10   1    0.37    0.13
   6 -10   1    0.31    0.19
   6 -10   1   -0.30    0.45
   6 -10   1    0.39    0.36
   6 -10   1    0.12    0.36
  -7  10  -1    1.62    1.33
  -7  10  -1    0.49    0.25
  -7  10  -1    0.59    0.22
   7 -10   1    1.19    0.36
   7 -10   1    0.62    0.16
   7 -10   1    0.85    0.14
   7 -10   1    1.51    0.49
   7 -10   1    0.31    0.34
   7 -10   1    0.82    0.40
  -8  10  -1    5.04    0.51
  -8  10  -1    4.91    0.63
   8 -10   1    5.58    0.40
   8 -10   1    5.49    0.41
   8 -10   1    4.10    0.67
  -9  10  -1    0.17    0.23
  -9  10  -1    0.09    0.31
   9 -10   1    0.63    0.14
   9 -10   1    0.30    0.40
   9 -10   1    0.39    0.39
   9 -10   1    0.53    0.15
 -10  10  -1    0.88    0.19
  10 -10   1    0.79    0.13
  10 -10   1    0.67    0.14
  10 -10   1    0.79    0.26
 -11  10  -1    0.57    0.16
  11 -10   1    0.19    0.34
 -12  10  -1    1.94    0.21
 -12  10  -1    1.82    0.19
 -12  10  -1    1.73    0.31
 -12  10  -1    2.14    0.33
  12 -10   1    1.91    0.18
  12 -10   1    1.72    0.16
   9   9  -1    1.25    0.31
   8   9  -1    1.54    0.24
   8   9  -1    1.45    0.28
  -8  -9   1    1.54    0.19
   7   9  -1    1.87    0.28
   7   9  -1    1.02    0.37
  -7  -9   1    1.96    0.21
  -7  -9   1    1.55    0.17
  -7  -9   1    1.34    0.23
  -7  -9   1    1.74    0.24
   6   9  -1    0.87    0.32
  -6  -9   1    0.13    0.44
  -6  -9   1    1.17    0.39
  -6  -9   1    0.79    0.15
  -6  -9   1    0.94    0.16
  -6  -9   1    0.56    0.14
  -5  -9   1    4.64    0.42
  -5  -9   1    4.66    0.41
  -5  -9   1    5.77    0.48
  -5  -9   1    5.29    0.41
  -5  -9   1    5.82    0.82
  -5  -9   1    5.03    0.43
  -5  -9   1    4.72    0.41
   4   9  -1    1.84    0.88
  -4  -9   1    2.39    0.50
  -4  -9   1    1.77    0.21
  -4  -9   1    1.37    0.20
  -4  -9   1    2.13    0.30
  -4  -9   1    1.64    0.20
  -4  -9   1    1.39    0.22
  -4  -9   1    1.80    0.29
  -4  -9   1    1.99    0.31
  -3  -9   1    4.41    0.35
  -3  -9   1    4.08    0.56
  -3  -9   1    4.23    0.42
  -3  -9   1    3.36    0.40
  -3  -9   1    3.52    0.43
  -3  -9   1    4.76    0.53
  -3  -9   1    4.29    0.38
   2   9  -1    1.18    0.25
   2   9  -1    1.80    0.48
  -2  -9   1    1.71    0.33
  -2  -9   1    1.69    0.30
  -2  -9   1    1.71    0.23
  -2  -9   1    1.33    0.29
  -2  -9   1    1.43    0.29
  -2  -9   1    1.61    0.21
  -2  -9   1    2.04    0.29
  -2  -9   1    1.75    0.26
  -2  -9   1    1.61    0.26
  -2  -9   1    1.41    0.19
  -1  -9   1    5.46    0.38
  -1  -9   1    4.55    0.44
  -1  -9   1    4.11    0.53
  -1  -9   1    5.84    0.47
  -1  -9   1    4.13    0.49
  -1  -9   1    4.41    0.37
  -1  -9   1    5.30    0.57
  -1  -9   1    4.69    0.42
  -1  -9   1    4.86    0.36
   0   9  -1   17.88    1.33
   0   9  -1   19.26    1.32
   0  -9   1   21.24    1.32
   0  -9   1   22.27    1.39
   0  -9   1   20.09    1.25
   0  -9   1   19.41    1.21
   0  -9   1   19.39    1.24
   0  -9   1   21.31    1.22
   0  -9   1   21.31    1.31
   0  -9   1   20.74    1.27
   0  -9   1   18.56    1.26
   0  -9   1   18.74    1.23
  -1   9  -1    1.06    0.26
  -1   9  -1    1.17    0.32
  -1   9  -1    1.50    0.42
   1  -9   1    1.69    0.37
   1  -9   1    1.12    0.15
   1  -9   1    1.61    0.29
   1  -9   1    0.77    0.28
   1  -9   1    1.00    0.15
   1  -9   1    1.17    0.20
   1  -9   1    1.31    0.18
   1  -9   1    1.17    0.29
   1  -9   1    1.39    0.20
   1  -9   1    1.07    0.35
   1  -9   1    0.70    0.31
  -2   9  -1    2.54    0.41
  -2   9  -1    2.48    0.47
  -2   9  -1    3.42    0.44
   2  -9   1    3.22    0.32
   2  -9   1    2.40    0.27
   2  -9   1    3.43    0.49
   2  -9   1    2.65    0.24
   2  -9   1    2.41    0.51
   2  -9   1    3.32    0.27
   2  -9   1    3.00    0.51
   2  -9   1    2.61    0.48
  -3   9  -1    3.18    0.52
  -3   9  -1    3.30    0.40
   3  -9   1    2.92    0.30
   3  -9   1    3.48    0.36
   3  -9   1    3.60    0.58
   3  -9   1    3.67    0.28
   3  -9   1    3.77    0.64
   3  -9   1    3.07    0.55
   3  -9   1    3.49    0.54
   3  -9   1    3.68    0.29
   3  -9   1    2.83    0.37
  -4   9  -1    2.90    0.37
  -4   9  -1    2.19    0.43
  -4   9  -1    2.28    0.32
   4  -9   1    1.67    0.40
   4  -9   1    2.58    0.46
   4  -9   1    2.07    0.28
   4  -9   1    2.39    0.28
   4  -9   1    2.51    0.33
   4  -9   1    1.47    0.46
   4  -9   1    2.88    0.32
   4  -9   1    2.18    0.40
  -5   9  -1    0.75    0.56
  -5   9  -1    0.05    0.18
  -5   9  -1    0.30    0.18
   5  -9   1   -0.43    0.37
   5  -9   1   -0.23    0.35
   5  -9   1   -0.06    0.53
   5  -9   1   -0.31    0.20
   5  -9   1   -0.40    0.31
   5  -9   1   -0.02    0.31
   5  -9   1    0.41    0.24
   5  -9   1    0.58    0.47
  -6   9  -1    2.82    0.42
  -6   9  -1    1.99    0.76
  -6   9  -1    3.32    0.37
   6  -9   1    3.07    0.41
   6  -9   1    3.16    0.40
   6  -9   1    3.43    0.49
   6  -9   1    2.87    0.42
   6  -9   1    2.58    0.44
   6  -9   1    2.91    0.34
   6  -9   1    2.38    0.45
   6  -9   1    3.22    0.30
   6  -9   1    2.49    0.43
   6  -9   1    3.15    0.28
  -7   9  -1    0.62    0.22
  -7   9  -1    0.50    0.20
  -7   9  -1   -0.08    1.02
  -7   9  -1    0.50    0.19
   7  -9   1    0.76    0.15
   7  -9   1    0.09    0.44
   7  -9   1    0.49    0.35
   7  -9   1    0.48    0.33
   7  -9   1    0.71    0.33
   7  -9   1    0.80    0.18
   7  -9   1    0.27    0.42
  -8   9  -1    8.49    2.30
  -8   9  -1    6.36    0.49
  -8   9  -1    5.69    0.62
  -8   9  -1    5.94    0.53
  -8   9  -1    7.98    1.12
   8  -9   1    5.86    0.66
   8  -9   1    7.32    0.74
   8  -9   1    5.79    0.78
   8  -9   1    6.12    0.71
   8  -9   1    6.12    0.49
   8  -9   1    6.74    0.48
  -9   9  -1    1.53    0.26
   9  -9   1    1.99    0.44
   9  -9   1    2.08    0.38
   9  -9   1    2.24    0.30
   9  -9   1    2.56    0.49
 -10   9  -1    0.41    0.15
 -10   9  -1    0.55    0.37
 -10   9  -1    0.25    0.22
 -10   9  -1    0.33    0.18
 -10   9  -1    1.75    1.18
  10  -9   1    0.55    0.15
  10  -9   1    0.36    0.24
 -11   9  -1    2.04    0.22
  11  -9   1    1.91    0.22
  11  -9   1    1.63    0.34
  11  -9   1    1.56    0.22
 -12   9  -1    1.21    0.15
 -12   9  -1    0.92    0.22
 -12   9  -1    1.18    0.20
 -12   9  -1    1.02    0.17
 -12   9  -1    0.44    0.40
  12  -9   1    1.30    0.17
  12  -9   1    0.95    0.16
  12  -9   1    1.69    0.34
 -13   9  -1    2.65    0.30
 -13   9  -1    2.53    0.24
 -13   9  -1    2.43    0.27
   9   8  -1    1.01    0.27
   9   8  -1    0.66    0.29
  -9  -8   1    1.18    0.17
  -9  -8   1    1.09    0.15
  -9  -8   1    0.82    0.13
  -9  -8   1    0.96    0.13
   8   8  -1    0.55    0.24
   8   8  -1    0.18    0.48
  -8  -8   1   -0.01    0.15
  -8  -8   1    0.11    0.13
  -8  -8   1    0.01    0.11
  -8  -8   1    0.21    0.09
   7   8  -1    0.18    0.20
  -7  -8   1    0.21    0.14
  -7  -8   1    0.33    0.11
  -6  -8   1    3.44    0.34
  -6  -8   1    2.65    0.40
  -6  -8   1    3.00    0.34
  -6  -8   1    2.56    0.35
  -6  -8   1    2.89    0.29
   5   8  -1    2.61    1.03
  -5  -8   1    1.61    0.19
  -5  -8   1    1.50    0.21
  -5  -8   1    1.90    0.30
  -5  -8   1    1.94    0.26
  -5  -8   1    2.06    0.34
  -5  -8   1    1.51    0.21
  -5  -8   1    1.93    0.34
  -5  -8   1    2.40    0.35
   4   8  -1    6.20    1.04
  -4  -8   1    6.54    0.46
  -4  -8   1    6.39    0.50
  -4  -8   1    7.01    0.48
  -4  -8   1    5.87    0.61
  -4  -8   1    5.71    0.54
  -3  -8   1    1.73    0.24
  -3  -8   1    1.66    0.32
  -3  -8   1    1.24    0.26
  -3  -8   1    1.74    0.22
  -3  -8   1    1.41    0.20
  -3  -8   1    1.30    0.20
  -3  -8   1    1.44    0.22
  -3  -8   1    1.82    0.30
  -3  -8   1    2.18    0.42
   2   8  -1    1.52    0.34
  -2  -8   1    1.35    0.25
  -2  -8   1    1.26    0.18
  -2  -8   1    1.18    0.29
  -2  -8   1    1.39    0.28
  -2  -8   1    1.93    0.29
  -2  -8   1    1.51    0.18
  -2  -8   1    1.29    0.19
   1   8  -1    4.71    0.67
   1   8  -1    4.34    0.61
  -1  -8   1    4.25    0.42
  -1  -8   1    3.67    0.32
  -1  -8   1    3.99    0.42
  -1  -8   1    3.78    0.46
  -1  -8   1    3.80    0.41
  -1  -8   1    4.10    0.35
  -1  -8   1    4.67    0.45
  -1  -8   1    3.18    0.38
  -1  -8   1    3.90    0.44
   0   8  -1    5.47    0.54
   0   8  -1    5.95    0.54
   0   8  -1    5.10    0.74
   0   8  -1    6.40    0.53
   0  -8   1    6.07    0.56
   0  -8   1    5.88    0.61
   0  -8   1    4.95    0.60
   0  -8   1    5.98    0.41
   0  -8   1    6.71    0.53
   0  -8   1    6.39    0.49
   0  -8   1    5.94    0.43
   0  -8   1    5.09    0.49
   0  -8   1    5.76    0.49
  -1   8  -1   14.88    0.99
  -1   8  -1   13.00    0.98
  -1   8  -1   15.77    0.98
  -1   8  -1   13.92    1.04
   1  -8   1   16.10    0.99
   1  -8   1   16.13    1.07
   1  -8   1   14.15    0.93
   1  -8   1   15.62    0.98
   1  -8   1   16.20    1.01
   1  -8   1   15.08    1.02
   1  -8   1   16.26    1.08
   1  -8   1   15.14    1.06
   1  -8   1   13.27    1.02
   1  -8   1   14.91    0.94
   1  -8   1   16.61    1.12
  -2   8  -1    0.88    0.24
   2  -8   1    0.25    0.51
   2  -8   1    0.80    0.33
   2  -8   1    0.65    0.16
   2  -8   1    0.42    0.41
   2  -8   1    0.72    0.26
   2  -8   1    0.49    0.15
   2  -8   1    1.02    0.15
  -3   8  -1    5.83    0.43
  -3   8  -1    5.06    0.52
   3  -8   1    5.74    0.39
   3  -8   1    5.54    0.37
   3  -8   1    4.65    0.54
   3  -8   1    4.74    0.40
   3  -8   1    4.11    0.53
   3  -8   1    4.20    0.60
   3  -8   1    4.99    0.67
   3  -8   1    4.49    0.43
  -4   8  -1   27.85    1.86
  -4   8  -1   30.12    1.79
   4  -8   1   26.26    1.76
   4  -8   1   26.85    1.77
   4  -8   1   28.01    1.82
   4  -8   1   32.23    1.86
   4  -8   1   31.25    1.83
   4  -8   1   31.01    1.83
   4  -8   1   28.38    1.81
   4  -8   1   30.44    1.84
   4  -8   1   32.61    1.85
   4  -8   1   25.76    1.82
   4  -8   1   30.68    1.77
   4  -8   1   28.94    1.76
  -5   8  -1    4.10    0.69
   5  -8   1    4.01    0.65
   5  -8   1    4.58    0.35
   5  -8   1    3.56    0.64
   5  -8   1    5.04    0.45
   5  -8   1    3.59    0.52
   5  -8   1    5.61    0.62
   5  -8   1    4.19    0.51
   5  -8   1    4.22    0.53
   5  -8   1    5.27    0.41
   5  -8   1    4.79    0.39
  -6   8  -1    3.97    0.69
  -6   8  -1    4.44    0.40
   6  -8   1    5.21    0.41
   6  -8   1    4.24    0.50
   6  -8   1    5.22    0.53
   6  -8   1    5.26    0.65
   6  -8   1    4.23    0.45
   6  -8   1    4.97    0.38
   6  -8   1    4.86    0.66
  -7   8  -1    5.36    0.52
  -7   8  -1    3.93    0.87
  -7   8  -1    5.32    0.42
   7  -8   1    5.03    0.58
   7  -8   1    5.39    0.58
   7  -8   1    5.17    0.77
   7  -8   1    5.23    0.62
   7  -8   1    5.42    0.54
   7  -8   1    6.29    0.61
   7  -8   1    5.38    0.44
   7  -8   1    5.87    0.47
  -8   8  -1    1.82    0.27
  -8   8  -1    2.51    0.34
  -8   8  -1    1.27    0.81
  -8   8  -1    1.65    1.09
  -8   8  -1    2.39    0.34
  -8   8  -1    1.74    0.29
   8  -8   1    1.61    0.35
   8  -8   1    2.69    0.45
   8  -8   1    2.25    0.40
   8  -8   1    2.72    0.34
   8  -8   1    2.35    0.30
  -9   8  -1    3.88    1.01
  -9   8  -1    3.56    0.40
  -9   8  -1    3.30    0.37
  -9   8  -1    2.91    0.36
  -9   8  -1    3.71    0.32
   9  -8   1    3.62    0.65
   9  -8   1    2.58    0.48
   9  -8   1    3.97    0.38
   9  -8   1    3.11    0.94
   9  -8   1    3.21    0.34
   9  -8   1    3.00    0.47
   9  -8   1    2.59    0.40
 -10   8  -1    2.06    0.31
 -10   8  -1    1.79    0.97
 -10   8  -1    2.36    0.42
 -10   8  -1    2.14    0.24
 -10   8  -1    2.07    0.37
  10  -8   1    2.24    0.28
  10  -8   1    1.80    0.37
 -11   8  -1    4.90    0.38
 -11   8  -1    4.55    0.37
  11  -8   1    4.94    0.38
  11  -8   1    4.61    0.62
  11  -8   1    4.98    0.38
 -12   8  -1    2.50    0.22
 -12   8  -1    2.00    0.23
 -12   8  -1    2.70    0.28
 -12   8  -1    2.56    0.25
  12  -8   1    2.24    0.23
  12  -8   1    1.86    0.23
 -13   8  -1    0.09    0.09
 -13   8  -1    0.25    0.14
 -13   8  -1    0.47    0.19
 -13   8  -1    0.15    0.15
  10   7  -1    1.17    0.30
  10   7  -1    1.26    0.19
  10   7  -1    1.09    0.21
 -10  -7   1    1.17    0.14
   9   7  -1    1.38    0.27
   9   7  -1    1.34    0.28
  -9  -7   1    1.01    0.17
  -9  -7   1    1.45    0.19
  -9  -7   1    0.95    0.15
   8   7  -1    2.92    0.38
  -8  -7   1    2.34    0.43
  -8  -7   1    2.50    0.25
  -8  -7   1    1.85    0.42
  -8  -7   1    2.89    0.29
   7   7  -1    1.31    0.25
   7   7  -1    0.93    0.39
  -7  -7   1    1.18    0.23
  -7  -7   1    1.03    0.19
  -7  -7   1    1.33    0.19
  -7  -7   1    1.11    0.21
  -7  -7   1    1.71    0.30
  -7  -7   1    0.84    0.20
  -6  -7   1    2.55    0.33
  -6  -7   1    2.49    0.31
  -6  -7   1    2.47    0.34
  -6  -7   1    2.54    0.28
  -6  -7   1    2.43    0.28
  -6  -7   1    2.69    0.30
  -5  -7   1    2.78    0.33
  -5  -7   1    2.05    0.30
  -5  -7   1    2.13    0.25
  -5  -7   1    1.71    0.33
  -5  -7   1    2.21    0.35
  -5  -7   1    2.12    0.29
  -5  -7   1    2.37    0.27
  -5  -7   1    2.98    0.48
  -4  -7   1    4.59    0.44
  -4  -7   1    5.41    0.40
  -4  -7   1    5.31    0.43
  -4  -7   1    5.42    0.53
  -4  -7   1    4.93    0.49
  -4  -7   1    5.65    0.58
  -4  -7   1    4.89    0.44
  -4  -7   1    5.63    0.52
   3   7  -1    0.49    0.28
  -3  -7   1    0.54    0.15
  -3  -7   1    0.49    0.18
  -3  -7   1    0.86    0.21
  -3  -7   1    0.54    0.16
  -3  -7   1    0.60    0.15
  -3  -7   1    0.66    0.21
  -2  -7   1    2.59    0.38
  -2  -7   1    3.44    0.34
  -2  -7   1    2.43    0.47
  -2  -7   1    2.32    0.33
  -2  -7   1    3.29    0.34
  -2  -7   1    2.71    0.34
  -2  -7   1    3.07    0.37
  -2  -7   1    3.62    0.45
  -2  -7   1    2.64    0.32
   1   7  -1   10.11    0.83
   1   7  -1    8.70    0.67
  -1  -7   1    8.35    0.73
  -1  -7   1   10.17    0.64
  -1  -7   1    8.34    0.66
  -1  -7   1    8.33    0.64
  -1  -7   1    9.59    0.61
  -1  -7   1    8.51    0.76
  -1  -7   1    9.58    0.62
  -1  -7   1    9.74    0.62
  -1  -7   1    8.69    0.70
   0   7  -1    3.22    0.36
   0   7  -1    3.64    0.37
   0  -7   1    3.27    0.34
   0  -7   1    2.65    0.44
   0  -7   1    3.59    0.35
   0  -7   1    2.68    0.53
   0  -7   1    3.60    0.52
  -1   7  -1   14.60    0.93
  -1   7  -1   13.06    0.94
  -1   7  -1   15.11    0.92
   1  -7   1   14.80    0.94
   1  -7   1   15.83    0.94
  -2   7  -1    2.37    0.28
  -2   7  -1    2.33    0.27
  -2   7  -1    2.38    0.36
   2  -7   1    2.62    0.35
  -3   7  -1   17.09    1.08
   3  -7   1   17.18    1.03
   3  -7   1   14.82    1.01
   3  -7   1   16.05    1.08
  -4   7  -1   13.14    1.00
   4  -7   1   13.32    1.00
   4  -7   1   15.85    1.06
   4  -7   1   15.25    1.02
   4  -7   1   13.91    0.92
   4  -7   1   16.19    1.01
   4  -7   1   14.52    1.18
   4  -7   1   14.96    0.95
   4  -7   1   15.71    1.00
   5  -7   1    3.13    0.31
   5  -7   1    3.77    0.68
   5  -7   1    3.43    0.50
   5  -7   1    3.51    0.33
   5  -7   1    2.71    0.48
   5  -7   1    3.33    0.47
   5  -7   1    3.57    0.56
  -6   7  -1   23.25    1.56
  -6   7  -1   23.11    1.45
   6  -7   1   21.41    1.46
   6  -7   1   24.77    1.49
   6  -7   1   23.40    1.46
   6  -7   1   23.47    1.48
   6  -7   1   22.58    1.47
   6  -7   1   23.79    1.43
   6  -7   1   24.46    1.45
   6  -7   1   21.66    1.51
  -7   7  -1    5.55    0.46
  -7   7  -1    4.57    0.86
   7  -7   1    5.84    0.49
   7  -7   1    6.39    0.59
   7  -7   1    5.92    0.47
   7  -7   1    5.63    0.62
   7  -7   1    6.83    0.63
   7  -7   1    4.32    0.77
   7  -7   1    4.83    0.58
  -8   7  -1   13.18    1.20
  -8   7  -1   11.06    0.74
  -8   7  -1   11.69    0.73
   8  -7   1   12.17    0.85
   8  -7   1   10.27    0.86
   8  -7   1    9.93    0.83
   8  -7   1   11.80    0.87
   8  -7   1   11.07    0.77
   8  -7   1   11.77    0.79
   8  -7   1   11.84    0.83
  -9   7  -1    4.06    0.41
  -9   7  -1    4.34    0.36
  -9   7  -1    4.15    0.85
  -9   7  -1    4.51    1.09
  -9   7  -1    4.25    0.50
  -9   7  -1    4.20    0.33
   9  -7   1    3.59    0.39
   9  -7   1    3.62    0.52
   9  -7   1    4.64    0.57
   9  -7   1    4.19    0.60
   9  -7   1    4.40    0.43
   9  -7   1    3.96    0.53
 -10   7  -1    0.29    0.12
 -10   7  -1    0.66    0.33
 -10   7  -1    0.21    0.24
 -10   7  -1    0.39    0.13
  10  -7   1    0.20    0.23
  10  -7   1   -0.12    0.27
  10  -7   1    0.77    0.34
  10  -7   1    0.17    0.18
 -11   7  -1    3.64    0.32
 -11   7  -1    3.91    1.70
 -11   7  -1    3.09    0.29
  11  -7   1    3.66    0.34
  11  -7   1    3.76    0.40
  11  -7   1    3.70    0.35
 -12   7  -1    0.69    0.14
 -12   7  -1    0.81    0.14
 -12   7  -1    0.87    0.14
 -12   7  -1    0.91    0.18
  12  -7   1    1.02    0.14
  12  -7   1    0.91    0.15
 -13   7  -1    1.71    0.28
  13  -7   1    1.39    0.17
  13  -7   1    0.49    0.65
  11   6  -1    1.31    0.20
 -11  -6   1    0.94    0.13
 -11  -6   1    1.00    0.14
  10   6  -1    2.64    0.52
 -10  -6   1    1.96    0.23
 -10  -6   1    2.31    0.21
 -10  -6   1    2.02    0.22
   9   6  -1    0.00    0.27
   9   6  -1    0.88    0.28
  -9  -6   1    0.41    0.12
  -9  -6   1    0.21    0.16
  -9  -6   1    0.46    0.40
  -9  -6   1    0.38    0.14
  -9  -6   1    0.29    0.17
  -9  -6   1    1.04    0.39
   8   6  -1    0.26    0.27
   8   6  -1    0.56    0.45
  -8  -6   1    0.42    0.14
  -8  -6   1    0.64    0.17
   7   6  -1   21.44    1.39
   7   6  -1   22.07    1.46
  -7  -6   1   19.15    1.34
  -7  -6   1   20.32    1.34
  -7  -6   1   23.96    1.36
  -7  -6   1   21.73    1.43
  -7  -6   1   22.26    1.38
  -7  -6   1   21.10    1.33
  -7  -6   1   22.09    1.40
  -7  -6   1   22.16    1.41
  -7  -6   1   23.79    1.34
   6   6  -1    1.26    0.59
   6   6  -1    1.45    0.27
  -6  -6   1    0.92    0.20
  -6  -6   1    1.17    0.23
  -6  -6   1    1.21    0.18
  -6  -6   1    1.10    0.29
  -6  -6   1    0.85    0.17
  -6  -6   1    1.30    0.20
  -6  -6   1    0.76    0.16
  -6  -6   1    1.54    0.27
   5   6  -1    0.74    0.32
  -5  -6   1    0.53    0.17
  -5  -6   1    0.35    0.15
  -5  -6   1    0.13    0.18
  -5  -6   1    0.46    0.17
  -5  -6   1    0.19    0.20
  -5  -6   1    0.30    0.14
  -5  -6   1    0.37    0.24
   4   6  -1   16.09    1.00
  -4  -6   1   14.70    0.97
  -4  -6   1   16.11    0.99
  -4  -6   1   15.49    0.94
  -4  -6   1   13.93    0.95
  -4  -6   1   14.32    0.98
  -4  -6   1   15.29    0.94
  -4  -6   1   15.20    1.00
  -4  -6   1   13.52    0.95
  -4  -6   1   15.91    0.95
  -4  -6   1   14.14    0.95
  -4  -6   1   14.69    0.99
   3   6  -1    0.36    0.19
  -3  -6   1    0.26    0.17
  -3  -6   1    0.36    0.18
  -3  -6   1   -0.25    0.31
  -3  -6   1    0.24    0.14
  -3  -6   1    0.26    0.17
  -3  -6   1    0.13    0.20
  -3  -6   1    0.33    0.17
   2   6  -1   12.31    0.78
  -2  -6   1   11.63    0.76
  -2  -6   1   11.74    0.76
   1   6  -1   18.21    1.22
   1   6  -1   17.99    1.21
   1   6  -1   20.62    1.21
  -1  -6   1   19.79    1.18
  -1  -6   1   20.93    1.19
   0   6  -1    8.27    0.55
   0   6  -1    8.09    0.54
   0   6  -1    8.37    0.64
   0   6  -1    7.53    0.54
   0  -6   1    7.52    0.53
   0  -6   1    7.64    0.53
   1  -6   1    2.61    0.29
   1  -6   1    2.17    0.28
  -2   6  -1    5.81    0.44
   2  -6   1    4.85    0.41
  -3   6  -1    7.51    0.62
   3  -6   1    9.31    0.59
  -4   6  -1   14.93    1.06
   5  -6   1    4.54    0.54
   5  -6   1    5.53    0.63
   5  -6   1    5.24    0.48
   5  -6   1    4.88    0.59
   5  -6   1    5.00    0.52
   5  -6   1    5.05    0.50
   5  -6   1    4.84    0.47
  -6   6  -1    1.58    0.37
   6  -6   1    1.96    0.28
   6  -6   1    1.16    0.29
   6  -6   1    1.12    0.28
   6  -6   1    1.59    0.26
   6  -6   1    2.21    0.34
   6  -6   1    1.46    0.30
   6  -6   1    1.88    0.40
   6  -6   1    1.82    0.27
  -7   6  -1    3.02    0.48
   7  -6   1    2.75    0.32
   7  -6   1    2.98    0.36
   7  -6   1    2.24    0.32
   7  -6   1    2.15    0.31
   7  -6   1    2.75    0.44
   7  -6   1    2.81    0.48
  -8   6  -1   14.00    0.85
   8  -6   1   12.88    0.90
   8  -6   1   13.73    0.90
   8  -6   1   13.23    0.92
   8  -6   1   12.37    0.97
   8  -6   1   13.59    0.91
  -9   6  -1    1.32    0.26
  -9   6  -1    1.20    0.21
  -9   6  -1    1.56    0.66
   9  -6   1    2.29    0.43
   9  -6   1    1.55    0.30
   9  -6   1    1.72    0.24
   9  -6   1    2.32    0.45
   9  -6   1    2.24    0.40
   9  -6   1    1.74    0.30
   9  -6   1    1.77    0.28
 -10   6  -1    0.28    0.26
 -10   6  -1   -0.37    1.17
 -10   6  -1    0.06    0.11
 -10   6  -1    0.58    0.95
 -10   6  -1    0.10    0.12
 -10   6  -1   -0.38    0.34
  10  -6   1    0.33    0.19
  10  -6   1   -0.25    0.26
  10  -6   1    0.45    0.21
  10  -6   1   -0.19    0.22
  10  -6   1   -0.13    0.28
 -11   6  -1    1.92    0.22
 -11   6  -1    4.14    1.40
 -11   6  -1    3.04    1.36
  11  -6   1    1.46    0.25
 -12   6  -1    1.31    0.19
 -12   6  -1    1.63    0.21
  12  -6   1    1.59    0.26
  12  -6   1    1.58    0.25
 -13   6  -1    0.46    0.11
  13  -6   1    0.37    0.14
  12   5  -1    3.92    0.32
  12   5  -1    3.97    0.33
 -12  -5   1    3.41    0.24
 -12  -5   1    3.09    0.25
  11   5  -1    0.99    0.17
 -11  -5   1    0.68    0.12
 -11  -5   1    0.65    0.10
  10   5  -1    3.46    0.40
 -10  -5   1    3.47    0.28
 -10  -5   1    2.91    0.31
 -10  -5   1    2.79    0.45
   9   5  -1    1.35    0.32
   9   5  -1    1.53    0.33
  -9  -5   1    1.26    0.21
  -9  -5   1    1.31    0.40
  -9  -5   1    1.43    0.18
   8   5  -1    2.84    0.49
   8   5  -1    2.67    0.38
  -8  -5   1    3.24    0.33
  -8  -5   1    3.73    0.33
  -8  -5   1    2.66    0.36
  -8  -5   1    3.02    0.32
   7   5  -1    3.53    0.69
   7   5  -1    4.06    0.52
  -7  -5   1    5.33    0.54
  -7  -5   1    5.06    0.59
  -7  -5   1    5.28    0.58
  -7  -5   1    4.47    0.39
  -7  -5   1    4.26    0.52
  -7  -5   1    4.79    0.41
  -6  -5   1   10.40    0.73
  -6  -5   1    9.81    0.73
  -6  -5   1   12.03    0.80
  -6  -5   1   11.08    0.78
  -6  -5   1   12.60    0.81
  -6  -5   1   12.30    0.74
  -6  -5   1   10.86    0.74
  -6  -5   1   10.17    0.74
  -6  -5   1   12.33    0.85
  -5  -5   1    4.45    0.46
  -5  -5   1    4.48    0.42
  -5  -5   1    5.89    0.50
  -5  -5   1    4.96    0.51
  -5  -5   1    4.64    0.41
  -5  -5   1    6.16    0.43
  -5  -5   1    6.20    0.52
   4   5  -1    0.87    0.17
   4   5  -1    1.05    0.16
  -4  -5   1    0.95    0.14
  -4  -5   1    0.66    0.18
  -4  -5   1    0.61    0.23
  -4  -5   1    0.65    0.18
  -4  -5   1    0.95    0.18
  -3  -5   1   17.81    1.14
  -3  -5   1   19.43    1.15
  -2  -5   1   45.33    2.65
  -2  -5   1   43.89    2.65
   1   5  -1    1.95    0.31
  -1  -5   1    2.56    0.23
  -1  -5   1    2.33    0.23
   0   5  -1    7.89    0.56
   0   5  -1    9.58    0.57
   0   5  -1    9.04    0.57
   0  -5   1    8.96    0.57
   0  -5   1    8.68    0.56
  -1   5  -1    9.39    0.62
   1  -5   1    9.96    0.62
   2  -5   1   20.26    1.23
   2  -5   1   20.51    1.23
  -3   5  -1    9.31    0.66
   3  -5   1   10.18    0.62
  -4   5  -1    0.14    0.14
  -5   5  -1    2.87    0.35
  -6   5  -1    6.53    0.57
   6  -5   1    7.82    0.60
   6  -5   1    6.14    0.61
   6  -5   1    6.62    0.57
   6  -5   1    6.73    0.55
   6  -5   1    8.17    0.61
   6  -5   1    7.17    0.58
   6  -5   1    6.69    0.57
  -7   5  -1    3.68    0.49
   7  -5   1    3.93    0.54
   7  -5   1    3.10    0.46
   7  -5   1    3.70    0.55
   7  -5   1    2.58    0.48
   7  -5   1    4.32    0.73
   7  -5   1    3.54    0.38
   7  -5   1    3.52    0.45
  -8   5  -1    1.50    0.44
   8  -5   1    1.28    0.23
   8  -5   1    1.34    0.32
   8  -5   1    1.52    0.37
   8  -5   1    1.18    0.37
   8  -5   1    0.89    0.32
   8  -5   1    0.67    0.27
   8  -5   1    0.86    0.25
  -9   5  -1    7.27    0.51
   9  -5   1    6.17    0.64
   9  -5   1    6.40    0.82
   9  -5   1    7.40    0.71
   9  -5   1    7.88    0.60
   9  -5   1    6.75    0.61
   9  -5   1    8.52    0.62
 -10   5  -1    9.65    1.29
 -10   5  -1    7.40    0.53
 -10   5  -1    7.64    0.54
  10  -5   1    7.24    0.61
  10  -5   1    7.04    0.76
  10  -5   1    8.78    0.66
  10  -5   1    8.64    0.62
  10  -5   1    7.50    0.64
 -11   5  -1   -0.67    1.20
 -12   5  -1    2.00    0.23
 -12   5  -1    2.31    0.24
 -12   5  -1    2.81    0.47
  12  -5   1    2.00    0.29
 -13   5  -1    1.85    0.22
 -13   5  -1    2.04    0.23
  13  -5   1    2.65    0.41
 -14   5  -1    0.52    0.13
  11   4  -1    1.80    0.37
  11   4  -1    1.47    0.21
 -11  -4   1    1.36    0.21
 -11  -4   1    1.29    0.18
  10   4  -1    1.29    0.37
 -10  -4   1    0.71    0.17
 -10  -4   1    0.50    0.14
 -10  -4   1    0.73    0.20
 -10  -4   1    0.72    0.18
 -10  -4   1    1.22    0.44
   9   4  -1    0.14    0.30
   9   4  -1    0.31    0.29
  -9  -4   1    0.80    0.34
  -9  -4   1    0.68    0.37
  -9  -4   1    0.44    0.17
  -9  -4   1    0.80    0.19
   8   4  -1   23.44    1.46
   8   4  -1   24.39    1.44
   8   4  -1   22.45    1.52
  -8  -4   1   21.87    1.39
  -8  -4   1   20.51    1.37
  -8  -4   1   23.09    1.37
  -8  -4   1   23.20    1.38
  -8  -4   1   22.38    1.37
  -8  -4   1   21.98    1.47
  -8  -4   1   21.04    1.45
   7   4  -1    1.26    0.27
  -7  -4   1    1.61    0.23
  -7  -4   1    2.06    0.44
   6   4  -1    0.84    0.25
   6   4  -1    0.22    0.20
   6   4  -1    0.62    0.20
  -6  -4   1    0.78    0.18
  -6  -4   1    0.41    0.13
  -6  -4   1    0.64    0.24
  -6  -4   1    0.20    0.14
  -6  -4   1    0.75    0.22
  -6  -4   1    0.31    0.12
  -6  -4   1    0.51    0.22
  -6  -4   1    0.56    0.12
  -6  -4   1    0.34    0.12
   5   4  -1   19.69    1.12
  -5  -4   1   16.86    1.12
  -5  -4   1   18.11    1.13
  -5  -4   1   17.57    1.14
  -5  -4   1   19.88    1.12
  -5  -4   1   16.84    1.11
  -5  -4   1   18.53    1.15
   4   4  -1   25.40    1.52
   4   4  -1   27.11    1.52
  -4  -4   1   25.28    1.54
  -4  -4   1   23.21    1.53
   3   4  -1    4.59    0.32
   3   4  -1    4.68    0.31
  -3  -4   1    4.47    0.35
  -3  -4   1    4.27    0.36
   2   4  -1    2.07    0.18
   2   4  -1    2.24    0.18
  -2  -4   1    2.01    0.22
  -2  -4   1    2.32    0.22
   1   4  -1    6.84    0.43
   1   4  -1    6.89    0.43
  -1  -4   1    6.76    0.44
  -1  -4   1    7.04    0.44
   0  -4   1    3.46    0.24
   0  -4   1    2.96    0.23
   1  -4   1   40.70    2.35
   1  -4   1   38.60    2.35
   2  -4   1   17.42    1.01
   2  -4   1   16.20    1.01
  -3   4  -1    6.84    0.46
  -4   4  -1   15.14    0.93
  -5   4  -1    5.33    0.41
  -6   4  -1    3.62    0.47
  -6   4  -1    2.55    0.40
  -6   4  -1    3.45    0.40
   6  -4   1    3.21    0.42
   6  -4   1    3.00    0.42
   6  -4   1    3.04    0.46
   6  -4   1    3.64    0.40
  -7   4  -1   16.43    1.07
  -7   4  -1   17.82    1.08
  -7   4  -1   16.51    1.07
   7  -4   1   15.52    1.05
   7  -4   1   14.45    1.31
   7  -4   1   15.97    1.18
   7  -4   1   15.58    1.06
   7  -4   1   13.54    1.22
   7  -4   1   15.16    1.10
   7  -4   1   16.38    1.03
   7  -4   1   15.72    1.08
   7  -4   1   18.04    1.04
  -8   4  -1    7.11    0.67
   8  -4   1    5.35    0.60
   8  -4   1    5.95    0.63
   8  -4   1    5.22    0.57
   8  -4   1    6.64    0.55
  -9   4  -1   23.35    1.48
   9  -4   1   21.26    1.41
   9  -4   1   18.58    1.32
   9  -4   1   19.58    1.37
   9  -4   1   22.37    1.33
   9  -4   1   19.91    1.33
   9  -4   1   19.16    1.34
   9  -4   1   20.49    1.30
 -10   4  -1    7.79    0.52
 -10   4  -1    7.89    0.54
  10  -4   1    8.42    0.61
  10  -4   1    6.97    0.65
  10  -4   1    7.06    0.60
  10  -4   1    6.83    0.62
 -11   4  -1    7.38    1.51
 -11   4  -1    5.66    0.42
 -11   4  -1    4.82    0.40
  11  -4   1    5.74    0.55
  11  -4   1    5.35    0.48
 -12   4  -1    2.38    0.27
  12  -4   1    2.36    0.32
 -13   4  -1    0.70    0.15
 -13   4  -1    1.23    0.21
  13  -4   1    0.92    0.16
 -14   4  -1    2.17    0.25
  14  -4   1    1.63    0.49
  13   3  -1    0.35    0.15
  13   3  -1    0.34    0.18
 -13  -3   1    0.52    0.10
  12   3  -1   -0.23    0.19
 -12  -3   1    0.03    0.09
  11   3  -1    2.01    0.25
 -11  -3   1    1.40    0.23
 -11  -3   1    0.96    0.89
 -11  -3   1    0.77    0.78
  10   3  -1    8.66    0.81
  10   3  -1    6.55    0.68
 -10  -3   1    7.12    0.51
 -10  -3   1    7.00    0.78
 -10  -3   1    6.90    0.54
 -10  -3   1    8.33    0.64
 -10  -3   1    7.74    0.96
 -10  -3   1    6.49    0.58
   9   3  -1    1.38    0.33
  -9  -3   1    1.54    0.38
  -9  -3   1    1.95    0.34
  -9  -3   1    1.60    0.22
  -9  -3   1    1.70    0.28
  -9  -3   1    2.03    0.24
   8   3  -1    0.66    0.26
   8   3  -1    0.54    0.26
  -8  -3   1    0.65    0.16
  -8  -3   1    0.84    0.14
  -8  -3   1    0.77    0.14
  -8  -3   1    0.77    0.16
  -8  -3   1    0.78    0.15
  -8  -3   1    1.11    0.31
  -8  -3   1    0.52    0.28
  -8  -3   1    0.84    0.15
  -8  -3   1    0.81    0.19
   7   3  -1    3.58    0.44
   7   3  -1    2.54    0.39
   7   3  -1    2.72    0.34
  -7  -3   1    3.17    0.47
  -7  -3   1    3.00    0.32
  -7  -3   1    2.43    0.44
  -7  -3   1    2.91    0.43
  -7  -3   1    2.91    0.26
  -7  -3   1    2.96    0.29
   6   3  -1   13.35    0.88
   6   3  -1   14.48    0.95
   6   3  -1   14.56    0.89
  -6  -3   1   13.59    0.87
  -6  -3   1   13.15    0.91
  -6  -3   1   13.69    0.92
  -6  -3   1   14.21    0.86
  -6  -3   1   13.69    0.87
  -6  -3   1   13.98    0.88
  -6  -3   1   14.63    0.89
   5   3  -1   17.94    1.04
   5   3  -1   16.42    1.03
  -5  -3   1   16.73    1.06
  -5  -3   1   16.25    1.06
   4   3  -1    5.99    0.38
   4   3  -1    5.80    0.38
  -4  -3   1    5.36    0.43
  -4  -3   1    5.66    0.43
   3   3  -1   10.27    0.63
   3   3  -1   11.24    0.63
  -3  -3   1   10.08    0.66
  -3  -3   1    9.72    0.66
   2   3  -1    0.35    0.06
  -2  -3   1    0.29    0.09
   1   3  -1    3.04    0.27
   1   3  -1    2.79    0.19
  -1  -3   1    3.02    0.22
  -1  -3   1    2.81    0.22
   0   3  -1   18.03    1.16
   0  -3   1   19.21    1.16
   0  -3   1   21.51    1.16
  -1   3  -1   11.66    0.80
   1  -3   1   14.15    0.79
   1  -3   1   13.41    0.79
   2  -3   1    1.94    0.22
   2  -3   1    1.49    0.16
   2  -3   1    1.72    0.24
   2  -3   1    1.94    0.16
  -3   3  -1    1.89    0.17
   3  -3   1    2.06    0.27
  -4   3  -1    3.08    0.28
   4  -3   1    4.17    0.33
   4  -3   1    3.75    0.35
  -5   3  -1   17.68    1.13
  -5   3  -1   17.51    1.13
  -5   3  -1   19.78    1.12
   5  -3   1   18.81    1.16
   5  -3   1   17.75    1.15
  -6   3  -1    8.45    0.56
  -6   3  -1    7.21    0.59
  -6   3  -1    7.94    0.58
  -7   3  -1   24.60    1.55
  -7   3  -1   25.08    1.56
  -7   3  -1   26.16    1.55
   7  -3   1   25.57    1.63
   7  -3   1   25.08    1.73
   7  -3   1   23.35    1.58
   7  -3   1   23.84    1.61
   7  -3   1   24.75    1.58
   7  -3   1   27.83    1.64
   7  -3   1   24.65    1.55
   7  -3   1   24.12    1.53
  -8   3  -1    6.56    0.53
  -8   3  -1    8.09    0.65
  -8   3  -1    6.85    0.50
  -8   3  -1    8.67    0.71
   8  -3   1    8.38    0.60
   8  -3   1    7.95    0.68
   8  -3   1    6.57    0.64
   8  -3   1    6.23    0.64
   8  -3   1    6.95    0.74
   8  -3   1    7.84    0.62
   8  -3   1    7.15    0.61
   8  -3   1    6.27    0.94
  -9   3  -1   13.52    0.85
  -9   3  -1   13.09    0.86
   9  -3   1   12.70    0.97
   9  -3   1   14.38    0.95
   9  -3   1   13.59    0.95
   9  -3   1   14.69    0.92
   9  -3   1   13.80    0.99
   9  -3   1   13.33    1.06
 -10   3  -1    4.21    0.34
 -10   3  -1    3.61    0.64
 -10   3  -1    4.19    0.38
  10  -3   1    4.32    0.48
  10  -3   1    3.93    0.51
  10  -3   1    4.08    0.60
  10  -3   1    4.26    0.52
  10  -3   1    4.21    0.47
 -11   3  -1    1.27    0.23
 -11   3  -1    1.33    0.19
 -11   3  -1    1.55    0.20
 -11   3  -1    3.04    0.95
  11  -3   1    2.02    0.36
  11  -3   1    1.58    0.23
  11  -3   1    1.25    0.26
  11  -3   1    1.32    0.27
 -12   3  -1    0.97    0.16
  12  -3   1    1.12    0.20
 -13   3  -1    0.47    0.13
 -13   3  -1    0.44    0.13
  13  -3   1    0.31    0.22
  13   2  -1    0.10    0.17
 -13  -2   1    0.37    0.12
  12   2  -1    1.58    0.24
  12   2  -1    1.51    0.26
 -12  -2   1    1.13    0.15
 -12  -2   1    1.32    0.17
  11   2  -1    2.08    0.27
  11   2  -1    1.83    0.29
  11   2  -1    2.58    0.42
 -11  -2   1    1.93    0.27
 -11  -2   1    2.16    0.49
 -11  -2   1    2.78    0.28
 -10  -2   1    2.10    0.32
 -10  -2   1    2.46    0.30
 -10  -2   1    2.43    0.26
 -10  -2   1    1.62    0.48
   9   2  -1   12.99    0.96
   9   2  -1   13.12    0.97
  -9  -2   1   14.71    0.86
  -9  -2   1   13.68    1.03
  -9  -2   1   12.62    0.86
  -9  -2   1   14.13    0.84
  -9  -2   1   13.24    0.91
  -9  -2   1   12.58    0.88
   8   2  -1    7.21    0.62
  -8  -2   1    6.17    0.55
  -8  -2   1    6.31    0.65
  -8  -2   1    7.37    0.54
  -8  -2   1    6.76    0.52
  -8  -2   1    7.45    0.47
  -8  -2   1    7.48    0.49
   7   2  -1    2.90    0.35
   7   2  -1    2.44    0.43
   7   2  -1    3.17    0.34
   7   2  -1    2.99    0.37
   7   2  -1    2.48    0.46
  -7  -2   1    3.47    0.36
  -7  -2   1    3.21    0.37
  -7  -2   1    2.22    0.48
  -7  -2   1    2.27    0.41
  -7  -2   1    2.96    0.31
  -7  -2   1    2.34    0.42
  -7  -2   1    3.65    0.32
  -7  -2   1    3.37    0.25
  -7  -2   1    3.15    0.54
   6   2  -1    2.93    0.25
   6   2  -1    2.68    0.26
  -6  -2   1    2.43    0.36
  -6  -2   1    2.99    0.24
  -6  -2   1    2.51    0.31
   5   2  -1    9.54    0.61
   5   2  -1    9.94    0.61
  -5  -2   1    9.44    0.64
  -5  -2   1    9.90    0.65
   4   2  -1   47.18    2.66
   4   2  -1   46.24    2.65
  -4  -2   1   42.99    2.67
  -4  -2   1   43.08    2.67
   3   2  -1   11.63    0.66
   3   2  -1   11.59    0.67
  -3  -2   1    9.94    0.68
  -3  -2   1   10.55    0.68
   2   2  -1  175.73   10.16
   2   2  -1  162.62   10.16
  -2  -2   1  182.79   10.17
  -2  -2   1  170.72   10.16
  -1  -2   1   77.92    4.90
  -1  -2   1   88.72    4.90
   0  -2   1   10.95    0.70
   0  -2   1   12.76    0.71
   1  -2   1   17.39    1.11
   1  -2   1   20.03    1.11
  -2   2  -1   81.92    4.43
  -2   2  -1   68.83    4.44
  -3   2  -1    6.68    0.43
   3  -2   1    6.80    0.47
   3  -2   1    6.73    0.47
  -4   2  -1    8.43    0.47
  -4   2  -1    6.90    0.48
  -4   2  -1    6.64    0.48
  -5   2  -1    2.50    0.32
  -5   2  -1    2.77    0.33
   5  -2   1    2.02    0.24
   5  -2   1    2.39    0.32
   5  -2   1    2.61    0.30
  -6   2  -1    8.56    0.61
  -6   2  -1    9.12    0.60
  -6   2  -1    7.83    0.62
   6  -2   1    9.77    0.62
  -7   2  -1    1.06    0.17
  -7   2  -1    1.12    0.25
  -7   2  -1    0.75    0.14
  -7   2  -1    1.22    0.29
  -7   2  -1    0.70    0.21
  -7   2  -1    1.00    0.24
   7  -2   1    0.87    0.23
   7  -2   1    0.67    0.27
   7  -2   1    0.67    0.29
   7  -2   1    1.22    0.29
   7  -2   1    0.56    0.27
  -8   2  -1    2.57    0.24
  -8   2  -1    2.24    0.45
  -8   2  -1    2.02    0.26
  -8   2  -1    2.54    0.45
   8  -2   1    3.11    0.40
   8  -2   1    1.72    0.32
   8  -2   1    2.24    0.30
   8  -2   1    2.39    0.43
   8  -2   1    2.50    0.47
  -9   2  -1   17.33    0.99
  -9   2  -1   16.93    0.97
  -9   2  -1   16.47    1.12
  -9   2  -1   16.90    1.16
   9  -2   1   15.24    1.03
   9  -2   1   16.04    1.07
   9  -2   1   15.35    1.12
   9  -2   1   14.69    1.10
   9  -2   1   14.64    1.08
   9  -2   1   14.56    1.05
 -10   2  -1    6.39    0.41
 -10   2  -1    5.63    0.43
 -10   2  -1    5.14    0.48
 -10   2  -1    6.81    0.95
 -10   2  -1    7.01    0.93
  10  -2   1    5.65    0.66
  10  -2   1    5.30    0.56
  10  -2   1    4.52    0.73
  10  -2   1    5.87    0.57
 -11   2  -1    4.29    0.33
 -11   2  -1    4.08    0.35
 -11   2  -1    4.10    0.39
 -11   2  -1    5.71    1.21
  11  -2   1    3.76    0.48
  11  -2   1    4.47    0.53
 -12   2  -1    2.81    0.31
 -12   2  -1    3.25    0.29
 -12   2  -1    2.44    0.31
  12  -2   1    2.68    0.37
  12  -2   1    3.35    0.44
 -13   2  -1    3.03    0.30
  13  -2   1    3.76    0.40
  13   1  -1    2.19    0.25
  13   1  -1    2.66    0.40
 -13  -1   1    2.09    0.34
 -13  -1   1    2.42    0.33
 -13  -1   1    2.99    0.32
 -12  -1   1    2.53    0.25
 -12  -1   1    2.31    0.27
 -12  -1   1    2.34    0.27
  11   1  -1    8.95    0.88
  11   1  -1    9.18    0.69
  11   1  -1    8.63    0.72
 -11  -1   1    8.18    0.63
 -11  -1   1    9.65    0.66
 -11  -1   1    9.61    0.64
 -11  -1   1   11.33    1.23
 -11  -1   1    9.88    0.62
  10   1  -1    5.29    0.58
  10   1  -1    5.51    0.61
 -10  -1   1    7.05    0.50
 -10  -1   1    7.20    0.47
 -10  -1   1    6.02    0.86
   9   1  -1    2.58    0.36
   9   1  -1    2.78    0.52
   9   1  -1    1.67    0.30
  -9  -1   1    1.47    0.36
  -9  -1   1    2.27    0.30
  -9  -1   1    2.54    0.25
  -9  -1   1    1.97    0.22
  -9  -1   1    2.15    0.38
  -9  -1   1    1.78    0.31
   8   1  -1    4.26    0.46
   8   1  -1    2.75    0.60
  -8  -1   1    3.92    0.47
  -8  -1   1    3.32    0.40
  -8  -1   1    3.40    0.57
  -8  -1   1    3.70    0.36
  -8  -1   1    3.67    0.53
  -8  -1   1    4.24    0.30
  -8  -1   1    4.16    0.31
   7   1  -1   61.60    3.58
   7   1  -1   58.97    3.58
  -7  -1   1   59.16    3.56
  -7  -1   1   59.18    3.60
  -7  -1   1   58.14    3.59
  -7  -1   1   66.86    3.57
  -7  -1   1   57.09    3.55
   6   1  -1   56.33    3.32
   6   1  -1   57.95    3.33
  -6  -1   1   54.64    3.35
  -6  -1   1   55.43    3.34
   5   1  -1   22.05    1.25
   5   1  -1   22.21    1.26
  -5  -1   1   19.96    1.28
  -5  -1   1   20.37    1.27
  -5  -1   1   19.73    1.27
   4   1  -1   66.33    3.63
   4   1  -1   67.07    3.64
  -4  -1   1   57.80    3.64
  -4  -1   1   57.65    3.64
  -4  -1   1   58.96    3.63
   3   1  -1  131.16    7.48
   3   1  -1  137.26    7.48
  -3  -1   1  119.71    7.49
  -3  -1   1  127.56    7.48
  -3  -1   1  120.70    7.49
   2   1  -1   67.33    3.69
   2   1  -1   66.29    3.69
  -2  -1   1   59.15    3.69
  -2  -1   1   58.03    3.69
  -1  -1   1   27.41    1.70
  -1  -1   1   30.25    1.70
   3  -1   1   23.27    1.38
   3  -1   1   23.27    1.38
  -4   1  -1    0.60    0.12
  -4   1  -1    0.58    0.12
  -4   1  -1    0.38    0.11
   4  -1   1    0.61    0.12
   4  -1   1    0.43    0.15
  -5   1  -1    1.58    0.25
  -5   1  -1    1.23    0.25
   5  -1   1    1.29    0.18
   5  -1   1    1.29    0.18
  -6   1  -1    1.24    0.19
  -6   1  -1    1.02    0.19
  -6   1  -1    1.43    0.21
  -6   1  -1    1.09    0.18
   6  -1   1    0.78    0.25
   6  -1   1    1.01    0.20
  -7   1  -1    5.15    0.51
  -7   1  -1    5.65    0.48
  -7   1  -1    5.19    0.39
  -7   1  -1    5.51    0.41
   7  -1   1    5.45    0.52
   7  -1   1    5.55    0.49
   7  -1   1    5.91    0.51
   7  -1   1    5.41    0.53
   7  -1   1    6.03    0.60
  -8   1  -1    7.78    0.66
  -8   1  -1    8.01    0.54
  -8   1  -1    8.32    0.52
  -8   1  -1    7.38    0.66
   8  -1   1    7.12    0.63
   8  -1   1    8.87    0.63
   8  -1   1    9.02    0.75
   8  -1   1    7.05    0.64
   8  -1   1    8.32    0.76
  -9   1  -1    4.56    0.32
  -9   1  -1    3.82    0.64
  -9   1  -1    3.80    0.62
  -9   1  -1    4.15    0.34
   9  -1   1    3.81    0.54
   9  -1   1    3.08    0.52
   9  -1   1    3.31    0.47
 -10   1  -1    0.22    0.15
 -10   1  -1    0.49    0.14
 -10   1  -1    0.71    0.49
  10  -1   1    0.22    0.33
  10  -1   1    0.87    0.28
  10  -1   1    0.46    0.27
  10  -1   1    0.40    0.24
 -11   1  -1    6.18    0.51
 -11   1  -1    6.89    0.84
 -11   1  -1    7.46    0.51
 -11   1  -1    8.03    0.48
 -11   1  -1    6.20    0.79
 -12   1  -1    1.65    0.25
 -12   1  -1    1.22    0.16
 -12   1  -1    1.22    0.20
  12  -1   1    1.05    0.21
  12  -1   1    1.21    0.24
  13  -1   1    1.58    0.26
  13  -1   1    2.00    0.33
  13   0  -1    0.33    0.19
 -13   0   1    0.44    0.11
 -13   0   1    0.31    0.14
 -13   0   1    0.27    0.10
  12   0  -1    5.98    0.48
  12   0  -1    6.35    0.50
  12   0  -1    5.22    0.54
  12   0  -1    4.96    0.51
 -12   0   1    5.86    0.41
 -12   0   1    5.25    0.40
 -12   0   1    5.87    0.43
  11   0  -1    1.82    0.30
  11   0  -1    2.35    0.40
 -11   0   1    2.03    0.30
 -11   0   1    2.45    0.31
 -11   0   1    2.78    0.25
 -11   0   1    2.51    0.28
 -11   0   1    2.57    0.64
  10   0  -1    0.65    0.24
  10   0  -1    0.00    0.33
  10   0  -1    0.32    0.21
 -10   0   1    0.59    0.11
 -10   0   1    0.26    0.16
 -10   0   1    0.38    0.44
 -10   0   1    0.54    0.15
   9   0  -1   39.75    2.49
   9   0  -1   39.34    2.53
   9   0  -1   41.59    2.51
  -9   0   1   41.19    2.46
  -9   0   1   41.63    2.56
  -9   0   1   40.66    2.55
  -9   0   1   41.18    2.46
  -9   0   1   44.41    2.48
  -9   0   1   42.25    2.48
   8   0  -1    2.53    0.46
   8   0  -1    3.35    0.49
  -8   0   1    2.67    0.30
  -8   0   1    2.72    0.26
  -8   0   1    2.29    0.49
  -8   0   1    2.69    0.23
  -8   0   1    2.28    0.43
   7   0  -1    3.48    0.32
   7   0  -1    3.88    0.32
  -7   0   1    3.81    0.31
  -7   0   1    4.18    0.29
  -7   0   1    3.62    0.39
   6   0  -1    3.34    0.27
   6   0  -1    3.90    0.29
  -6   0   1    3.62    0.37
  -6   0   1    3.98    0.35
   5   0  -1    3.66    0.25
   5   0  -1    3.40    0.25
  -5   0   1    3.50    0.29
  -5   0   1    3.19    0.29
  -5   0   1    3.43    0.30
  -5   0   1    3.15    0.31
   4   0  -1    0.64    0.10
   4   0  -1    0.95    0.11
  -4   0   1    0.80    0.13
  -4   0   1    0.82    0.11
  -4   0   1    0.99    0.17
   3   0  -1    0.92    0.09
  -3   0   1    0.82    0.13
   2   0  -1    7.58    0.42
   2   0  -1    6.76    0.42
  -2   0   1    6.62    0.42
   1   0  -1    2.78    0.17
  -1   0   1    2.62    0.18
  -1   0  -1   46.96    2.74
  -1   0  -1   46.72    2.73
  -1   0  -1   45.36    2.73
  -2   0  -1   69.77    4.23
  -2   0  -1   71.63    4.23
   2   0   1   70.39    4.23
   2   0   1   75.86    4.23
  -3   0  -1   24.69    1.47
  -3   0  -1   24.66    1.47
   3   0   1   22.94    1.46
   3   0   1   26.23    1.46
  -4   0  -1   46.17    2.51
  -4   0  -1   41.81    2.51
  -4   0  -1   40.80    2.51
   4   0   1   40.45    2.51
   4   0   1   39.99    2.50
   4   0   1   43.67    2.52
   4   0   1   43.06    2.51
  -5   0  -1   65.25    3.47
  -5   0  -1   56.01    3.47
  -5   0  -1   57.09    3.47
  -5   0  -1   63.95    3.47
   5   0   1   57.44    3.47
   5   0   1   56.47    3.46
   5   0   1   55.30    3.45
   5   0   1   55.82    3.47
  -6   0  -1    2.57    0.36
  -6   0  -1    2.07    0.33
  -6   0  -1    2.41    0.36
  -6   0  -1    2.89    0.30
   6   0   1    3.40    0.46
  -7   0  -1    4.13    0.46
  -7   0  -1    4.09    0.35
  -7   0  -1    4.01    0.32
  -7   0  -1    4.25    0.42
   7   0   1    3.83    0.47
   7   0   1    4.05    0.43
   7   0   1    4.19    0.43
   7   0   1    4.62    0.55
   7   0   1    4.68    0.55
  -8   0  -1    3.85    0.51
  -8   0  -1    4.48    0.32
  -8   0  -1    4.53    0.35
  -8   0  -1    3.29    0.53
   8   0   1    3.60    0.52
   8   0   1    4.20    0.47
  -9   0  -1    6.40    0.48
  -9   0  -1    7.18    0.46
  -9   0  -1    6.50    0.71
  -9   0  -1    5.90    0.74
   9   0   1    6.90    0.58
   9   0   1    6.59    0.72
   9   0   1    5.92    0.63
 -10   0  -1    1.34    0.49
 -10   0  -1    1.00    0.16
 -10   0  -1    0.87    0.17
  10   0   1    1.09    0.28
  10   0   1    0.32    0.32
  10   0   1    0.58    0.22
  10   0   1    0.76    0.26
 -11   0  -1    0.73    0.16
 -11   0  -1    0.26    0.51
 -11   0  -1    0.88    0.16
 -11   0  -1    0.89    0.14
  11   0   1    0.72    0.29
  11   0   1    0.41    0.21
 -12   0  -1   17.47    0.99
 -12   0  -1   15.82    1.01
 -12   0  -1   15.37    1.00
 -12   0  -1   17.64    0.99
  12   0   1   14.24    1.03
  13   0   1    1.70    0.21
  14  -1  -1    1.34    0.16
  13  -1  -1    0.60    0.24
  13  -1  -1    0.43    0.19
 -13   1   1    0.55    0.12
 -13   1   1    0.35    0.14
 -13   1   1    0.32    0.14
  12  -1  -1    3.93    0.44
  12  -1  -1    3.47    0.39
  12  -1  -1    4.22    0.42
 -12   1   1    3.70    0.31
 -12   1   1    3.70    0.29
 -12   1   1    2.94    1.08
  11  -1  -1    0.69    0.24
  11  -1  -1    1.07    0.26
  11  -1  -1    0.57    0.25
 -11   1   1    0.61    0.15
 -11   1   1    0.65    0.16
  10  -1  -1    0.09    0.20
  10  -1  -1    0.03    0.22
 -10   1   1    0.22    0.14
 -10   1   1    0.57    0.50
 -10   1   1    0.41    0.14
 -10   1   1    0.43    0.13
   9  -1  -1    1.88    0.28
   9  -1  -1    2.49    0.38
  -9   1   1    1.66    0.25
  -9   1   1    1.79    0.22
  -9   1   1    2.22    0.20
  -9   1   1    1.92    0.22
  -9   1   1    2.18    0.38
   8  -1  -1    4.86    0.54
  -8   1   1    5.10    0.36
  -8   1   1    5.71    0.40
   7  -1  -1   32.34    2.09
   7  -1  -1   34.43    2.12
  -7   1   1   34.66    2.08
  -7   1   1   35.74    2.07
  -7   1   1   36.16    2.10
  -7   1   1   34.22    2.10
   6  -1  -1    4.31    0.30
   6  -1  -1    3.96    0.29
  -6   1   1    4.00    0.36
  -6   1   1    3.74    0.37
   5  -1  -1    0.61    0.10
   5  -1  -1    0.78    0.12
  -5   1   1    0.89    0.15
  -5   1   1    0.85    0.15
   4  -1  -1   60.89    3.59
   4  -1  -1   61.14    3.60
  -4   1   1   60.96    3.60
   3  -1  -1    9.72    0.60
   3  -1  -1   10.70    0.60
  -3   1   1    9.54    0.61
   2  -1  -1   43.78    2.63
   2  -1  -1   44.44    2.63
  -2   1   1   45.98    2.64
   1  -1  -1   67.90    4.33
   1  -1  -1   74.81    4.33
  -1   1   1   78.46    4.33
   0  -1  -1  241.64   13.79
   0  -1  -1  231.68   13.79
   0   1   1  231.58   13.80
  -1  -1  -1    2.19    0.16
  -1  -1  -1    2.19    0.17
   1   1   1    2.10    0.18
  -2  -1  -1   56.32    3.14
  -2  -1  -1   52.09    3.14
  -2  -1  -1   49.92    3.14
   2   1   1   53.53    3.14
   2   1   1   54.26    3.14
  -3  -1  -1   26.66    1.50
  -3  -1  -1   25.23    1.50
  -3  -1  -1   24.20    1.50
   3   1   1   24.29    1.49
   3   1   1   24.74    1.49
  -4  -1  -1    2.65    0.26
  -4  -1  -1    2.32    0.27
  -4  -1  -1    2.55    0.28
  -4  -1  -1    2.73    0.26
   4   1   1    2.64    0.22
   4   1   1    2.66    0.37
   4   1   1    2.73    0.21
  -5  -1  -1    0.50    0.15
  -5  -1  -1    0.69    0.16
  -5  -1  -1    0.83    0.20
   5   1   1    0.74    0.15
   5   1   1    0.42    0.12
  -6  -1  -1   14.34    0.90
  -6  -1  -1   13.95    0.87
  -6  -1  -1   14.10    0.85
  -6  -1  -1   13.18    0.89
   6   1   1   14.24    0.92
   6   1   1   12.62    0.97
   6   1   1   13.18    0.89
  -7  -1  -1    4.57    0.48
  -7  -1  -1    4.91    0.36
  -7  -1  -1    4.68    0.39
   7   1   1    5.09    0.60
   7   1   1    4.97    0.46
  -8  -1  -1    4.58    0.57
  -8  -1  -1    5.32    0.36
  -8  -1  -1    4.46    0.56
   8   1   1    4.48    0.49
   8   1   1    4.28    0.60
   8   1   1    4.45    0.52
   8   1   1    4.62    0.47
   8   1   1    5.20    0.59
  -9  -1  -1    0.61    0.35
  -9  -1  -1    0.86    0.17
  -9  -1  -1    0.72    0.21
  -9  -1  -1    0.34    0.19
  -9  -1  -1    0.75    0.14
   9   1   1    0.76    0.25
   9   1   1    0.37    0.26
   9   1   1    0.69    0.24
 -10  -1  -1    4.04    0.38
 -10  -1  -1    4.88    0.42
 -10  -1  -1    4.87    0.39
 -10  -1  -1    3.97    0.54
  10   1   1    4.45    0.43
  10   1   1    5.06    0.71
  10   1   1    3.55    0.50
 -11  -1  -1    2.48    0.55
 -11  -1  -1    1.54    0.23
 -11  -1  -1    1.84    0.26
 -11  -1  -1    2.06    0.27
  11   1   1    2.12    0.24
  11   1   1    2.42    0.32
  11   1   1    1.40    0.26
 -12  -1  -1    0.14    0.13
 -12  -1  -1    0.15    0.11
  12   1   1    0.24    0.19
  12   1   1    0.40    0.17
  13   1   1    0.91    0.16
  14  -2  -1   -0.02    0.14
  14  -2  -1   -0.42    0.23
 -14   2   1    0.11    0.14
  13  -2  -1    2.16    0.33
  13  -2  -1    1.97    0.38
  13  -2  -1    1.57    0.24
  13  -2  -1    1.71    0.21
 -13   2   1    1.38    0.25
 -13   2   1    1.53    0.27
  12  -2  -1    2.03    0.34
  12  -2  -1    2.22    0.39
  12  -2  -1    2.77    0.39
 -12   2   1    2.80    0.29
 -12   2   1    2.51    0.24
 -12   2   1    1.92    0.28
 -12   2   1    2.47    0.26
  11  -2  -1    1.70    0.31
  11  -2  -1    2.36    0.41
  11  -2  -1    2.11    0.29
  11  -2  -1    1.93    0.31
 -11   2   1    2.72    0.27
 -11   2   1    2.44    0.26
 -11   2   1    3.16    1.03
 -11   2   1    2.47    0.29
 -11   2   1    2.49    0.23
 -10   2   1    1.89    0.55
 -10   2   1    2.66    0.61
 -10   2   1    1.68    0.22
 -10   2   1    1.96    0.25
 -10   2   1    2.07    0.26
 -10   2   1    2.10    0.23
   9  -2  -1    4.60    0.50
   9  -2  -1    5.60    0.79
   9  -2  -1    4.06    0.46
  -9   2   1    4.62    0.36
  -9   2   1    4.24    0.71
  -9   2   1    5.00    0.35
   8  -2  -1   16.56    1.04
   8  -2  -1   15.30    1.03
   8  -2  -1   16.80    1.21
  -8   2   1   15.95    0.97
  -8   2   1   15.16    1.12
  -8   2   1   16.36    0.98
  -8   2   1   14.95    1.18
  -8   2   1   16.35    0.98
   7  -2  -1    1.20    0.27
   6  -2  -1   22.32    1.46
   6  -2  -1   21.31    1.45
  -6   2   1   25.91    1.48
  -6   2   1   25.38    1.47
  -6   2   1   26.16    1.49
   5  -2  -1    2.35    0.21
   5  -2  -1    2.54    0.21
  -5   2   1    3.11    0.28
   4  -2  -1    2.87    0.21
   4  -2  -1    3.03    0.22
   3  -2  -1   98.66    5.94
   3  -2  -1   92.64    5.94
  -3   2   1  111.95    5.95
   2  -2  -1   34.76    1.99
   2  -2  -1   30.46    1.99
  -2   2   1   36.03    2.00
   1  -2  -1   37.55    2.21
  -1   2   1   36.87    2.21
   0  -2  -1   71.18    3.99
   0   2   1   64.01    3.99
  -1  -2  -1   26.37    1.48
  -1  -2  -1   22.90    1.48
  -1  -2  -1   25.95    1.48
   1   2   1   24.03    1.48
  -2  -2  -1    2.11    0.20
  -2  -2  -1    1.73    0.21
  -2  -2  -1    2.28    0.20
  -3  -2  -1   24.92    1.57
  -3  -2  -1   25.72    1.57
  -3  -2  -1   27.36    1.57
  -3  -2  -1   26.40    1.56
  -4  -2  -1   49.31    3.01
  -4  -2  -1   49.98    3.01
  -4  -2  -1   51.83    3.00
  -4  -2  -1   50.89    3.00
  -6  -2  -1    2.45    0.38
  -6  -2  -1    1.87    0.29
  -6  -2  -1    1.87    0.25
  -6  -2  -1    1.98    0.23
   6   2   1    2.16    0.32
   6   2   1    2.51    0.38
  -7  -2  -1    7.85    0.56
  -7  -2  -1    6.71    0.64
  -7  -2  -1    8.06    0.54
  -7  -2  -1    7.91    0.66
  -7  -2  -1    8.17    0.60
   7   2   1    8.51    0.68
  -8  -2  -1    5.20    0.40
  -8  -2  -1    5.92    0.44
  -8  -2  -1    4.55    0.64
   8   2   1    4.37    0.65
   8   2   1    5.04    0.51
   8   2   1    4.86    0.55
   8   2   1    5.61    0.62
  -9  -2  -1    6.08    0.76
  -9  -2  -1    5.64    0.70
  -9  -2  -1    6.06    0.45
   9   2   1    5.04    0.52
   9   2   1    5.22    0.57
   9   2   1    5.83    0.59
   9   2   1    5.50    0.71
 -10  -2  -1    0.13    0.25
 -10  -2  -1   -0.02    0.40
 -10  -2  -1   -0.10    0.22
 -10  -2  -1    0.10    0.12
  10   2   1    0.02    0.30
 -11  -2  -1    1.00    0.18
 -11  -2  -1    0.97    0.15
  11   2   1    1.38    0.30
  11   2   1    1.00    0.22
  12   2   1    0.49    0.24
  12   2   1    0.79    0.22
  13  -3  -1    9.77    0.66
  13  -3  -1   10.12    0.67
 -13   3   1   10.11    0.66
  12  -3  -1    0.55    0.23
  12  -3  -1    0.41    0.17
  12  -3  -1    0.59    0.20
  12  -3  -1    0.13    0.20
 -12   3   1    0.45    0.13
  11  -3  -1    7.78    0.60
  11  -3  -1    7.11    0.59
  11  -3  -1    7.74    0.64
 -11   3   1    7.43    0.51
 -11   3   1    6.89    0.51
 -11   3   1    6.53    0.53
 -11   3   1    8.17    0.51
 -11   3   1    9.39    1.27
  10  -3  -1    0.81    0.23
  10  -3  -1    0.99    0.27
  10  -3  -1    0.85    0.24
 -10   3   1    0.98    0.15
 -10   3   1    1.29    0.19
 -10   3   1    1.73    0.60
 -10   3   1    0.87    0.15
 -10   3   1    1.10    0.17
   9  -3  -1    0.93    0.27
   9  -3  -1    1.04    0.24
  -9   3   1    1.66    0.26
  -9   3   1    1.27    0.21
  -9   3   1    1.47    0.68
   8  -3  -1    8.80    0.66
   8  -3  -1    8.63    0.72
  -8   3   1   10.23    0.62
  -8   3   1    8.43    0.59
  -8   3   1    9.62    0.84
  -8   3   1    8.79    0.67
  -8   3   1    9.41    0.65
  -8   3   1    8.96    0.80
   7  -3  -1    2.41    0.50
   7  -3  -1    2.67    0.45
  -7   3   1    3.58    0.49
   6  -3  -1   37.77    2.25
   5  -3  -1    4.86    0.35
   5  -3  -1    5.51    0.36
  -4   3   1    0.43    0.13
   3  -3  -1    9.47    0.60
   3  -3  -1    9.89    0.59
   2  -3  -1    9.39    0.57
  -2   3   1    9.79    0.58
  -2   3   1    7.83    0.55
   1  -3  -1   20.92    1.40
  -1   3   1   22.24    1.39
  -1   3   1   24.54    1.39
  -1   3   1   25.27    1.40
   0  -3  -1    1.14    0.15
   0  -3  -1    1.26    0.22
   0  -3  -1    1.25    0.26
  -1  -3  -1   29.14    1.68
   1   3   1   28.61    1.69
   1   3   1   26.48    1.68
  -2  -3  -1   31.94    1.83
  -2  -3  -1   27.91    1.83
  -2  -3  -1   33.01    1.83
   2   3   1   29.42    1.85
   2   3   1   30.74    1.83
  -3  -3  -1   28.49    1.73
  -3  -3  -1   28.67    1.73
  -3  -3  -1   29.53    1.73
  -3  -3  -1   27.05    1.73
   3   3   1   28.85    1.78
   3   3   1   29.98    1.73
  -4  -3  -1    2.42    0.31
  -4  -3  -1    2.43    0.31
   4   3   1    2.21    0.31
  -5  -3  -1   18.31    1.19
  -5  -3  -1   19.22    1.19
  -5  -3  -1   16.46    1.15
  -5  -3  -1   20.09    1.18
  -5  -3  -1   18.72    1.18
  -5  -3  -1   18.15    1.17
   5   3   1   20.57    1.20
  -6  -3  -1    5.77    0.50
  -6  -3  -1    6.37    0.50
  -6  -3  -1    5.65    0.47
  -6  -3  -1    5.76    0.53
  -6  -3  -1    5.68    0.54
   6   3   1    4.66    0.63
   6   3   1    6.35    0.50
  -7  -3  -1   14.39    1.01
  -7  -3  -1   15.29    0.93
  -7  -3  -1   13.77    0.99
   7   3   1   13.62    1.02
   7   3   1   13.86    0.96
  -8  -3  -1   48.38    2.91
  -8  -3  -1   46.41    2.96
  -8  -3  -1   47.85    2.97
   8   3   1   49.41    2.97
   8   3   1   52.71    2.94
   8   3   1   47.15    2.93
  -9  -3  -1    1.22    0.37
   9   3   1    0.57    0.27
   9   3   1    0.67    0.41
   9   3   1    0.38    0.26
   9   3   1    0.81    0.25
   9   3   1    0.72    0.21
 -10  -3  -1    2.32    0.54
 -10  -3  -1    1.63    0.26
 -10  -3  -1    1.43    0.23
  10   3   1    2.16    0.33
  10   3   1    2.07    0.36
  10   3   1    1.75    0.36
  10   3   1    1.74    0.33
 -11  -3  -1    0.18    0.14
 -11  -3  -1    0.23    0.11
  11   3   1    0.03    0.18
  11   3   1   -0.38    0.27
 -12  -3  -1    1.15    0.16
 -12  -3  -1    0.81    0.15
  12   3   1    1.36    0.27
  12   3   1    1.11    0.22
  14  -4  -1    1.40    0.23
 -14   4   1    1.02    0.16
 -14   4   1    0.91    0.27
  13  -4  -1    1.67    0.26
  13  -4  -1    1.47    0.28
 -13   4   1    1.90    0.23
 -13   4   1    2.03    0.22
  12  -4  -1    0.92    0.17
  12  -4  -1    0.72    0.20
  12  -4  -1    0.71    0.21
 -12   4   1    0.67    0.14
 -12   4   1    0.45    0.25
  11  -4  -1    8.32    0.60
  11  -4  -1    7.61    0.60
  11  -4  -1    8.50    0.65
  11  -4  -1    7.06    0.61
 -11   4   1    8.07    0.53
 -11   4   1    7.30    0.53
  10  -4  -1    1.37    0.23
  10  -4  -1    0.79    0.25
 -10   4   1    1.10    0.19
 -10   4   1    1.46    0.22
 -10   4   1    0.73    0.69
   9  -4  -1    0.35    0.19
   9  -4  -1    0.22    0.22
   9  -4  -1    0.26    0.26
  -9   4   1    0.23    0.25
  -9   4   1    0.25    0.11
  -9   4   1    0.80    0.46
  -9   4   1    0.33    0.11
   8  -4  -1   10.43    0.74
   8  -4  -1   10.70    0.77
   8  -4  -1    9.98    0.72
   8  -4  -1   10.20    0.69
  -8   4   1    9.24    0.69
  -8   4   1    9.99    0.65
  -8   4   1    9.37    0.63
   7  -4  -1    1.14    0.32
   7  -4  -1    0.79    0.19
   7  -4  -1    0.59    0.29
   7  -4  -1    0.62    0.27
   7  -4  -1    0.73    0.21
  -7   4   1    0.36    0.29
  -7   4   1    0.96    0.32
  -7   4   1    0.55    0.13
  -6   4   1    3.37    0.43
  -6   4   1    2.38    0.37
   5  -4  -1    3.67    0.31
   4  -4  -1    6.19    0.47
  -4   4   1    7.86    0.50
   3  -4  -1    1.67    0.28
   3  -4  -1    1.13    0.23
   2  -4  -1    0.86    0.19
  -2   4   1    1.36    0.18
  -2   4   1    1.21    0.16
  -2   4   1    1.30    0.24
   1  -4  -1    1.46    0.23
   1  -4  -1    1.53    0.22
  -1   4   1    1.80    0.22
  -1   4   1    1.81    0.28
  -1   4   1    2.20    0.22
  -1   4   1    2.02    0.20
   0  -4  -1    2.52    0.29
   0   4   1    2.80    0.25
   0   4   1    2.73    0.28
   0   4   1    2.96    0.26
  -1  -4  -1  125.15    8.31
  -1  -4  -1  152.63    8.32
  -1  -4  -1  138.51    8.31
   1   4   1  128.10    8.32
   1   4   1  151.37    8.33
   1   4   1  151.94    8.32
  -2  -4  -1    5.74    0.44
  -2  -4  -1    6.97    0.46
   2   4   1    6.62    0.59
   2   4   1    6.51    0.47
  -3  -4  -1   16.84    1.02
  -3  -4  -1   15.80    1.02
  -4  -4  -1   22.94    1.52
  -4  -4  -1   26.47    1.54
  -4  -4  -1   25.32    1.53
  -5  -4  -1    1.22    0.24
  -5  -4  -1    0.79    0.15
  -5  -4  -1    1.12    0.25
  -5  -4  -1    0.56    0.19
  -5  -4  -1    0.82    0.17
   5   4   1    0.93    0.27
   5   4   1    0.93    0.21
  -6  -4  -1    0.89    0.17
  -6  -4  -1    0.57    0.18
  -6  -4  -1    0.83    0.20
  -6  -4  -1    0.59    0.17
   6   4   1    0.39    0.32
   6   4   1    0.55    0.20
  -7  -4  -1   12.51    0.82
  -7  -4  -1   11.87    0.76
  -7  -4  -1   10.58    0.78
  -7  -4  -1   11.86    0.89
  -7  -4  -1   10.85    0.81
   7   4   1   11.93    0.85
   7   4   1   13.47    0.83
   7   4   1   10.53    0.91
  -8  -4  -1   26.91    1.62
  -8  -4  -1   25.30    1.60
  -8  -4  -1   27.03    1.59
  -8  -4  -1   24.23    1.60
  -8  -4  -1   28.74    1.74
  -8  -4  -1   25.39    1.66
   8   4   1   25.18    1.62
   8   4   1   24.17    1.69
   8   4   1   27.16    1.63
  -9  -4  -1    2.28    0.43
  -9  -4  -1    3.19    0.51
  -9  -4  -1    3.55    0.44
  -9  -4  -1    2.87    0.32
  -9  -4  -1    3.07    0.29
  -9  -4  -1    3.10    0.32
   9   4   1    2.82    0.33
   9   4   1    2.99    0.45
   9   4   1    3.04    0.41
   9   4   1    2.92    0.43
 -10  -4  -1    4.00    0.30
 -10  -4  -1    3.42    0.33
  10   4   1    3.07    0.52
  10   4   1    4.15    0.54
  10   4   1    3.78    0.40
  10   4   1    3.80    0.36
 -11  -4  -1    2.30    0.22
 -11  -4  -1    2.79    0.21
  14  -5  -1    0.26    0.38
 -14   5   1    0.45    0.11
 -14   5   1    0.08    0.10
  13  -5  -1    0.46    0.14
 -13   5   1    0.43    0.11
  12  -5  -1    0.27    0.15
  12  -5  -1    0.36    0.18
  12  -5  -1    0.09    0.26
 -12   5   1    0.40    0.12
 -12   5   1    0.36    0.22
 -12   5   1    0.75    0.18
 -12   5   1    0.59    0.13
  11  -5  -1    1.50    0.23
  11  -5  -1    1.52    0.31
  11  -5  -1    2.08    0.39
 -11   5   1    1.29    0.21
 -11   5   1    0.96    1.43
  10  -5  -1    3.44    0.54
  10  -5  -1    3.97    0.40
  10  -5  -1    3.48    0.38
 -10   5   1    4.51    0.82
 -10   5   1    3.05    0.28
 -10   5   1    3.23    0.31
   9  -5  -1    4.06    0.44
   9  -5  -1    5.28    0.53
   9  -5  -1    4.57    0.43
  -9   5   1    4.40    0.52
  -9   5   1    4.22    0.34
  -9   5   1    5.70    1.03
  -9   5   1    3.99    0.32
  -9   5   1    4.17    0.54
   8  -5  -1    2.20    0.35
  -8   5   1    2.02    0.25
  -8   5   1    2.42    0.28
  -8   5   1    2.31    0.35
  -8   5   1    2.36    0.49
   7  -5  -1    9.33    0.72
   7  -5  -1   11.44    0.80
   7  -5  -1   11.13    0.81
   7  -5  -1   10.94    0.75
  -7   5   1   10.30    0.67
  -7   5   1    9.50    0.68
  -7   5   1   12.36    0.89
   6  -5  -1    1.26    0.21
   6  -5  -1    0.88    0.30
   6  -5  -1    1.36    0.24
  -6   5   1    1.60    0.36
  -6   5   1    1.34    0.21
  -5   5   1   14.80    0.98
   4  -5  -1   26.27    1.80
  -4   5   1   31.77    1.79
  -4   5   1   32.87    1.81
  -4   5   1   28.09    1.77
   3  -5  -1    9.33    0.68
  -3   5   1   11.12    0.70
  -2   5   1    5.02    0.38
  -2   5   1    4.66    0.39
  -2   5   1    5.23    0.41
   1  -5  -1    5.21    0.39
  -1   5   1    5.33    0.38
  -1   5   1    5.55    0.48
  -1   5   1    5.37    0.39
  -1   5   1    5.04    0.40
  -1   5   1    4.97    0.44
   0  -5  -1    9.97    0.67
   0   5   1   10.77    0.69
   0   5   1   10.75    0.68
   0   5   1   11.08    0.69
  -1  -5  -1   10.18    0.68
  -1  -5  -1    9.80    0.68
   1   5   1   10.56    0.72
   1   5   1   11.71    0.74
   1   5   1   12.21    0.72
  -2  -5  -1   25.42    1.50
  -2  -5  -1   23.98    1.50
   2   5   1   22.51    1.54
   2   5   1   27.28    1.54
   2   5   1   24.87    1.58
  -3  -5  -1    2.10    0.33
  -3  -5  -1    2.79    0.48
  -3  -5  -1    2.00    0.32
   3   5   1    2.77    0.41
  -4  -5  -1    0.32    0.14
  -4  -5  -1    0.27    0.25
  -4  -5  -1    0.39    0.16
  -4  -5  -1    0.29    0.15
  -4  -5  -1    0.26    0.24
  -4  -5  -1    0.58    0.23
  -4  -5  -1    0.38    0.28
   4   5   1    0.27    0.37
  -5  -5  -1   18.81    1.20
  -5  -5  -1   18.86    1.24
  -5  -5  -1   17.59    1.17
  -5  -5  -1   19.18    1.22
   5   5   1   20.55    1.20
  -6  -5  -1    3.12    0.34
  -6  -5  -1    2.44    0.29
   6   5   1    2.77    0.36
   6   5   1    2.04    0.35
  -7  -5  -1    0.29    0.14
  -7  -5  -1    0.63    0.34
  -7  -5  -1    0.23    0.18
  -7  -5  -1    0.15    0.17
  -7  -5  -1    0.12    0.38
   7   5   1    0.02    0.34
   7   5   1    0.63    0.26
  -8  -5  -1   12.39    0.75
  -8  -5  -1   11.36    1.06
  -8  -5  -1   11.76    0.77
  -8  -5  -1   11.04    0.97
   8   5   1   10.40    0.95
   8   5   1   12.29    0.82
   8   5   1   12.39    0.83
  -9  -5  -1    1.12    0.22
  -9  -5  -1    1.07    0.20
  -9  -5  -1    0.88    0.13
  -9  -5  -1    0.14    0.76
  -9  -5  -1    0.83    0.16
  -9  -5  -1    1.46    0.74
   9   5   1    0.85    0.22
   9   5   1    0.22    0.40
   9   5   1    1.10    0.23
 -10  -5  -1    0.38    0.09
 -10  -5  -1    0.46    0.10
  10   5   1    0.60    0.20
  10   5   1    0.33    0.17
  10   5   1    1.06    0.33
 -11  -5  -1    0.45    0.07
 -14   6   1    0.61    0.12
 -14   6   1    0.61    0.11
  13  -6  -1    0.39    0.13
  13  -6  -1    0.42    0.13
 -13   6   1    0.76    0.46
 -13   6   1    0.39    0.11
 -13   6   1    0.45    0.11
  12  -6  -1    6.92    0.52
  12  -6  -1    6.60    0.54
  12  -6  -1    7.12    0.51
 -12   6   1    7.71    0.51
 -12   6   1    7.09    0.48
 -12   6   1    7.13    0.48
 -12   6   1    7.58    0.54
  11  -6  -1    1.00    0.19
  11  -6  -1    0.60    0.31
  11  -6  -1    0.85    0.27
  11  -6  -1    0.81    0.21
 -11   6   1    1.27    0.20
 -11   6   1    0.99    0.15
  10  -6  -1    7.65    0.62
  10  -6  -1    8.32    0.64
  10  -6  -1   10.04    0.75
 -10   6   1    9.48    0.81
 -10   6   1    7.93    0.68
 -10   6   1    8.78    0.58
 -10   6   1    8.08    0.56
   9  -6  -1    0.40    0.19
   9  -6  -1    0.49    0.21
   9  -6  -1    0.83    0.32
  -9   6   1    0.48    0.12
  -9   6   1    0.66    0.20
  -9   6   1    0.67    0.24
  -9   6   1    0.46    0.13
   8  -6  -1    4.73    0.60
   8  -6  -1    5.50    0.46
   8  -6  -1    5.26    0.58
   8  -6  -1    6.00    0.53
   8  -6  -1    5.96    0.48
  -8   6   1    5.67    0.49
  -8   6   1    5.64    0.44
  -8   6   1    5.64    0.40
   7  -6  -1    8.59    0.78
   7  -6  -1    8.44    0.62
   7  -6  -1    9.14    0.77
   7  -6  -1    8.92    0.64
  -7   6   1    8.46    0.56
  -7   6   1    7.59    0.60
  -7   6   1    9.46    0.58
   6  -6  -1    5.22    0.68
   6  -6  -1    5.57    0.47
   6  -6  -1    5.26    0.46
   6  -6  -1    4.01    0.70
  -6   6   1    4.87    0.40
  -6   6   1    6.01    0.43
  -6   6   1    6.04    0.40
   5  -6  -1   41.43    2.56
   5  -6  -1   44.15    2.64
   5  -6  -1   41.93    2.55
   5  -6  -1   45.24    2.58
   5  -6  -1   38.62    2.55
  -5   6   1   46.19    2.70
  -5   6   1   41.26    2.53
  -5   6   1   41.82    2.55
  -4   6   1    6.90    0.47
  -4   6   1    6.36    0.59
  -4   6   1    7.24    0.48
  -3   6   1   22.95    1.35
  -3   6   1   22.27    1.35
  -3   6   1   19.55    1.32
  -3   6   1   20.90    1.30
  -3   6   1   21.86    1.33
  -2   6   1    4.88    0.45
  -2   6   1    3.62    0.37
  -2   6   1    4.08    0.35
  -2   6   1    4.66    0.43
  -1   6   1    1.87    0.33
  -1   6   1    1.67    0.28
  -1   6   1    1.90    0.26
  -1   6   1    1.64    0.27
   0  -6  -1    5.41    0.40
   0   6   1    5.17    0.44
   0   6   1    5.55    0.43
   0   6   1    5.44    0.44
  -1  -6  -1    0.19    0.24
  -1  -6  -1    0.55    0.16
  -1  -6  -1    0.61    0.16
   1   6   1    0.42    0.19
  -2  -6  -1    0.41    0.17
  -2  -6  -1    0.32    0.20
  -2  -6  -1    0.06    0.13
  -2  -6  -1   -0.24    0.31
  -2  -6  -1   -0.13    0.13
  -2  -6  -1    0.28    0.18
   2   6   1    0.13    0.27
   2   6   1   -0.11    0.34
   2   6   1   -0.23    0.29
  -3  -6  -1    5.58    0.45
  -3  -6  -1    5.60    0.57
  -3  -6  -1    5.57    0.52
  -3  -6  -1    5.29    0.47
  -3  -6  -1    5.84    0.51
  -3  -6  -1    5.72    0.54
  -3  -6  -1    5.94    0.45
  -3  -6  -1    6.19    0.54
   3   6   1    5.68    0.66
  -4  -6  -1    2.56    0.41
  -4  -6  -1    1.71    0.22
  -4  -6  -1    2.25    0.34
  -5  -6  -1    2.06    0.41
  -5  -6  -1    1.63    0.34
  -5  -6  -1    1.56    0.22
  -5  -6  -1    1.43    0.18
  -5  -6  -1    1.27    0.38
   5   6   1    2.07    0.32
  -6  -6  -1    1.47    0.19
  -6  -6  -1    1.28    0.17
  -6  -6  -1    1.53    0.39
  -6  -6  -1    0.99    0.20
   6   6   1    1.42    0.32
  -7  -6  -1    0.56    0.17
  -7  -6  -1    0.60    0.41
  -7  -6  -1    0.94    0.17
  -7  -6  -1    0.77    0.15
   7   6   1    0.84    0.21
   7   6   1    0.47    0.33
   7   6   1    0.58    0.25
  -8  -6  -1    0.40    0.46
  -8  -6  -1    0.12    0.48
  -8  -6  -1    0.47    0.16
  -8  -6  -1    0.56    0.11
  -8  -6  -1    0.26    0.16
  -8  -6  -1    0.67    0.13
   8   6   1    0.37    0.18
   8   6   1    0.70    0.33
   8   6   1    0.78    0.20
  -9  -6  -1    3.23    0.24
  -9  -6  -1    3.94    0.39
  -9  -6  -1    2.71    0.32
  -9  -6  -1    2.89    0.26
   9   6   1    3.58    0.36
   9   6   1    3.77    0.38
   9   6   1    3.17    0.40
 -10  -6  -1    1.60    0.13
 -10  -6  -1    1.15    0.14
  10   6   1    1.53    0.25
  10   6   1    1.32    0.20
 -14   7   1    1.51    0.18
  13  -7  -1    3.53    0.29
  13  -7  -1    3.84    0.29
 -13   7   1    4.50    0.51
 -13   7   1    3.05    0.31
 -13   7   1    3.66    0.28
 -13   7   1    4.29    0.50
  12  -7  -1    0.53    0.13
 -12   7   1    0.60    0.16
 -12   7   1    0.49    0.13
 -12   7   1    0.55    0.11
  11  -7  -1    5.99    0.56
  11  -7  -1    6.38    0.51
  11  -7  -1    6.39    0.50
 -11   7   1    6.81    0.46
 -11   7   1    7.09    1.25
 -11   7   1    7.05    0.50
  10  -7  -1    2.17    0.31
 -10   7   1    1.98    0.30
 -10   7   1    2.70    0.42
 -10   7   1    2.33    0.26
   9  -7  -1   -0.03    0.16
   9  -7  -1    0.05    0.28
   9  -7  -1    0.24    0.19
  -9   7   1    0.13    0.20
  -9   7   1   -0.03    0.21
  -9   7   1    0.09    0.14
   8  -7  -1    0.29    0.19
   8  -7  -1    0.42    0.26
   8  -7  -1    0.57    0.42
   8  -7  -1    0.62    0.20
   8  -7  -1    0.26    0.17
   8  -7  -1    0.69    0.21
  -8   7   1    0.36    0.16
  -8   7   1    0.54    0.18
   7  -7  -1    2.84    0.37
   7  -7  -1    3.07    0.34
   7  -7  -1    2.62    0.37
   7  -7  -1    3.24    0.39
   7  -7  -1    3.98    0.51
   7  -7  -1    4.41    0.71
  -7   7   1    3.65    0.30
  -7   7   1    3.49    0.35
  -7   7   1    2.74    0.38
   6  -7  -1    8.08    0.73
   6  -7  -1    6.12    0.51
   6  -7  -1    7.62    0.82
   6  -7  -1    6.79    0.53
   6  -7  -1    6.93    0.51
   6  -7  -1    8.00    0.79
   6  -7  -1    6.69    0.53
  -6   7   1    6.47    0.50
  -6   7   1    6.94    0.54
  -6   7   1    7.60    0.51
   5  -7  -1    0.47    0.18
   5  -7  -1   -0.33    0.47
   5  -7  -1    0.13    0.56
   5  -7  -1    0.36    0.34
   5  -7  -1    0.18    0.15
   5  -7  -1    1.81    1.30
   5  -7  -1    0.23    0.14
   5  -7  -1    1.79    0.81
  -5   7   1    0.04    0.43
  -5   7   1    0.41    0.15
  -5   7   1    0.31    0.14
   4  -7  -1    2.46    0.60
   4  -7  -1    1.31    0.18
   4  -7  -1    1.49    0.21
   4  -7  -1    2.03    0.27
   4  -7  -1    1.09    0.29
   4  -7  -1    1.37    0.81
   4  -7  -1    1.60    0.17
  -4   7   1    1.85    0.28
   3  -7  -1    2.63    0.28
   3  -7  -1    2.94    0.27
   3  -7  -1    2.57    0.31
   3  -7  -1    2.12    0.40
   3  -7  -1    2.65    0.47
   3  -7  -1    2.25    0.29
  -3   7   1    2.61    0.32
  -3   7   1    3.37    0.43
   2  -7  -1   16.72    1.01
   2  -7  -1   15.92    1.02
   2  -7  -1   15.25    1.03
   2  -7  -1   15.29    1.15
   2  -7  -1   16.93    1.25
   2  -7  -1   15.49    1.02
  -2   7   1   18.31    1.04
  -2   7   1   17.30    1.07
  -2   7   1   18.30    1.07
  -2   7   1   15.83    1.05
   1  -7  -1    1.95    0.32
   1  -7  -1    1.72    0.25
   1  -7  -1    2.42    0.34
   1  -7  -1    2.06    0.30
   1  -7  -1    2.06    0.27
   1  -7  -1    1.91    0.34
   1  -7  -1    2.19    0.42
   1  -7  -1    2.51    0.33
   1  -7  -1    2.45    0.44
  -1   7   1    2.67    0.31
  -1   7   1    2.30    0.38
  -1   7   1    2.33    0.32
   0  -7  -1    0.11    0.17
   0  -7  -1    0.92    0.31
   0  -7  -1    0.40    0.13
   0  -7  -1    0.62    0.20
   0  -7  -1    0.72    0.20
   0  -7  -1    0.81    0.26
   0  -7  -1    0.89    0.37
   0   7   1    0.38    0.36
   0   7   1    0.27    0.23
   0   7   1    0.51    0.20
  -1  -7  -1    0.69    0.19
  -1  -7  -1    0.74    0.22
  -1  -7  -1    1.44    0.33
  -1  -7  -1    0.82    0.15
  -1  -7  -1    0.92    0.17
   1   7   1    1.25    0.24
   1   7   1    1.02    0.27
  -2  -7  -1    6.36    0.54
  -2  -7  -1    6.45    0.49
  -2  -7  -1    6.52    0.54
  -2  -7  -1    7.46    0.54
  -2  -7  -1    6.83    0.49
  -2  -7  -1    5.91    0.57
  -2  -7  -1    6.71    0.49
  -2  -7  -1    5.96    0.66
   2   7   1    7.10    0.56
   2   7   1    6.92    0.76
  -3  -7  -1    0.48    0.14
  -3  -7  -1    0.89    0.24
  -3  -7  -1    0.14    0.27
  -3  -7  -1    0.64    0.28
  -3  -7  -1    0.61    0.17
  -3  -7  -1    0.92    0.20
  -3  -7  -1    0.65    0.14
   3   7   1    0.37    0.27
  -4  -7  -1    7.42    0.53
  -4  -7  -1    7.58    0.60
  -4  -7  -1    7.46    0.54
  -4  -7  -1    6.52    0.53
  -4  -7  -1    6.83    0.49
  -4  -7  -1    6.54    0.66
  -5  -7  -1    1.62    0.29
  -5  -7  -1    1.54    0.23
  -5  -7  -1    1.92    0.35
  -5  -7  -1    1.13    0.24
  -5  -7  -1    1.29    0.19
  -5  -7  -1    1.46    0.36
  -6  -7  -1    1.03    0.19
  -6  -7  -1    1.10    0.44
  -6  -7  -1    1.52    0.26
  -6  -7  -1    1.00    0.42
  -6  -7  -1    1.55    0.21
  -6  -7  -1    1.28    0.19
   6   7   1    1.42    0.33
  -7  -7  -1    0.78    0.12
  -7  -7  -1    0.94    0.14
  -7  -7  -1    0.21    0.47
  -7  -7  -1    0.62    0.46
  -7  -7  -1    0.59    0.15
   7   7   1    0.83    0.31
   7   7   1    0.88    0.23
   7   7   1    1.00    0.20
  -8  -7  -1    0.63    0.14
  -8  -7  -1    0.44    0.12
  -8  -7  -1    0.58    0.10
  -8  -7  -1    0.78    0.12
   8   7   1    1.01    0.22
   8   7   1    0.83    0.17
   8   7   1    1.01    0.33
   8   7   1    0.79    0.19
  -9  -7  -1    0.51    0.14
  -9  -7  -1    0.43    0.07
   9   7   1    0.38    0.19
   9   7   1    0.81    0.25
  13  -8  -1    1.37    0.16
  13  -8  -1    1.04    0.15
 -13   8   1    1.13    0.21
 -13   8   1    1.44    0.23
 -13   8   1    1.24    0.21
 -13   8   1    1.65    0.31
  12  -8  -1    1.17    0.19
  12  -8  -1    1.28    0.44
 -12   8   1    1.15    0.20
 -12   8   1    0.95    0.14
 -12   8   1    0.92    0.16
  11  -8  -1    0.90    0.18
  11  -8  -1    0.84    0.16
  11  -8  -1    0.87    0.40
 -11   8   1    1.03    0.14
 -11   8   1    1.09    0.16
 -11   8   1    1.46    0.21
 -11   8   1    1.25    0.17
  10  -8  -1   11.06    0.73
  10  -8  -1   10.88    0.74
  10  -8  -1   11.06    0.95
  10  -8  -1   10.58    0.81
 -10   8   1   11.16    0.95
 -10   8   1   10.20    0.72
 -10   8   1   11.41    0.71
   9  -8  -1    1.75    0.28
  -9   8   1    2.09    0.32
  -9   8   1    1.91    0.34
  -9   8   1    1.84    0.27
  -9   8   1    2.24    0.27
   8  -8  -1   10.47    0.76
   8  -8  -1   11.37    0.76
   8  -8  -1   11.39    0.77
   8  -8  -1   11.21    0.95
   8  -8  -1   11.46    0.74
   8  -8  -1   12.15    0.91
  -8   8   1   11.96    0.79
  -8   8   1    9.99    0.85
  -8   8   1   12.42    0.74
   7  -8  -1    1.26    0.18
   7  -8  -1    1.34    0.22
   7  -8  -1    1.28    0.42
   7  -8  -1    1.02    0.19
   7  -8  -1    1.19    0.17
  -7   8   1    1.15    1.24
  -7   8   1    1.32    0.23
  -7   8   1    1.15    0.23
  -7   8   1    1.53    0.26
   6  -8  -1    1.82    0.51
   6  -8  -1    2.69    0.70
   6  -8  -1    3.04    0.32
   6  -8  -1    3.26    0.35
   6  -8  -1    2.58    0.29
   6  -8  -1    2.92    0.29
  -6   8   1    2.59    0.77
  -6   8   1    1.99    0.35
  -6   8   1    2.32    0.39
   5  -8  -1    1.45    0.23
   5  -8  -1    2.37    0.73
   5  -8  -1    1.17    0.16
   5  -8  -1    1.65    0.26
   5  -8  -1    1.77    0.44
  -5   8   1    2.01    0.55
  -5   8   1    1.71    0.30
  -5   8   1    1.36    0.23
   4  -8  -1    0.36    0.11
   4  -8  -1    0.34    0.35
   4  -8  -1    0.37    0.12
   4  -8  -1    0.67    0.60
   4  -8  -1    0.35    0.11
   4  -8  -1    0.91    0.49
   4  -8  -1   -0.57    0.58
  -4   8   1    0.21    0.17
  -4   8   1    0.67    0.18
  -4   8   1    0.50    0.20
  -4   8   1    0.56    0.14
   3  -8  -1    2.16    0.37
   3  -8  -1    1.50    0.31
   3  -8  -1    1.96    0.25
   3  -8  -1    1.92    0.23
   3  -8  -1    1.86    0.22
   3  -8  -1    2.20    0.57
  -3   8   1    1.50    0.30
  -3   8   1    1.96    0.26
  -3   8   1    1.70    0.27
  -3   8   1    1.85    0.33
   2  -8  -1   17.19    1.09
   2  -8  -1   17.92    1.10
   2  -8  -1   18.08    1.19
   2  -8  -1   17.62    1.15
   2  -8  -1   18.73    1.10
   2  -8  -1   17.70    1.12
   2  -8  -1   16.87    1.09
   2  -8  -1   16.15    1.12
  -2   8   1   18.16    1.16
  -2   8   1   18.41    1.14
  -2   8   1   19.95    1.17
   1  -8  -1    7.67    0.54
   1  -8  -1    8.49    0.55
   1  -8  -1    8.27    0.56
   1  -8  -1    8.26    0.77
   1  -8  -1    8.61    0.55
   1  -8  -1    8.12    0.54
   1  -8  -1    7.39    0.57
  -1   8   1    9.05    0.65
  -1   8   1    8.11    0.71
  -1   8   1    8.32    0.63
  -1   8   1    8.54    0.60
   0  -8  -1    3.92    0.32
   0  -8  -1    2.77    0.33
   0  -8  -1    3.76    0.29
   0  -8  -1    3.08    0.42
   0  -8  -1    3.49    0.33
   0  -8  -1    3.64    0.61
   0  -8  -1    3.65    0.33
   0  -8  -1    2.87    0.31
   0   8   1    3.98    0.69
   0   8   1    4.14    0.61
   0   8   1    3.05    0.37
  -1  -8  -1    6.42    0.44
  -1  -8  -1    5.50    0.53
  -1  -8  -1    5.38    0.44
  -1  -8  -1    6.21    0.47
  -1  -8  -1    6.17    0.43
  -1  -8  -1    6.15    0.47
  -1  -8  -1    5.60    0.44
   1   8   1    6.56    0.79
   1   8   1    5.93    0.68
   1   8   1    6.56    0.71
  -2  -8  -1   12.70    0.78
  -2  -8  -1   12.11    0.78
  -2  -8  -1   10.64    0.84
  -2  -8  -1   13.14    0.83
  -2  -8  -1   11.86    0.77
  -2  -8  -1   12.69    0.80
  -2  -8  -1   10.95    0.91
   2   8   1   12.42    0.82
  -3  -8  -1    2.53    0.33
  -3  -8  -1    3.18    0.43
  -3  -8  -1    3.25    0.59
  -3  -8  -1    3.15    0.34
  -3  -8  -1    2.74    0.33
  -3  -8  -1    2.31    0.38
  -3  -8  -1    3.10    0.51
  -4  -8  -1    1.30    0.20
  -4  -8  -1    0.99    0.17
  -4  -8  -1    1.38    0.18
  -5  -8  -1    3.71    0.71
  -5  -8  -1    2.52    0.25
  -5  -8  -1    2.71    0.30
  -5  -8  -1    2.36    0.31
  -5  -8  -1    2.40    0.31
   5   8   1    2.93    0.33
  -6  -8  -1    7.21    0.48
  -6  -8  -1    6.40    0.48
  -6  -8  -1    6.94    0.44
  -6  -8  -1    6.44    0.47
   6   8   1    6.92    0.51
   6   8   1    7.33    0.58
  -7  -8  -1    0.91    0.13
  -7  -8  -1    0.71    0.13
   7   8   1    0.48    0.30
   7   8   1    1.12    0.21
   7   8   1    0.64    0.25
   7   8   1    0.69    0.15
   7   8   1    0.96    0.19
  -8  -8  -1    0.06    0.13
  -8  -8  -1    0.17    0.09
  -8  -8  -1   -0.12    0.10
   8   8   1   -0.38    0.25
   8   8   1   -0.29    0.24
   8   8   1    0.30    0.20
   8   8   1    0.04    0.17
   8   8   1   -0.78    0.76
  13  -9  -1    0.28    0.07
  13  -9  -1    0.30    0.08
 -13   9   1    0.31    0.10
 -13   9   1    0.22    0.14
 -13   9   1    0.18    0.12
  12  -9  -1    0.14    0.09
  12  -9  -1    0.17    0.09
 -12   9   1    0.09    0.11
 -12   9   1    0.29    0.10
 -12   9   1   -0.37    0.25
  11  -9  -1    0.09    0.55
  11  -9  -1    0.57    0.12
  11  -9  -1    0.45    0.13
  11  -9  -1    0.51    0.37
 -11   9   1    0.43    0.15
 -11   9   1    0.24    0.13
 -11   9   1    0.35    0.11
 -11   9   1    0.41    0.50
  10  -9  -1    0.25    0.20
  10  -9  -1   -0.07    0.39
  10  -9  -1    1.12    0.49
  10  -9  -1    0.30    0.19
 -10   9   1    0.56    0.15
 -10   9   1    0.82    0.37
   9  -9  -1    3.68    0.33
   9  -9  -1    2.78    0.47
   9  -9  -1    3.33    0.35
  -9   9   1    3.49    0.60
  -9   9   1    3.74    0.36
  -9   9   1    3.70    0.31
  -9   9   1    3.98    0.35
  -9   9   1    3.12    0.43
   8  -9  -1    1.41    0.44
   8  -9  -1    2.16    0.27
   8  -9  -1    1.98    0.26
   8  -9  -1    2.67    0.47
   8  -9  -1    1.87    0.29
   8  -9  -1    2.41    0.33
  -8   9   1    1.74    0.30
   7  -9  -1    9.72    0.67
   7  -9  -1    9.84    0.65
   7  -9  -1   10.18    0.68
   7  -9  -1   10.31    0.67
  -7   9   1   10.75    0.80
  -7   9   1    9.61    0.73
   6  -9  -1    1.71    0.47
   6  -9  -1    1.14    0.18
   6  -9  -1    1.02    0.48
   6  -9  -1    0.57    0.50
   6  -9  -1    0.95    0.14
   6  -9  -1    1.06    0.16
  -6   9   1    1.13    0.20
  -6   9   1    0.93    0.16
  -6   9   1    0.82    0.25
   5  -9  -1    0.80    0.12
   5  -9  -1    0.52    0.53
   5  -9  -1    0.76    0.13
   5  -9  -1    0.38    0.40
   5  -9  -1   -0.12    0.50
   5  -9  -1    0.70    0.14
   5  -9  -1    0.64    0.15
   5  -9  -1    0.83    0.51
   5  -9  -1    0.61    0.55
  -5   9   1    0.57    0.66
  -5   9   1    0.70    0.20
  -5   9   1    0.65    0.17
  -5   9   1    0.87    0.15
  -5   9   1    0.92    0.23
   4  -9  -1   19.97    1.84
   4  -9  -1   20.03    1.22
   4  -9  -1   19.86    1.34
   4  -9  -1   19.56    1.23
   4  -9  -1   20.84    1.24
   4  -9  -1   20.78    1.38
   4  -9  -1   19.45    1.23
  -4   9   1   20.98    1.26
  -4   9   1   19.32    1.46
  -4   9   1   20.65    1.24
   3  -9  -1    5.85    0.63
   3  -9  -1    6.27    0.41
   3  -9  -1    5.50    0.40
   3  -9  -1    5.94    0.42
   3  -9  -1    5.34    0.81
   3  -9  -1    6.43    0.85
   3  -9  -1    5.71    0.41
  -3   9   1    5.29    0.59
  -3   9   1    5.09    0.58
  -3   9   1    5.44    0.55
  -3   9   1    6.04    0.51
  -3   9   1    6.47    0.54
   2  -9  -1    0.10    0.30
   2  -9  -1    0.34    0.12
   2  -9  -1   -0.39    0.40
   2  -9  -1    0.21    0.09
   2  -9  -1   -0.64    0.58
   2  -9  -1    0.23    0.10
   2  -9  -1    0.18    0.10
   2  -9  -1    0.49    0.52
  -2   9   1    0.50    0.42
  -2   9   1    0.11    0.19
  -2   9   1    0.07    0.22
  -2   9   1    0.10    0.24
   1  -9  -1    0.97    0.13
   1  -9  -1    1.02    0.58
   1  -9  -1    0.80    0.33
   1  -9  -1    0.89    0.35
   1  -9  -1    0.92    0.16
   1  -9  -1    0.88    0.15
   1  -9  -1    1.41    0.26
  -1   9   1    1.29    0.47
  -1   9   1    1.08    0.29
  -1   9   1    0.67    0.42
  -1   9   1    1.08    0.29
   0  -9  -1    6.24    0.44
   0  -9  -1    6.64    0.45
   0  -9  -1    6.48    0.47
   0  -9  -1    6.46    0.64
   0  -9  -1    5.89    0.47
   0  -9  -1    6.87    0.47
   0  -9  -1    6.55    0.48
   0  -9  -1    7.00    0.60
  -1  -9  -1    0.58    0.12
  -1  -9  -1    0.13    0.32
  -1  -9  -1    0.71    0.15
  -1  -9  -1    1.00    0.20
  -1  -9  -1    0.68    0.17
  -1  -9  -1    0.39    0.40
  -1  -9  -1    0.87    0.14
  -1  -9  -1    0.76    0.34
  -2  -9  -1   -0.06    0.14
  -2  -9  -1    0.08    0.12
  -2  -9  -1   -0.16    0.34
  -2  -9  -1    0.30    0.25
  -2  -9  -1   -0.28    0.32
  -2  -9  -1    0.06    0.13
   2   9   1    0.21    0.20
  -3  -9  -1    5.64    0.44
  -3  -9  -1    5.64    0.45
  -3  -9  -1    4.94    0.44
  -3  -9  -1    5.71    0.41
  -4  -9  -1   11.20    0.73
  -4  -9  -1   11.45    0.73
   4   9   1   11.23    0.76
  -5  -9  -1    0.84    0.13
  -5  -9  -1    0.52    0.12
  -5  -9  -1    0.82    0.53
   5   9   1    1.17    0.26
  -6  -9  -1    0.97    0.12
  -6  -9  -1    0.84    0.11
   6   9   1    0.96    0.28
  -7  -9  -1    0.61    0.09
   7   9   1    0.47    0.17
   8   9   1   -0.34    0.20
  13 -10  -1    0.17    0.06
  13 -10  -1    0.10    0.07
 -13  10   1    0.14    0.10
 -13  10   1    0.06    0.08
  12 -10  -1    1.27    0.14
  12 -10  -1    0.95    0.13
 -12  10   1    1.16    0.16
 -12  10   1    1.02    0.14
 -12  10   1    1.20    0.21
  11 -10  -1    0.21    0.10
  11 -10  -1    0.46    0.09
 -11  10   1    0.36    0.11
 -11  10   1    0.32    0.14
 -11  10   1    0.87    0.38
 -11  10   1    0.36    0.15
  10 -10  -1    2.27    0.23
  10 -10  -1    2.21    0.24
 -10  10   1    2.27    0.29
 -10  10   1    1.99    0.29
 -10  10   1    2.90    0.43
 -10  10   1    2.52    0.26
   9 -10  -1    1.47    0.48
  -9  10   1    1.09    0.26
  -9  10   1    1.59    0.37
   8 -10  -1    0.80    0.17
   8 -10  -1    0.63    0.14
   8 -10  -1    0.69    0.51
   8 -10  -1   -0.16    0.50
   8 -10  -1    0.70    0.14
  -8  10   1    0.93    0.17
  -8  10   1    0.62    0.32
  -8  10   1    0.77    0.18
  -8  10   1    0.45    0.25
   7 -10  -1    3.69    0.29
   7 -10  -1    2.98    0.29
   7 -10  -1    3.51    0.33
   7 -10  -1    2.89    0.30
   7 -10  -1    2.32    0.51
  -7  10   1    3.61    0.36
  -7  10   1    3.53    0.55
  -7  10   1    2.35    0.42
  -7  10   1    2.96    0.31
   6 -10  -1    3.49    0.34
   6 -10  -1    3.01    0.32
   6 -10  -1    3.21    0.51
   6 -10  -1    4.02    0.31
   6 -10  -1    3.44    0.31
  -6  10   1    3.93    0.37
  -6  10   1    2.95    0.45
  -6  10   1    4.34    0.50
  -6  10   1    3.86    0.34
   5 -10  -1    9.00    0.99
   5 -10  -1   10.03    0.68
   5 -10  -1   10.86    0.66
   5 -10  -1   10.57    0.67
   5 -10  -1   10.86    0.88
   5 -10  -1   11.16    0.68
   5 -10  -1   10.75    0.92
   5 -10  -1   10.89    0.93
  -5  10   1   10.38    0.69
  -5  10   1    9.75    0.71
  -5  10   1    9.19    0.79
   4 -10  -1   -0.01    0.47
   4 -10  -1    0.56    0.12
   4 -10  -1    0.94    0.34
   4 -10  -1    0.47    0.13
   4 -10  -1    0.69    0.38
   4 -10  -1    0.78    0.14
   4 -10  -1    0.56    0.14
  -4  10   1   -1.48    1.20
  -4  10   1    0.34    0.23
  -4  10   1    0.19    0.24
  -4  10   1    0.87    0.19
  -4  10   1    0.13    0.25
   3 -10  -1    0.33    0.20
   3 -10  -1    0.10    0.48
   3 -10  -1    0.62    0.14
   3 -10  -1    0.94    0.39
   3 -10  -1    0.75    0.13
   3 -10  -1    0.78    0.12
   3 -10  -1    0.75    0.13
   3 -10  -1    0.75    0.38
   3 -10  -1    0.49    0.19
  -3  10   1    0.62    0.27
  -3  10   1    1.02    0.21
   2 -10  -1   11.59    0.77
   2 -10  -1   11.45    0.78
   2 -10  -1   12.14    0.79
   2 -10  -1   12.73    0.77
   2 -10  -1   13.60    0.80
  -2  10   1   12.52    0.99
  -2  10   1   12.97    0.84
  -2  10   1   11.60    0.95
   1 -10  -1    3.21    0.31
   1 -10  -1    2.79    0.30
   1 -10  -1    2.38    0.25
   1 -10  -1    2.57    0.28
   1 -10  -1    2.88    0.36
   1 -10  -1    2.98    0.26
  -1  10   1    2.29    0.31
  -1  10   1    2.48    0.56
   0 -10  -1    5.20    0.40
   0 -10  -1    4.29    0.60
   0 -10  -1    4.92    0.42
   0 -10  -1    5.81    0.42
   0 -10  -1    5.66    0.41
   0 -10  -1    4.85    0.38
   0 -10  -1    5.00    0.41
   0  10   1    5.37    0.47
   0  10   1    5.67    0.87
  -1 -10  -1    1.08    0.49
  -1 -10  -1    1.43    0.18
  -1 -10  -1    1.24    0.21
  -1 -10  -1    1.21    0.16
  -2 -10  -1    0.83    0.15
  -2 -10  -1    1.03    0.14
  -2 -10  -1    0.99    0.14
  -2 -10  -1    0.94    0.15
   2  10   1    0.90    0.22
  -3 -10  -1    0.56    0.20
  -3 -10  -1    1.21    0.59
  -3 -10  -1    0.53    0.12
  -4 -10  -1    2.15    0.23
  -4 -10  -1    1.88    0.29
  -4 -10  -1    2.09    0.23
   4  10   1    2.43    0.28
  -5 -10  -1    1.31    0.18
  -5 -10  -1    1.49    0.18
   5  10   1    1.54    0.25
   5  10   1    1.27    0.22
  -6 -10  -1    0.06    0.06
   6  10   1    0.62    0.30
   6  10   1   -0.20    0.19
   6  10   1    0.18    0.12
   7  10   1   -0.36    0.19
  12 -11  -1    4.09    0.29
  12 -11  -1    4.79    0.29
 -12  11   1    4.83    0.30
 -12  11   1    4.43    0.32
  11 -11  -1    0.32    0.07
  11 -11  -1    0.17    0.08
 -11  11   1    0.43    0.13
 -11  11   1    0.27    0.10
 -11  11   1    0.45    0.14
  10 -11  -1    0.40    0.10
  10 -11  -1    0.30    0.11
 -10  11   1    0.33    0.12
 -10  11   1    0.36    0.15
 -10  11   1    0.34    0.15
 -10  11   1    0.34    0.30
   9 -11  -1    5.02    0.36
   9 -11  -1    5.02    0.35
  -9  11   1    4.48    0.52
  -9  11   1    4.57    0.42
  -9  11   1    4.57    0.41
  -9  11   1    5.24    0.38
   8 -11  -1    0.67    0.12
   8 -11  -1    0.50    0.14
   8 -11  -1    0.70    0.13
   8 -11  -1    0.55    0.14
  -8  11   1    0.18    0.33
  -8  11   1    0.57    0.15
   7 -11  -1    0.22    0.13
   7 -11  -1   -0.08    0.13
   7 -11  -1    0.17    0.11
   7 -11  -1   -0.04    0.14
  -7  11   1    0.16    0.17
  -7  11   1    0.10    0.29
  -7  11   1    0.04    0.14
  -7  11   1   -0.12    0.23
   6 -11  -1    0.27    0.13
   6 -11  -1    0.66    0.42
   6 -11  -1    0.10    0.12
   6 -11  -1    0.24    0.13
   6 -11  -1    0.24    0.11
  -6  11   1    0.41    0.16
  -6  11   1    0.34    0.19
  -6  11   1   -0.07    0.28
   5 -11  -1    1.48    0.83
   5 -11  -1    2.23    0.29
   5 -11  -1    2.97    0.26
   5 -11  -1    2.82    0.24
   5 -11  -1    2.59    0.45
   5 -11  -1    2.39    0.26
  -5  11   1    2.37    0.29
  -5  11   1    2.36    0.34
  -5  11   1    3.00    0.48
  -5  11   1    2.99    0.34
  -5  11   1    2.24    0.34
   4 -11  -1    0.00    0.12
   4 -11  -1    0.20    0.34
   4 -11  -1    0.12    0.12
   4 -11  -1    0.01    0.40
   4 -11  -1    0.53    0.33
  -4  11   1   -0.20    0.27
  -4  11   1    0.16    0.18
  -4  11   1    0.42    0.30
  -4  11   1    0.24    0.23
  -4  11   1    0.22    0.30
   3 -11  -1    0.31    0.14
   3 -11  -1    0.54    0.13
   3 -11  -1    0.63    0.12
   3 -11  -1    0.14    0.58
   3 -11  -1    0.45    0.31
  -3  11   1    0.59    0.20
  -3  11   1    0.60    0.46
  -3  11   1    1.22    0.53
  -3  11   1    0.38    0.46
   2 -11  -1    0.23    0.11
   2 -11  -1    0.26    0.14
   2 -11  -1    0.30    0.13
   2 -11  -1    0.29    0.11
   2 -11  -1    0.04    0.44
   2 -11  -1    0.25    0.13
  -2  11   1   -0.02    0.37
  -2  11   1    0.45    0.58
  -2  11   1    0.94    0.92
  -2  11   1    0.27    0.21
   1 -11  -1    2.93    0.58
   1 -11  -1    2.15    0.23
   1 -11  -1    2.38    0.28
   1 -11  -1    2.26    0.25
   1 -11  -1    2.29    0.28
   1 -11  -1    2.27    0.29
  -1  11   1    1.96    0.27
   0 -11  -1    1.64    0.22
   0 -11  -1    1.64    0.27
   0 -11  -1    1.33    0.25
   0 -11  -1    1.52    0.26
   0 -11  -1    2.50    0.95
   0 -11  -1    2.03    0.25
  -1 -11  -1    0.62    0.11
  -1 -11  -1    0.65    0.14
  -1 -11  -1    0.42    0.12
  -1 -11  -1    0.37    0.11
   1  11   1    0.59    0.20
  -2 -11  -1    1.22    0.19
  -2 -11  -1    1.03    0.17
  -2 -11  -1    1.31    0.19
  -2 -11  -1    0.90    0.14
   2  11   1    1.15    0.26
  -3 -11  -1    0.84    0.13
  -3 -11  -1    0.78    0.11
  -3 -11  -1    0.74    0.11
  -3 -11  -1    0.96    0.17
   3  11   1    1.05    0.24
   3  11   1    0.84    0.17
  -4 -11  -1    0.04    0.07
  -4 -11  -1   -0.04    0.07
   4  11   1   -0.03    0.13
   4  11   1    0.11    0.24
   5  11   1    0.73    0.33
   5  11   1    0.74    0.51
  11 -12  -1    0.77    0.10
  11 -12  -1    0.63    0.10
 -11  12   1    0.53    0.12
 -11  12   1    0.55    0.10
 -11  12   1    0.45    0.13
  10 -12  -1    0.05    0.08
 -10  12   1    0.20    0.11
 -10  12   1    0.14    0.15
 -10  12   1    0.30    0.14
 -10  12   1    0.20    0.13
   9 -12  -1    0.68    0.11
   9 -12  -1    0.77    0.13
   9 -12  -1    0.62    0.21
  -9  12   1    0.73    0.15
  -9  12   1    0.83    0.17
  -9  12   1    0.74    0.17
   8 -12  -1    0.94    0.15
   8 -12  -1    0.80    0.13
   8 -12  -1    0.48    0.11
   8 -12  -1    0.64    0.12
  -8  12   1    0.91    0.15
  -8  12   1    0.58    0.18
  -8  12   1    0.42    0.26
   7 -12  -1    1.07    0.15
   7 -12  -1    1.38    0.19
  -7  12   1    1.29    0.28
  -7  12   1    1.31    0.20
  -7  12   1    1.91    0.36
  -7  12   1    1.63    0.27
   6 -12  -1    1.28    0.20
   6 -12  -1    1.18    0.18
   6 -12  -1    1.17    0.17
   6 -12  -1    1.04    0.15
  -6  12   1    1.34    0.20
  -6  12   1    1.48    0.37
  -6  12   1    0.73    0.36
   5 -12  -1    0.29    0.12
   5 -12  -1    0.29    0.10
   5 -12  -1    0.29    0.10
   5 -12  -1    0.26    0.11
  -5  12   1    0.33    0.18
  -5  12   1   -0.36    0.29
  -5  12   1   -0.08    0.30
   4 -12  -1    3.75    0.27
   4 -12  -1    3.43    0.28
  -4  12   1    3.01    0.62
   3 -12  -1    2.20    0.25
   3 -12  -1    2.84    0.33
   3 -12  -1    3.10    0.38
   3 -12  -1    2.37    0.23
  -3  12   1    2.42    0.76
  -3  12   1    2.49    0.78
  -3  12   1    2.23    0.35
   2 -12  -1    1.29    0.23
   2 -12  -1    1.05    0.17
  -2  12   1    0.91    0.27
   1 -12  -1    5.27    0.46
   1 -12  -1    5.62    0.41
   1 -12  -1    5.87    0.41
   1 -12  -1    5.50    0.41
   1 -12  -1    5.74    0.39
  -1  12   1    6.12    0.47
   0 -12  -1    0.13    0.10
   0 -12  -1    0.01    0.08
   0 -12  -1   -0.02    0.09
   0 -12  -1   -0.04    0.09
   0  12   1   -0.02    0.16
  -1 -12  -1    1.74    0.21
  -1 -12  -1    1.94    0.18
  -1 -12  -1    1.72    0.21
  -1 -12  -1    2.03    0.22
   1  12   1    1.72    0.25
  -2 -12  -1    0.43    0.10
  -2 -12  -1    0.42    0.09
  -2 -12  -1    0.57    0.09
  -2 -12  -1    0.58    0.09
   2  12   1    0.64    0.23
   2  12   1    0.51    0.15
   3  12   1    0.80    0.23
  -4 -12  -1    1.31    0.14
  10 -13  -1    0.30    0.07
  10 -13  -1    0.18    0.06
 -10  13   1   -0.08    0.13
 -10  13   1   -0.09    0.19
   9 -13  -1    0.69    0.11
   9 -13  -1    0.81    0.14
  -9  13   1    0.50    0.17
   8 -13  -1    1.33    0.25
   8 -13  -1    1.57    0.16
   8 -13  -1    1.51    0.16
  -8  13   1    1.60    0.25
  -8  13   1    1.60    0.24
  -8  13   1    1.23    0.21
   7 -13  -1    0.66    0.11
   7 -13  -1    0.77    0.12
  -7  13   1    0.59    0.15
  -7  13   1    0.54    0.13
  -7  13   1    0.43    0.26
   6 -13  -1    1.74    0.17
   6 -13  -1    1.57    0.23
   6 -13  -1    1.42    0.17
   6 -13  -1    1.93    0.20
  -6  13   1    1.23    0.23
  -6  13   1    1.95    0.28
   5 -13  -1    0.86    0.12
   5 -13  -1    1.11    0.17
  -5  13   1    1.02    0.19
  -5  13   1    0.70    0.15
  -5  13   1    0.81    0.39
   4 -13  -1    0.48    0.09
   4 -13  -1    0.29    0.10
   4 -13  -1    0.30    0.11
   4 -13  -1    0.45    0.12
  -4  13   1    0.30    0.51
  -4  13   1    0.42    0.15
  -4  13   1   -0.21    0.52
  -4  13   1    0.59    0.21
   3 -13  -1    0.33    0.13
   3 -13  -1    0.21    0.08
   3 -13  -1   -0.02    0.10
  -3  13   1   -0.11    0.14
  -3  13   1   -0.28    0.26
   2 -13  -1    2.53    0.21
   2 -13  -1    2.22    0.24
  -2  13   1    2.05    0.31
   1 -13  -1    2.81    0.22
   1 -13  -1    2.52    0.24
  -1  13   1    2.14    0.32
   0 -13  -1    0.78    0.13
   0 -13  -1    0.55    0.11
   0 -13  -1    0.70    0.10
   0  13   1    0.79    0.26
  -1 -13  -1    2.41    0.22
  -1 -13  -1    1.91    0.30
  -1 -13  -1    2.71    0.21
  -1 -13  -1    2.67    0.26
   1  13   1    2.00    0.23
   1  13   1    2.24    0.31
  -2 -13  -1    0.74    0.09
   2  13   1    0.87    0.20
   8 -14  -1   -0.05    0.12
  -8  14   1   -0.07    0.10
  -8  14   1    0.02    0.15
   7 -14  -1    1.03    0.14
   7 -14  -1    0.83    0.11
   7 -14  -1    1.03    0.12
   7 -14  -1    0.69    0.10
  -7  14   1    0.97    0.18
  -7  14   1    1.17    0.18
   6 -14  -1    0.07    0.11
   6 -14  -1   -0.10    0.11
  -6  14   1    0.00    0.11
   5 -14  -1    0.37    0.13
  -5  14   1    0.19    0.11
   4 -14  -1    3.19    0.23
   4 -14  -1    3.26    0.25
  -4  14   1    2.60    0.27
   3 -14  -1    0.49    0.08
   2 -14  -1    0.11    0.06
   2 -14  -1    0.16    0.08
  -2  14   1   -0.04    0.13
  -2  14   1   -0.19    0.14
   1 -14  -1    0.57    0.08
  -1  14   1    0.34    0.13
   0 -14  -1    0.42    0.08
   1  15  -2    0.34    0.20
   0 -15   2    0.27    0.07
   0 -15   2    0.28    0.07
   1 -15   2    2.09    0.18
   1 -15   2    1.87    0.21
  -2  15  -2    0.68    0.19
   2 -15   2    0.53    0.08
   2 -15   2    0.54    0.10
   2 -15   2    0.40    0.10
  -3  15  -2    0.41    0.15
   3 -15   2    0.18    0.16
   3 -15   2    0.24    0.14
   3 -15   2    0.27    0.09
  -4  15  -2    0.75    0.16
   4 -15   2    1.06    0.15
   4 -15   2    1.20    0.15
   4 -15   2    0.80    0.12
   4 -15   2    1.11    0.15
  -5  15  -2   -0.22    0.13
   5 -15   2   -0.07    0.07
   5 -15   2    0.12    0.08
  -6  15  -2    0.72    0.23
   6 -15   2    0.11    0.07
  -7  15  -2    1.01    0.17
   7 -15   2    0.83    0.11
   7 -15   2    1.16    0.11
  -3 -14   2    1.08    0.16
   2  14  -2    0.69    0.14
  -1 -14   2    0.36    0.08
  -1 -14   2    0.64    0.18
  -1 -14   2    0.31    0.07
  -1 -14   2    0.65    0.16
   0  14  -2    0.11    0.38
   0 -14   2    0.03    0.23
   0 -14   2   -0.09    0.11
   0 -14   2   -0.02    0.09
   0 -14   2    0.09    0.08
   0 -14   2    0.10    0.10
  -1  14  -2    0.55    0.18
   1 -14   2    0.84    0.29
   1 -14   2    0.35    0.10
   1 -14   2    0.36    0.09
   1 -14   2    0.33    0.10
   1 -14   2    0.37    0.21
  -2  14  -2    0.91    0.18
   2 -14   2    0.63    0.10
   2 -14   2    0.45    0.12
   2 -14   2    0.56    0.11
   2 -14   2    0.66    0.10
   3 -14   2    0.64    0.23
   3 -14   2    0.16    0.29
   3 -14   2    0.30    0.10
   3 -14   2    0.41    0.09
   3 -14   2    0.37    0.09
   3 -14   2    0.75    0.23
   3 -14   2    0.35    0.12
  -4  14  -2    0.60    0.23
   4 -14   2    0.33    0.29
   4 -14   2    0.64    0.13
   4 -14   2    0.48    0.11
   4 -14   2    0.43    0.11
   4 -14   2    0.38    0.25
   4 -14   2    0.37    0.09
   4 -14   2    0.24    0.22
  -5  14  -2    1.11    0.22
   5 -14   2    1.05    0.13
   5 -14   2    0.93    0.15
   5 -14   2    0.60    0.26
   5 -14   2    1.00    0.14
  -6  14  -2    0.31    0.19
   6 -14   2    0.31    0.19
   6 -14   2    0.43    0.32
  -8  14  -2    0.96    0.17
   8 -14   2    0.80    0.11
   8 -14   2    0.56    0.09
  -9  14  -2    2.00    0.24
   9 -14   2    2.17    0.16
   5  13  -2   -0.07    0.23
   4  13  -2    0.64    0.41
   4  13  -2    0.31    0.16
  -4 -13   2    0.52    0.09
  -4 -13   2    0.67    0.08
  -3 -13   2    0.36    0.09
  -3 -13   2    0.49    0.09
  -2 -13   2    0.59    0.16
  -2 -13   2    0.30    0.10
  -2 -13   2    0.94    0.29
  -2 -13   2    0.42    0.09
  -2 -13   2    0.47    0.10
  -2 -13   2    0.46    0.13
  -1 -13   2    1.56    0.18
  -1 -13   2    1.29    0.18
  -1 -13   2    1.43    0.21
  -1 -13   2    1.65    0.32
  -1 -13   2    1.58    0.24
  -1 -13   2    1.17    0.24
  -1 -13   2    1.16    0.18
   0 -13   2    1.48    0.24
   0 -13   2    1.46    0.20
   0 -13   2    1.51    0.18
   0 -13   2    2.12    0.35
   0 -13   2    1.68    0.86
   0 -13   2    2.11    0.42
   0 -13   2    1.51    0.19
   1 -13   2    0.92    0.26
   1 -13   2    0.72    0.24
  -2  13  -2    5.75    0.90
   2 -13   2    4.52    0.37
   2 -13   2    4.96    0.52
   2 -13   2    4.24    0.46
   2 -13   2    4.33    0.32
   2 -13   2    3.82    0.48
   2 -13   2    4.32    0.33
   2 -13   2    3.74    0.53
   2 -13   2    4.01    0.30
  -3  13  -2    1.40    0.26
   3 -13   2    0.91    0.17
   3 -13   2    0.61    0.27
   3 -13   2    0.65    0.33
   3 -13   2    0.86    0.13
   3 -13   2    1.00    0.17
   3 -13   2    0.97    0.16
  -4  13  -2    0.27    0.65
  -4  13  -2    0.81    0.22
  -4  13  -2    0.68    0.46
   4 -13   2    1.00    0.17
   4 -13   2    1.07    0.16
   4 -13   2    1.23    0.27
   4 -13   2    0.92    0.27
   4 -13   2    1.00    0.28
   4 -13   2    1.05    0.32
   4 -13   2    0.89    0.26
   4 -13   2    0.99    0.16
  -5  13  -2    1.29    0.45
   5 -13   2    1.01    0.16
   5 -13   2    0.39    0.32
   5 -13   2    0.93    0.16
   5 -13   2    0.80    0.17
   5 -13   2    0.94    0.14
   5 -13   2    0.45    0.24
   5 -13   2    0.77    0.30
  -6  13  -2    1.22    0.42
  -6  13  -2    0.77    0.33
  -6  13  -2    1.58    0.28
   6 -13   2    0.83    0.14
   6 -13   2    1.21    0.15
   6 -13   2    1.06    0.18
   6 -13   2    1.49    0.27
   6 -13   2    0.76    0.25
   6 -13   2    1.18    0.16
  -7  13  -2    2.36    0.36
  -7  13  -2    1.89    0.21
  -7  13  -2    2.01    0.47
   7 -13   2    1.21    0.30
   7 -13   2    1.80    0.18
   7 -13   2    1.35    0.37
   7 -13   2    1.81    0.19
  -8  13  -2    0.03    0.31
  -8  13  -2    0.15    0.14
  -8  13  -2    0.19    0.18
   8 -13   2    0.44    0.09
   8 -13   2    0.40    0.09
   8 -13   2    0.38    0.30
  -9  13  -2    0.90    0.14
  -9  13  -2    0.75    0.17
   9 -13   2    0.85    0.12
   9 -13   2    0.61    0.33
   9 -13   2    0.75    0.11
 -10  13  -2    0.44    0.13
 -10  13  -2    0.44    0.14
  10 -13   2    0.34    0.08
   6  12  -2    0.60    0.23
   6  12  -2    0.41    0.13
  -6 -12   2    0.66    0.12
  -6 -12   2    0.43    0.07
   5  12  -2    0.84    0.28
  -5 -12   2    0.85    0.16
  -5 -12   2    0.84    0.13
  -5 -12   2    1.00    0.15
  -4 -12   2    8.87    0.62
  -4 -12   2    9.11    0.61
  -4 -12   2    9.87    0.60
  -4 -12   2   10.26    0.62
  -3 -12   2    1.74    0.35
  -3 -12   2    1.21    0.23
  -3 -12   2    1.96    0.23
  -3 -12   2    1.49    0.31
  -3 -12   2    1.89    0.23
  -3 -12   2    1.51    0.22
  -3 -12   2    1.84    0.20
  -3 -12   2    1.47    0.24
   2  12  -2    0.05    1.00
  -2 -12   2    0.03    0.11
  -2 -12   2    0.68    0.32
  -2 -12   2    0.02    0.11
  -2 -12   2    0.21    0.10
  -2 -12   2    0.15    0.22
   1  12  -2   -0.28    0.24
   1  12  -2    0.46    0.88
  -1 -12   2   -0.12    0.47
  -1 -12   2    0.38    0.14
  -1 -12   2    0.17    0.13
   0 -12   2    0.77    0.13
   0 -12   2    1.25    0.32
   0 -12   2    1.00    0.16
   0 -12   2    1.12    0.48
   0 -12   2    1.29    0.29
   0 -12   2    1.02    0.45
   0 -12   2    1.08    0.17
  -1  12  -2   -0.10    0.80
   1 -12   2    0.54    0.13
   1 -12   2    0.85    0.30
   1 -12   2    1.26    0.39
   1 -12   2    0.74    0.18
   1 -12   2    0.36    0.30
   1 -12   2    1.02    0.30
   1 -12   2    0.57    0.12
   1 -12   2    1.18    0.33
  -2  12  -2    1.67    0.42
  -2  12  -2    0.80    0.48
  -2  12  -2    1.16    0.27
  -2  12  -2    0.52    0.66
   2 -12   2    1.62    0.74
   2 -12   2    0.93    0.17
   2 -12   2    0.48    0.29
   2 -12   2    0.50    0.30
   2 -12   2    0.87    0.13
   2 -12   2    0.86    0.29
   2 -12   2    0.83    0.14
   2 -12   2    1.02    0.31
   2 -12   2    0.96    0.15
  -3  12  -2    4.49    0.73
  -3  12  -2    3.03    0.44
   3 -12   2    2.95    0.51
   3 -12   2    3.77    0.28
   3 -12   2    3.43    0.53
   3 -12   2    2.96    0.60
   3 -12   2    3.87    0.32
   3 -12   2    2.64    0.57
   3 -12   2    3.84    0.30
   3 -12   2    4.23    0.38
  -4  12  -2    3.42    0.59
   4 -12   2    3.21    0.66
   4 -12   2    4.40    0.34
   4 -12   2    4.38    0.58
   4 -12   2    5.32    0.44
   4 -12   2    4.39    0.32
   4 -12   2    4.33    0.55
   4 -12   2    4.05    0.53
  -5  12  -2    0.45    0.33
  -5  12  -2    0.33    0.19
  -5  12  -2   -0.33    0.21
  -5  12  -2   -0.20    0.28
   5 -12   2    0.14    0.27
   5 -12   2    0.04    0.13
   5 -12   2    0.03    0.10
   5 -12   2    0.22    0.42
   5 -12   2   -0.21    0.16
   5 -12   2   -0.48    0.29
   5 -12   2    0.13    0.12
  -6  12  -2    0.20    0.19
  -6  12  -2    0.20    0.27
  -6  12  -2    0.62    0.21
  -6  12  -2    0.29    0.33
   6 -12   2    0.58    0.14
   6 -12   2    0.53    0.15
   6 -12   2    0.53    0.12
   6 -12   2    0.76    0.52
  -7  12  -2    0.40    0.26
  -7  12  -2    0.53    0.14
  -7  12  -2    1.08    0.19
   7 -12   2    0.71    0.42
   7 -12   2    0.51    0.31
   7 -12   2    1.00    0.17
   7 -12   2    0.61    0.28
   7 -12   2    0.94    0.14
   7 -12   2    0.66    0.30
   7 -12   2    0.67    0.29
  -8  12  -2    0.31    0.25
  -8  12  -2    0.40    0.39
  -8  12  -2    0.34    0.17
   8 -12   2    1.01    0.35
   8 -12   2   -0.20    0.30
   8 -12   2   -0.02    0.27
   8 -12   2    0.13    0.11
   8 -12   2    0.33    0.09
  -9  12  -2    0.78    0.14
  -9  12  -2    1.01    0.18
   9 -12   2    0.94    0.16
   9 -12   2    0.55    0.32
   9 -12   2    0.88    0.14
   9 -12   2    0.55    0.27
 -10  12  -2    0.18    0.12
  10 -12   2    0.40    0.08
  10 -12   2    0.74    0.58
  10 -12   2    0.30    0.09
 -11  12  -2    0.22    0.09
 -11  12  -2    0.24    0.13
 -11  12  -2    0.41    0.11
  11 -12   2    0.07    0.08
   7  11  -2    0.01    0.15
  -7 -11   2    0.28    0.07
  -7 -11   2    0.28    0.08
   6  11  -2    2.20    0.27
  -6 -11   2    2.92    0.23
  -6 -11   2    2.68    0.24
   5  11  -2    0.05    0.17
   5  11  -2    0.17    0.23
  -5 -11   2    0.19    0.17
  -5 -11   2    0.20    0.09
  -5 -11   2    0.04    0.17
  -5 -11   2    0.33    0.11
  -5 -11   2    0.24    0.10
  -4 -11   2    4.62    0.35
  -4 -11   2    4.23    0.36
  -4 -11   2    4.12    0.37
  -4 -11   2    4.50    0.35
  -4 -11   2    5.15    0.51
  -4 -11   2    4.31    0.35
  -3 -11   2    0.39    0.13
  -3 -11   2    1.05    0.31
  -3 -11   2    0.72    0.17
  -3 -11   2    0.70    0.14
  -3 -11   2    0.47    0.42
  -3 -11   2    0.50    0.14
  -3 -11   2    0.53    0.15
   2  11  -2   -0.18    0.89
   2  11  -2   -0.03    1.01
   2  11  -2    0.31    0.42
  -2 -11   2    0.13    0.54
  -2 -11   2    0.25    0.15
  -2 -11   2    0.57    0.23
  -2 -11   2   -0.37    0.45
  -2 -11   2    0.64    0.14
  -2 -11   2    0.44    0.13
  -2 -11   2    0.61    0.29
  -2 -11   2    0.39    0.14
   1  11  -2    4.23    0.76
   1  11  -2    5.53    1.09
  -1 -11   2    4.53    0.38
  -1 -11   2    5.08    0.43
  -1 -11   2    5.87    0.40
  -1 -11   2    4.34    0.36
  -1 -11   2    4.33    0.66
  -1 -11   2    4.98    0.44
  -1 -11   2    5.74    0.44
  -1 -11   2    5.57    0.55
  -1 -11   2    5.06    0.53
   0  11  -2    1.11    0.53
   0  11  -2    1.00    0.67
   0 -11   2    1.13    0.16
   0 -11   2    1.57    0.37
   0 -11   2    1.06    0.16
   0 -11   2    1.44    0.31
   0 -11   2    1.55    0.31
   0 -11   2    0.59    0.37
   0 -11   2    1.53    0.19
   0 -11   2    0.90    0.18
  -1  11  -2    0.13    0.42
  -1  11  -2    0.98    0.39
  -1  11  -2    0.71    0.30
  -1  11  -2   -0.35    0.45
   1 -11   2    0.15    0.37
   1 -11   2    0.25    0.12
   1 -11   2    0.29    0.29
   1 -11   2    0.63    0.35
   1 -11   2    0.20    0.29
   1 -11   2    0.23    0.12
   1 -11   2    0.21    0.10
   1 -11   2    0.28    0.16
   1 -11   2   -0.20    0.24
   1 -11   2    0.43    0.36
   1 -11   2   -0.13    0.28
   1 -11   2   -0.20    0.25
  -2  11  -2    4.45    0.70
   2 -11   2    4.28    0.33
   2 -11   2    4.43    0.41
   2 -11   2    4.60    0.56
   2 -11   2    3.76    0.64
   2 -11   2    4.09    0.34
   2 -11   2    3.75    0.66
   2 -11   2    4.14    0.53
   2 -11   2    3.62    0.31
   2 -11   2    3.93    0.57
  -3  11  -2    0.80    0.46
  -3  11  -2    1.53    0.34
  -3  11  -2    0.97    0.30
   3 -11   2    0.67    0.33
   3 -11   2    0.81    0.17
   3 -11   2    0.40    0.42
   3 -11   2    1.27    0.30
   3 -11   2    1.07    0.16
   3 -11   2    0.59    0.30
   3 -11   2    0.40    0.30
   3 -11   2    1.04    0.18
   3 -11   2    0.92    0.15
  -4  11  -2    0.60    0.60
  -4  11  -2    0.32    0.27
  -4  11  -2    0.70    0.26
   4 -11   2    0.21    0.34
   4 -11   2    0.48    0.29
   4 -11   2    0.42    0.11
   4 -11   2    0.78    0.33
   4 -11   2    0.93    0.43
   4 -11   2    0.46    0.28
   4 -11   2    0.58    0.16
   4 -11   2    0.45    0.13
  -5  11  -2    1.11    0.76
  -5  11  -2    0.23    0.26
  -5  11  -2    0.07    0.25
   5 -11   2    0.15    0.11
   5 -11   2   -0.24    0.35
   5 -11   2    0.28    0.17
   5 -11   2   -0.02    0.28
   5 -11   2    0.50    0.30
   5 -11   2   -0.17    0.41
   5 -11   2    0.18    0.14
   5 -11   2    0.17    0.13
  -6  11  -2   -0.76    1.03
  -6  11  -2    0.29    0.24
  -6  11  -2   -0.04    0.26
   6 -11   2    0.62    0.33
   6 -11   2    0.41    0.13
   6 -11   2    0.75    0.21
   6 -11   2    0.53    0.39
   6 -11   2    0.52    0.16
   6 -11   2    0.30    0.31
   6 -11   2    0.14    0.45
   6 -11   2    0.09    0.35
   6 -11   2    0.38    0.11
  -7  11  -2    1.08    0.31
   7 -11   2    1.03    0.16
   7 -11   2    0.97    0.33
   7 -11   2    0.90    0.35
   7 -11   2    1.12    0.33
   7 -11   2    0.61    0.41
   7 -11   2    1.17    0.18
  -8  11  -2    1.72    0.37
  -8  11  -2    2.00    0.95
  -8  11  -2    1.88    0.29
   8 -11   2    1.43    0.36
   8 -11   2    1.79    0.36
   8 -11   2    1.56    0.45
  -9  11  -2    0.08    0.22
  -9  11  -2    0.35    0.36
   9 -11   2    0.17    0.12
   9 -11   2    0.57    0.28
   9 -11   2    0.37    0.10
   9 -11   2    0.88    0.32
   9 -11   2    0.45    0.61
 -10  11  -2    9.90    0.63
 -10  11  -2    9.90    0.66
  10 -11   2    9.67    0.63
  10 -11   2   10.36    0.62
 -11  11  -2    0.13    0.11
 -11  11  -2    0.32    0.09
  11 -11   2    0.60    0.31
  11 -11   2    0.25    0.09
  11 -11   2    0.55    0.43
  11 -11   2    0.20    0.08
 -12  11  -2    0.75    0.13
   8  10  -2    0.16    0.26
   8  10  -2    0.21    0.17
   7  10  -2    0.85    0.17
  -7 -10   2    1.25    0.20
  -7 -10   2    1.18    0.20
   6  10  -2    0.96    0.32
   6  10  -2    0.64    0.17
  -6 -10   2    0.79    0.13
  -6 -10   2    0.41    0.46
  -6 -10   2    0.59    0.55
  -6 -10   2    0.64    0.12
  -6 -10   2    1.08    0.19
  -6 -10   2    0.42    0.16
  -6 -10   2    0.62    0.15
  -5 -10   2    0.58    0.17
  -5 -10   2    0.69    0.14
  -5 -10   2    0.68    0.36
  -5 -10   2    0.52    0.14
  -5 -10   2    0.65    0.16
  -5 -10   2    0.23    0.40
   4  10  -2    2.09    1.10
  -4 -10   2    2.93    0.42
  -4 -10   2    2.42    0.28
  -4 -10   2    2.97    0.33
  -4 -10   2    3.33    0.31
  -4 -10   2    3.00    0.34
  -4 -10   2    3.32    0.32
  -4 -10   2    2.98    0.37
   3  10  -2    1.65    0.71
  -3 -10   2    1.08    0.36
  -3 -10   2    1.55    0.23
  -3 -10   2    1.85    0.28
  -3 -10   2    1.82    0.29
  -3 -10   2    2.12    0.38
  -3 -10   2    1.40    0.33
  -3 -10   2    1.58    0.20
  -3 -10   2    1.46    0.23
   2  10  -2    2.12    0.70
  -2 -10   2    2.29    0.30
  -2 -10   2    2.07    0.29
  -2 -10   2    1.80    0.25
  -2 -10   2    2.52    0.24
  -2 -10   2    2.08    0.26
  -2 -10   2    2.84    0.45
  -2 -10   2    1.85    0.23
  -2 -10   2    2.55    0.34
   1  10  -2   -0.12    0.59
   1  10  -2    0.77    0.42
  -1 -10   2    0.54    0.14
  -1 -10   2    0.30    0.16
  -1 -10   2    0.67    0.13
  -1 -10   2    0.57    0.15
  -1 -10   2    0.86    0.31
  -1 -10   2    0.97    0.27
   0  10  -2    0.97    0.83
   0  10  -2    2.29    0.43
   0  10  -2    1.86    0.56
   0 -10   2    1.57    0.24
   0 -10   2    1.27    0.20
   0 -10   2    1.78    0.21
   0 -10   2    1.72    0.33
   0 -10   2    1.89    0.33
   0 -10   2    1.43    0.22
   0 -10   2    1.24    0.21
   0 -10   2    1.56    0.22
   0 -10   2    1.87    0.34
  -1  10  -2    1.85    0.40
  -1  10  -2    2.42    0.37
  -1  10  -2    2.89    0.55
   1 -10   2    2.08    0.35
   1 -10   2    2.26    0.34
   1 -10   2    1.80    0.37
   1 -10   2    3.04    0.52
   1 -10   2    2.77    0.42
   1 -10   2    1.82    0.28
   1 -10   2    2.91    0.50
   1 -10   2    1.95    0.34
   1 -10   2    2.45    0.22
   1 -10   2    2.46    0.24
   1 -10   2    1.91    0.33
  -2  10  -2    7.25    0.66
  -2  10  -2    7.86    0.70
   2 -10   2    8.45    0.77
   2 -10   2    7.95    0.65
   2 -10   2    7.26    0.70
   2 -10   2    7.05    0.49
   2 -10   2    7.54    0.52
   2 -10   2    7.71    0.51
   2 -10   2    7.06    0.70
   2 -10   2    6.99    0.70
   2 -10   2    8.25    0.56
   2 -10   2    7.69    0.66
  -3  10  -2    2.75    0.55
   3 -10   2    2.80    0.30
   3 -10   2    3.24    0.64
   3 -10   2    3.08    0.35
   3 -10   2    2.89    0.47
   3 -10   2    3.46    0.28
   3 -10   2    2.69    0.60
   3 -10   2    2.88    0.40
   3 -10   2    3.49    0.55
   3 -10   2    3.27    0.50
  -4  10  -2    2.77    0.45
  -4  10  -2    4.70    0.73
  -4  10  -2    3.77    0.42
   4 -10   2    3.54    0.60
   4 -10   2    3.92    0.29
   4 -10   2    3.48    0.57
   4 -10   2    3.73    0.31
   4 -10   2    3.35    0.59
   4 -10   2    3.02    0.37
   4 -10   2    3.96    0.48
   4 -10   2    3.25    0.32
   4 -10   2    4.37    0.62
  -5  10  -2    4.16    0.41
  -5  10  -2    3.00    0.45
   5 -10   2    3.83    0.34
   5 -10   2    4.39    0.61
   5 -10   2    4.21    0.32
   5 -10   2    3.40    0.58
   5 -10   2    3.27    0.42
   5 -10   2    3.05    0.49
   5 -10   2    3.72    0.41
   5 -10   2    3.87    0.33
  -6  10  -2    1.92    0.35
  -6  10  -2    1.46    0.80
  -6  10  -2    1.22    0.27
   6 -10   2    1.91    0.42
   6 -10   2    2.11    0.23
   6 -10   2    1.55    0.31
   6 -10   2    1.29    0.36
   6 -10   2    1.89    0.26
   6 -10   2    1.10    0.36
   6 -10   2    1.71    0.34
  -7  10  -2    1.74    0.31
  -7  10  -2    2.39    0.37
   7 -10   2    1.82    0.33
   7 -10   2    1.96    0.25
   7 -10   2    1.30    0.38
   7 -10   2    1.82    0.46
   7 -10   2    1.91    0.27
   7 -10   2    1.74    0.35
  -8  10  -2    0.38    0.28
  -8  10  -2    0.82    0.23
  -8  10  -2    0.95    0.23
   8 -10   2    0.68    0.17
   8 -10   2    0.58    0.34
   8 -10   2    0.69    0.14
   8 -10   2    0.45    0.34
   8 -10   2    0.67    0.35
   8 -10   2    0.67    0.31
  -9  10  -2    0.87    0.21
  -9  10  -2    0.82    0.24
  -9  10  -2   -0.16    0.98
  -9  10  -2    0.39    0.32
   9 -10   2    0.34    0.39
   9 -10   2    0.96    0.17
   9 -10   2    0.86    0.19
   9 -10   2    0.45    0.40
   9 -10   2    1.21    0.39
   9 -10   2    1.24    0.32
 -10  10  -2    1.12    0.42
 -10  10  -2    0.54    0.27
  10 -10   2    0.77    0.14
  10 -10   2    0.66    0.24
  10 -10   2    0.62    0.12
  10 -10   2    1.10    0.31
 -11  10  -2    0.36    0.10
 -11  10  -2    0.75    0.14
 -11  10  -2    0.78    0.15
  11 -10   2   -0.05    0.30
  11 -10   2    0.51    0.12
  11 -10   2    0.39    0.20
  11 -10   2    0.52    0.10
 -12  10  -2    0.07    0.10
  12 -10   2    0.63    0.30
  12 -10   2    0.02    0.19
   9   9  -2    1.25    0.28
   9   9  -2    1.82    0.29
  -9  -9   2    1.84    0.20
  -9  -9   2    1.29    0.16
   8   9  -2    0.75    0.20
  -8  -9   2    0.61    0.13
  -8  -9   2    0.52    0.23
   7   9  -2    1.93    0.33
  -7  -9   2    2.21    0.30
  -7  -9   2    1.74    0.43
  -7  -9   2    1.97    0.28
  -7  -9   2    1.76    0.27
  -7  -9   2    2.27    0.32
   6   9  -2    0.64    0.33
  -6  -9   2   -0.58    0.38
  -6  -9   2   -0.12    0.13
  -6  -9   2   -0.07    0.16
  -6  -9   2   -0.08    0.12
  -6  -9   2    0.08    0.33
  -6  -9   2   -0.12    0.14
  -6  -9   2    0.43    0.16
   5   9  -2    1.90    0.97
  -5  -9   2    0.74    0.30
  -5  -9   2    0.55    0.21
  -5  -9   2    0.69    0.22
  -5  -9   2    0.46    0.20
  -5  -9   2    0.20    0.18
  -5  -9   2    0.48    0.16
   4   9  -2    0.47    0.62
  -4  -9   2   -0.14    0.15
  -4  -9   2   -0.39    0.30
  -4  -9   2    0.10    0.17
  -4  -9   2    0.40    0.29
  -4  -9   2    0.08    0.16
  -4  -9   2   -0.13    0.15
  -4  -9   2    0.48    0.27
  -4  -9   2   -0.17    0.13
  -4  -9   2    0.45    0.23
  -4  -9   2   -0.16    0.14
   3   9  -2   20.89    1.45
  -3  -9   2   19.94    1.15
  -3  -9   2   17.62    1.20
  -3  -9   2   19.65    1.16
  -3  -9   2   18.93    1.20
  -3  -9   2   18.02    1.22
  -3  -9   2   16.74    1.17
  -3  -9   2   16.73    1.17
  -3  -9   2   20.57    1.19
   2   9  -2    0.81    0.39
   2   9  -2   -0.63    0.84
  -2  -9   2    0.44    0.15
  -2  -9   2    0.57    0.14
  -2  -9   2    0.45    0.27
  -2  -9   2    0.32    0.24
  -2  -9   2    0.22    0.16
  -2  -9   2    0.18    0.17
  -2  -9   2    0.11    0.32
  -2  -9   2    0.80    0.28
  -2  -9   2    0.43    0.23
  -2  -9   2    0.29    0.14
   1   9  -2    1.58    0.36
   1   9  -2    1.64    0.74
  -1  -9   2    1.50    0.20
  -1  -9   2    2.13    0.39
  -1  -9   2    1.95    0.43
  -1  -9   2    1.83    0.21
  -1  -9   2    2.06    0.35
  -1  -9   2    2.43    0.36
   0   9  -2    2.44    0.46
   0   9  -2    2.35    0.46
   0   9  -2    2.19    0.33
   0  -9   2    2.10    0.34
   0  -9   2    2.41    0.23
   0  -9   2    2.34    0.30
   0  -9   2    2.31    0.38
   0  -9   2    2.39    0.44
   0  -9   2    2.11    0.43
   0  -9   2    2.59    0.51
   0  -9   2    2.27    0.26
   0  -9   2    2.16    0.33
  -1   9  -2    1.01    0.28
  -1   9  -2    1.52    0.26
  -1   9  -2    1.30    0.25
   1  -9   2    0.60    0.33
   1  -9   2    0.71    0.27
   1  -9   2    1.38    0.27
   1  -9   2    0.67    0.29
   1  -9   2    1.60    0.37
   1  -9   2    1.39    0.34
   1  -9   2    1.44    0.21
   1  -9   2    1.33    0.17
   1  -9   2    0.76    0.29
  -2   9  -2    5.62    0.47
  -2   9  -2    5.78    0.50
   2  -9   2    5.74    0.40
   2  -9   2    4.86    0.57
   2  -9   2    4.60    0.65
   2  -9   2    6.20    0.63
   2  -9   2    5.75    0.39
   2  -9   2    6.29    0.53
   2  -9   2    4.62    0.40
   2  -9   2    5.78    0.61
   2  -9   2    5.56    0.64
  -3   9  -2    6.52    0.51
  -3   9  -2    7.03    0.53
   3  -9   2    6.58    0.65
   3  -9   2    6.37    0.66
   3  -9   2    5.94    0.52
   3  -9   2    6.34    0.65
   3  -9   2    6.56    0.57
   3  -9   2    6.41    0.44
   3  -9   2    6.00    0.65
   3  -9   2    6.30    0.64
   4  -9   2    2.65    0.46
   4  -9   2    3.99    0.56
   4  -9   2    2.93    0.44
   4  -9   2    2.80    0.33
   4  -9   2    3.59    0.60
   5  -9   2   19.60    1.13
   5  -9   2   18.54    1.21
   5  -9   2   17.79    1.23
   5  -9   2   16.97    1.20
   5  -9   2   17.76    1.18
   5  -9   2   19.90    1.14
   5  -9   2   18.56    1.22
   5  -9   2   18.35    1.19
   5  -9   2   17.72    1.22
   5  -9   2   17.45    1.22
  -6   9  -2    1.28    0.66
   6  -9   2   -0.03    0.29
   6  -9   2    0.24    0.16
   6  -9   2    0.21    0.27
   6  -9   2    0.30    0.38
   6  -9   2    0.08    0.34
   6  -9   2    0.27    0.26
   6  -9   2    0.38    0.14
   6  -9   2    0.61    0.29
   6  -9   2    0.86    0.32
   6  -9   2    0.42    0.35
   7  -9   2    4.00    0.37
   7  -9   2    3.67    0.53
   7  -9   2    2.87    0.41
   7  -9   2    4.08    0.57
   7  -9   2    3.26    0.52
   7  -9   2    3.20    0.51
   7  -9   2    3.35    0.33
   7  -9   2    3.98    0.72
  -8   9  -2    0.48    0.20
  -8   9  -2    0.52    1.15
  -8   9  -2    1.88    0.91
  -8   9  -2    0.40    1.18
  -8   9  -2    0.72    0.17
  -8   9  -2    0.41    0.25
   8  -9   2   -0.13    0.31
   8  -9   2    0.38    0.31
   8  -9   2    0.76    0.36
   8  -9   2   -0.33    0.46
   8  -9   2    0.27    0.25
   8  -9   2    0.49    0.16
   8  -9   2    0.71    0.19
   8  -9   2    0.86    0.31
  -9   9  -2    0.61    0.96
  -9   9  -2    0.55    0.16
  -9   9  -2    0.64    0.20
  -9   9  -2    1.43    1.66
  -9   9  -2    0.41    0.27
   9  -9   2    0.16    0.23
   9  -9   2   -0.01    0.33
   9  -9   2    0.41    0.36
   9  -9   2    0.51    0.15
   9  -9   2    0.74    0.17
 -10   9  -2    1.74    0.54
 -10   9  -2    2.46    0.36
 -10   9  -2    2.40    0.71
 -10   9  -2    2.53    0.26
 -10   9  -2    1.14    1.11
  10  -9   2    2.64    0.28
  10  -9   2    2.35    0.35
  10  -9   2    2.46    0.27
 -11   9  -2   -0.56    0.43
 -11   9  -2    0.27    0.15
 -11   9  -2    0.01    0.11
  11  -9   2    0.18    0.11
  11  -9   2    0.17    0.12
  11  -9   2    0.20    0.28
 -12   9  -2    3.27    0.38
 -12   9  -2    3.25    0.28
 -12   9  -2    3.06    0.26
  12  -9   2    3.10    0.32
  12  -9   2    3.61    0.27
  10   8  -2    0.14    0.18
  10   8  -2   -0.13    0.17
 -10  -8   2   -0.03    0.11
   9   8  -2    0.74    0.29
  -9  -8   2    0.38    0.11
  -9  -8   2    0.39    0.13
  -9  -8   2    0.34    0.10
  -9  -8   2    0.40    0.11
  -8  -8   2    5.70    0.50
  -8  -8   2    6.19    0.49
  -8  -8   2    6.53    0.82
  -8  -8   2    7.41    0.45
   7   8  -2    0.94    0.33
  -7  -8   2    1.39    0.24
  -7  -8   2    0.62    0.35
  -7  -8   2    1.26    0.25
  -7  -8   2    1.02    0.36
  -7  -8   2    1.68    0.26
   6   8  -2   -1.05    1.22
  -6  -8   2    0.29    0.16
  -6  -8   2    0.00    0.22
  -6  -8   2    0.39    0.19
  -6  -8   2    0.21    0.31
  -6  -8   2    0.40    0.32
  -6  -8   2    0.41    0.18
   5   8  -2   13.71    2.00
  -5  -8   2   14.91    0.95
  -5  -8   2   15.06    0.95
  -5  -8   2   14.05    1.05
  -5  -8   2   15.55    0.98
  -5  -8   2   14.82    1.05
  -5  -8   2   16.04    0.99
  -5  -8   2   15.85    0.97
  -4  -8   2    0.94    0.27
  -4  -8   2    0.79    0.25
  -4  -8   2    0.55    0.19
  -4  -8   2    0.18    0.19
  -4  -8   2    0.64    0.25
  -4  -8   2    0.45    0.16
  -4  -8   2    0.58    0.16
  -3  -8   2    1.38    0.25
  -3  -8   2    1.36    0.26
  -3  -8   2    1.14    0.30
  -3  -8   2    1.68    0.27
   2   8  -2    8.15    0.69
  -2  -8   2    7.82    0.54
  -2  -8   2    8.35    0.61
  -2  -8   2    6.92    0.61
  -2  -8   2    8.75    0.57
  -2  -8   2    7.12    0.59
  -2  -8   2    7.90    0.64
  -2  -8   2    8.46    0.60
  -2  -8   2    8.37    0.68
  -2  -8   2    8.44    0.64
  -2  -8   2    7.37    0.58
   1   8  -2   11.79    0.83
  -1  -8   2   10.65    0.75
  -1  -8   2   10.45    0.77
  -1  -8   2   11.19    0.78
  -1  -8   2   11.78    0.82
  -1  -8   2   11.30    0.83
  -1  -8   2   11.99    0.72
  -1  -8   2   11.85    0.74
  -1  -8   2   10.48    0.81
   0   8  -2   26.45    1.62
   0   8  -2   24.79    1.63
   0   8  -2   26.26    1.64
   0  -8   2   25.79    1.64
   0  -8   2   26.96    1.62
   0  -8   2   25.90    1.65
   0  -8   2   24.26    1.64
   0  -8   2   26.90    1.68
   0  -8   2   26.21    1.61
   0  -8   2   28.07    1.60
   0  -8   2   28.23    1.64
   0  -8   2   26.77    1.61
   0  -8   2   26.12    1.59
  -1   8  -2    7.61    0.54
  -1   8  -2    6.31    0.56
  -1   8  -2    7.42    0.56
   1  -8   2    7.65    0.59
   1  -8   2    6.56    0.58
   1  -8   2    7.39    0.57
   1  -8   2    7.27    0.76
   1  -8   2    7.50    0.49
  -2   8  -2    2.78    0.40
   2  -8   2    3.51    0.28
   2  -8   2    3.32    0.38
   2  -8   2    2.85    0.41
   2  -8   2    2.78    0.42
   2  -8   2    3.56    0.43
  -3   8  -2    3.29    0.47
   3  -8   2    2.76    0.53
   3  -8   2    3.26    0.36
   3  -8   2    3.09    0.33
   3  -8   2    3.56    0.57
   3  -8   2    3.74    0.42
   3  -8   2    3.52    0.44
   3  -8   2    3.42    0.44
   3  -8   2    4.09    0.44
   3  -8   2    3.04    0.45
   3  -8   2    3.56    0.29
   4  -8   2    9.57    0.69
   4  -8   2    9.99    0.73
   4  -8   2    8.53    0.71
   4  -8   2    8.34    0.67
   4  -8   2   10.21    0.78
   4  -8   2    9.86    0.62
   4  -8   2    8.72    0.76
   4  -8   2    8.46    0.69
   4  -8   2    8.68    0.60
  -5   8  -2    3.28    0.62
   5  -8   2    4.43    0.34
   5  -8   2    3.51    0.50
   5  -8   2    3.85    0.50
   5  -8   2    4.63    0.45
   5  -8   2    3.38    0.48
  -6   8  -2    2.59    0.54
   6  -8   2    2.02    0.39
   6  -8   2    2.26    0.34
   6  -8   2    2.20    0.34
   6  -8   2    2.57    0.42
   6  -8   2    2.33    0.28
   6  -8   2    2.74    0.43
  -7   8  -2    1.25    0.21
   7  -8   2    0.81    0.26
   7  -8   2    0.78    0.29
   7  -8   2    1.57    0.29
   7  -8   2    0.90    0.18
   7  -8   2    1.08    0.28
   7  -8   2    1.10    0.24
   7  -8   2    0.33    0.38
  -8   8  -2    0.80    0.74
  -8   8  -2    1.09    0.17
  -8   8  -2    0.47    0.99
  -8   8  -2    0.50    0.84
   8  -8   2    1.03    0.19
   8  -8   2    0.83    0.31
   8  -8   2    0.58    0.33
   8  -8   2    1.14    0.43
   8  -8   2    1.35    0.31
   8  -8   2    1.10    0.26
  -9   8  -2    0.76    0.29
  -9   8  -2    1.17    0.17
  -9   8  -2    1.75    1.16
  -9   8  -2    0.31    0.92
   9  -8   2    0.81    0.17
   9  -8   2    0.42    0.28
   9  -8   2    0.94    0.21
   9  -8   2    0.86    0.25
 -10   8  -2    0.40    0.15
 -10   8  -2    0.52    0.22
 -10   8  -2    0.29    0.14
 -10   8  -2    1.39    1.71
  10  -8   2    1.21    0.56
  10  -8   2    0.84    0.30
  10  -8   2    0.64    0.22
  10  -8   2    0.00    0.30
  10  -8   2    0.62    0.81
 -11   8  -2    2.20    0.25
 -11   8  -2    1.55    0.50
 -11   8  -2    1.57    0.74
 -11   8  -2    1.61    0.21
  11  -8   2    2.19    0.34
  11  -8   2    2.10    0.25
  11  -8   2    1.73    0.31
  11  -8   2    2.00    0.25
 -12   8  -2    0.16    0.15
 -12   8  -2    0.10    0.10
 -12   8  -2    0.29    0.11
 -12   8  -2    0.10    0.11
  12  -8   2    0.02    0.14
  12  -8   2    0.27    0.26
  12  -8   2    0.44    0.16
  13  -8   2    1.64    0.25
  11   7  -2    2.28    0.29
  11   7  -2    2.39    0.30
 -11  -7   2    1.75    0.18
  10   7  -2    1.77    0.51
 -10  -7   2    0.95    0.15
 -10  -7   2    0.98    0.11
 -10  -7   2    0.74    0.12
   9   7  -2   -0.21    0.33
   9   7  -2    0.45    0.33
  -9  -7   2   -0.21    0.15
  -9  -7   2   -0.57    0.78
   8   7  -2   12.53    0.93
  -8  -7   2   13.37    1.03
  -8  -7   2   12.90    1.01
  -8  -7   2   13.51    0.85
  -8  -7   2   14.41    0.89
  -8  -7   2   12.93    0.90
  -8  -7   2   14.25    0.85
   7   7  -2    3.71    0.48
  -7  -7   2    3.32    0.38
  -7  -7   2    3.02    0.31
  -7  -7   2    3.15    0.32
  -7  -7   2    3.28    0.33
  -7  -7   2    3.39    0.45
  -7  -7   2    4.03    0.57
  -7  -7   2    2.78    0.41
  -6  -7   2    3.67    0.38
  -6  -7   2    3.18    0.31
  -6  -7   2    2.73    0.34
  -6  -7   2    2.59    0.41
  -6  -7   2    3.10    0.32
  -6  -7   2    2.69    0.33
  -6  -7   2    3.91    0.52
   5   7  -2    3.57    0.58
  -5  -7   2    3.21    0.37
  -5  -7   2    2.87    0.32
  -5  -7   2    3.06    0.33
  -5  -7   2    2.93    0.33
  -5  -7   2    2.58    0.38
  -5  -7   2    3.81    0.47
  -5  -7   2    2.52    0.32
  -5  -7   2    2.65    0.36
  -5  -7   2    2.55    0.49
  -5  -7   2    3.68    0.48
  -5  -7   2    3.07    0.40
   4   7  -2    6.18    0.56
  -4  -7   2    5.78    0.46
  -4  -7   2    4.95    0.49
  -4  -7   2    5.91    0.52
  -4  -7   2    5.50    0.44
  -4  -7   2    5.18    0.43
  -4  -7   2    6.11    0.51
  -4  -7   2    5.79    0.46
  -4  -7   2    5.13    0.44
  -4  -7   2    6.39    0.46
  -4  -7   2    4.92    0.45
  -4  -7   2    5.93    0.51
  -3  -7   2    4.86    0.40
  -3  -7   2    4.01    0.49
  -3  -7   2    5.19    0.39
  -3  -7   2    5.02    0.42
  -3  -7   2    4.36    0.44
  -3  -7   2    4.17    0.49
  -3  -7   2    4.59    0.38
  -3  -7   2    4.51    0.40
  -3  -7   2    4.86    0.55
   2   7  -2    0.64    0.19
  -2  -7   2    0.25    0.26
  -2  -7   2    0.61    0.16
  -2  -7   2    0.74    0.19
  -2  -7   2    0.62    0.23
  -2  -7   2    0.75    0.18
  -2  -7   2    0.45    0.14
  -2  -7   2    0.60    0.25
  -2  -7   2    0.74    0.31
  -2  -7   2    0.83    0.13
   1   7  -2   36.77    2.28
   1   7  -2   35.60    2.27
   1   7  -2   34.57    2.28
  -1  -7   2   33.25    2.30
  -1  -7   2   40.59    2.26
  -1  -7   2   38.88    2.33
  -1  -7   2   41.40    2.29
  -1  -7   2   40.03    2.26
  -1  -7   2   41.22    2.28
  -1  -7   2   37.03    2.26
  -1  -7   2   38.69    2.30
  -1  -7   2   34.57    2.27
   0   7  -2    5.82    0.44
   0   7  -2    5.53    0.43
   0  -7   2    4.87    0.43
   0  -7   2    5.63    0.44
  -1   7  -2    5.04    0.43
   1  -7   2    5.86    0.45
   1  -7   2    5.28    0.44
  -2   7  -2    4.75    0.43
   2  -7   2    4.70    0.42
   2  -7   2    4.36    0.42
  -3   7  -2    6.58    0.58
   3  -7   2    7.75    0.55
   3  -7   2    8.00    0.55
   3  -7   2    7.72    0.57
   3  -7   2    6.76    0.60
   3  -7   2    7.20    0.52
  -4   7  -2    6.38    0.57
   4  -7   2    6.10    0.59
   4  -7   2    6.78    0.55
   4  -7   2    5.50    0.60
   4  -7   2    7.25    0.63
   4  -7   2    6.15    0.59
   4  -7   2    6.25    0.56
   4  -7   2    6.16    0.48
   4  -7   2    6.69    0.52
   4  -7   2    7.08    0.66
   4  -7   2    5.28    0.53
  -5   7  -2    5.03    0.51
   5  -7   2    4.64    0.52
   5  -7   2    5.54    0.46
   5  -7   2    4.63    0.61
   5  -7   2    5.11    0.50
   5  -7   2    4.84    0.41
   5  -7   2    4.42    0.47
   5  -7   2    4.32    0.47
  -6   7  -2    1.79    0.43
   6  -7   2    1.93    0.32
   6  -7   2    1.31    0.25
   6  -7   2    1.33    0.24
   6  -7   2    1.31    0.25
   6  -7   2    1.27    0.27
   6  -7   2    1.57    0.29
   7  -7   2    3.32    0.50
   7  -7   2    3.15    0.48
   7  -7   2    3.00    0.46
   7  -7   2    4.31    0.57
   7  -7   2    2.96    0.37
   7  -7   2    3.89    0.40
  -8   7  -2   16.44    0.99
   8  -7   2   15.21    1.04
   8  -7   2   14.14    1.07
   8  -7   2   16.70    1.07
   8  -7   2   14.69    1.16
   8  -7   2   14.26    1.05
   8  -7   2   15.49    1.04
   8  -7   2   17.25    1.04
   8  -7   2   16.34    1.02
   8  -7   2   15.49    1.06
  -9   7  -2    0.77    0.92
  -9   7  -2    0.27    0.15
   9  -7   2    0.46    0.21
   9  -7   2    0.68    0.28
   9  -7   2    0.13    0.18
   9  -7   2    0.41    0.24
   9  -7   2    0.58    0.32
   9  -7   2    0.80    0.33
   9  -7   2    0.53    0.26
   9  -7   2    1.13    0.45
 -10   7  -2    4.10    0.33
 -10   7  -2    3.40    0.49
 -10   7  -2    4.47    0.35
  10  -7   2    4.07    0.40
  10  -7   2    4.51    0.46
  10  -7   2    3.85    0.51
 -11   7  -2    4.27    0.32
 -11   7  -2    4.45    0.34
  11  -7   2    3.84    0.39
  11  -7   2    4.19    0.35
  11  -7   2    3.80    0.36
 -12   7  -2    1.10    0.17
  12  -7   2    0.74    0.21
  12  -7   2    0.87    0.17
 -13   7  -2    0.08    0.10
  11   6  -2    0.65    0.20
  11   6  -2    0.09    0.18
 -11  -6   2    0.41    0.09
 -11  -6   2    0.41    0.10
  10   6  -2    0.18    0.41
 -10  -6   2    0.77    0.15
 -10  -6   2    0.71    0.16
   9   6  -2    0.81    0.35
  -9  -6   2    1.39    0.38
  -9  -6   2    0.95    0.19
  -9  -6   2    1.07    0.19
  -8  -6   2   18.03    1.17
  -8  -6   2   20.80    1.18
  -8  -6   2   17.73    1.14
  -8  -6   2   19.97    1.27
  -8  -6   2   16.57    1.20
  -8  -6   2   17.86    1.15
  -8  -6   2   19.32    1.15
  -8  -6   2   18.58    1.18
  -8  -6   2   17.51    1.16
  -8  -6   2   19.78    1.26
  -7  -6   2    9.95    0.68
  -7  -6   2   10.42    0.77
  -7  -6   2   10.82    0.69
  -7  -6   2   10.63    0.71
  -7  -6   2   11.52    0.70
  -7  -6   2    8.86    0.73
  -7  -6   2   10.55    0.82
  -7  -6   2    9.96    0.71
  -7  -6   2    9.97    0.68
  -6  -6   2    0.65    0.27
  -6  -6   2    0.60    0.21
  -6  -6   2    0.38    0.14
  -6  -6   2    0.53    0.17
  -6  -6   2    0.33    0.14
  -6  -6   2    0.52    0.14
  -5  -6   2    2.37    0.34
  -5  -6   2    2.55    0.27
  -5  -6   2    1.97    0.26
  -5  -6   2    2.40    0.30
  -5  -6   2    1.74    0.30
  -5  -6   2    1.86    0.26
  -5  -6   2    2.63    0.39
  -5  -6   2    2.15    0.34
  -5  -6   2    1.62    0.29
   4   6  -2    0.59    0.17
   4   6  -2    0.57    0.17
  -4  -6   2    0.85    0.21
  -4  -6   2    0.68    0.16
  -4  -6   2    0.71    0.13
  -4  -6   2    0.81    0.20
  -4  -6   2    0.95    0.17
  -4  -6   2    0.95    0.23
  -4  -6   2    0.69    0.18
  -4  -6   2    0.86    0.19
   3   6  -2    0.33    0.14
   3   6  -2    0.46    0.15
  -3  -6   2    0.66    0.18
  -3  -6   2    0.66    0.15
  -3  -6   2    0.50    0.21
  -3  -6   2    0.37    0.35
  -3  -6   2    0.94    0.32
  -3  -6   2    0.56    0.29
  -3  -6   2    0.73    0.15
  -3  -6   2    0.30    0.23
  -3  -6   2    0.40    0.20
  -3  -6   2    0.61    0.15
   2   6  -2   23.39    1.44
   2   6  -2   24.24    1.44
  -2  -6   2   24.37    1.44
  -2  -6   2   23.25    1.44
   1   6  -2    3.34    0.36
  -1  -6   2    3.13    0.30
  -1  -6   2    2.81    0.29
   0   6  -2    6.33    0.44
   0  -6   2    6.59    0.46
   0  -6   2    6.55    0.45
  -1   6  -2   19.42    1.28
   1  -6   2   21.73    1.28
   1  -6   2   21.63    1.28
  -2   6  -2   18.28    1.29
   2  -6   2   21.27    1.28
   2  -6   2   22.93    1.29
  -3   6  -2   12.47    0.90
   3  -6   2   14.73    0.87
   3  -6   2   14.26    0.87
  -4   6  -2    2.75    0.32
  -5   6  -2   13.42    0.94
   5  -6   2   14.60    0.94
   5  -6   2   15.09    0.96
   5  -6   2   15.83    0.97
   5  -6   2   14.32    0.94
   5  -6   2   13.67    0.97
   5  -6   2   13.17    0.99
   5  -6   2   13.89    1.04
   5  -6   2   14.34    0.98
   5  -6   2   13.87    0.95
   5  -6   2   16.04    0.97
  -6   6  -2   24.73    1.59
   6  -6   2   25.86    1.57
   6  -6   2   26.80    1.56
   6  -6   2   22.70    1.62
   6  -6   2   22.04    1.56
   6  -6   2   23.95    1.54
   6  -6   2   27.82    1.58
   6  -6   2   26.82    1.59
   6  -6   2   25.82    1.54
   6  -6   2   25.58    1.58
   6  -6   2   24.81    1.56
   6  -6   2   24.15    1.54
  -7   6  -2    3.67    0.62
  -7   6  -2    3.74    0.67
  -7   6  -2    3.26    0.54
   7  -6   2    3.17    0.43
   7  -6   2    2.38    0.40
   7  -6   2    2.70    0.33
   7  -6   2    3.04    0.43
   7  -6   2    3.52    0.66
   7  -6   2    3.03    0.46
   7  -6   2    3.01    0.45
   7  -6   2    3.33    0.38
   7  -6   2    3.27    0.50
   7  -6   2    2.53    0.36
  -8   6  -2   12.74    1.11
   8  -6   2   12.91    0.89
   8  -6   2   13.62    0.91
   8  -6   2   11.65    0.93
   8  -6   2   12.73    1.02
   8  -6   2   13.73    0.92
   8  -6   2   13.04    0.91
   8  -6   2   12.67    0.89
   8  -6   2   13.45    0.92
   8  -6   2   14.13    0.95
  -9   6  -2    0.42    0.15
  -9   6  -2    0.90    0.59
   9  -6   2    0.45    0.23
   9  -6   2    0.97    0.34
   9  -6   2   -0.06    0.25
   9  -6   2    0.28    0.26
   9  -6   2    0.21    0.29
   9  -6   2    0.35    0.30
   9  -6   2    0.28    0.21
 -10   6  -2    0.89    0.28
 -10   6  -2    1.06    0.17
 -10   6  -2    1.39    0.20
 -10   6  -2    2.87    1.98
  10  -6   2    0.90    0.36
  10  -6   2    0.98    0.21
  10  -6   2    1.26    0.27
  10  -6   2    0.73    0.28
 -11   6  -2    1.96    0.25
 -11   6  -2    1.87    0.23
  11  -6   2    2.64    0.41
  11  -6   2    2.52    0.30
  11  -6   2    1.98    0.31
  11  -6   2    1.90    0.29
  11  -6   2    2.48    0.36
 -12   6  -2    2.27    0.22
 -12   6  -2    1.79    0.24
  12  -6   2    2.01    0.29
 -13   6  -2    3.08    0.33
  13  -6   2    3.22    0.66
  12   5  -2    0.88    0.21
  12   5  -2    1.27    0.20
 -12  -5   2    0.93    0.15
 -12  -5   2    1.06    0.17
 -11  -5   2    0.86    0.15
 -11  -5   2    0.74    0.11
  10   5  -2    0.75    0.27
  10   5  -2    0.18    0.43
 -10  -5   2    0.27    0.15
 -10  -5   2    0.26    0.14
 -10  -5   2    0.93    0.44
 -10  -5   2    0.47    0.17
   9   5  -2    0.97    0.37
   9   5  -2    1.45    0.36
  -9  -5   2    1.17    0.20
  -9  -5   2    1.04    0.21
  -9  -5   2    0.77    0.18
  -9  -5   2    0.88    0.18
   8   5  -2    7.72    0.79
   8   5  -2    7.10    0.72
  -8  -5   2    8.13    0.58
  -8  -5   2    8.70    0.78
  -8  -5   2    8.91    0.60
  -8  -5   2    9.45    0.63
  -8  -5   2    8.00    0.56
  -8  -5   2    8.03    0.56
  -8  -5   2    7.85    0.68
  -8  -5   2    7.99    0.75
   7   5  -2   -0.16    0.26
   7   5  -2    0.48    0.43
  -7  -5   2    0.61    0.22
  -7  -5   2    0.34    0.17
  -7  -5   2    0.32    0.16
  -7  -5   2    0.27    0.19
  -7  -5   2    0.25    0.28
  -7  -5   2    0.50    0.28
  -7  -5   2    0.39    0.13
  -7  -5   2    0.18    0.15
  -7  -5   2    0.19    0.12
   6   5  -2    4.84    0.47
  -6  -5   2    5.58    0.43
  -6  -5   2    4.80    0.43
  -6  -5   2    5.28    0.41
  -6  -5   2    4.79    0.39
  -6  -5   2    5.23    0.52
  -6  -5   2    5.78    0.39
  -6  -5   2    4.43    0.49
  -6  -5   2    4.50    0.40
  -6  -5   2    5.75    0.51
  -6  -5   2    4.91    0.40
   5   5  -2    6.96    0.48
  -5  -5   2    6.23    0.45
  -5  -5   2    5.81    0.48
  -5  -5   2    5.57    0.47
  -5  -5   2    6.36    0.50
  -5  -5   2    6.45    0.51
  -5  -5   2    7.12    0.48
  -5  -5   2    5.59    0.51
  -5  -5   2    6.80    0.50
   4   5  -2   12.71    0.77
   4   5  -2   12.69    0.78
  -4  -5   2   12.84    0.80
  -4  -5   2   12.97    0.81
  -4  -5   2   10.51    0.83
  -4  -5   2   12.32    0.78
   3   5  -2    2.05    0.21
   3   5  -2    1.99    0.21
  -3  -5   2    2.02    0.26
  -3  -5   2    2.20    0.26
   2   5  -2    0.87    0.14
   2   5  -2    0.89    0.13
  -2  -5   2    0.72    0.14
  -2  -5   2    1.03    0.20
   1   5  -2    7.11    0.46
  -1  -5   2    6.85    0.47
  -1  -5   2    7.88    0.48
   0  -5   2    4.61    0.33
   0  -5   2    4.53    0.33
   1  -5   2    8.04    0.52
   1  -5   2    8.10    0.52
  -2   5  -2   11.67    0.84
   2  -5   2   13.99    0.82
   2  -5   2   13.98    0.82
   3  -5   2   30.25    1.82
   3  -5   2   30.98    1.83
  -4   5  -2    6.31    0.44
  -5   5  -2    8.05    0.58
  -6   5  -2    1.96    0.34
   6  -5   2    1.06    0.27
   6  -5   2    1.55    0.26
   6  -5   2    1.78    0.31
   6  -5   2    1.27    0.28
   6  -5   2    1.89    0.31
   6  -5   2    1.32    0.22
   6  -5   2    1.15    0.24
   6  -5   2    0.71    0.40
   6  -5   2    1.49    0.29
  -7   5  -2    1.37    0.33
  -7   5  -2    1.41    0.35
  -7   5  -2    1.82    0.35
   7  -5   2    1.45    0.29
   7  -5   2    1.93    0.31
   7  -5   2    1.42    0.27
   7  -5   2    1.47    0.27
   7  -5   2    1.60    0.25
   7  -5   2    1.53    0.27
   7  -5   2    1.25    0.39
   7  -5   2    1.76    0.29
   7  -5   2    1.89    0.31
  -8   5  -2    5.09    0.70
   8  -5   2    5.24    0.57
   8  -5   2    5.86    0.56
   8  -5   2    5.65    0.62
   8  -5   2    6.71    0.51
   8  -5   2    5.08    0.54
   8  -5   2    5.81    0.53
   8  -5   2    5.63    0.53
   8  -5   2    4.57    0.68
   8  -5   2    5.99    0.50
   8  -5   2    6.16    0.59
  -9   5  -2    3.90    0.80
   9  -5   2    3.02    0.41
   9  -5   2    2.79    0.48
   9  -5   2    3.83    0.69
   9  -5   2    3.10    0.51
   9  -5   2    3.38    0.54
 -10   5  -2    3.62    0.34
  10  -5   2    2.74    0.42
  10  -5   2    3.23    0.43
  10  -5   2    2.86    0.43
  10  -5   2    3.81    0.48
  10  -5   2    3.55    0.57
 -11   5  -2   -1.74    1.02
 -11   5  -2   -1.00    1.19
  11  -5   2    0.26    0.17
  11  -5   2    0.25    0.18
  11  -5   2   -0.15    0.19
 -12   5  -2    0.64    0.47
 -12   5  -2    1.10    0.20
 -12   5  -2    0.75    0.15
  12  -5   2    0.68    0.18
  12  -5   2    0.76    0.22
 -13   5  -2    1.11    0.21
  13  -5   2    1.74    0.21
  12   4  -2    0.46    0.22
  12   4  -2    0.59    0.21
 -12  -4   2    0.38    0.11
 -11  -4   2    2.17    0.24
 -11  -4   2    1.59    0.21
  10   4  -2   11.51    1.21
  10   4  -2   14.29    0.89
 -10  -4   2   11.13    0.81
 -10  -4   2   13.18    0.81
 -10  -4   2   12.07    0.79
 -10  -4   2   11.80    1.10
   9   4  -2    1.47    0.39
  -9  -4   2    1.67    0.30
  -9  -4   2    1.41    0.39
  -9  -4   2    1.40    0.20
   8   4  -2    5.98    0.70
  -8  -4   2    7.38    0.70
  -8  -4   2    7.65    0.52
  -8  -4   2    7.11    0.50
  -8  -4   2    6.77    0.48
  -8  -4   2    7.84    0.58
  -8  -4   2    6.14    0.64
  -8  -4   2    6.70    0.55
  -8  -4   2    6.02    0.49
  -8  -4   2    6.70    0.50
   7   4  -2    4.19    0.47
   7   4  -2    4.11    0.50
  -7  -4   2    4.91    0.42
  -7  -4   2    5.02    0.54
  -7  -4   2    5.01    0.38
  -7  -4   2    5.73    0.49
  -7  -4   2    4.69    0.39
  -7  -4   2    5.64    0.54
  -7  -4   2    5.63    0.40
  -7  -4   2    5.47    0.44
  -7  -4   2    5.60    0.44
   6   4  -2   13.08    0.82
   6   4  -2   12.71    0.81
  -6  -4   2   13.60    0.81
  -6  -4   2   11.34    0.98
  -6  -4   2   12.95    0.80
  -6  -4   2   13.21    0.85
  -6  -4   2   12.29    0.79
  -6  -4   2   11.70    0.81
  -6  -4   2   11.98    0.80
  -6  -4   2   12.00    0.78
  -6  -4   2   12.60    0.78
   5   4  -2    0.22    0.12
  -5  -4   2   -0.03    0.14
  -5  -4   2    0.02    0.25
  -5  -4   2    0.31    0.17
  -5  -4   2    0.16    0.17
  -5  -4   2    0.29    0.10
  -5  -4   2    0.50    0.21
  -5  -4   2    0.21    0.11
  -5  -4   2    0.39    0.11
   4   4  -2    0.41    0.09
  -4  -4   2    0.65    0.16
  -4  -4   2    0.51    0.16
   3   4  -2   13.09    0.81
   3   4  -2   14.26    0.81
  -3  -4   2   12.63    0.83
  -3  -4   2   13.71    0.84
   2   4  -2    1.90    0.55
   2   4  -2    2.14    0.16
  -2  -4   2    2.32    0.21
  -2  -4   2    2.08    0.21
  -1  -4   2    5.85    0.37
  -1  -4   2    5.91    0.37
  -1  -4   2    5.48    0.37
   0  -4   2   19.59    1.14
   0  -4   2   18.72    1.14
   1  -4   2   16.04    1.02
   1  -4   2   16.30    1.01
   1  -4   2   17.30    0.99
   1  -4   2   16.30    0.99
  -2   4  -2   15.02    1.03
   2  -4   2   18.37    1.04
   2  -4   2   18.40    1.04
   2  -4   2   16.65    1.01
   2  -4   2   15.82    1.01
  -3   4  -2    1.14    0.16
   3  -4   2    1.31    0.17
   3  -4   2    1.24    0.17
  -4   4  -2    2.47    0.23
   4  -4   2    2.20    0.30
   4  -4   2    2.23    0.30
  -5   4  -2    0.57    0.17
   5  -4   2    0.45    0.20
   5  -4   2    0.50    0.18
  -6   4  -2    1.53    0.30
  -6   4  -2    1.61    0.35
   6  -4   2    1.54    0.23
   6  -4   2    2.17    0.46
   6  -4   2    1.30    0.22
   6  -4   2    1.78    0.36
   6  -4   2    1.12    0.25
   6  -4   2    2.02    0.32
   6  -4   2    1.43    0.32
  -7   4  -2   13.93    0.89
  -7   4  -2   13.26    0.88
  -7   4  -2   13.37    0.88
   7  -4   2   12.67    0.89
   7  -4   2   11.79    0.84
   7  -4   2   12.08    0.90
   7  -4   2   13.48    0.82
   7  -4   2   11.74    0.82
   7  -4   2   10.54    0.91
   7  -4   2   11.66    0.95
   7  -4   2   11.83    0.85
   7  -4   2   11.55    1.04
  -8   4  -2    6.07    0.67
  -8   4  -2    4.25    0.73
   8  -4   2    4.51    0.55
   8  -4   2    4.64    0.63
   8  -4   2    5.37    0.62
   8  -4   2    4.81    0.47
   8  -4   2    4.27    0.55
   8  -4   2    5.36    0.46
   8  -4   2    5.72    0.52
   8  -4   2    4.25    0.66
  -9   4  -2    2.33    0.42
  -9   4  -2    2.16    0.48
   9  -4   2    1.67    0.31
   9  -4   2    1.96    0.40
   9  -4   2    1.29    0.30
   9  -4   2    1.31    0.28
   9  -4   2    1.81    0.42
   9  -4   2    1.84    0.29
 -10   4  -2    0.51    0.63
 -10   4  -2    0.52    0.17
 -10   4  -2    1.58    0.64
  10  -4   2    0.68    0.22
  10  -4   2    0.38    0.23
  10  -4   2    0.27    0.25
  10  -4   2    0.23    0.27
  10  -4   2    0.74    0.31
 -11   4  -2    3.75    0.35
 -11   4  -2    3.76    0.98
 -11   4  -2    4.27    1.10
  11  -4   2    3.90    0.51
  11  -4   2    3.44    0.52
  11  -4   2    3.11    0.46
 -12   4  -2    4.44    0.36
  12  -4   2    4.29    0.40
  12  -4   2    5.73    0.50
 -13   4  -2   -0.09    0.11
 -13   4  -2    0.01    0.12
  13  -4   2   -0.04    0.20
  13  -4   2   -0.14    0.12
  13   3  -2    2.05    0.36
 -13  -3   2    1.56    0.21
 -13  -3   2    1.43    0.15
 -12  -3   2    6.28    0.51
 -12  -3   2    7.23    0.49
  11   3  -2    0.75    0.23
  11   3  -2    0.93    0.25
 -11  -3   2    0.68    0.15
 -11  -3   2    0.38    0.57
 -11  -3   2    0.22    0.50
  10   3  -2   -0.12    0.26
  10   3  -2    0.43    0.31
 -10  -3   2    0.30    0.16
 -10  -3   2    0.14    0.12
 -10  -3   2    0.29    0.14
  -9  -3   2    5.43    0.43
  -9  -3   2    6.05    0.41
  -9  -3   2    4.84    0.47
  -9  -3   2    5.42    0.74
  -9  -3   2    6.31    0.69
  -9  -3   2    5.62    0.44
   8   3  -2    3.79    0.50
  -8  -3   2    3.40    0.30
  -8  -3   2    2.78    0.35
  -8  -3   2    2.95    0.31
  -8  -3   2    3.23    0.27
  -8  -3   2    3.67    0.53
  -8  -3   2    2.97    0.32
  -8  -3   2    3.26    0.33
  -8  -3   2    2.97    0.55
   7   3  -2    7.08    0.51
   7   3  -2    5.74    0.70
   7   3  -2    6.79    0.54
  -7  -3   2    7.14    0.55
  -7  -3   2    6.56    0.56
  -7  -3   2    6.30    0.60
  -7  -3   2    7.31    0.49
  -7  -3   2    6.65    0.47
  -7  -3   2    6.88    0.50
  -7  -3   2    6.60    0.47
  -7  -3   2    6.88    0.49
  -7  -3   2    6.28    0.45
   6   3  -2    5.02    0.36
   6   3  -2    5.58    0.39
  -6  -3   2    5.19    0.39
  -6  -3   2    5.75    0.41
  -6  -3   2    4.67    0.36
  -6  -3   2    4.31    0.46
  -6  -3   2    5.05    0.39
  -6  -3   2    4.89    0.45
   5   3  -2   33.47    1.93
   5   3  -2   33.51    1.94
  -5  -3   2   30.29    1.96
  -5  -3   2   32.31    1.96
   4   3  -2   29.65    1.67
   4   3  -2   30.46    1.68
  -4  -3   2   26.97    1.69
  -4  -3   2   25.18    1.69
   3   3  -2    3.60    0.25
  -3  -3   2    3.67    0.30
  -3  -3   2    3.71    0.29
  -2  -3   2    5.74    0.47
  -2  -3   2    6.93    0.41
  -1  -3   2   27.82    1.70
  -1  -3   2   29.64    1.70
   0  -3   2    6.41    0.39
   0  -3   2    6.20    0.39
   1  -3   2   94.19    6.17
   1  -3   2  100.95    6.18
   1  -3   2  109.32    6.19
   1  -3   2  115.98    6.19
  -2   3  -2    2.46    0.20
  -2   3  -2    2.34    0.19
   2  -3   2    2.71    0.23
   2  -3   2    2.64    0.26
   3  -3   2   19.20    1.14
   3  -3   2   18.20    1.15
  -4   3  -2    4.72    0.35
   4  -3   2    4.60    0.40
   4  -3   2    4.62    0.39
  -5   3  -2    4.98    0.43
  -5   3  -2    5.78    0.38
  -5   3  -2    5.01    0.42
   5  -3   2    5.43    0.43
  -6   3  -2    2.44    0.37
  -6   3  -2    2.62    0.36
   6  -3   2    2.23    0.36
   6  -3   2    1.95    0.28
   6  -3   2    1.96    0.35
   6  -3   2    2.14    0.30
   6  -3   2    2.65    0.33
   6  -3   2    1.90    0.34
  -7   3  -2   12.21    0.88
  -7   3  -2   13.96    0.95
  -7   3  -2   13.74    0.94
  -7   3  -2   12.52    0.86
  -7   3  -2   15.80    0.99
   7  -3   2   13.67    1.00
   7  -3   2   14.46    0.93
   7  -3   2   14.26    0.97
   7  -3   2   13.44    0.92
   7  -3   2   14.25    0.90
   7  -3   2   13.71    0.96
   7  -3   2   12.79    1.03
  -8   3  -2    2.58    0.28
  -8   3  -2    2.76    0.50
  -8   3  -2    3.13    0.54
   8  -3   2    2.55    0.43
   8  -3   2    3.05    0.52
   8  -3   2    2.19    0.58
   8  -3   2    2.93    0.47
   8  -3   2    1.94    0.45
   8  -3   2    3.43    0.45
   8  -3   2    3.31    0.39
  -9   3  -2   24.96    1.55
  -9   3  -2   20.29    1.36
  -9   3  -2   21.96    1.38
   9  -3   2   23.20    1.42
   9  -3   2   20.75    1.50
   9  -3   2   22.52    1.44
   9  -3   2   24.68    1.47
   9  -3   2   22.93    1.44
 -10   3  -2    2.75    0.30
 -10   3  -2    3.35    0.63
 -10   3  -2    3.35    0.34
  10  -3   2    3.37    0.56
  10  -3   2    3.14    0.43
 -11   3  -2    0.34    0.15
 -11   3  -2    1.41    0.97
 -11   3  -2    0.32    0.15
 -11   3  -2    0.42    0.14
 -11   3  -2    0.37    0.16
 -11   3  -2    0.17    0.88
  11  -3   2    0.10    0.25
  11  -3   2    0.37    0.20
  11  -3   2    0.69    0.25
  11  -3   2   -0.30    0.38
 -12   3  -2    1.96    0.26
 -12   3  -2    1.53    0.24
  12  -3   2    1.98    0.32
 -13   3  -2    0.48    0.13
 -13   3  -2    0.36    0.14
  13   2  -2    3.72    0.49
  13   2  -2    4.85    0.50
 -13  -2   2    3.82    0.33
 -13  -2   2    3.87    0.32
  12   2  -2   -0.05    0.23
  12   2  -2    0.34    0.21
  12   2  -2    0.22    0.21
  12   2  -2    0.57    0.23
 -12  -2   2    0.02    0.10
 -12  -2   2    0.18    0.12
 -12  -2   2    0.04    0.14
  11   2  -2   12.32    0.97
  11   2  -2   12.80    1.04
 -11  -2   2   13.66    0.86
 -11  -2   2   16.41    1.46
 -11  -2   2   15.17    0.92
 -11  -2   2   11.76    1.24
  10   2  -2   10.34    0.84
  10   2  -2   11.86    0.99
  10   2  -2   10.51    0.90
 -10  -2   2   10.54    0.76
 -10  -2   2   11.99    0.73
 -10  -2   2   11.80    0.79
 -10  -2   2   12.27    1.07
 -10  -2   2   12.46    1.11
 -10  -2   2   12.25    0.75
  -9  -2   2    0.87    0.15
  -9  -2   2    0.91    0.16
  -9  -2   2    0.78    0.16
  -9  -2   2    0.73    0.35
  -9  -2   2    0.99    0.22
  -9  -2   2    1.06    0.16
  -9  -2   2    1.34    0.37
   8   2  -2    1.27    0.27
   8   2  -2    1.43    0.26
   8   2  -2    1.00    0.26
  -8  -2   2    1.00    0.29
  -8  -2   2    1.47    0.18
  -8  -2   2    1.26    0.19
  -8  -2   2    1.27    0.17
  -8  -2   2    0.94    0.17
  -8  -2   2    1.32    0.19
  -8  -2   2    1.20    0.22
  -8  -2   2    1.49    0.34
  -8  -2   2    1.13    0.18
   7   2  -2   17.08    1.10
   7   2  -2   18.88    1.11
   7   2  -2   16.37    1.18
  -7  -2   2   16.31    1.09
  -7  -2   2   17.60    1.08
  -7  -2   2   19.88    1.12
  -7  -2   2   18.39    1.14
  -7  -2   2   17.53    1.12
  -7  -2   2   17.59    1.10
  -7  -2   2   17.94    1.11
  -7  -2   2   16.53    1.11
  -7  -2   2   17.51    1.15
  -7  -2   2   18.31    1.07
  -6  -2   2    4.09    0.39
  -6  -2   2    4.26    0.32
  -6  -2   2    3.56    0.41
  -6  -2   2    3.74    0.30
   5   2  -2   15.85    0.93
   5   2  -2   15.59    0.94
  -5  -2   2   14.77    0.97
  -5  -2   2   15.08    0.96
   4   2  -2   13.49    0.76
   4   2  -2   11.95    0.76
  -4  -2   2   12.01    0.79
  -4  -2   2   12.68    0.79
   3   2  -2   12.29    0.74
   3   2  -2   12.30    0.74
  -2  -2   2   40.60    2.48
  -2  -2   2   43.41    2.48
  -1  -2   2   13.25    0.83
  -1  -2   2   14.77    0.83
   0  -2   2   10.86    0.65
   0  -2   2   10.93    0.65
   1  -2   2   71.59    4.08
   1  -2   2   67.14    4.08
  -3   2  -2   36.44    2.31
   3  -2   2   41.61    2.34
   3  -2   2   39.30    2.33
  -4   2  -2    0.84    0.16
  -4   2  -2    0.59    0.14
  -4   2  -2    0.67    0.14
  -5   2  -2    1.29    0.20
  -5   2  -2    1.41    0.23
  -5   2  -2    1.71    0.29
  -6   2  -2   18.32    1.22
  -6   2  -2   18.15    1.22
   6  -2   2   18.00    1.25
   6  -2   2   18.50    1.25
   6  -2   2   20.27    1.23
   6  -2   2   21.58    1.39
   6  -2   2   20.75    1.22
   6  -2   2   20.84    1.22
  -7   2  -2   14.97    0.97
  -7   2  -2   14.71    0.97
  -7   2  -2   16.20    0.94
  -7   2  -2   13.81    0.98
  -7   2  -2   14.53    1.01
  -7   2  -2   14.00    0.92
   7  -2   2   13.43    1.14
   7  -2   2   14.55    1.08
   7  -2   2   14.43    0.97
   7  -2   2   15.74    1.00
   7  -2   2   16.84    0.99
   7  -2   2   13.85    1.11
   7  -2   2   13.62    1.00
   7  -2   2   16.44    0.98
  -8   2  -2    0.69    0.15
  -8   2  -2    0.96    0.28
  -8   2  -2    0.58    0.12
  -8   2  -2    1.00    0.28
   8  -2   2    0.51    0.22
   8  -2   2    0.56    0.35
   8  -2   2    0.80    0.24
   8  -2   2    0.87    0.24
   8  -2   2    0.50    0.32
   8  -2   2    0.58    0.21
  -9   2  -2    0.72    0.40
  -9   2  -2    1.14    0.34
  -9   2  -2    1.30    0.23
  -9   2  -2    1.18    0.19
   9  -2   2    0.56    0.36
   9  -2   2    0.72    0.29
   9  -2   2    0.96    0.27
   9  -2   2    1.25    0.27
   9  -2   2    1.23    0.24
 -10   2  -2    4.25    0.69
 -10   2  -2    3.41    0.36
 -10   2  -2    4.98    0.68
 -10   2  -2    4.03    0.34
  10  -2   2    3.26    0.54
  10  -2   2    4.08    0.48
  10  -2   2    4.53    0.54
  10  -2   2    4.51    0.56
 -11   2  -2   13.55    1.18
 -11   2  -2   13.08    0.76
 -11   2  -2    9.60    1.42
  11  -2   2   12.06    0.94
  11  -2   2   10.43    0.81
  11  -2   2   11.18    0.85
 -12   2  -2    0.84    0.31
 -12   2  -2    1.09    0.17
  12  -2   2    0.66    0.22
  13  -2   2    0.74    0.12
  13  -2   2    0.80    0.19
  13   1  -2    1.00    0.25
  13   1  -2    1.36    0.27
 -13  -1   2    1.66    0.20
 -13  -1   2    1.51    0.22
  12   1  -2    1.68    0.26
  12   1  -2    1.97    0.34
  12   1  -2    2.29    0.40
  12   1  -2    1.45    0.29
 -12  -1   2    1.79    0.28
 -12  -1   2    2.14    0.25
 -12  -1   2    2.16    0.22
  11   1  -2    0.55    0.21
  11   1  -2    0.47    0.24
 -11  -1   2    0.61    0.70
 -11  -1   2    1.21    0.62
 -11  -1   2    0.47    0.14
 -11  -1   2    0.37    0.11
  10   1  -2    1.83    0.30
  10   1  -2    1.80    0.28
 -10  -1   2    2.05    0.48
 -10  -1   2    2.31    0.31
 -10  -1   2    2.09    0.31
 -10  -1   2    1.89    0.26
 -10  -1   2    2.04    0.22
   9   1  -2   26.65    1.70
   9   1  -2   26.47    1.67
   9   1  -2   24.77    1.72
  -9  -1   2   28.92    1.65
  -9  -1   2   27.65    1.63
  -9  -1   2   25.66    1.75
  -9  -1   2   26.54    1.64
  -9  -1   2   27.25    1.62
  -9  -1   2   28.81    1.76
   8   1  -2    8.76    0.75
  -8  -1   2    9.28    0.65
  -8  -1   2    9.00    0.60
  -8  -1   2    7.86    0.71
  -8  -1   2    8.13    0.55
  -8  -1   2    9.24    0.75
  -8  -1   2    9.47    0.60
  -8  -1   2    9.16    0.65
  -8  -1   2    8.62    0.57
   7   1  -2    3.28    0.28
   7   1  -2    3.37    0.31
  -7  -1   2    2.78    0.25
  -7  -1   2    2.86    0.42
  -7  -1   2    3.75    0.29
  -7  -1   2    3.20    0.27
  -7  -1   2    3.65    0.33
  -7  -1   2    3.12    0.45
   6   1  -2   11.81    0.76
   6   1  -2   12.19    0.75
  -6  -1   2   11.88    0.80
  -6  -1   2   12.48    0.81
   5   1  -2    3.06    0.22
   5   1  -2    2.85    0.22
  -5  -1   2    2.52    0.29
  -5  -1   2    2.57    0.33
   4   1  -2    2.47    0.17
   4   1  -2    2.21    0.18
  -4  -1   2    1.91    0.23
   3   1  -2    4.09    0.27
   3   1  -2    4.32    0.26
  -3  -1   2    4.02    0.30
  -2  -1   2  104.17    6.20
  -2  -1   2  106.81    6.20
   2  -1   2  127.59    7.63
   2  -1   2  131.69    7.63
  -3   1  -2   25.14    1.39
  -3   1  -2   19.74    1.39
   3  -1   2   24.08    1.40
   3  -1   2   23.86    1.40
  -4   1  -2   13.14    0.84
  -4   1  -2   12.50    0.84
   4  -1   2   13.61    0.85
   4  -1   2   14.48    0.84
  -5   1  -2   27.85    1.75
  -5   1  -2   32.26    1.75
  -5   1  -2   27.75    1.75
   5  -1   2   28.51    1.74
   5  -1   2   28.34    1.75
  -6   1  -2    1.47    0.29
  -6   1  -2    1.10    0.21
   6  -1   2    0.92    0.22
   6  -1   2    1.55    0.28
   6  -1   2    0.96    0.28
   6  -1   2    1.30    0.25
   6  -1   2    1.00    0.25
  -7   1  -2    1.98    0.42
  -7   1  -2    1.59    0.26
  -7   1  -2    2.33    0.29
   7  -1   2    2.21    0.29
   7  -1   2    2.06    0.41
   7  -1   2    2.71    0.40
   7  -1   2    2.03    0.45
   7  -1   2    1.78    0.43
  -8   1  -2    2.97    0.48
  -8   1  -2    2.34    0.52
  -8   1  -2    2.95    0.27
  -8   1  -2    3.32    0.30
   8  -1   2    2.40    0.46
   8  -1   2    3.46    0.54
   8  -1   2    2.76    0.41
   8  -1   2    2.24    0.31
   8  -1   2    2.98    0.39
  -9   1  -2    5.24    0.77
  -9   1  -2    5.77    0.77
  -9   1  -2    6.04    0.47
  -9   1  -2    6.21    0.44
   9  -1   2    7.38    0.74
   9  -1   2    5.36    0.55
   9  -1   2    6.38    0.57
   9  -1   2    5.88    0.60
   9  -1   2    6.88    0.60
 -10   1  -2    1.81    0.26
 -10   1  -2    1.61    0.80
  10  -1   2    1.35    0.28
  10  -1   2    1.15    0.24
  10  -1   2    1.40    0.30
  10  -1   2    1.48    0.34
 -11   1  -2    0.66    0.17
 -11   1  -2   -0.44    0.59
 -11   1  -2    1.32    0.61
 -11   1  -2    0.49    0.15
  11  -1   2    0.25    0.35
  11  -1   2    0.42    0.23
  11  -1   2    0.63    0.21
 -12   1  -2    1.76    0.26
  12  -1   2    1.73    0.20
  12  -1   2    1.70    0.24
  13  -1   2    0.92    0.17
  13  -1   2    0.83    0.11
  14   0  -2    1.79    0.27
  13   0  -2    0.73    0.19
  13   0  -2    1.33    0.26
  13   0  -2    0.89    0.23
 -13   0   2    0.93    0.17
 -13   0   2    1.03    0.14
 -13   0   2    0.90    0.22
  12   0  -2    1.85    0.28
  12   0  -2    1.61    0.25
  12   0  -2    2.41    0.35
 -12   0   2    2.00    0.29
 -12   0   2    0.40    1.04
 -12   0   2    1.80    0.23
 -12   0   2    1.82    0.21
  11   0  -2    3.78    0.44
 -11   0   2    2.37    0.33
 -11   0   2    2.85    0.26
 -11   0   2    3.05    0.33
 -11   0   2    3.18    0.29
  10   0  -2    3.79    0.47
  10   0  -2    4.41    0.53
 -10   0   2    4.16    0.33
 -10   0   2    4.10    0.31
 -10   0   2    4.41    0.35
 -10   0   2    3.28    0.59
 -10   0   2    4.50    0.93
 -10   0   2    3.87    0.35
   9   0  -2   14.64    0.98
   9   0  -2   14.47    1.20
   9   0  -2   13.46    1.00
  -9   0   2   15.90    1.12
  -9   0   2   15.17    0.93
  -9   0   2   13.88    0.91
  -9   0   2   14.22    0.90
  -9   0   2   15.91    0.94
  -9   0   2   16.01    1.09
  -8   0   2    3.15    0.30
  -8   0   2    3.12    0.25
  -8   0   2    3.82    0.30
  -8   0   2    3.19    0.27
   7   0  -2  102.83    6.00
   7   0  -2   94.29    5.99
  -7   0   2   94.06    5.97
  -7   0   2   96.20    5.98
  -7   0   2  113.22    5.98
  -7   0   2  104.33    6.02
  -7   0   2  101.37    5.98
  -7   0   2  105.75    6.02
   6   0  -2    1.01    0.16
   6   0  -2    0.66    0.12
  -6   0   2    1.08    0.18
   5   0  -2    4.73    0.31
   5   0  -2    4.54    0.31
  -5   0   2    4.22    0.36
  -5   0   2    4.78    0.36
   4   0  -2  157.68    9.17
   4   0  -2  163.46    9.17
  -4   0   2  146.92    9.17
   3   0  -2   25.50    1.50
   3   0  -2   25.20    1.50
   2   0  -2    4.53    0.31
   2   0  -2    5.49    0.32
  -2   0   2    5.20    0.33
   0   0  -2   17.76    1.05
  -1   0  -2    7.50    0.43
  -1   0  -2    6.44    0.43
  -2   0  -2    2.03    0.20
  -2   0  -2    2.31    0.18
  -2   0  -2    1.92    0.19
   2   0   2    2.18    0.24
   2   0   2    2.37    0.26
  -3   0  -2   31.98    2.02
  -3   0  -2   36.37    2.02
  -3   0  -2   32.21    2.02
  -3   0  -2   37.75    2.02
   3   0   2   33.54    2.03
   3   0   2   35.71    2.03
   3   0   2   29.98    2.02
  -4   0  -2    3.87    0.35
  -4   0  -2    4.29    0.33
  -4   0  -2    4.03    0.33
   4   0   2    4.42    0.39
   4   0   2    4.32    0.37
   4   0   2    4.48    0.38
  -5   0  -2    1.79    0.27
  -5   0  -2    1.27    0.20
  -5   0  -2    1.55    0.20
  -5   0  -2    1.26    0.26
   5   0   2    1.43    0.21
  -6   0  -2    0.44    0.23
  -6   0  -2    0.56    0.22
  -6   0  -2    0.74    0.20
  -6   0  -2    0.45    0.20
   6   0   2    0.83    0.31
   6   0   2    0.36    0.26
   6   0   2    0.36    0.27
   6   0   2    0.80    0.30
   6   0   2    0.40    0.18
  -7   0  -2    4.26    0.47
  -7   0  -2    4.59    0.38
  -7   0  -2    3.98    0.52
  -7   0  -2    5.23    0.41
   7   0   2    5.58    0.46
   7   0   2    4.79    0.44
   7   0   2    4.47    0.50
   7   0   2    4.48    0.55
   7   0   2    5.41    0.54
  -8   0  -2    1.87    0.25
  -8   0  -2    2.13    0.29
  -8   0  -2    2.04    0.37
  -8   0  -2    1.84    0.34
   8   0   2    1.37    0.30
   8   0   2    2.26    0.43
   8   0   2    1.68    0.27
   8   0   2    2.04    0.36
  -9   0  -2    1.60    0.41
  -9   0  -2    0.64    0.40
  -9   0  -2    1.24    0.18
  -9   0  -2    0.95    0.21
   9   0   2    0.79    0.24
   9   0   2    1.00    0.27
   9   0   2    0.78    0.28
 -10   0  -2    5.38    0.86
 -10   0  -2    5.96    0.41
 -10   0  -2    5.02    0.61
 -10   0  -2    5.33    0.45
 -10   0  -2    4.88    0.40
  10   0   2    5.55    0.58
  10   0   2    4.62    0.53
  10   0   2    4.30    0.48
  10   0   2    5.33    0.94
 -11   0  -2    0.62    0.14
 -11   0  -2    0.44    0.14
 -11   0  -2    0.26    0.17
  11   0   2    0.22    0.21
 -12   0  -2    0.04    0.20
  12   0   2   -0.20    0.15
  12   0   2   -0.23    0.18
  14  -1  -2    1.89    0.27
  13  -1  -2    0.76    0.17
 -13   1   2    0.72    0.16
 -13   1   2    0.94    0.14
 -13   1   2    0.70    0.11
  12  -1  -2    3.67    0.44
  12  -1  -2    3.16    0.39
  12  -1  -2    3.33    0.42
  12  -1  -2    3.93    0.50
 -12   1   2    3.42    0.32
 -12   1   2    3.68    0.29
 -12   1   2    3.51    0.27
 -12   1   2    2.01    1.22
  11  -1  -2    8.96    0.77
  11  -1  -2    9.76    0.73
 -11   1   2   10.09    0.64
 -11   1   2   11.98    1.08
 -11   1   2   10.05    0.68
 -11   1   2   10.75    0.68
 -11   1   2    9.94    0.65
  10  -1  -2    6.23    0.57
  10  -1  -2    7.02    0.60
 -10   1   2    7.42    0.47
 -10   1   2    5.95    0.45
 -10   1   2    6.58    0.48
 -10   1   2    7.26    0.48
 -10   1   2    7.57    1.03
   9  -1  -2   36.87    2.24
   9  -1  -2   37.01    2.26
  -9   1   2   38.82    2.22
  -9   1   2   32.69    2.24
  -9   1   2   40.43    2.34
   8  -1  -2   10.19    0.83
  -8   1   2   11.76    0.73
  -8   1   2   11.22    0.73
  -8   1   2   12.76    0.73
  -8   1   2   12.66    0.86
  -8   1   2   10.90    0.72
   7  -1  -2   21.57    1.39
   7  -1  -2   23.71    1.39
  -7   1   2   24.22    1.43
  -7   1   2   22.12    1.38
   6  -1  -2   10.07    0.64
   6  -1  -2   10.88    0.65
  -6   1   2    9.96    0.73
  -6   1   2    9.64    0.67
  -6   1   2   10.40    0.69
   5  -1  -2    6.53    0.42
   5  -1  -2    6.99    0.42
  -5   1   2    6.12    0.46
  -5   1   2    7.20    0.46
  -5   1   2    5.61    0.44
   4  -1  -2    4.00    0.26
   4  -1  -2    3.71    0.25
  -4   1   2    3.88    0.30
  -4   1   2    3.13    0.29
  -4   1   2    3.46    0.27
   3  -1  -2   22.79    1.32
   3  -1  -2   21.59    1.32
   2  -1  -2   53.85    3.29
   2  -1  -2   61.47    3.30
  -2   1   2   52.42    3.29
   1  -1  -2   19.26    1.22
   1  -1  -2   21.94    1.22
  -1   1   2   20.29    1.22
   0  -1  -2   25.97    1.57
   0  -1  -2   26.94    1.57
  -1  -1  -2   23.84    1.42
  -1  -1  -2   24.60    1.42
   1   1   2   23.34    1.43
  -2  -1  -2    1.83    0.17
  -2  -1  -2    1.36    0.19
  -2  -1  -2    1.35    0.21
  -2  -1  -2    2.00    0.18
   2   1   2    1.47    0.31
   2   1   2    2.05    0.18
   2   1   2    1.34    0.27
  -3  -1  -2   17.57    1.11
  -3  -1  -2   19.60    1.10
  -3  -1  -2   16.87    1.11
  -3  -1  -2   19.63    1.10
   3   1   2   16.97    1.11
   3   1   2   16.70    1.10
   3   1   2   19.49    1.13
  -4  -1  -2   56.15    3.16
  -4  -1  -2   58.19    3.16
  -4  -1  -2   52.09    3.16
  -4  -1  -2   50.85    3.16
   4   1   2   55.08    3.17
   4   1   2   51.70    3.16
   4   1   2   47.97    3.16
  -5  -1  -2   16.43    1.02
  -5  -1  -2   16.87    1.02
  -5  -1  -2   16.14    1.02
  -5  -1  -2   17.41    1.02
   5   1   2   14.84    1.06
   5   1   2   15.43    1.05
   5   1   2   15.06    1.05
   5   1   2   14.91    1.01
   6   1   2    2.09    0.36
   6   1   2    2.00    0.36
   6   1   2    2.63    0.34
  -7  -1  -2    2.77    0.38
  -7  -1  -2    3.39    0.48
   7   1   2    3.03    0.40
   7   1   2    3.82    0.39
   7   1   2    3.24    0.46
   7   1   2    3.55    0.46
   7   1   2    3.88    0.54
  -8  -1  -2    7.74    0.57
  -8  -1  -2    6.61    0.74
  -8  -1  -2    7.40    0.73
  -8  -1  -2    6.77    0.53
   8   1   2    8.44    0.70
   8   1   2    8.73    0.64
   8   1   2    8.39    0.66
   8   1   2    6.96    0.61
  -9  -1  -2    7.66    0.61
  -9  -1  -2    8.87    0.87
  -9  -1  -2    8.35    0.58
   9   1   2    9.14    0.78
   9   1   2    8.17    0.63
   9   1   2    8.04    0.70
 -10  -1  -2    0.11    0.19
 -10  -1  -2    0.11    0.42
 -10  -1  -2    0.15    0.15
 -10  -1  -2    0.28    0.16
 -10  -1  -2    0.70    0.54
 -10  -1  -2    0.40    0.14
  10   1   2    0.50    0.43
  10   1   2    0.60    0.18
  10   1   2    0.14    0.20
  10   1   2    0.40    0.27
  10   1   2    0.34    0.28
 -11  -1  -2    0.91    0.19
 -11  -1  -2    1.33    0.17
  11   1   2    1.23    0.23
  11   1   2    1.23    0.29
 -12  -1  -2    6.06    0.39
  12   1   2    5.09    0.39
  12   1   2    5.34    0.43
  14  -2  -2    0.60    0.25
  14  -2  -2    0.39    0.25
 -14   2   2    0.23    0.21
 -14   2   2    0.17    0.17
  13  -2  -2    1.97    0.29
  13  -2  -2    1.92    0.33
  13  -2  -2    2.22    0.28
  13  -2  -2    1.93    0.26
 -13   2   2    2.01    0.25
 -13   2   2    1.60    0.26
  12  -2  -2    1.69    0.27
  12  -2  -2    1.62    0.27
  12  -2  -2    1.81    0.29
 -12   2   2    1.87    0.22
 -12   2   2    1.80    0.25
 -12   2   2    2.21    0.26
 -12   2   2    1.88    0.24
  11  -2  -2    5.52    0.50
  11  -2  -2    5.84    0.53
  11  -2  -2    6.35    0.58
 -11   2   2    4.44    0.99
 -11   2   2    5.57    0.38
 -11   2   2    5.53    0.42
 -11   2   2    5.46    0.43
 -11   2   2    5.05    0.41
  10  -2  -2    2.49    0.41
  10  -2  -2    2.54    0.49
 -10   2   2    2.66    0.24
 -10   2   2    3.11    0.66
 -10   2   2    2.38    0.25
 -10   2   2    2.59    0.27
 -10   2   2    2.43    0.26
   9  -2  -2    7.16    0.84
  -9   2   2    8.23    0.54
  -9   2   2    8.39    0.54
  -9   2   2    8.51    0.56
  -9   2   2    8.67    0.54
  -8   2   2    1.34    0.22
  -8   2   2    1.29    0.31
  -8   2   2    1.51    0.19
  -8   2   2    1.71    0.26
  -8   2   2    1.78    0.19
   7  -2  -2    4.01    0.36
   7  -2  -2    4.24    0.36
  -7   2   2    4.80    0.49
  -7   2   2    4.82    0.32
  -7   2   2    4.42    0.33
   6  -2  -2   24.09    1.51
   6  -2  -2   24.65    1.51
  -6   2   2   25.97    1.52
  -6   2   2   28.17    1.55
  -6   2   2   24.43    1.51
  -6   2   2   23.78    1.53
   5  -2  -2    7.09    0.51
   5  -2  -2    7.49    0.50
  -5   2   2    8.68    0.52
  -5   2   2    8.88    0.53
  -5   2   2    7.59    0.50
   4  -2  -2   44.85    2.66
  -4   2   2   46.92    2.66
  -4   2   2   42.96    2.65
   3  -2  -2    2.57    0.21
   3  -2  -2    3.01    0.21
  -3   2   2    2.76    0.23
  -3   2   2    2.69    0.23
   2  -2  -2   21.86    1.30
   2  -2  -2   20.76    1.31
  -2   2   2   21.11    1.32
  -2   2   2   23.79    1.32
   1  -2  -2  125.09    7.05
   1  -2  -2  130.10    7.06
  -1   2   2  106.70    7.06
  -1   2   2  118.05    7.07
   0  -2  -2   34.81    2.05
   0  -2  -2   35.87    2.05
   0   2   2   32.95    2.06
  -1  -2  -2   36.79    2.16
  -1  -2  -2   33.16    2.16
  -1  -2  -2   37.26    2.16
   1   2   2   39.16    2.18
   1   2   2   36.62    2.17
   1   2   2   35.68    2.17
  -2  -2  -2  114.45    7.37
  -2  -2  -2  132.75    7.37
  -2  -2  -2  120.61    7.37
  -2  -2  -2  134.32    7.37
   2   2   2  128.87    7.37
   2   2   2  119.69    7.37
  -3  -2  -2   22.88    1.41
  -3  -2  -2   24.50    1.40
  -3  -2  -2   22.44    1.40
  -3  -2  -2   23.27    1.39
   3   2   2   23.02    1.42
   3   2   2   22.06    1.41
  -4  -2  -2    8.14    0.53
  -4  -2  -2    6.97    0.54
  -4  -2  -2    7.29    0.54
  -4  -2  -2    6.46    0.53
   4   2   2    6.97    0.61
   4   2   2    7.00    0.61
  -5  -2  -2    0.82    0.21
  -5  -2  -2    0.89    0.20
  -5  -2  -2    0.56    0.31
  -5  -2  -2    0.56    0.29
   5   2   2    0.60    0.30
   5   2   2    0.86    0.20
  -6  -2  -2   17.76    1.09
  -6  -2  -2   17.52    1.11
  -6  -2  -2   18.20    1.09
  -6  -2  -2   16.94    1.10
  -6  -2  -2   14.90    1.06
   6   2   2   17.86    1.08
   6   2   2   15.39    1.12
   6   2   2   15.04    1.07
  -7  -2  -2    4.84    0.53
  -7  -2  -2    5.26    0.53
  -7  -2  -2    5.25    0.59
   7   2   2    4.99    0.48
   7   2   2    4.50    0.60
  -8  -2  -2   13.40    0.96
  -8  -2  -2   11.75    0.95
   8   2   2   12.12    0.87
   8   2   2   12.68    0.84
   8   2   2   11.74    0.91
   8   2   2   10.57    0.83
  -9  -2  -2    3.08    0.66
  -9  -2  -2    2.49    0.30
  -9  -2  -2    1.55    0.29
  -9  -2  -2    1.73    0.28
   9   2   2    2.49    0.49
   9   2   2    1.98    0.36
   9   2   2    2.74    0.42
   9   2   2    2.65    0.44
 -10  -2  -2    1.57    0.19
 -10  -2  -2    1.76    0.47
 -10  -2  -2    1.59    0.28
  10   2   2    1.34    0.29
  10   2   2    1.74    0.32
  10   2   2    2.28    0.33
  10   2   2    1.82    0.24
 -11  -2  -2    0.06    0.13
 -11  -2  -2    0.25    0.11
  11   2   2    0.37    0.16
  11   2   2    0.13    0.18
  12   2   2    0.45    0.13
  14  -3  -2    0.21    0.16
  14  -3  -2    0.96    0.27
 -14   3   2    0.31    0.15
 -14   3   2    0.57    0.13
  13  -3  -2    0.58    0.18
  13  -3  -2    0.65    0.19
  13  -3  -2    0.40    0.16
 -13   3   2    0.57    0.14
  12  -3  -2    2.15    0.44
  12  -3  -2    2.69    0.37
  12  -3  -2    2.26    0.33
  12  -3  -2    3.02    0.36
 -12   3   2    2.35    0.25
  11  -3  -2    7.84    0.66
  11  -3  -2    7.31    0.58
  11  -3  -2    7.02    0.59
  11  -3  -2    7.30    0.61
 -11   3   2    7.32    0.51
 -11   3   2    7.78    0.51
 -11   3   2    7.26    0.53
 -11   3   2    7.32    0.51
  10  -3  -2    5.00    0.54
  10  -3  -2    4.36    0.42
  10  -3  -2    4.27    0.44
 -10   3   2    3.76    0.38
 -10   3   2    3.49    0.31
 -10   3   2    4.03    0.34
 -10   3   2    4.03    0.32
  -9   3   2    2.70    0.50
  -9   3   2    1.99    0.21
  -9   3   2    1.74    0.22
  -9   3   2    1.71    0.25
  -9   3   2    2.33    0.29
   8  -3  -2   31.06    1.96
   8  -3  -2   31.36    1.94
  -8   3   2   33.93    2.00
  -8   3   2   35.24    1.96
  -8   3   2   33.62    1.92
  -8   3   2   30.22    1.89
  -8   3   2   28.24    1.89
  -8   3   2   29.83    1.93
  -8   3   2   31.76    1.92
   6  -3  -2   10.94    0.70
  -6   3   2   10.22    0.74
  -6   3   2   10.80    0.68
  -6   3   2   11.70    0.70
   5  -3  -2    3.69    0.30
   5  -3  -2    4.15    0.30
  -5   3   2    3.99    0.31
  -5   3   2    4.33    0.31
   4  -3  -2  185.06    9.54
   4  -3  -2  158.84    9.54
  -4   3   2  154.87    9.54
  -4   3   2  149.93    9.53
   3  -3  -2   72.07    3.93
   3  -3  -2   62.28    3.93
  -3   3   2   65.50    3.93
   2  -3  -2    2.00    0.22
   2  -3  -2    2.07    0.22
  -2   3   2    2.90    0.29
  -2   3   2    2.60    0.21
  -2   3   2    2.51    0.23
   1  -3  -2   18.55    1.07
   1  -3  -2   17.60    1.06
  -1   3   2   17.12    1.07
  -1   3   2   18.66    1.08
  -1   3   2   15.78    1.06
   0  -3  -2   18.34    1.20
   0  -3  -2   19.20    1.21
   0   3   2   20.97    1.23
   0   3   2   19.58    1.21
   0   3   2   22.04    1.22
  -1  -3  -2   33.84    2.01
  -1  -3  -2   33.78    2.01
   1   3   2   35.59    2.03
   1   3   2   32.62    2.02
   1   3   2   32.56    2.02
  -2  -3  -2   54.34    3.40
  -2  -3  -2   58.35    3.41
  -2  -3  -2   57.70    3.41
   2   3   2   63.86    3.43
   2   3   2   54.76    3.42
   2   3   2   55.87    3.42
  -3  -3  -2   12.61    0.85
  -3  -3  -2   13.48    0.85
  -3  -3  -2   13.26    0.85
  -3  -3  -2   13.48    0.85
   3   3   2   13.02    0.88
   3   3   2   14.72    0.94
   3   3   2   11.60    0.90
  -4  -3  -2   19.01    1.32
  -4  -3  -2   22.82    1.33
  -4  -3  -2   22.01    1.33
  -5  -3  -2    0.55    0.28
  -5  -3  -2    0.37    0.18
  -5  -3  -2    0.41    0.24
   5   3   2    0.34    0.19
   5   3   2    0.53    0.29
  -6  -3  -2    1.82    0.32
  -6  -3  -2    1.58    0.27
  -6  -3  -2    1.57    0.25
   6   3   2    1.65    0.24
   6   3   2    2.36    0.34
   6   3   2    1.84    0.31
  -7  -3  -2   10.12    0.68
  -7  -3  -2    9.87    0.82
  -7  -3  -2   11.00    0.74
  -7  -3  -2    9.28    0.70
  -7  -3  -2    9.69    0.73
   7   3   2    9.92    0.73
   7   3   2   10.77    0.73
   7   3   2    9.40    0.82
  -8  -3  -2    0.94    0.17
  -8  -3  -2    1.25    0.26
  -8  -3  -2    0.88    0.21
  -8  -3  -2    1.00    0.22
   8   3   2    0.61    0.23
   8   3   2    1.43    0.25
   8   3   2    1.17    0.35
  -9  -3  -2    0.86    0.21
  -9  -3  -2    0.47    0.23
   9   3   2    0.66    0.24
   9   3   2    0.86    0.19
   9   3   2    0.35    0.27
   9   3   2    0.32    0.36
   9   3   2    0.96    0.22
 -10  -3  -2    0.84    0.17
  10   3   2    0.85    0.29
  10   3   2    0.47    0.26
  10   3   2    0.82    0.21
 -11  -3  -2    0.25    0.09
  11   3   2    0.40    0.17
  11   3   2    0.29    0.24
  11   3   2    0.30    0.19
  14  -4  -2    0.72    0.18
 -14   4   2    0.61    0.14
  13  -4  -2    5.99    0.44
  13  -4  -2    5.02    0.46
  13  -4  -2    5.25    0.62
 -13   4   2    6.41    0.42
  12  -4  -2    0.24    0.17
  12  -4  -2    0.10    0.15
  12  -4  -2    0.12    0.20
 -12   4   2   -0.02    0.21
 -12   4   2    0.16    0.11
 -12   4   2   -0.28    0.26
 -12   4   2    0.28    0.11
  11  -4  -2    3.59    0.38
  11  -4  -2    3.58    0.40
 -11   4   2    3.69    0.32
 -11   4   2    3.55    0.36
 -11   4   2    3.46    0.30
  10  -4  -2    1.61    0.27
  10  -4  -2    1.23    0.30
  10  -4  -2    1.24    0.23
  10  -4  -2    1.61    0.28
 -10   4   2    1.19    0.19
 -10   4   2    1.44    0.23
   9  -4  -2    5.59    0.56
   9  -4  -2    5.73    0.48
   9  -4  -2    5.54    0.45
  -9   4   2    4.66    0.50
  -9   4   2    5.99    0.58
  -9   4   2    4.64    0.37
  -9   4   2    4.32    0.36
   8  -4  -2   10.06    0.66
   8  -4  -2    9.19    0.73
   8  -4  -2    8.37    0.76
  -8   4   2    8.56    0.59
  -8   4   2    9.59    0.67
  -8   4   2    8.81    0.58
  -8   4   2    9.30    0.63
   7  -4  -2    3.69    0.43
   7  -4  -2    2.98    0.58
  -7   4   2    3.79    0.29
  -7   4   2    4.37    0.33
  -7   4   2    4.30    0.33
  -7   4   2    4.15    0.36
   6  -4  -2   28.39    1.67
  -6   4   2   23.52    1.59
  -6   4   2   28.65    1.64
  -6   4   2   25.19    1.58
   5  -4  -2    4.82    0.36
   5  -4  -2    3.86    0.35
  -5   4   2    4.13    0.31
  -5   4   2    4.04    0.33
   4  -4  -2   37.91    2.28
   4  -4  -2   38.47    2.28
   3  -4  -2    0.20    0.14
  -3   4   2   -0.04    0.19
   2  -4  -2   12.36    0.78
   2  -4  -2   11.44    0.77
  -2   4   2   12.78    0.78
  -2   4   2   12.61    0.76
   1  -4  -2    3.29    0.30
   1  -4  -2    3.39    0.32
  -1   4   2    3.46    0.30
  -1   4   2    3.91    0.29
   0  -4  -2    4.77    0.38
   0   4   2    4.78    0.38
   0   4   2    5.69    0.41
   0   4   2    4.80    0.38
   1   4   2   21.05    1.29
   1   4   2   20.49    1.31
   1   4   2   21.84    1.30
  -2  -4  -2   18.11    1.20
   2   4   2   17.67    1.23
   2   4   2   20.97    1.27
   2   4   2   21.49    1.23
  -3  -4  -2    2.54    0.33
  -3  -4  -2    2.33    0.33
  -3  -4  -2    2.11    0.33
   3   4   2    2.50    0.46
  -4  -4  -2    1.20    0.28
  -4  -4  -2    1.09    0.25
   4   4   2    1.58    0.44
   4   4   2    1.56    0.66
  -5  -4  -2    1.04    0.22
  -5  -4  -2    1.76    0.30
  -5  -4  -2    1.15    0.23
   5   4   2    1.51    0.24
  -6  -4  -2    3.56    0.37
  -6  -4  -2    3.85    0.56
   6   4   2    2.66    0.39
   6   4   2    3.50    0.50
   6   4   2    3.34    0.44
  -7  -4  -2    2.71    0.36
  -7  -4  -2    2.99    0.32
  -7  -4  -2    3.27    0.60
   7   4   2    2.53    0.43
   7   4   2    2.46    0.38
   7   4   2    3.23    0.39
  -8  -4  -2    5.77    0.42
  -8  -4  -2    4.23    0.95
  -8  -4  -2    5.30    0.45
  -8  -4  -2    4.31    0.77
   8   4   2    5.93    0.51
   8   4   2    6.21    0.54
   8   4   2    4.81    0.63
  -9  -4  -2    0.59    0.14
  -9  -4  -2    0.38    0.15
   9   4   2    0.46    0.22
   9   4   2    0.34    0.19
   9   4   2    0.26    0.36
   9   4   2    0.02    0.20
   9   4   2    0.36    0.17
 -10  -4  -2    0.77    0.11
 -10  -4  -2    0.60    0.13
  10   4   2    0.60    0.20
  10   4   2    0.65    0.16
  10   4   2    0.72    0.24
 -11  -4  -2    0.81    0.09
  14  -5  -2    0.19    0.12
 -14   5   2    0.17    0.12
 -14   5   2    0.26    0.22
  13  -5  -2    1.03    0.34
  13  -5  -2    0.48    0.14
  13  -5  -2    0.53    0.17
 -13   5   2    0.41    0.11
 -13   5   2    0.48    0.11
  12  -5  -2    5.60    0.44
  12  -5  -2    4.88    0.45
  12  -5  -2    4.98    0.59
 -12   5   2    5.51    0.39
 -12   5   2    6.13    0.40
 -12   5   2    5.30    0.45
 -12   5   2    6.28    0.49
  11  -5  -2   10.75    0.73
  11  -5  -2   10.99    0.86
  11  -5  -2   10.58    0.76
  11  -5  -2   10.40    0.75
 -11   5   2   10.70    0.68
 -11   5   2   11.02    0.69
 -11   5   2    9.73    0.72
 -11   5   2   10.57    0.69
  10  -5  -2    5.67    0.50
  10  -5  -2    4.41    0.66
  10  -5  -2    6.60    0.58
  10  -5  -2    5.89    0.49
 -10   5   2    5.32    0.42
 -10   5   2    5.60    0.40
   9  -5  -2    4.25    0.44
   9  -5  -2    4.12    0.41
  -9   5   2    4.24    0.35
  -9   5   2    4.17    0.58
  -9   5   2    4.02    0.32
  -9   5   2    4.96    0.52
   8  -5  -2    0.33    0.25
   8  -5  -2    0.26    0.22
  -8   5   2    0.45    0.17
  -8   5   2    0.66    0.14
  -8   5   2    0.38    0.18
  -8   5   2    0.51    0.12
   7  -5  -2    6.62    0.51
   7  -5  -2    6.99    0.54
   7  -5  -2    6.84    0.71
  -7   5   2    6.09    0.47
  -7   5   2    6.80    0.48
  -7   5   2    6.60    0.44
   6  -5  -2    6.80    0.54
   6  -5  -2    6.93    0.52
  -6   5   2    6.17    0.45
  -6   5   2    6.03    0.44
  -6   5   2    6.70    0.48
  -4   5   2   18.58    1.18
  -4   5   2   19.41    1.21
  -4   5   2   20.66    1.22
  -4   5   2   18.48    1.17
   3  -5  -2   17.42    1.19
  -3   5   2   18.99    1.17
  -3   5   2   20.91    1.19
  -3   5   2   18.22    1.15
  -3   5   2   19.12    1.18
   2  -5  -2    1.83    0.26
   2  -5  -2    2.42    0.36
  -2   5   2    1.74    0.25
  -2   5   2    2.33    0.25
  -2   5   2    2.14    0.38
  -2   5   2    2.65    0.33
  -2   5   2    2.50    0.30
   1  -5  -2    2.79    0.40
  -1   5   2    3.38    0.31
  -1   5   2    3.76    0.35
  -1   5   2    3.61    0.32
   0  -5  -2    2.28    0.26
   0   5   2    2.77    0.31
   0   5   2    2.58    0.31
   0   5   2    2.84    0.29
  -1  -5  -2    8.36    0.58
   1   5   2    8.23    0.62
   1   5   2    8.90    0.63
   1   5   2   10.07    0.66
  -2  -5  -2   11.05    0.73
  -2  -5  -2   11.55    0.74
  -2  -5  -2   10.90    0.74
   2   5   2   11.48    0.81
   2   5   2   11.03    0.81
  -3  -5  -2   16.23    1.09
  -3  -5  -2   16.35    1.19
  -3  -5  -2   15.98    1.14
  -3  -5  -2   19.04    1.12
  -3  -5  -2   18.25    1.09
   3   5   2   18.61    1.18
  -4  -5  -2    7.54    0.53
  -4  -5  -2    7.86    0.64
  -4  -5  -2    7.42    0.67
  -4  -5  -2    8.39    0.57
  -5  -5  -2    2.49    0.51
  -5  -5  -2    1.35    0.35
  -5  -5  -2    1.84    0.30
  -5  -5  -2    1.78    0.27
   5   5   2    1.70    0.31
   5   5   2    1.48    0.30
  -6  -5  -2    0.56    0.18
  -6  -5  -2    0.78    0.35
  -6  -5  -2    0.10    0.39
  -6  -5  -2    0.73    0.15
   6   5   2    0.80    0.27
   6   5   2    1.13    0.21
   6   5   2    1.02    0.24
  -7  -5  -2    1.11    0.16
  -7  -5  -2    1.12    0.22
  -7  -5  -2    1.33    0.19
  -7  -5  -2    1.70    0.56
   7   5   2    1.26    0.22
   7   5   2    0.87    0.22
   7   5   2    0.79    0.30
  -8  -5  -2    0.46    0.54
  -8  -5  -2    1.36    0.19
  -8  -5  -2    1.19    0.17
  -8  -5  -2    0.75    0.19
  -8  -5  -2    1.05    0.18
   8   5   2    1.14    0.22
   8   5   2    0.99    0.32
   8   5   2    0.80    0.19
  -9  -5  -2    1.75    0.22
   9   5   2    1.98    0.25
   9   5   2    1.40    0.39
   9   5   2    2.27    0.33
   9   5   2    2.18    0.31
 -10  -5  -2    3.30    0.27
 -10  -5  -2    3.89    0.25
  10   5   2    3.76    0.40
  10   5   2    3.41    0.30
  10   5   2    3.08    0.35
  14  -6  -2    1.89    0.20
 -14   6   2    1.62    0.19
  13  -6  -2    0.06    0.46
  13  -6  -2    0.07    0.23
  13  -6  -2    0.06    0.12
  13  -6  -2    0.05    0.10
 -13   6   2   -0.04    0.16
 -13   6   2    0.09    0.09
 -13   6   2    0.06    0.11
  12  -6  -2    0.47    0.15
  12  -6  -2    0.59    0.17
  12  -6  -2    0.83    0.38
 -12   6   2    0.47    0.13
 -12   6   2    0.48    0.13
 -12   6   2    0.51    0.18
 -12   6   2    0.45    0.15
  11  -6  -2    3.01    0.43
  11  -6  -2    3.51    0.50
  11  -6  -2    3.46    0.35
  11  -6  -2    3.02    0.37
 -11   6   2    3.08    0.27
 -11   6   2    3.19    0.31
 -11   6   2    2.89    0.29
  10  -6  -2    0.97    0.35
  10  -6  -2    0.98    0.32
  10  -6  -2    0.57    0.20
  10  -6  -2    0.26    0.21
 -10   6   2    0.85    0.33
 -10   6   2    0.59    0.14
 -10   6   2    0.21    0.27
   9  -6  -2    1.77    0.36
   9  -6  -2    0.87    0.24
   9  -6  -2    1.05    0.21
   9  -6  -2    1.01    0.22
  -9   6   2    1.40    0.21
  -9   6   2    1.09    0.16
  -9   6   2    1.51    0.29
  -9   6   2    1.11    0.22
   8  -6  -2    1.02    0.19
   8  -6  -2    1.30    0.37
   8  -6  -2    0.47    0.40
   8  -6  -2    0.79    0.20
  -8   6   2    0.84    0.14
  -8   6   2    0.88    0.19
  -8   6   2    0.93    0.22
  -8   6   2    0.94    0.19
   7  -6  -2    0.22    0.16
   7  -6  -2    0.02    0.18
  -7   6   2    1.77    0.85
  -7   6   2    0.05    0.15
  -7   6   2    0.12    0.15
  -7   6   2    0.32    0.12
   6  -6  -2    0.71    0.22
   6  -6  -2    0.51    0.19
  -6   6   2    0.35    0.13
  -6   6   2    0.28    0.19
  -6   6   2    0.58    0.17
  -6   6   2    0.74    0.16
  -6   6   2   -0.11    0.69
   5  -6  -2    1.48    0.25
   5  -6  -2    0.77    0.21
  -5   6   2    0.96    0.17
  -5   6   2    1.19    0.39
  -5   6   2    1.32    0.24
   4  -6  -2    0.09    0.15
   4  -6  -2    0.70    0.14
  -4   6   2    0.20    0.29
  -4   6   2    0.19    0.13
  -4   6   2    0.43    0.13
   3  -6  -2    6.17    0.50
   3  -6  -2    6.48    0.53
  -3   6   2    7.08    0.52
  -3   6   2    7.62    0.57
  -3   6   2    8.06    0.56
  -3   6   2    7.75    0.50
   2  -6  -2    9.07    0.63
   2  -6  -2    8.44    0.63
  -2   6   2    9.54    0.66
  -2   6   2   10.13    0.67
  -2   6   2   10.74    0.75
  -2   6   2   10.43    0.68
  -2   6   2    8.95    0.63
   1  -6  -2    1.55    0.25
   1  -6  -2    1.59    0.24
  -1   6   2    1.42    0.27
  -1   6   2    1.97    0.34
  -1   6   2    1.74    0.27
   0  -6  -2   13.78    0.93
   0  -6  -2   15.11    0.92
   0  -6  -2   13.42    0.92
   0  -6  -2   14.29    0.93
   0  -6  -2   13.02    0.91
   0   6   2   16.41    0.96
   0   6   2   15.41    0.94
   0   6   2   16.28    0.97
  -1  -6  -2   23.07    1.45
  -1  -6  -2   22.86    1.45
  -1  -6  -2   24.22    1.46
  -1  -6  -2   22.92    1.45
  -1  -6  -2   24.56    1.47
   1   6   2   24.65    1.48
   1   6   2   21.62    1.53
   1   6   2   26.53    1.51
   1   6   2   25.08    1.47
  -2  -6  -2    3.43    0.40
  -2  -6  -2    4.89    0.46
  -2  -6  -2    4.31    0.35
  -2  -6  -2    3.98    0.55
  -2  -6  -2    4.39    0.35
  -2  -6  -2    3.25    0.56
   2   6   2    4.48    0.45
   2   6   2    5.00    0.59
   2   6   2    4.95    0.66
  -3  -6  -2    1.36    0.25
  -3  -6  -2    1.83    0.27
  -3  -6  -2    1.60    0.22
  -3  -6  -2    1.45    0.30
  -3  -6  -2    1.10    0.17
  -4  -6  -2    4.07    0.61
  -4  -6  -2    3.78    0.41
  -4  -6  -2    4.18    0.36
  -4  -6  -2    4.54    0.41
  -4  -6  -2    5.09    0.41
   4   6   2    4.71    0.73
  -5  -6  -2   16.86    1.28
  -5  -6  -2   18.07    1.16
  -5  -6  -2   19.51    1.15
  -5  -6  -2   19.21    1.25
  -5  -6  -2   19.10    1.16
  -5  -6  -2   18.06    1.12
   5   6   2   18.22    1.15
   5   6   2   17.15    1.18
  -6  -6  -2    0.35    0.13
  -6  -6  -2    0.12    0.16
  -6  -6  -2    0.12    0.14
   6   6   2    0.48    0.21
   6   6   2    0.51    0.26
  -7  -6  -2    4.07    0.61
  -7  -6  -2    4.10    0.32
  -7  -6  -2    4.16    0.35
  -7  -6  -2    3.88    0.41
   7   6   2    4.73    0.38
   7   6   2    4.90    0.50
   7   6   2    4.89    0.51
  -8  -6  -2    1.64    0.20
  -8  -6  -2    1.99    0.19
  -8  -6  -2    1.85    0.22
   8   6   2    1.95    0.29
   8   6   2    1.94    0.26
   8   6   2    1.88    0.34
  -9  -6  -2    0.85    0.15
   9   6   2    0.59    0.44
   9   6   2    0.84    0.20
   9   6   2    0.95    0.20
 -14   7   2    0.54    0.11
 -14   7   2    0.81    0.15
  13  -7  -2    0.50    0.11
  13  -7  -2    0.66    0.12
 -13   7   2    0.72    0.17
 -13   7   2    0.58    0.14
 -13   7   2    0.67    0.12
 -13   7   2    0.74    0.13
  12  -7  -2    4.60    0.35
  12  -7  -2    3.32    0.34
  12  -7  -2    4.19    0.57
 -12   7   2    3.99    0.36
 -12   7   2    4.22    0.33
 -12   7   2    4.49    0.33
  11  -7  -2    0.17    0.18
  11  -7  -2    0.46    0.46
  11  -7  -2    0.42    0.31
  11  -7  -2    0.17    0.15
 -11   7   2    0.63    0.17
 -11   7   2   -0.28    0.42
 -11   7   2    0.49    0.13
 -11   7   2    0.16    0.81
 -11   7   2    0.38    0.20
 -11   7   2    0.54    0.15
  10  -7  -2    0.26    0.15
  10  -7  -2    0.65    0.43
  10  -7  -2    0.22    0.18
 -10   7   2    0.32    0.12
 -10   7   2    0.60    0.32
 -10   7   2   -0.14    0.25
 -10   7   2    0.46    0.15
 -10   7   2    0.57    0.12
 -10   7   2    0.37    0.15
   9  -7  -2    2.93    0.38
   9  -7  -2    2.33    0.24
   9  -7  -2    1.94    0.26
   9  -7  -2    2.95    0.35
   9  -7  -2    1.75    0.45
  -9   7   2    2.33    0.30
  -9   7   2    2.73    0.39
   8  -7  -2    7.42    0.56
   8  -7  -2    6.64    0.81
   8  -7  -2    7.29    0.54
   8  -7  -2    8.06    0.59
   8  -7  -2    7.85    0.57
  -8   7   2    7.00    0.54
  -8   7   2    8.04    0.56
   7  -7  -2    1.75    0.22
   7  -7  -2    2.31    0.30
   7  -7  -2    2.23    0.33
   7  -7  -2    2.05    0.29
  -7   7   2    1.71    0.26
  -7   7   2    2.22    0.25
  -7   7   2    1.63    0.24
   6  -7  -2   11.18    0.73
   6  -7  -2   10.01    0.74
   6  -7  -2   11.06    0.74
   6  -7  -2   10.86    0.76
  -6   7   2   12.15    0.80
  -6   7   2   11.85    0.75
  -6   7   2   11.65    0.74
   5  -7  -2   15.22    0.97
   5  -7  -2   14.64    0.99
   5  -7  -2   16.44    1.01
   5  -7  -2   16.13    0.99
  -5   7   2   15.73    0.98
  -5   7   2   16.19    1.03
  -5   7   2   16.16    1.00
   4  -7  -2    0.56    0.79
   4  -7  -2    0.86    0.13
   4  -7  -2    0.64    0.14
   4  -7  -2    0.81    0.16
   4  -7  -2    0.78    0.19
   4  -7  -2    0.25    0.48
  -4   7   2    0.71    0.18
  -4   7   2    0.86    0.43
  -4   7   2    1.06    0.18
  -4   7   2    0.81    0.19
   3  -7  -2    1.84    0.24
   3  -7  -2    1.15    0.22
   3  -7  -2    1.51    0.20
   3  -7  -2    1.39    0.39
   3  -7  -2    1.33    0.16
   3  -7  -2    3.06    0.99
  -3   7   2    1.51    0.23
  -3   7   2    1.68    0.29
  -3   7   2    1.47    0.35
  -3   7   2    1.69    0.28
  -3   7   2    1.99    0.29
  -3   7   2    1.53    0.20
  -3   7   2    1.59    0.34
   2  -7  -2    1.39    0.19
   2  -7  -2    1.37    0.21
   2  -7  -2    1.45    0.21
   2  -7  -2    1.97    0.35
   2  -7  -2    1.79    0.22
  -2   7   2    1.46    0.25
  -2   7   2    2.02    0.29
  -2   7   2    1.87    0.31
  -2   7   2    1.62    0.32
  -2   7   2    1.68    0.29
  -2   7   2    1.65    0.32
   1  -7  -2    4.60    0.42
   1  -7  -2    5.62    0.41
   1  -7  -2    5.08    0.62
   1  -7  -2    4.59    0.44
   1  -7  -2    4.82    0.37
   1  -7  -2    4.93    0.39
   1  -7  -2    5.29    0.39
   1  -7  -2    4.36    0.64
  -1   7   2    5.15    0.44
  -1   7   2    5.35    0.46
  -1   7   2    5.87    0.54
   0  -7  -2    0.73    0.14
   0  -7  -2    0.23    0.22
   0  -7  -2    0.51    0.12
   0  -7  -2    0.53    0.13
   0  -7  -2    0.59    0.12
   0   7   2    0.02    0.33
   0   7   2    0.68    0.22
   0   7   2    0.86    0.21
  -1  -7  -2    1.32    0.17
  -1  -7  -2    1.43    0.22
  -1  -7  -2    0.93    0.15
  -1  -7  -2    1.23    0.26
  -1  -7  -2    0.97    0.14
  -1  -7  -2    0.37    0.49
   1   7   2    1.56    0.27
   1   7   2    0.64    0.28
   1   7   2    1.49    0.21
  -2  -7  -2    9.30    0.65
  -2  -7  -2    9.06    0.61
  -2  -7  -2   10.05    0.70
  -2  -7  -2    8.83    0.63
  -2  -7  -2    9.06    0.71
  -2  -7  -2    9.37    0.61
   2   7   2    8.96    0.68
  -3  -7  -2    2.09    0.28
  -3  -7  -2    1.91    0.34
  -3  -7  -2    1.83    0.28
  -3  -7  -2    1.66    0.23
  -3  -7  -2    1.63    0.19
  -3  -7  -2    1.95    0.35
  -3  -7  -2    1.25    0.35
   3   7   2    1.58    0.28
  -4  -7  -2    1.42    0.20
  -4  -7  -2    1.61    0.30
  -4  -7  -2    1.31    0.24
  -4  -7  -2    1.65    0.23
  -4  -7  -2    2.17    0.35
  -4  -7  -2    1.65    0.37
  -4  -7  -2    1.48    0.41
  -4  -7  -2    1.43    0.21
   4   7   2    1.27    0.37
   4   7   2    2.02    0.30
  -5  -7  -2    1.72    0.32
  -5  -7  -2    1.76    0.31
  -5  -7  -2    2.39    0.23
  -5  -7  -2    2.25    0.28
   5   7   2    2.55    0.40
   5   7   2    2.28    0.43
   5   7   2    2.14    0.30
  -6  -7  -2    0.33    0.14
  -6  -7  -2    0.21    0.14
  -6  -7  -2    0.46    0.15
  -6  -7  -2    0.50    0.11
  -6  -7  -2   -0.30    0.51
   6   7   2    0.44    0.22
  -7  -7  -2    0.41    0.10
  -7  -7  -2    0.44    0.12
  -7  -7  -2    0.45    0.12
  -7  -7  -2    0.40    0.11
   7   7   2    0.63    0.15
   7   7   2    0.22    0.18
   7   7   2    0.83    0.26
  -8  -7  -2    0.39    0.10
   8   7   2    0.31    0.31
   8   7   2    0.73    0.27
   8   7   2    0.28    0.21
   8   7   2    0.09    0.15
   9   7   2    5.46    0.42
  13  -8  -2    0.13    0.08
  13  -8  -2   -0.01    0.08
 -13   8   2    0.33    0.14
 -13   8   2    0.19    0.20
 -13   8   2   -0.10    0.23
 -13   8   2    0.38    0.25
  12  -8  -2    0.03    0.12
  12  -8  -2    0.01    0.10
 -12   8   2    0.10    0.12
 -12   8   2   -0.48    0.32
 -12   8   2   -0.12    0.12
 -12   8   2   -0.04    0.16
 -12   8   2    0.14    0.10
  11  -8  -2    3.47    0.32
  11  -8  -2    3.39    0.31
  11  -8  -2    2.43    0.65
 -11   8   2    3.69    0.30
 -11   8   2    3.98    0.38
 -11   8   2    4.16    0.33
 -11   8   2    2.89    0.55
 -11   8   2    3.05    0.42
 -11   8   2    3.32    0.33
 -11   8   2    3.56    0.35
  10  -8  -2    9.94    0.68
  10  -8  -2    9.29    0.67
 -10   8   2   10.10    0.70
 -10   8   2   10.51    0.65
 -10   8   2    8.97    0.66
 -10   8   2    9.47    0.64
 -10   8   2   10.75    0.89
   9  -8  -2   11.07    0.71
   9  -8  -2   10.19    0.68
   9  -8  -2   10.46    0.71
   9  -8  -2   10.42    0.70
   9  -8  -2    8.94    1.05
  -9   8   2   10.27    0.84
  -9   8   2    9.27    0.74
  -9   8   2    9.51    0.74
  -9   8   2   10.16    0.70
  -9   8   2   11.40    0.68
  -9   8   2   10.98    0.67
   8  -8  -2    5.33    0.45
   8  -8  -2    4.60    0.97
   8  -8  -2    5.99    0.48
   8  -8  -2    5.85    0.49
  -8   8   2    6.46    0.47
  -8   8   2    6.57    0.60
  -8   8   2    5.77    0.53
  -8   8   2    6.68    0.44
  -8   8   2    6.28    0.45
   7  -8  -2    0.87    0.16
   7  -8  -2   -0.82    1.09
   7  -8  -2   -0.80    1.06
   7  -8  -2    0.56    0.15
   7  -8  -2    0.65    0.17
   7  -8  -2    0.65    0.19
  -7   8   2    0.93    0.25
  -7   8   2    0.93    0.18
  -7   8   2    0.75    0.21
  -7   8   2    0.64    0.17
   6  -8  -2    7.89    0.55
   6  -8  -2    6.79    0.51
   6  -8  -2    7.37    0.53
   6  -8  -2    7.37    0.52
  -6   8   2    7.75    0.74
  -6   8   2    7.87    0.51
  -6   8   2    7.32    0.53
   5  -8  -2   10.13    0.66
   5  -8  -2   10.65    0.67
  -5   8   2   11.04    0.72
  -5   8   2    9.28    0.74
   4  -8  -2    0.33    0.13
   4  -8  -2    0.38    0.15
   4  -8  -2    0.37    0.39
   4  -8  -2    0.82    0.58
  -4   8   2    0.50    0.19
  -4   8   2    0.74    0.19
  -4   8   2    0.11    0.15
  -4   8   2    0.43    0.18
   3  -8  -2   16.83    1.10
   3  -8  -2   17.85    1.09
   3  -8  -2   17.31    1.12
   3  -8  -2   17.03    1.10
   3  -8  -2   18.72    1.21
   3  -8  -2   17.28    1.10
   3  -8  -2   16.52    1.09
  -3   8   2   17.90    1.14
  -3   8   2   17.88    1.19
  -3   8   2   18.63    1.15
  -3   8   2   17.08    1.16
  -3   8   2   19.06    1.15
  -3   8   2   19.77    1.12
   2  -8  -2   10.30    0.85
   2  -8  -2    9.31    0.65
   2  -8  -2   10.38    0.79
   2  -8  -2    9.13    0.63
   2  -8  -2    9.28    0.72
   2  -8  -2   10.66    0.64
   2  -8  -2    9.47    0.65
   2  -8  -2    9.73    0.70
  -2   8   2    9.45    0.72
  -2   8   2   10.22    0.67
  -2   8   2    9.90    0.71
  -2   8   2   10.26    0.76
   1  -8  -2    0.80    0.20
   1  -8  -2    0.91    0.15
   1  -8  -2    0.30    0.36
   1  -8  -2    0.68    0.17
   1  -8  -2    0.99    0.16
   1  -8  -2    0.92    0.17
  -1   8   2    1.06    0.24
   0  -8  -2    0.81    0.29
   0  -8  -2    0.64    0.12
   0  -8  -2    0.65    0.14
   0  -8  -2    0.59    0.12
   0   8   2    1.15    0.27
   0   8   2    0.00    0.70
   0   8   2    0.71    0.22
   0   8   2    1.09    0.28
  -1  -8  -2    1.07    0.15
  -1  -8  -2    1.03    0.15
  -1  -8  -2    0.97    0.31
  -1  -8  -2    0.63    0.51
  -1  -8  -2    1.46    0.24
   1   8   2    0.84    0.19
   1   8   2    1.71    0.39
   1   8   2    0.47    0.39
  -2  -8  -2    5.93    0.65
  -2  -8  -2    4.16    0.60
  -2  -8  -2    5.08    0.40
  -2  -8  -2    5.45    0.39
  -2  -8  -2    4.97    0.40
  -2  -8  -2    4.95    0.43
   2   8   2    4.36    0.46
  -3  -8  -2    4.89    0.38
  -3  -8  -2    5.17    0.38
  -3  -8  -2    4.55    0.43
  -3  -8  -2    4.60    0.38
   3   8   2    3.76    0.41
  -4  -8  -2   15.19    1.00
  -4  -8  -2   16.51    1.03
  -4  -8  -2   16.53    1.01
  -4  -8  -2   16.39    1.00
   4   8   2   15.53    1.01
  -5  -8  -2    0.47    0.14
  -5  -8  -2    0.21    0.12
  -5  -8  -2    0.41    0.10
   5   8   2    0.48    0.30
   5   8   2    0.50    0.24
   5   8   2    0.44    0.16
  -6  -8  -2    2.58    0.25
  -6  -8  -2    2.14    0.25
  -6  -8  -2    2.31    0.22
   6   8   2    2.90    0.35
   6   8   2    2.80    0.28
   6   8   2    2.43    0.32
   6   8   2    2.73    0.39
  -7  -8  -2    0.39    0.09
  -7  -8  -2    0.27    0.09
   7   8   2    0.18    0.13
   7   8   2    0.72    0.27
   7   8   2    0.10    0.15
   8   8   2    1.96    0.29
   8   8   2    1.66    0.24
  13  -9  -2    1.36    0.13
  13  -9  -2    1.42    0.13
 -13   9   2    1.19    0.18
 -13   9   2    1.14    0.17
 -13   9   2    1.25    0.20
  12  -9  -2    0.43    0.10
 -12   9   2   -0.05    0.22
 -12   9   2    0.31    0.13
 -12   9   2    0.31    0.16
 -12   9   2    0.18    0.10
  11  -9  -2    0.66    0.13
  11  -9  -2    0.57    0.14
 -11   9   2    0.63    0.12
 -11   9   2    0.96    0.18
 -11   9   2    0.69    0.31
 -11   9   2    0.53    0.15
 -11   9   2    0.49    0.17
 -11   9   2    1.13    0.51
  10  -9  -2    1.92    0.23
  10  -9  -2    1.63    0.24
 -10   9   2    1.88    0.29
 -10   9   2    1.57    0.27
 -10   9   2    1.75    0.28
 -10   9   2    1.72    0.38
 -10   9   2    1.89    0.24
   9  -9  -2    1.74    0.29
   9  -9  -2    1.21    0.15
   9  -9  -2    1.66    0.25
   9  -9  -2    1.37    0.21
  -9   9   2    1.37    0.18
  -9   9   2    1.12    0.20
  -9   9   2    1.48    0.22
  -9   9   2    1.23    0.25
  -9   9   2    1.03    0.34
   8  -9  -2    3.38    0.34
   8  -9  -2    3.29    0.32
   8  -9  -2    2.88    0.29
  -8   9   2    3.26    0.35
  -8   9   2    3.34    0.32
  -8   9   2    2.98    0.41
  -8   9   2    3.10    0.56
   7  -9  -2    0.55    0.14
   7  -9  -2    0.71    0.17
   7  -9  -2    0.59    0.12
  -7   9   2    0.10    0.25
  -7   9   2    0.47    0.15
  -7   9   2    0.59    0.17
  -7   9   2    0.45    0.23
   6  -9  -2    0.07    0.11
   6  -9  -2    0.18    0.11
   6  -9  -2    0.08    0.12
  -6   9   2   -0.10    0.20
  -6   9   2    0.44    0.17
  -6   9   2   -0.10    0.19
  -6   9   2    0.11    0.14
   5  -9  -2    0.52    0.14
   5  -9  -2    0.57    0.12
   5  -9  -2    0.44    0.15
   5  -9  -2    0.85    0.45
  -5   9   2    0.78    0.19
  -5   9   2    0.33    0.24
  -5   9   2    0.56    0.21
   4  -9  -2    2.15    0.23
   4  -9  -2    1.68    0.25
   4  -9  -2    1.87    0.23
   4  -9  -2    2.22    0.44
   4  -9  -2    1.89    0.25
  -4   9   2    2.04    0.31
  -4   9   2    1.60    0.35
  -4   9   2    1.65    0.28
  -4   9   2    1.94    0.25
   3  -9  -2    5.28    0.39
   3  -9  -2    5.07    0.68
   3  -9  -2    5.11    0.37
   3  -9  -2    5.19    0.39
   3  -9  -2    6.46    0.69
   3  -9  -2    5.54    0.41
   3  -9  -2    4.40    0.42
   3  -9  -2    5.59    0.63
   3  -9  -2    4.75    0.37
  -3   9   2    6.19    0.71
  -3   9   2    5.48    0.45
  -3   9   2    5.25    0.53
  -3   9   2    4.96    0.55
  -3   9   2    5.27    0.55
  -3   9   2    5.38    0.47
   2  -9  -2   14.36    0.85
   2  -9  -2   12.45    0.84
   2  -9  -2   12.99    0.84
   2  -9  -2   13.37    0.85
   2  -9  -2   13.80    0.85
   2  -9  -2   12.61    0.84
  -2   9   2   14.14    0.97
  -2   9   2   13.38    0.96
  -2   9   2   14.49    0.89
  -2   9   2   13.39    1.00
   1  -9  -2    0.69    0.13
   1  -9  -2    0.52    0.13
   1  -9  -2    0.60    0.16
   1  -9  -2    0.55    0.11
   1  -9  -2    0.50    0.12
  -1   9   2    0.34    0.20
  -1   9   2    1.02    0.29
  -1   9   2    0.59    0.45
  -1   9   2    1.03    0.30
   0  -9  -2    1.02    0.14
   0  -9  -2    1.26    0.19
   0  -9  -2    0.87    0.14
   0  -9  -2    0.98    0.15
   0   9   2    0.80    0.34
   0   9   2    0.53    0.36
   0   9   2    0.99    0.20
  -1  -9  -2    4.21    0.34
  -1  -9  -2    4.14    0.35
  -1  -9  -2    4.09    0.34
  -1  -9  -2    3.27    0.54
  -1  -9  -2    3.81    0.32
   1   9   2    3.89    0.41
  -2  -9  -2    0.51    0.14
  -2  -9  -2    0.35    0.12
  -2  -9  -2    1.17    0.50
   2   9   2    0.20    0.19
  -3  -9  -2    0.14    0.11
  -3  -9  -2    0.35    0.52
  -3  -9  -2   -0.06    0.12
   3   9   2   -0.01    0.40
   3   9   2    0.22    0.18
  -4  -9  -2    0.29    0.11
  -4  -9  -2    1.02    0.64
  -4  -9  -2    0.29    0.11
  -4  -9  -2    0.20    0.30
   4   9   2    0.23    0.25
   4   9   2    0.49    0.16
  -5  -9  -2    2.31    0.23
  -5  -9  -2    2.32    0.22
   5   9   2    2.57    0.37
   5   9   2    2.25    0.26
  -6  -9  -2    2.26    0.21
   6   9   2    2.28    0.32
   6   9   2    2.85    0.41
  -7  -9  -2    0.48    0.08
   7   9   2    0.49    0.29
   7   9   2    0.51    0.13
  13 -10  -2   -0.12    0.06
 -13  10   2   -0.12    0.07
 -13  10   2   -0.04    0.09
  11 -10  -2    0.54    0.11
  11 -10  -2    0.35    0.09
 -11  10   2    0.37    0.14
 -11  10   2    0.26    0.11
 -11  10   2    0.29    0.15
 -11  10   2    1.11    0.40
  10 -10  -2    0.43    0.12
  10 -10  -2    0.41    0.11
  10 -10  -2    0.32    0.15
 -10  10   2    0.21    0.38
 -10  10   2    0.76    0.17
 -10  10   2    0.44    0.15
 -10  10   2    0.53    0.13
 -10  10   2    0.71    0.25
   9 -10  -2    0.93    0.15
   9 -10  -2    1.01    0.16
   9 -10  -2    0.94    0.14
  -9  10   2    1.56    0.35
  -9  10   2    0.84    0.19
  -9  10   2    0.79    0.15
  -9  10   2    1.09    0.19
  -9  10   2    1.11    0.28
   8 -10  -2    0.25    0.14
   8 -10  -2    0.27    0.11
   8 -10  -2    0.41    0.13
  -8  10   2    0.09    0.31
  -8  10   2    0.39    0.14
  -8  10   2    0.25    0.24
  -8  10   2    0.11    0.17
   7 -10  -2    1.61    0.23
   7 -10  -2    1.75    0.25
   7 -10  -2    1.98    0.27
   7 -10  -2    1.89    0.23
  -7  10   2    1.24    0.30
  -7  10   2    1.78    0.31
  -7  10   2    1.50    0.26
   6 -10  -2    1.45    0.23
   6 -10  -2    0.96    0.14
   6 -10  -2    1.54    0.25
   6 -10  -2    1.09    0.15
  -6  10   2    0.76    0.25
  -6  10   2    1.04    0.20
  -6  10   2    1.02    0.17
  -6  10   2    1.08    0.20
   5 -10  -2    5.84    0.41
   5 -10  -2    5.55    0.40
   5 -10  -2    5.19    0.39
   5 -10  -2    4.76    0.40
  -5  10   2    4.84    0.54
  -5  10   2    5.39    0.56
  -5  10   2    5.49    0.47
  -5  10   2    5.21    0.44
   4 -10  -2    9.51    0.61
   4 -10  -2    9.57    0.60
   4 -10  -2    8.27    0.60
   4 -10  -2    9.41    0.62
  -4  10   2   10.36    0.72
  -4  10   2   10.00    0.65
  -4  10   2    7.76    0.83
  -4  10   2    8.64    0.75
  -4  10   2    9.85    0.66
   3 -10  -2    0.98    0.13
   3 -10  -2    0.98    0.15
   3 -10  -2    0.65    0.15
   3 -10  -2    0.75    0.14
   3 -10  -2    0.82    0.13
  -3  10   2    1.06    0.30
  -3  10   2    0.63    0.30
  -3  10   2    0.58    0.20
   2 -10  -2    3.60    0.33
   2 -10  -2    3.96    0.33
   2 -10  -2    4.36    0.34
   2 -10  -2    4.03    0.30
   2 -10  -2    3.16    0.32
  -2  10   2    3.72    0.45
  -2  10   2    3.23    0.43
  -2  10   2    4.02    0.43
   1 -10  -2    2.46    0.28
   1 -10  -2    2.70    0.25
   1 -10  -2    2.52    0.28
   1 -10  -2    2.62    0.28
  -1  10   2    2.67    0.44
  -1  10   2    3.14    0.42
  -1  10   2    2.54    0.37
   0 -10  -2    8.86    0.62
   0 -10  -2    9.04    0.60
   0 -10  -2    9.40    0.61
   0 -10  -2    9.97    0.62
   0  10   2    9.53    0.67
  -1 -10  -2    0.80    0.13
  -1 -10  -2    0.57    0.12
  -1 -10  -2    0.64    0.12
  -1 -10  -2    0.62    0.15
   1  10   2    0.91    0.21
  -2 -10  -2    0.39    0.10
  -2 -10  -2    0.27    0.12
  -2 -10  -2    0.43    0.12
   2  10   2    0.68    0.22
  -3 -10  -2    2.37    0.23
  -3 -10  -2    2.15    0.28
  -3 -10  -2    2.15    0.24
  -3 -10  -2    2.53    0.23
   3  10   2    2.48    0.40
   3  10   2    2.24    0.28
  -4 -10  -2    0.17    0.08
  -4 -10  -2    0.35    0.09
   4  10   2    0.37    0.22
   4  10   2    0.36    0.14
   4  10   2    0.22    0.23
  -5 -10  -2    1.19    0.15
  -5 -10  -2    1.26    0.16
   5  10   2    1.81    0.36
   5  10   2    1.55    0.21
  -6 -10  -2    1.24    0.13
  -6 -10  -2    0.84    0.14
   6  10   2    1.20    0.20
  12 -11  -2    0.16    0.06
  12 -11  -2    0.22    0.07
 -12  11   2    0.05    0.09
 -12  11   2    0.22    0.08
  11 -11  -2    0.90    0.13
  11 -11  -2    0.88    0.12
 -11  11   2    1.05    0.19
 -11  11   2    1.05    0.16
 -11  11   2    0.76    0.12
  10 -11  -2    3.48    0.28
  10 -11  -2    3.58    0.27
 -10  11   2    4.02    0.33
 -10  11   2    3.88    0.36
 -10  11   2    4.19    0.31
 -10  11   2    3.76    0.55
 -10  11   2    2.83    0.49
   9 -11  -2    1.22    0.18
   9 -11  -2    0.85    0.12
   9 -11  -2    1.10    0.14
  -9  11   2    1.34    0.38
  -9  11   2    0.97    0.16
  -9  11   2    1.04    0.18
  -9  11   2    1.14    0.19
   8 -11  -2    0.74    0.12
  -8  11   2    0.77    0.15
  -8  11   2    0.79    0.51
  -8  11   2    1.02    0.19
   7 -11  -2   10.05    0.67
   7 -11  -2   10.44    0.67
   7 -11  -2   10.06    0.65
   7 -11  -2   11.23    0.66
  -7  11   2   11.12    0.68
  -7  11   2    8.85    0.85
  -7  11   2   10.30    0.83
  -7  11   2    9.36    0.78
  -7  11   2   11.22    0.70
   6 -11  -2    1.23    0.20
   6 -11  -2    1.07    0.16
   6 -11  -2    1.24    0.18
   6 -11  -2    1.06    0.15
  -6  11   2    1.04    0.20
  -6  11   2    0.83    0.27
  -6  11   2    0.81    0.30
   5 -11  -2    2.86    0.27
   5 -11  -2    3.17    0.28
   5 -11  -2    2.64    0.29
   5 -11  -2    3.10    0.26
  -5  11   2    2.21    0.34
  -5  11   2    3.26    0.38
  -5  11   2    2.57    0.37
  -5  11   2    2.20    0.37
   4 -11  -2    2.56    0.27
   4 -11  -2    2.76    0.25
   4 -11  -2    2.44    0.29
   4 -11  -2    3.11    0.26
  -4  11   2    3.10    0.34
  -4  11   2    2.35    0.35
  -4  11   2    2.21    0.36
  -4  11   2    2.45    0.78
   3 -11  -2    0.37    0.21
   3 -11  -2    0.31    0.11
  -3  11   2   -0.34    0.31
  -3  11   2    0.38    0.34
  -3  11   2    0.34    0.16
  -3  11   2   -0.91    0.74
  -3  11   2    0.10    0.19
   2 -11  -2    3.00    0.30
   2 -11  -2    2.37    0.39
   2 -11  -2    2.38    0.24
   2 -11  -2    2.91    0.32
   2 -11  -2    2.29    0.27
   2 -11  -2    2.41    0.34
  -2  11   2    2.99    0.39
   1 -11  -2    4.15    0.34
   1 -11  -2    3.60    0.39
   1 -11  -2    3.98    0.31
  -1  11   2    4.13    1.39
  -1  11   2    3.93    0.39
  -1  11   2    4.40    0.42
   0 -11  -2    4.75    0.37
   0 -11  -2    5.05    0.37
   0 -11  -2    4.77    0.37
   0 -11  -2    5.03    0.35
   0  11   2    4.82    0.43
  -1 -11  -2    0.64    0.11
  -1 -11  -2    0.62    0.11
  -1 -11  -2    0.65    0.12
  -1 -11  -2    0.96    0.16
   1  11   2    0.83    0.19
  -2 -11  -2    0.08    0.08
  -2 -11  -2    0.13    0.09
  -2 -11  -2   -0.07    0.09
  -2 -11  -2    0.29    0.11
   2  11   2    0.29    0.22
   2  11   2   -0.03    0.25
   2  11   2    0.07    0.15
  -3 -11  -2    1.02    0.15
  -3 -11  -2    0.78    0.14
   3  11   2    0.59    0.14
   3  11   2    1.19    0.24
  -4 -11  -2    0.24    0.06
  -4 -11  -2    0.29    0.06
   4  11   2    0.62    0.28
   4  11   2    0.39    0.12
   4  11   2    0.22    0.23
   5  11   2    0.29    0.11
  11 -12  -2    0.04    0.07
  11 -12  -2    0.18    0.06
 -11  12   2    0.06    0.10
 -11  12   2    0.10    0.14
 -11  12   2   -0.07    0.08
  10 -12  -2    0.24    0.07
  10 -12  -2    0.16    0.09
 -10  12   2    0.20    0.13
 -10  12   2    0.31    0.12
   9 -12  -2    1.28    0.16
   9 -12  -2    1.48    0.15
  -9  12   2    1.25    0.23
  -9  12   2    0.83    0.33
  -9  12   2    1.11    0.18
  -9  12   2    1.19    0.18
  -9  12   2    1.09    0.16
   8 -12  -2    0.34    0.09
   8 -12  -2    0.31    0.10
   8 -12  -2    0.24    0.09
   8 -12  -2    0.03    0.11
  -8  12   2    0.07    0.14
  -8  12   2    0.01    0.12
  -8  12   2    0.11    0.27
  -8  12   2    0.18    0.15
  -8  12   2    0.21    0.12
  -8  12   2   -0.04    0.33
   7 -12  -2    1.15    0.19
   7 -12  -2    1.00    0.16
   7 -12  -2    1.46    0.21
   7 -12  -2    1.23    0.17
  -7  12   2    1.21    0.28
  -7  12   2    1.07    0.35
  -7  12   2    0.87    0.16
  -7  12   2    0.89    0.18
  -7  12   2    1.29    0.17
  -7  12   2    1.11    0.19
   6 -12  -2    1.34    0.20
   6 -12  -2    1.03    0.15
   6 -12  -2    1.05    0.16
  -6  12   2    0.93    0.23
  -6  12   2    0.47    0.29
  -6  12   2    0.83    0.15
  -6  12   2    0.61    0.29
  -6  12   2    1.10    0.19
   5 -12  -2    2.32    0.21
   5 -12  -2    1.79    0.23
   5 -12  -2    1.60    0.21
   5 -12  -2    2.19    0.20
  -5  12   2    1.47    0.34
  -5  12   2    1.92    0.25
  -5  12   2    1.77    0.30
   4 -12  -2    1.18    0.18
   4 -12  -2    1.27    0.21
   4 -12  -2    1.30    0.19
   4 -12  -2    0.87    0.13
  -4  12   2    0.59    0.36
  -4  12   2    1.06    0.17
  -4  12   2    1.39    0.36
   3 -12  -2    0.63    0.13
   3 -12  -2    0.56    0.18
  -3  12   2    1.16    0.47
  -3  12   2    0.47    0.16
  -3  12   2    0.68    0.95
  -3  12   2    1.24    0.45
  -3  12   2    0.23    0.22
   2 -12  -2    2.99    0.30
   2 -12  -2    3.93    0.32
   2 -12  -2    3.84    0.28
  -2  12   2    4.06    0.52
  -2  12   2    3.92    0.36
   1 -12  -2    0.55    0.09
   1 -12  -2    0.76    0.11
   1 -12  -2    0.75    0.12
   1 -12  -2    0.72    0.11
  -1  12   2    0.64    0.18
   0 -12  -2    1.49    0.21
   0 -12  -2    1.78    0.22
   0 -12  -2    1.59    0.18
   0 -12  -2    2.03    0.21
  -1 -12  -2    2.09    0.19
  -1 -12  -2    1.57    0.19
  -1 -12  -2    1.93    0.18
  -1 -12  -2    2.20    0.21
   1  12   2    1.86    0.23
   1  12   2    2.36    0.33
  -2 -12  -2    0.38    0.07
  -2 -12  -2    0.11    0.13
  -2 -12  -2    0.21    0.07
   2  12   2    0.56    0.21
   2  12   2    0.32    0.12
  -3 -12  -2    0.14    0.06
  -3 -12  -2    0.08    0.06
   3  12   2    0.28    0.22
   3  12   2    0.28    0.11
 -10  13   2    0.07    0.13
   9 -13  -2    0.34    0.08
   9 -13  -2    0.22    0.09
  -9  13   2    0.16    0.12
   8 -13  -2    0.70    0.10
   8 -13  -2    0.54    0.09
  -8  13   2    0.59    0.13
   7 -13  -2    1.66    0.21
   7 -13  -2    1.57    0.26
   7 -13  -2    1.70    0.19
  -7  13   2    1.47    0.23
  -7  13   2    1.90    0.27
   6 -13  -2    0.32    0.10
   6 -13  -2    0.00    0.15
   6 -13  -2    0.16    0.09
  -6  13   2    0.09    0.12
  -6  13   2    0.17    0.15
   5 -13  -2    0.25    0.09
   5 -13  -2    0.25    0.10
   5 -13  -2    0.45    0.13
   5 -13  -2    0.06    0.15
   4 -13  -2    0.34    0.09
   4 -13  -2    0.31    0.10
  -4  13   2    0.32    0.13
  -4  13   2    0.52    0.20
   3 -13  -2    0.66    0.11
   3 -13  -2    0.95    0.16
  -3  13   2    1.25    0.32
  -3  13   2    0.67    0.15
   2 -13  -2    1.07    0.15
   2 -13  -2    1.02    0.18
   1 -13  -2    0.85    0.14
  -1  13   2    0.45    0.22
  -1  13   2    0.72    0.18
  -1  13   2    0.58    0.15
   0 -13  -2    0.04    0.07
   0  13   2   -0.37    0.26
   0  13   2    0.38    0.22
   1  13   2    0.94    0.21
   7 -14  -2    0.15    0.10
   7 -14  -2    0.10    0.08
  -7  14   2    0.10    0.09
  -7  14   2    0.29    0.15
   6 -14  -2    0.22    0.07
   6 -14  -2    0.19    0.08
  -6  14   2    0.24    0.10
   5 -14  -2    0.12    0.07
  -5  14   2    0.14    0.10
   4 -14  -2    0.24    0.08
  -4  14   2    0.17    0.10
   3 -14  -2   -0.01    0.08
   3 -14  -2   -0.09    0.07
  -3  14   2   -0.05    0.12
   2 -14  -2    2.18    0.17
  -2  14   2    1.81    0.30
  -1 -15   3    0.01    0.06
  -1 -15   3    0.28    0.07
   0 -15   3    0.79    0.12
   0 -15   3    0.79    0.13
   1 -15   3    0.25    0.09
   1 -15   3    0.32    0.09
   1 -15   3    0.27    0.08
  -2  15  -3    1.52    0.20
   2 -15   3    1.43    0.16
   2 -15   3    1.31    0.15
   2 -15   3    1.17    0.15
   2 -15   3    1.52    0.19
   3 -15   3    0.22    0.11
   3 -15   3    0.22    0.10
   3 -15   3    0.32    0.09
   4 -15   3    0.26    0.21
   4 -15   3    0.01    0.07
   4 -15   3    0.13    0.09
   4 -15   3   -0.21    0.12
   4 -15   3    0.14    0.09
   4 -15   3   -0.41    0.25
  -5  15  -3    2.17    0.38
   5 -15   3    2.15    0.17
   5 -15   3    2.28    0.17
  -6  15  -3    0.85    0.22
   6 -15   3    1.41    0.14
   6 -15   3    1.11    0.16
  -7  15  -3    0.28    0.17
   7 -15   3    0.40    0.06
   4  14  -3    0.48    0.23
   3  14  -3    0.26    0.23
  -3 -14   3    0.66    0.08
  -2 -14   3    1.04    0.15
  -2 -14   3    0.75    0.15
  -2 -14   3    1.16    0.16
  -2 -14   3    0.97    0.14
  -1 -14   3    0.42    0.10
  -1 -14   3    0.27    0.09
  -1 -14   3    0.30    0.10
  -1 -14   3    0.39    0.19
  -1 -14   3    0.25    0.10
   0 -14   3    2.02    0.22
   0 -14   3    1.58    0.18
   0 -14   3    1.62    0.31
   0 -14   3    1.58    0.17
  -1  14  -3    0.44    0.19
   1 -14   3    0.07    0.11
   1 -14   3    0.26    0.09
   1 -14   3   -0.01    0.24
   1 -14   3    0.15    0.09
   1 -14   3    0.59    0.22
   1 -14   3    0.10    0.10
   2 -14   3    0.09    0.10
   2 -14   3    0.05    0.09
   2 -14   3    0.29    0.23
   2 -14   3    0.08    0.09
   2 -14   3    0.19    0.12
  -3  14  -3    1.39    0.34
   3 -14   3    0.88    0.28
   3 -14   3    0.80    0.14
   3 -14   3    0.98    0.13
   3 -14   3    0.62    0.22
   3 -14   3    0.68    0.15
   3 -14   3    0.68    0.12
  -4  14  -3    0.40    0.24
  -4  14  -3   -0.20    1.09
   4 -14   3    0.11    0.23
   4 -14   3   -0.01    0.19
   4 -14   3    0.26    0.09
   4 -14   3    0.28    0.28
   4 -14   3    0.54    0.24
   4 -14   3    0.25    0.10
   4 -14   3    0.39    0.12
   4 -14   3    0.57    0.16
  -5  14  -3    0.87    0.21
  -5  14  -3   -0.33    0.62
  -5  14  -3    0.67    0.52
   5 -14   3    0.93    0.23
   5 -14   3    0.66    0.28
   5 -14   3    0.53    0.13
   5 -14   3    0.56    0.24
   5 -14   3    0.79    0.25
   5 -14   3    0.57    0.10
   5 -14   3    0.48    0.20
  -6  14  -3   -0.23    0.72
  -6  14  -3   -0.05    0.19
  -6  14  -3    0.86    0.79
   6 -14   3   -0.07    0.27
   6 -14   3    0.33    0.20
   6 -14   3    0.18    0.08
   6 -14   3    0.47    0.25
   6 -14   3    0.30    0.25
   6 -14   3    0.29    0.23
  -7  14  -3    0.18    0.17
   7 -14   3    0.17    0.07
   7 -14   3    0.18    0.29
   7 -14   3    0.16    0.08
  -8  14  -3    0.06    0.15
   8 -14   3   -0.17    0.28
   8 -14   3   -0.08    0.07
   8 -14   3    0.47    0.23
  -9  14  -3    0.04    0.13
   9 -14   3    0.19    0.07
   4  13  -3    0.30    0.23
  -4 -13   3    0.16    0.09
  -4 -13   3    0.20    0.10
  -4 -13   3    0.06    0.08
  -3 -13   3    2.77    0.24
  -3 -13   3    2.26    0.24
  -3 -13   3    2.71    0.25
  -3 -13   3    2.93    0.26
  -3 -13   3    2.71    0.23
  -2 -13   3    0.84    0.13
  -2 -13   3    0.68    0.21
  -2 -13   3    0.99    0.13
  -2 -13   3    1.40    0.23
  -2 -13   3    0.95    0.14
  -2 -13   3    1.12    0.16
  -2 -13   3    0.94    0.29
  -2 -13   3    0.91    0.12
  -1 -13   3   -0.01    0.21
  -1 -13   3    0.07    0.10
  -1 -13   3   -0.06    0.10
  -1 -13   3    0.08    0.14
  -1 -13   3    0.14    0.13
  -1 -13   3    0.02    0.11
  -1 -13   3    0.03    0.09
  -1 -13   3   -0.98    0.59
   0  13  -3    0.11    0.95
   0 -13   3    0.99    0.29
   1 -13   3    0.51    0.53
   1 -13   3    1.24    0.21
   1 -13   3    1.20    0.19
   1 -13   3    1.04    0.27
   1 -13   3    0.75    0.32
   1 -13   3    1.20    0.17
   1 -13   3    1.27    0.28
   1 -13   3    1.11    0.28
   1 -13   3    1.14    0.17
  -2  13  -3    0.85    0.33
   2 -13   3    0.65    0.17
   2 -13   3    0.73    0.14
   2 -13   3    0.61    0.33
   2 -13   3    0.94    0.17
   2 -13   3    0.47    0.56
   2 -13   3    0.63    0.19
   3 -13   3    0.36    0.16
   3 -13   3    0.37    0.34
   3 -13   3    0.25    0.17
   3 -13   3    0.54    0.28
   3 -13   3    0.68    0.30
   3 -13   3    0.17    0.11
   3 -13   3   -0.05    0.26
  -4  13  -3    0.49    0.59
   4 -13   3    0.29    0.27
   4 -13   3    0.26    0.17
   4 -13   3    0.26    0.26
   4 -13   3    0.18    0.24
   4 -13   3    0.48    0.12
   4 -13   3    0.20    0.29
   4 -13   3    0.43    0.10
  -5  13  -3    1.10    0.80
  -5  13  -3    0.03    0.37
   5 -13   3    0.02    0.11
   5 -13   3   -0.06    0.26
   5 -13   3    0.48    0.27
   5 -13   3    0.06    0.24
   5 -13   3    0.61    0.19
   5 -13   3    0.27    0.10
   5 -13   3    0.58    0.29
   5 -13   3   -0.40    0.36
  -6  13  -3    0.05    0.31
  -6  13  -3    0.56    0.24
   6 -13   3    0.53    0.10
   6 -13   3    0.16    0.24
   6 -13   3    0.19    0.26
   6 -13   3    0.11    0.26
   6 -13   3    0.82    0.29
   6 -13   3    0.36    0.12
   6 -13   3    0.77    0.37
  -7  13  -3    0.28    0.20
  -7  13  -3    0.87    0.17
   7 -13   3    0.40    0.27
   7 -13   3    0.25    0.27
   7 -13   3    0.53    0.10
   7 -13   3    0.68    0.12
  -8  13  -3    0.51    0.14
  -8  13  -3    0.13    0.32
  -8  13  -3    0.49    0.17
  -8  13  -3    1.47    0.50
   8 -13   3    0.39    0.26
   8 -13   3    0.81    0.13
   8 -13   3    0.56    0.10
   8 -13   3    1.22    0.48
  -9  13  -3    0.06    0.15
  -9  13  -3    0.25    0.13
   9 -13   3    0.15    0.07
   9 -13   3   -0.22    0.47
   9 -13   3    0.09    0.08
 -10  13  -3    1.77    0.23
 -10  13  -3    1.26    0.20
  10 -13   3    1.28    0.13
  10 -13   3    1.57    0.14
  -7 -12   3    0.06    0.05
  -7 -12   3   -0.08    0.05
   6  12  -3    0.78    0.37
  -6 -12   3    0.31    0.09
  -6 -12   3    0.15    0.10
   5  12  -3    0.59    0.16
   5  12  -3    0.91    0.28
  -5 -12   3    0.59    0.10
  -5 -12   3    0.49    0.17
  -4 -12   3    3.47    0.31
  -4 -12   3    3.26    0.30
  -4 -12   3    2.97    0.29
  -4 -12   3    3.59    0.28
  -4 -12   3    3.95    0.31
  -4 -12   3    3.39    0.28
  -3 -12   3    0.03    0.10
  -3 -12   3   -0.37    0.49
  -3 -12   3   -0.05    0.12
  -3 -12   3    0.22    0.49
  -3 -12   3    0.07    0.12
  -3 -12   3   -0.04    0.27
  -3 -12   3    0.01    0.12
  -3 -12   3   -0.19    0.20
  -3 -12   3   -0.16    0.10
  -3 -12   3    0.10    0.13
  -2 -12   3   -0.27    0.43
  -2 -12   3   -0.03    0.10
  -2 -12   3   -0.24    0.13
  -2 -12   3   -0.11    0.14
  -2 -12   3   -0.02    0.12
  -2 -12   3   -0.16    0.17
  -1 -12   3    0.28    0.15
  -1 -12   3    1.15    0.41
  -1 -12   3    0.52    0.18
  -1 -12   3    0.46    0.26
  -1 -12   3    0.72    0.44
  -1 -12   3    0.57    0.14
  -1 -12   3    0.39    0.12
  -1 -12   3    0.21    0.13
  -1 -12   3    0.72    0.29
  -1 -12   3    0.69    0.28
   0  12  -3    1.02    0.71
   0 -12   3    1.58    0.23
   0 -12   3    1.87    0.34
   0 -12   3    1.98    0.31
   0 -12   3    1.63    0.22
   0 -12   3    1.92    0.21
   0 -12   3    2.48    0.44
   1 -12   3    2.85    0.26
   1 -12   3    2.41    0.35
   1 -12   3    2.94    0.29
   1 -12   3    2.83    0.24
   1 -12   3    2.60    0.54
   1 -12   3    2.10    0.33
   1 -12   3    1.94    0.45
   1 -12   3    2.39    0.50
   1 -12   3    2.57    0.47
  -2  12  -3    0.75    0.48
  -2  12  -3    0.16    0.41
   2 -12   3    0.81    0.30
   2 -12   3    1.00    0.28
   2 -12   3    0.71    0.18
   2 -12   3    0.83    0.13
   2 -12   3    0.91    0.15
   2 -12   3    0.78    0.14
   2 -12   3    0.58    0.44
   2 -12   3    0.98    0.31
   3 -12   3    2.16    0.40
   3 -12   3    2.33    0.24
   3 -12   3    1.62    0.33
   3 -12   3    1.99    0.22
   3 -12   3    2.42    0.30
   3 -12   3    2.98    0.52
   3 -12   3    2.02    0.33
  -4  12  -3    0.87    0.34
  -4  12  -3    0.70    0.34
   4 -12   3    0.44    0.27
   4 -12   3    0.21    0.13
   4 -12   3   -0.10    0.32
   4 -12   3    0.20    0.11
   4 -12   3    0.74    0.29
   4 -12   3    0.32    0.14
   4 -12   3   -0.26    0.41
   4 -12   3    0.39    0.19
  -5  12  -3   -0.05    1.60
  -5  12  -3    0.14    0.34
  -5  12  -3    0.40    0.29
   5 -12   3    0.29    0.12
   5 -12   3    0.68    0.43
   5 -12   3    0.48    0.16
   5 -12   3    0.10    0.28
   5 -12   3   -0.10    0.30
   5 -12   3    0.40    0.31
   5 -12   3    0.42    0.21
   5 -12   3    0.50    0.14
   5 -12   3    0.41    0.28
  -6  12  -3    3.56    0.52
  -6  12  -3    3.99    0.58
   6 -12   3    3.69    0.31
   6 -12   3    2.78    0.60
   6 -12   3    3.63    0.51
   6 -12   3    3.28    0.86
   6 -12   3    3.24    0.60
  -7  12  -3    1.94    0.30
   7 -12   3    1.94    0.22
   7 -12   3    1.36    0.42
   7 -12   3    1.57    0.33
   7 -12   3    1.83    0.29
  -8  12  -3    0.73    0.25
   8 -12   3    1.07    0.26
   8 -12   3    0.83    0.29
   8 -12   3    1.05    0.16
   8 -12   3    0.53    0.30
  -9  12  -3    5.72    0.41
  -9  12  -3    5.88    0.44
   9 -12   3    5.75    0.39
   9 -12   3    6.16    0.39
 -10  12  -3   -0.06    0.08
 -10  12  -3   -0.05    0.11
  10 -12   3    0.11    0.07
  10 -12   3    0.55    0.30
  10 -12   3    0.28    0.26
  10 -12   3    0.12    0.09
 -11  12  -3    0.47    0.11
 -11  12  -3    0.30    0.08
  -8 -11   3    0.09    0.06
   7  11  -3   -0.09    0.27
   7  11  -3    0.03    0.16
  -7 -11   3    0.00    0.07
  -7 -11   3    0.13    0.07
  -7 -11   3   -0.16    0.15
   6  11  -3    0.48    0.15
   6  11  -3    0.11    0.31
  -6 -11   3    0.33    0.14
  -6 -11   3    0.38    0.10
  -6 -11   3    0.56    0.11
  -6 -11   3    0.29    0.11
  -5 -11   3    2.43    0.28
  -5 -11   3    1.88    0.26
  -5 -11   3    1.98    0.24
  -5 -11   3    2.24    0.25
  -5 -11   3    2.61    0.31
  -4 -11   3    4.45    0.32
  -4 -11   3    3.55    0.33
  -4 -11   3    4.26    0.67
   3  11  -3    0.25    0.94
  -3 -11   3    0.63    0.14
  -3 -11   3    0.52    0.15
  -3 -11   3    0.75    0.15
  -3 -11   3    0.65    0.17
  -3 -11   3    0.80    0.28
  -3 -11   3    0.53    0.14
  -3 -11   3    0.76    0.23
  -3 -11   3    0.52    0.15
   2  11  -3   -0.08    0.70
  -2 -11   3    1.15    0.19
  -2 -11   3    1.27    0.29
  -2 -11   3    1.34    0.28
  -2 -11   3    1.53    0.22
  -2 -11   3    1.39    0.21
  -2 -11   3    0.70    0.27
  -2 -11   3    1.14    0.20
  -2 -11   3    1.21    0.16
  -2 -11   3    1.00    0.18
  -2 -11   3    0.77    0.37
   1  11  -3    4.54    0.67
  -1 -11   3    4.14    0.57
  -1 -11   3    5.02    0.44
  -1 -11   3    5.11    0.62
  -1 -11   3    5.21    0.53
  -1 -11   3    4.11    0.43
  -1 -11   3    4.71    0.35
  -1 -11   3    5.12    0.64
  -1 -11   3    4.38    0.45
  -1 -11   3    4.46    0.39
  -1 -11   3    5.04    0.52
  -1 -11   3    4.60    0.37
   0  11  -3    0.18    0.46
   0 -11   3    0.54    0.16
   0 -11   3    0.62    0.19
   0 -11   3    0.68    0.30
   0 -11   3    1.20    0.30
   0 -11   3    0.56    0.27
   0 -11   3    0.61    0.15
   0 -11   3    0.77    0.29
   0 -11   3    0.87    0.13
   0 -11   3    0.32    0.35
   0 -11   3    0.84    0.34
  -1  11  -3    2.54    0.49
   1 -11   3    2.23    0.26
   1 -11   3    2.06    0.33
   1 -11   3    2.33    0.25
   1 -11   3    1.91    0.34
   1 -11   3    1.87    0.32
   1 -11   3    2.01    0.42
   1 -11   3    1.76    0.30
   1 -11   3    1.93    0.27
   1 -11   3    2.38    0.23
  -2  11  -3    3.82    0.66
   2 -11   3    2.34    0.45
   2 -11   3    3.62    0.53
   2 -11   3    2.91    0.28
   2 -11   3    3.01    0.40
   2 -11   3    3.05    0.50
   2 -11   3    3.21    0.51
   2 -11   3    3.05    0.51
   2 -11   3    2.56    0.25
  -3  11  -3    7.48    0.69
  -3  11  -3    6.08    0.65
   3 -11   3    7.15    0.63
   3 -11   3    6.74    0.67
   3 -11   3    7.91    0.49
   3 -11   3    7.55    0.51
   3 -11   3    6.39    0.75
   3 -11   3    6.72    0.66
   3 -11   3    6.83    0.78
   3 -11   3    7.61    0.48
  -4  11  -3    1.59    0.28
  -4  11  -3    1.75    0.30
  -4  11  -3    1.19    0.55
   4 -11   3    1.08    0.33
   4 -11   3    1.45    0.18
   4 -11   3    1.50    0.31
   4 -11   3    1.27    0.43
   4 -11   3    1.39    0.29
   4 -11   3    1.54    0.23
   4 -11   3    1.50    0.35
  -5  11  -3    0.67    0.24
  -5  11  -3    0.69    0.26
   5 -11   3    0.77    0.27
   5 -11   3    0.61    0.18
   5 -11   3    0.29    0.32
   5 -11   3    0.39    0.30
   5 -11   3    0.79    0.13
   5 -11   3    0.68    0.29
   5 -11   3    0.78    0.16
   5 -11   3    0.89    0.34
   5 -11   3    0.50    0.41
   5 -11   3    1.08    0.23
  -6  11  -3    2.83    0.55
   6 -11   3    3.80    0.55
   6 -11   3    3.15    0.30
   6 -11   3    2.95    0.43
   6 -11   3    3.04    0.49
   6 -11   3    3.37    0.33
  -7  11  -3    0.05    0.29
  -7  11  -3    0.70    0.24
   7 -11   3    0.24    0.30
   7 -11   3    0.35    0.30
   7 -11   3    0.30    0.44
   7 -11   3    0.36    0.13
   7 -11   3   -0.03    0.31
   7 -11   3    0.45    0.35
   7 -11   3    0.12    0.32
   7 -11   3    0.59    0.15
  -8  11  -3    0.51    0.23
  -8  11  -3    0.25    0.32
  -8  11  -3   -1.04    1.61
   8 -11   3    0.43    0.35
   8 -11   3    0.50    0.13
   8 -11   3    0.60    0.12
   8 -11   3    0.40    0.31
   8 -11   3    0.46    0.27
   8 -11   3    0.35    0.42
   8 -11   3    0.98    0.31
   8 -11   3    0.14    0.28
  -9  11  -3    0.60    0.27
  -9  11  -3    1.10    0.37
   9 -11   3    0.80    0.25
   9 -11   3    0.64    0.31
   9 -11   3    0.65    0.28
   9 -11   3    0.68    0.33
  10 -11   3    0.66    0.21
 -11  11  -3    0.36    0.10
 -11  11  -3    0.24    0.08
  11 -11   3    0.41    0.34
  11 -11   3    0.46    0.11
  11 -11   3    0.43    0.09
  11 -11   3    0.38    0.27
  -9 -10   3    1.35    0.15
   7  10  -3    0.73    0.19
  -7 -10   3    0.60    0.13
  -7 -10   3    0.72    0.14
  -7 -10   3    0.84    0.17
  -7 -10   3    0.81    0.13
  -7 -10   3    0.66    0.14
   6  10  -3    2.25    0.46
   6  10  -3    1.71    0.33
  -6 -10   3    2.40    0.41
  -6 -10   3    2.14    0.30
  -6 -10   3    2.55    0.25
  -6 -10   3    2.30    0.24
  -6 -10   3    2.08    0.29
  -5 -10   3    0.33    0.14
  -5 -10   3   -0.50    0.36
  -5 -10   3    0.33    0.16
  -5 -10   3    0.06    0.18
  -5 -10   3    0.50    0.25
  -5 -10   3   -0.07    0.15
  -5 -10   3    0.06    0.14
   4  10  -3   -0.43    0.74
  -4 -10   3    0.08    0.17
  -4 -10   3    0.36    0.16
  -4 -10   3    0.40    0.15
  -4 -10   3    0.86    0.31
  -4 -10   3    0.48    0.16
  -4 -10   3    0.62    0.17
   3  10  -3    0.51    0.58
  -3 -10   3    0.67    0.27
  -3 -10   3    0.79    0.15
  -3 -10   3    0.86    0.31
  -3 -10   3    0.54    0.32
  -3 -10   3    0.78    0.17
   2  10  -3    4.83    1.18
  -2 -10   3    4.42    0.61
  -2 -10   3    4.80    0.45
  -2 -10   3    5.54    0.55
  -2 -10   3    5.60    0.53
  -2 -10   3    5.73    0.42
  -2 -10   3    5.52    0.53
  -2 -10   3    5.48    0.58
  -2 -10   3    5.21    0.46
  -2 -10   3    5.65    0.40
  -2 -10   3    4.82    0.58
   1  10  -3    1.36    0.99
   1  10  -3    2.43    0.59
  -1 -10   3    2.04    0.31
  -1 -10   3    1.38    0.32
  -1 -10   3    2.17    0.26
  -1 -10   3    1.60    0.20
  -1 -10   3    1.39    0.22
  -1 -10   3    1.73    0.31
  -1 -10   3    1.45    0.33
   0  10  -3    1.76    0.38
   0  10  -3    2.08    0.42
   0  10  -3    1.58    0.41
   0 -10   3    1.30    0.33
   0 -10   3    1.84    0.24
   0 -10   3    1.44    0.19
   0 -10   3    2.33    0.48
   0 -10   3    1.14    0.21
   0 -10   3    1.46    0.39
   0 -10   3    1.73    0.31
   0 -10   3    1.39    0.21
   0 -10   3    1.74    0.24
   0 -10   3    1.56    0.30
   0 -10   3    1.23    0.32
   0 -10   3    1.63    0.31
  -1  10  -3    4.20    0.57
  -1  10  -3    5.40    0.66
   1 -10   3    5.20    0.35
   1 -10   3    4.39    0.57
   1 -10   3    4.49    0.53
   1 -10   3    4.16    0.65
   1 -10   3    3.92    0.43
   1 -10   3    4.75    0.54
   1 -10   3    4.71    0.58
   1 -10   3    5.32    0.55
   1 -10   3    5.59    0.52
  -2  10  -3    2.56    0.54
  -2  10  -3    3.23    0.48
  -2  10  -3    2.30    0.43
   2 -10   3    3.31    0.44
   2 -10   3    2.71    0.26
   2 -10   3    3.20    0.48
   2 -10   3    2.41    0.43
   2 -10   3    3.09    0.50
   2 -10   3    2.05    0.36
   2 -10   3    2.59    0.24
   2 -10   3    3.09    0.51
   2 -10   3    2.22    0.39
  -3  10  -3    1.18    0.29
  -3  10  -3    1.34    0.28
  -3  10  -3    0.94    0.37
   3 -10   3    0.85    0.31
   3 -10   3    1.42    0.19
   3 -10   3    1.70    0.26
   3 -10   3    1.11    0.33
   3 -10   3    1.28    0.37
   3 -10   3    1.27    0.27
   3 -10   3    0.89    0.33
   3 -10   3    1.25    0.17
   3 -10   3    1.08    0.19
  -4  10  -3    1.86    0.46
   4 -10   3    1.12    0.38
   4 -10   3    1.46    0.34
   4 -10   3    0.75    0.33
   4 -10   3    0.47    0.34
   4 -10   3    0.94    0.28
   4 -10   3    1.10    0.15
   4 -10   3    1.40    0.25
   4 -10   3    1.02    0.20
   4 -10   3    1.02    0.17
  -5  10  -3    1.08    0.56
   5 -10   3    1.26    0.35
   5 -10   3    0.92    0.38
   5 -10   3    0.63    0.22
   5 -10   3    0.70    0.30
   5 -10   3    1.14    0.26
   5 -10   3    0.90    0.15
  -6  10  -3   -0.67    0.72
   6 -10   3    1.08    0.26
   6 -10   3    0.62    0.40
   6 -10   3    0.04    0.30
   6 -10   3    1.20    0.33
   6 -10   3    0.68    0.36
   6 -10   3    0.14    0.30
   6 -10   3    0.38    0.29
   6 -10   3    0.91    0.19
  -7  10  -3    0.33    0.27
  -7  10  -3    0.77    0.22
   7 -10   3    0.51    0.43
   7 -10   3    0.00    0.31
   7 -10   3    0.68    0.15
   7 -10   3    0.55    0.19
   7 -10   3    0.47    0.27
   7 -10   3    0.06    0.30
  -8  10  -3    1.51    0.30
  -8  10  -3    0.45    1.46
  -8  10  -3    1.01    1.04
  -8  10  -3    1.02    0.24
   8 -10   3    0.84    0.48
   8 -10   3    0.91    0.35
   8 -10   3    0.72    0.34
   8 -10   3    1.47    0.36
   8 -10   3    1.36    0.32
  -9  10  -3    0.43    0.96
  -9  10  -3    1.51    0.21
  -9  10  -3    1.47    0.24
  -9  10  -3    1.27    0.35
   9 -10   3    1.99    0.23
   9 -10   3    1.14    0.37
   9 -10   3    1.88    0.24
 -10  10  -3   -0.01    0.28
 -10  10  -3    0.25    0.39
 -10  10  -3    0.45    0.15
  10 -10   3    0.61    0.21
  10 -10   3    0.30    0.11
  10 -10   3    0.48    0.27
  10 -10   3    0.50    0.14
 -11  10  -3    1.15    0.21
  11 -10   3    1.00    0.15
  11 -10   3    1.04    0.16
  11 -10   3    0.52    0.27
  11 -10   3    0.91    0.19
 -12  10  -3    0.51    0.09
 -12  10  -3    0.61    0.11
  12 -10   3    0.30    0.17
  10   9  -3    0.63    0.18
   9   9  -3   -0.06    0.36
  -9  -9   3    0.01    0.08
  -9  -9   3    0.10    0.13
  -9  -9   3    0.22    0.12
   8   9  -3    0.54    0.25
  -8  -9   3    0.05    0.15
  -8  -9   3    0.23    0.12
  -8  -9   3    0.36    0.14
  -8  -9   3    0.13    0.16
  -8  -9   3    0.33    0.11
   7   9  -3    3.61    0.41
  -7  -9   3    3.03    0.30
  -7  -9   3    3.92    0.30
  -7  -9   3    3.14    0.37
  -7  -9   3    2.99    0.65
  -6  -9   3    1.30    0.19
  -6  -9   3    1.85    0.32
  -6  -9   3    2.13    0.44
  -6  -9   3    1.53    0.25
   5   9  -3   -0.62    0.73
  -5  -9   3    0.65    0.33
  -5  -9   3    0.04    0.16
  -5  -9   3    0.85    0.30
  -5  -9   3    0.37    0.24
  -5  -9   3    0.36    0.19
  -5  -9   3    0.33    0.16
   4   9  -3   11.56    1.34
  -4  -9   3   12.36    0.82
  -4  -9   3   12.30    0.87
  -4  -9   3   12.74    0.78
  -4  -9   3   10.49    0.88
  -4  -9   3   12.45    0.77
  -4  -9   3   11.45    0.86
   3   9  -3    1.01    0.44
  -3  -9   3    1.11    0.17
  -3  -9   3    1.15    0.19
  -3  -9   3    1.50    0.28
  -3  -9   3    1.14    0.27
  -3  -9   3    1.46    0.25
  -3  -9   3    1.29    0.29
  -3  -9   3    0.83    0.17
   2   9  -3    1.76    0.41
   2   9  -3    1.91    0.83
  -2  -9   3    1.51    0.27
  -2  -9   3    1.81    0.31
  -2  -9   3    1.75    0.24
  -2  -9   3    1.48    0.26
  -2  -9   3    2.31    0.43
  -2  -9   3    1.61    0.32
  -2  -9   3    1.08    0.28
  -2  -9   3    1.60    0.26
  -2  -9   3    2.40    0.46
  -1  -9   3    0.31    0.45
  -1  -9   3    1.28    0.40
  -1  -9   3    1.00    0.24
  -1  -9   3    0.53    0.18
  -1  -9   3    0.81    0.18
  -1  -9   3    0.76    0.26
  -1  -9   3    0.71    0.17
  -1  -9   3    1.24    0.38
   0   9  -3    0.50    0.29
   0   9  -3    0.18    0.22
   0   9  -3    0.20    0.26
   0  -9   3    0.03    0.13
   0  -9   3    0.35    0.19
   0  -9   3   -0.06    0.22
   0  -9   3    0.05    0.12
   0  -9   3    0.11    0.11
   0  -9   3   -0.07    0.27
   0  -9   3    0.07    0.14
   0  -9   3    0.19    0.29
   0  -9   3    0.10    0.36
   0  -9   3   -0.11    0.26
   0  -9   3    0.08    0.38
  -1   9  -3    4.01    0.45
  -1   9  -3    3.48    0.43
   1  -9   3    4.18    0.45
   1  -9   3    4.19    0.58
   1  -9   3    4.30    0.47
   1  -9   3    4.05    0.51
   1  -9   3    3.64    0.45
   1  -9   3    4.36    0.33
   1  -9   3    3.81    0.46
   1  -9   3    4.05    0.31
   1  -9   3    3.02    0.48
   1  -9   3    3.96    0.38
  -2   9  -3    3.46    0.45
   2  -9   3    2.87    0.42
   2  -9   3    2.97    0.31
   2  -9   3    3.17    0.36
   2  -9   3    3.72    0.54
   2  -9   3    2.89    0.47
   2  -9   3    3.28    0.52
   2  -9   3    3.19    0.38
   2  -9   3    3.73    0.31
   2  -9   3    3.01    0.49
   3  -9   3    5.02    0.55
   3  -9   3    3.38    0.34
   3  -9   3    4.16    0.42
   3  -9   3    3.70    0.55
   3  -9   3    4.46    0.46
   3  -9   3    3.48    0.39
   3  -9   3    4.19    0.53
   3  -9   3    3.23    0.41
   3  -9   3    4.73    0.48
  -4   9  -3    1.01    0.39
   4  -9   3    0.28    0.15
   4  -9   3    0.68    0.18
   4  -9   3    0.49    0.24
   4  -9   3    0.58    0.35
  -5   9  -3    0.89    0.44
   5  -9   3    1.43    0.24
   5  -9   3    1.14    0.20
   5  -9   3    0.63    0.28
   5  -9   3    1.23    0.17
   5  -9   3    0.61    0.35
   5  -9   3    1.09    0.25
   5  -9   3    1.24    0.32
   5  -9   3    1.11    0.27
   5  -9   3    1.14    0.29
  -6   9  -3    0.54    0.57
   6  -9   3    0.60    0.28
   6  -9   3    0.84    0.15
   6  -9   3    0.42    0.36
   6  -9   3    0.49    0.27
   6  -9   3    0.52    0.29
   6  -9   3    0.91    0.25
   6  -9   3    0.99    0.27
   6  -9   3    0.97    0.18
   6  -9   3    0.72    0.23
  -7   9  -3    1.59    0.70
  -7   9  -3    1.24    0.19
   7  -9   3    1.08    0.20
   7  -9   3    1.03    0.25
   7  -9   3    0.88    0.27
   7  -9   3    1.01    0.29
   7  -9   3    1.06    0.30
   7  -9   3    1.20    0.30
   7  -9   3    0.95    0.31
  -8   9  -3    0.17    0.86
  -8   9  -3    0.11    0.15
  -8   9  -3    0.52    0.20
   8  -9   3    0.27    0.29
   8  -9   3    0.31    0.27
   8  -9   3    0.34    0.22
   8  -9   3    0.60    0.45
   8  -9   3    0.08    0.17
   8  -9   3    0.55    0.28
   8  -9   3   -0.07    0.28
  -9   9  -3    4.06    1.40
  -9   9  -3    2.23    0.38
  -9   9  -3    2.76    0.46
  -9   9  -3    1.52    1.07
  -9   9  -3    2.56    0.36
   9  -9   3    2.66    0.32
   9  -9   3    2.68    0.38
   9  -9   3    2.31    0.44
 -10   9  -3    0.88    0.16
 -10   9  -3    0.31    0.39
 -10   9  -3    2.80    2.02
  10  -9   3    0.54    0.16
  10  -9   3    0.41    0.32
  10  -9   3   -0.29    0.47
  10  -9   3    0.64    0.14
  10  -9   3    0.31    0.30
 -11   9  -3    0.71    0.14
 -11   9  -3    0.60    0.15
  11  -9   3    0.43    0.17
  11  -9   3    0.79    0.15
  11  -9   3    1.12    0.27
  11  -9   3    0.91    0.12
 -12   9  -3    0.49    0.13
 -12   9  -3    0.36    0.11
  12  -9   3    1.42    0.59
 -10  -8   3    0.32    0.10
 -10  -8   3    0.12    0.10
 -10  -8   3    0.18    0.08
 -10  -8   3    0.20    0.09
   9   8  -3    0.04    0.39
  -9  -8   3    0.70    0.14
  -9  -8   3    1.13    0.19
  -9  -8   3    0.83    0.16
  -8  -8   3    2.32    0.29
  -8  -8   3    1.90    0.43
  -8  -8   3    2.41    0.33
  -8  -8   3    2.39    0.26
  -8  -8   3    2.75    0.26
  -8  -8   3    2.64    0.26
   7   8  -3    1.94    0.31
   7   8  -3    1.76    0.42
  -7  -8   3    1.24    0.22
  -7  -8   3    2.24    0.28
  -7  -8   3    1.83    0.22
  -7  -8   3    1.42    0.18
  -7  -8   3    1.66    0.24
  -7  -8   3    1.74    0.21
   6   8  -3    1.44    0.71
  -6  -8   3    0.54    0.22
  -6  -8   3    0.87    0.31
  -6  -8   3    1.03    0.21
  -6  -8   3    1.25    0.25
  -6  -8   3    1.17    0.29
  -6  -8   3    1.01    0.20
  -6  -8   3    0.85    0.17
  -6  -8   3    0.49    0.31
  -5  -8   3    0.89    0.18
  -5  -8   3    0.87    0.21
  -5  -8   3    1.08    0.16
  -5  -8   3    1.13    0.19
  -5  -8   3    1.31    0.29
  -5  -8   3    0.91    0.16
  -4  -8   3    0.77    0.19
  -4  -8   3    0.92    0.25
  -4  -8   3    1.22    0.18
  -4  -8   3    1.37    0.21
  -4  -8   3    0.86    0.17
  -4  -8   3    1.21    0.23
  -4  -8   3    1.30    0.27
   3   8  -3   25.20    1.52
  -3  -8   3   23.91    1.44
  -3  -8   3   24.42    1.45
  -3  -8   3   22.58    1.45
  -3  -8   3   25.04    1.47
  -3  -8   3   22.62    1.46
  -3  -8   3   22.16    1.47
  -3  -8   3   25.49    1.48
  -3  -8   3   22.46    1.49
  -3  -8   3   24.08    1.48
   2   8  -3    5.91    0.52
  -2  -8   3    5.64    0.59
  -2  -8   3    5.65    0.44
  -2  -8   3    6.20    0.49
  -2  -8   3    4.98    0.41
  -2  -8   3    5.47    0.44
  -2  -8   3    5.40    0.52
  -2  -8   3    6.18    0.50
  -2  -8   3    5.58    0.45
  -2  -8   3    5.92    0.54
  -2  -8   3    6.14    0.46
  -2  -8   3    5.63    0.43
  -2  -8   3    4.99    0.55
   1   8  -3    5.03    0.65
   1   8  -3    7.14    0.55
   1   8  -3    6.01    0.70
  -1  -8   3    5.47    0.60
  -1  -8   3    5.71    0.45
  -1  -8   3    7.23    0.51
  -1  -8   3    6.97    0.47
  -1  -8   3    5.98    0.48
  -1  -8   3    6.52    0.50
  -1  -8   3    5.46    0.44
  -1  -8   3    6.05    0.49
  -1  -8   3    7.39    0.57
  -1  -8   3    6.20    0.66
   0   8  -3    0.93    0.21
   0   8  -3    0.17    0.46
   0  -8   3    0.46    0.23
   0  -8   3    0.62    0.38
   0  -8   3    0.70    0.13
   0  -8   3    1.34    0.34
   0  -8   3    0.89    0.14
   0  -8   3    0.51    0.15
   0  -8   3    0.88    0.23
   0  -8   3    1.16    0.25
   0  -8   3    0.76    0.24
  -1   8  -3    9.44    0.73
   1  -8   3    9.66    0.74
   1  -8   3   11.43    0.72
   1  -8   3   10.92    0.82
   1  -8   3   11.79    0.82
   1  -8   3   11.15    0.69
   1  -8   3    9.79    0.74
   1  -8   3   11.94    0.83
   1  -8   3   10.91    0.82
   1  -8   3   10.12    1.05
   1  -8   3   11.30    0.76
   1  -8   3   10.71    0.82
   1  -8   3   11.78    0.71
  -2   8  -3    0.67    0.23
   2  -8   3    0.02    0.33
   2  -8   3    0.53    0.32
   2  -8   3    0.44    0.14
   2  -8   3    0.44    0.27
   2  -8   3    0.51    0.15
   2  -8   3    0.33    0.22
   2  -8   3    0.05    0.32
   2  -8   3    0.27    0.23
   3  -8   3    5.41    0.43
   3  -8   3    5.70    0.56
   3  -8   3    6.30    0.50
   3  -8   3    4.63    0.51
   3  -8   3    6.02    0.61
   3  -8   3    6.03    0.45
   3  -8   3    5.25    0.59
   3  -8   3    5.07    0.52
   3  -8   3    5.70    0.56
   3  -8   3    5.28    0.54
   3  -8   3    5.14    0.50
   4  -8   3   40.27    2.33
   4  -8   3   40.28    2.33
   4  -8   3   33.91    2.32
   4  -8   3   39.32    2.33
   4  -8   3   37.50    2.31
   4  -8   3   37.62    2.32
   4  -8   3   38.22    2.32
   4  -8   3   35.59    2.31
   4  -8   3   41.73    2.31
   5  -8   3    7.78    0.64
   5  -8   3    8.12    0.53
   5  -8   3    6.86    0.61
   5  -8   3    7.65    0.62
   5  -8   3    8.25    0.69
   5  -8   3    6.92    0.58
   5  -8   3    8.42    0.60
   5  -8   3    8.33    0.63
   5  -8   3    6.83    0.62
   5  -8   3    7.03    0.59
  -6   8  -3    0.29    0.46
   6  -8   3    0.74    0.24
   6  -8   3    0.98    0.33
   6  -8   3    0.71    0.21
   6  -8   3    0.70    0.20
   6  -8   3    0.75    0.23
   6  -8   3    0.63    0.27
   6  -8   3    0.48    0.17
   6  -8   3    0.72    0.27
   6  -8   3    0.66    0.27
   6  -8   3    0.83    0.22
   7  -8   3    5.64    0.48
   7  -8   3    5.50    0.55
   7  -8   3    4.95    0.56
   7  -8   3    4.46    0.55
   7  -8   3    4.76    0.50
   7  -8   3    4.26    0.60
   7  -8   3    4.83    0.42
   7  -8   3    4.82    0.67
  -8   8  -3   -0.13    0.69
  -8   8  -3   -0.54    0.77
   8  -8   3    0.64    0.25
   8  -8   3    0.32    0.21
   8  -8   3    0.81    0.40
   8  -8   3    0.37    0.17
   8  -8   3    0.72    0.27
   8  -8   3    0.76    0.26
   8  -8   3    0.65    0.26
   8  -8   3    0.27    0.29
  -9   8  -3   -0.78    1.92
  -9   8  -3   -1.38    1.03
  -9   8  -3    0.25    0.14
  -9   8  -3    0.25    0.14
   9  -8   3   -0.08    0.16
   9  -8   3    0.40    0.19
   9  -8   3   -0.24    0.29
   9  -8   3    0.26    0.41
   9  -8   3    0.30    0.26
   9  -8   3    0.19    0.26
   9  -8   3    0.22    0.28
   9  -8   3    0.55    0.29
   9  -8   3    0.05    0.22
 -10   8  -3    4.48    1.58
 -10   8  -3    2.94    0.29
 -10   8  -3    2.09    0.53
  10  -8   3    2.54    0.38
  10  -8   3    2.77    0.37
  10  -8   3    2.59    0.47
  10  -8   3    2.73    0.30
  10  -8   3    2.57    0.29
 -11   8  -3    2.13    0.21
  11  -8   3    1.88    0.25
  11  -8   3    1.37    0.28
  11  -8   3    2.26    0.46
 -12   8  -3    1.82    0.27
 -12   8  -3    1.88    0.20
 -12   8  -3    2.87    0.49
 -12   8  -3    2.03    0.29
  12  -8   3    2.24    0.40
  13  -8   3    0.52    0.23
  11   7  -3    0.31    0.22
  11   7  -3    0.02    0.24
 -11  -7   3    0.06    0.08
 -11  -7   3    0.13    0.09
 -10  -7   3    0.43    0.12
   9   7  -3    1.40    0.41
  -9  -7   3    0.83    0.42
  -9  -7   3    0.64    0.12
   8   7  -3   15.58    1.12
  -8  -7   3   13.21    1.03
  -8  -7   3   14.59    0.91
  -8  -7   3   13.73    1.05
  -8  -7   3   15.48    0.89
  -8  -7   3   12.84    0.92
  -8  -7   3   14.54    0.91
  -8  -7   3   12.88    0.91
  -8  -7   3   15.14    0.89
  -8  -7   3   12.76    0.94
  -8  -7   3   14.38    0.90
   7   7  -3    5.95    1.09
   7   7  -3    5.54    0.63
  -7  -7   3    7.20    0.66
  -7  -7   3    5.73    0.49
  -7  -7   3    5.96    0.46
  -7  -7   3    5.69    0.50
  -7  -7   3    6.24    0.69
  -7  -7   3    5.91    0.55
  -7  -7   3    5.07    0.52
  -7  -7   3    6.83    0.47
  -7  -7   3    6.85    0.48
  -7  -7   3    5.83    0.48
   6   7  -3    5.21    0.73
  -6  -7   3    5.01    0.57
  -6  -7   3    4.09    0.45
  -6  -7   3    5.35    0.40
  -6  -7   3    5.52    0.45
  -6  -7   3    5.42    0.59
  -6  -7   3    4.85    0.50
  -6  -7   3    5.16    0.42
  -6  -7   3    4.91    0.41
  -6  -7   3    5.73    0.50
  -6  -7   3    4.21    0.58
  -6  -7   3    4.13    0.40
  -5  -7   3    4.08    0.45
  -5  -7   3    4.88    0.42
  -5  -7   3    4.86    0.40
  -5  -7   3    4.40    0.43
  -5  -7   3    4.89    0.45
  -5  -7   3    4.73    0.52
  -5  -7   3    4.12    0.37
  -5  -7   3    4.78    0.51
  -5  -7   3    4.76    0.37
  -5  -7   3    3.96    0.38
  -4  -7   3    3.07    0.33
  -4  -7   3    3.59    0.43
  -4  -7   3    3.34    0.42
  -4  -7   3    2.92    0.37
  -4  -7   3    3.51    0.32
  -4  -7   3    3.17    0.36
  -4  -7   3    3.23    0.31
  -4  -7   3    3.47    0.35
  -4  -7   3    3.79    0.44
   3   7  -3    8.28    0.58
   3   7  -3    8.51    0.58
  -3  -7   3    7.52    0.55
  -3  -7   3    8.55    0.59
  -3  -7   3    8.05    0.64
  -3  -7   3    7.79    0.59
  -3  -7   3    8.55    0.54
  -3  -7   3    8.42    0.67
  -3  -7   3    8.22    0.57
  -3  -7   3    7.91    0.55
  -3  -7   3    7.37    0.56
  -3  -7   3    7.90    0.67
  -3  -7   3    7.78    0.69
  -3  -7   3    9.50    0.71
  -2  -7   3    5.94    0.44
  -2  -7   3    5.81    0.59
  -2  -7   3    5.18    0.38
  -2  -7   3    6.02    0.41
  -2  -7   3    4.86    0.42
  -2  -7   3    5.10    0.41
  -2  -7   3    5.11    0.56
  -2  -7   3    5.08    0.42
  -2  -7   3    4.75    0.63
   1   7  -3   25.24    1.42
   1   7  -3   21.14    1.44
  -1  -7   3   25.42    1.42
  -1  -7   3   24.31    1.47
  -1  -7   3   22.40    1.49
  -1  -7   3   24.73    1.42
  -1  -7   3   21.45    1.40
  -1  -7   3   21.28    1.41
   0   7  -3   11.02    0.74
   0  -7   3   10.92    0.75
   0  -7   3   12.13    0.75
  -1   7  -3   12.82    0.87
   1  -7   3   13.93    0.87
   1  -7   3   14.26    0.88
  -2   7  -3    2.56    0.37
   2  -7   3    3.25    0.35
   2  -7   3    2.97    0.33
  -3   7  -3    7.51    0.64
   3  -7   3    9.98    0.68
   3  -7   3    8.01    0.62
   3  -7   3    7.42    0.66
   3  -7   3    8.07    0.64
   3  -7   3    9.19    0.69
   3  -7   3    9.04    0.59
   3  -7   3    8.84    0.62
   3  -7   3    9.10    0.61
   3  -7   3    9.46    0.72
   3  -7   3    9.05    0.72
   3  -7   3    9.14    0.61
   4  -7   3   11.68    0.80
   4  -7   3   12.93    0.83
   4  -7   3   12.23    0.83
   4  -7   3   11.31    0.80
   4  -7   3   11.62    0.80
   4  -7   3   12.28    0.82
   4  -7   3   10.92    0.81
   4  -7   3   12.21    0.88
   4  -7   3   12.60    0.78
   4  -7   3   11.47    0.80
   5  -7   3    5.93    0.57
   5  -7   3    6.18    0.54
   5  -7   3    6.40    0.65
   5  -7   3    6.41    0.58
   5  -7   3    6.46    0.52
   5  -7   3    7.03    0.55
   5  -7   3    5.60    0.49
   5  -7   3    5.69    0.51
   5  -7   3    7.07    0.57
   5  -7   3    5.93    0.54
  -6   7  -3    1.18    0.39
   6  -7   3    0.44    0.19
   6  -7   3    0.89    0.27
   6  -7   3    0.71    0.23
   6  -7   3    1.11    0.23
   6  -7   3    0.77    0.22
   6  -7   3    1.02    0.22
   6  -7   3    0.57    0.24
   6  -7   3    0.70    0.21
   6  -7   3    0.48    0.22
  -7   7  -3    1.14    0.44
  -7   7  -3    0.80    0.43
  -7   7  -3    1.02    0.47
   7  -7   3    1.26    0.22
   7  -7   3    1.35    0.26
   7  -7   3    1.53    0.28
   7  -7   3    1.67    0.34
   7  -7   3    1.62    0.26
   7  -7   3    1.36    0.27
   7  -7   3    1.77    0.28
   7  -7   3    1.16    0.31
   7  -7   3    1.69    0.27
  -8   7  -3    0.51    0.62
  -8   7  -3    0.71    0.51
   8  -7   3    0.63    0.28
   8  -7   3    0.54    0.25
   8  -7   3    0.22    0.25
   8  -7   3   -0.03    0.26
   8  -7   3    0.00    0.20
   8  -7   3    0.39    0.23
   8  -7   3    0.73    0.38
   8  -7   3    0.18    0.25
   8  -7   3    0.20    0.25
  -9   7  -3    0.60    0.15
  -9   7  -3    0.41    0.72
   9  -7   3    0.85    0.26
   9  -7   3    1.00    0.27
   9  -7   3    0.84    0.27
   9  -7   3    0.52    0.23
   9  -7   3    0.53    0.22
   9  -7   3    0.75    0.30
   9  -7   3    0.27    0.18
 -10   7  -3    2.00    0.31
 -10   7  -3    1.35    0.45
  10  -7   3    1.23    0.22
  10  -7   3    1.44    0.20
  10  -7   3    1.55    0.32
 -11   7  -3    1.85    0.23
 -11   7  -3    1.79    0.20
  11  -7   3    1.50    0.27
 -12   7  -3    2.03    0.23
  12  -7   3    2.53    0.44
 -13   7  -3    0.60    0.12
  13  -7   3    0.47    0.24
  12   6  -3    0.60    0.22
  12   6  -3    0.62    0.20
  11   6  -3    3.34    0.41
 -11  -6   3    2.89    0.28
 -11  -6   3    3.32    0.26
 -10  -6   3    0.54    0.13
 -10  -6   3    0.71    0.15
 -10  -6   3    0.82    0.16
  -9  -6   3    5.29    0.48
  -9  -6   3    4.07    0.40
  -9  -6   3    4.30    0.36
  -9  -6   3    4.86    0.51
  -9  -6   3    4.53    0.45
  -9  -6   3    5.48    0.44
  -9  -6   3    3.65    0.49
  -9  -6   3    3.81    0.72
   8   6  -3    9.13    1.57
  -8  -6   3   12.21    0.76
  -8  -6   3   11.94    0.74
  -8  -6   3   10.70    0.74
  -8  -6   3   12.61    0.77
  -8  -6   3   12.59    0.91
  -8  -6   3   11.14    0.76
  -8  -6   3    9.85    0.76
  -8  -6   3   12.74    0.90
  -8  -6   3   10.24    0.79
  -7  -6   3   24.29    1.39
  -7  -6   3   19.28    1.35
  -7  -6   3   21.90    1.37
  -7  -6   3   23.15    1.44
  -7  -6   3   22.59    1.35
  -7  -6   3   21.70    1.36
  -7  -6   3   21.85    1.38
  -7  -6   3   23.49    1.38
  -7  -6   3   22.18    1.43
  -7  -6   3   21.65    1.36
   6   6  -3    8.52    0.64
  -6  -6   3    9.23    0.67
  -6  -6   3    8.00    0.63
  -6  -6   3    7.91    0.56
  -6  -6   3    7.66    0.57
  -6  -6   3    7.47    0.55
  -6  -6   3    9.17    0.67
  -6  -6   3    8.96    0.55
  -6  -6   3    8.52    0.64
  -6  -6   3    7.85    0.59
  -6  -6   3    7.72    0.59
  -6  -6   3    7.37    0.68
  -6  -6   3    7.91    0.58
   5   6  -3    2.83    0.31
  -5  -6   3    2.86    0.35
  -5  -6   3    3.27    0.34
  -5  -6   3    3.41    0.28
  -5  -6   3    2.74    0.45
  -5  -6   3    2.95    0.36
  -5  -6   3    2.79    0.28
  -5  -6   3    2.17    0.37
  -5  -6   3    3.56    0.42
  -5  -6   3    2.31    0.29
  -5  -6   3    3.18    0.42
   4   6  -3    8.33    0.52
   4   6  -3    8.16    0.53
  -4  -6   3    7.55    0.51
  -4  -6   3    7.28    0.54
  -4  -6   3    6.87    0.52
  -4  -6   3    6.64    0.64
  -4  -6   3    8.25    0.54
  -4  -6   3    8.54    0.57
  -4  -6   3    6.78    0.60
  -4  -6   3    8.23    0.65
  -4  -6   3    7.46    0.52
  -4  -6   3    8.03    0.56
   3   6  -3    9.52    0.61
   3   6  -3   10.00    0.60
  -3  -6   3    8.79    0.61
  -3  -6   3    8.36    0.65
  -3  -6   3    9.89    0.63
  -3  -6   3    9.23    0.69
  -3  -6   3    8.70    0.62
  -3  -6   3    9.46    0.81
  -3  -6   3    9.95    0.63
  -3  -6   3    9.72    0.64
  -3  -6   3    8.09    0.77
  -3  -6   3   10.53    0.64
   2   6  -3   25.35    1.49
  -2  -6   3   25.95    1.50
  -2  -6   3   23.02    1.49
  -1  -6   3   42.16    2.55
  -1  -6   3   43.84    2.56
   0  -6   3    5.20    0.41
   0  -6   3    5.92    0.41
   1  -6   3   19.65    1.21
   1  -6   3   20.18    1.21
  -2   6  -3    3.23    0.35
   2  -6   3    3.81    0.31
   2  -6   3    2.88    0.31
   3  -6   3    7.25    0.50
   3  -6   3    7.03    0.50
  -4   6  -3    0.95    0.19
   4  -6   3    0.99    0.34
   5  -6   3    6.62    0.53
   5  -6   3    7.03    0.58
   5  -6   3    6.00    0.50
   5  -6   3    7.14    0.54
   5  -6   3    5.86    0.60
   5  -6   3    7.12    0.50
   5  -6   3    5.69    0.55
   6  -6   3    7.51    0.67
   6  -6   3    8.45    0.73
   6  -6   3    9.47    0.65
   6  -6   3    9.14    0.69
   6  -6   3    8.90    0.70
   6  -6   3    9.20    0.61
   6  -6   3    8.99    0.67
   6  -6   3    8.58    0.62
   6  -6   3    7.43    0.69
   6  -6   3    9.29    0.65
  -7   6  -3    1.90    0.40
  -7   6  -3    1.74    0.39
   7  -6   3    1.59    0.28
   7  -6   3    1.56    0.35
   7  -6   3    1.97    0.26
   7  -6   3    1.82    0.29
   7  -6   3    2.29    0.32
   7  -6   3    1.99    0.33
  -8   6  -3    0.28    0.59
  -8   6  -3    1.08    0.48
  -8   6  -3    0.15    0.45
   8  -6   3    0.89    0.22
   8  -6   3    0.44    0.28
   8  -6   3    1.02    0.24
   8  -6   3    0.89    0.27
   8  -6   3    1.19    0.26
   8  -6   3    0.59    0.24
   8  -6   3    0.41    0.25
   8  -6   3    1.36    0.36
   8  -6   3    0.69    0.24
   8  -6   3    0.84    0.24
   9  -6   3    0.11    0.26
   9  -6   3    0.40    0.27
   9  -6   3    0.06    0.31
   9  -6   3    0.62    0.36
   9  -6   3    0.59    0.20
   9  -6   3    0.21    0.24
 -10   6  -3   11.54    1.44
 -10   6  -3   10.30    0.71
  10  -6   3   10.66    0.74
  10  -6   3   10.69    0.79
 -11   6  -3    0.37    0.12
 -11   6  -3   -0.77    1.40
 -11   6  -3    0.39    0.12
  11  -6   3    0.19    0.24
  11  -6   3    0.29    0.22
  11  -6   3    0.51    0.19
 -12   6  -3    0.23    0.12
 -12   6  -3    0.42    0.12
  12  -6   3    0.60    0.25
  12  -6   3    0.50    0.16
 -13   6  -3    0.48    0.12
 -13   6  -3    0.35    0.10
  13  -6   3    0.53    0.25
  12   5  -3    0.59    0.21
  12   5  -3    0.49    0.23
 -12  -5   3    0.61    0.11
 -12  -5   3    0.52    0.12
  11   5  -3    0.24    0.23
  11   5  -3    0.55    0.20
 -11  -5   3    0.00    0.14
 -11  -5   3    0.17    0.17
 -10  -5   3    2.29    0.26
 -10  -5   3    2.03    0.29
 -10  -5   3    2.23    0.46
 -10  -5   3    2.35    0.46
 -10  -5   3    2.08    0.30
   9   5  -3    0.95    0.39
  -9  -5   3    0.22    0.38
  -9  -5   3    0.64    0.20
  -9  -5   3    0.56    0.19
  -9  -5   3    0.60    0.16
  -9  -5   3    0.70    0.22
  -9  -5   3    0.92    0.17
  -9  -5   3    1.00    0.19
   8   5  -3    5.28    0.84
  -8  -5   3    4.64    0.64
  -8  -5   3    5.57    0.45
  -8  -5   3    6.16    0.45
  -8  -5   3    5.45    0.41
  -8  -5   3    4.85    0.49
  -8  -5   3    5.54    0.43
  -8  -5   3    5.16    0.70
  -8  -5   3    6.43    0.45
   7   5  -3    0.56    0.36
   7   5  -3    0.56    0.24
  -7  -5   3    0.54    0.16
  -7  -5   3    0.56    0.13
  -7  -5   3    0.61    0.30
  -7  -5   3    0.34    0.12
  -7  -5   3    0.62    0.18
  -7  -5   3    0.57    0.18
  -7  -5   3    0.89    0.28
  -7  -5   3    0.44    0.15
  -7  -5   3    0.58    0.16
   6   5  -3    6.54    0.55
   6   5  -3    7.36    0.52
  -6  -5   3    7.60    0.60
  -6  -5   3    7.21    0.51
  -6  -5   3    7.18    0.49
  -6  -5   3    7.25    0.49
  -6  -5   3    7.70    0.51
  -6  -5   3    6.10    0.58
  -6  -5   3    7.62    0.54
  -6  -5   3    8.10    0.62
  -6  -5   3    7.33    0.50
  -6  -5   3    6.77    0.51
   5   5  -3    2.87    0.29
  -5  -5   3    3.57    0.39
  -5  -5   3    2.90    0.33
  -5  -5   3    2.89    0.28
  -5  -5   3    3.00    0.47
  -5  -5   3    2.80    0.30
  -5  -5   3    3.39    0.31
  -5  -5   3    3.37    0.33
  -5  -5   3    2.52    0.28
  -5  -5   3    3.01    0.40
  -5  -5   3    3.35    0.35
   4   5  -3    0.48    0.11
   4   5  -3    0.83    0.16
  -4  -5   3    0.58    0.17
  -4  -5   3    0.79    0.17
  -4  -5   3    0.79    0.19
   3   5  -3    2.49    0.20
  -3  -5   3    2.51    0.28
  -3  -5   3    2.84    0.25
  -3  -5   3    2.69    0.27
  -2  -5   3    2.75    0.25
  -2  -5   3    2.58    0.25
  -2  -5   3    2.82    0.25
  -1  -5   3    1.44    0.19
  -1  -5   3    1.46    0.19
   0  -5   3   26.26    1.59
   0  -5   3   27.37    1.59
   0  -5   3   26.17    1.61
   1  -5   3   31.05    1.91
   1  -5   3   32.09    1.89
   1  -5   3   29.52    1.91
   1  -5   3   34.61    1.89
   2  -5   3   16.98    1.06
   2  -5   3   16.58    1.03
   2  -5   3   17.03    1.03
   2  -5   3   17.36    1.05
  -3   5  -3    0.24    0.13
  -4   5  -3    0.33    0.15
   4  -5   3    0.71    0.18
   4  -5   3    0.53    0.18
  -5   5  -3   14.17    0.99
   5  -5   3   15.20    1.16
   5  -5   3   15.41    1.03
   5  -5   3   14.80    1.01
   5  -5   3   15.00    1.06
   5  -5   3   15.85    1.01
   5  -5   3   16.07    0.99
   5  -5   3   16.12    1.01
   5  -5   3   15.23    1.03
   5  -5   3   16.45    1.05
  -6   5  -3    3.93    0.41
  -6   5  -3    3.85    0.71
  -6   5  -3    3.28    0.68
   6  -5   3    3.46    0.35
   6  -5   3    3.65    0.44
   6  -5   3    4.15    0.51
   6  -5   3    4.09    0.35
   6  -5   3    3.21    0.44
   6  -5   3    3.00    0.36
   6  -5   3    3.41    0.40
   6  -5   3    2.80    0.47
   6  -5   3    2.75    0.38
   6  -5   3    4.00    0.47
  -7   5  -3    8.64    0.73
  -7   5  -3    7.37    0.70
   7  -5   3    8.54    0.81
   7  -5   3    8.50    0.58
   7  -5   3    7.98    0.65
   7  -5   3    7.18    0.73
   7  -5   3    8.46    0.63
   7  -5   3    8.42    0.59
   7  -5   3    7.66    0.67
   8  -5   3   21.24    1.29
   8  -5   3   20.95    1.28
   8  -5   3   17.73    1.32
   8  -5   3   22.27    1.29
   8  -5   3   18.81    1.29
   8  -5   3   21.23    1.30
   8  -5   3   21.30    1.30
   8  -5   3   20.66    1.33
   8  -5   3   18.22    1.37
  -9   5  -3   -0.25    0.47
  -9   5  -3    0.54    0.51
   9  -5   3    0.46    0.26
   9  -5   3    0.62    0.25
   9  -5   3    1.01    0.35
   9  -5   3    0.18    0.22
   9  -5   3    0.37    0.26
   9  -5   3    0.56    0.35
   9  -5   3    0.37    0.25
 -10   5  -3    0.92    0.81
 -10   5  -3    0.32    0.16
  10  -5   3    0.27    0.25
  10  -5   3    0.73    0.28
  10  -5   3    0.23    0.28
  10  -5   3    0.36    0.28
  10  -5   3    0.23    0.20
 -11   5  -3    4.29    0.36
  11  -5   3    4.28    0.59
  11  -5   3    4.50    0.42
  11  -5   3    5.32    0.51
 -12   5  -3    0.36    0.12
 -12   5  -3    0.36    0.13
  12  -5   3    0.50    0.16
  12  -5   3    0.34    0.22
 -13   5  -3    3.31    0.27
 -13   5  -3    3.03    0.27
  13   4  -3    0.40    0.23
 -13  -4   3    0.10    0.11
  12   4  -3    3.49    0.41
 -12  -4   3    3.16    0.27
 -12  -4   3    3.07    0.30
  11   4  -3    1.47    0.28
 -11  -4   3    1.44    0.18
 -11  -4   3    1.77    0.24
 -10  -4   3    0.25    0.11
 -10  -4   3    0.26    0.14
 -10  -4   3    0.38    0.15
 -10  -4   3    0.42    0.46
 -10  -4   3    0.41    0.41
   9   4  -3    5.34    0.69
  -9  -4   3    4.72    0.39
  -9  -4   3    4.62    0.47
  -9  -4   3    3.71    0.36
  -9  -4   3    3.64    0.43
  -9  -4   3    3.84    0.49
  -9  -4   3    4.01    0.34
  -9  -4   3    4.24    0.69
  -9  -4   3    4.98    0.38
   8   4  -3    3.16    0.54
  -8  -4   3    2.94    0.31
  -8  -4   3    2.50    0.30
  -8  -4   3    3.17    0.60
  -8  -4   3    2.88    0.32
  -8  -4   3    3.31    0.55
  -8  -4   3    3.06    0.34
  -8  -4   3    3.09    0.28
  -8  -4   3    2.49    0.32
  -8  -4   3    3.31    0.32
   7   4  -3    0.31    0.19
   7   4  -3    0.58    0.20
  -7  -4   3    0.28    0.17
  -7  -4   3    0.73    0.17
  -7  -4   3    0.62    0.29
  -7  -4   3    0.42    0.27
  -7  -4   3    0.38    0.11
  -7  -4   3    0.26    0.14
  -7  -4   3    0.50    0.13
  -7  -4   3    0.49    0.12
   6   4  -3    6.58    0.45
   6   4  -3    6.36    0.47
  -6  -4   3    7.10    0.45
  -6  -4   3    7.13    0.54
  -6  -4   3    6.78    0.49
  -6  -4   3    5.97    0.46
  -6  -4   3    5.59    0.54
  -6  -4   3    6.76    0.44
  -6  -4   3    6.12    0.51
  -6  -4   3    5.64    0.53
  -6  -4   3    6.38    0.45
  -6  -4   3    7.08    0.46
   5   4  -3    7.79    0.46
  -5  -4   3    7.17    0.52
  -5  -4   3    6.43    0.50
  -5  -4   3    6.09    0.52
  -5  -4   3    6.81    0.49
   4   4  -3    3.21    0.24
  -4  -4   3    3.29    0.31
  -4  -4   3    2.70    0.28
   3   4  -3    0.79    0.11
  -3  -4   3    0.91    0.20
  -3  -4   3    0.98    0.20
  -3  -4   3    0.95    0.19
  -2  -4   3    5.08    0.34
  -2  -4   3    4.89    0.34
  -1  -4   3    4.37    0.30
  -1  -4   3    4.52    0.30
   0  -4   3   48.95    3.13
   0  -4   3   53.70    3.13
   0  -4   3   54.44    3.15
   0  -4   3   55.45    3.15
   1  -4   3   75.94    4.37
   1  -4   3   71.53    4.36
   1  -4   3   74.64    4.37
   1  -4   3   73.97    4.36
   2  -4   3   18.18    1.17
   2  -4   3   21.06    1.20
  -3   4  -3    3.36    0.25
  -4   4  -3   10.45    0.74
   4  -4   3   11.82    0.76
   4  -4   3   12.88    0.79
  -5   4  -3   13.19    0.90
   5  -4   3   15.50    0.93
   5  -4   3   15.16    0.94
   5  -4   3   13.25    0.92
  -6   4  -3    6.67    0.60
  -6   4  -3    7.13    0.61
  -6   4  -3    7.70    0.58
   6  -4   3    6.62    0.62
   6  -4   3    5.77    0.89
   6  -4   3    8.51    0.60
   6  -4   3    8.39    0.54
   6  -4   3    8.17    0.64
   6  -4   3    6.91    0.63
  -7   4  -3    3.56    0.53
  -7   4  -3    3.02    0.54
  -7   4  -3    4.01    0.55
   7  -4   3    3.81    0.46
   7  -4   3    4.11    0.67
   7  -4   3    4.67    0.66
   7  -4   3    4.51    0.41
   7  -4   3    4.73    0.40
   7  -4   3    4.22    0.46
   7  -4   3    3.62    0.50
   7  -4   3    3.82    0.50
   7  -4   3    4.29    0.49
  -8   4  -3    1.92    0.44
   8  -4   3    1.61    0.30
   8  -4   3    2.59    0.41
   8  -4   3    2.08    0.29
   8  -4   3    2.10    0.34
   8  -4   3    2.32    0.36
   8  -4   3    2.88    0.46
   8  -4   3    2.85    0.47
  -9   4  -3    9.24    0.89
  -9   4  -3    8.50    0.89
   9  -4   3    8.22    0.68
   9  -4   3    7.63    0.69
   9  -4   3    8.31    0.63
   9  -4   3    7.39    0.80
   9  -4   3    6.39    0.81
 -10   4  -3    6.07    1.24
  10  -4   3    4.69    0.49
  10  -4   3    5.14    0.53
  10  -4   3    4.62    0.56
 -11   4  -3    0.10    0.13
 -11   4  -3   -0.27    1.04
 -11   4  -3   -1.52    1.13
  11  -4   3    0.40    0.19
  11  -4   3    0.58    0.32
 -12   4  -3    2.79    0.27
  12  -4   3    2.46    0.29
 -13   4  -3    2.23    0.24
  13   3  -3    0.89    0.53
 -13  -3   3    1.13    0.17
 -13  -3   3    1.08    0.15
  12   3  -3    0.34    0.24
  12   3  -3    0.25    0.22
 -12  -3   3    0.25    0.12
 -12  -3   3    0.34    0.10
  11   3  -3    6.93    0.63
  11   3  -3    7.24    0.59
 -11  -3   3    5.73    0.72
 -11  -3   3    6.92    0.78
 -11  -3   3    6.48    0.48
 -11  -3   3    7.14    0.46
 -11  -3   3    6.84    0.56
 -10  -3   3    8.40    0.57
 -10  -3   3    8.57    1.03
 -10  -3   3    7.86    0.53
 -10  -3   3    7.68    0.55
 -10  -3   3    8.04    0.55
 -10  -3   3    6.89    0.57
 -10  -3   3    8.80    0.89
  -9  -3   3    3.87    0.34
  -9  -3   3    3.42    0.39
  -9  -3   3    3.98    0.30
  -9  -3   3    3.31    0.35
  -9  -3   3    3.88    0.35
  -9  -3   3    5.09    0.75
  -9  -3   3    3.31    0.39
  -9  -3   3    4.52    0.33
  -9  -3   3    3.57    0.43
  -9  -3   3    3.20    0.46
   8   3  -3    1.34    0.25
   8   3  -3    1.26    0.33
   8   3  -3    0.79    0.24
  -8  -3   3    1.03    0.18
  -8  -3   3    1.37    0.21
  -8  -3   3    0.82    0.18
  -8  -3   3    0.88    0.16
  -8  -3   3    0.97    0.16
  -8  -3   3    0.93    0.34
  -8  -3   3    1.27    0.32
   7   3  -3   17.42    1.10
   7   3  -3   18.74    1.12
  -7  -3   3   18.94    1.10
  -7  -3   3   17.58    1.08
  -7  -3   3   16.56    1.12
  -7  -3   3   18.31    1.09
  -7  -3   3   18.11    1.08
  -7  -3   3   17.90    1.09
  -7  -3   3   16.58    1.08
  -7  -3   3   17.14    1.07
   6   3  -3   10.09    0.64
   6   3  -3   10.80    0.63
  -6  -3   3   10.61    0.64
  -6  -3   3    9.97    0.63
  -6  -3   3   10.25    0.71
  -6  -3   3    9.56    0.64
  -6  -3   3    9.45    0.70
  -6  -3   3    8.57    0.62
  -6  -3   3    8.50    0.61
   5   3  -3    9.52    0.63
  -5  -3   3    8.60    0.62
  -5  -3   3    8.72    0.62
   4   3  -3    1.02    0.13
  -4  -3   3    0.89    0.15
  -3  -3   3    1.61    0.19
  -3  -3   3    1.67    0.19
  -2  -3   3   11.97    0.75
  -2  -3   3   12.61    0.75
  -1  -3   3   28.41    1.51
  -1  -3   3   24.51    1.51
  -1  -3   3   23.62    1.51
   0  -3   3  832.47   53.27
   0  -3   3  891.56   53.27
   0  -3   3 1000.00   53.30
   1  -3   3   34.07    1.90
   1  -3   3   29.02    1.88
   1  -3   3   32.19    1.89
   2  -3   3   48.70    2.87
   2  -3   3   48.04    2.88
  -3   3  -3    0.88    0.15
   3  -3   3    1.12    0.21
   3  -3   3    0.56    0.14
  -4   3  -3    1.54    0.21
   4  -3   3    1.95    0.26
   4  -3   3    2.09    0.31
  -5   3  -3    3.80    0.39
  -5   3  -3    3.58    0.39
  -5   3  -3    4.52    0.35
   5  -3   3    3.87    0.40
   5  -3   3    4.04    0.39
   5  -3   3    3.34    0.39
  -6   3  -3    5.06    0.48
  -6   3  -3    4.58    0.44
  -6   3  -3    4.26    0.47
   6  -3   3    3.98    0.45
   6  -3   3    4.02    0.45
   6  -3   3    4.79    0.44
   6  -3   3    5.17    0.60
   6  -3   3    3.86    0.52
   6  -3   3    4.08    0.51
   6  -3   3    5.28    0.50
   6  -3   3    5.09    0.63
   6  -3   3    4.46    0.45
   6  -3   3    4.68    0.41
  -7   3  -3   13.86    0.99
  -7   3  -3   16.47    1.09
  -7   3  -3   16.12    1.07
   7  -3   3   15.22    1.05
   7  -3   3   16.77    1.02
   7  -3   3   15.71    1.03
   7  -3   3   16.69    1.08
   7  -3   3   14.40    1.13
   7  -3   3   16.48    1.07
   7  -3   3   15.79    1.07
   7  -3   3   14.76    1.02
   7  -3   3   16.01    1.07
   7  -3   3   15.98    1.02
   7  -3   3   15.86    1.03
  -8   3  -3    5.08    0.68
  -8   3  -3    5.13    0.41
   8  -3   3    5.58    0.64
   8  -3   3    5.39    0.58
   8  -3   3    4.93    0.54
   8  -3   3    4.24    0.52
   8  -3   3    5.82    0.51
   8  -3   3    4.53    0.53
  -9   3  -3    4.42    0.39
  -9   3  -3    5.25    0.81
  -9   3  -3    3.91    0.82
   9  -3   3    3.88    0.52
   9  -3   3    4.78    0.57
   9  -3   3    4.12    0.54
   9  -3   3    4.46    0.65
   9  -3   3    3.80    0.54
 -10   3  -3    1.20    0.70
 -10   3  -3    0.71    0.67
 -10   3  -3    0.21    0.15
  10  -3   3    0.45    0.26
  10  -3   3    0.74    0.29
  10  -3   3   -0.07    0.36
  10  -3   3    0.08    0.28
  10  -3   3    0.43    0.24
 -11   3  -3    3.96    0.35
 -11   3  -3    3.64    0.37
 -11   3  -3    4.90    1.03
 -11   3  -3    4.19    0.39
  11  -3   3    3.24    0.42
  11  -3   3    3.74    0.54
  11  -3   3    3.69    0.46
  11  -3   3    3.41    0.50
 -12   3  -3    1.28    0.21
 -12   3  -3    1.20    0.16
  12  -3   3    0.84    0.15
 -13   3  -3    2.92    0.26
  13  -3   3    3.54    0.37
  13   2  -3    1.06    0.28
  13   2  -3    1.33    0.26
 -13  -2   3    1.02    0.14
 -13  -2   3    0.95    0.16
  12   2  -3    6.26    0.56
  12   2  -3    6.49    0.60
 -12  -2   3    6.45    0.45
 -12  -2   3    6.13    0.43
  11   2  -3    4.52    0.60
 -11  -2   3    4.40    0.78
 -11  -2   3    4.75    0.37
 -11  -2   3    4.81    0.35
  10   2  -3    8.15    0.72
  10   2  -3    9.24    0.79
 -10  -2   3    9.41    0.59
 -10  -2   3    9.11    0.62
 -10  -2   3    9.12    0.57
 -10  -2   3    7.77    0.61
   9   2  -3   24.08    1.56
  -9  -2   3   23.83    1.53
  -9  -2   3   21.48    1.32
  -9  -2   3   19.61    1.33
  -9  -2   3   21.92    1.33
  -9  -2   3   22.16    1.34
  -9  -2   3   20.65    1.35
  -9  -2   3   19.97    1.35
  -9  -2   3   24.52    1.37
  -9  -2   3   21.58    1.33
  -9  -2   3   22.40    1.48
   8   2  -3    6.94    0.55
  -8  -2   3    6.75    0.49
  -8  -2   3    6.71    0.52
  -8  -2   3    7.88    0.48
  -8  -2   3    8.09    0.72
  -8  -2   3    6.48    0.45
  -8  -2   3    6.46    0.50
  -8  -2   3    6.52    0.51
  -8  -2   3    7.17    0.50
  -8  -2   3    6.52    0.66
  -8  -2   3    7.52    0.55
  -8  -2   3    7.02    0.46
   7   2  -3    2.86    0.32
   7   2  -3    2.54    0.28
  -7  -2   3    3.09    0.30
  -7  -2   3    3.37    0.34
  -7  -2   3    2.90    0.30
  -7  -2   3    3.64    0.27
  -7  -2   3    3.77    0.39
  -7  -2   3    2.83    0.26
  -7  -2   3    2.70    0.53
  -7  -2   3    3.16    0.24
   6   2  -3   54.76    3.15
   6   2  -3   54.60    3.16
  -6  -2   3   50.87    3.17
  -6  -2   3   52.03    3.18
   5   2  -3   10.54    0.65
   5   2  -3   10.64    0.65
  -5  -2   3   10.21    0.69
   4   2  -3    0.89    0.12
   4   2  -3    0.94    0.12
  -4  -2   3    0.64    0.14
  -3  -2   3    4.63    0.32
  -2  -2   3    1.45    0.13
   0  -2   3    3.69    0.25
   1  -2   3   44.09    2.58
   1  -2   3   42.87    2.58
   2  -2   3   41.62    2.47
   2  -2   3   41.61    2.48
  -3   2  -3    6.91    0.49
   3  -2   3    7.72    0.54
   3  -2   3    8.69    0.53
  -4   2  -3    1.05    0.20
  -4   2  -3    0.95    0.19
  -4   2  -3    1.22    0.20
  -5   2  -3    4.59    0.45
  -5   2  -3    5.19    0.43
  -5   2  -3    5.20    0.45
   5  -2   3    5.25    0.44
   5  -2   3    5.42    0.42
  -6   2  -3   11.00    0.80
  -6   2  -3   11.48    0.77
  -6   2  -3   10.69    0.80
  -6   2  -3   10.62    0.78
   6  -2   3   10.73    0.79
   6  -2   3   12.36    0.77
   6  -2   3   12.64    0.87
   6  -2   3   11.51    0.78
   6  -2   3   11.91    0.80
   6  -2   3   12.96    0.82
   6  -2   3   11.53    0.79
   6  -2   3   11.25    0.84
   6  -2   3   12.49    0.89
   6  -2   3   10.20    0.82
   6  -2   3   10.18    0.80
  -7   2  -3    4.67    0.61
  -7   2  -3    5.36    0.43
  -7   2  -3    5.14    0.54
  -7   2  -3    4.95    0.59
   7  -2   3    5.26    0.60
   7  -2   3    5.98    0.53
   7  -2   3    4.65    0.55
   7  -2   3    5.29    0.46
   7  -2   3    5.30    0.75
   7  -2   3    4.28    0.64
   7  -2   3    4.31    0.51
   7  -2   3    6.41    0.67
   7  -2   3    4.54    0.50
   7  -2   3    4.63    0.50
   7  -2   3    5.04    0.60
  -8   2  -3    1.47    0.37
  -8   2  -3    1.55    0.23
  -8   2  -3    1.68    0.28
   8  -2   3    1.65    0.29
   8  -2   3    0.79    0.38
   8  -2   3    1.31    0.37
   8  -2   3    1.18    0.23
   8  -2   3    0.95    0.26
  -9   2  -3   12.81    1.10
  -9   2  -3   12.54    1.08
  -9   2  -3   14.41    0.82
  -9   2  -3   14.32    0.84
   9  -2   3   11.93    0.94
   9  -2   3   11.69    1.00
   9  -2   3   11.71    0.89
   9  -2   3   13.56    0.94
   9  -2   3   12.18    0.91
  10  -2   3   -0.33    0.27
  10  -2   3   -0.35    0.21
  10  -2   3    0.02    0.25
 -11   2  -3    0.53    0.13
 -11   2  -3    0.59    0.18
 -11   2  -3    0.30    0.17
 -11   2  -3    0.42    0.15
  11  -2   3    0.63    0.27
  11  -2   3    0.84    0.32
 -12   2  -3    3.80    0.31
 -12   2  -3    3.63    0.32
  12  -2   3    3.96    0.40
  14   1  -3    2.07    0.32
  14   1  -3    2.13    0.42
  13   1  -3    1.02    0.25
  13   1  -3    0.60    0.19
  13   1  -3    0.97    0.21
  13   1  -3    0.68    0.28
 -13  -1   3    0.87    0.14
 -13  -1   3    0.81    0.17
 -13  -1   3    0.95    0.13
  12   1  -3    2.58    0.46
  12   1  -3    2.85    0.42
 -12  -1   3    2.01    0.23
 -12  -1   3    2.30    0.25
  11   1  -3   32.84    1.89
  11   1  -3   31.05    1.91
 -11  -1   3   29.32    1.85
 -11  -1   3   30.42    1.84
 -11  -1   3   31.01    1.88
 -11  -1   3   29.89    2.59
  10   1  -3    2.35    0.35
  10   1  -3    2.39    0.46
 -10  -1   3    2.18    0.32
 -10  -1   3    2.70    0.24
 -10  -1   3    2.90    0.27
 -10  -1   3    2.85    0.33
 -10  -1   3    3.39    0.58
  -9  -1   3    4.56    0.32
  -9  -1   3    5.08    0.41
  -9  -1   3    4.65    0.84
  -9  -1   3    5.03    0.38
  -9  -1   3    3.32    0.73
  -9  -1   3    4.55    0.35
  -9  -1   3    4.47    0.46
  -9  -1   3    4.19    0.42
   8   1  -3   19.32    1.27
   8   1  -3   19.68    1.25
  -8  -1   3   19.85    1.25
  -8  -1   3   20.46    1.22
  -8  -1   3   23.32    1.26
  -8  -1   3   20.57    1.23
  -8  -1   3   19.18    1.24
  -8  -1   3   21.64    1.25
  -8  -1   3   20.30    1.24
  -8  -1   3   18.56    1.23
   7   1  -3   36.28    2.20
   7   1  -3   36.66    2.19
  -7  -1   3   37.74    2.24
  -7  -1   3   33.68    2.17
  -7  -1   3   37.91    2.18
  -7  -1   3   40.28    2.19
  -7  -1   3   37.30    2.19
  -7  -1   3   33.53    2.17
  -7  -1   3   37.04    2.23
  -7  -1   3   35.20    2.18
   6   1  -3    3.02    0.24
   6   1  -3    2.45    0.24
  -6  -1   3    2.91    0.35
   5   1  -3    8.80    0.55
   5   1  -3    8.56    0.55
  -5  -1   3    8.95    0.60
   4   1  -3   17.27    0.96
   4   1  -3   14.84    0.97
   3   1  -3    0.30    0.07
  -3  -1   3    0.14    0.13
  -1   1  -3    2.17    0.16
   1  -1   3    2.34    0.24
  -2   1  -3    6.64    0.47
   2  -1   3    7.96    0.50
   2  -1   3    8.02    0.52
  -3   1  -3   22.61    1.32
  -3   1  -3   20.18    1.33
  -3   1  -3   20.64    1.32
   3  -1   3   24.24    1.33
  -4   1  -3    6.56    0.50
  -4   1  -3    6.87    0.50
  -4   1  -3    7.40    0.46
   4  -1   3    6.90    0.51
   4  -1   3    6.25    0.51
  -5   1  -3    1.55    0.33
  -5   1  -3    1.34    0.22
   5  -1   3    1.02    0.20
   5  -1   3    1.37    0.25
   5  -1   3    1.47    0.28
   5  -1   3    1.00    0.31
   5  -1   3    0.80    0.21
   5  -1   3    0.88    0.18
  -6   1  -3   20.73    1.23
  -6   1  -3   20.03    1.24
   6  -1   3   20.09    1.34
   6  -1   3   18.45    1.31
   6  -1   3   17.77    1.26
   6  -1   3   19.51    1.24
   6  -1   3   19.16    1.25
   6  -1   3   18.22    1.22
   6  -1   3   21.22    1.27
   6  -1   3   20.68    1.21
   6  -1   3   17.84    1.25
  -7   1  -3    4.94    0.54
  -7   1  -3    5.00    0.55
  -7   1  -3    3.57    0.58
   7  -1   3    3.69    0.48
   7  -1   3    3.96    0.61
   7  -1   3    3.85    0.50
   7  -1   3    3.58    0.53
   7  -1   3    4.56    0.65
  -8   1  -3    0.38    0.30
  -8   1  -3    0.04    0.12
  -8   1  -3    0.20    0.32
  -8   1  -3    0.22    0.16
   8  -1   3    0.28    0.24
   8  -1   3   -0.04    0.22
   8  -1   3    0.54    0.31
   8  -1   3    0.14    0.22
   8  -1   3    0.21    0.26
  -9   1  -3    1.23    0.48
  -9   1  -3    0.64    0.17
  -9   1  -3    0.47    0.13
   9  -1   3    0.12    0.22
   9  -1   3    1.05    0.35
   9  -1   3    0.43    0.22
 -10   1  -3   15.32    1.30
 -10   1  -3   14.45    0.91
 -10   1  -3   13.93    0.96
 -10   1  -3   13.32    0.92
  10  -1   3   15.71    1.01
 -11   1  -3    9.78    0.61
 -11   1  -3    9.01    0.58
 -11   1  -3    9.33    0.59
 -11   1  -3    7.35    0.66
  11  -1   3    8.21    0.81
  11  -1   3    9.31    0.73
  11  -1   3    8.52    0.66
 -12   1  -3    0.11    0.14
 -12   1  -3    0.11    0.13
 -12   1  -3    0.31    0.12
  12  -1   3   -0.02    0.16
  14   0  -3    0.84    0.19
 -14   0   3    1.20    0.19
 -14   0   3    1.56    0.24
 -14   0   3    1.36    0.34
  13   0  -3    2.94    0.36
  13   0  -3    2.88    0.39
  13   0  -3    3.30    0.44
 -13   0   3    3.74    0.28
 -13   0   3    3.44    0.26
 -13   0   3    3.46    0.36
  12   0  -3    0.33    0.26
[truncated: 976,549 more chars]
