# Supplementary material for: Synthesis and Characterization of Bipyridyl-(Imidazole)n Mn(II) Compounds and Their Evaluation as Potential Precatalysts for Water Oxidation
Source: Molecules. 2023 Oct 23;28(20):7221. doi: 10.3390/molecules28207221 (PMC10608871; doi:10.3390/molecules28207221)
Supplement: Supplementary file 1 [file molecules-28-07221-s001.zip › crystal_data_for_resubmission/complex2-cif-revised.cif]

 
data_sc001_rev
 
_audit_creation_method            'SHELXL-2019/1'
_chemical_name_systematic         ?
_chemical_name_common             ?
_chemical_melting_point           ?
_chemical_formula_moiety        'C19 H15 F6 Mn N5 O7 S2' 
_chemical_formula_sum
 'C19 H15 F6 Mn N5 O7 S2' 
_chemical_formula_weight          658.42

loop_
 _atom_type_symbol
 _atom_type_description
 _atom_type_scat_dispersion_real
 _atom_type_scat_dispersion_imag
 _atom_type_scat_source
 'C'  'C'   0.0181   0.0091
 'International Tables Vol C Tables 4.2.6.8 and 6.1.1.4'
 'H'  'H'   0.0000   0.0000
 'International Tables Vol C Tables 4.2.6.8 and 6.1.1.4'
 'F'  'F'   0.0727   0.0534
 'International Tables Vol C Tables 4.2.6.8 and 6.1.1.4'
 'Mn'  'Mn'  -0.5299   2.8052
 'International Tables Vol C Tables 4.2.6.8 and 6.1.1.4'
 'N'  'N'   0.0311   0.0180
 'International Tables Vol C Tables 4.2.6.8 and 6.1.1.4'
 'O'  'O'   0.0492   0.0322
 'International Tables Vol C Tables 4.2.6.8 and 6.1.1.4'
 'S'  'S'   0.3331   0.5567
 'International Tables Vol C Tables 4.2.6.8 and 6.1.1.4'
 
_space_group_crystal_system       monoclinic
_space_group_IT_number            14
_space_group_name_H-M_alt         'P 21/c'
_space_group_name_Hall            '-P 2ybc'
 
_shelx_space_group_comment
;
The symmetry employed for this shelxl refinement is uniquely defined
by the following loop, which should always be used as a source of
symmetry information in preference to the above space-group names.
They are only intended as comments.
;
 
loop_
 _space_group_symop_operation_xyz
 'x, y, z'
 '-x, y+1/2, -z+1/2'
 '-x, -y, -z'
 'x, -y-1/2, z-1/2'
 
_cell_length_a                    8.0555(2)
_cell_length_b                    10.3178(2)
_cell_length_c                    29.9387(6)
_cell_angle_alpha                 90
_cell_angle_beta                  93.6040(10)
_cell_angle_gamma                 90
_cell_volume                      2483.44(9)
_cell_formula_units_Z             4
_cell_measurement_temperature     200(2)
_cell_measurement_reflns_used     567
_cell_measurement_theta_min       2.958
_cell_measurement_theta_max      74.487
 
_exptl_crystal_description    'PRISM FRAG'
_exptl_crystal_colour         'YELLOW'
_exptl_crystal_density_meas       ?
_exptl_crystal_density_method     ?
_exptl_crystal_density_diffrn     1.761          
_exptl_crystal_F_000              1324
_exptl_transmission_factor_min    ?
_exptl_transmission_factor_max    ?
_exptl_crystal_size_max           0.299
_exptl_crystal_size_mid           0.088
_exptl_crystal_size_min           0.028
_exptl_absorpt_coefficient_mu     6.803
_shelx_estimated_absorpt_T_min    0.236
_shelx_estimated_absorpt_T_max    0.832
_exptl_absorpt_correction_type    'MULTI-SCAN'
_exptl_absorpt_correction_T_min   0.236
_exptl_absorpt_correction_T_max   0.832
_exptl_absorpt_process_details 'Sadabs,Multi-Scan(SADABS);Krause and al.,2015'
_diffrn_ambient_temperature       200(2)
_diffrn_radiation_wavelength      1.54178
_diffrn_radiation_type            CuK\a
_diffrn_source                    ?
_diffrn_measurement_device_type   'Bruker AXS D8 Venture  '
_diffrn_measurement_method        'profile data from \q/2\q scans'
_diffrn_detector_area_resol_mean  ?
_diffrn_reflns_number             37159
_diffrn_reflns_av_unetI/netI      0.0374
_diffrn_reflns_av_R_equivalents   0.0757
_diffrn_reflns_limit_h_min        -10
_diffrn_reflns_limit_h_max        10
_diffrn_reflns_limit_k_min        -12
_diffrn_reflns_limit_k_max        12
_diffrn_reflns_limit_l_min        -37
_diffrn_reflns_limit_l_max        37
_diffrn_reflns_theta_min          2.958
_diffrn_reflns_theta_max          74.487
_diffrn_reflns_theta_full         67.679
_diffrn_measured_fraction_theta_max   0.997
_diffrn_measured_fraction_theta_full  0.998
_diffrn_reflns_Laue_measured_fraction_max    0.997
_diffrn_reflns_Laue_measured_fraction_full   0.998
_diffrn_reflns_point_group_measured_fraction_max   0.997
_diffrn_reflns_point_group_measured_fraction_full  0.998
_reflns_number_total              5065
_reflns_number_gt                 4164
_reflns_threshold_expression      'I > 2\s(I)'
_reflns_Friedel_coverage          0.000
_reflns_Friedel_fraction_max      .
_reflns_Friedel_fraction_full     .
 
_reflns_special_details
;
 Reflections were merged by SHELXL according to the crystal
 class for the calculation of statistics and refinement.
 
 _reflns_Friedel_fraction is defined as the number of unique
 Friedel pairs measured divided by the number that would be
 possible theoretically, ignoring centric projections and
 systematic absences.
;
 
_computing_data_collection 'APEX4 v2022.10.0'
_computing_cell_refinement 'APEX4 v2022.10.0'
_computing_data_reduction  'Saint, APEX4 v2022.10.0.'
_computing_structure_solution 'SHELXT'
_computing_structure_refinement 'SHELXTL-2018/3'
_computing_molecular_graphics  'Mercury V.4.2.0,POV-Ray v 3.7'
_computing_publication_material 'APEX4 v2022.10.0'
_refine_special_details           ?
_refine_ls_structure_factor_coef  Fsqd
_refine_ls_matrix_type            full
_refine_ls_weighting_scheme       calc
_refine_ls_weighting_details
'w=1/[\s^2^(Fo^2^)+(0.0223P)^2^+5.4258P] where P=(Fo^2^+2Fc^2^)/3'
_atom_sites_solution_primary      dual
_atom_sites_solution_secondary    DIFMAP
_atom_sites_solution_hydrogens    geom
_refine_ls_hydrogen_treatment     constr
_refine_ls_extinction_method      'SHELXL-2019/1 (Sheldrick 2019)'
_refine_ls_extinction_coef        0.00018(4)
_refine_ls_extinction_expression
 'Fc^*^=kFc[1+0.001xFc^2^\l^3^/sin(2\q)]^-1/4^'
_refine_ls_number_reflns          5065
_refine_ls_number_parameters      400
_refine_ls_number_restraints      138
_refine_ls_R_factor_all           0.0690
_refine_ls_R_factor_gt            0.0520
_refine_ls_wR_factor_ref          0.1068
_refine_ls_wR_factor_gt           0.0992
_refine_ls_goodness_of_fit_ref    1.093
_refine_ls_restrained_S_all       1.109
_refine_ls_shift/su_max           0.001
_refine_ls_shift/su_mean          0.000
 
loop_
 _atom_site_label
 _atom_site_type_symbol
 _atom_site_fract_x
 _atom_site_fract_y
 _atom_site_fract_z
 _atom_site_U_iso_or_equiv
 _atom_site_adp_type
 _atom_site_occupancy
 _atom_site_site_symmetry_order  
 _atom_site_calc_flag
 _atom_site_refinement_flags_posn
 _atom_site_refinement_flags_adp
 _atom_site_refinement_flags_occupancy
 _atom_site_disorder_assembly
 _atom_site_disorder_group
Mn1 Mn 0.31877(6) 0.41159(5) 0.62652(2) 0.02436(14) Uani 1 1 d . . . . .
O7 O 0.2601(4) 0.1041(3) 0.50681(9) 0.0463(7) Uani 1 1 d . . . . .
N1 N 0.4416(3) 0.3724(3) 0.56620(9) 0.0263(6) Uani 1 1 d . . . . .
N2 N 0.1205(3) 0.2744(3) 0.59939(8) 0.0237(6) Uani 1 1 d . . . . .
N3 N 0.1393(3) 0.4100(3) 0.67819(9) 0.0273(6) Uani 1 1 d . . . . .
N4 N 0.5120(4) 0.2909(3) 0.50169(10) 0.0376(7) Uani 1 1 d . . . . .
C1 C -0.0338(4) 0.1440(3) 0.54447(11) 0.0306(7) Uani 1 1 d . . . . .
H1 H -0.037402 0.098378 0.516856 0.037 Uiso 1 1 calc R U . . .
C2 C -0.1692(5) 0.1473(4) 0.56973(13) 0.0383(9) Uani 1 1 d . . . . .
H2 H -0.269077 0.105094 0.559299 0.046 Uiso 1 1 calc R U . . .
C3 C -0.1621(4) 0.2109(4) 0.61002(12) 0.0344(8) Uani 1 1 d . . . . .
H3 H -0.256287 0.213563 0.627581 0.041 Uiso 1 1 calc R U . . .
C4 C -0.0148(4) 0.2714(3) 0.62460(11) 0.0266(7) Uani 1 1 d . . . . .
C5 C 0.0014(4) 0.3371(3) 0.66956(11) 0.0295(7) Uani 1 1 d . . . . .
C6 C -0.1173(5) 0.3233(4) 0.70060(12) 0.0381(9) Uani 1 1 d . . . . .
H6 H -0.214034 0.272389 0.694066 0.046 Uiso 1 1 calc R U . . .
C7 C -0.0922(5) 0.3849(4) 0.74105(13) 0.0454(10) Uani 1 1 d . . . . .
H7 H -0.171455 0.375414 0.763013 0.054 Uiso 1 1 calc R U . . .
C8 C 0.0470(5) 0.4606(4) 0.75017(12) 0.0392(9) Uani 1 1 d . . . . .
H8 H 0.063966 0.504883 0.777891 0.047 Uiso 1 1 calc R U . . .
C9 C 0.1604(4) 0.4698(4) 0.71793(12) 0.0355(8) Uani 1 1 d . . . . .
H9 H 0.257560 0.520570 0.724001 0.043 Uiso 1 1 calc R U . . .
C10 C 0.1104(4) 0.2095(3) 0.56029(11) 0.0289(7) Uani 1 1 d . . . . .
C11 C 0.2584(4) 0.1969(4) 0.53252(11) 0.0324(8) Uani 1 1 d . . . . .
C12 C 0.3968(4) 0.2879(3) 0.53423(10) 0.0270(7) Uani 1 1 d . . . . .
C13 C 0.6310(4) 0.3800(4) 0.51479(12) 0.0366(9) Uani 1 1 d . . . . .
H13 H 0.725608 0.403394 0.499170 0.044 Uiso 1 1 calc R U . . .
C14 C 0.5869(4) 0.4289(4) 0.55479(11) 0.0302(7) Uani 1 1 d . . . . .
H14 H 0.647629 0.492290 0.572030 0.036 Uiso 1 1 calc R U . . .
N5 N 0.5047(4) 0.5448(3) 0.65784(10) 0.0394(7) Uani 1 1 d . . . . .
C15 C 0.6059(5) 0.6067(4) 0.67438(12) 0.0350(8) Uani 1 1 d . . . . .
C16 C 0.7357(5) 0.6859(4) 0.69546(14) 0.0485(11) Uani 1 1 d . . . . .
H16A H 0.843965 0.656047 0.686302 0.073 Uiso 1 1 calc R U . . .
H16B H 0.732805 0.679112 0.728046 0.073 Uiso 1 1 calc R U . . .
H16C H 0.718661 0.776401 0.686350 0.073 Uiso 1 1 calc R U . . .
C17 C 0.5093(6) 0.2194(5) 0.45948(14) 0.0555(12) Uani 1 1 d . . . . .
H17A H 0.587994 0.259008 0.439859 0.083 Uiso 1 1 calc R U . . .
H17B H 0.397041 0.222323 0.444880 0.083 Uiso 1 1 calc R U . . .
H17C H 0.541140 0.129096 0.465419 0.083 Uiso 1 1 calc R U . . .
S1 S 0.01912(11) 0.62495(9) 0.58206(3) 0.0316(2) Uani 1 1 d . . . . .
O1 O 0.1885(3) 0.5790(3) 0.59101(9) 0.0419(6) Uani 1 1 d . . . . .
O2 O -0.1005(3) 0.5673(3) 0.60928(9) 0.0400(6) Uani 1 1 d . . . . .
O3 O -0.0291(4) 0.6380(3) 0.53560(9) 0.0618(9) Uani 1 1 d . . . . .
C18A C 0.4637(15) 0.0002(12) 0.6492(4) 0.0566(17) Uani 0.5 1 d D U P A 1
F1A F 0.6244(14) -0.0117(14) 0.6417(3) 0.062(2) Uani 0.5 1 d D U P A 1
F2A F 0.4167(17) -0.1172(11) 0.6614(3) 0.064(2) Uani 0.5 1 d D U P A 1
F3A F 0.3763(11) 0.0219(10) 0.6108(4) 0.077(2) Uani 0.5 1 d D U P A 1
C18B C 0.4863(15) -0.0016(13) 0.6564(4) 0.0578(18) Uani 0.5 1 d D U P A 2
F1B F 0.6523(13) -0.0060(13) 0.6585(3) 0.057(2) Uani 0.5 1 d D U P A 2
F2B F 0.4353(11) 0.0002(11) 0.6133(4) 0.0750(19) Uani 0.5 1 d D U P A 2
F3B F 0.4345(17) -0.1041(11) 0.6787(3) 0.069(2) Uani 0.5 1 d D U P A 2
S2 S 0.42216(11) 0.13597(9) 0.68721(3) 0.0343(2) Uani 1 1 d . . . . .
O4 O 0.4617(3) 0.2454(2) 0.65945(8) 0.0330(6) Uani 1 1 d . . . . .
O5 O 0.5316(4) 0.1237(4) 0.72622(10) 0.0728(11) Uani 1 1 d . . . . .
O6 O 0.2494(3) 0.1187(3) 0.69296(10) 0.0520(8) Uani 1 1 d . . . . .
C19 C 0.0311(5) 0.7908(4) 0.60196(13) 0.0447(10) Uani 1 1 d D . . . .
F4 F 0.0875(4) 0.7955(3) 0.64452(9) 0.0726(8) Uani 1 1 d D . . . .
F5 F -0.1183(3) 0.8452(3) 0.59933(11) 0.0702(8) Uani 1 1 d D . . . .
F6 F 0.1300(3) 0.8615(2) 0.57793(10) 0.0687(8) Uani 1 1 d D . . . .
 
loop_
 _atom_site_aniso_label
 _atom_site_aniso_U_11
 _atom_site_aniso_U_22
 _atom_site_aniso_U_33
 _atom_site_aniso_U_23
 _atom_site_aniso_U_13
 _atom_site_aniso_U_12
Mn1 0.0209(3) 0.0275(3) 0.0252(3) -0.0015(2) 0.00606(19) -0.0019(2)
O7 0.0519(17) 0.0430(17) 0.0456(15) -0.0147(13) 0.0163(13) -0.0045(13)
N1 0.0243(14) 0.0292(15) 0.0257(13) 0.0023(12) 0.0050(11) 0.0011(12)
N2 0.0268(14) 0.0203(14) 0.0240(13) -0.0001(11) 0.0003(11) 0.0030(11)
N3 0.0259(14) 0.0303(15) 0.0262(13) -0.0005(12) 0.0056(11) 0.0028(12)
N4 0.0416(17) 0.0410(19) 0.0311(15) 0.0001(14) 0.0081(13) 0.0065(15)
C1 0.0347(19) 0.0288(19) 0.0282(17) -0.0025(14) 0.0004(14) -0.0022(15)
C2 0.034(2) 0.036(2) 0.045(2) 0.0024(17) 0.0033(16) -0.0057(16)
C3 0.0305(18) 0.036(2) 0.0380(19) 0.0032(16) 0.0086(15) -0.0032(16)
C4 0.0233(16) 0.0249(17) 0.0318(17) 0.0079(14) 0.0020(13) -0.0001(13)
C5 0.0248(17) 0.0297(18) 0.0349(18) 0.0083(15) 0.0092(14) 0.0054(14)
C6 0.0322(19) 0.042(2) 0.041(2) 0.0018(17) 0.0106(16) -0.0023(17)
C7 0.051(2) 0.052(3) 0.035(2) -0.0005(18) 0.0096(18) 0.010(2)
C8 0.041(2) 0.050(2) 0.0270(17) -0.0110(17) 0.0045(16) 0.0061(18)
C9 0.0306(18) 0.043(2) 0.0329(18) -0.0034(16) 0.0036(15) 0.0064(16)
C10 0.0306(18) 0.0258(18) 0.0304(17) 0.0023(14) 0.0031(14) 0.0052(14)
C11 0.0367(19) 0.032(2) 0.0286(17) 0.0015(15) 0.0010(15) 0.0011(15)
C12 0.0277(17) 0.0292(18) 0.0244(16) 0.0027(14) 0.0037(13) 0.0024(14)
C13 0.0292(18) 0.043(2) 0.039(2) 0.0081(17) 0.0121(15) -0.0001(16)
C14 0.0228(16) 0.038(2) 0.0304(17) 0.0042(15) 0.0030(13) -0.0028(15)
N5 0.0390(18) 0.0391(18) 0.0401(17) -0.0081(15) 0.0034(14) -0.0077(15)
C15 0.038(2) 0.036(2) 0.0309(18) 0.0000(16) 0.0037(16) -0.0022(17)
C16 0.048(2) 0.053(3) 0.044(2) -0.002(2) 0.0029(19) -0.019(2)
C17 0.060(3) 0.070(3) 0.040(2) -0.015(2) 0.026(2) -0.010(2)
S1 0.0317(4) 0.0306(5) 0.0330(4) 0.0032(4) 0.0058(3) 0.0035(4)
O1 0.0301(13) 0.0371(15) 0.0601(17) 0.0140(13) 0.0153(12) 0.0077(11)
O2 0.0298(13) 0.0382(15) 0.0528(16) 0.0065(12) 0.0083(12) -0.0050(11)
O3 0.077(2) 0.073(2) 0.0347(15) 0.0003(15) -0.0003(15) 0.0114(18)
C18A 0.053(3) 0.039(3) 0.079(4) 0.006(3) 0.017(3) 0.004(3)
F1A 0.056(4) 0.050(3) 0.084(5) -0.003(4) 0.035(4) 0.006(3)
F2A 0.063(3) 0.033(3) 0.098(5) -0.006(4) 0.012(4) -0.011(3)
F3A 0.092(5) 0.058(4) 0.078(3) -0.022(3) -0.011(4) 0.026(4)
C18B 0.053(3) 0.040(3) 0.083(4) 0.002(3) 0.019(4) 0.002(3)
F1B 0.046(3) 0.044(3) 0.084(5) 0.004(4) 0.026(4) 0.010(3)
F2B 0.076(4) 0.065(4) 0.084(3) -0.029(3) 0.005(4) 0.021(3)
F3B 0.066(4) 0.030(3) 0.114(5) -0.003(4) 0.032(5) -0.007(3)
S2 0.0292(4) 0.0407(5) 0.0336(4) 0.0125(4) 0.0066(3) 0.0063(4)
O4 0.0271(12) 0.0327(14) 0.0397(13) 0.0091(11) 0.0062(10) 0.0024(10)
O5 0.062(2) 0.108(3) 0.0467(18) 0.0291(19) -0.0117(15) 0.008(2)
O6 0.0323(14) 0.0565(19) 0.0694(19) 0.0264(15) 0.0200(13) 0.0072(13)
C19 0.041(2) 0.039(2) 0.056(3) 0.0024(19) 0.0166(19) -0.0013(18)
F4 0.083(2) 0.073(2) 0.0629(17) -0.0255(15) 0.0077(15) -0.0254(16)
F5 0.0539(16) 0.0442(15) 0.115(2) 0.0011(15) 0.0269(15) 0.0174(13)
F6 0.0656(17) 0.0412(15) 0.103(2) 0.0145(15) 0.0343(16) -0.0077(13)
 
_geom_special_details
;
 All esds (except the esd in the dihedral angle between two l.s. planes)
 are estimated using the full covariance matrix.  The cell esds are taken
 into account individually in the estimation of esds in distances, angles
 and torsion angles; correlations between esds in cell parameters are only
 used when they are defined by crystal symmetry.  An approximate (isotropic)
 treatment of cell esds is used for estimating esds involving l.s. planes.
;
 
loop_
 _geom_bond_atom_site_label_1
 _geom_bond_atom_site_label_2
 _geom_bond_distance
 _geom_bond_site_symmetry_2
 _geom_bond_publ_flag
Mn1 N1 2.151(3) . ?
Mn1 N3 2.183(3) . ?
Mn1 N5 2.199(3) . ?
Mn1 N2 2.248(3) . ?
Mn1 O1 2.253(3) . ?
Mn1 O4 2.258(2) . ?
O7 C11 1.229(4) . ?
N1 C12 1.328(4) . ?
N1 C14 1.370(4) . ?
N2 C10 1.347(4) . ?
N2 C4 1.365(4) . ?
N3 C9 1.342(4) . ?
N3 C5 1.353(4) . ?
N4 C13 1.368(5) . ?
N4 C12 1.387(4) . ?
N4 C17 1.462(5) . ?
C1 C2 1.366(5) . ?
C1 C10 1.401(5) . ?
C1 H1 0.9500 . ?
C2 C3 1.372(5) . ?
C2 H2 0.9500 . ?
C3 C4 1.387(5) . ?
C3 H3 0.9500 . ?
C4 C5 1.505(5) . ?
C5 C6 1.382(5) . ?
C6 C7 1.371(5) . ?
C6 H6 0.9500 . ?
C7 C8 1.379(6) . ?
C7 H7 0.9500 . ?
C8 C9 1.373(5) . ?
C8 H8 0.9500 . ?
C9 H9 0.9500 . ?
C10 C11 1.501(5) . ?
C11 C12 1.456(5) . ?
C13 C14 1.367(5) . ?
C13 H13 0.9500 . ?
C14 H14 0.9500 . ?
N5 C15 1.126(5) . ?
C15 C16 1.441(5) . ?
C16 H16A 0.9800 . ?
C16 H16B 0.9800 . ?
C16 H16C 0.9800 . ?
C17 H17A 0.9800 . ?
C17 H17B 0.9800 . ?
C17 H17C 0.9800 . ?
S1 O3 1.427(3) . ?
S1 O2 1.430(3) . ?
S1 O1 1.453(3) . ?
S1 C19 1.813(4) . ?
C18A F2A 1.328(6) . ?
C18A F3A 1.330(6) . ?
C18A F1A 1.334(5) . ?
C18A S2 1.848(13) . ?
C18B F2B 1.328(6) . ?
C18B F3B 1.330(6) . ?
C18B F1B 1.335(5) . ?
C18B S2 1.787(13) . ?
S2 O5 1.424(3) . ?
S2 O6 1.424(3) . ?
S2 O4 1.449(2) . ?
C19 F6 1.325(4) . ?
C19 F5 1.326(4) . ?
C19 F4 1.326(4) . ?
 
loop_
 _geom_angle_atom_site_label_1
 _geom_angle_atom_site_label_2
 _geom_angle_atom_site_label_3
 _geom_angle
 _geom_angle_site_symmetry_1
 _geom_angle_site_symmetry_3
 _geom_angle_publ_flag
N1 Mn1 N3 162.45(11) . . ?
N1 Mn1 N5 97.96(11) . . ?
N3 Mn1 N5 99.58(11) . . ?
N1 Mn1 N2 86.11(10) . . ?
N3 Mn1 N2 76.34(10) . . ?
N5 Mn1 N2 175.81(11) . . ?
N1 Mn1 O1 88.46(10) . . ?
N3 Mn1 O1 91.76(10) . . ?
N5 Mn1 O1 90.39(12) . . ?
N2 Mn1 O1 90.74(10) . . ?
N1 Mn1 O4 88.56(10) . . ?
N3 Mn1 O4 91.55(9) . . ?
N5 Mn1 O4 88.49(11) . . ?
N2 Mn1 O4 90.61(9) . . ?
O1 Mn1 O4 176.64(9) . . ?
C12 N1 C14 107.3(3) . . ?
C12 N1 Mn1 127.6(2) . . ?
C14 N1 Mn1 125.1(2) . . ?
C10 N2 C4 117.6(3) . . ?
C10 N2 Mn1 129.1(2) . . ?
C4 N2 Mn1 112.9(2) . . ?
C9 N3 C5 118.8(3) . . ?
C9 N3 Mn1 124.9(2) . . ?
C5 N3 Mn1 116.2(2) . . ?
C13 N4 C12 107.5(3) . . ?
C13 N4 C17 124.0(3) . . ?
C12 N4 C17 128.4(3) . . ?
C2 C1 C10 118.4(3) . . ?
C2 C1 H1 120.8 . . ?
C10 C1 H1 120.8 . . ?
C1 C2 C3 120.6(3) . . ?
C1 C2 H2 119.7 . . ?
C3 C2 H2 119.7 . . ?
C2 C3 C4 118.7(3) . . ?
C2 C3 H3 120.7 . . ?
C4 C3 H3 120.7 . . ?
N2 C4 C3 122.2(3) . . ?
N2 C4 C5 117.2(3) . . ?
C3 C4 C5 120.6(3) . . ?
N3 C5 C6 121.5(3) . . ?
N3 C5 C4 116.4(3) . . ?
C6 C5 C4 122.0(3) . . ?
C7 C6 C5 118.4(4) . . ?
C7 C6 H6 120.8 . . ?
C5 C6 H6 120.8 . . ?
C6 C7 C8 120.7(4) . . ?
C6 C7 H7 119.7 . . ?
C8 C7 H7 119.7 . . ?
C9 C8 C7 117.9(3) . . ?
C9 C8 H8 121.0 . . ?
C7 C8 H8 121.0 . . ?
N3 C9 C8 122.6(4) . . ?
N3 C9 H9 118.7 . . ?
C8 C9 H9 118.7 . . ?
N2 C10 C1 122.5(3) . . ?
N2 C10 C11 121.2(3) . . ?
C1 C10 C11 116.2(3) . . ?
O7 C11 C12 119.1(3) . . ?
O7 C11 C10 117.0(3) . . ?
C12 C11 C10 123.9(3) . . ?
N1 C12 N4 109.2(3) . . ?
N1 C12 C11 128.4(3) . . ?
N4 C12 C11 122.3(3) . . ?
C14 C13 N4 106.4(3) . . ?
C14 C13 H13 126.8 . . ?
N4 C13 H13 126.8 . . ?
C13 C14 N1 109.6(3) . . ?
C13 C14 H14 125.2 . . ?
N1 C14 H14 125.2 . . ?
C15 N5 Mn1 175.8(3) . . ?
N5 C15 C16 179.8(5) . . ?
C15 C16 H16A 109.5 . . ?
C15 C16 H16B 109.5 . . ?
H16A C16 H16B 109.5 . . ?
C15 C16 H16C 109.5 . . ?
H16A C16 H16C 109.5 . . ?
H16B C16 H16C 109.5 . . ?
N4 C17 H17A 109.5 . . ?
N4 C17 H17B 109.5 . . ?
H17A C17 H17B 109.5 . . ?
N4 C17 H17C 109.5 . . ?
H17A C17 H17C 109.5 . . ?
H17B C17 H17C 109.5 . . ?
O3 S1 O2 116.28(19) . . ?
O3 S1 O1 113.91(18) . . ?
O2 S1 O1 114.67(15) . . ?
O3 S1 C19 103.72(19) . . ?
O2 S1 C19 103.26(17) . . ?
O1 S1 C19 102.57(18) . . ?
S1 O1 Mn1 137.86(15) . . ?
F2A C18A F3A 104.3(9) . . ?
F2A C18A F1A 105.0(10) . . ?
F3A C18A F1A 109.6(8) . . ?
F2A C18A S2 117.2(8) . . ?
F3A C18A S2 107.4(9) . . ?
F1A C18A S2 112.9(8) . . ?
F2B C18B F3B 114.2(9) . . ?
F2B C18B F1B 107.1(7) . . ?
F3B C18B F1B 107.1(10) . . ?
F2B C18B S2 114.1(10) . . ?
F3B C18B S2 105.2(8) . . ?
F1B C18B S2 108.9(9) . . ?
O5 S2 O6 116.68(19) . . ?
O5 S2 O4 113.1(2) . . ?
O6 S2 O4 114.75(15) . . ?
O5 S2 C18B 99.7(5) . . ?
O6 S2 C18B 106.2(4) . . ?
O4 S2 C18B 104.0(4) . . ?
O5 S2 C18A 108.1(4) . . ?
O6 S2 C18A 101.3(4) . . ?
O4 S2 C18A 100.5(4) . . ?
S2 O4 Mn1 135.87(14) . . ?
F6 C19 F5 108.0(3) . . ?
F6 C19 F4 108.7(3) . . ?
F5 C19 F4 107.2(3) . . ?
F6 C19 S1 111.3(3) . . ?
F5 C19 S1 110.5(3) . . ?
F4 C19 S1 111.0(3) . . ?
 
loop_
 _geom_torsion_atom_site_label_1
 _geom_torsion_atom_site_label_2
 _geom_torsion_atom_site_label_3
 _geom_torsion_atom_site_label_4
 _geom_torsion
 _geom_torsion_site_symmetry_1
 _geom_torsion_site_symmetry_2
 _geom_torsion_site_symmetry_3
 _geom_torsion_site_symmetry_4
 _geom_torsion_publ_flag
C10 C1 C2 C3 -1.4(6) . . . . ?
C1 C2 C3 C4 -0.2(6) . . . . ?
C10 N2 C4 C3 -3.7(5) . . . . ?
Mn1 N2 C4 C3 168.8(3) . . . . ?
C10 N2 C4 C5 176.2(3) . . . . ?
Mn1 N2 C4 C5 -11.3(3) . . . . ?
C2 C3 C4 N2 2.9(5) . . . . ?
C2 C3 C4 C5 -177.1(3) . . . . ?
C9 N3 C5 C6 0.1(5) . . . . ?
Mn1 N3 C5 C6 176.8(3) . . . . ?
C9 N3 C5 C4 -179.5(3) . . . . ?
Mn1 N3 C5 C4 -2.8(4) . . . . ?
N2 C4 C5 N3 9.7(4) . . . . ?
C3 C4 C5 N3 -170.3(3) . . . . ?
N2 C4 C5 C6 -169.9(3) . . . . ?
C3 C4 C5 C6 10.1(5) . . . . ?
N3 C5 C6 C7 -0.5(6) . . . . ?
C4 C5 C6 C7 179.1(3) . . . . ?
C5 C6 C7 C8 1.1(6) . . . . ?
C6 C7 C8 C9 -1.3(6) . . . . ?
C5 N3 C9 C8 -0.3(5) . . . . ?
Mn1 N3 C9 C8 -176.8(3) . . . . ?
C7 C8 C9 N3 0.9(6) . . . . ?
C4 N2 C10 C1 2.1(5) . . . . ?
Mn1 N2 C10 C1 -169.1(2) . . . . ?
C4 N2 C10 C11 -174.2(3) . . . . ?
Mn1 N2 C10 C11 14.7(5) . . . . ?
C2 C1 C10 N2 0.4(5) . . . . ?
C2 C1 C10 C11 176.8(3) . . . . ?
N2 C10 C11 O7 155.6(3) . . . . ?
C1 C10 C11 O7 -20.9(5) . . . . ?
N2 C10 C11 C12 -24.9(5) . . . . ?
C1 C10 C11 C12 158.7(3) . . . . ?
C14 N1 C12 N4 -0.8(4) . . . . ?
Mn1 N1 C12 N4 -178.6(2) . . . . ?
C14 N1 C12 C11 175.0(3) . . . . ?
Mn1 N1 C12 C11 -2.8(5) . . . . ?
C13 N4 C12 N1 0.3(4) . . . . ?
C17 N4 C12 N1 -176.8(4) . . . . ?
C13 N4 C12 C11 -175.8(3) . . . . ?
C17 N4 C12 C11 7.1(6) . . . . ?
O7 C11 C12 N1 -161.0(3) . . . . ?
C10 C11 C12 N1 19.4(6) . . . . ?
O7 C11 C12 N4 14.3(5) . . . . ?
C10 C11 C12 N4 -165.3(3) . . . . ?
C12 N4 C13 C14 0.3(4) . . . . ?
C17 N4 C13 C14 177.5(4) . . . . ?
N4 C13 C14 N1 -0.8(4) . . . . ?
C12 N1 C14 C13 1.0(4) . . . . ?
Mn1 N1 C14 C13 178.9(2) . . . . ?
O3 S1 O1 Mn1 -121.7(3) . . . . ?
O2 S1 O1 Mn1 15.8(3) . . . . ?
C19 S1 O1 Mn1 126.9(3) . . . . ?
F2B C18B S2 O5 -164.2(7) . . . . ?
F3B C18B S2 O5 69.8(7) . . . . ?
F1B C18B S2 O5 -44.7(8) . . . . ?
F2B C18B S2 O6 74.2(8) . . . . ?
F3B C18B S2 O6 -51.8(8) . . . . ?
F1B C18B S2 O6 -166.3(6) . . . . ?
F2B C18B S2 O4 -47.3(8) . . . . ?
F3B C18B S2 O4 -173.3(6) . . . . ?
F1B C18B S2 O4 72.2(8) . . . . ?
F2A C18A S2 O5 70.9(8) . . . . ?
F3A C18A S2 O5 -172.2(6) . . . . ?
F1A C18A S2 O5 -51.3(8) . . . . ?
F2A C18A S2 O6 -52.2(8) . . . . ?
F3A C18A S2 O6 64.7(7) . . . . ?
F1A C18A S2 O6 -174.4(7) . . . . ?
F2A C18A S2 O4 -170.3(7) . . . . ?
F3A C18A S2 O4 -53.4(7) . . . . ?
F1A C18A S2 O4 67.5(8) . . . . ?
O5 S2 O4 Mn1 -130.6(2) . . . . ?
O6 S2 O4 Mn1 6.7(3) . . . . ?
C18B S2 O4 Mn1 122.3(5) . . . . ?
C18A S2 O4 Mn1 114.4(4) . . . . ?
O3 S1 C19 F6 -54.1(3) . . . . ?
O2 S1 C19 F6 -175.8(3) . . . . ?
O1 S1 C19 F6 64.7(3) . . . . ?
O3 S1 C19 F5 65.9(3) . . . . ?
O2 S1 C19 F5 -55.8(3) . . . . ?
O1 S1 C19 F5 -175.3(3) . . . . ?
O3 S1 C19 F4 -175.3(3) . . . . ?
O2 S1 C19 F4 63.0(3) . . . . ?
O1 S1 C19 F4 -56.4(3) . . . . ?
 
_refine_diff_density_max    0.613
_refine_diff_density_min   -0.442
_refine_diff_density_rms    0.069

_shelx_res_file
;
TITL D_SC_001_FINAL in P2(1)/c
    sc001_rev.res
    created by SHELXL-2019/1 at 10:20:06 on 13-Oct-2023
CELL 1.54178 8.0555 10.3178 29.9387 90 93.604 90
ZERR 4 0.0002 0.0002 0.0006 0 0.001 0
LATT 1
SYMM -X,0.5+Y,0.5-Z
SFAC C H F Mn N O S
UNIT 76 60 24 4 20 28 8

DELU 0.005 0.005 C18A > F3B

SIMU 0.005 0.01 2 C18A > F3B

L.S. 9900

PLAN  7

SIZE 0.028 0.088 0.299

TEMP -73.15

CONF

BOND $H

LIST 4

MORE -1

fmap 2

acta

MERG 2

SHEL 99 0.8

OMIT 4 9 22

OMIT 4 5 31

OMIT 3 12 2

OMIT -9 5 13

OMIT -5 10 1

OMIT -8 3 17

OMIT -7 1 27

OMIT 6 10 6

OMIT 7 7 10

WGHT    0.022300    5.425800
EXTI    0.000176
FVAR       0.10495
MN1   4    0.318770    0.411587    0.626523    11.00000    0.02090    0.02754 =
         0.02521   -0.00150    0.00606   -0.00193
O7    6    0.260072    0.104061    0.506807    11.00000    0.05195    0.04296 =
         0.04563   -0.01467    0.01630   -0.00452
N1    5    0.441606    0.372401    0.566205    11.00000    0.02429    0.02920 =
         0.02573    0.00229    0.00501    0.00114
N2    5    0.120493    0.274379    0.599393    11.00000    0.02682    0.02025 =
         0.02400   -0.00008    0.00026    0.00302
N3    5    0.139268    0.409953    0.678191    11.00000    0.02593    0.03030 =
         0.02617   -0.00054    0.00558    0.00278
N4    5    0.511984    0.290866    0.501693    11.00000    0.04161    0.04099 =
         0.03109    0.00011    0.00814    0.00645
C1    1   -0.033818    0.143966    0.544469    11.00000    0.03469    0.02883 =
         0.02816   -0.00251    0.00037   -0.00220
AFIX  43
H1    2   -0.037402    0.098378    0.516856    11.00000   -1.20000
AFIX   0
C2    1   -0.169201    0.147264    0.569726    11.00000    0.03435    0.03592 =
         0.04464    0.00237    0.00331   -0.00566
AFIX  43
H2    2   -0.269077    0.105094    0.559299    11.00000   -1.20000
AFIX   0
C3    1   -0.162147    0.210947    0.610016    11.00000    0.03045    0.03566 =
         0.03805    0.00316    0.00863   -0.00325
AFIX  43
H3    2   -0.256287    0.213563    0.627581    11.00000   -1.20000
AFIX   0
C4    1   -0.014830    0.271444    0.624596    11.00000    0.02326    0.02486 =
         0.03184    0.00793    0.00201   -0.00009
C5    1    0.001418    0.337072    0.669557    11.00000    0.02476    0.02970 =
         0.03486    0.00829    0.00916    0.00545
C6    1   -0.117297    0.323322    0.700598    11.00000    0.03223    0.04247 =
         0.04064    0.00181    0.01060   -0.00230
AFIX  43
H6    2   -0.214034    0.272389    0.694066    11.00000   -1.20000
AFIX   0
C7    1   -0.092184    0.384927    0.741051    11.00000    0.05099    0.05153 =
         0.03460   -0.00052    0.00957    0.00953
AFIX  43
H7    2   -0.171455    0.375414    0.763013    11.00000   -1.20000
AFIX   0
C8    1    0.047034    0.460560    0.750165    11.00000    0.04090    0.04998 =
         0.02695   -0.01097    0.00446    0.00607
AFIX  43
H8    2    0.063966    0.504883    0.777891    11.00000   -1.20000
AFIX   0
C9    1    0.160368    0.469801    0.717931    11.00000    0.03057    0.04331 =
         0.03290   -0.00340    0.00360    0.00640
AFIX  43
H9    2    0.257560    0.520570    0.724001    11.00000   -1.20000
AFIX   0
C10   1    0.110407    0.209463    0.560291    11.00000    0.03055    0.02582 =
         0.03042    0.00234    0.00307    0.00522
C11   1    0.258357    0.196897    0.532520    11.00000    0.03673    0.03184 =
         0.02863    0.00147    0.00103    0.00114
C12   1    0.396751    0.287939    0.534226    11.00000    0.02774    0.02922 =
         0.02436    0.00268    0.00373    0.00241
C13   1    0.630993    0.380041    0.514791    11.00000    0.02923    0.04327 =
         0.03856    0.00812    0.01215   -0.00007
AFIX  43
H13   2    0.725608    0.403394    0.499170    11.00000   -1.20000
AFIX   0
C14   1    0.586858    0.428875    0.554786    11.00000    0.02281    0.03756 =
         0.03043    0.00416    0.00295   -0.00283
AFIX  43
H14   2    0.647629    0.492290    0.572030    11.00000   -1.20000
AFIX   0
N5    5    0.504700    0.544791    0.657836    11.00000    0.03895    0.03909 =
         0.04014   -0.00814    0.00336   -0.00773
C15   1    0.605905    0.606707    0.674380    11.00000    0.03823    0.03596 =
         0.03094   -0.00003    0.00373   -0.00219
C16   1    0.735715    0.685900    0.695455    11.00000    0.04784    0.05340 =
         0.04428   -0.00161    0.00290   -0.01938
AFIX 137
H16A  2    0.843965    0.656047    0.686302    11.00000   -1.50000
H16B  2    0.732805    0.679112    0.728046    11.00000   -1.50000
H16C  2    0.718661    0.776401    0.686350    11.00000   -1.50000
AFIX   0
C17   1    0.509320    0.219437    0.459485    11.00000    0.05983    0.06953 =
         0.04015   -0.01536    0.02627   -0.00955
AFIX 137
H17A  2    0.587994    0.259008    0.439859    11.00000   -1.50000
H17B  2    0.397041    0.222323    0.444880    11.00000   -1.50000
H17C  2    0.541140    0.129096    0.465419    11.00000   -1.50000
AFIX   0
S1    7    0.019119    0.624953    0.582059    11.00000    0.03175    0.03057 =
         0.03296    0.00322    0.00579    0.00348
O1    6    0.188477    0.578960    0.591007    11.00000    0.03009    0.03710 =
         0.06011    0.01399    0.01528    0.00773
O2    6   -0.100464    0.567311    0.609275    11.00000    0.02983    0.03817 =
         0.05285    0.00653    0.00828   -0.00505
O3    6   -0.029108    0.637958    0.535598    11.00000    0.07710    0.07322 =
         0.03473    0.00027   -0.00033    0.01139

SAME 0.005 0.04 C19 F4 > F6

PART 1

C18A  1    0.463661    0.000238    0.649231    10.50000    0.05341    0.03901 =
         0.07915    0.00552    0.01702    0.00383
F1A   3    0.624356   -0.011702    0.641701    10.50000    0.05582    0.04959 =
         0.08440   -0.00326    0.03489    0.00595
F2A   3    0.416731   -0.117235    0.661419    10.50000    0.06291    0.03317 =
         0.09789   -0.00591    0.01180   -0.01069
F3A   3    0.376323    0.021914    0.610754    10.50000    0.09165    0.05846 =
         0.07815   -0.02220   -0.01115    0.02604
SAME 0.005 0.04 C19 F4 > F6

PART 2

C18B  1    0.486281   -0.001640    0.656412    10.50000    0.05281    0.03957 =
         0.08299    0.00207    0.01916    0.00240
F1B   3    0.652264   -0.005956    0.658527    10.50000    0.04601    0.04444 =
         0.08365    0.00428    0.02616    0.01036
F2B   3    0.435337    0.000219    0.613344    10.50000    0.07629    0.06466 =
         0.08421   -0.02864    0.00544    0.02144
F3B   3    0.434515   -0.104074    0.678673    10.50000    0.06647    0.02979 =
         0.11382   -0.00262    0.03218   -0.00672
PART 0

S2    7    0.422157    0.135971    0.687213    11.00000    0.02918    0.04072 =
         0.03355    0.01250    0.00663    0.00632
O4    6    0.461702    0.245367    0.659454    11.00000    0.02707    0.03273 =
         0.03973    0.00911    0.00624    0.00240
O5    6    0.531562    0.123721    0.726219    11.00000    0.06212    0.10756 =
         0.04673    0.02914   -0.01165    0.00800
O6    6    0.249424    0.118669    0.692961    11.00000    0.03228    0.05646 =
         0.06945    0.02638    0.01998    0.00718
C19   1    0.031115    0.790815    0.601957    11.00000    0.04097    0.03852 =
         0.05645    0.00235    0.01658   -0.00130
F4    3    0.087454    0.795485    0.644517    11.00000    0.08284    0.07254 =
         0.06289   -0.02555    0.00765   -0.02535
F5    3   -0.118295    0.845204    0.599331    11.00000    0.05388    0.04424 =
         0.11532    0.00111    0.02690    0.01742
F6    3    0.129988    0.861530    0.577929    11.00000    0.06560    0.04121 =
         0.10284    0.01451    0.03431   -0.00769
HKLF 4


REM  D_SC_001_FINAL in P2(1)/c
REM wR2 = 0.1068, GooF = S = 1.093, Restrained GooF = 1.109 for all data
REM R1 = 0.0520 for 4164 Fo > 4sig(Fo) and 0.0690 for all 5065 data
REM 400 parameters refined using 138 restraints

END

WGHT      0.0223      5.4259

REM Highest difference peak  0.613,  deepest hole -0.442,  1-sigma level  0.069
Q1    1  -0.1511  0.1808  0.6703  11.00000  0.05    0.61
Q2    1   0.2026  0.2524  0.5539  11.00000  0.05    0.50
Q3    1  -0.2190  0.3362  0.7376  11.00000  0.05    0.41
Q4    1   0.0243  0.7228  0.5436  11.00000  0.05    0.39
Q5    1   0.0896  0.1609  0.5290  11.00000  0.05    0.39
Q6    1   0.0250  0.2256  0.6081  11.00000  0.05    0.36
Q7    1  -0.0887  0.1501  0.5892  11.00000  0.05    0.34
;
_shelx_res_checksum   31190

_shelx_hkl_file
;
   1   0   0    0.65    0.09
   1   0   0    0.81    0.13
  -1   0   0    0.76    0.13
  -2   0   0  433.07   13.38
  -2   0   0  433.78   13.19
   2   0   0  465.49   13.22
   2   0   0  432.84   13.17
   3   0   0    4.42    0.38
  -3   0   0    4.61    0.62
   3   0   0    4.54    0.54
  -3   0   0    4.64    0.44
   4   0   0    2.28    0.57
  -4   0   0    3.22    0.55
   4   0   0    3.64    0.45
  -5   0   0    2.00    0.74
  -5   0   0    1.65    0.76
  -5   0   0    3.81    0.87
  -5   0   0    2.20    0.76
  -5   0   0    2.13    0.80
  -5   0   0    2.60    0.58
   5   0   0    2.46    0.41
   5   0   0    3.74    0.79
   6   0   0    5.90    0.85
  -6   0   0    6.50    1.50
  -7   0   0   42.22    2.13
  -7   0   0   39.97    2.31
  -7   0   0   39.75    2.05
   7   0   0   40.06    2.00
  -7   0   0   42.46    2.15
  -7   0   0   39.96    2.21
  -8   0   0    0.54    0.64
  -8   0   0    0.97    0.57
  -8   0   0    0.23    0.70
   8   0   0    2.14    1.12
  -8   0   0    1.33    0.78
   8   0   0    1.30    1.16
  -9   0   0    6.27    0.94
  -9   0   0    8.78    1.02
   9   0   0    9.39    1.16
  -9   0   0    8.06    1.12
 -10   0   0    2.26    0.71
 -10   0   0    3.56    0.62
   0  -1   0    0.11    0.08
   0   1   0   -0.06    0.08
   1  -1   0  107.67    3.36
  -1  -1   0  111.44    3.39
  -1   1   0  113.88    3.42
  -2  -1   0  140.04    4.60
   2  -1   0  148.68    4.46
  -2  -1   0  147.24    4.52
   2   1   0  148.74    4.41
   3  -1   0    7.83    0.54
  -3  -1   0    7.95    0.52
   3  -1   0    7.87    0.48
  -3  -1   0    8.88    0.70
  -3   1   0    7.45    0.75
   3   1   0    8.51    0.46
  -4  -1   0    0.50    0.35
  -4  -1   0    0.38    0.31
   4  -1   0    0.56    0.46
   4  -1   0    0.36    0.22
  -4   1   0   -0.50    0.39
   4   1   0   -0.17    0.41
   4   1   0    0.16    0.26
  -5  -1   0    0.87    0.80
  -5  -1   0    1.74    0.73
   5  -1   0    0.57    0.30
  -5  -1   0    0.90    0.64
  -5  -1   0    0.64    0.74
  -5  -1   0    1.61    0.72
  -5   1   0    0.36    0.72
  -5   1   0    1.68    0.80
   5   1   0    0.37    0.62
  -5   1   0   -0.23    0.77
  -5   1   0    1.87    0.75
  -5   1   0    0.10    0.70
  -5   1   0    0.37    0.46
   5   1   0    0.64    0.36
  -6  -1   0   36.68    1.98
  -6  -1   0   35.05    2.13
  -6  -1   0   37.97    1.96
   6  -1   0   34.11    1.66
  -6  -1   0   36.18    2.06
  -6  -1   0   35.00    2.17
  -6   1   0   33.84    2.06
  -6   1   0   34.25    1.96
  -6   1   0   34.47    1.87
  -6   1   0   32.76    2.21
   6   1   0   37.40    1.70
  -7  -1   0   10.22    1.39
  -7  -1   0   13.30    1.54
   7  -1   0   16.60    1.35
   7  -1   0   15.40    1.63
  -7  -1   0   11.42    1.16
  -7  -1   0   11.86    1.31
   7   1   0   13.71    1.35
  -7   1   0   14.25    1.45
  -7   1   0   13.97    1.44
  -7   1   0   15.48    1.64
  -7   1   0   14.16    1.48
  -7   1   0   13.94    1.33
  -8  -1   0    1.71    0.79
   8  -1   0    1.31    1.17
  -8  -1   0    0.40    0.63
  -8  -1   0    1.21    0.60
  -8  -1   0    0.29    0.74
  -8   1   0    0.75    0.69
  -8   1   0    1.05    0.63
  -8   1   0    0.62    0.65
  -8   1   0    0.74    0.84
   8   1   0    2.27    1.11
  -9  -1   0    3.82    0.83
  -9  -1   0    3.37    0.68
  -9   1   0    3.65    0.76
   9   1   0    4.99    0.75
  -9   1   0    4.30    0.68
  -9   1   0    3.00    0.61
  -9   1   0    4.77    0.83
 -10   1   0    2.26    0.65
   0  -2   0   26.65    0.93
   0  -2   0   25.68    0.95
   0   2   0   25.52    0.98
   1  -2   0  127.42    3.87
  -1  -2   0  122.43    3.86
   1  -2   0  126.14    3.83
  -1  -2   0  122.97    3.90
   1  -2   0  122.12    3.81
  -1   2   0  124.34    3.95
   1   2   0  130.15    3.86
   2  -2   0   47.35    1.62
   2  -2   0   48.51    1.70
  -2  -2   0   46.69    1.66
  -2   2   0   53.50    1.84
  -2   2   0   43.65    1.84
   2   2   0   50.59    1.64
   3  -2   0   28.67    1.12
  -3  -2   0   27.48    1.17
  -3   2   0   27.82    1.40
   3   2   0   28.31    1.11
   4  -2   0   10.63    0.71
  -4  -2   0   11.27    0.80
   4   2   0   11.01    0.95
   4   2   0    9.53    0.70
  -4   2   0   11.46    1.10
  -5  -2   0   -0.53    0.66
   5  -2   0    0.66    0.33
  -5  -2   0    1.07    0.82
  -5  -2   0    0.45    0.75
   5  -2   0    0.89    0.46
  -5  -2   0    1.41    0.43
  -5   2   0    0.78    0.56
   5   2   0    0.54    0.63
  -5   2   0    0.43    0.78
  -5   2   0    1.09    0.95
  -5   2   0    0.67    0.75
  -5   2   0    0.49    0.82
   5   2   0    0.25    0.36
  -5   2   0   -0.20    0.70
  -6  -2   0    2.54    0.75
  -6  -2   0    4.29    0.75
  -6  -2   0    2.13    0.74
   6  -2   0    3.29    0.54
   6  -2   0    3.57    0.81
  -6  -2   0    2.73    0.73
  -6   2   0    4.32    0.95
   6   2   0    2.79    0.57
  -6   2   0    2.38    0.79
  -6   2   0    3.29    0.84
  -6   2   0    2.69    0.70
  -6   2   0    2.46    0.79
  -7  -2   0    2.58    0.82
   7  -2   0    2.21    0.91
   7  -2   0    4.92    1.02
  -7  -2   0    3.38    0.83
  -7  -2   0    3.88    0.79
   7   2   0    2.98    0.79
  -7   2   0    4.79    1.00
  -7   2   0    4.84    0.81
  -7   2   0    5.38    0.96
  -7   2   0    3.64    0.90
  -7   2   0    3.72    0.81
   8  -2   0    3.90    1.64
  -8  -2   0    7.04    1.06
  -8  -2   0    6.89    0.93
  -8  -2   0    6.09    1.03
  -8   2   0    7.09    1.02
  -8   2   0    6.54    1.02
   8   2   0    6.36    1.19
  -8   2   0    8.18    1.19
  -8   2   0    7.85    1.06
  -8   2   0    8.13    1.20
  -9  -2   0   -0.29    0.52
  -9  -2   0    0.26    0.48
  -9  -2   0    1.13    0.63
  -9   2   0    0.28    0.47
  -9   2   0    0.33    0.54
  -9   2   0    1.19    0.66
  -9   2   0    1.32    0.67
 -10  -2   0    0.39    0.86
 -10  -2   0    1.02    0.53
 -10   2   0   -0.67    0.60
   0  -3   0    0.01    0.19
   0  -3   0    0.19    0.19
   0   3   0    0.00    0.21
  -1  -3   0   65.86    2.29
   1  -3   0   67.52    2.19
   1  -3   0   69.11    2.25
   1  -3   0   68.75    2.20
  -1  -3   0   67.90    2.25
   1   3   0   66.14    2.32
  -1   3   0   68.87    2.38
   2  -3   0    6.70    0.45
   2  -3   0    6.97    0.50
  -2  -3   0    8.02    0.51
   2  -3   0    6.86    0.53
   2   3   0    7.22    0.62
  -2   3   0    5.37    0.84
  -2   3   0    5.63    0.78
   3  -3   0    6.38    0.51
   3  -3   0    6.25    0.57
  -3  -3   0    5.52    0.57
   3   3   0    7.00    0.62
  -3   3   0    6.60    0.93
   4  -3   0   57.20    2.28
  -4  -3   0   61.07    2.78
   4  -3   0   60.34    2.29
  -4  -3   0   61.24    2.29
  -4  -3   0   60.59    2.73
  -4   3   0   60.58    2.52
  -4   3   0   56.46    2.68
  -5  -3   0    2.28    1.21
  -5  -3   0    3.55    0.80
   5  -3   0    3.92    0.65
  -5  -3   0    3.24    0.68
  -5  -3   0    3.74    0.83
  -5  -3   0    2.79    0.86
   5  -3   0    4.75    0.74
  -5  -3   0    4.47    0.80
  -5  -3   0    2.64    0.85
   5   3   0    4.05    0.84
  -5   3   0    3.21    1.13
  -5   3   0    2.89    0.79
  -5   3   0    2.10    0.90
  -5   3   0    4.47    0.80
  -5   3   0    3.54    0.80
   5   3   0    2.52    0.51
  -5   3   0    4.06    0.84
  -6  -3   0    8.56    1.27
  -6  -3   0    7.30    1.15
   6  -3   0    7.23    1.12
  -6  -3   0    6.82    1.27
  -6  -3   0    5.58    0.90
  -6  -3   0    6.67    1.11
   6  -3   0    8.71    1.02
  -6  -3   0    6.66    1.09
   6   3   0    8.08    1.15
  -6   3   0    9.80    1.30
  -6   3   0    8.73    1.40
  -6   3   0    6.09    1.03
  -6   3   0    5.22    1.02
  -6   3   0    9.10    1.36
  -7  -3   0    2.43    0.79
  -7  -3   0    2.39    0.71
  -7  -3   0    4.47    0.95
   7  -3   0    3.85    0.91
   7  -3   0    2.22    0.91
   7   3   0    4.52    0.97
  -7   3   0    4.48    0.91
  -7   3   0    4.48    0.79
  -7   3   0    3.82    0.79
  -7   3   0    2.91    0.86
  -8  -3   0    0.52    0.57
  -8  -3   0    0.42    0.76
   8  -3   0   -0.87    1.08
  -8  -3   0    0.44    0.67
   8  -3   0    1.13    0.93
  -8   3   0    0.97    0.75
  -8   3   0   -0.28    0.69
  -8   3   0   -0.37    0.61
  -8   3   0   -0.58    0.69
   8   3   0   -0.58    0.58
  -8   3   0   -0.74    0.51
  -9  -3   0    3.65    0.63
  -9  -3   0    4.16    0.77
  -9   3   0    3.23    0.74
  -9   3   0    3.22    0.59
  -9   3   0    2.77    0.63
  -9   3   0    3.16    0.68
   0  -4   0  361.32   10.87
   0  -4   0  356.34   10.87
   0   4   0  359.28   11.05
   1  -4   0   29.67    1.12
   1  -4   0   29.56    1.19
   1  -4   0   30.03    1.14
  -1  -4   0   27.37    1.16
  -1   4   0   28.64    1.37
   1   4   0   29.91    1.35
   2  -4   0   -0.04    0.22
   2  -4   0    0.24    0.28
  -2  -4   0    0.06    0.25
  -2   4   0    0.89    0.55
  -2   4   0    0.76    0.51
   2   4   0    0.69    0.34
   2   4   0    0.40    0.32
   3  -4   0   36.92    1.56
  -3  -4   0   37.66    1.59
   3  -4   0   36.73    1.50
   3   4   0   39.53    1.68
   4  -4   0    0.78    0.33
  -4  -4   0    0.52    0.79
  -4  -4   0    0.28    0.36
  -4  -4   0    0.82    0.65
   4  -4   0    0.25    0.42
  -4  -4   0    0.12    0.74
  -4  -4   0    0.29    1.01
  -4   4   0    1.42    0.77
  -4   4   0   -0.25    0.61
  -4   4   0   -0.45    0.86
  -4   4   0   -0.09    0.68
   4   4   0    0.67    0.39
  -5  -4   0   14.84    1.30
  -5  -4   0   12.93    1.24
   5  -4   0   10.68    1.01
  -5  -4   0   11.33    1.37
  -5  -4   0   10.35    1.08
  -5  -4   0   12.18    1.74
   5  -4   0   11.57    1.13
  -5  -4   0   11.62    1.57
   5  -4   0   15.81    2.14
  -5   4   0   12.97    1.37
  -5   4   0   13.37    1.82
   5   4   0   10.97    1.12
  -5   4   0   12.14    1.42
   5   4   0   10.63    1.57
  -5   4   0    9.93    1.38
  -5   4   0   12.85    1.96
  -6  -4   0    1.15    0.90
  -6  -4   0    3.05    0.59
  -6  -4   0    2.33    0.79
   6  -4   0    2.09    0.73
  -6  -4   0    1.65    0.80
  -6  -4   0    2.69    0.71
  -6  -4   0    2.94    0.71
   6  -4   0    1.62    0.70
   6   4   0    2.39    0.76
  -6   4   0    1.82    0.93
  -6   4   0    2.24    0.72
   6   4   0    2.18    1.09
  -6   4   0    2.59    0.76
  -6   4   0    2.28    0.84
  -7  -4   0   28.54    1.95
  -7  -4   0   25.92    1.59
  -7  -4   0   22.99    1.78
   7  -4   0   24.92    1.99
  -7  -4   0   20.41    1.95
   7  -4   0   19.21    2.61
  -7   4   0   25.48    1.53
  -7   4   0   22.98    1.79
  -7   4   0   21.93    1.75
  -7   4   0   27.70    1.92
  -7   4   0   22.18    1.87
   7   4   0   23.30    1.51
   7   4   0   26.66    2.32
   8  -4   0    3.50    0.74
  -8  -4   0    2.97    0.72
  -8  -4   0    2.94    0.62
  -8  -4   0    3.13    0.81
   8  -4   0    2.73    1.28
  -8   4   0    3.14    0.85
  -8   4   0    2.17    0.73
   8   4   0    2.38    0.91
  -8   4   0    2.03    0.75
  -8   4   0    3.17    0.71
  -9  -4   0    4.64    0.65
  -9   4   0    4.72    0.71
  -9   4   0    6.95    1.19
  -9   4   0    2.85    0.76
   0  -5   0    0.66    0.28
   0   5   0    0.75    0.43
  -1  -5   0   14.27    0.83
   1  -5   0   14.23    0.80
   1   5   0   16.21    1.09
  -1   5   0   13.25    1.10
   2  -5   0   15.38    0.89
   2  -5   0   14.39    0.86
  -2  -5   0   14.50    0.88
  -2   5   0   15.29    1.33
   2   5   0   15.99    1.15
  -2   5   0   13.56    1.47
  -3  -5   0   11.41    1.42
  -3  -5   0    8.77    1.19
   3  -5   0    9.61    0.80
   3  -5   0    7.98    0.78
  -3   5   0    7.73    0.98
  -3   5   0    6.96    0.99
  -3   5   0    7.47    0.93
   3   5   0    7.43    1.02
   4  -5   0   16.88    1.69
  -4  -5   0   20.79    1.32
  -4  -5   0   20.16    1.73
  -4  -5   0   20.46    1.66
  -4  -5   0   17.03    1.49
   4  -5   0   21.24    1.30
  -4  -5   0   20.06    1.54
   4  -5   0   18.46    1.24
  -4   5   0   18.68    2.63
  -4   5   0   22.64    1.77
  -4   5   0   20.74    1.64
   4   5   0   19.63    1.19
  -4   5   0   22.33    2.93
  -4   5   0   23.35    1.48
   4   5   0   19.34    1.35
  -4   5   0   19.04    1.95
   5  -5   0    9.45    1.37
  -5  -5   0    7.89    1.11
   5  -5   0   10.13    1.23
   5  -5   0    9.09    1.18
  -5  -5   0    7.65    1.13
  -5  -5   0    7.18    1.08
  -5  -5   0    8.77    1.30
  -5   5   0    8.85    1.14
   5   5   0    9.15    1.62
  -5   5   0   10.29    1.47
   5   5   0    8.12    1.09
  -5   5   0    9.84    1.26
  -5   5   0    9.31    1.39
  -6  -5   0    1.25    0.70
  -6  -5   0    1.50    0.82
   6  -5   0    0.61    0.76
   6  -5   0    0.15    1.13
  -6  -5   0    0.54    0.77
  -6  -5   0    1.43    0.83
  -6  -5   0    0.64    0.61
   6   5   0   -0.12    1.20
  -6   5   0    1.92    0.65
   6   5   0   -0.16    0.89
  -6   5   0   -0.39    0.77
  -6   5   0    0.81    1.05
  -6   5   0    1.11    0.72
   6   5   0    0.81    0.67
  -6   5   0   -0.04    0.81
  -7  -5   0    5.86    0.99
   7  -5   0    6.59    1.16
  -7  -5   0    6.87    1.04
  -7  -5   0    5.37    0.77
  -7   5   0    5.49    0.97
  -7   5   0    7.09    1.14
   7   5   0    4.61    1.28
   7   5   0    4.27    1.01
   7   5   0    1.68    1.98
   8  -5   0    2.26    0.62
  -8  -5   0    1.14    0.57
  -8  -5   0    1.03    0.69
  -8   5   0    2.14    0.76
  -8   5   0    0.07    0.60
  -8   5   0    1.75    0.90
  -8   5   0    1.80    0.69
  -9  -5   0    5.61    1.43
  -9   5   0    2.96    0.70
  -9   5   0    5.01    0.95
   0  -6   0   22.93    1.17
   0   6   0   22.77    1.46
  -1  -6   0   13.79    0.93
   1  -6   0   12.33    1.31
  -1  -6   0   13.50    1.49
   1  -6   0   12.62    0.88
  -1  -6   0   19.50    2.80
   1   6   0   13.26    1.15
  -1   6   0   14.36    1.27
  -1   6   0   14.08    1.28
   2  -6   0   18.25    1.43
  -2  -6   0   18.11    1.09
  -2  -6   0   17.85    1.72
  -2  -6   0   16.12    1.72
   2  -6   0   18.57    1.09
  -2  -6   0   17.59    1.57
   2   6   0   17.55    1.39
  -2   6   0   19.95    1.86
  -2   6   0   20.08    1.35
  -3  -6   0    6.03    0.89
   3  -6   0    4.07    0.66
  -3  -6   0    5.99    1.00
  -3  -6   0    3.81    0.79
   3  -6   0    5.64    0.71
   3  -6   0    5.61    0.82
  -3  -6   0    5.97    0.98
  -3   6   0    5.37    0.83
  -3   6   0    5.80    0.82
   3   6   0    5.43    0.84
  -4  -6   0   -0.58    0.64
   4  -6   0    0.21    0.58
  -4  -6   0   -0.07    0.71
  -4  -6   0   -0.23    0.55
  -4  -6   0   -0.67    0.69
   4  -6   0   -0.13    0.61
   4  -6   0    0.42    0.81
   4   6   0    0.46    0.67
  -4   6   0   -0.33    0.63
  -4   6   0   -0.81    0.76
  -4   6   0   -1.42    1.11
  -5  -6   0   11.35    1.51
  -5  -6   0   10.58    1.32
  -5  -6   0    9.25    1.31
  -5  -6   0   12.55    1.53
   5  -6   0   10.20    1.31
   5  -6   0   12.21    1.61
  -5   6   0   11.19    1.39
  -5   6   0   11.36    1.49
  -5   6   0   12.66    1.54
   5   6   0   10.86    1.66
   6  -6   0    3.89    0.96
  -6  -6   0    4.33    0.85
  -6  -6   0    4.64    1.06
   6  -6   0    6.07    1.15
  -6  -6   0    3.30    0.73
  -6  -6   0    4.77    1.04
  -6   6   0    6.30    1.23
   6   6   0    5.45    1.53
  -6   6   0    5.03    1.00
  -6   6   0    5.88    0.96
  -6   6   0    5.08    0.84
  -6   6   0    5.54    1.35
   6   6   0    4.72    1.16
  -7  -6   0    0.38    0.72
  -7  -6   0    0.47    0.56
   7  -6   0    0.04    0.52
  -7  -6   0   -0.24    0.64
   7  -6   0   -1.19    1.14
  -7   6   0    0.47    0.79
   7   6   0   -2.82    2.07
  -7   6   0    0.51    0.90
  -8  -6   0    2.74    0.66
   8  -6   0    3.10    0.54
  -8  -6   0    3.10    0.60
  -8   6   0    2.66    0.71
  -8   6   0    3.77    0.79
  -9  -6   0    1.07    0.71
  -9   6   0    2.73    1.15
   0  -7   0    0.88    0.48
   0  -7   0    0.12    0.65
   0  -7   0    1.09    1.08
   0  -7   0    1.50    0.72
   0   7   0   -0.49    0.68
  -1  -7   0    5.71    1.10
   1  -7   0    6.51    0.82
   1  -7   0    4.26    0.69
  -1  -7   0    5.48    0.89
  -1  -7   0    5.78    0.95
   1   7   0    4.59    0.81
  -1   7   0    6.28    1.02
  -2  -7   0   10.15    1.31
   2  -7   0    8.99    1.06
  -2  -7   0    7.18    0.92
  -2  -7   0    6.98    1.05
   2  -7   0    6.89    0.95
   2   7   0    6.02    1.02
  -2   7   0    7.98    1.14
   3  -7   0    1.86    0.58
   3  -7   0    2.05    0.57
  -3  -7   0    3.26    0.80
  -3  -7   0    2.74    0.74
  -3  -7   0    1.80    0.56
  -3  -7   0    2.84    0.75
  -3   7   0    1.53    0.73
   3   7   0    3.15    0.87
  -3   7   0    1.71    0.64
  -4  -7   0    0.50    0.79
  -4  -7   0    0.98    0.71
  -4  -7   0    1.33    0.74
   4  -7   0    0.44    0.68
  -4  -7   0    0.51    0.77
   4  -7   0    1.31    0.60
  -4   7   0    0.06    0.67
  -4   7   0    2.33    0.77
   4   7   0    2.43    0.91
   4   7   0    1.19    1.09
   5  -7   0    2.13    0.82
  -5  -7   0    1.51    0.77
  -5  -7   0    1.17    0.81
  -5  -7   0    1.22    0.72
   5  -7   0    1.24    0.72
  -5  -7   0    0.79    0.82
   5   7   0    3.69    1.38
  -5   7   0    1.26    0.76
  -5   7   0    0.32    0.75
   5   7   0    0.71    1.17
   6  -7   0   10.89    1.85
  -6  -7   0    9.25    1.31
  -6  -7   0    9.72    1.45
   6  -7   0    7.34    1.07
  -6  -7   0    7.10    1.25
   6  -7   0    8.08    0.99
  -6  -7   0    7.69    1.03
   6   7   0    7.08    1.52
  -6   7   0    6.65    1.12
  -6   7   0    6.92    1.01
   6   7   0    9.83    1.64
   7  -7   0    0.60    0.44
  -7  -7   0    1.47    0.71
  -7  -7   0    0.77    0.56
  -7  -7   0    0.11    0.46
  -7   7   0   -0.26    0.73
  -7   7   0   -0.51    0.62
  -8   7   0    1.58    0.90
  -8   7   0    2.21    0.87
   0  -8   0   48.98    2.23
   0  -8   0   53.56    2.30
   0  -8   0   51.75    2.65
   0   8   0   48.31    2.88
   1  -8   0    7.03    0.99
  -1  -8   0    8.56    1.18
   1  -8   0    7.70    1.10
  -1  -8   0    5.46    0.84
   1  -8   0    6.60    1.01
  -1  -8   0    6.22    1.04
  -1  -8   0    6.96    1.24
  -1   8   0    4.59    0.72
   1   8   0    4.88    1.09
   2  -8   0   34.29    1.74
   2  -8   0   33.23    1.81
  -2  -8   0   32.05    1.85
  -2  -8   0   33.88    1.83
   2  -8   0   33.38    1.82
  -2  -8   0   31.90    1.97
  -2   8   0   31.90    1.72
   2   8   0   31.43    2.29
   3  -8   0    2.69    0.63
  -3  -8   0    2.28    0.75
   3  -8   0    3.00    0.78
  -3  -8   0    3.17    0.87
  -3  -8   0    2.16    0.77
  -3   8   0    2.80    0.70
   3   8   0    2.61    1.10
  -3   8   0    2.74    0.80
  -4  -8   0    0.99    0.75
   4  -8   0    0.40    0.87
   4  -8   0    1.64    0.63
  -4  -8   0    1.13    0.84
  -4  -8   0    1.61    0.77
   4   8   0    1.21    1.23
   4   8   0    2.25    1.34
  -4   8   0    2.11    0.72
  -4   8   0    2.46    0.74
  -5  -8   0   14.91    1.96
   5  -8   0   14.05    1.99
   5  -8   0   15.99    1.18
  -5  -8   0   17.28    1.43
   5  -8   0   14.76    1.48
  -5  -8   0   15.06    1.42
  -5  -8   0   13.91    1.58
  -5   8   0   17.21    1.60
   5   8   0   12.87    1.87
   5   8   0   20.14    2.61
  -5   8   0   16.31    1.64
  -6  -8   0    0.12    0.57
   6  -8   0    1.55    1.40
   6  -8   0   -0.09    0.75
  -6  -8   0    0.46    0.55
   6  -8   0   -0.44    0.45
  -6   8   0   -0.31    0.70
   6   8   0   -0.39    1.76
  -7  -8   0    2.56    0.59
  -7   8   0    2.24    0.64
  -7   8   0    2.23    0.85
   8  -8   0    1.18    0.42
   0  -9   0    0.04    0.58
   0  -9   0    0.24    0.69
   0  -9   0   -0.30    1.05
   0   9   0   -0.78    0.55
   0   9   0    1.07    1.50
   1  -9   0    4.20    0.81
  -1  -9   0    4.64    0.78
  -1  -9   0    5.39    1.00
  -1  -9   0    4.64    0.76
   1  -9   0    3.99    0.85
  -1   9   0    4.64    0.77
   1   9   0    2.88    1.68
   2  -9   0    0.52    0.61
   2  -9   0    1.17    0.59
  -2  -9   0   -0.28    0.73
   2  -9   0    1.37    0.84
  -2  -9   0    0.26    0.65
  -2  -9   0    0.23    0.77
  -2   9   0    1.28    0.62
   3  -9   0   14.09    1.33
   3  -9   0   12.10    1.14
  -3  -9   0   14.45    1.74
  -3  -9   0   14.47    1.46
  -3  -9   0   12.58    1.35
   3  -9   0    9.89    1.62
  -3   9   0   10.74    1.39
   3   9   0   10.17    1.74
   3   9   0    9.32    1.86
  -3   9   0   11.02    1.35
  -4  -9   0   30.86    1.90
   4  -9   0   32.09    1.85
  -4  -9   0   37.07    1.91
  -4  -9   0   30.99    2.47
   4  -9   0   32.08    2.33
   4  -9   0   32.93    1.62
  -4   9   0   33.82    1.92
   4   9   0   32.55    2.97
  -4   9   0   34.26    1.97
   5  -9   0    6.33    1.44
  -5  -9   0    4.53    0.81
   5  -9   0    6.45    0.81
  -5  -9   0    7.10    1.02
   5   9   0    2.66    1.73
  -5   9   0    6.37    0.97
  -5   9   0    4.93    0.82
   6  -9   0    0.13    0.42
  -6  -9   0   -0.26    0.58
   6  -9   0    0.81    0.69
  -6  -9   0   -0.51    0.45
  -6   9   0   -0.28    0.77
  -6   9   0   -0.38    0.61
   7  -9   0    1.31    0.36
  -7  -9   0    2.28    0.50
  -7  -9   0    1.92    0.65
  -7   9   0    0.79    0.64
   0 -10   0    9.20    1.28
   0 -10   0    9.42    1.19
   0  10   0    6.76    1.08
  -1 -10   0    5.39    1.21
  -1 -10   0    4.17    0.82
  -1 -10   0    4.17    0.95
   1 -10   0    4.43    0.78
   1 -10   0    4.81    1.26
   1  10   0    3.36    0.70
  -1  10   0    5.28    0.76
  -2 -10   0   11.71    1.38
   2 -10   0    9.22    1.19
  -2 -10   0    8.03    1.17
   2 -10   0   12.34    1.93
   2 -10   0   12.50    1.24
   2  10   0    7.02    1.94
  -2  10   0    9.65    1.40
  -2  10   0   10.06    1.14
   3 -10   0    5.27    1.22
  -3 -10   0    6.60    1.10
   3 -10   0    7.82    0.95
   3 -10   0    6.50    1.12
  -3 -10   0    8.55    1.22
  -3 -10   0    6.16    1.35
  -3  10   0    6.23    1.07
   3  10   0    7.70    1.78
  -3  10   0    5.47    0.89
   4 -10   0    0.43    0.53
   4 -10   0    0.33    0.43
   4 -10   0    0.81    1.55
  -4 -10   0   -1.03    1.58
  -4 -10   0    0.77    0.59
  -4  10   0    1.29    0.56
  -4  10   0    0.26    0.70
   4  10   0    1.33    2.39
  -5 -10   0    3.86    0.69
  -5 -10   0    2.13    0.53
   5 -10   0    2.42    0.43
   5 -10   0    2.18    0.60
  -5  10   0    3.33    0.85
  -5  10   0    2.90    0.63
   6 -10   0    0.54    0.33
   6 -10   0    0.20    1.06
  -6 -10   0    0.93    0.41
   0 -11   0   -0.53    1.30
   0 -11   0    0.77    0.53
   0  11   0   -0.38    0.53
  -1 -11   0    1.85    0.82
   1 -11   0    0.44    0.46
   1 -11   0    3.84    1.39
  -1 -11   0    1.58    1.32
   1  11   0    1.24    0.53
  -1  11   0    1.00    0.63
  -1  11   0    0.72    0.49
   2 -11   0   -0.02    0.47
  -2 -11   0    1.25    0.66
  -2  11   0    1.96    0.69
   2  11   0    0.65    0.52
  -2  11   0    0.21    0.49
  -3 -11   0    1.31    0.54
   3 -11   0    2.44    0.63
   3 -11   0    0.96    0.51
   3  11   0    1.78    0.51
  -3  11   0    2.53    0.59
  -3  11   0    1.65    0.70
   4 -11   0    0.73    0.44
  -4 -11   0    1.13    0.47
   4 -11   0    1.11    0.75
  -4  11   0    0.28    0.90
   4  11   0    1.86    0.48
  -4  11   0    0.82    0.56
   5 -11   0    0.99    0.47
   5 -11   0    0.76    0.51
  -5  11   0    1.90    0.64
   5  11   0    0.54    0.46
   0 -12   0    2.77    0.59
   0  12   0    2.46    0.49
   0  12   0    3.00    0.68
   1 -12   0    1.81    0.48
  -1  12   0    1.56    0.50
   1  12   0    1.21    0.60
  -2 -12   0   12.68    1.42
   2 -12   0   10.56    0.86
  -2  12   0    9.50    1.54
  -2  12   0   13.65    1.07
   2  12   0   10.86    0.99
   3 -12   0    1.01    0.62
   3  12   0    0.89    0.58
  -3  12   0    0.12    0.58
   4 -12   0    0.37    0.44
 -10   0   1   -0.20    0.67
 -10   0   1    0.25    0.57
   9   0  -1    0.52    0.59
  -9   0   1   -0.07    0.45
  -9   0   1   -0.73    0.71
  -9   0   1   -0.25    0.63
  -8   0   1    0.22    0.77
   8   0  -1    0.67    1.16
  -8   0   1    1.38    0.81
   8   0  -1   -0.92    1.08
  -7   0   1    1.11    0.70
   7   0  -1   -0.44    0.60
  -7   0   1    0.82    0.74
  -7   0   1   -0.17    0.61
  -7   0   1   -0.07    0.85
  -7   0   1    0.91    0.63
   6   0  -1    0.16    0.39
  -6   0   1   -0.43    0.81
  -6   0   1    0.98    1.17
  -5   0   1   -0.57    0.81
  -5   0   1   -0.03    0.82
  -5   0   1    1.24    0.77
   5   0  -1    0.75    0.66
  -5   0   1    1.21    0.80
  -5   0   1    1.31    0.71
  -4   0   1    0.05    0.35
   4   0  -1    0.36    0.42
   4   0  -1    0.00    0.23
  -3   0   1   -0.02    0.27
  -3   0   1   -0.18    0.19
   3   0  -1    0.04    0.17
   3   0  -1   -0.10    0.28
  -2   0   1   -0.23    0.28
   2   0  -1   -0.06    0.20
   2   0  -1    0.15    0.12
   1   0  -1   -0.05    0.07
  -1   0   1   -0.07    0.09
   1   0  -1    0.08    0.14
  -1   0  -1    0.00    0.09
  -2   0  -1    0.15    0.14
  -2   0  -1    0.09    0.26
   3   0   1    0.24    0.16
   3   0   1   -0.01    0.31
  -3   0  -1   -0.06    0.30
  -3   0  -1   -0.22    0.18
  -4   0  -1    0.65    0.40
   4   0   1   -0.11    0.45
   4   0   1   -0.11    0.21
  -5   0  -1   -0.74    0.72
  -5   0  -1   -0.63    0.41
  -5   0  -1    0.01    0.69
  -5   0  -1   -0.07    0.70
  -5   0  -1   -1.30    0.79
   5   0   1   -0.08    0.28
  -5   0  -1   -0.98    0.60
  -6   0  -1   -0.10    0.90
  -6   0  -1   -0.09    0.70
   6   0   1   -0.28    0.42
  -6   0  -1   -0.10    1.02
  -6   0  -1    0.17    0.80
  -7   0  -1    0.10    0.71
  -7   0  -1   -0.60    0.62
   7   0   1    0.65    0.59
  -7   0  -1    0.11    0.81
  -7   0  -1   -0.20    0.74
  -7   0  -1   -0.71    0.65
   8   0   1    1.64    1.16
  -8   0  -1   -0.51    0.64
  -8   0  -1    0.48    0.74
  -8   0  -1   -0.83    0.70
  -8   0  -1    0.36    0.58
  -8   0  -1   -0.19    0.58
  -9   0  -1    0.21    0.50
  -9   0  -1   -0.48    0.59
  -9   0  -1    1.06    0.71
  -9   0  -1    0.46    0.49
 -10  -1   1    5.27    0.86
 -10  -1   1    6.70    0.91
 -10   1   1    3.96    0.74
 -10   1   1    5.94    0.98
  -9  -1   1    4.29    0.86
  -9  -1   1    3.55    0.67
  -9  -1   1    3.97    0.64
  -9   1   1    3.06    0.79
  -9   1   1    3.88    0.79
   9   1  -1    3.80    0.73
  -9   1   1    4.50    0.67
   8  -1  -1    0.52    1.23
  -8  -1   1    1.42    0.68
   8  -1  -1    0.66    1.04
  -8  -1   1    2.19    0.65
  -8  -1   1    1.53    0.67
  -8   1   1    2.70    0.92
  -8   1   1    0.73    0.71
   8   1  -1    1.65    1.13
  -8   1   1    0.72    0.71
  -7  -1   1   40.69    2.12
  -7  -1   1   37.74    1.94
  -7  -1   1   37.16    2.21
  -7  -1   1   35.70    1.97
   7  -1  -1   38.48    2.24
  -7  -1   1   33.97    2.14
   7  -1  -1   38.83    2.06
  -7   1   1   43.15    2.16
  -7   1   1   40.26    2.26
  -7   1   1   40.04    2.13
  -7   1   1   40.55    2.06
  -7   1   1   41.10    2.26
   7   1  -1   39.91    2.03
  -6  -1   1   26.30    1.90
  -6  -1   1   22.40    1.64
  -6  -1   1   27.86    2.27
   6  -1  -1   26.30    1.40
  -6  -1   1   27.49    1.71
  -6  -1   1   25.32    1.75
  -6   1   1   24.87    1.70
   6   1  -1   27.72    1.45
  -6   1   1   29.68    1.78
  -6   1   1   25.12    1.86
   5  -1  -1   39.30    1.62
  -5  -1   1   37.03    1.93
  -5  -1   1   41.76    2.16
  -5  -1   1   39.69    2.08
  -5  -1   1   36.24    1.88
  -5   1   1   39.44    2.00
  -5   1   1   39.10    2.10
   5   1  -1   37.56    1.62
  -5   1   1   40.01    2.11
  -5   1   1   38.33    2.13
  -5   1   1   37.04    2.18
   5   1  -1   36.82    1.81
  -5   1   1   37.00    1.96
   4  -1  -1   49.53    1.87
  -4  -1   1   54.12    1.98
   4  -1  -1   50.95    1.84
  -4   1   1   50.93    2.21
   4   1  -1   51.98    2.01
   4   1  -1   52.06    1.88
   3  -1  -1    0.80    0.27
  -3  -1   1    0.77    0.30
   3  -1  -1    0.86    0.19
  -3  -1   1    0.70    0.21
   3   1  -1    1.00    0.38
   3   1  -1    1.10    0.22
  -3   1   1    1.02    0.41
  -2  -1   1   33.80    1.20
   2  -1  -1   33.47    1.12
  -2  -1   1   33.14    1.30
   2  -1  -1   35.16    1.17
  -2   1   1   30.62    1.37
   2   1  -1   34.63    1.15
  -1  -1   1   25.46    0.89
   1  -1  -1   26.05    0.87
   1   1  -1   26.07    0.88
   0  -1   1   42.26    1.38
   0  -1  -1   45.13    1.39
   0  -1  -1   43.84    1.41
   0   1  -1   46.24    1.43
   0   1   1   44.12    1.36
   1  -1   1    0.92    0.15
  -1  -1  -1    0.96    0.19
  -2  -1  -1    0.22    0.31
  -2  -1  -1    0.37    0.18
  -2   1  -1    0.37    0.30
  -3  -1  -1  127.14    4.05
   3  -1   1  122.33    3.88
   3  -1   1  130.56    3.96
  -3  -1  -1  130.88    4.17
  -3   1  -1  125.91    4.23
   3   1   1  124.85    3.89
  -4  -1  -1   22.75    1.11
  -4  -1  -1   21.75    1.19
   4  -1   1   23.83    1.01
   4   1   1   23.09    0.99
  -4   1  -1   23.39    1.34
   4   1   1   20.90    1.23
  -5  -1  -1   37.13    1.86
  -5  -1  -1   34.99    1.84
   5  -1   1   33.86    1.49
  -5  -1  -1   38.01    2.05
  -5  -1  -1   36.26    2.12
  -5  -1  -1   37.47    1.95
  -5  -1  -1   35.23    1.82
  -5   1  -1   33.67    1.99
   5   1   1   36.34    1.53
  -5   1  -1   34.88    1.91
  -5   1  -1   36.76    1.99
  -5   1  -1   36.48    1.95
   5   1   1   34.89    1.85
  -5   1  -1   31.38    1.97
  -6  -1  -1   20.58    1.68
  -6  -1  -1   21.82    1.46
   6  -1   1   18.70    1.16
  -6  -1  -1   16.10    1.57
  -6  -1  -1   20.14    1.43
  -6   1  -1   19.57    1.59
   6   1   1   18.87    1.26
  -6   1  -1   20.42    1.65
  -6   1  -1   18.49    1.61
  -6   1  -1   19.03    1.44
  -6   1  -1   16.03    1.53
  -6   1  -1   20.58    1.61
  -7  -1  -1   32.02    1.89
  -7  -1  -1   33.50    2.05
  -7  -1  -1   31.34    1.68
   7  -1   1   27.64    2.02
  -7  -1  -1   32.03    1.78
   7  -1   1   26.52    1.80
  -7  -1  -1   32.67    1.93
  -7   1  -1   31.08    1.77
  -7   1  -1   29.70    1.99
  -7   1  -1   31.46    1.83
  -7   1  -1   28.92    1.91
   7   1   1   30.15    1.81
  -7   1  -1   32.41    1.93
   8  -1   1    2.14    1.16
  -8  -1  -1    1.17    0.71
  -8  -1  -1    1.82    0.71
   8  -1   1   -0.27    1.19
  -8   1  -1    2.81    0.74
  -8   1  -1    1.21    0.70
   8   1   1    0.83    1.12
  -8   1  -1    1.43    0.86
  -8   1  -1    0.54    0.65
  -8   1  -1    1.46    0.61
  -9  -1  -1    0.10    0.48
  -9  -1  -1    1.34    0.62
  -9  -1  -1    0.34    0.67
  -9   1  -1    1.52    0.67
   9   1   1   -0.16    0.63
  -9   1  -1    1.21    0.62
  -9   1  -1    0.60    0.54
  -9   1  -1    0.71    0.50
 -10  -1  -1    1.76    0.86
 -10  -1  -1    0.67    0.54
 -10   1  -1    1.66    0.65
 -10   1  -1    1.40    0.49
 -10  -2   1   -1.56    0.85
 -10  -2   1   -0.41    0.54
  -9  -2   1   10.64    1.00
  -9  -2   1    8.64    1.01
  -9  -2   1    7.70    1.15
   9  -2  -1   10.45    1.32
  -9   2   1   11.45    1.07
  -9   2   1    9.51    1.29
  -9   2   1    9.93    1.34
  -9   2   1   10.47    0.95
  -8  -2   1   -0.07    0.59
   8  -2  -1    1.00    1.02
  -8  -2   1    0.20    0.76
   8  -2  -1    1.20    1.64
  -8   2   1    1.30    0.66
  -8   2   1    0.92    0.72
  -8   2   1    0.53    0.72
  -8   2   1   -0.38    0.73
   8   2  -1    1.29    1.14
  -7  -2   1   12.19    1.44
  -7  -2   1   11.28    1.35
  -7  -2   1   14.02    1.31
  -7  -2   1   13.47    1.59
   7  -2  -1   10.85    1.46
  -7   2   1   10.46    1.49
  -7   2   1   12.03    1.27
   7   2  -1   16.05    1.80
  -7   2   1   12.35    1.45
  -7   2   1   11.80    1.72
   6  -2  -1   47.55    2.05
   6  -2  -1   44.54    2.18
  -6  -2   1   47.46    2.21
  -6  -2   1   48.40    2.35
  -6  -2   1   46.21    2.32
  -6  -2   1   47.16    2.14
  -6   2   1   45.54    2.34
   6   2  -1   45.54    2.04
  -6   2   1   41.59    2.27
  -6   2   1   44.66    2.26
  -6   2   1   45.38    2.24
  -6   2   1   41.10    2.27
   6   2  -1   41.78    2.47
   5  -2  -1    8.03    0.94
  -5  -2   1    8.80    0.98
  -5  -2   1    7.37    0.96
  -5  -2   1    7.93    1.01
   5  -2  -1    8.94    0.77
  -5  -2   1    7.55    0.85
  -5  -2   1    7.83    2.46
  -5  -2   1    8.66    1.43
  -5  -2   1    9.16    1.26
  -5   2   1    7.67    1.13
  -5   2   1    8.04    1.04
   5   2  -1    7.68    0.83
  -5   2   1    8.25    1.37
  -5   2   1    6.63    1.06
   5   2  -1    7.49    1.15
  -5   2   1    8.45    1.26
  -4  -2   1  111.12    3.68
   4  -2  -1  107.43    3.59
  -4   2   1   99.80    3.87
   4   2  -1  112.17    3.61
   4   2  -1  112.99    3.84
   3  -2  -1    1.83    0.30
   3  -2  -1    2.84    0.46
  -3  -2   1    1.93    0.33
   3   2  -1    1.92    0.29
  -3   2   1    1.89    0.49
   2  -2  -1   11.15    0.60
  -2  -2   1    9.73    0.54
   2  -2  -1    9.97    0.52
   2  -2  -1   10.59    0.49
   2   2  -1   10.45    0.58
  -2   2   1    9.26    0.84
  -2   2   1   11.25    0.71
   1  -2  -1   28.78    1.03
   1  -2  -1   24.75    1.12
   1  -2  -1   28.26    0.98
  -1  -2   1   27.66    1.01
  -1   2   1   29.69    1.09
   1   2  -1   31.18    1.10
   0  -2  -1    1.99    0.25
   0  -2   1    2.18    0.25
   0  -2   1    1.91    0.27
   0  -2  -1    1.94    0.33
  -1  -2  -1  117.69    3.80
   1  -2   1  130.49    3.70
   1  -2   1  118.62    3.71
   1  -2   1  120.78    3.76
  -1  -2  -1  118.80    3.75
  -1   2  -1  121.90    3.83
   2  -2   1    2.26    0.37
  -2  -2  -1    2.08    0.30
   2  -2   1    2.33    0.28
  -2  -2  -1    1.54    0.37
   3  -2   1   60.21    2.04
  -3  -2  -1   60.58    2.13
  -3  -2  -1   60.56    2.18
  -3   2  -1   57.00    2.31
   3   2   1   61.71    2.00
   4  -2   1   16.49    0.87
  -4  -2  -1   17.29    0.97
  -4   2  -1   16.31    1.22
   4   2   1   16.62    0.85
  -5  -2  -1   97.23    3.62
  -5  -2  -1   96.78    3.48
   5  -2   1   94.20    3.42
  -5  -2  -1   89.43    3.40
  -5  -2  -1   88.27    3.44
   5  -2   1   92.76    3.23
  -5  -2  -1   92.02    3.61
  -5   2  -1   92.50    3.62
   5   2   1   91.81    3.50
   5   2   1   97.66    3.27
  -5   2  -1   96.83    3.56
  -5   2  -1   89.34    3.58
  -5   2  -1   94.96    3.66
  -5   2  -1   92.21    3.51
  -5   2  -1   90.02    3.61
   6  -2   1   -0.44    0.45
  -6  -2  -1   -0.70    0.65
  -6  -2  -1    0.19    0.68
  -6  -2  -1    1.37    0.65
  -6   2  -1   -0.69    0.62
  -6   2  -1    0.14    0.74
  -6   2  -1   -0.11    0.63
  -6   2  -1   -0.23    0.65
   6   2   1   -1.50    1.04
   6   2   1    0.49    0.51
  -6   2  -1   -0.92    0.60
  -6   2  -1   -0.58    0.72
  -7  -2  -1    7.79    1.02
  -7  -2  -1    7.56    1.18
  -7  -2  -1    6.96    1.13
  -7  -2  -1    6.71    1.06
  -7  -2  -1    5.98    0.95
   7  -2   1    7.49    1.04
   7  -2   1    9.67    1.51
  -7   2  -1   10.12    1.30
  -7   2  -1    7.82    1.16
  -7   2  -1   10.03    1.50
  -7   2  -1    7.30    1.18
   7   2   1    6.54    1.02
  -7   2  -1    7.92    1.10
  -8  -2  -1    3.82    0.84
  -8  -2  -1    4.77    0.80
   8  -2   1    4.20    1.24
  -8  -2  -1    5.69    1.07
   8  -2   1    1.55    1.53
  -8   2  -1    2.66    0.93
  -8   2  -1    4.43    0.90
  -8   2  -1    3.32    0.71
   8   2   1    5.44    1.24
  -8   2  -1    4.01    0.88
  -8   2  -1    2.96    0.79
  -9  -2  -1    1.90    0.65
  -9  -2  -1    0.06    0.49
  -9   2  -1    1.13    0.66
  -9   2  -1    1.06    0.66
  -9   2  -1    0.66    0.54
 -10  -2  -1    0.24    0.87
 -10  -2  -1   -0.50    0.50
 -10   2  -1   -0.54    0.65
  -9  -3   1    3.29    0.57
   9  -3  -1    1.89    0.98
  -9  -3   1    2.74    0.69
  -9   3   1    4.56    0.87
  -9   3   1    4.09    0.66
  -9   3   1    3.94    0.75
  -9   3   1    3.86    0.69
  -8  -3   1   -1.08    0.76
   8  -3  -1   -0.17    1.12
  -8  -3   1    0.20    0.53
  -8  -3   1    0.68    0.66
   8   3  -1   -1.09    0.58
  -8   3   1   -1.07    0.62
  -8   3   1   -0.23    0.69
  -8   3   1    0.06    0.55
  -8   3   1    0.94    0.72
   7  -3  -1    4.58    1.02
   7  -3  -1    2.05    0.94
  -7  -3   1    3.88    0.91
  -7  -3   1    4.41    0.71
   7   3  -1    3.46    0.96
  -7   3   1    3.52    0.89
  -7   3   1    3.38    0.79
  -7   3   1    4.67    0.96
  -7   3   1    4.34    0.93
  -7   3   1    4.30    0.97
  -6  -3   1    6.33    0.85
   6  -3  -1    6.82    1.07
  -6  -3   1    6.10    0.98
  -6  -3   1    4.81    0.80
  -6  -3   1    4.67    1.18
  -6  -3   1    4.11    0.76
  -6  -3   1    5.30    1.03
  -6   3   1    4.84    0.98
  -6   3   1    4.82    0.90
  -6   3   1    4.16    0.79
  -6   3   1    4.28    0.97
   6   3  -1    3.54    0.71
   6   3  -1    6.90    1.18
  -6   3   1    5.00    0.93
   5  -3  -1    4.83    0.71
  -5  -3   1    4.29    0.89
  -5  -3   1    4.00    0.90
  -5  -3   1    3.37    0.60
  -5  -3   1    2.80    0.75
   5  -3  -1    5.20    0.83
  -5  -3   1    5.38    1.32
  -5  -3   1    4.60    0.77
  -5  -3   1    4.35    0.90
   5   3  -1    2.87    0.55
  -5   3   1    2.84    1.02
  -5   3   1    4.63    0.94
  -5   3   1    4.10    0.80
   5   3  -1    3.01    0.80
  -5   3   1    3.50    0.90
  -5   3   1    4.73    0.81
  -5   3   1    3.53    1.09
  -4  -3   1    8.99    1.51
   4  -3  -1    7.46    0.68
  -4  -3   1    8.21    0.78
  -4  -3   1    8.43    1.16
   4  -3  -1    7.72    0.74
  -4   3   1    8.72    1.12
  -4   3   1    9.09    1.33
   4   3  -1    8.19    0.71
   4   3  -1    8.88    1.11
   3  -3  -1   40.35    1.54
  -3  -3   1   43.63    1.63
   3  -3  -1   40.88    1.62
  -3   3   1   38.63    1.82
   3   3  -1   43.31    1.65
   2  -3  -1   37.30    1.28
   2  -3  -1   37.14    1.33
   2  -3  -1   37.54    1.40
  -2  -3   1   35.53    1.37
  -2   3   1   37.21    1.53
   2   3  -1   35.76    1.46
  -2   3   1   34.67    1.62
   1  -3  -1  186.19    5.67
   1  -3  -1  181.70    5.70
  -1  -3   1  189.85    5.71
   1  -3  -1  185.80    5.64
  -1   3   1  183.92    5.82
   1   3  -1  184.98    5.82
   0  -3  -1    4.25    0.41
   0  -3  -1    3.90    0.37
   0  -3   1    3.60    0.37
   0   3  -1    4.06    0.49
   0   3   1    3.25    0.41
   1  -3   1    3.85    0.37
   1  -3   1    4.08    0.33
   1  -3   1    4.35    0.39
   1   3   1    3.10    0.43
  -1   3  -1    3.94    0.56
   2  -3   1   36.18    1.30
  -2  -3  -1   35.49    1.34
   2  -3   1   34.89    1.34
   2   3   1   36.18    1.35
  -2   3  -1   33.95    1.46
  -2   3  -1   34.10    1.56
   3  -3   1  112.26    3.71
   3  -3   1  112.63    3.80
  -3  -3  -1  116.99    3.81
  -3   3  -1  112.90    3.99
   3   3   1  122.15    3.78
  -4  -3  -1    6.72    1.05
   4  -3   1    9.10    1.05
  -4  -3  -1    8.79    0.79
   4  -3   1   10.09    0.82
  -4   3  -1    9.62    1.60
  -4   3  -1    9.99    1.09
   5  -3   1   24.73    1.43
   5  -3   1   25.89    1.27
  -5  -3  -1   25.69    1.44
  -5  -3  -1   23.12    1.78
  -5  -3  -1   24.70    1.62
  -5  -3  -1   25.65    1.70
  -5  -3  -1   23.10    1.56
  -5  -3  -1   29.67    2.30
  -5  -3  -1   21.80    1.81
  -5   3  -1   26.80    1.79
  -5   3  -1   27.18    1.65
   5   3   1   26.15    1.71
   5   3   1   23.19    1.33
  -5   3  -1   26.38    1.92
  -5   3  -1   24.06    1.96
  -5   3  -1   24.16    1.76
  -5   3  -1   24.85    1.66
  -6  -3  -1   11.00    1.40
   6  -3   1   10.92    1.12
  -6  -3  -1    7.90    1.19
  -6  -3  -1   10.77    1.22
  -6  -3  -1   10.31    1.17
  -6  -3  -1    9.24    1.60
  -6  -3  -1    8.77    1.24
   6  -3   1   11.58    1.23
  -6  -3  -1   11.02    1.08
   6   3   1    8.85    1.27
  -6   3  -1   10.78    1.52
  -6   3  -1    8.22    1.39
  -6   3  -1    9.76    1.21
  -6   3  -1   11.56    1.33
  -6   3  -1    7.89    1.42
  -6   3  -1   11.38    1.43
   6   3   1   12.01    1.22
  -7  -3  -1    6.25    1.04
   7  -3   1    4.62    1.01
   7  -3   1    8.12    1.43
  -7  -3  -1    8.26    1.15
  -7  -3  -1    5.14    0.86
  -7  -3  -1    6.52    0.91
  -7   3  -1    8.19    1.39
   7   3   1    5.96    1.12
  -7   3  -1    6.53    1.04
  -7   3  -1    6.58    0.96
  -7   3  -1    5.89    1.01
   8  -3   1    2.41    1.23
  -8  -3  -1    2.83    0.73
   8  -3   1    4.62    0.97
  -8  -3  -1    2.40    0.79
  -8  -3  -1    3.22    0.66
  -8   3  -1    4.38    0.82
  -8   3  -1    3.18    0.80
   8   3   1    2.78    0.69
  -8   3  -1    3.84    0.73
  -8   3  -1    2.83    0.75
  -9  -3  -1    0.54    0.48
  -9  -3  -1    0.01    0.63
  -9  -3  -1   -0.52    0.47
  -9   3  -1   -0.79    0.49
  -9   3  -1    0.15    0.64
  -9   3  -1    0.38    0.59
  -9   3  -1    0.63    0.64
  -9  -4   1    0.84    0.65
  -9  -4   1   -0.05    0.48
  -9   4   1    0.33    0.83
  -9   4   1    0.22    0.59
   8  -4  -1    0.45    0.67
  -8  -4   1    1.33    0.73
   8  -4  -1    0.42    1.23
  -8  -4   1    1.02    0.65
  -8  -4   1    0.94    0.55
  -8   4   1    0.47    0.75
  -8   4   1    2.06    0.66
  -8   4   1    0.98    0.71
   8   4  -1    1.51    0.72
  -8   4   1    0.82    0.68
  -7  -4   1    1.40    0.66
  -7  -4   1    1.18    0.80
  -7  -4   1    2.38    0.98
   7  -4  -1    1.32    0.83
   7  -4  -1   -0.11    1.34
  -7  -4   1    0.53    0.80
  -7   4   1    1.85    0.84
  -7   4   1    2.01    0.83
  -7   4   1    1.61    0.62
  -7   4   1    2.87    0.89
   7   4  -1    1.44    0.99
  -7   4   1    2.99    0.81
   7   4  -1    2.02    0.60
  -6  -4   1   19.91    1.82
   6  -4  -1   18.46    1.53
  -6  -4   1   22.04    1.59
  -6  -4   1   24.04    1.43
   6  -4  -1   21.98    1.59
  -6  -4   1   21.80    1.92
  -6  -4   1   19.74    1.53
  -6  -4   1   20.91    1.62
  -6   4   1   24.14    1.80
   6   4  -1   20.86    1.68
   6   4  -1   22.94    2.10
   6   4  -1   20.90    1.30
  -6   4   1   21.90    1.58
  -6   4   1   23.13    1.74
  -6   4   1   22.55    1.75
  -6   4   1   22.09    1.99
  -5  -4   1    2.08    0.75
  -5  -4   1    0.41    0.75
  -5  -4   1   -0.63    0.61
   5  -4  -1    0.66    0.60
   5  -4  -1    1.64    1.22
   5  -4  -1   -0.07    0.47
  -5  -4   1    0.51    0.91
  -5  -4   1    0.44    0.57
  -5  -4   1    1.12    0.52
  -5   4   1    0.77    1.07
   5   4  -1    0.22    0.53
  -5   4   1    1.07    0.74
  -5   4   1    1.28    0.71
  -5   4   1   -0.45    1.01
  -5   4   1   -0.22    0.72
  -5   4   1   -0.01    0.67
  -4  -4   1   23.21    1.63
   4  -4  -1   25.43    3.27
   4  -4  -1   28.02    1.29
  -4  -4   1   29.28    1.44
   4  -4  -1   27.14    1.39
  -4  -4   1   26.80    1.66
  -4  -4   1   27.78    2.00
  -4   4   1   29.51    1.78
  -4   4   1   26.00    1.67
  -4   4   1   29.97    2.01
   4   4  -1   26.05    1.41
  -4   4   1   23.48    1.59
   3  -4  -1   17.19    0.94
  -3  -4   1   16.26    0.94
   3   4  -1   17.27    0.89
   3   4  -1   17.71    1.11
  -3   4   1   16.56    1.25
   2  -4  -1   14.91    0.79
   2  -4  -1   14.74    0.78
   2  -4  -1   16.26    0.84
  -2  -4   1   16.47    0.83
  -2   4   1   12.90    1.08
   2   4  -1   15.09    0.80
  -2   4   1   14.70    1.27
   2   4  -1   17.58    1.04
  -1  -4   1   32.09    1.30
   1  -4  -1   34.17    1.32
   1  -4  -1   32.80    1.27
  -1   4   1   34.37    1.49
   1   4  -1   34.84    1.52
   0  -4  -1    3.13    0.42
   0  -4   1    2.05    0.35
   0  -4  -1    2.40    0.39
   0   4   1    2.12    0.40
   0   4  -1    3.19    0.69
  -1  -4  -1   23.59    1.07
  -1  -4  -1   24.50    1.04
   1  -4   1   22.53    1.01
   1  -4   1   23.12    0.95
   1   4   1   22.29    1.14
  -1   4  -1   24.29    1.23
  -2  -4  -1   51.30    1.91
   2  -4   1   52.73    1.91
   2  -4   1   51.59    1.85
  -2   4  -1   55.26    2.11
  -2   4  -1   54.27    2.10
   2   4   1   45.99    1.81
   2   4   1   53.48    2.03
  -3  -4  -1    8.90    0.76
   3  -4   1   10.44    0.76
   3  -4   1   10.94    0.70
  -3   4  -1   12.12    1.13
   3   4   1    9.83    0.85
  -4  -4  -1   14.91    1.60
  -4  -4  -1   15.15    1.79
   4  -4   1   13.99    0.99
   4  -4   1   13.58    0.89
  -4  -4  -1   13.28    1.48
  -4  -4  -1   15.65    1.35
  -4  -4  -1   12.17    0.98
  -4   4  -1   12.95    1.38
  -4   4  -1   14.16    2.34
  -4   4  -1   15.95    1.43
  -4   4  -1   15.68    1.65
  -4   4  -1   15.31    1.65
   4   4   1   13.35    1.05
  -4   4  -1   14.25    1.38
  -5  -4  -1    3.83    0.71
  -5  -4  -1    3.16    0.90
   5  -4   1    2.54    0.55
  -5  -4  -1    3.33    0.77
   5  -4   1    2.19    0.61
  -5  -4  -1    3.56    0.69
  -5  -4  -1    1.65    0.98
  -5   4  -1    3.27    0.84
  -5   4  -1    2.17    1.02
  -5   4  -1    3.19    0.90
  -5   4  -1    4.89    1.01
   5   4   1    3.03    0.64
  -5   4  -1    4.21    0.88
   5   4   1    3.35    0.89
   6  -4   1    7.99    1.22
  -6  -4  -1    6.29    0.87
  -6  -4  -1    6.18    1.06
  -6  -4  -1    7.19    1.00
  -6  -4  -1    8.66    1.50
  -6  -4  -1    4.46    0.71
  -6  -4  -1    6.25    0.94
   6  -4   1    3.76    0.79
  -6   4  -1    7.45    1.23
  -6   4  -1    4.68    0.87
   6   4   1    5.29    1.25
  -6   4  -1    7.60    1.16
   6   4   1    5.25    0.80
  -6   4  -1    5.78    0.98
  -6   4  -1    4.36    0.92
  -6   4  -1    7.16    1.15
   7  -4   1    3.52    0.93
  -7  -4  -1    3.33    0.62
  -7  -4  -1    2.14    0.91
  -7  -4  -1    3.56    0.78
  -7  -4  -1    2.57    0.98
  -7   4  -1    4.28    0.93
  -7   4  -1    5.43    0.94
  -7   4  -1    3.53    0.98
   7   4   1    3.54    1.12
   7   4   1    3.98    0.71
  -8  -4  -1   20.81    1.47
   8  -4   1   24.13    1.41
   8  -4   1   26.05    2.47
  -8  -4  -1   20.95    1.71
  -8  -4  -1   20.60    1.36
  -8   4  -1   19.72    1.32
   8   4   1   20.30    1.87
  -8   4  -1   18.59    1.55
  -8   4  -1   25.00    1.64
  -8   4  -1   21.61    1.64
  -9  -4  -1    1.48    0.67
  -9  -4  -1    1.20    0.52
  -9   4  -1    1.60    0.64
  -9   4  -1    0.07    0.67
  -9   4  -1    1.37    0.64
  -9  -5   1    2.51    0.90
  -9   5   1    1.55    0.67
  -8  -5   1    7.15    0.95
  -8  -5   1    6.03    0.92
   8  -5  -1    5.83    0.86
  -8   5   1    7.28    1.02
  -8   5   1    4.73    0.83
  -8   5   1    6.52    0.82
  -8   5   1    6.00    1.03
   7  -5  -1   14.63    1.91
  -7  -5   1   16.27    1.69
   7  -5  -1   13.23    1.29
  -7  -5   1   16.71    1.41
  -7  -5   1   17.10    1.55
  -7   5   1   18.21    1.68
  -7   5   1   17.05    1.66
   7   5  -1   15.43    1.70
  -7   5   1   16.08    1.37
  -7   5   1   16.31    1.49
   6  -5  -1    2.20    1.18
  -6  -5   1    4.47    0.92
  -6  -5   1    2.56    0.77
  -6  -5   1    4.44    0.94
  -6  -5   1    2.08    0.67
  -6  -5   1    2.84    0.89
  -6   5   1    2.43    0.71
  -6   5   1    2.92    0.85
  -6   5   1    2.05    1.12
  -6   5   1    2.14    0.94
   6   5  -1    1.37    1.17
   6   5  -1    2.84    0.68
   6   5  -1    2.56    0.99
   5  -5  -1    0.84    0.67
  -5  -5   1    1.91    0.75
   5  -5  -1    1.01    0.68
  -5  -5   1    1.31    0.79
  -5  -5   1    0.88    0.56
  -5  -5   1    1.43    0.73
  -5  -5   1    0.56    0.61
  -5   5   1    1.69    0.70
  -5   5   1    2.29    1.11
   5   5  -1   -0.03    0.89
  -5   5   1    2.92    0.85
   5   5  -1    2.21    0.54
  -5   5   1    2.18    0.78
  -5   5   1    3.74    1.35
   5   5  -1    0.45    0.63
  -4  -5   1    7.82    1.11
   4  -5  -1    6.81    0.96
   4  -5  -1    7.82    0.99
  -4  -5   1    8.96    1.44
  -4  -5   1    8.89    1.00
   4  -5  -1    8.15    0.90
  -4  -5   1    7.85    1.00
  -4  -5   1    9.53    1.25
  -4   5   1    7.78    1.00
   4   5  -1   10.03    0.90
  -4   5   1   10.83    1.85
   4   5  -1    6.08    1.04
  -4   5   1    7.17    1.14
  -3  -5   1    5.80    1.10
   3  -5  -1    4.99    0.76
   3  -5  -1    3.66    0.63
  -3  -5   1    4.96    0.97
  -3  -5   1    6.81    1.19
  -3  -5   1    4.56    0.73
   3   5  -1    4.84    0.67
  -3   5   1    4.47    0.85
  -3   5   1    3.13    0.86
  -3   5   1    5.34    0.79
   2  -5  -1    1.05    0.32
   2  -5  -1    0.86    0.38
  -2  -5   1    0.43    0.32
   2   5  -1    1.49    0.49
  -2   5   1    1.62    0.63
   2   5  -1    1.12    0.58
   1  -5  -1   10.18    0.71
   1  -5  -1   10.33    0.72
  -1  -5   1   10.57    0.71
  -1   5   1    9.35    0.94
   1   5  -1   11.32    0.98
   0  -5  -1  131.36    4.24
   0  -5   1  132.44    4.24
   0  -5  -1  124.27    4.20
   0   5  -1  133.44    4.49
   0   5   1  129.69    4.44
  -1  -5  -1    0.88    0.30
   1  -5   1    0.85    0.33
  -1   5  -1    1.60    0.49
   1   5   1    0.40    0.36
  -2  -5  -1   -0.05    0.28
   2  -5   1   -0.06    0.30
   2  -5   1    0.52    0.32
  -2   5  -1    0.90    0.67
   2   5   1    0.22    0.39
  -2   5  -1    0.19    0.77
  -3  -5  -1   49.12    2.47
  -3  -5  -1   49.48    1.99
  -3  -5  -1   46.83    2.33
   3  -5   1   47.65    1.95
   3  -5   1   45.97    1.87
  -3  -5  -1   47.65    2.40
  -3   5  -1   47.15    2.23
  -3   5  -1   48.33    2.18
  -3   5  -1   44.25    2.19
   3   5   1   49.18    2.10
  -4  -5  -1   38.71    2.01
   4  -5   1   41.12    1.89
  -4  -5  -1   41.72    1.92
  -4  -5  -1   44.26    2.09
  -4  -5  -1   39.16    2.26
  -4  -5  -1   42.38    2.21
   4  -5   1   39.28    1.81
  -4   5  -1   44.53    3.09
  -4   5  -1   41.41    2.06
   4   5   1   41.45    1.77
  -4   5  -1   32.99    2.73
  -4   5  -1   40.51    2.15
  -4   5  -1   36.52    2.35
   4   5   1   40.02    1.93
  -4   5  -1   37.30    1.98
  -5  -5  -1    0.26    0.60
  -5  -5  -1   -0.56    0.63
  -5  -5  -1    0.82    0.82
  -5  -5  -1   -0.07    0.75
  -5  -5  -1    0.65    0.64
   5  -5   1    0.15    0.69
   5  -5   1    2.28    0.81
  -5   5  -1    0.61    0.66
   5   5   1    0.86    0.56
  -5   5  -1    0.09    0.65
  -5   5  -1   -0.76    1.09
  -5   5  -1    2.82    1.29
  -5   5  -1    0.84    0.85
   5   5   1    0.12    0.90
   5   5   1    0.27    0.64
  -6  -5  -1   32.26    1.99
  -6  -5  -1   26.70    1.69
   6  -5   1   29.03    1.90
   6  -5   1   24.18    3.80
   6  -5   1   25.55    2.91
  -6  -5  -1   28.10    1.96
  -6  -5  -1   30.14    1.88
  -6  -5  -1   27.04    1.92
  -6   5  -1   29.72    1.73
  -6   5  -1   26.37    2.01
   6   5   1   30.21    1.71
  -6   5  -1   30.15    1.94
  -6   5  -1   26.90    1.89
   6   5   1   24.74    2.05
   6   5   1   28.61    2.61
  -6   5  -1   29.60    2.06
  -7  -5  -1   13.38    1.46
  -7  -5  -1   13.90    1.31
  -7   5  -1   13.26    1.72
   7   5   1   12.95    1.51
  -7   5  -1   13.12    1.61
  -7   5  -1   11.99    1.53
   7   5   1   14.36    1.91
  -7   5  -1   13.99    1.22
  -8  -5  -1    0.78    0.51
  -8  -5  -1    0.99    0.69
   8  -5   1    1.04    0.54
  -8   5  -1    1.04    0.65
  -8   5  -1    1.33    0.85
  -8   5  -1    0.79    0.71
  -8   5  -1    0.44    0.64
  -9  -5  -1    2.24    0.69
  -9   5  -1    2.19    0.70
  -9   5  -1    2.56    0.82
  -9   6   1    0.59    0.68
  -8  -6   1   -0.05    0.47
   8  -6  -1    1.49    0.46
  -8  -6   1    0.47    0.66
  -8  -6   1    0.71    1.16
  -8   6   1   -0.12    0.61
  -8   6   1    1.88    0.80
  -7  -6   1    5.25    0.79
   7  -6  -1    4.29    1.32
  -7  -6   1    5.06    0.86
  -7  -6   1    5.41    0.79
   7  -6  -1    6.84    0.94
  -7   6   1    6.15    0.94
   7   6  -1    1.65    2.00
  -7   6   1    6.50    1.12
  -6  -6   1    6.89    1.06
  -6  -6   1    6.28    1.11
  -6  -6   1    6.66    1.03
   6  -6  -1    5.28    1.01
  -6  -6   1    4.99    0.80
   6  -6  -1    8.73    1.27
  -6   6   1    6.38    1.26
  -6   6   1    6.02    0.87
  -6   6   1    6.39    1.00
  -6   6   1    8.42    1.39
   6   6  -1    7.44    1.18
   6   6  -1    5.69    1.51
   5  -6  -1   12.41    1.36
  -5  -6   1   11.98    1.60
  -5  -6   1   11.44    1.38
   5  -6  -1   13.86    1.67
  -5  -6   1   12.28    1.59
  -5  -6   1   10.86    1.32
  -5   6   1   12.16    1.60
  -5   6   1   10.57    1.50
  -5   6   1   14.14    1.43
   5   6  -1   13.25    1.73
  -4  -6   1    1.36    0.72
  -4  -6   1    0.58    0.76
   4  -6  -1   -0.46    0.53
  -4  -6   1    0.02    0.77
   4  -6  -1   -1.09    1.13
  -4  -6   1    0.13    0.61
  -4   6   1    0.89    0.59
   4   6  -1    0.05    0.68
   4   6  -1   -0.47    0.88
  -3  -6   1    4.10    0.88
  -3  -6   1    5.55    0.86
  -3  -6   1    4.68    0.87
   3  -6  -1    7.13    0.86
   3  -6  -1    5.83    0.79
  -3  -6   1    5.94    0.86
  -3   6   1    6.78    0.84
  -3   6   1    6.24    0.95
   3   6  -1    5.13    0.85
   2  -6  -1    2.88    0.51
  -2  -6   1    3.02    0.55
  -2  -6   1    4.08    0.92
  -2  -6   1    2.00    0.73
   2   6  -1    2.67    0.64
  -1  -6   1    3.41    0.85
  -1  -6   1    3.36    0.57
   1  -6  -1    2.67    0.62
   1  -6  -1    3.21    0.52
  -1   6   1    2.62    0.68
   1   6  -1    3.27    0.64
   0  -6  -1   17.41    1.02
   0  -6   1   16.36    0.99
   0  -6  -1   15.48    1.46
   0   6  -1   18.47    1.31
   0   6   1   16.39    1.30
  -1  -6  -1    5.46    0.68
  -1  -6  -1    5.58    1.12
  -1  -6  -1    5.91    0.85
   1  -6   1    4.36    0.74
   1  -6   1    4.34    0.65
  -1   6  -1    7.31    1.19
  -1   6  -1    5.14    0.79
   1   6   1    4.16    0.65
   2  -6   1   16.97    1.12
  -2  -6  -1   19.50    1.14
  -2  -6  -1   19.07    1.70
  -2  -6  -1   20.63    1.82
  -2  -6  -1   21.46    1.58
   2   6   1   18.54    1.42
  -2   6  -1   18.70    1.39
  -3  -6  -1   10.03    1.41
  -3  -6  -1    6.75    0.91
   3  -6   1    7.88    0.90
  -3  -6  -1    8.23    1.02
   3  -6   1    9.87    1.16
  -3  -6  -1    8.24    1.36
  -3   6  -1    6.76    1.15
   3   6   1    5.64    0.88
  -3   6  -1    7.14    0.96
  -4  -6  -1    6.48    1.13
   4  -6   1    7.53    0.99
   4  -6   1    7.14    1.21
   4  -6   1    7.88    0.94
  -4  -6  -1    6.99    1.09
  -4  -6  -1    6.57    0.87
  -4  -6  -1    8.87    1.41
   4   6   1    9.53    1.25
  -4   6  -1    7.24    1.25
  -4   6  -1    9.47    1.26
  -4   6  -1    9.40    1.27
  -5  -6  -1   24.50    1.70
  -5  -6  -1   23.48    1.68
   5  -6   1   18.44    2.17
  -5  -6  -1   24.66    1.83
   5  -6   1   21.14    1.59
  -5  -6  -1   21.27    1.72
   5  -6   1   21.83    1.74
  -5   6  -1   16.61    2.33
  -5   6  -1   21.82    1.61
  -5   6  -1   25.24    2.52
  -5   6  -1   19.78    1.67
   5   6   1   25.68    2.38
   5   6   1   24.42    1.86
   6  -6   1    0.21    0.89
  -6  -6  -1    1.02    0.79
  -6  -6  -1    2.21    0.69
  -6  -6  -1    2.08    1.01
   6  -6   1    0.68    0.87
  -6   6  -1    1.24    0.80
   6   6   1    1.83    1.16
  -6   6  -1    0.92    0.70
   6   6   1    0.56    1.39
  -6   6  -1   -0.91    1.15
  -6   6  -1   -0.79    0.99
   7  -6   1    0.06    1.15
  -7  -6  -1   -0.14    0.68
  -7  -6  -1    1.19    0.60
  -7  -6  -1    0.17    0.67
  -7   6  -1    0.94    0.74
  -7   6  -1    0.99    1.11
  -7   6  -1    0.67    0.88
  -7   6  -1    0.72    0.68
  -8  -6  -1    2.27    0.55
  -8  -6  -1    2.47    0.63
   8  -6   1    2.07    0.54
  -8   6  -1    1.04    0.70
  -9  -6  -1   -1.07    0.70
  -8  -7   1   -0.40    0.67
  -8   7   1   -1.62    1.07
  -8   7   1    1.08    0.60
  -7  -7   1    1.18    0.68
   7  -7  -1    0.63    0.43
  -7  -7   1    0.28    0.52
  -7  -7   1    1.70    0.59
  -7   7   1   -0.18    0.58
  -7   7   1    0.45    0.81
  -6  -7   1    2.32    1.18
  -6  -7   1    2.24    0.71
  -6  -7   1    2.88    0.81
   6  -7  -1    2.08    1.07
   6  -7  -1    1.98    0.54
  -6  -7   1    2.92    0.83
  -6   7   1    2.98    0.83
  -6   7   1    3.20    1.26
   6   7  -1    4.36    1.58
  -5  -7   1    8.25    1.08
   5  -7  -1    8.26    1.38
  -5  -7   1    8.81    1.51
   5  -7  -1    8.80    1.46
  -5  -7   1    7.71    1.14
  -5  -7   1    9.10    1.29
  -5   7   1   11.37    1.47
   5   7  -1    5.81    1.37
  -5   7   1    8.68    1.36
   5   7  -1    6.54    1.26
  -4  -7   1   34.14    2.14
  -4  -7   1   36.51    2.12
   4  -7  -1   35.52    1.98
  -4  -7   1   36.78    2.11
   4  -7  -1   36.67    2.05
  -4  -7   1   38.29    1.98
  -4   7   1   41.88    2.04
   4   7  -1   36.12    2.63
  -4   7   1   35.98    2.10
   4   7  -1   39.14    2.32
  -3  -7   1    6.02    0.92
   3  -7  -1    5.77    1.00
  -3  -7   1    4.45    0.91
  -3  -7   1    4.16    0.84
  -3  -7   1    4.72    0.81
   3   7  -1    5.05    0.92
  -3   7   1    4.19    0.79
  -3   7   1    6.46    1.09
   2  -7  -1   26.00    1.48
   2  -7  -1   25.01    1.55
  -2  -7   1   25.28    1.98
  -2  -7   1   25.81    1.47
  -2  -7   1   23.17    1.70
   2   7  -1   27.80    1.80
  -2   7   1   27.22    1.68
   1  -7  -1    0.38    0.57
  -1  -7   1    0.81    0.98
  -1  -7   1   -0.03    0.81
  -1  -7   1    0.74    0.48
   1  -7  -1   -0.46    0.45
   1  -7  -1    0.18    0.77
  -1  -7   1    0.04    0.68
   1   7  -1   -0.61    0.65
  -1   7   1    1.00    0.62
  -1   7   1   -0.12    0.81
   0  -7  -1   42.92    2.07
   0  -7   1   45.23    2.76
   0  -7   1   44.28    2.08
   0  -7  -1   45.35    2.52
   0  -7   1   50.28    2.14
   0  -7  -1   43.51    2.10
   0  -7  -1   44.86    1.98
   0  -7   1   43.78    2.31
   0   7  -1   44.72    2.36
   0   7   1   42.56    2.26
  -1  -7  -1   45.84    2.16
  -1  -7  -1   47.94    2.42
  -1  -7  -1   41.01    2.12
  -1  -7  -1   44.80    1.96
   1  -7   1   44.22    2.00
   1  -7   1   45.12    1.96
  -1   7  -1   41.77    2.61
  -1   7  -1   43.67    1.95
   1   7   1   43.45    2.24
  -2  -7  -1    1.35    0.52
  -2  -7  -1    1.70    0.78
   2  -7   1    1.25    0.57
   2  -7   1    1.42    0.57
  -2  -7  -1    1.61    0.66
  -2   7  -1    1.35    0.64
   2   7   1    0.49    0.66
  -3  -7  -1    1.38    0.62
   3  -7   1    1.90    0.66
   3  -7   1    0.97    0.57
  -3  -7  -1    0.98    0.59
  -3  -7  -1    0.77    0.71
  -3   7  -1    0.84    0.69
   3   7   1    1.06    0.73
  -3   7  -1    1.49    0.63
  -4  -7  -1    3.91    0.92
  -4  -7  -1    3.13    0.79
   4  -7   1    4.37    0.76
  -4  -7  -1    4.31    0.94
   4  -7   1    4.89    0.86
  -4  -7  -1    4.73    0.91
  -4   7  -1    4.95    0.86
   4   7   1    5.19    0.96
  -4   7  -1    5.45    0.89
   5  -7   1    1.17    0.80
  -5  -7  -1    0.97    0.65
  -5  -7  -1    1.11    0.68
   5  -7   1   -0.01    0.67
  -5  -7  -1    0.78    0.84
  -5  -7  -1    0.55    0.72
   5   7   1   -0.81    1.08
   5   7   1   -2.22    1.08
  -5   7  -1    0.15    0.70
  -5   7  -1    1.25    0.70
   6  -7   1    4.49    0.99
   6  -7   1    3.90    1.13
  -6  -7  -1    6.00    1.31
  -6  -7  -1    3.82    0.83
  -6  -7  -1    4.81    0.86
  -6  -7  -1    4.47    0.86
   6   7   1    4.33    1.58
  -6   7  -1    4.58    0.89
   6   7   1    5.02    1.54
  -6   7  -1    5.40    1.02
   7  -7   1    0.09    0.47
  -7  -7  -1    0.92    0.55
  -7  -7  -1   -0.09    0.62
  -7  -7  -1    0.46    0.51
  -7   7  -1    0.58    0.74
  -7   7  -1   -0.33    0.63
  -8  -7  -1    2.11    0.59
   8  -7   1    1.66    0.45
  -8   7  -1    1.97    0.84
  -8  -8   1   -0.03    0.73
  -8   8   1    0.79    0.85
  -7  -8   1    0.33    0.59
  -7  -8   1    0.32    0.48
   7  -8  -1   -0.05    0.35
  -7   8   1   -2.02    1.49
  -6  -8   1    3.58    1.35
   6  -8  -1    2.64    0.79
   6  -8  -1    3.97    1.41
   6  -8  -1    2.98    0.56
  -6  -8   1    3.04    0.63
  -6  -8   1    2.91    0.73
   6   8  -1    3.84    1.84
  -6   8   1    4.32    0.75
  -6   8   1    2.27    0.83
   5  -8  -1    0.83    0.65
  -5  -8   1    0.60    0.73
   5  -8  -1    0.81    0.99
  -5  -8   1    1.03    0.67
  -5  -8   1    0.79    0.61
  -5   8   1    1.52    0.69
  -5   8   1   -0.27    0.80
   5   8  -1    1.35    1.46
   5   8  -1   -1.53    1.50
   4  -8  -1    4.13    0.67
  -4  -8   1    3.05    0.99
   4  -8  -1    3.88    0.95
   4  -8  -1    3.09    0.68
  -4  -8   1    4.38    0.94
  -4   8   1    5.65    0.93
   4   8  -1    4.63    1.50
   4   8  -1    5.64    1.33
  -4   8   1    4.09    0.92
   3  -8  -1   -0.23    0.57
  -3  -8   1    1.26    0.71
   3  -8  -1    0.87    0.56
  -3  -8   1    2.05    0.71
  -3  -8   1   -0.37    0.70
  -3   8   1    0.67    0.65
   3   8  -1    1.49    1.05
   3   8  -1    3.06    1.24
  -3   8   1    0.93    0.63
  -2  -8   1    6.15    1.05
  -2  -8   1    9.89    1.14
   2  -8  -1    6.76    1.11
   2  -8  -1    8.47    1.21
   2  -8  -1    6.64    1.20
  -2  -8   1    7.28    1.03
  -2   8   1    8.27    1.19
   2   8  -1    8.22    1.18
  -1  -8   1   23.87    1.62
   1  -8  -1   25.40    1.64
  -1  -8   1   23.91    1.97
  -1  -8   1   26.83    1.65
   1  -8  -1   24.61    1.55
  -1  -8   1   26.76    1.70
   1  -8  -1   22.27    1.99
   1   8  -1   30.33    2.18
  -1   8   1   23.66    2.85
  -1   8   1   28.49    1.54
   0  -8   1   11.78    1.90
   0  -8  -1    9.25    1.28
   0  -8   1   12.37    1.18
   0  -8  -1   11.13    1.33
   0  -8   1   10.09    1.31
   0  -8  -1   12.14    1.14
   0   8   1   11.66    1.91
  -1  -8  -1    0.99    0.66
  -1  -8  -1    0.99    0.81
  -1  -8  -1    0.98    0.62
  -1  -8  -1    0.98    0.62
   1  -8   1    0.46    0.55
   1  -8   1    1.25    0.59
   1  -8   1    0.25    0.77
  -1   8  -1    0.49    0.53
   1   8   1    0.05    0.96
  -2  -8  -1    5.69    0.89
   2  -8   1    4.21    0.69
  -2  -8  -1    4.91    0.84
   2  -8   1    5.16    0.82
   2   8   1    4.97    1.09
  -2   8  -1    3.69    0.71
   3  -8   1   16.50    1.35
   3  -8   1   16.49    1.46
  -3  -8  -1   17.24    1.53
  -3  -8  -1   17.18    1.63
  -3  -8  -1   15.02    1.53
   3   8   1   18.46    1.96
  -3   8  -1   16.23    1.43
  -3   8  -1   17.65    1.48
   4  -8   1    2.81    0.67
   4  -8   1    2.27    0.92
  -4  -8  -1    2.58    0.91
  -4  -8  -1    3.86    0.87
  -4  -8  -1    2.97    0.89
   4   8   1    5.15    1.29
  -4   8  -1    3.43    0.83
   4   8   1    3.10    1.25
  -4   8  -1    2.66    0.84
  -5  -8  -1   14.37    1.36
  -5  -8  -1   16.75    1.54
  -5  -8  -1   13.97    1.43
   5  -8   1   12.52    1.12
   5  -8   1   14.77    1.45
   5  -8   1   13.12    1.83
  -5  -8  -1   17.89    1.90
  -5   8  -1   14.36    1.49
   5   8   1   14.35    1.96
   5   8   1   16.16    2.79
  -5   8  -1   15.74    1.53
   6  -8   1    1.82    0.50
  -6  -8  -1    1.42    0.57
   6  -8   1   -1.03    1.41
  -6  -8  -1    0.38    0.65
   6  -8   1    0.66    0.76
  -6  -8  -1    1.39    0.53
   6   8   1    1.69    1.85
  -6   8  -1    1.64    0.69
   7  -8   1    1.42    0.43
  -7  -8  -1    2.06    0.60
  -7   8  -1    1.08    0.62
  -7   8  -1    2.94    0.86
  -8  -8  -1    2.00    0.66
   8  -8   1    2.44    0.53
   7  -9  -1    0.99    0.34
  -7  -9   1    1.20    0.47
  -7  -9   1    1.16    0.64
  -6  -9   1    0.56    0.46
   6  -9  -1    1.96    0.74
   6  -9  -1    1.13    0.40
  -6  -9   1    1.84    0.64
  -6   9   1    0.47    0.90
  -6   9   1    0.95    0.64
  -5  -9   1    1.67    1.38
  -5  -9   1   -0.65    0.64
   5  -9  -1    0.37    0.45
   5  -9  -1   -1.90    1.25
  -5  -9   1    0.84    0.58
   5  -9  -1    0.27    0.57
  -5   9   1    1.50    0.83
  -5   9   1   -0.38    0.60
   5   9  -1   -0.53    1.83
   4  -9  -1    0.90    0.52
   4  -9  -1    1.42    0.62
  -4  -9   1    0.58    1.05
  -4  -9   1   -0.38    0.64
  -4  -9   1    1.94    0.70
   4  -9  -1    1.41    1.13
  -4   9   1    1.78    0.73
   4   9  -1    0.56    1.44
  -4   9   1    2.28    0.96
  -3  -9   1    1.47    0.65
  -3  -9   1    1.30    0.95
   3  -9  -1    1.17    0.61
   3  -9  -1    0.71    0.95
   3   9  -1   -0.53    1.35
  -3   9   1    0.47    0.67
   3   9  -1    3.04    1.75
  -3   9   1    1.97    0.78
  -2  -9   1    1.82    0.76
   2  -9  -1    1.85    0.63
   2  -9  -1    1.93    0.88
   2  -9  -1    0.84    0.65
  -2  -9   1    1.76    0.74
  -2  -9   1    1.13    0.83
  -2   9   1    2.17    0.72
   2   9  -1    3.10    1.67
   1  -9  -1    2.91    0.77
   1  -9  -1    1.73    0.76
  -1  -9   1    3.88    0.80
  -1  -9   1    3.38    0.87
  -1  -9   1    2.48    0.68
   1   9  -1    3.55    1.78
   1   9  -1    2.96    1.42
  -1   9   1    2.77    0.68
   0  -9  -1   -0.64    0.54
   0  -9  -1    1.93    1.00
   0  -9  -1    0.04    0.72
   0  -9   1   -0.77    0.58
   0  -9   1    1.50    0.76
   0  -9   1    0.19    1.10
   0   9  -1   -0.56    0.54
   0   9   1    0.22    0.57
   0   9  -1   -0.11    1.49
   0   9   1   -0.12    2.00
  -1  -9  -1    2.97    0.95
   1  -9   1    2.91    0.83
  -1  -9  -1    2.44    0.85
  -1  -9  -1    2.65    0.68
   1  -9   1    3.35    0.67
  -1  -9  -1    2.23    0.81
   1   9   1    1.78    1.59
  -1   9  -1    1.46    0.61
  -2  -9  -1    1.76    0.73
  -2  -9  -1   -0.13    0.77
  -2  -9  -1    1.47    0.66
   2  -9   1    1.30    0.63
   2  -9   1    0.60    0.61
   2  -9   1    1.50    0.83
   2   9   1    2.18    1.56
  -2   9  -1    0.45    0.57
   3  -9   1    6.70    1.09
  -3  -9  -1   11.14    1.37
  -3  -9  -1    8.30    1.27
   3  -9   1   10.95    1.63
  -3  -9  -1    9.41    1.57
   3  -9   1    8.94    1.27
   3   9   1    5.11    1.59
   3   9   1    9.70    1.71
  -3   9  -1    7.60    1.18
  -3   9  -1    7.80    1.03
   4  -9   1    1.14    1.15
  -4  -9  -1    1.10    0.67
  -4  -9  -1    2.40    0.97
  -4  -9  -1    2.25    0.67
   4  -9   1    1.14    0.63
   4  -9   1    2.22    0.56
   4   9   1    0.32    2.02
  -4   9  -1    0.85    0.63
  -4   9  -1    2.10    0.68
   4   9   1    0.92    1.51
   5  -9   1    5.55    0.81
   5  -9   1    4.21    0.58
   5  -9   1    2.99    1.32
  -5  -9  -1    6.44    0.98
  -5  -9  -1    4.90    1.42
  -5  -9  -1    5.26    0.84
   5   9   1    3.59    1.70
  -5   9  -1    4.14    0.84
  -5   9  -1    4.99    0.81
   6  -9   1    5.17    0.82
   6  -9   1    2.94    0.74
  -6  -9  -1    4.15    0.70
  -6  -9  -1    5.15    0.79
  -6   9  -1    2.57    0.86
  -7  -9  -1   -0.11    0.59
   7  -9   1   -0.42    0.30
  -7  -9  -1   -0.42    0.47
  -7   9  -1   -1.01    0.73
   6 -10  -1    0.04    0.34
  -6 -10   1    0.36    0.48
   5 -10  -1    1.11    0.55
  -5 -10   1    1.44    0.59
  -5  10   1    0.90    0.56
  -5  10   1    1.89    1.00
   4 -10  -1    5.97    1.58
  -4 -10   1    3.65    0.65
   4 -10  -1    4.63    0.58
   4 -10  -1    2.78    0.60
   4  10  -1    8.29    2.50
  -4  10   1    4.75    0.84
  -4  10   1    3.61    0.70
   3 -10  -1    6.47    1.18
  -3 -10   1    4.13    0.79
  -3 -10   1    5.04    0.78
   3 -10  -1    6.14    1.03
   3 -10  -1    5.32    0.90
   3  10  -1    3.76    1.72
  -3  10   1    5.81    1.03
  -3  10   1    6.56    0.94
  -2 -10   1    2.38    1.05
   2 -10  -1    2.74    0.96
   2 -10  -1    3.76    0.78
  -2 -10   1    1.92    0.78
  -2  10   1    3.23    0.87
   2  10  -1    1.86    1.88
  -2  10   1    3.27    0.72
  -1 -10   1    3.55    0.93
   1 -10  -1    4.54    1.03
   1 -10  -1    2.87    0.60
  -1 -10   1    3.77    1.10
  -1 -10   1    4.15    0.77
   1  10  -1    2.97    0.64
  -1  10   1    3.14    0.72
   1  10  -1    5.44    2.06
   0 -10  -1    4.45    1.07
   0  10  -1    4.34    0.71
   0  10   1    5.64    0.78
   1 -10   1    1.82    1.00
  -1 -10  -1    1.62    0.91
  -1 -10  -1    1.22    0.82
  -1 -10  -1    0.89    0.68
   1 -10   1    1.01    0.60
   1  10   1    1.89    0.62
  -1  10  -1    0.35    0.61
   1  10   1   -1.35    1.99
  -2 -10  -1    0.92    0.93
  -2 -10  -1    1.30    0.67
   2 -10   1    2.92    1.02
   2 -10   1    2.18    0.67
   2 -10   1    2.84    0.71
   2  10   1   -1.66    1.81
  -2  10  -1    1.34    0.67
  -2  10  -1    1.36    0.63
   2  10   1    2.71    3.31
   3 -10   1    0.94    1.14
  -3 -10  -1    1.49    0.60
  -3 -10  -1    2.11    0.67
   3 -10   1    1.48    0.56
   3 -10   1    1.99    0.65
  -3 -10  -1    0.19    1.19
  -3  10  -1    1.17    0.61
  -3  10  -1    2.19    0.73
   3  10   1    2.93    1.89
  -4 -10  -1   11.97    1.23
   4 -10   1   12.10    2.16
  -4 -10  -1    9.06    1.00
  -4 -10  -1    7.43    1.74
   4 -10   1   10.16    1.14
   4 -10   1   11.38    0.93
   4  10   1    5.47    2.54
  -4  10  -1   10.75    1.17
  -4  10  -1    7.99    1.29
  -5 -10  -1    1.20    0.59
   5 -10   1   -0.26    0.50
  -5 -10  -1    0.70    0.45
   5 -10   1   -0.03    0.39
  -5  10  -1    0.73    0.65
  -5  10  -1   -0.42    0.75
  -6 -10  -1    2.56    0.62
  -6 -10  -1    2.17    0.43
   5 -11  -1    3.43    0.55
  -5 -11   1    4.75    0.65
   5  11  -1    4.53    0.62
  -4 -11   1    1.74    0.46
   4 -11  -1    2.55    0.48
   4  11  -1    2.62    0.48
  -4  11   1    3.58    1.18
  -4  11   1    1.66    0.55
  -3 -11   1    0.67    0.56
   3 -11  -1    0.35    0.45
   3 -11  -1    0.57    0.63
  -3  11   1    1.96    0.82
   3  11  -1    0.65    0.45
  -3  11   1    1.00    0.55
  -2 -11   1   18.85    1.42
   2 -11  -1   17.20    1.20
   2  11  -1   17.84    1.13
  -2  11   1   18.29    1.28
  -2  11   1   15.64    1.49
   1 -11  -1    1.14    1.32
  -1 -11   1    1.17    0.71
   1 -11  -1    0.72    0.50
  -1 -11   1   -0.94    1.32
  -1 -11   1    2.40    0.91
  -1  11   1    1.48    0.77
   0 -11  -1   -1.31    1.29
   0 -11  -1   -0.02    0.52
   0 -11   1    0.32    0.56
   0  11  -1   -0.63    0.54
   0  11   1   -0.33    0.59
   1 -11   1    6.36    1.47
   1 -11   1    4.18    0.65
  -1 -11  -1    5.95    0.74
   1  11   1    5.22    0.71
  -1  11  -1    5.09    0.78
  -1  11  -1    6.27    0.93
   2 -11   1   -0.47    0.43
  -2 -11  -1    0.39    0.61
  -2  11  -1    0.92    0.59
  -2  11  -1    1.10    0.58
   2  11   1   -0.46    0.51
  -3 -11  -1    0.60    0.53
  -3  11  -1    0.62    0.64
  -3  11  -1    1.11    0.52
   3  11   1    0.34    0.51
   4 -11   1    4.25    0.60
   4 -11   1    3.06    0.50
  -4 -11  -1    3.12    0.54
  -4  11  -1    3.85    0.68
   4  11   1    4.29    0.59
  -5 -11  -1   -0.02    0.39
   5 -11   1    1.41    0.48
   5 -11   1   -0.23    0.49
  -5  11  -1    0.37    0.75
   5  11   1    1.16    0.51
   4 -12  -1    0.71    0.43
  -3 -12   1    1.19    0.62
  -3  12   1    0.53    0.53
   3  12  -1    0.50    0.49
   2 -12  -1    2.71    0.46
   2  12  -1    2.33    0.85
  -2  12   1    2.96    0.57
   1 -12  -1    0.26    0.45
  -1  12   1   -0.41    0.87
  -1  12   1   -0.40    0.44
   0 -12  -1    1.68    0.54
   0  12   1    1.76    0.49
   0  12   1    1.00    1.21
   0  12  -1    2.56    0.54
   1 -12   1    0.81    0.45
  -1  12  -1    1.24    0.56
  -2 -12  -1    0.25    0.77
   2 -12   1    1.61    0.45
  -2  12  -1    1.98    0.81
   2  12   1    0.70    0.59
  -2  12  -1    2.08    0.71
   3 -12   1    0.69    0.51
  -3 -12  -1    0.83    0.54
  -3  12  -1    0.78    0.67
   4 -12   1   -0.17    0.43
  10   0  -2   20.76    0.96
 -10   0   2   20.81    1.33
  -9   0   2    4.02    0.77
  -9   0   2    2.73    0.61
   9   0  -2    2.73    0.68
  -9   0   2    3.49    0.91
   8   0  -2    6.23    1.20
  -8   0   2    4.98    0.83
   8   0  -2    4.01    1.16
  -8   0   2    4.58    0.95
  -7   0   2   24.33    1.59
  -7   0   2   26.24    1.72
  -7   0   2   24.58    1.80
   7   0  -2   25.36    1.56
  -7   0   2   24.26    1.78
  -7   0   2   25.62    1.81
  -6   0   2    4.85    0.97
   6   0  -2    3.44    0.59
  -5   0   2   28.89    1.78
  -5   0   2   24.93    1.72
  -5   0   2   27.49    1.95
  -5   0   2   26.48    1.90
  -5   0   2   30.04    1.70
   5   0  -2   27.79    1.33
   5   0  -2   27.51    1.51
   4   0  -2    1.30    0.42
  -4   0   2    1.64    0.41
   4   0  -2    1.59    0.31
  -3   0   2  100.64    3.21
   3   0  -2   96.27    3.14
   3   0  -2   96.67    3.18
  -3   0   2   98.41    3.33
  -2   0   2   43.31    1.47
   2   0  -2   43.42    1.49
   2   0  -2   42.24    1.44
  -2   0   2   41.64    1.58
   1   0  -2  439.80   13.02
   1   0  -2  438.10   13.04
   0   0   2   21.06    0.60
   0   0   2   18.55    0.60
  -1   0  -2   94.63    2.90
  -2   0  -2   80.70    2.62
  -2   0  -2   83.69    2.77
   3   0   2    0.72    0.17
  -3   0  -2    1.26    0.38
  -3   0  -2    1.24    0.25
   3   0   2   -0.14    0.41
  -4   0  -2    9.96    0.90
   4   0   2    9.82    0.61
   4   0   2    9.17    0.89
  -5   0  -2    3.69    0.64
  -5   0  -2    4.92    0.90
  -5   0  -2    5.50    0.86
  -5   0  -2    3.27    0.80
  -5   0  -2    5.13    0.88
  -5   0  -2    4.41    0.89
   5   0   2    5.82    0.63
   6   0   2   43.52    1.88
  -6   0  -2   45.41    2.11
  -6   0  -2   43.77    2.14
  -6   0  -2   39.73    2.25
  -6   0  -2   41.53    2.27
   7   0   2   34.12    1.80
  -7   0  -2   35.66    1.91
  -7   0  -2   33.72    2.11
  -7   0  -2   34.06    1.92
  -7   0  -2   29.85    1.97
  -7   0  -2   33.23    1.82
  -8   0  -2    2.71    0.68
   8   0   2    2.95    1.16
  -8   0  -2    2.27    0.71
  -8   0  -2    2.62    0.78
   8   0   2    3.57    1.18
  -8   0  -2    1.75    0.74
  -8   0  -2    2.01    0.69
  -9   0  -2    0.25    0.49
  -9   0  -2    2.38    0.65
  -9   0  -2    1.30    0.75
 -10   0  -2    7.11    0.81
 -10   0  -2    7.12    0.70
 -10  -1   2   -0.01    0.57
 -10  -1   2   -0.96    0.76
 -10   1   2    0.14    0.73
 -10   1   2   -0.24    0.62
  -9  -1   2    5.13    0.83
   9  -1  -2    5.10    0.73
  -9  -1   2    6.14    0.89
  -9  -1   2    5.16    0.83
  -9   1   2    4.49    0.84
  -9   1   2    4.94    0.83
   9   1  -2    5.03    0.73
  -9   1   2    5.04    0.70
  -8  -1   2    0.85    0.55
   8  -1  -2   -0.24    0.95
  -8  -1   2    1.93    0.67
   8  -1  -2    0.25    1.24
  -8  -1   2    1.00    0.73
  -8  -1   2    0.60    0.73
  -8   1   2    0.58    0.70
   8   1  -2   -0.91    1.12
  -8   1   2   -0.26    0.86
  -8   1   2   -0.26    0.68
  -7  -1   2   25.32    1.79
   7  -1  -2   28.51    1.76
  -7  -1   2   26.10    1.83
  -7  -1   2   26.75    1.66
  -7  -1   2   25.67    1.91
   7  -1  -2   25.11    1.85
  -7  -1   2   28.62    1.64
  -7   1   2   27.02    1.67
  -7   1   2   28.58    1.96
  -7   1   2   28.05    1.76
  -7   1   2   27.08    1.99
  -7   1   2   24.63    1.87
   7   1  -2   26.68    1.72
  -6  -1   2    8.21    1.20
  -6  -1   2    8.33    1.45
  -6  -1   2   11.70    1.38
   6  -1  -2    7.92    0.96
  -6  -1   2    8.35    1.35
   6   1  -2   10.93    1.88
  -6   1   2    9.08    1.24
  -6   1   2    8.49    1.23
  -6   1   2    7.85    1.14
   6   1  -2    9.39    1.01
  -5  -1   2    1.52    0.82
  -5  -1   2   -0.16    0.60
  -5  -1   2    0.25    0.64
  -5  -1   2    1.36    0.82
   5  -1  -2    0.16    0.32
  -5  -1   2    0.99    0.69
  -5   1   2    0.03    0.82
   5   1  -2    0.23    0.57
  -5   1   2   -0.55    0.71
  -5   1   2    2.01    0.93
  -5   1   2    1.66    0.85
   5   1  -2    0.03    0.34
  -5   1   2   -0.40    0.79
  -4  -1   2    8.84    0.73
   4  -1  -2   10.33    0.75
   4  -1  -2    9.80    0.67
   4   1  -2    9.46    0.84
   4   1  -2   10.24    0.71
  -4   1   2   10.55    0.97
   3  -1  -2    0.80    0.21
  -3  -1   2    0.82    0.25
   3  -1  -2    1.14    0.28
  -3   1   2    1.65    0.43
   3   1  -2    0.83    0.23
   3   1  -2    0.73    0.35
   2  -1  -2   69.50    2.16
  -2  -1   2   66.62    2.17
   2  -1  -2   68.13    2.12
  -2   1   2   68.07    2.20
   2   1  -2   64.57    2.14
  -2   1   2   62.72    2.32
  -1  -1   2   70.62    2.20
   1  -1  -2   70.22    2.22
   1  -1  -2   72.35    2.19
   1  -1  -2   67.82    2.17
   1   1  -2   71.07    2.22
   0  -1   2   76.82    2.44
   0  -1  -2   79.06    2.47
   0  -1  -2   81.62    2.46
   0   1   2   84.09    2.41
   1  -1   2  113.83    3.46
  -1  -1  -2  114.68    3.51
  -1  -1  -2  115.50    3.56
  -2  -1  -2    0.55    0.20
   2  -1   2    0.31    0.40
  -2  -1  -2    0.42    0.16
  -2  -1  -2    0.47    0.32
  -2   1  -2    0.05    0.30
  -3  -1  -2    0.79    0.23
  -3  -1  -2    1.03    0.34
   3  -1   2    0.76    0.19
  -3   1  -2    0.59    0.34
  -4  -1  -2    2.79    0.45
   4  -1   2    2.64    0.42
  -4   1  -2    1.97    0.52
   4   1   2    2.22    0.52
   4   1   2    3.16    0.46
  -5  -1  -2    1.62    0.89
  -5  -1  -2    3.28    0.86
  -5  -1  -2    2.09    0.73
  -5  -1  -2    2.11    0.82
   5  -1   2    1.23    0.33
  -5  -1  -2    1.81    0.76
  -5  -1  -2    0.80    0.43
  -5   1  -2    1.63    0.62
   5   1   2    2.67    0.76
   5   1   2    1.67    0.41
  -5   1  -2    2.00    0.89
  -5   1  -2    3.25    0.79
  -5   1  -2    1.30    0.87
  -6  -1  -2   -0.26    0.73
   6  -1   2    1.50    0.44
  -6  -1  -2    1.14    0.66
  -6  -1  -2    0.85    0.59
  -6  -1  -2   -0.18    0.84
  -6   1  -2    0.68    0.68
  -6   1  -2    0.18    0.65
  -6   1  -2    1.20    0.74
  -6   1  -2    0.28    0.64
   6   1   2    1.28    0.52
  -6   1  -2    1.26    0.57
  -7  -1  -2   -0.18    0.65
  -7  -1  -2    0.51    0.59
   7  -1   2   -0.29    0.81
  -7  -1  -2    1.03    0.72
  -7  -1  -2    0.78    0.71
  -7  -1  -2    0.09    0.66
   7  -1   2    0.11    1.02
   7   1   2   -0.11    0.95
  -7   1  -2    0.66    0.76
  -7   1  -2   -0.80    0.67
  -7   1  -2    0.04    0.58
  -8  -1  -2   17.39    1.29
  -8  -1  -2   12.02    1.53
   8  -1   2   13.92    2.30
   8  -1   2   12.75    1.58
  -8  -1  -2   15.30    1.40
  -8  -1  -2   13.29    1.67
  -8   1  -2   13.99    1.37
  -8   1  -2   16.62    1.21
  -8   1  -2   15.15    1.39
  -8   1  -2   15.44    1.54
   8   1   2   15.19    2.25
  -9  -1  -2    1.15    0.52
  -9  -1  -2    0.99    0.60
  -9  -1  -2    1.55    0.51
  -9  -1  -2    0.92    0.71
  -9   1  -2    1.06    0.53
   9   1   2    0.47    0.66
  -9   1  -2    2.64    0.74
  -9   1  -2    0.51    0.43
  -9   1  -2    1.53    0.62
 -10  -1  -2    0.68    0.49
 -10   1  -2   -0.31    0.44
 -10   1  -2    0.25    0.58
 -10   1  -2    0.19    0.74
 -10  -2   2   -1.44    0.85
 -10  -2   2   -0.83    0.56
 -10   2   2    0.31    0.60
  -9  -2   2    0.77    0.59
   9  -2  -2    1.94    0.67
  -9  -2   2    0.69    0.67
  -9  -2   2    0.91    0.56
  -9   2   2    0.99    0.71
   9   2  -2   -0.16    0.69
  -9   2   2    1.52    0.71
  -9   2   2    0.27    0.57
  -8  -2   2   -1.55    0.80
  -8  -2   2   -0.27    0.60
   8  -2  -2    1.22    1.72
  -8  -2   2    0.01    0.56
  -8  -2   2   -0.64    0.66
   8  -2  -2    0.09    0.98
  -8   2   2    0.41    0.75
  -8   2   2   -0.14    0.77
  -8   2   2   -0.31    0.57
  -8   2   2    0.71    0.79
   8   2  -2   -0.65    0.51
  -7  -2   2   16.59    1.56
  -7  -2   2   16.01    1.43
  -7  -2   2   16.99    1.69
  -7  -2   2   15.09    1.40
   7  -2  -2   17.17    1.50
   7  -2  -2   18.00    1.58
  -7   2   2   17.64    1.68
  -7   2   2   20.74    1.48
  -7   2   2   18.72    1.75
   7   2  -2   18.27    1.76
  -7   2   2   16.03    1.76
  -7   2   2   17.17    1.56
  -6  -2   2    2.86    0.84
  -6  -2   2    3.48    0.82
  -6  -2   2    3.46    0.74
  -6  -2   2    4.16    0.72
  -6  -2   2    3.30    1.74
   6   2  -2    4.03    0.68
  -6   2   2    5.68    1.01
  -6   2   2    5.14    0.89
  -6   2   2    5.40    0.84
  -6   2   2    5.00    0.91
   6   2  -2    2.02    0.99
  -5  -2   2    0.46    0.66
  -5  -2   2    1.24    0.74
  -5  -2   2   -0.12    0.82
  -5  -2   2    1.40    0.56
   5  -2  -2    1.23    0.55
  -5  -2   2    3.83    1.58
  -5  -2   2    1.78    0.70
  -5  -2   2    2.80    0.69
  -5   2   2    1.66    0.91
  -5   2   2    1.20    0.97
   5   2  -2    1.09    0.66
  -5   2   2    0.40    0.89
  -5   2   2    2.24    0.76
   5   2  -2    0.63    0.43
  -5   2   2    1.66    0.72
  -4  -2   2    0.98    0.35
   4  -2  -2    1.23    0.32
  -4   2   2    0.62    0.50
   4   2  -2    1.24    0.32
   4   2  -2    1.46    0.48
   3  -2  -2   27.38    1.15
   3  -2  -2   26.70    1.06
  -3  -2   2   23.93    1.09
   3  -2  -2   25.77    0.97
  -3   2   2   25.80    1.33
   3   2  -2   23.90    1.07
  -2  -2   2   39.69    1.42
   2  -2  -2   41.53    1.46
   2  -2  -2   38.58    1.34
   2  -2  -2   41.57    1.40
  -2   2   2   40.22    1.63
   2   2  -2   39.64    1.45
  -2   2   2   40.14    1.52
   1  -2  -2   10.47    0.50
   1  -2  -2   10.93    0.48
  -1  -2   2   10.39    0.51
   1  -2  -2   10.73    0.50
   1   2  -2   10.35    0.57
   0  -2  -2  132.04    4.04
   0  -2   2  130.87    4.00
   0  -2  -2  130.10    4.00
   0   2  -2  129.20    4.08
   1  -2   2    8.12    0.40
  -1  -2  -2    7.17    0.42
  -1  -2  -2    7.69    0.52
   1  -2   2    9.13    0.46
  -1   2  -2    9.20    0.53
   2  -2   2   10.71    0.60
   2  -2   2    9.44    0.48
  -2  -2  -2    9.28    0.57
  -2  -2  -2    8.93    0.52
  -2  -2  -2    8.03    0.64
  -2   2  -2    9.03    0.82
   3  -2   2  102.13    3.39
  -3  -2  -2  110.99    3.56
  -3  -2  -2  110.24    3.50
  -3   2  -2  103.09    3.67
   4  -2   2    0.82    0.31
  -4  -2  -2    0.89    0.35
   4   2   2    0.69    0.26
  -4   2  -2    0.80    0.46
  -5  -2  -2   12.67    1.33
  -5  -2  -2   14.00    1.45
  -5  -2  -2   13.22    1.33
   5  -2   2   14.28    0.91
  -5  -2  -2   12.21    0.99
   5  -2   2   13.86    1.12
  -5   2  -2   14.33    1.57
  -5   2  -2   13.39    1.38
  -5   2  -2   14.88    1.25
  -5   2  -2   13.44    1.55
   5   2   2   14.10    1.37
  -5   2  -2   12.93    1.47
   5   2   2   13.80    0.96
  -5   2  -2   13.68    1.33
  -6  -2  -2    0.96    0.69
  -6  -2  -2    1.63    0.78
  -6  -2  -2    2.40    0.70
   6  -2   2    2.32    0.53
  -6  -2  -2    2.15    0.77
   6  -2   2    2.42    0.71
  -6  -2  -2    1.78    0.70
   6   2   2    2.79    1.50
  -6   2  -2    2.65    0.67
  -6   2  -2    2.73    0.82
   6   2   2    2.44    0.57
  -6   2  -2    3.97    0.85
  -6   2  -2    1.41    0.82
  -6   2  -2    2.29    0.84
  -6   2  -2    3.17    0.84
  -7  -2  -2    4.35    0.78
  -7  -2  -2    3.33    0.92
  -7  -2  -2    4.86    0.94
   7  -2   2    5.56    1.11
  -7  -2  -2    4.83    0.84
  -7   2  -2    5.23    0.83
  -7   2  -2    4.49    0.96
  -7   2  -2    5.42    0.91
  -7   2  -2    4.37    0.77
   7   2   2    4.51    0.92
  -7   2  -2    4.87    0.93
   8  -2   2    3.82    1.24
  -8  -2  -2    4.55    1.17
  -8  -2  -2    5.99    1.06
  -8  -2  -2    4.10    0.89
  -8   2  -2    6.80    1.16
  -8   2  -2    6.65    1.56
  -8   2  -2    6.57    1.33
  -8   2  -2    6.30    1.07
  -8   2  -2    6.17    1.02
  -9  -2  -2    2.85    0.74
  -9  -2  -2    3.31    0.58
  -9  -2  -2    2.80    0.67
  -9   2  -2    2.95    0.68
  -9   2  -2    3.84    0.89
  -9   2  -2    4.20    0.65
  -9   2  -2    3.32    0.57
 -10  -2  -2    2.87    0.94
 -10   2  -2    1.50    1.04
  10  -3  -2    0.15    0.48
  -9  -3   2   -0.12    0.53
  -9  -3   2    1.05    0.66
  -9   3   2    2.31    0.79
   8  -3  -2    5.60    1.27
  -8  -3   2    4.07    0.69
  -8  -3   2    3.91    0.91
   8  -3  -2    1.24    1.17
  -8  -3   2    3.01    0.79
  -8   3   2    3.25    0.82
  -8   3   2    4.54    0.82
  -8   3   2    2.96    0.84
  -8   3   2    4.16    0.88
   8   3  -2    3.49    0.69
  -7  -3   2    2.28    0.84
  -7  -3   2    0.21    0.60
  -7  -3   2    0.79    0.65
   7  -3  -2   -0.81    0.74
  -7  -3   2    1.46    1.20
   7  -3  -2    0.21    0.71
   7  -3  -2   -0.47    0.94
  -7  -3   2    0.78    0.75
  -7   3   2    0.19    0.82
  -7   3   2   -0.09    0.59
   7   3  -2    0.72    0.50
  -7   3   2    1.33    0.86
   7   3  -2    1.99    0.85
  -7   3   2    0.52    0.80
  -7   3   2   -0.02    0.72
   6  -3  -2   13.91    1.22
  -6  -3   2   14.00    1.96
  -6  -3   2   10.99    1.25
   6  -3  -2   11.21    1.21
  -6  -3   2   13.27    1.22
  -6  -3   2   13.91    1.62
  -6  -3   2   10.67    1.24
  -6  -3   2    9.47    1.36
  -6   3   2   11.75    1.38
   6   3  -2   11.92    1.37
  -6   3   2   13.14    1.49
  -6   3   2   15.20    1.47
  -6   3   2   12.75    1.31
  -6   3   2   11.51    1.54
   6   3  -2    9.62    1.20
   5  -3  -2   47.84    1.95
  -5  -3   2   49.66    2.86
  -5  -3   2   47.81    2.28
  -5  -3   2   48.89    2.19
  -5  -3   2   46.02    2.13
  -5  -3   2   50.44    2.15
   5  -3  -2   48.86    2.09
  -5  -3   2   48.23    2.39
  -5   3   2   48.55    2.40
  -5   3   2   47.25    2.40
  -5   3   2   45.69    2.30
  -5   3   2   43.43    2.51
   5   3  -2   47.93    2.30
  -5   3   2   47.77    2.25
  -5   3   2   45.72    2.74
   5   3  -2   46.38    2.05
  -4  -3   2    3.25    0.88
   4  -3  -2    1.76    0.37
  -4  -3   2    1.60    0.92
   4  -3  -2    2.06    0.41
  -4  -3   2    2.64    0.47
  -4   3   2    1.52    0.57
   4   3  -2    1.92    0.41
   4   3  -2    2.91    0.68
   3  -3  -2  123.64    3.74
  -3  -3   2  114.91    3.80
   3  -3  -2  112.58    3.77
   3  -3  -2  117.13    3.71
  -3   3   2  107.09    3.94
   3   3  -2  113.05    3.81
   2  -3  -2   61.05    2.03
   2  -3  -2   58.61    2.08
  -2  -3   2   60.04    2.08
   2  -3  -2   59.16    1.99
   2   3  -2   57.52    2.01
  -2   3   2   61.60    2.28
  -2   3   2   66.11    2.26
   2   3  -2   60.00    2.18
   1  -3  -2    8.31    0.45
   1  -3  -2    8.17    0.54
   1  -3  -2    7.56    0.47
  -1  -3   2    8.79    0.52
  -1   3   2    9.00    0.61
   1   3  -2    8.30    0.62
   0  -3   2    6.81    0.44
   0  -3  -2    6.64    0.49
   0  -3  -2    5.70    0.44
   0   3  -2    6.32    0.57
   1  -3   2  215.87    6.67
  -1  -3  -2  222.19    6.79
  -1  -3  -2  228.05    6.74
   1  -3   2  213.65    6.71
   2  -3   2  129.36    4.09
   2  -3   2  130.97    4.15
  -2  -3  -2  132.04    4.21
  -2  -3  -2  130.79    4.15
  -2   3  -2  128.73    4.31
  -3  -3  -2   29.07    1.27
   3  -3   2   30.58    1.38
   3  -3   2   31.76    1.24
  -3   3  -2   31.00    1.60
   3   3   2   30.03    1.25
  -4  -3  -2   -0.08    0.87
  -4  -3  -2   -0.38    0.89
   4  -3   2    0.67    0.27
   4  -3   2    0.65    0.41
  -4  -3  -2    0.38    0.33
  -4   3  -2    0.97    0.50
  -4   3  -2    0.65    0.43
  -4   3  -2    0.14    0.85
   4   3   2    0.57    0.35
  -5  -3  -2    3.93    0.89
  -5  -3  -2    4.23    0.70
  -5  -3  -2    4.24    0.91
   5  -3   2    2.44    0.44
  -5  -3  -2    3.83    0.84
   5  -3   2    3.63    0.70
  -5  -3  -2    3.22    1.06
  -5  -3  -2    2.50    0.92
  -5  -3  -2    3.64    0.88
   5   3   2    3.85    0.86
  -5   3  -2    4.01    0.92
  -5   3  -2    3.50    0.84
   5   3   2    2.81    0.53
  -5   3  -2    2.39    0.84
  -6  -3  -2    1.75    0.72
  -6  -3  -2    2.55    0.73
   6  -3   2    2.66    0.74
  -6  -3  -2    2.51    0.76
  -6  -3  -2    1.68    0.80
  -6  -3  -2    2.45    0.82
  -6  -3  -2    3.16    0.80
  -6  -3  -2    2.87    1.06
   6  -3   2    2.51    0.59
  -6   3  -2    2.30    0.81
  -6   3  -2    3.04    0.69
   6   3   2    2.78    0.71
   6   3   2    4.31    1.15
  -6   3  -2    1.95    0.79
  -6   3  -2    3.98    0.91
  -6   3  -2    2.71    0.86
   7  -3   2    2.90    0.91
  -7  -3  -2    3.08    0.79
  -7  -3  -2    2.84    0.85
  -7  -3  -2    4.31    0.74
  -7   3  -2    3.33    0.99
  -7   3  -2    3.05    0.93
  -7   3  -2    3.40    0.68
  -7   3  -2    2.85    0.83
  -7   3  -2    3.77    0.82
   7   3   2    3.33    0.94
  -8  -3  -2   43.57    2.31
   8  -3   2   46.77    2.21
  -8  -3  -2   42.05    1.90
   8  -3   2   36.61    2.68
  -8  -3  -2   41.53    2.11
  -8   3  -2   40.72    2.02
  -8   3  -2   39.84    2.07
   8   3   2   44.50    2.88
  -8   3  -2   38.47    2.14
  -8   3  -2   41.70    2.10
  -8   3  -2   41.11    1.88
  -9  -3  -2   -1.02    0.60
  -9  -3  -2    0.57    0.55
  -9  -3  -2    0.02    0.48
  -9   3  -2    1.04    0.67
  -9   3  -2    0.08    0.68
  -9   3  -2    0.20    0.56
  -9  -4   2    0.46    0.72
  -9  -4   2    0.92    0.49
  -9   4   2    1.67    0.61
  -9   4   2    3.39    1.19
  -8  -4   2    3.80    0.87
  -8  -4   2    3.70    0.71
   8  -4  -2    4.86    0.82
   8  -4  -2    3.32    1.19
  -8   4   2    2.88    0.89
  -8   4   2    5.11    0.85
   8   4  -2    4.85    0.85
  -8   4   2    3.85    0.71
  -7  -4   2    7.51    1.10
  -7  -4   2    6.37    1.03
  -7  -4   2    7.33    1.22
   7  -4  -2    6.25    0.87
   7  -4  -2    5.34    1.12
  -7   4   2    5.58    0.95
   7   4  -2    5.31    0.71
   7   4  -2    5.46    1.10
  -7   4   2    5.35    1.04
   7   4  -2    5.63    2.78
  -7   4   2    5.48    0.85
  -7   4   2    4.57    0.99
  -7   4   2    5.50    1.00
  -6  -4   2   18.28    1.62
  -6  -4   2   16.92    1.85
  -6  -4   2   17.77    1.39
   6  -4  -2   19.14    1.57
  -6  -4   2   21.10    1.76
   6  -4  -2   17.17    1.49
  -6  -4   2   21.01    1.57
  -6   4   2   17.76    1.92
  -6   4   2   18.67    1.62
   6   4  -2   19.44    1.24
   6   4  -2   17.40    2.08
  -6   4   2   20.32    1.77
   6   4  -2   17.86    1.56
  -6   4   2   22.71    1.81
  -6   4   2   19.11    1.53
  -5  -4   2    1.00    0.51
  -5  -4   2    0.68    0.55
   5  -4  -2   -0.29    0.48
  -5  -4   2   -0.58    0.97
   5  -4  -2    1.06    0.56
  -5  -4   2    0.22    0.68
  -5  -4   2    0.02    0.85
  -5  -4   2    0.62    0.62
   5   4  -2    0.10    0.74
  -5   4   2   -0.84    0.61
   5   4  -2    0.10    0.39
  -5   4   2   -0.01    0.71
   5   4  -2    0.70    0.52
  -5   4   2   -0.88    1.27
  -5   4   2   -0.13    0.86
  -4  -4   2   12.38    1.39
  -4  -4   2   17.80    2.10
   4  -4  -2   13.32    0.97
  -4  -4   2   15.45    1.04
  -4  -4   2   13.10    1.65
  -4  -4   2   14.64    1.25
  -4   4   2   16.67    1.39
   4   4  -2   16.59    1.42
  -4   4   2   12.29    1.76
  -4   4   2   13.17    1.63
   4   4  -2   14.66    0.91
   4   4  -2   15.56    1.10
   3  -4  -2    3.70    0.57
   3  -4  -2    3.40    0.50
  -3   4   2    2.90    0.65
  -2  -4   2   51.10    1.88
   2  -4  -2   49.78    1.82
   2  -4  -2   52.34    1.79
   2  -4  -2   53.31    1.89
  -2   4   2   50.32    2.09
  -2   4   2   46.80    2.12
   2   4  -2   54.42    2.08
   2   4  -2   51.24    1.78
   1  -4  -2  218.17    6.64
   1  -4  -2  217.10    6.69
   1  -4  -2  217.37    6.73
  -1  -4   2  214.89    6.73
  -1   4   2  217.23    6.89
   1   4  -2  220.22    6.93
   0  -4  -2    4.61    0.52
   0  -4   2    5.05    0.46
   0  -4  -2    3.97    0.45
   0   4  -2    4.55    0.67
   0   4   2    5.05    0.59
  -1  -4  -2    8.60    0.64
   1  -4   2    7.06    0.54
   1  -4   2    7.30    0.50
  -1  -4  -2    7.52    0.54
  -1   4  -2    7.94    0.78
   1   4   2    7.92    0.65
  -1   4  -2    6.33    0.94
  -2  -4  -2   42.68    1.62
   2  -4   2   43.11    1.62
   2  -4   2   42.10    1.55
   2   4   2   43.54    1.68
  -2   4  -2   40.55    1.88
  -2   4  -2   42.48    1.82
  -2   4  -2   38.18    1.78
   3  -4   2   37.85    1.62
  -3  -4  -2   39.51    1.62
   3  -4   2   39.54    1.55
  -3   4  -2   38.08    1.83
   3   4   2   41.34    1.68
  -4  -4  -2    1.70    0.81
   4  -4   2    0.56    0.32
  -4  -4  -2   -0.01    0.66
   4  -4   2    0.73    0.45
  -4  -4  -2    0.38    0.80
  -4  -4  -2    0.62    0.86
  -4   4  -2    2.05    0.71
   4   4   2    0.81    0.50
  -4   4  -2   -0.56    0.91
  -4   4  -2   -0.11    0.70
  -4   4  -2   -1.08    1.10
  -4   4  -2    1.70    0.69
  -4   4  -2    2.73    1.17
  -5  -4  -2    1.01    0.83
  -5  -4  -2    0.45    0.49
   5  -4   2    0.26    0.41
  -5  -4  -2    1.00    0.67
   5  -4   2    1.00    0.58
  -5  -4  -2    1.09    1.29
  -5  -4  -2    0.10    0.91
  -5  -4  -2    1.01    0.69
  -5   4  -2    0.54    0.61
   5   4   2    1.06    0.55
  -5   4  -2    0.57    0.90
  -5   4  -2    1.45    0.71
  -5   4  -2    1.44    0.98
  -5   4  -2   -0.06    0.66
  -5   4  -2    1.00    0.68
   5   4   2   -0.66    0.81
  -6  -4  -2    3.85    0.97
  -6  -4  -2    6.32    1.02
  -6  -4  -2    4.69    0.84
  -6  -4  -2    4.76    0.84
   6  -4   2    5.57    0.94
  -6   4  -2    4.76    0.95
  -6   4  -2    4.95    0.90
  -6   4  -2    6.63    0.94
  -6   4  -2    3.51    0.84
  -6   4  -2    5.05    0.96
   6   4   2    4.64    0.93
   6   4   2    4.29    1.21
  -6   4  -2    4.58    0.91
  -7  -4  -2   12.26    1.38
  -7  -4  -2   12.22    1.58
  -7  -4  -2   11.64    1.78
  -7   4  -2    7.76    1.06
  -7   4  -2    8.56    1.14
  -7   4  -2   10.36    1.14
  -7   4  -2    9.09    1.48
  -7   4  -2    8.81    1.25
   7   4   2   12.28    1.38
   7   4   2   10.99    1.24
  -8  -4  -2    2.38    0.62
  -8  -4  -2    2.37    0.76
   8  -4   2    3.82    0.68
  -8  -4  -2    2.23    0.64
  -8   4  -2    2.83    0.74
  -8   4  -2    4.03    0.73
  -8   4  -2    3.82    0.72
  -8   4  -2    3.89    0.66
   8   4   2    1.06    0.95
  -8   4  -2    1.97    0.75
  -9  -4  -2   -0.38    0.44
  -9   4  -2    0.45    0.60
  -9   4  -2   -0.86    0.66
  -9   4  -2    1.25    0.68
  -9   4  -2    1.46    0.64
  -9  -5   2    2.15    1.30
  -9  -5   2    0.92    0.56
  -9   5   2    1.44    1.45
  -9   5   2    0.25    1.06
  -8  -5   2    1.04    0.62
  -8  -5   2    0.55    0.52
  -8   5   2    1.21    0.75
  -7  -5   2    5.43    0.94
  -7  -5   2    5.40    0.97
   7  -5  -2    4.33    1.14
  -7  -5   2    6.33    0.97
   7  -5  -2    5.04    0.71
  -7   5   2    8.00    1.41
   7   5  -2    5.63    1.42
   7   5  -2    6.78    0.96
  -7   5   2    5.40    1.08
   7   5  -2    6.09    1.78
  -7   5   2    6.04    0.98
   6  -5  -2    2.10    0.79
  -6  -5   2    2.32    0.86
  -6  -5   2    2.00    0.59
  -6  -5   2    2.46    0.87
  -6  -5   2    2.07    0.83
  -6  -5   2    1.60    0.76
   6  -5  -2    1.80    1.31
  -6   5   2    1.37    0.88
  -6   5   2    0.48    0.98
   6   5  -2    0.04    1.38
  -6   5   2    2.55    0.75
   6   5  -2    1.56    0.60
  -6   5   2    3.49    1.22
   6   5  -2    0.13    1.18
  -6   5   2    2.01    0.80
  -5  -5   2    2.78    0.67
  -5  -5   2    2.01    0.76
   5  -5  -2    2.98    0.73
  -5  -5   2    1.05    0.77
   5  -5  -2    2.16    0.72
  -5  -5   2    2.49    0.86
  -5  -5   2    2.11    0.68
  -5   5   2    4.82    1.23
  -5   5   2    2.50    0.78
   5   5  -2    2.55    0.69
   5   5  -2    2.47    1.09
  -5   5   2    2.65    0.80
   5   5  -2    2.43    0.57
  -4  -5   2    2.43    0.88
   4  -5  -2    1.43    0.51
  -4  -5   2    0.79    0.46
  -4  -5   2    1.71    0.79
  -4  -5   2    2.51    0.93
   4  -5  -2    0.66    0.49
  -4   5   2   -0.15    1.00
   4   5  -2   -0.13    0.73
   4   5  -2    0.74    0.46
  -4   5   2    1.08    0.84
  -4   5   2    1.11    0.67
   4   5  -2    0.22    0.54
  -4   5   2    0.43    0.74
   3  -5  -2    8.64    0.81
  -3  -5   2   10.60    1.15
   3  -5  -2    9.30    1.36
  -3  -5   2    9.41    1.64
   3  -5  -2    9.36    0.79
  -3  -5   2   10.18    1.77
  -3  -5   2    9.41    0.84
  -3   5   2    7.71    1.22
  -3   5   2    9.87    1.51
   3   5  -2    9.56    0.82
   3   5  -2    8.38    1.00
  -3   5   2   12.56    1.50
   2  -5  -2    1.09    0.40
   2  -5  -2    1.58    0.36
   2  -5  -2    1.71    0.41
  -2   5   2    1.47    0.61
   2   5  -2    1.14    0.49
   2   5  -2    0.81    0.51
  -1  -5   2   11.90    0.76
   1  -5  -2   11.58    0.73
   1  -5  -2   10.96    0.74
  -1   5   2    9.99    0.96
   1   5  -2   10.97    1.03
   0  -5  -2   17.76    0.89
   0  -5  -2   16.62    0.90
   0  -5   2   16.27    0.88
   0   5   2   16.31    1.05
   0   5  -2   17.81    1.14
  -1  -5  -2   26.02    1.21
   1  -5   2   26.03    1.15
  -1  -5  -2   25.09    1.14
   1   5   2   25.12    1.31
  -1   5  -2   24.57    1.37
  -1   5  -2   21.95    1.62
   2  -5   2    2.28    0.41
  -2  -5  -2    2.63    0.47
   2  -5   2    2.05    0.40
   2   5   2    2.97    0.55
  -3  -5  -2   10.70    1.43
  -3  -5  -2    6.64    1.08
   3  -5   2    7.55    0.77
  -3  -5  -2    7.47    0.77
   3  -5   2    8.68    0.78
  -3   5  -2    8.68    1.30
  -3   5  -2    7.44    0.98
   3   5   2    6.16    0.92
  -3   5  -2    9.11    1.20
  -4  -5  -2    0.72    0.56
   4  -5   2    0.56    0.47
   4  -5   2    1.05    0.55
  -4  -5  -2    0.43    0.69
  -4  -5  -2    0.41    0.69
  -4  -5  -2    0.09    0.75
  -4  -5  -2    0.44    0.79
   4   5   2    0.81    0.55
   4   5   2   -0.54    0.53
  -4   5  -2   -0.12    0.64
  -4   5  -2   -0.99    0.80
  -4   5  -2    0.82    1.19
  -4   5  -2    0.30    0.68
  -4   5  -2    1.92    1.39
  -4   5  -2    1.04    0.68
   5  -5   2    1.94    0.83
  -5  -5  -2    2.79    0.79
  -5  -5  -2    1.35    0.58
  -5  -5  -2    2.65    0.68
  -5  -5  -2    2.97    0.82
   5  -5   2    2.08    0.75
  -5  -5  -2    0.73    0.61
  -5   5  -2    2.10    1.00
  -5   5  -2    1.71    1.04
  -5   5  -2    3.09    1.02
   5   5   2    2.69    0.65
  -5   5  -2    1.61    0.66
   5   5   2    0.69    0.95
   5   5   2    0.59    0.66
  -5   5  -2    1.64    0.75
  -6  -5  -2   11.18    1.56
  -6  -5  -2   12.62    1.45
  -6  -5  -2   11.84    1.30
  -6  -5  -2   12.52    1.49
   6  -5   2   14.56    1.46
  -6   5  -2   13.35    1.56
   6   5   2   15.81    2.38
  -6   5  -2   14.78    1.38
  -6   5  -2   15.87    1.76
   6   5   2   12.50    1.43
  -6   5  -2   12.21    1.56
   6   5   2   10.38    1.73
  -6   5  -2   14.53    1.69
   7  -5   2    1.99    3.08
  -7  -5  -2   -0.11    0.70
  -7  -5  -2    1.02    0.64
  -7  -5  -2    0.71    0.68
  -7  -5  -2    0.04    0.78
  -7   5  -2    0.28    0.91
   7   5   2   -0.78    1.26
  -7   5  -2    0.32    0.72
  -7   5  -2    0.81    0.80
  -7   5  -2   -0.41    0.56
   8  -5   2    3.67    0.60
  -8   5  -2    3.77    0.76
  -8   5  -2    3.18    0.70
  -8   5  -2    1.96    0.67
  -8   5  -2    3.01    0.75
  -9  -5  -2    0.45    0.44
  -9   5  -2    1.21    0.75
  -9   5  -2    1.26    0.76
  -9  -6   2    0.86    0.72
  -9   6   2   -0.88    0.61
  -8  -6   2    0.99    0.88
   8  -6  -2    1.63    0.47
  -8  -6   2    0.98    0.49
  -8  -6   2    2.38    0.66
  -8   6   2    1.37    0.63
  -8   6   2    1.93    0.88
  -7  -6   2   12.22    1.27
  -7  -6   2   12.24    1.54
   7  -6  -2   11.56    1.41
  -7  -6   2   11.47    1.30
   7  -6  -2   13.60    1.07
  -7   6   2    9.28    1.35
  -7   6   2    9.89    1.26
   7   6  -2    7.73    2.01
  -6  -6   2    9.69    1.31
  -6  -6   2   10.08    1.61
   6  -6  -2    7.14    1.06
   6  -6  -2   10.42    1.30
  -6  -6   2   11.09    1.71
   6  -6  -2    8.66    1.50
  -6  -6   2    9.41    1.43
  -6   6   2    9.12    1.51
  -6   6   2    7.05    1.14
   6   6  -2    9.69    1.58
   6   6  -2    6.31    1.24
  -5  -6   2   11.40    1.59
  -5  -6   2    8.81    1.49
   5  -6  -2   12.89    1.32
  -5  -6   2   11.00    1.34
   5  -6  -2   12.18    1.81
  -5  -6   2    9.75    1.34
  -5   6   2   11.64    1.52
  -5   6   2   13.62    1.53
  -5   6   2   11.10    1.40
   5   6  -2   10.77    1.68
   4  -6  -2   13.97    1.17
  -4  -6   2   14.99    1.28
  -4  -6   2   14.89    1.62
  -4  -6   2   15.14    1.42
  -4  -6   2   15.53    1.64
   4  -6  -2   19.10    2.00
   4   6  -2   14.48    1.74
  -4   6   2   15.14    2.08
  -4   6   2   15.77    1.36
  -3  -6   2    2.48    0.81
  -3  -6   2    1.98    0.78
   3  -6  -2    2.34    0.56
  -3  -6   2    1.96    0.62
  -3  -6   2    2.34    0.82
   3  -6  -2    2.08    0.62
  -3   6   2    1.87    0.67
  -3   6   2    3.20    0.78
   3   6  -2    2.59    0.61
  -2  -6   2    4.39    0.63
  -2  -6   2    3.82    0.91
   2  -6  -2    4.96    0.72
  -2  -6   2    5.88    1.01
  -2  -6   2    6.57    0.89
   2  -6  -2    5.47    0.74
   2   6  -2    3.78    0.71
  -2   6   2    4.36    0.90
  -2   6   2    5.95    1.00
  -1  -6   2   42.45    2.21
   1  -6  -2   43.81    1.79
   1  -6  -2   41.19    2.05
  -1  -6   2   44.89    1.80
  -1   6   2   42.65    2.10
   0  -6  -2    2.54    0.77
   0  -6   2    2.27    0.46
   0  -6  -2    1.70    0.41
   0   6  -2    2.16    0.61
   0   6   2    1.85    0.58
  -1  -6  -2   83.54    3.23
  -1  -6  -2   85.25    3.05
   1  -6   2   86.67    3.05
  -1  -6  -2   82.44    3.50
   1   6   2   87.60    3.30
  -1   6  -2   87.07    3.13
  -1   6  -2   87.37    3.39
   2  -6   2   -0.15    0.40
  -2  -6  -2    0.67    0.73
  -2  -6  -2   -0.89    0.81
  -2  -6  -2   -0.01    0.37
  -2   6  -2    1.37    0.65
   2   6   2    0.33    0.48
   3  -6   2    4.46    0.80
  -3  -6  -2    5.43    0.89
   3  -6   2    5.57    0.81
  -3  -6  -2    6.06    0.87
  -3  -6  -2    5.95    0.91
  -3  -6  -2    4.48    0.80
  -3   6  -2    6.86    0.91
   3   6   2    5.57    0.81
  -3   6  -2    4.88    0.82
  -3   6  -2    6.70    1.07
   4  -6   2    7.08    0.92
  -4  -6  -2    8.72    1.42
   4  -6   2   10.32    1.32
  -4  -6  -2    7.83    1.30
  -4  -6  -2    8.21    1.14
   4  -6   2    7.63    0.97
  -4   6  -2    9.23    1.51
   4   6   2    7.28    1.03
  -4   6  -2    6.36    1.21
  -4   6  -2    8.45    1.27
  -4   6  -2    7.86    1.22
  -4   6  -2    7.12    1.19
   5  -6   2   19.11    2.03
  -5  -6  -2   19.05    1.53
  -5  -6  -2   15.88    1.48
  -5  -6  -2   15.27    1.64
   5  -6   2   17.96    1.53
  -5  -6  -2   18.20    1.60
   5  -6   2   18.44    1.50
  -5   6  -2   20.31    2.18
  -5   6  -2   18.96    1.58
  -5   6  -2   19.18    1.50
  -5   6  -2   22.68    2.25
   5   6   2   17.06    1.68
  -5   6  -2   20.17    1.67
  -5   6  -2   18.62    2.23
   5   6   2   16.77    2.19
   6  -6   2    2.42    0.97
  -6  -6  -2    0.38    0.71
  -6  -6  -2    2.19    0.83
  -6  -6  -2    1.64    0.67
  -6  -6  -2    2.81    0.95
   6   6   2    3.75    1.22
  -6   6  -2    1.49    0.72
  -6   6  -2    2.40    1.08
   6   6   2    4.50    1.50
  -6   6  -2    1.88    0.94
  -6   6  -2    3.55    0.98
  -6   6  -2    1.41    0.79
  -7  -6  -2    6.75    1.08
   7  -6   2    6.45    1.28
  -7  -6  -2    6.78    0.84
  -7  -6  -2    9.67    1.46
  -7   6  -2    7.96    1.01
  -7   6  -2    6.82    0.83
  -7   6  -2    5.58    0.91
   7   6   2   10.83    3.15
  -7   6  -2    6.69    1.03
  -7   6  -2    5.10    1.03
  -8  -6  -2    1.27    0.62
   8  -6   2    1.77    0.51
  -8  -6  -2    2.63    0.53
  -8   6  -2    1.89    0.69
  -8   6  -2    2.84    0.66
  -8  -7   2    1.03    0.61
   8  -7  -2    0.31    0.43
  -8  -7   2    1.43    0.91
   8   7  -2   -0.04    0.64
  -8   7   2    0.64    0.58
  -7  -7   2    2.16    0.56
  -7  -7   2    2.52    0.78
   7  -7  -2    1.34    0.48
  -7   7   2    2.47    0.86
  -6  -7   2    1.57    1.16
   6  -7  -2    1.04    0.47
   6  -7  -2    0.52    1.11
  -6  -7   2    0.49    0.61
   6  -7  -2    1.84    0.99
  -6  -7   2    0.45    0.78
  -6  -7   2    2.69    0.81
  -6   7   2    1.21    0.70
   6   7  -2   -1.26    1.58
   6   7  -2   -0.07    1.52
   5  -7  -2   27.28    1.84
  -5  -7   2   24.86    1.89
   5  -7  -2   25.84    1.48
  -5  -7   2   26.81    1.90
   5  -7  -2   23.71    1.79
  -5  -7   2   24.81    1.92
  -5  -7   2   27.26    1.73
  -5   7   2   24.14    1.70
   5   7  -2   26.93    2.60
   5   7  -2   21.87    2.48
  -5   7   2   26.44    1.94
  -4  -7   2    0.12    0.69
  -4  -7   2    0.15    0.72
   4  -7  -2    0.34    0.66
  -4  -7   2    1.06    0.72
   4  -7  -2   -1.11    0.65
  -4  -7   2    1.00    0.83
   4   7  -2   -0.38    1.07
   4   7  -2    0.08    0.90
  -4   7   2    1.43    0.64
  -4   7   2    1.38    0.83
  -3  -7   2    0.14    0.54
  -3  -7   2    2.73    0.83
   3  -7  -2    1.19    0.61
  -3  -7   2    0.75    0.83
   3  -7  -2    2.17    0.65
  -3  -7   2    0.85    0.62
  -3   7   2    0.29    0.61
  -3   7   2    1.20    0.90
   3   7  -2    1.44    0.78
   2  -7  -2    6.85    1.15
  -2  -7   2    8.13    0.96
  -2  -7   2    7.22    1.07
  -2  -7   2    6.39    0.89
   2  -7  -2    8.12    0.90
  -2   7   2    8.57    1.24
   2   7  -2    5.56    0.94
   1  -7  -2    9.61    1.14
  -1  -7   2    9.75    0.95
  -1  -7   2   10.21    1.34
  -1  -7   2    7.74    1.39
  -1  -7   2    9.02    1.10
   1  -7  -2    9.29    0.93
   1  -7  -2    8.86    0.89
  -1   7   2   10.39    1.19
  -1   7   2    7.07    1.00
   1   7  -2    9.08    1.41
   0  -7  -2   18.10    1.42
   0  -7  -2   15.33    1.85
   0  -7  -2   18.40    1.16
   0  -7   2   15.99    1.40
   0  -7   2   19.32    1.37
   0  -7   2   16.23    1.27
   0  -7  -2   14.31    1.38
   0   7  -2   14.92    1.64
   0   7   2   15.18    1.54
  -1  -7  -2   15.19    1.10
  -1  -7  -2   13.49    1.38
   1  -7   2   14.22    1.07
   1  -7   2   13.00    1.23
  -1  -7  -2   14.52    1.40
  -1  -7  -2   14.00    1.56
   1   7   2   12.08    1.43
  -1   7  -2   13.17    1.16
  -1   7  -2   10.52    1.38
   2  -7   2    3.42    0.68
  -2  -7  -2    3.61    0.82
  -2  -7  -2    3.61    0.74
  -2  -7  -2    3.11    0.61
   2  -7   2    2.69    0.59
  -2   7  -2    2.80    0.66
   2   7   2    2.84    0.80
   3  -7   2    0.56    0.60
  -3  -7  -2   -0.45    0.72
  -3  -7  -2    0.74    0.59
  -3  -7  -2    0.12    0.76
  -3  -7  -2   -1.11    0.59
   3  -7   2    0.68    0.58
  -3   7  -2   -0.60    0.58
  -3   7  -2   -0.02    0.60
   3   7   2    0.40    0.76
  -4  -7  -2    0.57    0.70
   4  -7   2    0.23    0.69
   4  -7   2   -0.23    0.56
  -4  -7  -2    1.36    0.73
  -4  -7  -2    0.56    0.77
  -4  -7  -2    1.74    0.66
  -4   7  -2    1.69    0.68
   4   7   2    1.00    0.83
  -4   7  -2   -0.38    0.63
  -5  -7  -2   11.56    1.55
  -5  -7  -2   11.21    1.52
  -5  -7  -2   11.22    1.43
   5  -7   2   10.62    1.54
  -5  -7  -2   11.67    1.38
   5  -7   2   11.03    1.45
  -5   7  -2    9.97    1.28
  -5   7  -2    9.78    1.46
  -5   7  -2   12.40    1.36
   5   7   2   10.85    1.37
   5   7   2   14.14    2.36
  -6  -7  -2    0.51    0.62
  -6  -7  -2   -0.30    0.68
   6  -7   2    0.24    1.11
  -6  -7  -2   -0.30    1.09
   6  -7   2    0.78    0.85
  -6  -7  -2   -0.47    0.75
  -6   7  -2   -0.41    0.81
   6   7   2    0.51    1.72
   6   7   2    0.04    1.62
  -6   7  -2   -0.34    0.78
  -6   7  -2    0.64    0.81
  -7  -7  -2    0.25    0.65
   7  -7   2    0.74    0.44
  -7  -7  -2    1.44    0.48
  -7  -7  -2    0.44    0.58
  -7   7  -2   -0.39    0.65
  -7   7  -2    0.71    0.69
   8  -7   2    1.98    0.42
  -8  -7  -2    2.19    0.59
  -8   7  -2    0.56    0.74
  -8   7  -2    2.35    0.72
   8  -8  -2    1.54    0.43
  -8   8   2    1.49    0.61
   7  -8  -2   -0.22    0.33
  -7  -8   2   -0.02    0.63
  -7  -8   2    0.40    0.50
  -7   8   2    2.15    1.12
  -7   8   2   -0.51    0.56
   6  -8  -2    0.09    1.30
  -6  -8   2   -1.18    1.30
   6  -8  -2    0.39    0.45
  -6  -8   2    0.71    0.69
  -6  -8   2    0.76    0.58
  -6   8   2    0.59    0.62
  -6   8   2   -0.86    0.79
   6   8  -2    2.17    1.72
  -5  -8   2    7.21    1.02
   5  -8  -2    8.82    1.30
   5  -8  -2    7.92    1.29
   5  -8  -2    8.09    1.03
  -5  -8   2    8.23    1.21
  -5  -8   2    7.16    1.34
   5   8  -2    5.28    1.78
   5   8  -2    8.88    1.04
  -5   8   2    7.50    1.04
  -5   8   2    8.10    1.34
   5   8  -2    7.67    1.48
   4  -8  -2    3.38    0.89
  -4  -8   2    3.43    0.83
   4  -8  -2    3.54    0.68
   4  -8  -2    4.23    0.82
  -4  -8   2    2.07    0.89
  -4  -8   2    3.89    0.93
  -4   8   2    3.02    0.76
   4   8  -2    4.34    1.44
  -4   8   2    3.72    0.88
  -3  -8   2   33.77    1.94
   3  -8  -2   30.22    1.81
   3  -8  -2   32.78    1.82
  -3  -8   2   31.80    1.94
  -3  -8   2   31.95    2.09
   3  -8  -2   30.70    1.62
   3   8  -2   30.61    2.53
  -3   8   2   30.51    1.85
   3   8  -2   37.03    2.52
  -3   8   2   29.69    1.77
  -2  -8   2    0.88    0.84
  -2  -8   2    0.48    0.58
   2  -8  -2    0.82    0.65
   2  -8  -2   -0.20    0.60
  -2  -8   2   -0.18    0.68
   2   8  -2    1.23    1.00
  -2   8   2    0.30    0.65
   2   8  -2   -0.62    1.02
  -1  -8   2   27.03    1.67
  -1  -8   2   29.82    1.76
  -1  -8   2   29.20    2.11
   1  -8  -2   26.85    1.59
  -1  -8   2   27.20    1.94
   1  -8  -2   29.97    1.71
   1   8  -2   29.69    2.28
  -1   8   2   28.64    1.63
  -1   8   2   24.00    2.54
   0  -8  -2    0.03    0.51
   0  -8  -2   -0.47    0.57
   0  -8   2    1.38    1.18
   0  -8   2    0.01    0.59
   0  -8  -2    0.59    0.94
   0  -8   2    0.80    0.57
   0   8  -2   -0.27    1.24
   0   8  -2    0.25    1.04
   0   8   2   -0.59    1.05
   1  -8   2   11.40    1.56
   1  -8   2   11.38    1.21
  -1  -8  -2   15.05    1.26
   1  -8   2   10.71    1.21
  -1  -8  -2   12.81    1.35
  -1  -8  -2   11.59    1.18
  -1  -8  -2   14.23    1.54
  -1   8  -2   13.13    1.12
   1   8   2   11.61    1.73
  -2  -8  -2    0.20    0.62
  -2  -8  -2    1.63    0.93
  -2  -8  -2   -0.39    0.69
   2  -8   2   -0.30    0.55
   2  -8   2    0.53    0.70
  -2  -8  -2    0.68    0.56
  -2   8  -2    0.52    0.57
   2   8   2    0.56    0.95
  -3  -8  -2    2.89    0.74
  -3  -8  -2    1.09    0.74
   3  -8   2    2.42    0.59
   3  -8   2    1.85    0.79
  -3  -8  -2    2.03    0.72
  -3   8  -2    2.47    0.69
  -3   8  -2    1.12    0.75
  -4  -8  -2   12.74    1.39
   4  -8   2   14.23    1.63
  -4  -8  -2   12.40    1.67
   4  -8   2   16.46    1.38
   4   8   2   14.52    2.32
  -4   8  -2   11.50    1.40
   4   8   2   14.59    2.22
  -4   8  -2   13.24    1.40
  -5  -8  -2    7.98    1.15
  -5  -8  -2    9.73    1.42
   5  -8   2    7.87    1.23
   5  -8   2    8.79    1.35
  -5  -8  -2    8.10    1.30
  -5   8  -2    9.76    1.43
  -5   8  -2   10.74    1.33
   5   8   2    9.53    1.65
  -6  -8  -2   11.68    1.14
   6  -8   2   12.06    1.72
   6  -8   2    9.31    1.35
   6  -8   2   12.33    0.97
  -6  -8  -2    9.35    1.24
  -6   8  -2    9.29    1.47
  -6   8  -2   10.78    1.28
   6   8   2    8.72    2.10
  -7  -8  -2    0.30    0.51
  -7  -8  -2   -0.78    0.52
   7  -8   2    0.00    0.41
  -7   8  -2   -0.63    0.69
  -7   8  -2    0.01    0.69
   7  -9  -2    0.39    0.32
  -7  -9   2    0.96    0.67
  -6  -9   2    7.28    0.90
  -6  -9   2    6.85    0.84
   6  -9  -2    6.78    0.70
   6  -9  -2    6.43    0.87
  -6   9   2    8.88    1.85
  -6   9   2    6.62    1.06
   5  -9  -2   12.10    1.24
  -5  -9   2   12.70    1.40
   5  -9  -2    9.20    1.51
   5  -9  -2   12.97    0.97
  -5  -9   2   13.97    1.21
   5   9  -2    9.05    1.83
  -5   9   2   11.21    1.24
  -5   9   2   12.48    1.54
  -4  -9   2   -0.43    0.70
   4  -9  -2    0.72    1.11
  -4  -9   2    1.28    1.04
   4  -9  -2    1.38    0.51
  -4  -9   2    0.47    0.66
   4   9  -2    1.66    1.44
   3  -9  -2    4.73    1.08
  -3  -9   2    3.89    0.85
   3  -9  -2    3.97    0.79
   3  -9  -2    6.39    0.97
   3   9  -2    6.51    1.95
   3   9  -2    2.95    1.36
  -3   9   2    5.35    0.94
  -2  -9   2    5.04    0.83
   2  -9  -2    5.55    0.84
   2  -9  -2    4.19    0.72
   2  -9  -2    3.67    0.80
  -2  -9   2    4.60    0.87
  -2   9   2    5.36    0.79
   2   9  -2    6.67    1.87
   2   9  -2    5.22    1.55
   1  -9  -2   -0.24    0.54
  -1  -9   2    0.54    0.67
   1  -9  -2    0.95    0.72
  -1  -9   2    1.39    0.80
  -1  -9   2    0.20    0.88
   1   9  -2    1.49    1.91
  -1   9   2    1.68    0.67
   1   9  -2   -0.52    1.42
   0  -9   2    4.07    0.77
   0  -9   2    4.50    1.19
   0  -9  -2    5.64    1.05
   0  -9   2    4.39    0.86
   0  -9  -2    4.58    0.81
   0   9   2    7.79    1.82
   0   9  -2    4.02    1.58
   0   9   2    6.01    0.82
  -1  -9  -2    7.37    1.29
   1  -9   2    7.47    1.28
   1  -9   2    9.21    1.30
  -1  -9  -2    8.11    1.07
  -1  -9  -2    7.13    1.28
  -1   9  -2    8.27    1.11
   1   9   2    5.72    1.56
   2  -9   2    4.02    0.73
   2  -9   2    5.42    0.81
  -2  -9  -2    4.12    0.78
   2  -9   2    5.18    1.00
  -2  -9  -2    3.15    0.83
  -2  -9  -2    4.68    0.94
  -2  -9  -2    5.54    0.92
  -2   9  -2    4.01    0.74
   2   9   2    5.06    1.50
   3  -9   2   22.51    1.39
  -3  -9  -2   22.31    1.57
   3  -9   2   22.29    1.60
  -3  -9  -2   22.24    1.66
   3  -9   2   23.39    1.93
  -3  -9  -2   23.40    1.91
   3   9   2   18.83    2.89
  -3   9  -2   20.87    1.58
   3   9   2   17.82    2.70
  -3   9  -2   23.02    1.61
  -4  -9  -2   -0.42    1.04
   4  -9   2    0.73    0.49
   4  -9   2    0.29    1.09
  -4  -9  -2   -0.60    0.57
  -4  -9  -2   -0.10    0.60
   4  -9   2    0.23    0.57
  -4   9  -2    0.67    0.65
   4   9   2    2.07    1.86
  -4   9  -2   -0.35    0.62
   4   9   2    0.64    1.58
  -5  -9  -2    3.45    0.65
   5  -9   2    3.98    0.73
  -5  -9  -2    5.36    1.50
  -5  -9  -2    3.20    0.75
   5  -9   2    6.69    1.54
   5  -9   2    5.49    0.85
   5   9   2    6.47    1.85
  -5   9  -2    4.35    0.77
  -5   9  -2    3.23    0.80
   6  -9   2   11.10    0.81
   6  -9   2    8.39    1.19
  -6  -9  -2   11.33    1.20
  -6  -9  -2   11.29    0.95
  -6   9  -2   10.29    1.24
  -6   9  -2   12.15    1.28
  -7  -9  -2    0.66    0.63
   7  -9   2   -0.22    0.32
  -7  -9  -2    0.94    0.49
  -7   9  -2   -1.92    0.94
   6 -10  -2    0.83    0.35
  -6 -10   2    0.68    0.51
  -6  10   2    0.85    0.55
   5 -10  -2   -0.77    0.51
   5 -10  -2   -0.73    0.36
  -5 -10   2    0.43    0.46
  -5 -10   2    1.05    0.59
  -5  10   2    0.99    0.56
  -5  10   2   -1.48    1.17
  -4 -10   2   13.85    1.20
   4 -10  -2   12.71    1.69
   4 -10  -2   15.06    0.99
  -4 -10   2   14.63    1.34
   4  10  -2   15.03    2.84
  -4  10   2   13.41    1.22
  -4  10   2   13.00    1.22
  -3 -10   2   -1.55    1.24
   3 -10  -2    1.16    0.51
   3 -10  -2    1.22    1.18
  -3 -10   2    1.00    0.62
  -3 -10   2    0.53    0.59
   3  10  -2   -0.56    1.78
  -3  10   2    1.50    0.78
  -3  10   2    0.67    0.55
   2 -10  -2   -0.15    0.62
  -2 -10   2    0.43    0.74
   2 -10  -2   -0.99    0.96
  -2 -10   2    0.25    0.97
   2  10  -2    0.90    1.83
  -2  10   2   -0.40    0.85
  -2  10   2    0.32    0.59
   1 -10  -2    0.57    0.53
  -1 -10   2    0.36    0.87
  -1 -10   2    2.53    0.97
   1 -10  -2    1.56    0.96
  -1 -10   2    2.51    0.73
   1  10  -2    0.85    0.60
   1  10  -2    3.50    2.01
  -1  10   2    1.48    0.73
   0 -10   2    0.45    0.60
   0 -10  -2    0.08    0.94
   0  10   2    0.81    0.67
   0  10  -2    0.17    0.55
  -1 -10  -2   13.75    1.46
   1 -10   2   14.56    1.28
  -1 -10  -2   17.88    1.54
  -1 -10  -2   15.23    1.76
   1 -10   2   17.61    1.83
   1  10   2   16.04    2.21
  -1  10  -2   18.03    1.32
   1  10   2   15.94    1.36
  -2 -10  -2   -0.46    0.96
   2 -10   2   -1.27    1.00
  -2 -10  -2    0.23    0.64
   2 -10   2    0.12    0.58
  -2  10  -2    0.16    0.61
   2  10   2   -4.90    3.66
  -2  10  -2    0.55    0.68
   2  10   2    2.42    1.83
  -3 -10  -2   -0.15    1.14
  -3 -10  -2    0.69    0.61
   3 -10   2    0.78    0.60
   3 -10   2    0.39    1.19
   3 -10   2    0.29    0.56
  -3 -10  -2    0.51    0.60
  -3  10  -2   -0.23    0.59
  -3  10  -2    1.08    0.63
   4 -10   2    2.42    0.55
  -4 -10  -2    1.09    0.54
   4 -10   2    1.62    0.56
  -4  10  -2    1.47    0.62
  -4  10  -2    0.80    0.67
  -5 -10  -2    0.68    0.42
  -5 -10  -2    1.25    0.50
   5 -10   2    1.04    0.42
   5 -10   2    0.13    0.51
  -5  10  -2    0.12    0.65
  -5  10  -2    0.96    0.69
  -6 -10  -2   -0.13    0.43
   6 -10   2    0.13    0.94
  -6 -10  -2    0.35    0.55
  -6  10  -2   -1.58    1.18
  -6  10  -2    1.57    0.79
  -5 -11   2    2.71    0.46
   5 -11  -2    3.34    0.52
  -5  11   2    2.74    0.59
   5  11  -2    3.50    0.58
   4 -11  -2    0.45    0.47
  -4 -11   2    0.84    0.46
  -4  11   2    0.96    0.52
   3 -11  -2    7.33    0.98
  -3 -11   2    6.20    1.05
   3 -11  -2    8.67    0.93
   3  11  -2    6.37    0.83
  -3  11   2    5.08    1.04
  -3  11   2    8.29    0.96
   2 -11  -2    5.63    0.92
  -2 -11   2    3.78    0.71
  -2  11   2    4.13    0.64
   2  11  -2    4.61    0.78
  -2  11   2    4.10    0.87
  -1 -11   2   -0.96    0.93
   1 -11  -2    0.68    0.48
   1 -11  -2   -0.05    1.29
  -1 -11   2    2.83    1.40
  -1  11   2    1.29    0.72
   1  11  -2    0.31    0.47
   0 -11  -2    1.77    0.52
   0 -11   2    0.99    1.31
   0 -11   2    1.52    0.57
   0 -11  -2    1.81    1.22
   0  11   2    0.56    0.63
   0  11  -2    1.03    0.58
  -1 -11  -2    0.25    1.30
  -1 -11  -2   -0.54    0.73
  -1 -11  -2    0.34    0.63
   1 -11   2    1.54    1.44
  -1  11  -2    0.30    0.51
   1  11   2    1.22    0.63
   2 -11   2    4.58    0.66
  -2 -11  -2    6.06    0.76
   2  11   2    6.31    0.76
  -2  11  -2    8.07    1.09
  -2  11  -2    7.34    1.11
   3 -11   2    5.48    0.98
   3 -11   2    3.07    0.58
  -3 -11  -2    4.10    0.59
  -3  11  -2    2.39    0.64
  -3  11  -2    3.35    0.65
   4 -11   2    5.36    0.85
  -4 -11  -2    7.30    0.78
   4 -11   2    4.46    0.61
  -4  11  -2    7.11    1.46
  -4  11  -2    6.25    1.08
   4  11   2    6.40    0.94
  -5 -11  -2    0.39    0.39
   5 -11   2   -0.34    0.50
   5 -11   2    0.06    0.50
   4 -12  -2    0.45    0.43
  -3 -12   2    5.12    0.76
   3 -12  -2    5.45    0.74
  -3  12   2    5.59    0.88
   2 -12  -2    6.21    0.74
   2  12  -2    4.47    0.57
  -2  12   2    5.22    0.94
   1  12  -2   -0.03    0.48
   0 -12  -2    2.77    0.53
   0 -12   2    1.57    0.91
   0  12  -2    2.74    0.61
   0  12  -2    2.91    0.54
   0  12   2    2.52    0.89
   1 -12   2    1.80    0.47
  -1  12  -2    2.22    0.60
   1  12   2    3.10    0.84
  -1  12  -2    1.47    0.58
  -2 -12  -2    1.22    0.72
   2 -12   2    0.24    0.44
  -2  12  -2    0.04    0.66
  -2  12  -2   -0.71    0.61
   2  12   2   -0.37    0.74
  -3  12  -2   12.17    1.77
  -3  12  -2    9.22    1.44
   4 -12   2    1.03    0.46
 -10   0   3   -0.22    0.63
   9   0  -3   -0.08    0.63
  -9   0   3   -0.50    0.58
  -9   0   3   -0.97    0.47
  -9   0   3   -0.42    0.74
   8   0  -3   -1.29    1.25
  -8   0   3   -0.09    0.74
  -8   0   3   -0.95    0.65
   8   0  -3    1.06    0.96
  -8   0   3   -0.23    0.64
  -8   0   3   -0.90    0.54
  -7   0   3    0.72    0.71
  -7   0   3    0.02    0.72
  -7   0   3    0.60    0.63
  -7   0   3    0.34    0.62
  -7   0   3    0.22    0.75
   7   0  -3   -0.26    0.60
  -6   0   3    0.49    0.75
  -6   0   3    0.45    1.22
   6   0  -3    0.20    0.44
   5   0  -3   -0.06    0.60
  -5   0   3    0.99    0.72
   5   0  -3   -0.55    0.33
  -5   0   3    1.18    0.66
  -5   0   3    1.17    0.91
  -5   0   3   -0.28    0.71
  -5   0   3   -1.56    0.74
   4   0  -3    0.76    0.40
   4   0  -3    0.37    0.25
  -3   0   3   -0.20    0.20
   3   0  -3   -0.09    0.18
   3   0  -3   -0.51    0.27
   2   0  -3    0.00    0.16
  -2   0   3    0.22    0.16
   2   0  -3    0.07    0.21
   1   0  -3    0.18    0.10
   1   0  -3    0.10    0.15
   0   0   3    0.17    0.04
   0   0  -3    0.17    0.09
  -1   0  -3    0.07    0.12
  -1   0  -3    0.05    0.10
  -2   0  -3    0.19    0.32
   3   0   3    0.05    0.12
  -3   0  -3    0.10    0.32
  -3   0  -3    0.12    0.19
  -4   0  -3    0.70    0.40
   4   0   3   -0.17    0.22
   4   0   3   -0.95    0.48
  -5   0  -3    0.52    0.68
  -5   0  -3   -0.47    0.50
  -5   0  -3    1.26    0.84
  -5   0  -3    0.49    0.80
  -5   0  -3    1.28    0.74
  -5   0  -3    0.46    0.68
   5   0   3    0.16    0.32
  -6   0  -3    1.24    0.70
  -6   0  -3   -0.62    0.57
  -6   0  -3    0.24    0.62
  -6   0  -3    1.51    0.66
   6   0   3   -0.17    0.39
  -6   0  -3   -0.19    0.64
  -6   0  -3    0.99    0.65
  -7   0  -3    1.25    0.70
  -7   0  -3    0.14    0.61
  -7   0  -3    0.57    0.61
  -7   0  -3   -0.23    0.85
   7   0   3    0.80    0.90
  -7   0  -3   -0.30    0.71
   8   0   3    2.18    1.25
  -8   0  -3    0.90    0.69
  -8   0  -3   -0.47    0.78
  -8   0  -3    0.52    0.53
   8   0   3    2.20    1.23
  -8   0  -3    0.31    0.63
  -8   0  -3   -0.76    0.72
  -9   0  -3   -0.12    0.42
  -9   0  -3    0.10    0.66
  -9   0  -3    0.38    0.58
  -9   0  -3    0.35    0.54
 -10   0  -3   -0.72    0.88
 -10   0  -3    0.23    0.41
 -10  -1   3    1.45    0.85
 -10  -1   3    0.37    0.64
 -10   1   3    0.91    0.63
   9  -1  -3    1.32    0.61
  -9  -1   3    2.23    0.80
  -9  -1   3    3.07    0.73
  -9  -1   3    1.90    0.56
  -9   1   3    0.84    0.55
  -9   1   3    3.02    0.74
   9   1  -3    2.03    0.66
  -9   1   3    1.82    0.74
  -8  -1   3   -0.19    0.73
   8  -1  -3   -0.75    1.35
  -8  -1   3    0.72    0.60
  -8  -1   3   -0.41    0.70
   8  -1  -3    0.46    0.94
  -8  -1   3   -0.20    0.59
  -8   1   3    0.24    0.73
   8   1  -3    2.09    1.16
  -8   1   3    0.68    0.79
  -8   1   3    0.07    0.61
  -8   1   3   -0.73    0.64
   7  -1  -3    7.96    1.16
  -7  -1   3    9.66    1.50
  -7  -1   3   10.52    1.31
   7  -1  -3   11.27    1.38
  -7  -1   3   11.51    1.47
  -7  -1   3   12.34    1.28
  -7   1   3   11.82    1.34
  -7   1   3   11.18    1.51
  -7   1   3    9.53    1.25
   7   1  -3    9.61    1.27
  -7   1   3    8.73    1.40
  -7   1   3   12.54    1.67
  -6  -1   3   23.99    1.61
   6  -1  -3   25.17    1.37
  -6  -1   3   21.33    1.60
  -6  -1   3   22.10    1.76
  -6   1   3   24.89    2.29
   6   1  -3   21.48    1.39
  -6   1   3   22.48    1.76
   6   1  -3   22.07    1.94
  -6   1   3   28.12    1.86
  -6   1   3   24.92    1.65
  -5  -1   3   29.55    1.76
  -5  -1   3   28.79    1.91
  -5  -1   3   27.54    1.96
  -5  -1   3   24.41    1.73
  -5  -1   3   28.19    1.68
   5  -1  -3   30.70    1.35
  -5   1   3   26.25    1.87
   5   1  -3   31.50    1.58
  -5   1   3   25.41    1.80
  -5   1   3   26.44    1.97
  -5   1   3   31.76    1.92
  -5   1   3   32.64    1.94
   5   1  -3   28.66    1.36
  -4  -1   3    1.08    0.34
   4  -1  -3    0.94    0.30
   4   1  -3   -0.06    0.41
  -4   1   3   -0.13    0.45
   4   1  -3    0.40    0.29
   3  -1  -3   26.33    1.05
  -3  -1   3   27.81    1.11
   3  -1  -3   26.33    1.08
   3   1  -3   27.59    1.11
   3   1  -3   26.26    1.19
  -3   1   3   27.22    1.27
   2  -1  -3   40.77    1.40
   2  -1  -3   40.98    1.42
  -2  -1   3   42.89    1.45
   2   1  -3   41.41    1.45
  -2   1   3   40.33    1.57
   2   1  -3   43.44    1.55
   1  -1  -3   42.47    1.37
   1  -1  -3   42.49    1.39
  -1  -1   3   43.09    1.37
   1  -1  -3   41.97    1.37
   1   1  -3   41.10    1.47
   0  -1  -3    0.50    0.12
   0  -1  -3    0.61    0.10
   0  -1   3    0.48    0.11
   0   1  -3    0.68    0.17
   1  -1   3  305.01    9.20
  -1  -1  -3  302.00    9.24
  -1  -1  -3  316.84    9.20
  -2  -1  -3  123.32    3.99
  -2  -1  -3  129.67    3.89
   2  -1   3  125.49    3.90
   2  -1   3  128.43    3.78
  -2  -1  -3  122.70    3.89
  -2   1  -3  118.04    4.03
  -3  -1  -3   16.64    0.82
  -3  -1  -3   17.75    0.99
   3  -1   3   16.90    0.70
  -3   1  -3   16.64    1.02
  -4  -1  -3   13.18    0.95
  -4  -1  -3   13.34    0.83
   4  -1   3   14.18    0.72
   4   1   3   14.23    0.68
  -5  -1  -3   54.38    2.39
  -5  -1  -3   52.13    2.56
  -5  -1  -3   48.41    2.37
   5  -1   3   52.18    1.99
  -5  -1  -3   54.12    2.26
  -5  -1  -3   53.09    2.32
  -5  -1  -3   48.29    2.44
  -5   1  -3   51.41    2.52
  -5   1  -3   51.75    2.33
  -5   1  -3   54.72    2.38
   5   1   3   54.01    1.98
  -5   1  -3   51.61    2.36
  -5   1  -3   52.64    2.38
  -5   1  -3   54.50    2.40
   5   1   3   56.20    2.35
  -5   1  -3   52.45    2.39
  -6  -1  -3   24.27    1.64
  -6  -1  -3   27.76    1.67
   6  -1   3   27.23    1.40
  -6  -1  -3   22.60    1.58
  -6  -1  -3   27.86    1.85
  -6  -1  -3   26.10    1.81
  -6   1  -3   24.58    1.59
  -6   1  -3   27.96    1.82
  -6   1  -3   25.86    1.71
  -6   1  -3   25.77    1.65
  -6   1  -3   24.22    1.67
   6   1   3   27.27    1.45
  -6   1  -3   25.91    1.78
  -7  -1  -3    9.16    1.25
  -7  -1  -3    8.49    1.16
  -7  -1  -3   10.79    1.39
  -7  -1  -3   11.55    1.48
   7  -1   3   11.77    1.60
  -7  -1  -3   11.49    1.31
  -7   1  -3   10.15    1.25
  -7   1  -3   12.72    1.31
  -7   1  -3   10.86    1.62
  -7   1  -3    8.79    1.30
  -8  -1  -3    1.60    0.77
  -8  -1  -3    0.92    0.59
   8  -1   3   -1.15    1.17
  -8  -1  -3   -0.15    0.84
  -8  -1  -3    0.14    0.62
   8  -1   3   -1.52    1.19
  -8   1  -3    0.65    0.66
  -8   1  -3    0.18    0.59
  -8   1  -3    0.99    0.56
  -8   1  -3    0.77    0.80
  -8   1  -3    0.25    0.51
   8   1   3   -0.19    1.16
  -9  -1  -3    0.21    0.44
  -9  -1  -3    0.05    0.57
  -9  -1  -3   -0.17    0.49
  -9  -1  -3   -0.42    0.68
  -9   1  -3    0.57    0.47
  -9   1  -3    0.48    0.52
  -9   1  -3   -0.76    0.72
   9   1   3   -0.20    0.69
 -10  -1  -3    7.49    1.25
 -10  -1  -3    6.48    0.79
 -10   1  -3    5.63    0.68
 -10   1  -3    5.28    0.55
 -10  -2   3   -1.25    0.59
 -10  -2   3   -0.22    0.87
  -9  -2   3    1.60    0.60
  -9  -2   3    3.54    0.80
  -9  -2   3    2.59    0.57
  -9   2   3    2.82    0.81
  -9   2   3    2.72    0.62
  -9   2   3    4.28    0.87
   9   2  -3    2.55    0.69
   8  -2  -3   10.57    1.79
  -8  -2   3   12.55    1.52
  -8  -2   3    8.86    1.20
  -8  -2   3   13.32    1.34
   8   2  -3   14.96    2.14
  -8   2   3   10.91    1.22
   8   2  -3   12.01    1.16
  -8   2   3   10.57    1.64
  -8   2   3   11.84    1.62
  -8   2   3   10.73    1.71
  -7  -2   3    8.01    1.38
   7  -2  -3    7.95    1.38
  -7  -2   3    5.21    0.83
  -7  -2   3    5.01    0.84
  -7  -2   3    6.55    1.12
  -7   2   3    5.81    0.86
  -7   2   3    5.06    0.95
   7   2  -3    3.91    0.92
  -7   2   3    4.58    0.96
  -7   2   3    5.83    1.00
  -7   2   3    7.14    1.04
   6  -2  -3   20.67    1.48
  -6  -2   3   20.40    1.41
  -6  -2   3   18.76    1.67
  -6  -2   3   18.07    1.61
  -6  -2   3   19.48    1.50
   6  -2  -3   20.85    1.31
   6   2  -3   18.58    1.39
  -6   2   3   19.80    1.73
  -6   2   3   19.48    1.53
  -6   2   3   18.02    1.68
  -6   2   3   17.13    1.68
   6   2  -3   17.78    1.77
  -6   2   3   22.83    1.62
  -5  -2   3   87.36    3.42
  -5  -2   3   82.21    3.40
   5  -2  -3   83.91    3.18
  -5  -2   3   86.35    4.36
  -5  -2   3   86.03    3.20
   5  -2  -3   88.75    3.06
  -5  -2   3   87.01    3.17
  -5  -2   3   88.08    3.26
  -5  -2   3   84.08    3.19
  -5   2   3   81.22    3.64
  -5   2   3   85.68    3.44
  -5   2   3   81.70    3.34
   5   2  -3   86.23    3.10
  -5   2   3   79.37    3.40
  -5   2   3   83.41    3.35
   5   2  -3   92.23    3.27
  -4  -2   3    0.41    0.36
   4  -2  -3    0.07    0.27
  -4   2   3    0.08    0.48
   4   2  -3   -0.42    0.43
   4   2  -3    0.18    0.29
  -3  -2   3    7.74    0.59
   3  -2  -3    8.15    0.54
   3  -2  -3    8.28    0.64
   3  -2  -3    8.28    0.54
  -3   2   3    9.04    1.36
   3   2  -3    7.60    0.74
   3   2  -3    7.41    0.58
   2  -2  -3   68.76    2.25
   2  -2  -3   70.45    2.30
  -2  -2   3   67.46    2.27
   2  -2  -3   69.76    2.19
  -2   2   3   72.42    2.38
   2   2  -3   65.94    2.31
  -2   2   3   66.99    2.42
   1  -2  -3  119.37    3.80
   1  -2  -3  123.13    3.83
   1  -2  -3  126.19    3.80
  -1  -2   3  125.47    3.82
   1   2  -3  125.40    3.90
   0  -2   3    7.56    0.39
   0  -2  -3    7.30    0.44
   0  -2  -3    7.06    0.39
   0   2  -3    7.06    0.46
  -1  -2  -3  834.17   25.74
  -1  -2  -3  899.32   25.69
   1  -2   3  873.52   25.68
   1  -2   3  864.11   25.64
  -1   2  -3  861.29   25.69
   2  -2   3    0.32    0.15
  -2  -2  -3    0.34    0.19
   2  -2   3    0.00    0.21
  -2  -2  -3    0.02    0.31
  -2  -2  -3    0.11    0.21
  -2   2  -3    0.35    0.34
   3  -2   3    2.94    0.39
  -3  -2  -3    3.64    0.46
  -3  -2  -3    4.52    0.62
  -3   2  -3    4.03    0.67
   4  -2   3   85.96    2.90
  -4  -2  -3   90.68    3.04
  -4  -2  -3   87.46    3.09
  -4   2  -3   82.45    3.24
   4   2   3   85.73    2.80
  -5  -2  -3    1.65    0.74
  -5  -2  -3    0.92    0.75
   5  -2   3    1.26    0.49
  -5  -2  -3    2.06    0.73
  -5  -2  -3    2.29    0.75
  -5  -2  -3    0.88    0.44
   5  -2   3    1.21    0.42
  -5   2  -3    0.60    0.64
  -5   2  -3    1.58    0.63
  -5   2  -3    0.27    0.67
  -5   2  -3    0.52    0.60
   5   2   3    0.16    0.75
  -5   2  -3    0.83    0.81
  -5   2  -3   -0.42    0.76
  -5   2  -3    2.01    0.77
   5   2   3    0.73    0.37
  -6  -2  -3    1.31    0.69
   6  -2   3    0.85    0.62
  -6  -2  -3   -0.17    0.68
  -6  -2  -3    0.62    0.64
   6  -2   3    0.96    0.47
  -6  -2  -3    0.67    0.62
  -6  -2  -3    0.75    0.59
  -6   2  -3    0.06    0.52
  -6   2  -3   -0.18    0.75
  -6   2  -3    1.02    0.90
  -6   2  -3   -0.15    0.69
  -6   2  -3    1.76    0.81
  -6   2  -3    1.41    0.74
   7  -2   3    0.15    0.77
  -7  -2  -3   -0.20    0.72
  -7  -2  -3    0.27    0.64
   7  -2   3   -0.98    0.82
  -7  -2  -3    1.02    0.80
  -7  -2  -3   -0.06    0.65
  -7  -2  -3    0.68    0.56
  -7   2  -3    0.88    0.70
  -7   2  -3    0.83    0.69
   7   2   3    0.66    0.77
  -7   2  -3    1.29    0.75
  -7   2  -3    1.27    0.82
  -7   2  -3    0.22    0.65
   8  -2   3   -0.09    1.22
  -8  -2  -3    1.40    0.58
  -8   2  -3    0.85    0.75
  -8   2  -3    1.19    1.14
  -9  -2  -3    1.09    0.69
  -9  -2  -3    0.91    0.69
  -9  -2  -3    0.50    0.48
  -9   2  -3    0.05    0.58
   9   2   3   -1.13    0.81
  -9   2  -3    1.13    0.67
  -9   2  -3    1.31    0.67
  -9   2  -3    0.27    0.61
 -10  -2  -3   -0.85    0.50
  10  -3  -3    0.62    0.47
  -9  -3   3    1.76    0.70
  -9  -3   3    1.49    0.55
  -9   3   3    1.78    0.86
  -9   3   3    1.36    0.64
  -8  -3   3    0.08    0.79
  -8  -3   3    0.90    0.60
   8  -3  -3    0.68    1.21
  -8  -3   3   -0.78    0.63
  -8   3   3   -0.34    0.64
  -8   3   3    0.20    0.79
   8   3  -3    1.12    0.61
  -8   3   3    0.24    0.68
  -8   3   3    1.10    0.77
  -7  -3   3    1.40    0.59
   7  -3  -3    1.83    0.77
   7  -3  -3    2.70    0.77
  -7  -3   3    2.65    0.73
   7  -3  -3    1.43    1.02
  -7  -3   3    2.73    0.93
  -7  -3   3    3.24    1.23
  -7   3   3    1.50    0.84
  -7   3   3    2.78    1.01
   7   3  -3    2.78    0.59
  -7   3   3    3.43    0.97
   7   3  -3    2.79    0.91
  -7   3   3    2.22    0.70
  -7   3   3    2.91    0.98
  -6  -3   3    7.50    1.24
  -6  -3   3    4.86    1.03
  -6  -3   3    7.37    1.06
  -6  -3   3    6.21    0.91
  -6  -3   3    7.07    1.13
  -6  -3   3    6.96    1.29
   6  -3  -3    5.13    0.74
  -6   3   3    6.20    0.89
   6   3  -3    5.93    1.22
  -6   3   3    6.58    1.01
  -6   3   3    7.37    1.13
  -6   3   3    8.78    1.39
   6   3  -3    8.37    1.16
   5  -3  -3    6.71    0.87
  -5  -3   3    7.05    1.02
   5  -3  -3    5.12    0.80
  -5  -3   3    6.66    0.88
  -5  -3   3    5.93    0.99
  -5  -3   3    6.60    0.87
  -5  -3   3    7.36    0.89
  -5  -3   3    8.04    1.36
  -5   3   3    8.14    1.40
   5   3  -3    6.08    0.91
  -5   3   3    6.85    1.00
   5   3  -3    6.95    0.92
  -5   3   3    9.12    1.25
  -5   3   3    6.43    1.11
  -5   3   3    5.45    0.87
  -4  -3   3    6.07    1.14
  -4  -3   3    5.16    0.92
  -4  -3   3    4.05    0.58
  -4  -3   3    4.64    1.00
   4  -3  -3    6.26    0.64
   4  -3  -3    5.38    0.63
   4   3  -3    3.56    0.73
  -4   3   3    5.70    0.83
  -4   3   3    4.92    0.79
  -3  -3   3    0.88    0.33
   3  -3  -3    0.60    0.36
   3  -3  -3    0.23    0.23
   3  -3  -3    0.50    0.29
  -3   3   3    0.56    0.49
  -3   3   3    0.67    0.69
   3   3  -3    0.09    0.29
   2  -3  -3   45.26    1.58
   2  -3  -3   44.49    1.55
   2  -3  -3   45.38    1.63
  -2  -3   3   45.86    1.63
   2   3  -3   47.52    1.74
  -2   3   3   42.84    1.75
  -2   3   3   40.28    1.78
   2   3  -3   46.63    1.58
  -1  -3   3   18.77    0.83
   1  -3  -3   20.29    0.84
   1  -3  -3   19.61    0.79
   1  -3  -3   20.44    0.84
   1   3  -3   19.80    0.98
   0  -3   3    1.69    0.25
   0  -3  -3    1.47    0.29
   0   3  -3    1.53    0.30
   1  -3   3  166.67    5.01
  -1  -3  -3  164.79    5.12
   1  -3   3  163.36    5.04
  -1  -3  -3  166.92    5.06
  -1   3  -3  164.57    5.15
  -1   3  -3  151.90    5.09
  -2  -3  -3   14.53    0.71
   2  -3   3   13.01    0.74
  -2  -3  -3   15.20    0.80
   2  -3   3   13.72    0.67
  -2   3  -3   13.88    1.00
  -3  -3  -3   90.17    2.95
   3  -3   3   83.27    2.94
   3  -3   3   86.89    2.86
  -3   3  -3   79.58    3.08
   3   3   3   89.03    2.77
  -4  -3  -3    1.76    0.90
   4  -3   3    0.21    0.28
   4  -3   3    0.62    0.38
  -4  -3  -3    0.03    0.34
  -4  -3  -3   -0.30    0.86
  -4   3  -3    0.63    0.51
  -4   3  -3    0.61    0.72
  -4   3  -3    0.23    0.80
  -4   3  -3    0.26    0.90
   4   3   3    0.12    0.38
  -4   3  -3    0.57    0.43
  -5  -3  -3    0.31    0.44
   5  -3   3    0.35    0.51
  -5  -3  -3    0.31    0.79
  -5  -3  -3    0.30    1.05
   5  -3   3    0.50    0.36
  -5  -3  -3    0.71    0.72
  -5  -3  -3   -1.60    1.04
  -5  -3  -3   -0.70    0.73
  -5  -3  -3   -0.42    0.72
   5   3   3   -0.48    0.74
   5   3   3   -0.15    0.44
  -5   3  -3    1.11    0.90
  -5   3  -3   -0.02    0.70
  -5   3  -3    0.37    0.85
  -5   3  -3   -0.52    0.75
  -5   3  -3   -0.19    0.63
  -5   3  -3    0.97    0.66
  -6  -3  -3    3.82    0.93
  -6  -3  -3    7.03    1.04
  -6  -3  -3    4.47    0.82
   6  -3   3    5.99    1.01
  -6  -3  -3    4.28    0.79
  -6  -3  -3    6.73    0.85
   6  -3   3    3.85    0.74
  -6  -3  -3    5.96    1.18
   6   3   3    5.24    1.22
  -6   3  -3    5.39    0.88
   6   3   3    5.41    0.81
  -6   3  -3    6.42    1.04
  -6   3  -3    4.71    0.87
  -6   3  -3    4.56    0.87
  -6   3  -3    5.28    0.77
  -7  -3  -3   -0.15    0.83
   7  -3   3    1.78    0.97
   7  -3   3    0.72    0.84
  -7  -3  -3   -0.31    0.61
  -7  -3  -3    0.58    0.69
  -7  -3  -3   -0.57    0.60
  -7   3  -3    0.16    0.76
  -7   3  -3   -0.28    0.56
   7   3   3   -0.95    0.86
  -7   3  -3    0.52    0.69
  -7   3  -3    0.40    0.75
  -7   3  -3   -1.05    0.80
  -8  -3  -3   14.32    1.57
   8  -3   3   14.04    2.24
  -8  -3  -3   14.05    1.40
  -8   3  -3   14.27    1.37
   8   3   3   11.05    1.53
  -8   3  -3   15.64    1.36
  -8   3  -3   15.73    1.35
  -8   3  -3   16.62    1.52
  -8   3  -3   15.35    1.11
  -9  -3  -3    0.80    0.52
  -9  -3  -3   -0.22    0.64
  -9  -3  -3    0.12    0.47
  -9   3  -3    1.60    0.69
  -9   3  -3    1.30    0.49
  -9   3  -3    0.96    0.66
  -9   3  -3    1.02    0.54
  -9  -4   3    0.49    0.50
  -9  -4   3   -0.15    0.69
  -9   4   3    1.00    0.63
   8  -4  -3    1.05    1.23
  -8  -4   3    1.53    0.74
   8  -4  -3    1.52    0.74
  -8  -4   3    0.61    0.58
  -8   4   3   -0.03    0.80
  -8   4   3    1.25    0.75
  -8   4   3    0.98    0.62
   8   4  -3   -0.27    0.71
  -8   4   3    0.13    0.77
  -7  -4   3    3.20    0.98
   7  -4  -3    4.25    0.97
  -7  -4   3    3.72    0.92
  -7  -4   3    2.45    0.62
   7  -4  -3    1.82    0.71
   7  -4  -3    2.15    1.61
  -7  -4   3    2.25    0.75
  -7   4   3    3.26    0.77
  -7   4   3    2.25    0.84
   7   4  -3    2.31    1.13
  -7   4   3    2.77    1.00
  -7   4   3    2.48    0.83
  -7   4   3    0.80    0.91
   7   4  -3    2.78    0.62
   7   4  -3    1.60    2.51
   6  -4  -3   -0.04    0.73
  -6  -4   3   -0.18    0.84
  -6  -4   3    1.13    0.88
  -6  -4   3   -0.12    0.71
  -6  -4   3    1.17    0.65
  -6  -4   3   -0.01    0.61
   6  -4  -3    0.94    0.65
  -6   4   3    2.61    1.12
   6   4  -3    1.70    0.99
   6   4  -3    0.35    0.69
  -6   4   3   -0.37    0.94
  -6   4   3    0.69    0.65
  -6   4   3    0.73    0.80
  -6   4   3    0.21    0.81
  -5  -4   3   12.01    1.44
  -5  -4   3   11.44    1.13
  -5  -4   3    9.63    1.26
  -5  -4   3   11.25    1.62
   5  -4  -3   11.20    1.02
   5  -4  -3    9.49    0.98
  -5  -4   3   10.40    1.11
  -5   4   3   10.72    1.59
   5   4  -3   10.16    1.13
  -5   4   3   11.39    1.82
  -5   4   3   14.66    2.49
   5   4  -3   13.30    1.49
   5   4  -3   10.50    0.94
  -5   4   3    9.73    1.30
  -5   4   3    8.12    0.99
   4  -4  -3    2.06    0.45
  -4  -4   3    2.06    0.50
  -4  -4   3    2.33    1.11
   4  -4  -3    2.12    0.41
  -4  -4   3    1.74    0.98
  -4  -4   3    1.96    0.70
   4   4  -3    2.67    0.48
   4   4  -3    1.40    0.73
  -4   4   3    0.75    0.64
  -4   4   3    1.12    0.96
  -4   4   3    1.27    0.99
  -4   4   3    1.83    0.74
   4   4  -3    1.93    0.47
   3  -4  -3   73.08    2.54
   3  -4  -3   73.51    2.60
  -3  -4   3   72.83    2.61
  -3   4   3   75.42    2.77
   3   4  -3   72.12    2.49
   3   4  -3   70.57    2.74
   2  -4  -3   75.39    2.56
   2  -4  -3   76.29    2.67
   2  -4  -3   75.84    2.58
  -2  -4   3   77.99    2.65
  -2   4   3   78.49    2.85
   2   4  -3   74.58    2.53
  -2   4   3   79.56    2.87
   2   4  -3   80.10    2.86
   1  -4  -3    1.89    0.34
  -1  -4   3    1.03    0.28
   1  -4  -3    1.36    0.27
  -1   4   3    1.04    0.37
   1   4  -3    1.61    0.37
   1   4  -3    1.08    0.38
   0  -4  -3   26.38    1.10
   0  -4  -3   26.12    1.06
   0  -4   3   25.78    1.07
   0   4  -3   22.67    1.10
   0   4  -3   26.84    1.26
  -1  -4  -3  119.82    3.78
   1  -4   3  115.88    3.70
   1  -4   3  112.31    3.75
  -1  -4  -3  117.80    3.82
  -1   4  -3  119.06    3.93
  -1   4  -3  114.92    3.80
  -2  -4  -3    0.58    0.27
   2  -4   3    0.10    0.24
   2  -4   3   -0.10    0.20
  -2  -4  -3    0.39    0.30
   2   4   3    0.30    0.27
  -2   4  -3   -0.40    0.67
  -2   4  -3    0.05    0.46
  -3  -4  -3    4.00    0.57
   3  -4   3    4.50    0.56
   3  -4   3    4.45    0.58
  -3   4  -3    5.80    0.91
   3   4   3    3.14    0.49
  -4  -4  -3    0.61    0.37
  -4  -4  -3    0.05    0.88
  -4  -4  -3   -0.11    0.75
   4  -4   3    0.80    0.42
  -4  -4  -3    0.05    0.71
  -4   4  -3   -1.10    0.93
  -4   4  -3    1.33    0.76
  -4   4  -3    0.56    0.71
  -4   4  -3    1.93    0.65
  -4   4  -3    1.03    1.07
  -4   4  -3    0.50    0.38
   4   4   3    0.57    0.44
  -4   4  -3   -0.80    0.75
   5  -4   3    1.79    0.48
  -5  -4  -3    0.17    0.79
   5  -4   3    1.48    0.66
  -5  -4  -3    1.57    0.59
  -5  -4  -3    1.12    0.86
   5   4   3    1.65    0.54
  -5   4  -3    1.03    0.68
  -5   4  -3    1.85    0.74
  -5   4  -3    1.86    0.91
  -5   4  -3    0.31    0.82
  -5   4  -3    1.76    0.74
  -6  -4  -3    9.11    1.55
  -6  -4  -3   10.18    1.02
   6  -4   3   10.12    1.41
   6  -4   3   11.71    1.29
  -6  -4  -3   11.99    1.31
  -6  -4  -3   11.09    1.31
  -6  -4  -3    9.10    1.59
  -6  -4  -3   11.88    1.22
   6   4   3   11.92    1.50
  -6   4  -3   12.44    1.49
  -6   4  -3   12.28    1.33
  -6   4  -3    9.80    1.39
   6   4   3   15.02    2.15
  -6   4  -3    8.94    1.49
  -6   4  -3    9.76    1.40
  -6   4  -3   10.34    1.60
  -7  -4  -3    2.34    0.81
   7  -4   3    3.40    0.96
  -7  -4  -3    1.92    1.04
  -7  -4  -3    2.10    0.63
  -7  -4  -3    0.49    0.73
  -7  -4  -3    1.32    0.79
   7  -4   3    2.44    1.19
   7   4   3    2.51    1.03
  -7   4  -3    2.23    0.64
  -7   4  -3    2.06    0.88
  -7   4  -3    1.80    0.73
  -7   4  -3    1.76    0.87
   7   4   3    1.86    0.68
  -8  -4  -3    3.81    0.64
   8  -4   3    3.30    0.70
  -8  -4  -3    2.39    0.76
  -8  -4  -3    2.54    0.64
  -8   4  -3    3.74    0.80
  -8   4  -3    3.78    0.80
  -8   4  -3    3.76    0.62
  -8   4  -3    4.67    0.73
   8   4   3    2.96    1.10
  -8   4  -3    3.57    0.79
  -9  -4  -3    4.10    0.74
  -9  -4  -3    2.71    0.50
  -9   4  -3    3.30    0.84
  -9   4  -3    3.76    0.68
  -9   4  -3    3.43    0.68
  -9  -5   3    1.75    0.70
  -9   5   3   -0.26    1.07
  -8  -5   3    0.89    0.70
  -8  -5   3    1.95    1.07
  -8  -5   3    1.85    0.61
   8  -5  -3    1.49    0.54
  -8   5   3    2.88    1.08
  -8   5   3    1.15    0.63
  -7  -5   3   27.42    1.81
  -7  -5   3   28.09    1.94
   7  -5  -3   27.97    1.50
   7  -5  -3   27.20    2.00
  -7  -5   3   26.45    1.89
  -7   5   3   27.41    1.89
   7   5  -3   20.36    2.99
  -7   5   3   27.33    2.16
   7   5  -3   26.69    2.82
   6  -5  -3    9.54    1.29
  -6  -5   3   11.16    1.54
  -6  -5   3   10.81    1.37
  -6  -5   3    7.57    1.12
  -6  -5   3    8.92    1.45
  -6  -5   3    7.86    1.17
   6   5  -3    9.41    1.15
  -6   5   3    9.55    1.44
  -6   5   3    8.34    1.21
  -6   5   3    9.57    1.23
   6   5  -3    8.09    1.53
  -6   5   3    8.38    1.00
  -6   5   3    8.63    1.17
   6   5  -3    8.61    1.53
  -5  -5   3   38.18    2.10
  -5  -5   3   38.85    1.85
  -5  -5   3   36.06    2.30
   5  -5  -3   40.96    2.00
  -5  -5   3   38.23    2.20
   5  -5  -3   40.02    2.05
  -5  -5   3   37.44    1.95
  -5   5   3   39.37    2.05
   5   5  -3   40.53    2.06
  -5   5   3   40.14    2.03
   5   5  -3   37.05    1.78
  -5   5   3   39.72    2.24
   5   5  -3   39.03    2.45
  -5   5   3   36.92    2.56
  -4  -5   3   43.66    1.99
  -4  -5   3   43.13    2.11
  -4  -5   3   37.71    2.39
   4  -5  -3   39.72    2.31
   4  -5  -3   38.28    1.94
   4  -5  -3   42.75    1.90
  -4  -5   3   40.15    2.34
   4   5  -3   43.73    1.77
   4   5  -3   44.51    2.49
   4   5  -3   42.87    2.08
  -4   5   3   44.13    2.37
  -4   5   3   42.82    2.28
  -4   5   3   44.75    2.06
   3  -5  -3    7.72    0.72
  -3  -5   3    9.15    1.34
  -3  -5   3    7.22    1.13
  -3  -5   3    8.44    0.79
   3  -5  -3    6.50    0.86
  -3  -5   3    5.72    1.07
   3   5  -3   10.04    0.99
  -3   5   3    6.67    0.83
   3   5  -3    9.14    0.79
  -2  -5   3   -0.19    0.29
   2  -5  -3    0.08    0.43
   2  -5  -3   -0.08    0.37
  -2   5   3    0.54    0.57
   2   5  -3   -0.11    0.43
   2   5  -3    0.27    0.47
   1  -5  -3   40.36    1.58
  -1  -5   3   37.93    1.60
   1  -5  -3   42.33    1.57
   1   5  -3   37.04    1.57
   1   5  -3   40.43    1.88
  -1   5   3   41.39    1.83
   0  -5   3   34.66    1.42
   0  -5  -3   35.91    1.46
   0  -5  -3   35.07    1.43
   0   5  -3   34.35    1.72
   0   5   3   35.46    1.60
   0   5  -3   35.02    1.53
   1  -5   3   15.56    0.88
  -1  -5  -3   16.06    0.93
  -1  -5  -3   15.22    0.87
   1   5   3   16.99    1.04
  -1   5  -3   15.65    1.25
  -1   5  -3   15.07    1.32
  -2  -5  -3   21.72    1.11
   2  -5   3   22.01    1.08
   2  -5   3   22.82    1.11
  -2   5  -3   21.75    1.46
   2   5   3   21.98    1.26
  -3  -5  -3    5.16    0.92
  -3  -5  -3    5.33    0.73
  -3  -5  -3    8.97    1.41
   3  -5   3    6.82    0.72
  -3   5  -3    5.53    0.82
  -3   5  -3    5.69    0.79
  -3   5  -3    6.53    0.92
  -4  -5  -3    0.23    0.77
   4  -5   3    2.04    0.56
  -4  -5  -3    1.48    0.70
  -4  -5  -3    2.81    0.86
   4  -5   3    1.08    0.44
  -4  -5  -3    1.21    0.49
  -4  -5  -3    1.74    0.78
  -4   5  -3    3.78    1.24
  -4   5  -3    2.81    0.85
  -4   5  -3    1.46    0.72
   4   5   3    0.80    0.62
  -4   5  -3    1.34    0.72
  -4   5  -3    2.43    0.71
  -4   5  -3    1.15    1.05
  -5  -5  -3    2.80    0.73
  -5  -5  -3    2.57    0.77
   5  -5   3    2.17    0.74
  -5  -5  -3    4.54    0.82
  -5  -5  -3    2.88    0.74
   5  -5   3    2.95    0.75
  -5  -5  -3    3.47    0.82
  -5   5  -3    1.20    1.04
   5   5   3    3.27    0.74
  -5   5  -3    2.17    0.70
   5   5   3    3.43    0.71
  -5   5  -3    4.18    1.08
  -5   5  -3    2.56    0.70
  -5   5  -3    4.13    0.84
  -5   5  -3    1.14    0.83
   6  -5   3   21.19    2.16
  -6  -5  -3   17.64    1.43
  -6  -5  -3   18.96    1.77
  -6  -5  -3   19.29    1.64
   6  -5   3   19.34    1.68
  -6  -5  -3   20.48    1.67
   6  -5   3   25.05    2.46
  -6  -5  -3   18.92    1.60
   6   5   3   21.62    2.61
  -6   5  -3   19.17    1.76
   6   5   3   18.28    1.65
  -6   5  -3   23.23    1.82
   6   5   3   20.73    1.95
  -6   5  -3   23.62    2.04
  -6   5  -3   20.05    1.78
  -6   5  -3   19.47    1.51
  -6   5  -3   19.41    1.67
   7  -5   3    3.45    1.14
  -7  -5  -3    5.34    0.96
  -7  -5  -3    5.81    0.87
   7   5   3    4.19    1.41
  -7   5  -3    6.11    0.94
  -7   5  -3    5.21    0.77
  -7   5  -3    4.34    0.86
   8  -5   3    3.14    0.72
  -8  -5  -3    2.91    0.66
  -8  -5  -3    2.56    0.56
  -8   5  -3    1.79    0.67
  -8   5  -3    3.28    0.76
  -9  -5  -3    1.62    0.45
  -9  -5  -3    1.36    0.58
  -9   5  -3    1.49    0.70
  -9   5  -3    3.17    0.82
  -9  -6   3   -0.39    0.77
  -9   6   3   -0.84    0.62
  -8  -6   3    5.26    0.83
   8  -6  -3    4.54    0.58
  -8  -6   3    7.40    1.17
  -8  -6   3    5.93    0.95
  -8   6   3    4.82    0.75
  -8   6   3    6.64    1.05
  -7  -6   3    1.02    0.65
  -7  -6   3    1.14    0.72
   7  -6  -3    0.49    0.48
  -7   6   3    1.78    0.93
   7   6  -3    1.33    1.83
  -7   6   3    1.07    0.75
  -6  -6   3    0.83    0.66
   6  -6  -3    1.28    0.84
  -6  -6   3    0.49    1.00
   6  -6  -3    2.01    1.16
  -6  -6   3   -0.26    0.71
  -6  -6   3    0.40    0.80
   6  -6  -3    0.46    0.57
  -6   6   3    0.69    0.70
  -6   6   3    1.76    0.94
   6   6  -3   -0.01    1.16
   6   6  -3    0.04    1.12
  -5  -6   3   27.08    2.04
  -5  -6   3   32.92    2.11
  -5  -6   3   31.24    1.83
   5  -6  -3   29.87    1.98
  -5  -6   3   28.33    1.85
   5  -6  -3   28.21    1.76
   5   6  -3   30.57    2.08
  -5   6   3   29.90    1.92
  -5   6   3   29.10    2.03
   5   6  -3   31.67    1.94
   5   6  -3   30.11    2.38
  -5   6   3   28.04    1.82
  -4  -6   3   12.19    1.65
  -4  -6   3   13.78    1.26
   4  -6  -3   12.33    1.14
  -4  -6   3   12.68    1.39
  -4  -6   3   12.23    1.59
   4  -6  -3   15.59    2.08
  -4   6   3   15.72    1.36
  -4   6   3   12.12    1.63
   4   6  -3   14.83    1.56
   4   6  -3   14.41    1.91
   4   6  -3   14.42    1.38
   3  -6  -3   44.07    1.98
  -3  -6   3   47.36    2.22
  -3  -6   3   48.45    2.36
  -3  -6   3   42.66    2.43
  -3  -6   3   47.06    2.04
   3  -6  -3   42.95    2.18
  -3   6   3   43.46    2.26
  -3   6   3   45.42    2.05
   3   6  -3   47.82    2.33
   2  -6  -3   70.49    2.61
  -2  -6   3   69.70    3.20
   2  -6  -3   68.26    2.74
  -2  -6   3   69.94    2.80
  -2  -6   3   70.40    3.03
  -2  -6   3   71.70    2.66
   2   6  -3   72.08    2.99
  -2   6   3   69.84    3.09
  -2   6   3   66.70    2.84
  -1  -6   3   46.96    2.35
   1  -6  -3   45.72    1.88
  -1  -6   3   45.97    1.87
   1  -6  -3   42.33    2.11
   1  -6  -3   47.36    1.84
  -1   6   3   47.47    2.19
   1   6  -3   49.08    2.27
   0  -6  -3    2.58    0.45
   0  -6  -3    1.94    0.38
   0  -6   3    2.07    0.44
   0  -6  -3    1.43    0.75
   0  -6  -3    3.29    0.80
   0   6  -3    2.39    0.65
   1  -6   3   15.14    0.96
  -1  -6  -3   16.77    1.74
  -1  -6  -3   15.81    0.98
  -1  -6  -3   16.63    1.43
  -1   6  -3   16.40    1.18
   1   6   3   17.04    1.25
  -1   6  -3   15.48    1.47
  -2  -6  -3    1.53    0.70
   2  -6   3    0.08    0.39
  -2  -6  -3    0.75    0.80
  -2  -6  -3    0.30    0.35
  -2  -6  -3   -0.62    0.82
  -2   6  -3    1.42    0.91
   2   6   3    1.05    0.51
  -2   6  -3    0.48    0.61
  -3  -6  -3   14.76    1.52
   3  -6   3   17.60    1.26
  -3  -6  -3   18.46    1.60
  -3  -6  -3   16.28    1.50
   3  -6   3   18.40    1.19
  -3  -6  -3   18.10    1.23
   3   6   3   18.13    1.41
  -3   6  -3   18.11    1.79
  -3   6  -3   19.87    1.84
  -3   6  -3   17.91    1.58
  -3   6  -3   15.47    1.38
  -4  -6  -3   21.26    1.56
  -4  -6  -3   20.91    1.73
  -4  -6  -3   19.52    1.44
   4  -6   3   20.68    1.39
  -4  -6  -3   22.84    1.59
  -4   6  -3   22.86    2.24
   4   6   3   17.16    1.51
  -4   6  -3   23.36    2.11
  -4   6  -3   20.52    1.50
  -4   6  -3   20.10    2.09
  -4   6  -3   18.28    1.49
  -5  -6  -3    0.17    0.66
   5  -6   3    0.02    0.73
  -5  -6  -3    0.01    0.67
   5  -6   3    0.36    1.07
  -5  -6  -3    0.07    0.67
  -5  -6  -3    1.51    0.71
  -5   6  -3   -1.76    1.04
  -5   6  -3    0.76    0.80
  -5   6  -3    1.01    1.12
   5   6   3    0.57    1.15
  -5   6  -3    0.83    0.65
  -5   6  -3    0.41    0.64
   5   6   3    1.00    0.72
  -6  -6  -3    9.55    1.31
   6  -6   3   12.19    1.34
   6  -6   3   12.45    1.62
  -6  -6  -3    9.45    1.29
  -6  -6  -3   11.56    1.75
  -6  -6  -3   11.95    1.39
   6   6   3   14.70    2.47
  -6   6  -3   10.60    1.20
  -6   6  -3   12.30    1.30
  -6   6  -3   10.87    1.41
  -6   6  -3   10.28    1.69
   6   6   3   10.73    1.33
  -6   6  -3   11.23    1.56
  -7  -6  -3    1.00    0.57
  -7  -6  -3    1.30    0.71
  -7  -6  -3   -0.05    0.61
   7  -6   3    0.39    1.32
  -7   6  -3    0.65    0.60
  -7   6  -3    0.74    0.67
  -7   6  -3    0.46    0.85
  -7   6  -3    0.49    0.72
  -7   6  -3   -0.76    0.86
   8  -6   3   -0.04    0.44
  -8  -6  -3    0.14    0.58
  -8   6  -3   -1.30    1.01
  -8   6  -3    0.79    0.59
  -8   6  -3   -0.22    0.67
   8  -7  -3    0.26    0.40
  -8  -7   3   -1.47    0.80
  -8   7   3   -0.62    0.53
  -7  -7   3    0.25    0.61
   7  -7  -3   -0.41    0.44
  -7  -7   3    0.47    0.56
  -7  -7   3   -0.18    0.74
  -7   7   3   -0.29    0.59
  -7   7   3    0.71    0.97
  -6  -7   3    1.93    1.18
  -6  -7   3    0.91    0.60
  -6  -7   3    1.00    0.66
   6  -7  -3   -0.43    0.99
  -6  -7   3    0.88    0.74
   6  -7  -3    1.44    0.50
   6  -7  -3   -0.08    1.02
   6   7  -3    4.35    1.69
  -6   7   3    1.45    0.70
  -6   7   3    0.72    1.38
   6   7  -3    0.80    1.36
   5  -7  -3    5.99    0.97
   5  -7  -3    5.19    0.73
   5  -7  -3    6.88    1.03
  -5  -7   3    6.35    1.09
  -5  -7   3    5.55    1.00
  -5  -7   3    5.10    0.99
  -5  -7   3    4.10    0.79
  -5   7   3    3.66    0.80
   5   7  -3    5.79    1.37
  -5   7   3    5.91    0.98
  -4  -7   3    1.45    0.86
  -4  -7   3    1.05    0.73
   4  -7  -3    0.95    0.63
   4  -7  -3    2.40    0.77
  -4  -7   3    0.77    0.62
  -4  -7   3    0.02    0.73
  -4   7   3    1.50    0.64
   4   7  -3    0.44    1.01
   4   7  -3    1.06    1.04
  -4   7   3    1.11    0.85
  -3  -7   3   33.32    1.82
  -3  -7   3   32.49    2.14
  -3  -7   3   33.59    2.05
   3  -7  -3   30.86    1.71
  -3  -7   3   33.41    1.81
   3  -7  -3   33.09    1.82
   3   7  -3   35.00    2.40
  -3   7   3   32.18    1.81
   3   7  -3   33.80    2.22
   2  -7  -3    0.04    0.58
  -2  -7   3    1.60    0.74
  -2  -7   3    0.25    0.92
   2  -7  -3    0.05    0.45
   2  -7  -3   -0.07    0.55
   2   7  -3    0.75    1.20
  -2   7   3    0.07    2.31
   2   7  -3    0.79    0.76
  -2   7   3    1.97    0.81
   1  -7  -3   26.34    1.60
  -1  -7   3   28.20    1.79
  -1  -7   3   25.48    2.26
   1  -7  -3   25.63    1.56
   1  -7  -3   25.88    1.40
  -1  -7   3   28.12    1.41
  -1  -7   3   23.23    1.73
   1   7  -3   24.45    1.87
  -1   7   3   25.41    1.63
  -1   7   3   24.41    1.94
   0  -7  -3   55.14    2.39
   0  -7   3   57.97    3.51
   0  -7   3   55.65    2.42
   0  -7   3   55.72    2.34
   0  -7   3   55.13    2.38
   0  -7  -3   54.97    2.40
   0  -7  -3   54.42    2.25
   0  -7  -3   52.52    2.60
   0   7   3   51.81    2.59
   0   7  -3   58.24    2.73
   1  -7   3    5.80    0.79
  -1  -7  -3    7.41    0.90
  -1  -7  -3    7.67    1.03
  -1  -7  -3    7.09    1.21
   1  -7   3    7.66    0.85
  -1  -7  -3    7.65    1.24
  -1   7  -3    6.98    1.04
   1   7   3    5.16    0.81
  -1   7  -3    7.41    0.83
  -2  -7  -3   10.53    1.22
  -2  -7  -3   10.08    0.99
   2  -7   3   10.03    1.26
  -2  -7  -3   10.09    1.33
  -2  -7  -3    8.65    1.36
   2  -7   3   11.20    1.04
   2   7   3   12.09    1.37
  -2   7  -3    9.67    1.12
  -3  -7  -3    4.26    0.77
  -3  -7  -3    2.86    0.82
  -3  -7  -3    3.65    0.72
   3  -7   3    3.10    0.77
   3  -7   3    4.42    0.76
  -3  -7  -3    2.23    0.85
  -3   7  -3    2.84    0.71
   3   7   3    4.50    0.81
  -3   7  -3    4.23    0.82
  -4  -7  -3    1.48    0.72
  -4  -7  -3    1.70    0.69
  -4  -7  -3    0.70    0.71
   4  -7   3    1.21    0.67
   4  -7   3    2.60    0.72
  -4  -7  -3    2.02    0.77
   4   7   3    1.26    0.84
  -4   7  -3    2.27    0.76
  -4   7  -3    1.92    0.70
   5  -7   3   26.91    2.04
  -5  -7  -3   26.48    1.77
  -5  -7  -3   29.69    1.80
  -5  -7  -3   27.59    1.91
  -5  -7  -3   28.51    1.87
   5  -7   3   27.41    1.73
  -5   7  -3   30.15    1.82
   5   7   3   30.87    2.72
  -5   7  -3   29.56    1.90
   5   7   3   29.84    2.38
  -5   7  -3   28.62    2.60
  -6  -7  -3    1.07    0.77
  -6  -7  -3    2.91    1.18
  -6  -7  -3    1.15    1.02
   6  -7   3    1.93    0.84
   6  -7   3    0.82    1.20
   6   7   3    3.27    1.53
  -6   7  -3    1.95    1.49
   6   7   3    2.24    1.65
  -6   7  -3    2.96    0.87
  -6   7  -3    0.07    1.02
  -7  -7  -3    4.68    0.71
  -7  -7  -3    5.88    0.87
   7  -7   3    5.84    0.79
  -7  -7  -3    4.50    0.78
  -7   7  -3    5.06    0.83
  -7   7  -3    5.69    0.86
  -8  -7  -3    3.51    0.70
   8  -7   3    3.62    0.48
  -8   7  -3    3.54    0.74
   8  -8  -3    1.60    0.67
  -8   8   3    0.49    0.60
  -7  -8   3    0.42    0.49
   7  -8  -3    0.57    0.34
  -7  -8   3    0.00    0.63
  -7   8   3    0.18    0.55
   6  -8  -3   -0.13    0.77
  -6  -8   3    0.17    0.56
   6  -8  -3    0.27    1.37
  -6  -8   3   -0.34    0.63
   6  -8  -3   -0.04    0.46
  -6  -8   3   -0.35    1.31
  -6   8   3    1.49    0.94
   6   8  -3   -0.88    1.66
   6   8  -3   -0.47    0.60
  -5  -8   3    3.73    1.16
  -5  -8   3    2.06    0.79
   5  -8  -3    3.18    1.07
  -5  -8   3    2.40    0.77
   5  -8  -3    3.45    0.79
   5  -8  -3    3.38    0.64
   5   8  -3    1.86    1.36
   5   8  -3    3.80    0.98
  -5   8   3    2.47    0.77
   5   8  -3    4.16    1.84
  -4  -8   3    4.88    0.89
   4  -8  -3    6.57    1.21
   4  -8  -3    6.32    0.99
   4  -8  -3    5.40    0.87
  -4   8   3    7.23    1.11
  -4   8   3    7.85    1.02
   4   8  -3    6.43    1.53
  -3  -8   3   39.24    2.26
  -3  -8   3   40.74    2.13
   3  -8  -3   39.54    2.09
  -3  -8   3   41.65    2.22
   3  -8  -3   38.72    2.02
   3  -8  -3   39.14    1.82
   3   8  -3   36.59    2.76
  -3   8   3   42.82    2.11
   3   8  -3   42.08    2.80
  -3   8   3   39.39    2.17
  -2  -8   3    2.33    0.86
   2  -8  -3    2.69    0.63
   2  -8  -3    3.74    0.72
  -2  -8   3    4.19    0.87
   2  -8  -3    2.65    0.76
   2   8  -3    0.56    1.03
   2   8  -3    3.96    1.24
  -2   8   3    2.48    0.85
   1  -8  -3   25.47    1.54
  -1  -8   3   26.04    1.64
  -1  -8   3   25.20    2.21
   1  -8  -3   24.10    1.60
  -1  -8   3   24.85    1.68
  -1   8   3   26.00    1.58
   1   8  -3   29.41    2.23
  -1   8   3   22.30    2.51
   0  -8   3    8.34    1.06
   0  -8   3    9.00    1.33
   0  -8   3    8.14    1.20
   0  -8  -3    8.22    1.08
   0  -8  -3    7.54    1.04
   0   8  -3    7.79    1.31
   0   8  -3    7.52    1.52
   1  -8   3   41.07    1.95
  -1  -8  -3   40.29    2.02
  -1  -8  -3   41.34    2.08
  -1  -8  -3   42.76    2.15
  -1  -8  -3   40.63    2.13
   1  -8   3   39.60    2.01
  -1   8  -3   42.55    1.89
   1   8   3   40.53    2.45
  -2  -8  -3    4.19    0.85
   2  -8   3    4.42    0.83
  -2  -8  -3    3.60    0.77
  -2  -8  -3    4.73    0.90
  -3  -8  -3    3.26    0.77
  -3  -8  -3    4.89    0.89
  -3  -8  -3    4.00    0.88
   3  -8   3    5.51    0.92
   3  -8   3    3.76    0.64
  -3   8  -3    4.16    0.81
   3   8   3    3.57    0.95
  -3   8  -3    3.24    0.77
  -4  -8  -3    1.87    0.71
  -4  -8  -3    0.19    0.71
   4  -8   3    1.14    0.91
   4  -8   3    1.10    0.62
  -4  -8  -3    0.49    0.88
   4   8   3   -0.11    1.18
  -4   8  -3    1.07    0.69
  -4   8  -3   -0.10    0.67
  -5  -8  -3    1.84    0.69
  -5  -8  -3    0.73    0.65
   5  -8   3   -0.11    0.61
  -5  -8  -3    0.73    0.61
   5  -8   3    0.39    1.14
   5   8   3    2.79    1.67
  -5   8  -3   -0.78    0.68
  -5   8  -3   -0.31    0.73
   5   8   3   -1.54    1.43
   6  -8   3   15.24    1.93
   6  -8   3   16.54    1.50
   6  -8   3   16.86    1.11
  -6  -8  -3   16.46    1.23
  -6   8  -3   13.06    1.55
  -6   8  -3   18.89    1.44
  -7  -8  -3    0.79    0.52
   7  -8   3    0.59    0.39
  -7  -8  -3   -0.81    0.52
  -7   8  -3    0.97    0.75
  -7   8  -3   -0.71    0.68
  -8  -8  -3    3.10    0.73
  -7  -9   3    0.22    0.45
  -7  -9   3    0.10    0.70
   7  -9  -3    0.18    0.32
  -7   9   3   -0.36    0.54
   6  -9  -3    0.31    0.75
  -6  -9   3    0.15    0.44
   6  -9  -3   -0.28    0.36
  -6  -9   3    0.52    0.67
  -6   9   3    0.35    0.59
  -5  -9   3    1.80    1.49
   5  -9  -3    1.02    0.45
  -5  -9   3    2.09    0.68
   5  -9  -3    0.64    0.63
   5  -9  -3   -1.34    1.26
  -5  -9   3   -0.09    0.63
  -5   9   3    1.71    0.62
   5   9  -3    2.68    1.81
  -5   9   3    0.95    0.98
   4  -9  -3    0.54    1.05
   4  -9  -3    0.16    0.56
   4  -9  -3    1.22    0.51
  -4  -9   3    0.10    0.72
  -4  -9   3    1.33    1.13
  -4  -9   3    1.31    0.75
  -4   9   3   -0.12    0.65
   4   9  -3   -3.00    2.59
   4   9  -3    2.69    1.51
  -4   9   3   -0.16    1.06
   3  -9  -3    1.10    0.97
  -3  -9   3    0.14    0.75
   3  -9  -3    0.30    0.53
   3  -9  -3   -0.34    0.54
  -3  -9   3    1.45    1.00
   3   9  -3    1.57    1.39
  -3   9   3    0.02    0.82
   3   9  -3   -3.68    2.15
  -3   9   3   -0.09    0.60
  -2  -9   3    2.74    0.90
   2  -9  -3    3.97    0.87
   2  -9  -3    2.91    0.59
  -2  -9   3    2.22    0.76
   2  -9  -3    2.41    0.62
   2   9  -3    1.42    1.95
  -2   9   3    2.43    0.85
   2   9  -3    1.55    1.34
  -1  -9   3    3.39    0.88
  -1  -9   3    0.36    0.90
  -1  -9   3    1.67    0.71
   1  -9  -3    2.00    0.73
   1  -9  -3    2.65    0.76
   1   9  -3    0.32    1.39
  -1   9   3    2.16    0.71
   0  -9  -3    8.78    1.15
   0  -9   3   13.20    1.44
   0  -9  -3   11.66    1.32
   0  -9  -3   12.01    1.18
   0  -9   3   10.83    1.54
   0   9   3    9.52    1.27
   0   9   3    8.60    1.93
   0   9  -3   11.01    1.79
   0   9  -3   11.00    1.12
  -1  -9  -3    8.58    1.39
  -1  -9  -3    8.69    0.99
   1  -9   3    7.71    1.26
   1  -9   3    8.28    1.35
  -1  -9  -3    6.77    0.93
  -1  -9  -3    7.24    1.24
  -1   9  -3    7.31    1.11
   1   9   3   10.41    1.64
   2  -9   3    6.23    0.99
  -2  -9  -3    9.18    1.55
  -2  -9  -3    8.38    1.26
   2  -9   3    6.60    1.18
   2  -9   3    7.76    1.17
  -2  -9  -3    6.75    0.99
  -2  -9  -3   10.11    1.33
  -2   9  -3    7.97    1.13
   2   9   3    9.01    1.51
  -2   9  -3    9.00    1.19
   3  -9   3    3.52    0.70
  -3  -9  -3    4.52    1.03
   3  -9   3    2.09    0.66
  -3  -9  -3    2.40    0.70
  -3  -9  -3    3.08    0.76
   3  -9   3    2.76    0.96
  -3   9  -3    2.03    0.71
  -3   9  -3    3.53    0.73
   3   9   3    5.66    1.51
   4  -9   3    0.97    0.59
   4  -9   3    1.33    1.11
  -4  -9  -3    0.53    0.62
  -4  -9  -3    1.84    0.96
  -4  -9  -3   -0.09    0.60
  -4   9  -3   -0.30    0.65
   4   9   3    2.13    1.69
   4   9   3    1.61    1.80
   5  -9   3    0.01    0.45
  -5  -9  -3    0.10    0.47
  -5  -9  -3   -0.06    1.32
   5  -9   3    0.60    0.62
   5  -9   3    1.14    1.49
  -5   9  -3    1.76    0.69
  -5   9  -3   -0.09    0.65
  -6  -9  -3   -0.67    0.41
   6  -9   3   -0.17    0.39
  -6  -9  -3   -0.91    0.52
   6  -9   3   -0.46    0.70
  -6   9  -3    0.00    0.62
  -6   9  -3   -0.47    0.69
  -7  -9  -3    0.40    0.50
  -7  -9  -3    1.18    0.66
   7  -9   3   -0.19    0.34
   6 -10  -3    3.61    0.53
  -6 -10   3    2.45    0.53
  -6  10   3    2.99    0.55
  -5 -10   3    2.24    0.52
   5 -10  -3    0.45    0.53
  -5 -10   3    1.05    0.65
   5 -10  -3    1.25    0.38
  -5  10   3    1.36    0.52
   4 -10  -3    5.88    0.98
   4 -10  -3    4.47    0.57
  -4 -10   3    4.42    0.80
  -4 -10   3    4.70    0.69
  -4  10   3    4.56    0.65
  -4  10   3    5.35    1.07
   3 -10  -3   13.20    2.08
  -3 -10   3   12.27    1.30
  -3 -10   3   14.22    2.39
  -3 -10   3   14.87    1.37
   3 -10  -3   11.35    1.19
  -3  10   3   10.88    1.68
  -3  10   3   15.06    1.26
   3  10  -3   10.07    2.07
   2 -10  -3    2.60    0.96
  -2 -10   3    1.40    0.98
  -2 -10   3    1.96    0.87
   2  10  -3    3.90    1.84
  -2  10   3    1.70    0.60
   1 -10  -3   13.54    1.68
  -1 -10   3   11.52    1.46
   1 -10  -3   10.54    1.23
  -1 -10   3   13.55    1.73
  -1 -10   3   10.40    1.18
  -1  10   3    9.82    1.13
   1  10  -3   11.16    1.05
   0 -10   3    1.01    0.62
   0 -10  -3    1.89    0.60
   0 -10   3    1.96    1.13
   0  10  -3    1.69    0.59
   0  10   3    1.24    0.68
  -1 -10  -3    0.22    0.64
  -1 -10  -3    0.34    0.72
  -1 -10  -3    1.04    0.94
   1 -10   3    0.64    0.59
   1  10   3   -3.39    1.97
   1  10   3    0.34    0.65
  -2 -10  -3    4.12    1.11
   2 -10   3    6.29    0.75
  -2 -10  -3    6.70    1.01
   2 -10   3    6.66    1.20
  -2 -10  -3    4.27    0.81
   2 -10   3    7.03    1.16
  -2  10  -3    4.16    0.82
   2  10   3   -0.14    3.87
  -2  10  -3    5.70    0.89
   3 -10   3    6.60    0.73
  -3 -10  -3    8.37    1.15
  -3 -10  -3    7.78    1.23
  -3 -10  -3   10.02    1.43
   3 -10   3    9.30    1.26
   3 -10   3    7.17    1.39
  -3  10  -3    7.11    1.22
  -3  10  -3    6.19    0.85
   3  10   3    7.74    1.91
   4 -10   3    0.36    0.52
  -4 -10  -3    0.77    0.52
   4 -10   3    0.52    0.49
  -4  10  -3   -0.54    0.63
  -4  10  -3    0.98    0.62
   5 -10   3   -0.33    0.48
   5 -10   3    0.45    0.42
  -5 -10  -3    0.93    0.55
  -5 -10  -3    0.18    0.41
  -5  10  -3   -0.84    0.74
  -5  10  -3   -0.60    0.61
  -6 -10  -3    5.34    0.67
  -6 -10  -3    4.83    0.84
   6 -10   3    3.55    0.40
  -6  10  -3    4.95    0.88
  -5 -11   3    2.23    0.44
   5  11  -3    2.08    0.37
  -5  11   3    1.07    0.54
  -4 -11   3    6.06    0.84
   4 -11  -3    5.91    0.83
   4  11  -3    6.82    0.71
  -4  11   3    5.33    0.92
   3 -11  -3    6.67    0.91
  -3 -11   3    6.09    0.77
   3  11  -3    8.16    0.79
  -3  11   3    7.97    1.03
   2 -11  -3    0.82    0.49
  -2 -11   3    1.35    0.72
   2  11  -3    1.63    0.45
  -2  11   3    0.84    0.50
  -2  11   3    2.13    0.98
  -1 -11   3    3.95    1.25
  -1 -11   3    6.92    1.58
   1 -11  -3    5.20    0.70
   1 -11  -3    6.18    1.41
  -1 -11   3    7.20    1.29
   1  11  -3    5.04    0.68
  -1  11   3    5.12    0.92
   0 -11  -3   10.53    1.06
   0 -11   3    6.71    1.52
   0 -11   3    8.71    1.05
   0 -11  -3    8.92    1.49
   0  11   3    8.54    1.32
   0  11  -3    8.16    0.99
  -1 -11  -3   -0.51    0.59
  -1 -11  -3    0.23    1.32
  -1 -11  -3   -0.31    0.63
   1 -11   3    0.71    1.44
  -1  11  -3    0.84    0.55
  -1  11  -3    0.40    0.52
   1  11   3    0.23    0.65
  -2 -11  -3    6.02    1.02
   2 -11   3    4.90    0.90
  -2  11  -3    4.83    0.69
   2  11   3    4.29    0.71
  -2  11  -3    6.21    1.01
  -3 -11  -3   -0.68    0.47
   3 -11   3   -0.81    0.42
   3 -11   3   -0.76    1.16
  -3  11  -3    0.75    0.63
  -3  11  -3   -0.28    0.55
  -4 -11  -3    1.42    0.43
   4 -11   3    2.29    0.58
  -4  11  -3    0.02    0.76
   4  11   3    0.28    0.56
  -4  11  -3    1.06    0.65
  -5 -11  -3    2.81    0.42
   5 -11   3    2.04    0.53
   4 -12  -3   -0.32    0.45
   3 -12  -3    2.54    0.46
  -3  12   3    3.11    0.52
   3  12  -3    2.05    0.43
   2 -12  -3    3.82    0.50
  -2  12   3    3.15    0.55
   2  12  -3    4.63    0.71
   1  12  -3    2.56    0.51
  -1  12   3    2.25    0.52
   0 -12   3    0.71    0.60
   0 -12  -3    1.19    0.50
   0  12  -3   -0.16    0.59
   0  12   3    0.88    0.42
   0  12  -3    1.30    0.55
  -1  12  -3    6.33    0.94
   1  12   3    4.66    1.08
  -1  12  -3    4.49    0.87
   2 -12   3    0.79    0.44
  -2 -12  -3    0.66    0.65
   2  12   3   -0.64    1.60
  -3 -12  -3    0.13    0.50
   4 -12   3    1.29    0.48
   0  13   3    1.54    0.56
 -10   0   4    3.38    0.71
  10   0  -4    5.24    0.62
  -9   0   4    3.03    0.86
  -9   0   4    3.02    0.64
   9   0  -4    4.40    0.70
  -8   0   4    1.72    0.62
   8   0  -4    1.97    1.05
  -8   0   4    2.05    0.80
  -8   0   4    2.56    0.78
  -8   0   4    2.25    0.90
   8   0  -4    0.97    1.25
  -7   0   4    5.24    0.95
  -7   0   4    4.47    0.87
  -7   0   4    5.09    0.94
   7   0  -4    4.11    0.74
  -7   0   4    5.49    0.91
   6   0  -4   18.11    1.22
  -6   0   4   19.26    1.70
  -6   0   4   19.09    1.73
   5   0  -4    2.01    0.61
   5   0  -4    1.20    0.39
  -5   0   4    2.33    0.84
  -5   0   4    1.57    0.84
  -5   0   4    1.51    0.82
  -5   0   4    0.25    0.87
   4   0  -4  175.27    5.47
   4   0  -4  167.44    5.44
   3   0  -4   67.59    2.24
   3   0  -4   63.52    2.35
   2   0  -4    1.17    0.20
  -2   0   4    1.59    0.23
   2   0  -4    1.71    0.29
  -1   0   4   21.35    0.75
   1   0  -4   21.46    0.77
   0   0  -4  429.10   12.88
   0   0   4  438.95   12.83
  -1   0  -4   24.73    0.85
  -1   0  -4   24.76    0.86
  -2   0  -4   15.61    0.66
  -2   0  -4   15.55    0.87
  -2   0  -4   16.76    0.69
  -3   0  -4    2.26    0.40
  -3   0  -4    2.10    0.37
   4   0   4    6.13    0.47
  -4   0  -4    7.38    0.81
   4   0   4    6.53    0.98
  -5   0  -4   21.07    1.58
  -5   0  -4   19.09    1.55
  -5   0  -4   21.07    1.73
  -5   0  -4   17.01    1.42
   5   0   4   19.84    1.01
  -5   0  -4   19.88    1.54
  -5   0  -4   20.42    1.36
   6   0   4   53.22    2.17
  -6   0  -4   54.89    2.38
  -6   0  -4   52.97    2.55
  -6   0  -4   54.47    2.68
  -6   0  -4   54.87    2.47
  -6   0  -4   56.75    2.62
  -6   0  -4   55.47    2.48
  -7   0  -4    5.43    0.95
  -7   0  -4    4.26    0.73
  -7   0  -4    4.76    0.83
   7   0   4    4.02    0.97
  -7   0  -4    3.73    0.91
  -8   0  -4    8.06    1.28
  -8   0  -4    8.68    1.10
  -8   0  -4   11.82    1.42
  -8   0  -4    9.57    1.48
   8   0   4   13.98    2.20
  -9   0  -4   28.94    1.40
  -9   0  -4   30.10    1.67
  -9   0  -4   30.85    1.51
  -9   0  -4   31.09    1.88
 -10   0  -4    1.90    0.55
 -10   0  -4    2.62    0.46
 -10  -1   4   -1.21    0.76
 -10  -1   4   -0.09    0.86
  10  -1  -4   -0.31    0.31
 -10   1   4    0.70    0.63
  -9  -1   4    8.13    1.02
   9  -1  -4    6.86    0.80
  -9  -1   4    8.82    0.95
  -9  -1   4    8.99    1.21
  -9   1   4    7.35    1.26
   9   1  -4    9.74    1.16
  -9   1   4    9.29    1.41
   8  -1  -4   14.69    1.71
  -8  -1   4   21.07    1.40
  -8  -1   4   16.18    1.55
  -8  -1   4   18.06    1.40
  -8  -1   4   21.37    1.68
   8  -1  -4   19.90    1.90
  -8   1   4   17.30    1.73
   8   1  -4   19.31    1.34
  -8   1   4   16.54    1.38
  -8   1   4   15.64    1.50
   8   1  -4   13.95    1.62
  -8   1   4   17.85    1.72
  -7  -1   4    1.43    0.71
   7  -1  -4    2.67    0.78
  -7  -1   4    1.59    0.82
  -7  -1   4    0.75    0.71
  -7  -1   4    0.47    0.68
   7  -1  -4    0.84    0.75
  -7   1   4    0.30    0.79
   7   1  -4    0.95    0.68
  -7   1   4    2.36    0.88
  -7   1   4    2.25    0.83
  -7   1   4    2.49    0.71
  -6  -1   4   57.80    2.44
  -6  -1   4   56.00    2.48
  -6  -1   4   57.19    2.64
   6  -1  -4   55.64    2.29
  -6   1   4   52.99    3.13
  -6   1   4   52.58    2.56
   6   1  -4   55.75    2.33
  -6   1   4   49.70    2.43
  -6   1   4   52.32    2.55
   6   1  -4   57.29    2.65
  -5  -1   4   24.14    1.61
  -5  -1   4   24.26    1.51
  -5  -1   4   24.19    1.79
   5  -1  -4   21.72    1.75
   5  -1  -4   25.66    1.25
  -5  -1   4   25.07    1.61
  -5  -1   4   24.76    1.86
  -5   1   4   27.16    1.78
   5   1  -4   25.03    1.31
  -5   1   4   22.22    1.93
  -5   1   4   25.09    1.83
  -5   1   4   24.53    1.79
   5   1  -4   26.07    1.44
  -5   1   4   23.02    1.67
  -4  -1   4    7.63    0.69
   4   1  -4    7.66    0.81
   4   1  -4    8.92    0.67
  -3  -1   4   21.64    0.94
   3  -1  -4   21.34    0.93
   3  -1  -4   20.23    0.90
   3   1  -4   21.55    1.03
   3   1  -4   22.15    0.95
   2  -1  -4  219.68    6.64
   2  -1  -4  214.44    6.62
  -2  -1   4  221.36    6.64
   2   1  -4  216.39    6.73
   2   1  -4  220.19    6.67
   1  -1  -4   25.47    0.86
   1  -1  -4   23.81    0.85
  -1  -1   4   24.18    0.84
   1  -1  -4   23.97    0.87
   1   1  -4   22.77    0.95
   0  -1  -4   66.54    2.10
   0  -1  -4   69.31    2.15
   0   1  -4   65.83    2.13
   0   1   4   71.23    2.05
   0   1  -4   67.61    2.16
   1  -1   4   41.11    1.30
  -1  -1  -4   42.38    1.37
  -1  -1  -4   42.98    1.43
   1  -1   4   39.88    1.36
   2  -1   4   13.35    0.62
  -2  -1  -4   11.81    0.61
   2  -1   4   12.88    0.48
  -2  -1  -4   11.28    0.72
  -2  -1  -4   10.91    0.57
  -2   1  -4   12.28    0.78
  -3  -1  -4    8.06    0.75
   3  -1   4    8.43    1.24
   3  -1   4    8.86    0.45
  -3  -1  -4    7.53    0.52
  -4  -1  -4   23.52    1.13
  -4  -1  -4   23.92    1.28
   4  -1   4   23.45    0.99
  -4   1  -4   22.16    1.31
   4   1   4   23.31    0.91
  -5  -1  -4    2.98    0.57
  -5  -1  -4    2.07    0.91
  -5  -1  -4    4.50    1.00
  -5  -1  -4    2.89    0.77
  -5  -1  -4    4.08    0.86
  -5  -1  -4    4.39    0.83
  -5   1  -4    4.34    0.77
  -5   1  -4    4.33    0.80
   5   1   4    4.65    0.65
   5   1   4    3.45    0.87
  -5   1  -4    3.49    0.97
  -5   1  -4    3.92    0.84
  -6  -1  -4    7.62    1.30
   6  -1   4    5.98    0.95
  -6  -1  -4    8.13    1.14
  -6  -1  -4    4.71    0.90
  -6  -1  -4    7.05    1.18
   6   1   4    7.34    0.91
  -6   1  -4    4.80    0.87
  -6   1  -4    7.47    1.22
  -6   1  -4    6.87    0.96
  -6   1  -4    5.68    0.80
   7  -1   4   10.18    1.62
  -7  -1  -4    7.95    1.31
   7  -1   4    8.52    1.30
  -7  -1  -4    8.06    1.15
  -7  -1  -4    7.94    1.27
  -7   1  -4   10.15    1.32
  -7   1  -4    9.17    1.18
   7   1   4    7.81    1.31
  -7   1  -4    9.60    1.30
  -7   1  -4    6.43    1.00
  -7   1  -4    8.61    1.33
  -8  -1  -4    9.78    1.24
  -8  -1  -4    9.01    1.38
  -8  -1  -4    6.82    1.20
  -8  -1  -4    8.36    1.24
   8  -1   4   11.16    1.55
   8  -1   4    8.61    1.37
  -8   1  -4    9.73    1.11
  -8   1  -4    7.27    1.33
  -8   1  -4    8.39    1.13
  -8   1  -4    8.20    1.34
  -9  -1  -4    1.39    0.50
  -9  -1  -4    0.24    0.71
  -9  -1  -4    0.48    0.55
  -9   1  -4    2.12    0.76
  -9   1  -4    1.77    0.59
  -9   1  -4    1.20    0.49
  -9   1  -4    1.59    0.61
 -10  -1  -4    0.51    0.51
 -10   1  -4    0.89    0.46
 -10  -2   4    4.08    0.94
  10  -2  -4    3.48    0.53
 -10   2   4    2.92    0.66
   9  -2  -4    0.08    0.70
  -9  -2   4    0.66    0.54
  -9  -2   4    0.93    0.59
  -9  -2   4    0.33    0.66
  -9   2   4    0.71    0.64
  -9   2   4    0.55    0.59
  -9   2   4    0.52    0.80
  -8  -2   4   -0.55    0.85
  -8  -2   4    0.79    0.73
  -8  -2   4    1.14    0.62
   8  -2  -4    0.96    1.00
  -8   2   4    0.49    0.59
   8   2  -4    1.02    0.57
  -8   2   4    0.31    0.73
  -7  -2   4   19.69    1.48
   7  -2  -4   18.65    2.45
  -7  -2   4   21.10    1.78
  -7  -2   4   19.34    1.43
   7  -2  -4   21.18    2.29
   7  -2  -4   19.04    1.52
  -7  -2   4   17.42    1.65
  -7   2   4   19.77    1.68
  -7   2   4   17.24    1.55
  -7   2   4   19.14    1.81
   7   2  -4   16.19    1.61
  -7   2   4   21.03    1.81
  -6  -2   4    0.22    0.77
   6  -2  -4    1.34    0.57
  -6  -2   4    1.47    1.41
  -6   2   4    2.12    0.91
  -6   2   4    2.08    0.75
  -6   2   4    0.44    0.64
   6   2  -4    2.36    0.89
  -6   2   4    1.76    0.91
   6   2  -4    1.23    0.56
  -5  -2   4    5.38    0.96
   5  -2  -4    6.30    0.83
  -5  -2   4    6.64    1.12
  -5  -2   4    6.45    1.57
  -5  -2   4    6.53    0.85
  -5  -2   4    5.22    0.82
   5  -2  -4    5.50    0.77
  -5  -2   4    5.39    0.90
  -5   2   4    7.25    1.26
   5   2  -4    6.81    1.03
  -5   2   4    5.50    1.01
  -5   2   4    7.08    1.00
  -5   2   4    7.83    1.35
  -5   2   4    6.70    1.08
   4  -2  -4   -0.31    0.41
   4  -2  -4   -0.02    0.35
  -4  -2   4    0.18    0.34
   4  -2  -4    0.14    0.30
   4   2  -4    0.06    0.31
   4   2  -4   -0.05    0.50
   3  -2  -4    3.45    0.46
   3  -2  -4    4.07    0.50
   3  -2  -4    4.38    0.46
  -3  -2   4    4.98    0.48
  -3   2   4    4.32    0.64
  -3   2   4    4.72    0.80
   3   2  -4    4.54    0.51
   3   2  -4    4.29    0.69
   2  -2  -4    2.27    0.35
   2  -2  -4    2.33    0.32
   2  -2  -4    2.50    0.32
  -2  -2   4    2.39    0.35
  -2   2   4    1.73    0.47
   2   2  -4    2.03    0.32
   2   2  -4    2.86    0.45
   1  -2  -4  178.91    5.54
   1  -2  -4  184.71    5.51
  -1  -2   4  185.74    5.54
   1  -2  -4  181.96    5.54
   1   2  -4  180.46    5.62
   1   2  -4  180.80    5.68
   0  -2  -4   21.50    0.78
   0  -2  -4   21.38    0.83
   0  -2   4   19.78    0.77
   0   2  -4   19.67    0.83
   0   2  -4   19.45    0.84
   1  -2   4  505.70   15.02
   1  -2   4  519.02   15.06
  -1  -2  -4  500.95   15.06
  -1  -2  -4  490.30   15.12
  -1   2  -4  509.97   14.98
  -2  -2  -4   38.88    1.42
  -2  -2  -4   35.11    1.44
   2  -2   4   37.44    1.38
   2  -2   4   37.18    1.29
  -2  -2  -4   38.57    1.36
  -2   2  -4   37.17    1.54
  -3  -2  -4    2.99    0.42
  -3  -2  -4    2.94    0.46
   4  -2   4    2.02    0.37
  -4  -2  -4    1.98    0.43
  -4  -2  -4    2.08    0.43
  -4   2  -4    1.33    0.47
  -5  -2  -4    3.20    0.66
   5  -2   4    3.79    0.51
  -5  -2  -4    3.50    0.77
  -5  -2  -4    4.02    0.81
   5  -2   4    3.44    0.74
  -5  -2  -4    5.18    0.97
  -5  -2  -4    4.77    0.83
  -5  -2  -4    3.42    0.85
  -5  -2  -4    2.55    0.83
  -5   2  -4    4.24    0.90
  -5   2  -4    3.10    0.69
  -5   2  -4    3.67    0.81
   5   2   4    4.80    0.96
  -5   2  -4    4.02    0.86
  -5   2  -4    4.87    0.95
   5   2   4    3.82    0.51
  -5   2  -4    3.52    0.76
  -6  -2  -4    5.22    0.81
  -6  -2  -4    5.56    0.98
  -6  -2  -4    7.36    1.22
   6  -2   4    6.89    0.89
   6  -2   4    4.71    0.83
  -6  -2  -4    4.61    0.74
  -6   2  -4    4.11    0.78
  -6   2  -4    5.68    1.01
  -6   2  -4    7.19    1.06
  -6   2  -4    4.06    0.83
  -6   2  -4    5.57    1.41
   6   2   4    6.78    0.99
  -6   2  -4    7.73    1.29
   7  -2   4   -1.09    0.84
  -7  -2  -4    0.57    0.85
  -7  -2  -4   -0.03    0.70
  -7  -2  -4    1.02    0.67
   7  -2   4   -0.81    0.69
  -7  -2  -4    1.47    0.72
  -7  -2  -4    1.03    0.62
  -7   2  -4    1.25    0.80
  -7   2  -4   -0.11    0.73
  -7   2  -4   -0.07    0.76
   7   2   4   -0.78    0.74
  -7   2  -4    0.62    0.68
  -7   2  -4    0.37    0.71
  -8  -2  -4    2.24    0.59
  -8  -2  -4    1.59    0.79
   8  -2   4    2.80    1.32
  -8  -2  -4    0.80    0.76
  -8   2  -4    2.60    0.80
  -8   2  -4    1.54    0.75
  -8   2  -4    1.95    0.80
  -8   2  -4    3.41    0.99
  -8   2  -4    2.64    0.82
  -9  -2  -4   -0.06    0.60
  -9   2  -4    0.99    0.49
  -9   2  -4    1.21    0.52
  -9   2  -4    0.61    0.59
  -9   2  -4    0.87    0.67
 -10  -2  -4   -0.02    0.54
  -9  -3   4   11.52    1.03
  -9  -3   4   12.62    1.33
  -9   3   4   11.06    1.23
  -9   3   4    9.39    1.26
  -9   3   4   11.39    1.10
  -8  -3   4    5.62    0.88
  -8  -3   4    4.98    1.01
   8  -3  -4    4.62    1.33
  -8  -3   4    5.04    0.82
   8   3  -4    7.14    1.16
  -8   3   4    5.64    1.00
  -8   3   4    7.97    1.10
  -8   3   4    8.71    1.45
  -8   3   4    6.21    1.02
  -7  -3   4    0.80    0.57
   7  -3  -4    0.44    0.75
  -7  -3   4    0.75    0.87
  -7  -3   4    1.96    1.14
   7  -3  -4    1.64    1.11
   7  -3  -4    2.07    0.81
  -7  -3   4    0.96    0.72
   7   3  -4    2.60    0.85
   7   3  -4    1.00    1.84
  -7   3   4    1.14    0.78
  -7   3   4    0.64    0.66
  -7   3   4    2.45    0.79
  -7   3   4   -0.45    0.88
   7   3  -4    0.69    0.52
  -6  -3   4    3.29    1.31
   6  -3  -4    2.27    0.63
  -6  -3   4    2.39    0.65
  -6  -3   4    3.93    0.85
  -6  -3   4    2.46    0.73
  -6  -3   4    3.03    0.88
   6   3  -4    1.92    0.66
   6   3  -4    2.27    1.07
  -6   3   4    2.50    0.79
  -6   3   4    1.50    0.93
  -6   3   4    3.24    0.90
  -6   3   4    4.05    0.80
  -6   3   4    2.87    1.07
   5  -3  -4   13.26    1.14
  -5  -3   4   15.93    1.45
  -5  -3   4   13.98    1.26
  -5  -3   4   15.69    1.72
  -5  -3   4   14.28    1.10
  -5  -3   4   15.22    1.56
   5  -3  -4   15.62    1.05
  -5   3   4   13.32    1.44
  -5   3   4   15.42    1.73
  -5   3   4   13.51    1.65
   5   3  -4   14.43    1.44
  -5   3   4   13.68    1.44
   5   3  -4   14.86    1.13
  -5   3   4   13.12    1.42
   4  -3  -4  103.80    3.47
   4  -3  -4  102.36    3.38
  -4  -3   4   97.26    3.43
  -4  -3   4   91.78    3.69
  -4  -3   4   93.02    3.56
  -4  -3   4  101.68    4.08
  -4   3   4   99.56    3.64
   4   3  -4   98.17    3.67
   4   3  -4  101.16    3.49
   3  -3  -4   12.21    0.74
   3  -3  -4   11.84    0.76
  -3  -3   4   12.85    0.76
   3  -3  -4   12.03    0.71
  -3   3   4   11.53    1.08
   3   3  -4   11.64    0.82
  -3   3   4   14.34    1.25
   3   3  -4   12.83    1.07
   2  -3  -4    1.38    0.24
  -2  -3   4    1.29    0.28
   2  -3  -4    1.47    0.30
   2  -3  -4    1.27    0.26
   2   3  -4    1.14    0.29
  -2   3   4    0.94    0.33
  -2   3   4    0.85    0.53
   2   3  -4    1.25    0.26
  -1  -3   4   43.89    1.73
   1  -3  -4   51.92    1.72
   1  -3  -4   54.27    1.66
   1  -3  -4   50.47    1.72
   1   3  -4   47.08    1.82
   1   3  -4   48.41    1.68
   0  -3   4   73.91    2.45
   0  -3  -4   76.36    2.84
   0  -3  -4   79.97    2.77
   0   3  -4   71.94    2.56
  -1  -3  -4  509.95   15.33
   1  -3   4  521.85   15.30
   1  -3   4  492.39   15.31
  -1  -3  -4  502.15   15.40
  -1   3  -4  517.33   15.29
  -1   3  -4  501.69   15.37
  -1   3  -4  541.38   15.41
  -2  -3  -4  104.98    3.29
  -2  -3  -4  103.15    3.34
   2  -3   4   97.36    3.21
   2  -3   4   99.91    3.27
  -2   3  -4   97.03    3.41
  -3  -3  -4    5.57    0.56
   3  -3   4    5.72    0.58
   3  -3   4    5.76    0.52
  -3   3  -4    5.58    0.90
   4  -3   4   35.80    1.61
  -4  -3  -4   35.25    2.23
  -4  -3  -4   34.52    2.16
  -4  -3  -4   36.79    1.63
   4  -3   4   38.14    1.51
  -4   3  -4   37.76    1.97
  -4   3  -4   35.50    1.86
  -4   3  -4   35.63    1.61
  -4   3  -4   39.26    2.26
  -4   3  -4   41.54    2.13
  -4   3  -4   38.68    1.86
   4   3   4   38.22    1.47
  -4   3  -4   34.77    2.11
  -5  -3  -4   13.76    1.50
  -5  -3  -4   15.10    1.47
  -5  -3  -4   19.06    1.94
   5  -3   4   15.88    1.03
  -5  -3  -4   14.21    1.63
  -5  -3  -4   14.23    1.15
   5  -3   4   15.37    1.14
  -5  -3  -4   12.48    1.40
  -5   3  -4   12.92    1.36
  -5   3  -4   14.27    1.04
  -5   3  -4   13.87    1.34
  -5   3  -4   17.36    1.62
  -5   3  -4   15.75    1.50
   5   3   4   13.78    1.05
  -5   3  -4   15.51    1.49
  -5   3  -4   16.81    1.53
  -6  -3  -4    2.99    0.71
  -6  -3  -4    1.73    0.78
  -6  -3  -4    1.63    0.75
  -6  -3  -4    0.86    0.57
   6  -3   4    1.45    0.57
  -6  -3  -4    1.15    1.07
   6  -3   4    1.87    0.72
  -6  -3  -4    0.20    0.81
  -6  -3  -4    2.91    0.75
  -6   3  -4    1.82    0.92
  -6   3  -4    1.01    0.74
  -6   3  -4    0.83    0.64
   6   3   4    1.81    1.24
  -6   3  -4    1.97    0.72
  -6   3  -4    2.26    0.79
  -6   3  -4    2.44    0.66
   6   3   4    1.81    0.67
  -7  -3  -4   14.88    1.35
  -7  -3  -4   13.28    1.49
   7  -3   4   11.53    1.62
  -7  -3  -4   12.51    1.69
  -7  -3  -4   12.27    1.28
   7  -3   4   16.18    1.83
  -7   3  -4   14.02    1.27
  -7   3  -4   11.72    1.43
   7   3   4   11.85    1.27
  -7   3  -4   10.95    1.56
  -7   3  -4   13.25    1.32
  -8  -3  -4    0.69    0.62
   8  -3   4    0.95    0.78
   8  -3   4    0.78    1.34
  -8  -3  -4   -0.06    0.58
  -8  -3  -4   -0.40    0.74
   8   3   4    1.23    0.67
  -8   3  -4    0.54    0.52
  -8   3  -4    0.60    0.60
  -8   3  -4    0.01    0.62
  -8   3  -4    0.18    0.70
  -8   3  -4    1.38    0.67
  -9  -3  -4    0.99    0.50
  -9   3  -4    0.99    0.53
  -9   3  -4    1.45    0.71
  -9   3  -4    1.81    0.54
  -9   3  -4    1.87    0.62
  -9  -4   4    1.30    0.55
  -9  -4   4    0.88    0.68
  -9   4   4    1.60    1.08
  -9   4   4    0.74    0.63
   8  -4  -4   -0.77    1.18
   8  -4  -4    0.10    0.76
  -8  -4   4    0.30    0.69
   8   4  -4    1.28    0.72
  -8   4   4    0.74    0.92
  -8   4   4    0.37    0.71
  -8   4   4    1.23    0.66
  -7  -4   4    2.80    0.68
  -7  -4   4    1.83    0.79
  -7  -4   4    2.14    0.97
   7  -4  -4    2.62    0.93
   7  -4  -4    2.33    0.71
  -7  -4   4    2.44    0.91
  -7   4   4    2.15    0.98
  -7   4   4    2.24    0.91
   7   4  -4    1.65    0.56
   7   4  -4    2.67    1.14
  -7   4   4    2.23    0.74
  -7   4   4    3.87    1.07
   6  -4  -4    6.95    1.08
  -6  -4   4    8.16    1.16
  -6  -4   4    6.70    1.16
  -6  -4   4    7.11    1.09
  -6  -4   4    5.88    0.95
   6  -4  -4    8.59    1.29
   6   4  -4    6.70    0.90
  -6   4   4    7.58    1.11
  -6   4   4    6.31    1.08
  -6   4   4    7.43    1.26
  -6   4   4    8.45    1.23
   5  -4  -4    0.85    0.54
  -5  -4   4    1.46    0.64
  -5  -4   4    2.51    0.67
  -5  -4   4    0.86    0.56
   5  -4  -4    0.99    0.57
  -5  -4   4    2.78    0.96
   5   4  -4    1.37    0.43
   5   4  -4    1.57    0.62
  -5   4   4    0.17    1.44
   5   4  -4    1.79    0.84
  -5   4   4    0.96    0.69
  -5   4   4    3.21    0.91
  -5   4   4    1.74    0.76
  -5   4   4    2.68    1.13
  -4  -4   4    3.38    0.63
  -4  -4   4    2.42    0.51
   4  -4  -4    6.16    1.96
  -4  -4   4    4.92    1.06
  -4  -4   4    2.69    0.73
  -4  -4   4    3.42    1.22
   4  -4  -4    3.12    0.56
  -4   4   4    4.97    1.02
   4   4  -4    3.09    0.60
   4   4  -4    3.00    0.48
  -4   4   4    4.48    1.00
   4   4  -4    3.40    0.79
  -3  -4   4   16.50    0.93
   3  -4  -4   15.33    1.03
   3  -4  -4   16.86    0.92
   3  -4  -4   16.24    0.94
  -3   4   4   14.57    1.54
   3   4  -4   17.16    1.10
   3   4  -4   16.69    1.36
   3   4  -4   16.91    0.88
  -2  -4   4   52.07    1.93
   2  -4  -4   53.86    1.95
   2  -4  -4   53.04    1.88
   2  -4  -4   54.05    1.91
  -2   4   4   53.28    2.14
   2   4  -4   52.78    1.86
   2   4  -4   51.58    2.13
  -1  -4   4   54.23    2.01
   1  -4  -4   63.44    2.04
   1  -4  -4   57.85    2.02
   1   4  -4   56.35    1.97
   1   4  -4   53.95    2.19
   0  -4  -4   16.66    0.84
   0  -4   4   16.85    0.80
   0  -4  -4   15.53    0.78
   0   4  -4   17.97    1.03
   0   4  -4   15.32    0.82
  -1  -4  -4   10.33    0.74
   1  -4   4    9.81    0.63
   1  -4   4   10.04    0.60
  -1  -4  -4   10.11    0.64
  -1   4  -4    9.70    0.87
  -1   4  -4    8.62    0.69
  -1   4  -4   10.18    0.85
  -2  -4  -4    0.58    0.25
   2  -4   4    0.85    0.27
  -2  -4  -4    0.90    0.30
   2  -4   4    0.69    0.28
  -2   4  -4    1.26    0.51
  -3  -4  -4    0.90    0.36
   3  -4   4    1.15    0.29
   3   4   4    0.29    0.34
  -3   4  -4    0.60    0.49
  -4  -4  -4   -0.42    0.74
  -4  -4  -4    0.22    0.40
   4  -4   4    0.20    0.39
  -4  -4  -4    1.25    0.80
  -4  -4  -4    2.70    0.83
   4  -4   4    0.29    0.30
  -4  -4  -4   -0.11    0.89
  -4   4  -4    0.93    0.37
  -4   4  -4    2.03    0.94
  -4   4  -4    0.15    0.77
  -4   4  -4    2.61    0.92
  -4   4  -4   -0.17    0.70
  -4   4  -4    0.33    0.55
   4   4   4    0.08    0.44
  -4   4  -4    0.80    0.63
  -5  -4  -4    0.56    0.53
  -5  -4  -4   -0.15    0.79
  -5  -4  -4   -0.64    0.71
  -5  -4  -4    1.49    0.78
   5  -4   4    0.75    0.57
  -5   4  -4   -0.61    0.70
   5   4   4    0.22    0.51
  -5   4  -4    0.17    0.69
  -5   4  -4    0.34    0.82
  -5   4  -4    0.47    0.74
  -5   4  -4    2.18    0.92
   6  -4   4    3.74    0.78
  -6  -4  -4    2.77    0.88
  -6  -4  -4    5.18    0.87
  -6  -4  -4    4.67    0.86
  -6  -4  -4    6.72    1.13
  -6  -4  -4    5.52    0.90
  -6   4  -4    4.62    0.82
   6   4   4    5.17    0.89
  -6   4  -4    4.03    0.90
  -6   4  -4    3.37    0.93
  -6   4  -4    5.17    0.98
  -6   4  -4    6.19    1.01
  -7  -4  -4   14.35    1.71
  -7  -4  -4   14.71    1.37
  -7  -4  -4   13.05    1.17
   7  -4   4   11.10    1.40
  -7  -4  -4   12.94    1.45
  -7   4  -4    9.79    1.46
   7   4   4   14.95    1.48
  -7   4  -4   13.76    1.25
  -7   4  -4   11.34    1.38
  -7   4  -4   12.32    1.48
  -7   4  -4   14.41    1.64
   7   4   4   13.52    2.14
   8  -4   4    6.84    1.56
  -8  -4  -4    8.27    1.02
  -8  -4  -4    8.05    1.31
   8  -4   4    9.31    1.12
  -8   4  -4    8.34    0.91
  -8   4  -4    8.38    1.16
  -8   4  -4    6.26    0.82
  -8   4  -4    6.95    0.97
  -9  -4  -4    4.43    0.60
  -9   4  -4    3.43    0.65
  -9   4  -4    4.58    0.82
  -9   4  -4    3.71    0.67
  -9  -5   4    1.29    0.70
  -9  -5   4    1.13    0.50
  -8  -5   4    1.11    0.53
   8  -5  -4    0.97    0.55
  -8  -5   4    2.38    0.87
  -8  -5   4    1.05    0.70
  -8   5   4    1.21    0.70
  -8   5   4    1.45    0.89
  -7  -5   4    8.93    1.34
   7  -5  -4   11.37    1.13
  -7  -5   4    9.45    1.48
  -7  -5   4   12.24    1.46
   7  -5  -4    8.91    1.19
   7   5  -4    9.29    1.58
  -7   5   4   12.72    1.84
   7   5  -4    9.55    1.12
  -7   5   4   11.57    1.52
   7   5  -4    9.98    1.80
  -6  -5   4    9.69    1.51
   6  -5  -4    8.12    1.16
  -6  -5   4   13.05    1.60
  -6  -5   4   12.41    1.32
   6  -5  -4   12.13    1.42
  -6  -5   4   10.13    1.59
   6   5  -4   12.36    2.12
  -6   5   4   10.88    1.79
  -6   5   4    8.90    1.31
   6   5  -4    9.16    1.09
  -6   5   4    9.45    1.50
  -6   5   4    8.69    1.23
   6   5  -4    8.39    1.18
   5  -5  -4    1.87    0.63
   5  -5  -4    2.87    0.86
  -5  -5   4    4.05    0.71
  -5  -5   4    3.18    0.79
  -5  -5   4    3.53    1.09
  -5  -5   4    1.66    0.64
  -5  -5   4    2.74    0.90
   5   5  -4    2.72    0.53
  -5   5   4    1.47    0.98
  -5   5   4    4.21    1.60
  -5   5   4    3.43    0.81
   5   5  -4    3.52    1.09
  -4  -5   4    1.67    0.88
  -4  -5   4    0.66    0.72
   4  -5  -4    1.04    0.67
  -4  -5   4    2.36    0.93
   4  -5  -4   -0.10    0.92
  -4  -5   4    1.85    0.52
   4  -5  -4    0.49    0.51
   4   5  -4    1.16    0.44
   4   5  -4    1.36    0.68
  -4   5   4    1.80    0.70
  -4   5   4    0.97    0.90
  -4   5   4    1.30    1.00
   4   5  -4    1.06    0.80
  -3  -5   4    3.32    1.12
   3  -5  -4    4.47    0.68
   3  -5  -4    3.72    0.58
   3  -5  -4    4.48    0.84
  -3  -5   4    4.04    0.68
  -3  -5   4    4.94    1.00
  -3  -5   4    4.35    1.05
   3   5  -4    6.02    1.05
   3   5  -4    6.02    0.94
  -3   5   4    4.29    0.79
  -2  -5   4    2.76    0.47
   2  -5  -4    3.24    0.47
   2  -5  -4    2.49    0.44
  -2   5   4    2.08    0.57
   2   5  -4    2.68    0.47
   2   5  -4    2.13    0.52
   1  -5  -4   19.39    0.98
   1  -5  -4   18.85    0.99
  -1  -5   4   19.62    0.99
  -1   5   4   18.88    1.16
   1   5  -4   20.74    1.24
   1   5  -4   17.57    1.00
   0  -5  -4   52.13    1.94
   0  -5  -4   51.29    1.91
   0  -5   4   51.60    1.91
   0   5   4   48.71    2.03
   0   5  -4   48.90    1.92
   0   5  -4   53.46    2.17
   1  -5   4    0.62    0.29
  -1  -5  -4    0.44    0.32
  -1  -5  -4    0.24    0.30
   1   5   4    0.64    0.33
  -1   5  -4    1.41    0.58
  -1   5  -4    0.68    0.61
   2  -5   4   52.36    1.93
  -2  -5  -4   50.43    1.97
  -2  -5  -4   48.93    1.93
   2  -5   4   50.93    1.87
   2   5   4   45.46    2.22
  -2   5  -4   43.01    2.60
  -3  -5  -4    6.88    1.04
   3  -5   4    7.33    0.75
  -3  -5  -4    7.93    0.81
   3  -5   4    9.55    0.78
  -3  -5  -4   11.08    1.52
  -3   5  -4   10.55    1.45
   3   5   4    8.75    1.02
  -3   5  -4    7.55    1.14
  -3   5  -4   11.02    1.39
  -3   5  -4    8.17    0.93
  -3   5  -4    9.52    0.84
  -4  -5  -4    5.18    0.89
  -4  -5  -4    2.92    0.86
  -4  -5  -4    5.48    0.92
   4  -5   4    4.56    0.76
   4  -5   4    5.36    0.83
  -4  -5  -4    3.39    0.76
  -4   5  -4    4.28    0.76
  -4   5  -4    4.12    0.99
   4   5   4    3.92    0.69
  -4   5  -4    5.72    1.15
  -4   5  -4    3.99    0.82
  -4   5  -4    5.59    0.89
   5  -5   4    0.61    0.64
  -5  -5  -4    0.33    0.72
  -5  -5  -4   -0.02    0.70
  -5  -5  -4    1.23    0.57
   5  -5   4    0.49    0.65
  -5  -5  -4    1.82    0.70
  -5  -5  -4    1.65    0.69
  -5   5  -4    1.07    1.39
  -5   5  -4    0.36    0.61
  -5   5  -4    0.79    0.89
   5   5   4    0.90    0.69
  -5   5  -4    0.32    0.68
  -5   5  -4    0.86    0.67
  -5   5  -4    1.07    0.94
  -6  -5  -4    1.01    0.70
   6  -5   4   -1.37    0.99
  -6  -5  -4   -0.73    0.65
   6  -5   4    1.26    0.78
  -6  -5  -4   -1.23    0.68
  -6  -5  -4    0.98    0.70
  -6  -5  -4    0.57    0.71
   6  -5   4    0.31    0.98
  -6   5  -4    0.30    0.68
  -6   5  -4   -0.29    0.79
   6   5   4   -1.21    0.82
   6   5   4   -0.22    1.48
  -6   5  -4   -0.60    0.70
  -6   5  -4    1.04    0.98
  -6   5  -4   -0.41    0.84
  -6   5  -4   -0.80    0.81
  -7  -5  -4    3.93    0.69
  -7  -5  -4    2.75    0.82
   7  -5   4    1.96    1.16
  -7  -5  -4    5.35    0.83
  -7  -5  -4    2.40    0.68
   7   5   4    5.73    1.44
  -7   5  -4    3.52    1.27
  -7   5  -4    4.67    0.84
  -7   5  -4    3.84    0.88
  -8  -5  -4    3.60    0.62
  -8  -5  -4    4.36    0.73
  -8   5  -4    4.99    0.81
  -8   5  -4    5.59    0.80
  -8   5  -4    4.55    0.73
  -8   5  -4    3.75    0.83
  -8   5  -4    6.16    0.89
  -9  -5  -4    1.94    0.60
  -9  -5  -4    2.62    0.51
  -9   5  -4    4.17    1.01
  -9   5  -4    3.08    0.70
  -9  -6   4    6.53    0.99
  -9   6   4    5.96    0.65
  -8  -6   4    9.90    0.95
  -8  -6   4   12.34    2.04
   8  -6  -4    7.80    0.89
  -8   6   4    8.11    1.36
  -8   6   4    8.95    1.19
  -7  -6   4    1.46    0.68
  -7  -6   4   -0.36    0.61
   7  -6  -4   -0.84    0.48
  -7  -6   4    0.16    0.73
   7  -6  -4   -0.85    1.17
   7   6  -4    0.92    1.76
  -7   6   4   -0.18    0.70
   7   6  -4   -1.27    0.65
  -7   6   4    0.10    0.95
  -6  -6   4    1.62    0.83
   6  -6  -4    2.77    0.60
  -6  -6   4    1.64    0.91
  -6  -6   4    2.80    0.86
  -6  -6   4    1.32    0.68
   6  -6  -4    1.12    0.94
   6   6  -4    1.11    1.31
  -6   6   4    2.31    1.04
  -6   6   4    2.22    0.81
   6   6  -4   -0.02    1.18
  -5  -6   4    9.66    1.57
  -5  -6   4   11.05    1.55
   5  -6  -4    9.79    1.62
  -5  -6   4    7.95    1.26
   5  -6  -4    7.31    1.18
   5  -6  -4    8.88    1.04
   5   6  -4   10.47    1.38
  -5   6   4    7.56    1.20
   5   6  -4    9.59    1.55
   5   6  -4    8.16    1.18
  -5   6   4    7.06    1.06
   4  -6  -4    0.58    0.64
  -4  -6   4    1.71    0.71
  -4  -6   4    1.06    0.66
   4   6  -4    1.43    0.65
  -4   6   4   -0.08    0.59
  -4   6   4    2.06    0.94
   4   6  -4    1.21    0.98
   4   6  -4    0.86    0.83
   3  -6  -4   11.02    0.93
  -3  -6   4   11.10    1.05
  -3  -6   4    9.67    1.33
   3  -6  -4   13.66    1.43
  -3  -6   4   10.19    1.60
  -3  -6   4    9.55    1.58
   3   6  -4   11.34    1.41
   3   6  -4   11.04    1.15
  -3   6   4   11.71    1.54
  -3   6   4   12.86    1.22
   3   6  -4   14.07    1.60
  -2  -6   4   15.59    1.82
   2  -6  -4   15.90    1.10
  -2  -6   4   15.33    1.96
   2  -6  -4   14.45    1.34
  -2  -6   4   18.69    1.38
   2  -6  -4   17.37    1.03
  -2  -6   4   16.32    1.05
  -2   6   4   16.34    1.69
   2   6  -4   17.07    1.42
  -2   6   4   13.18    1.55
  -1  -6   4    5.46    1.51
   1  -6  -4    2.74    0.46
  -1  -6   4    3.26    0.55
   1  -6  -4    3.35    0.51
  -1   6   4    4.10    0.73
   1   6  -4    2.32    0.64
   0  -6  -4   27.93    1.30
   0  -6  -4   23.22    1.68
   0  -6   4   29.17    1.31
   0  -6  -4   24.60    1.78
   0  -6  -4   25.92    1.25
   0   6   4   25.64    1.52
   0   6  -4   28.51    1.68
   1  -6   4    0.15    0.36
  -1  -6  -4    0.26    0.38
  -1  -6  -4    1.36    0.79
  -1  -6  -4    0.64    0.91
  -1  -6  -4    1.22    0.83
  -1  -6  -4    0.67    0.36
  -1   6  -4    0.27    0.61
  -1   6  -4   -0.03    0.84
   1   6   4   -0.18    0.45
  -1   6  -4   -0.90    0.50
   2  -6   4    3.32    0.58
  -2  -6  -4    2.61    0.87
  -2  -6  -4    3.56    0.97
  -2  -6  -4    2.60    0.74
  -2  -6  -4    2.11    0.49
  -2   6  -4    1.73    0.57
  -2   6  -4    3.67    0.97
   2   6   4    2.18    0.64
  -3  -6  -4    4.23    0.88
   3  -6   4    4.16    0.65
  -3  -6  -4    5.01    0.86
  -3  -6  -4    5.15    0.90
  -3   6  -4    3.91    0.79
  -3   6  -4    4.61    0.77
  -3   6  -4    4.51    1.40
  -3   6  -4    3.24    0.89
   3   6   4    5.68    0.89
  -4  -6  -4    0.56    0.64
  -4  -6  -4    1.35    0.70
   4  -6   4    0.57    0.61
  -4  -6  -4    0.26    0.58
   4  -6   4   -0.11    0.71
  -4   6  -4    1.52    0.92
  -4   6  -4    1.84    0.95
  -4   6  -4    1.41    0.73
   4   6   4    0.95    0.68
  -4   6  -4    1.31    1.45
  -4   6  -4    0.20    0.64
  -4   6  -4   -0.17    1.31
  -5  -6  -4    5.78    0.92
   5  -6   4    5.76    1.14
  -5  -6  -4    5.40    0.96
  -5  -6  -4    6.13    1.07
  -5  -6  -4    6.10    1.01
   5  -6   4    5.37    0.85
   5  -6   4    5.11    0.91
  -5   6  -4    7.84    1.13
  -5   6  -4    5.78    1.01
  -5   6  -4    6.66    0.98
  -5   6  -4    8.09    1.41
   5   6   4    4.65    0.98
  -6  -6  -4   15.99    1.81
  -6  -6  -4   15.70    1.47
  -6  -6  -4   15.04    1.42
  -6  -6  -4   15.22    1.63
   6  -6   4   13.81    1.67
  -6   6  -4   14.69    1.57
  -6   6  -4   13.29    1.67
  -6   6  -4   16.10    1.54
   6   6   4   12.28    1.49
  -6   6  -4   18.59    1.68
  -6   6  -4   15.22    1.47
  -7  -6  -4    2.53    0.65
  -7  -6  -4    2.68    0.70
   7  -6   4    0.19    1.39
  -7  -6  -4    2.68    0.63
  -7   6  -4    1.27    0.85
  -7   6  -4    3.12    0.61
  -7   6  -4    4.34    0.89
  -7   6  -4    3.41    0.83
  -7   6  -4    2.86    0.78
   8  -6   4    2.53    0.48
  -8  -6  -4    2.17    0.60
  -8  -6  -4    1.80    0.48
  -8   6  -4    3.06    0.98
  -8   6  -4    1.65    0.77
  -8   6  -4    1.23    0.60
  -8   7   4    2.17    0.61
   8   7  -4    1.65    0.50
  -7  -7   4    4.00    0.65
  -7  -7   4    4.13    0.89
   7  -7  -4    2.89    0.51
  -7   7   4    3.80    0.72
  -7   7   4    5.43    1.24
   6  -7  -4    2.94    0.60
  -6  -7   4    2.02    1.22
  -6  -7   4    1.98    0.82
  -6  -7   4    2.59    0.69
   6  -7  -4    2.09    1.10
   6  -7  -4    2.27    1.04
  -6  -7   4    2.23    0.77
   6   7  -4    2.16    1.69
  -6   7   4    2.22    0.81
  -6   7   4    2.18    1.05
  -5  -7   4    1.55    0.80
  -5  -7   4    1.58    0.57
  -5  -7   4    2.32    0.89
   5  -7  -4    2.44    0.61
   5  -7  -4    3.30    0.76
  -5  -7   4    1.66    0.94
   5   7  -4    2.22    1.29
  -5   7   4    2.51    0.74
  -5   7   4    2.15    0.95
   5   7  -4    2.14    1.30
   4  -7  -4    1.27    0.73
  -4  -7   4    0.90    0.82
   4  -7  -4    0.91    0.63
   4  -7  -4   -0.14    0.60
  -4  -7   4    0.95    0.64
  -4  -7   4    1.31    0.82
  -4  -7   4    0.85    0.84
   4   7  -4    1.37    1.11
   4   7  -4    0.70    1.07
  -4   7   4    1.36    0.66
  -3  -7   4    1.28    0.81
  -3  -7   4   -0.60    0.84
   3  -7  -4   -0.31    0.53
   3  -7  -4   -0.92    0.52
  -3  -7   4    0.17    0.57
  -3  -7   4    0.51    0.63
   3  -7  -4   -0.10    0.51
   3   7  -4   -0.56    1.02
   3   7  -4   -0.29    0.94
  -3   7   4   -0.45    0.58
   2  -7  -4    5.89    0.74
   2  -7  -4    7.30    1.16
   2  -7  -4    5.81    0.84
  -2  -7   4    6.87    0.90
  -2  -7   4    7.11    1.00
   2   7  -4    6.87    0.92
   2   7  -4    4.88    1.01
  -2   7   4    3.46    1.27
  -2   7   4    6.31    0.93
   2   7  -4    4.90    1.00
  -1  -7   4    5.04    0.91
   1  -7  -4    8.05    1.31
   1  -7  -4    7.43    1.16
  -1  -7   4    5.76    0.87
   1  -7  -4    5.43    0.85
  -1  -7   4    5.53    1.19
   1  -7  -4    5.43    0.77
  -1   7   4    7.44    0.92
  -1   7   4    3.65    0.94
   1   7  -4    5.37    0.98
   0  -7  -4   10.77    1.19
   0  -7   4   10.82    0.97
   0  -7   4    8.25    1.28
   0  -7  -4   10.82    1.69
   0  -7   4    9.74    1.44
   0  -7  -4   10.80    1.24
   0  -7   4   11.84    1.77
   0  -7  -4   11.13    0.93
   0   7  -4   10.10    1.30
   0   7   4    7.90    1.28
  -1  -7  -4   11.69    1.31
  -1  -7  -4   10.75    0.95
  -1  -7  -4    8.61    1.27
  -1  -7  -4    8.56    1.43
   1  -7   4    8.56    0.97
   1   7   4   10.46    1.27
  -1   7  -4   11.12    1.00
  -1   7  -4    8.89    1.54
   2  -7   4    0.41    0.47
  -2  -7  -4    0.51    0.89
  -2  -7  -4    0.79    0.72
  -2  -7  -4    0.49    0.72
  -3  -7  -4    1.57    0.58
   3  -7   4    0.57    0.57
  -3  -7  -4    1.58    0.77
  -3  -7  -4    1.76    0.72
  -3  -7  -4    1.74    0.67
  -3   7  -4    1.06    0.72
  -3   7  -4    0.98    0.66
  -3   7  -4    2.89    1.54
   3   7   4    0.97    0.79
   4  -7   4   28.06    1.78
  -4  -7  -4   30.36    2.02
  -4  -7  -4   29.51    1.82
  -4  -7  -4   31.25    1.82
   4  -7   4   31.05    1.87
  -4  -7  -4   31.29    1.86
  -4   7  -4   28.61    1.87
  -4   7  -4   26.46    2.53
   4   7   4   30.91    2.05
  -4   7  -4   30.92    1.82
  -5  -7  -4    1.44    0.79
  -5  -7  -4    1.82    0.79
   5  -7   4    2.95    0.96
  -5  -7  -4    2.30    0.72
  -5  -7  -4    1.70    0.76
   5   7   4    0.36    1.39
  -5   7  -4    0.49    0.96
  -5   7  -4    1.35    1.19
  -5   7  -4    1.52    0.71
  -5   7  -4    2.05    0.75
   5   7   4    0.97    1.05
  -6  -7  -4    0.66    1.00
  -6  -7  -4    0.81    0.60
  -6  -7  -4    1.74    0.78
   6  -7   4    0.55    1.12
  -6  -7  -4    1.11    1.11
   6  -7   4    2.56    0.90
  -6   7  -4    2.09    1.21
  -6   7  -4    0.62    0.77
   6   7   4    1.83    1.65
   7  -7   4    2.41    0.49
  -7  -7  -4    2.17    0.54
  -7  -7  -4    1.90    0.61
  -7  -7  -4    1.90    0.67
  -7   7  -4    1.30    0.70
  -7   7  -4    2.15    0.75
   8  -7   4    0.45    0.41
  -8   7  -4    0.86    0.91
  -8   7  -4    0.40    0.62
  -8   8   4   -0.23    0.57
  -7  -8   4   -0.92    0.64
   7  -8  -4   -0.17    0.37
  -7  -8   4    0.20    0.49
   7   8  -4    0.90    0.66
  -7   8   4   -0.13    0.53
   6  -8  -4    0.81    0.49
  -6  -8   4    1.00    0.57
  -6  -8   4   -1.61    1.53
  -6  -8   4    0.86    0.71
   6  -8  -4   -0.11    0.82
  -6   8   4    0.85    0.68
  -6   8   4   -2.37    1.12
   6   8  -4   -1.67    1.58
   6   8  -4    0.84    0.60
  -5  -8   4    8.54    1.34
  -5  -8   4    8.73    1.40
   5  -8  -4    9.92    1.02
   5  -8  -4    9.27    1.31
  -5   8   4    9.07    1.34
   5   8  -4    8.69    2.00
   5   8  -4    8.02    1.64
   4  -8  -4    1.91    0.54
  -4  -8   4    1.91    0.87
  -4  -8   4    2.37    0.84
   4  -8  -4    0.64    0.65
   4  -8  -4    2.12    0.85
  -4  -8   4    0.64    0.74
   4   8  -4    2.05    0.68
   4   8  -4    1.96    1.21
  -4   8   4    1.77    0.64
   4   8  -4    0.00    1.51
  -4   8   4    1.31    0.99
   3  -8  -4    0.29    0.61
  -3  -8   4    0.76    0.73
  -3  -8   4    0.44    0.76
  -3  -8   4   -0.16    0.76
   3  -8  -4    0.00    0.52
   3  -8  -4    0.27    0.64
  -3   8   4    0.28    0.63
   3   8  -4    0.07    1.32
   3   8  -4   -1.02    0.74
   3   8  -4    1.58    1.07
  -2  -8   4    1.03    0.64
   2  -8  -4    2.06    0.57
  -2  -8   4    1.11    0.69
  -2  -8   4    1.35    0.94
   2  -8  -4    1.54    0.67
   2  -8  -4    0.68    0.57
   2   8  -4    2.96    1.19
  -2   8   4    2.08    0.76
   2   8  -4    1.28    1.02
  -1  -8   4    0.24    0.74
   1  -8  -4    0.21    0.57
   1  -8  -4   -0.33    1.09
   1  -8  -4   -0.03    0.51
   1  -8  -4    1.23    0.60
  -1  -8   4    0.68    0.78
  -1  -8   4    0.29    1.07
   1   8  -4   -1.04    1.28
  -1   8   4    0.90    0.71
  -1   8   4    1.47    1.23
   0  -8  -4    0.24    0.58
   0  -8   4    0.26    0.59
   0  -8  -4   -0.13    0.81
   0  -8  -4    0.16    0.57
   0  -8   4    2.05    1.32
   0  -8   4    0.57    0.60
   0   8   4    0.10    0.98
   0   8  -4    0.16    1.06
   1  -8   4    9.60    1.15
   1  -8   4   10.19    1.13
  -1  -8  -4   11.03    1.23
  -1  -8  -4   13.49    1.41
  -1  -8  -4    9.78    1.41
  -1  -8  -4   11.69    1.17
  -1   8  -4   10.69    1.09
   1   8   4   12.27    1.63
  -2  -8  -4   15.00    1.41
  -2  -8  -4   13.54    1.34
  -2  -8  -4   11.66    1.20
   2  -8   4   11.48    1.23
  -2  -8  -4   12.11    1.19
   2  -8   4   12.81    1.27
  -2   8  -4   12.57    1.21
   2   8   4   12.14    1.83
  -3  -8  -4    0.82    0.66
   3  -8   4    0.65    0.61
   3  -8   4   -0.56    0.76
  -3  -8  -4    0.90    0.65
  -3  -8  -4    0.87    0.86
   3   8   4    1.17    0.99
  -3   8  -4    1.48    0.64
  -3   8  -4   -0.35    0.67
  -4  -8  -4    9.51    1.34
  -4  -8  -4    8.14    1.16
   4  -8   4    8.07    1.14
   4  -8   4    6.59    1.10
  -4  -8  -4    9.38    1.30
   4   8   4    5.68    1.22
  -4   8  -4    5.78    0.92
  -4   8  -4    7.72    1.07
  -5  -8  -4    0.60    0.56
  -5  -8  -4    0.72    0.97
   5  -8   4   -1.69    1.09
   5  -8   4    0.53    0.64
  -5  -8  -4   -0.23    0.66
   5   8   4   -0.80    1.62
   5   8   4   -0.21    1.61
  -5   8  -4   -0.33    0.70
  -5   8  -4   -0.55    1.04
   6  -8   4    1.29    0.49
  -6  -8  -4    1.19    0.53
   6  -8   4   -0.65    0.78
  -6  -8  -4    0.67    0.62
  -6  -8  -4    0.24    1.36
  -6   8  -4   -0.47    0.61
   7  -8   4    4.45    0.69
  -7  -8  -4    3.42    0.66
  -7  -8  -4    3.36    0.63
  -7   8  -4    0.42    1.47
  -7   8  -4    3.02    0.74
   7  -9  -4   13.77    0.73
  -7  -9   4   15.57    1.28
  -7  -9   4   11.90    0.86
  -7   9   4   15.34    1.12
  -6  -9   4    7.91    0.94
   6  -9  -4    6.55    0.69
  -6   9   4    9.20    1.08
   5  -9  -4   -0.65    0.56
   5  -9  -4    1.39    1.48
  -5  -9   4   -0.80    0.54
   5  -9  -4   -0.30    0.39
  -5  -9   4   -0.03    0.69
  -5  -9   4   -1.35    1.50
  -5   9   4   -0.56    1.15
   5   9  -4    0.56    1.65
  -5   9   4    0.10    0.55
  -4  -9   4   10.36    1.44
  -4  -9   4   12.74    1.65
   4  -9  -4   12.19    1.03
   4  -9  -4   15.01    1.24
   4  -9  -4   11.75    1.77
  -4   9   4   13.51    1.46
  -4   9   4   11.02    1.35
   4   9  -4   10.69    1.81
  -3  -9   4   -0.20    0.73
  -3  -9   4    0.45    0.76
   3  -9  -4   -0.53    0.86
   3  -9  -4    0.39    0.49
  -3  -9   4    1.23    0.98
   3   9  -4    4.07    2.27
  -3   9   4   -0.21    0.87
   3   9  -4    1.38    1.30
  -3   9   4   -0.02    0.61
  -2  -9   4    0.65    0.70
  -2  -9   4   -0.47    0.82
   2  -9  -4    0.02    0.58
  -2  -9   4    0.43    0.85
   2  -9  -4    1.09    0.56
   2  -9  -4    0.66    0.78
   2   9  -4    1.24    1.29
  -2   9   4    1.50    0.82
   2   9  -4   -0.78    2.18
  -1  -9   4    2.74    0.75
   1  -9  -4    3.03    0.73
  -1  -9   4    3.45    0.95
   1  -9  -4    1.47    0.74
  -1   9   4    1.81    0.76
   1   9  -4    3.31    1.38
   0  -9   4   14.37    1.43
   0  -9  -4   11.29    1.62
   0  -9  -4   14.86    1.41
   0  -9  -4   13.40    1.28
   0  -9   4   13.11    1.45
   0   9  -4   14.48    1.14
   0   9   4   12.17    1.38
   0   9   4   11.41    1.88
  -1  -9  -4    2.81    0.72
  -1  -9  -4    4.16    0.81
   1  -9   4    2.48    0.66
  -1  -9  -4    4.14    0.72
   1  -9   4    3.39    0.85
  -1   9  -4    3.60    0.71
   2  -9   4    9.88    1.26
  -2  -9  -4   10.21    1.36
  -2  -9  -4   11.04    1.34
   2  -9   4    9.08    1.16
   2  -9   4    9.42    0.95
  -2  -9  -4    8.24    1.50
  -2  -9  -4   10.06    1.36
  -2   9  -4   10.44    1.29
   2   9   4    9.10    1.59
   3  -9   4    3.22    0.98
   3  -9   4    3.41    0.71
  -3  -9  -4    2.51    0.72
  -3  -9  -4    4.08    0.73
   3   9   4    1.76    1.48
  -3   9  -4    2.75    0.74
  -3   9  -4    3.90    0.78
  -4  -9  -4    5.34    1.09
  -4  -9  -4    5.47    0.81
   4  -9   4    3.59    0.73
  -4  -9  -4    4.38    0.73
   4  -9   4    6.17    1.23
  -4   9  -4    4.73    0.91
   4   9   4    7.25    1.86
  -4   9  -4    5.65    1.05
   4   9   4    5.33    1.75
  -5  -9  -4    5.56    1.50
   5  -9   4    4.80    2.15
  -5  -9  -4    7.03    0.97
   5  -9   4    5.92    0.78
   5  -9   4    7.29    0.82
  -5  -9  -4    6.94    1.12
  -5   9  -4    5.13    0.86
  -5   9  -4    4.74    0.80
   6  -9   4    2.15    0.42
  -6  -9  -4    1.37    0.59
  -6   9  -4    2.45    0.81
  -7  -9  -4   -0.02    0.63
  -7  -9  -4    0.31    0.62
   7  -9   4   -0.26    0.33
  -7   9  -4   -1.45    0.80
   6 -10  -4    2.28    0.36
  -6 -10   4    2.19    0.45
  -6  10   4    2.41    0.54
  -5 -10   4    0.63    0.46
   5 -10  -4    0.94    0.55
   5 -10  -4    0.74    0.40
  -5 -10   4    1.11    0.67
   4 -10  -4    0.43    0.42
  -4 -10   4    0.91    0.70
   4 -10  -4   -1.79    2.46
   4 -10  -4   -0.12    0.49
  -4 -10   4    1.11    0.59
  -4  10   4    0.41    0.52
  -3 -10   4    2.92    1.38
  -3 -10   4    3.21    0.78
   3 -10  -4    2.66    0.52
   3 -10  -4    0.70    0.54
  -3 -10   4    1.87    0.67
   3 -10  -4    1.34    1.07
   3  10  -4    0.46    1.85
  -3  10   4    1.66    0.58
  -3  10   4    1.24    1.02
   2 -10  -4    1.93    0.93
   2 -10  -4    1.29    0.59
   2 -10  -4    1.03    0.58
  -2 -10   4   -0.05    1.08
   2  10  -4    1.77    1.87
  -2  10   4    0.86    0.95
  -1 -10   4    1.38    0.98
  -1 -10   4    4.31    0.79
   1 -10  -4    3.20    0.60
   1 -10  -4    5.44    0.94
  -1  10   4    3.33    0.89
   1  10  -4    3.52    0.64
   0 -10  -4    2.34    0.60
   0 -10  -4    3.15    1.06
   0 -10   4    3.20    1.06
   0 -10  -4    2.60    0.90
   0 -10   4    1.99    0.63
   0  10   4    2.67    0.79
   0  10  -4    2.61    0.58
  -1 -10  -4    1.57    0.72
   1 -10   4    2.58    1.01
  -1 -10  -4    0.63    0.66
   1 -10   4    1.14    0.61
  -1 -10  -4    1.98    0.91
   1  10   4    0.27    3.03
   1  10   4    0.75    0.72
  -1  10  -4    1.73    0.58
  -2 -10  -4    4.24    0.86
   2 -10   4    2.25    1.22
   2 -10   4    3.29    0.75
  -2 -10  -4    3.89    1.13
  -2 -10  -4    4.05    0.83
  -2  10  -4    2.56    0.78
   2  10   4    2.52    1.97
   3 -10   4   15.43    2.38
  -3 -10  -4   16.45    1.28
  -3 -10  -4   12.20    2.10
   3 -10   4   13.21    1.09
  -3 -10  -4   17.49    1.35
   3 -10   4   16.37    1.35
  -3  10  -4   17.31    1.45
   3  10   4   20.56    3.51
   4 -10   4    1.15    0.51
  -4 -10  -4    1.60    0.58
  -4 -10  -4    2.11    0.54
   4 -10   4    2.86    0.59
  -4  10  -4    2.35    0.66
  -4  10  -4    2.03    0.73
   5 -10   4    0.27    0.53
  -5 -10  -4    1.06    0.46
  -5 -10  -4    1.89    0.60
   5 -10   4    1.31    0.42
  -5  10  -4    0.66    0.55
  -5  10  -4   -0.35    0.81
  -6 -10  -4    2.00    0.42
   6 -10   4    2.12    0.38
  -6  10  -4    2.82    0.77
   5 -11  -4    1.51    0.48
   5 -11  -4    2.04    0.57
  -5 -11   4    2.08    0.46
  -5  11   4    1.65    0.51
  -4 -11   4    5.40    0.84
   4 -11  -4    4.47    0.79
   4  11  -4    6.36    0.67
  -4  11   4    4.54    0.58
   3 -11  -4    2.08    0.51
  -3 -11   4    3.75    0.66
   3 -11  -4    2.45    0.65
   3  11  -4    2.96    0.51
  -3  11   4    2.75    0.58
   2 -11  -4    1.29    0.47
  -2 -11   4    2.64    0.75
  -2  11   4    1.73    0.55
   2  11  -4    1.15    0.45
   1 -11  -4    8.75    1.01
  -1 -11   4    7.74    0.89
   1 -11  -4   13.55    2.34
  -1  11   4   11.20    1.65
   1  11  -4    8.71    0.94
   0 -11  -4    1.85    0.55
   0 -11  -4    3.76    1.27
   0 -11   4    0.62    1.52
   0 -11   4    0.70    0.57
   0  11  -4    1.14    0.53
   0  11   4    2.21    0.83
  -1 -11  -4    0.19    1.26
   1 -11   4   -0.21    0.48
  -1 -11  -4    0.33    0.59
  -1 -11  -4   -0.64    0.64
   1  11   4    0.89    0.74
  -1  11  -4   -0.18    0.56
  -1  11  -4   -0.72    0.53
  -2 -11  -4    0.79    0.52
   2 -11   4    1.05    0.50
  -2  11  -4    2.12    0.67
   2  11   4    1.05    0.70
  -2  11  -4    2.07    0.56
  -3 -11  -4    1.16    0.47
  -3  11  -4    0.62    0.69
   3  11   4    0.71    0.66
  -3  11  -4    1.13    0.55
  -4 -11  -4    0.65    0.41
   4 -11   4    0.68    0.62
   4 -11   4   -0.18    0.45
  -4  11  -4    1.46    0.61
   4  11   4   -0.30    0.70
  -4  11  -4    0.13    0.89
   5 -11   4    0.53    0.51
  -5 -11  -4   -0.17    0.38
   4 -12  -4    0.91    0.45
   3 -12  -4    2.69    0.48
  -3  12   4    2.39    0.48
   2 -12  -4    0.98    0.40
  -2  12   4    0.18    0.46
   2  12  -4    1.21    0.42
   1 -12  -4    2.88    0.46
   1  12  -4    2.90    0.46
  -1  12   4    2.28    0.48
   1  12  -4    2.55    1.03
   0 -12   4    5.28    0.69
   0 -12  -4    5.02    0.61
   0  12   4    4.94    0.76
   1 -12   4    3.64    0.52
  -1  12  -4    4.35    0.80
  -2 -12  -4    4.73    0.65
   2 -12   4    5.26    0.75
  -2  12  -4    3.88    0.90
  -3 -12  -4   -0.36    0.48
  -3  12  -4   -0.12    0.65
   4 -12   4    2.63    0.80
   0  13   4    1.47    0.52
 -10   0   5   -0.59    0.67
  10   0  -5   -0.54    0.34
   9   0  -5   -0.31    0.63
  -9   0   5   -0.41    0.78
  -9   0   5    0.47    0.55
  -9   0   5   -1.24    0.67
  -8   0   5    0.39    0.64
  -8   0   5    0.43    0.62
   8   0  -5    2.42    1.38
  -8   0   5    1.42    0.73
  -8   0   5    0.06    0.80
   7   0  -5    0.18    0.69
  -7   0   5    0.33    0.80
  -7   0   5    0.93    0.83
  -7   0   5    0.23    0.77
  -7   0   5    0.10    0.66
  -6   0   5   -0.54    0.71
  -6   0   5    0.71    0.73
   6   0  -5   -0.47    0.46
  -6   0   5    0.19    0.74
  -6   0   5   -0.14    0.92
  -6   0   5    1.02    0.65
   5   0  -5    0.27    0.52
  -5   0   5    1.69    0.96
  -5   0   5    1.12    0.87
   5   0  -5    0.44    0.32
  -5   0   5   -0.14    0.74
  -5   0   5   -0.14    0.78
  -5   0   5    0.63    0.65
   4   0  -5    0.18    0.37
   3   0  -5    0.30    0.21
   3   0  -5    0.30    0.28
   2   0  -5    0.18    0.17
   2   0  -5    0.40    0.21
   1   0  -5   -0.15    0.16
   1   0  -5   -0.08    0.10
   0   0   5    0.04    0.10
   0   0  -5    0.09    0.12
  -1   0  -5    0.05    0.11
  -1   0  -5    0.19    0.13
  -2   0  -5    0.27    0.20
  -2   0  -5    0.21    0.27
  -2   0  -5   -0.05    0.17
  -3   0  -5   -0.44    0.26
  -3   0  -5    0.41    0.21
  -4   0  -5    0.32    0.37
   4   0   5    0.32    0.21
   4   0   5   -0.22    0.58
  -5   0  -5    0.32    0.70
  -5   0  -5   -0.19    0.45
  -5   0  -5   -0.05    0.67
  -5   0  -5    0.31    0.70
   5   0   5    0.17    0.30
  -5   0  -5   -0.62    0.75
  -6   0  -5   -0.71    0.79
  -6   0  -5   -0.46    0.63
  -6   0  -5    0.66    0.70
  -6   0  -5   -0.64    0.63
   6   0   5   -0.06    0.44
  -6   0  -5    0.32    0.60
  -7   0  -5    1.58    0.74
  -7   0  -5    0.93    0.68
  -7   0  -5    1.66    0.57
   7   0   5    0.16    0.69
  -7   0  -5    0.83    0.65
  -8   0  -5   -0.13    0.60
  -8   0  -5   -0.26    0.65
   8   0   5   -0.23    1.33
  -8   0  -5    0.85    0.68
   8   0   5    1.45    1.32
  -9   0  -5    0.02    0.69
  -9   0  -5   -0.40    0.52
  -9   0  -5    0.08    0.48
  -9   0  -5    0.36    0.44
 -10   0  -5    0.17    0.42
 -10  -1   5    3.00    0.85
  10  -1  -5    2.47    0.37
 -10   1   5    3.57    0.72
  -9  -1   5    1.12    0.66
  -9  -1   5    0.30    0.67
  -9  -1   5    0.60    0.51
   9  -1  -5    0.35    0.63
  -9   1   5    2.54    0.60
   9   1  -5    1.67    0.65
  -9   1   5    1.67    0.74
   8  -1  -5   25.50    2.00
  -8  -1   5   26.58    1.79
  -8  -1   5   23.50    1.61
   8  -1  -5   16.81    3.05
  -8  -1   5   23.61    1.80
  -8   1   5   20.66    1.68
   8   1  -5   24.43    1.51
  -8   1   5   22.19    1.65
  -8   1   5   21.29    1.55
  -8   1   5   23.74    1.94
  -7  -1   5    2.86    0.77
  -7  -1   5    0.65    0.78
   7  -1  -5    2.68    0.84
  -7  -1   5    2.22    0.79
  -7  -1   5    0.84    0.61
   7  -1  -5    0.55    0.77
  -7   1   5    3.27    0.97
   7   1  -5    1.90    0.72
  -7   1   5    1.41    0.84
   6  -1  -5    4.39    0.68
  -6  -1   5    3.22    0.86
  -6  -1   5    5.06    0.83
  -6  -1   5    4.48    0.78
  -6   1   5    2.87    0.74
  -6   1   5    3.87    0.87
   6   1  -5    4.29    0.66
  -6   1   5    3.72    1.22
  -6   1   5    4.37    0.88
  -6   1   5    4.06    1.37
  -5  -1   5   47.48    2.20
  -5  -1   5   47.90    2.43
   5  -1  -5   53.18    2.07
  -5  -1   5   50.16    2.33
  -5  -1   5   49.91    2.41
   5  -1  -5   52.89    2.04
  -5   1   5   46.55    2.30
  -5   1   5   45.42    2.43
   5   1  -5   51.69    2.06
   5   1  -5   51.79    2.16
  -5   1   5   51.64    2.49
  -5   1   5   51.59    2.57
  -5   1   5   47.52    2.38
  -4  -1   5  192.71    6.13
   4  -1  -5  201.60    6.11
   4  -1  -5  194.43    6.02
   4   1  -5  184.87    6.11
   4   1  -5  189.44    6.17
  -3  -1   5    1.36    0.28
   3   1  -5    1.44    0.30
   3   1  -5    1.12    0.38
  -2  -1   5   20.70    0.83
   2  -1  -5   21.34    0.84
   2  -1  -5   21.32    0.85
   2   1  -5   19.13    1.00
   2   1  -5   20.70    0.88
  -1  -1   5    0.82    0.16
   1  -1  -5    1.15    0.18
   1  -1  -5    0.71    0.15
   1  -1  -5    0.77    0.20
   1   1  -5    0.94    0.25
   0  -1  -5   63.07    1.99
   0  -1  -5   62.80    2.05
   0   1   5   66.75    1.95
   0   1  -5   64.67    2.02
   0   1  -5   63.95    2.06
   1  -1   5   70.59    2.21
  -1  -1  -5   70.20    2.21
  -1  -1  -5   72.76    2.27
   1  -1   5   70.48    2.15
  -1   1  -5   66.85    2.17
   2  -1   5    2.17    0.20
  -2  -1  -5    2.04    0.29
  -2  -1  -5    2.35    0.30
   2  -1   5    2.56    0.39
  -2  -1  -5    1.98    0.35
  -2   1  -5    1.82    0.34
  -3  -1  -5  118.23    3.73
   3  -1   5  113.06    3.56
  -3  -1  -5  124.77    3.89
   3  -1   5  105.37    3.81
   4  -1   5    2.39    0.40
  -4  -1  -5    1.79    0.42
  -4  -1  -5    1.51    0.48
  -4   1  -5    1.48    0.43
  -5  -1  -5   42.43    2.17
  -5  -1  -5   41.25    2.03
  -5  -1  -5   37.64    2.24
   5  -1   5   39.59    1.59
  -5  -1  -5   39.72    2.06
  -5  -1  -5   41.46    2.01
  -5  -1  -5   41.98    1.99
  -5   1  -5   38.81    2.03
  -5   1  -5   38.82    2.00
  -5   1  -5   38.43    2.25
   5   1   5   42.61    2.13
   5   1   5   40.86    1.59
  -5   1  -5   37.28    1.96
  -5   1  -5   38.66    2.00
  -5   1  -5   35.84    1.86
  -5   1  -5   39.54    2.04
  -6  -1  -5    1.75    0.69
  -6  -1  -5    2.32    0.82
   6  -1   5    1.32    0.52
  -6  -1  -5    1.09    0.60
  -6  -1  -5    1.71    0.63
  -6  -1  -5    1.09    0.72
  -6  -1  -5    2.99    0.81
   6   1   5    1.46    0.46
  -6   1  -5    1.61    0.72
  -6   1  -5    1.49    0.64
  -6   1  -5    2.73    0.75
  -6   1  -5    1.54    0.99
  -6   1  -5    1.75    0.74
  -7  -1  -5    1.79    0.85
  -7  -1  -5    1.51    0.70
  -7  -1  -5    2.45    0.67
   7  -1   5    1.34    0.70
  -7  -1  -5    3.20    0.70
   7  -1   5    1.99    0.91
  -7  -1  -5    1.80    0.83
  -7   1  -5    1.63    0.61
  -7   1  -5    1.90    0.80
  -7   1  -5    1.83    0.72
   7   1   5    0.93    0.72
  -7   1  -5    0.81    0.76
  -7   1  -5    0.65    0.81
  -8  -1  -5    0.86    1.00
   8  -1   5    3.43    1.29
  -8   1  -5    0.75    0.92
  -8   1  -5    1.49    0.97
  -8   1  -5   -0.16    0.92
  -9  -1  -5   11.13    0.95
  -9  -1  -5   11.43    1.04
  -9  -1  -5   12.07    0.98
  -9   1  -5    9.67    0.90
  -9   1  -5   12.14    1.21
  -9   1  -5   12.56    1.04
  -9   1  -5   13.55    1.39
 -10  -1  -5    0.79    0.53
 -10   1  -5   -0.29    0.44
  10  -2  -5    0.39    0.30
 -10  -2   5    0.87    0.93
 -10   2   5   -0.98    0.62
  -9  -2   5   16.29    1.41
  -9  -2   5   15.33    1.27
   9  -2  -5   15.24    1.47
  -9   2   5   13.57    1.38
  -9   2   5   17.46    1.52
   9   2  -5   14.53    0.98
  -8  -2   5   -0.10    0.60
  -8  -2   5    0.75    0.87
  -8  -2   5   -0.15    1.02
   8  -2  -5    1.02    0.98
  -8   2   5   -0.04    0.73
  -8   2   5   -0.64    0.78
   8   2  -5   -1.15    1.97
  -8   2   5   -0.91    0.86
   8   2  -5   -0.28    0.58
  -8   2   5    1.02    0.85
  -7  -2   5    5.33    1.04
   7  -2  -5    7.87    1.22
  -7  -2   5    4.97    1.02
   7  -2  -5    5.69    0.97
  -7  -2   5    5.17    0.77
  -7  -2   5    8.10    1.15
  -7   2   5    7.76    1.16
  -7   2   5    6.14    1.00
   7   2  -5    8.32    1.39
  -7   2   5    7.20    1.12
  -7   2   5    4.86    0.88
  -6  -2   5  104.72    3.94
  -6  -2   5  109.44    3.81
  -6  -2   5  104.33    3.73
  -6  -2   5   97.04    3.92
   6  -2  -5  106.24    3.88
   6  -2  -5   93.65    3.86
  -6  -2   5  106.71    4.50
   6  -2  -5  104.92    3.74
   6   2  -5  102.43    3.79
  -6   2   5  102.48    4.04
  -6   2   5   93.35    3.99
   6   2  -5  100.33    3.89
  -6   2   5   96.36    3.74
  -6   2   5   98.07    3.92
  -6   2   5  100.13    3.91
  -5  -2   5   -0.61    0.77
  -5  -2   5    0.45    0.78
  -5  -2   5    1.93    1.41
   5  -2  -5    0.77    0.40
  -5  -2   5    0.18    0.64
   5  -2  -5    0.43    0.46
  -5  -2   5    0.72    0.43
  -5  -2   5   -0.05    0.67
   5   2  -5    0.15    0.57
  -5   2   5   -0.50    0.64
  -5   2   5   -0.20    0.95
   5   2  -5    0.53    0.42
  -5   2   5    0.34    0.88
  -5   2   5    2.12    1.14
  -5   2   5    1.51    0.79
   4  -2  -5    8.79    0.72
   4  -2  -5    9.44    0.75
  -4  -2   5    7.45    0.70
   4  -2  -5    9.05    0.73
   4   2  -5    8.15    0.72
   4   2  -5    8.09    0.90
  -3  -2   5  130.80    4.15
   3  -2  -5  132.22    4.13
   3  -2  -5  123.61    4.04
   3  -2  -5  132.26    4.18
   3   2  -5  130.43    4.31
  -3   2   5  126.06    4.25
   3   2  -5  126.86    4.19
   2  -2  -5   26.54    1.00
   2  -2  -5   24.81    0.98
   2  -2  -5   26.07    1.03
   2   2  -5   25.60    1.09
   2   2  -5   26.16    1.16
  -1  -2   5    0.90    0.19
   1  -2  -5    0.75    0.19
   1  -2  -5    0.84    0.17
   1   2  -5    0.54    0.20
   1   2  -5    0.49    0.17
   1   2  -5    0.74    0.27
   0  -2  -5   81.98    2.59
   0  -2  -5   80.26    2.63
   0  -2   5   81.24    2.58
   0   2   5   79.88    2.55
   0   2  -5   84.35    2.66
   0   2  -5   85.01    2.65
   1  -2   5  390.64   12.02
   1  -2   5  414.07   12.06
  -1  -2  -5  410.36   12.07
  -1  -2  -5  399.99   12.14
  -1   2  -5  408.34   12.00
  -1   2  -5  396.34   12.13
  -2  -2  -5   37.06    1.49
  -2  -2  -5   39.98    1.46
  -2  -2  -5   39.60    1.39
   2  -2   5   38.90    1.32
   2  -2   5   37.82    1.41
  -2   2  -5   36.68    1.55
  -3  -2  -5   56.80    2.13
   3  -2   5   57.48    1.94
  -3  -2  -5   58.64    2.04
   3  -2   5   56.08    2.07
  -3  -2  -5   57.71    2.05
  -3   2  -5   55.95    2.23
   4  -2   5   43.65    1.92
  -4  -2  -5   50.76    2.03
  -4  -2  -5   49.09    1.90
  -4   2  -5   50.27    2.12
  -5  -2  -5    2.57    0.56
  -5  -2  -5    3.11    0.76
  -5  -2  -5    2.07    0.79
  -5  -2  -5    3.62    0.83
  -5  -2  -5    3.40    1.03
   5  -2   5    2.65    0.43
  -5  -2  -5    2.63    0.87
  -5  -2  -5    2.37    0.89
  -5   2  -5    3.51    0.61
  -5   2  -5    2.50    0.78
   5   2   5    2.91    0.47
  -5   2  -5    2.04    0.75
  -5   2  -5    1.94    0.71
  -5   2  -5    2.90    0.65
  -5   2  -5    3.36    0.69
  -6  -2  -5    2.14    0.73
  -6  -2  -5    4.46    0.79
  -6  -2  -5    3.60    0.74
  -6  -2  -5    4.02    0.80
  -6  -2  -5    3.20    0.70
   6   2   5    3.13    0.62
  -6   2  -5    3.57    0.83
  -6   2  -5    3.53    0.82
  -6   2  -5    3.52    0.82
  -6   2  -5    3.64    0.88
  -6   2  -5    2.42    0.74
  -6   2  -5    4.14    0.82
  -7  -2  -5    0.52    0.58
  -7  -2  -5    0.51    0.70
  -7  -2  -5    0.71    0.74
  -7  -2  -5    0.46    0.63
  -7  -2  -5    0.02    0.91
   7  -2   5   -0.04    0.74
   7  -2   5    0.06    0.93
  -7   2  -5    1.37    0.70
  -7   2  -5    0.86    0.83
  -7   2  -5    0.61    0.58
  -7   2  -5    0.40    0.61
   7   2   5    0.64    0.80
  -8  -2  -5    3.58    0.62
  -8  -2  -5    3.94    0.65
   8  -2   5    6.10    1.31
  -8  -2  -5    4.50    0.86
  -8  -2  -5    3.65    0.78
  -8   2  -5    3.67    0.82
  -8   2  -5    3.65    0.66
  -8   2  -5    2.31    0.69
  -8   2  -5    3.12    0.73
  -8   2  -5    4.15    0.81
  -9  -2  -5    0.99    0.52
  -9  -2  -5    1.11    0.45
  -9  -2  -5    1.09    0.73
  -9   2  -5    1.11    0.84
  -9   2  -5    0.62    0.46
  -9   2  -5    1.60    0.54
  -9   2  -5    1.17    0.64
  -9  -3   5    0.97    0.68
  -9   3   5    2.85    1.32
  -9   3   5   -0.03    1.04
  -9   3   5    1.10    0.68
  -8  -3   5    9.85    1.11
   8  -3  -5    8.83    1.30
  -8  -3   5   11.06    1.33
  -8  -3   5    9.59    1.60
   8   3  -5    9.59    1.21
  -8   3   5    9.64    1.40
  -8   3   5   11.63    1.66
  -8   3   5   12.05    1.45
  -8   3   5    9.36    1.24
  -7  -3   5    2.59    0.67
  -7  -3   5    1.17    1.11
   7  -3  -5    4.80    0.97
  -7  -3   5    3.67    0.80
   7  -3  -5    1.98    1.24
   7  -3  -5    3.17    0.86
  -7   3   5    3.82    0.94
  -7   3   5    3.46    1.06
  -7   3   5    3.23    0.84
  -7   3   5    1.56    1.01
   7   3  -5    1.63    0.89
  -6  -3   5   15.66    1.74
  -6  -3   5   15.94    1.27
  -6  -3   5   20.27    2.23
   6  -3  -5   17.52    1.45
   6  -3  -5   17.86    1.32
   6  -3  -5   14.48    1.59
  -6  -3   5   17.41    1.48
  -6   3   5   18.49    1.46
   6   3  -5   17.48    1.47
   6   3  -5   16.86    1.77
  -6   3   5   20.06    1.83
  -6   3   5   17.80    1.73
  -6   3   5   16.91    1.58
   6   3  -5   14.82    1.12
  -5  -3   5    8.27    0.97
  -5  -3   5    9.06    1.44
   5  -3  -5    9.54    0.93
  -5  -3   5   13.51    2.31
   5  -3  -5    9.90    0.95
  -5  -3   5    7.85    1.30
  -5  -3   5    7.71    1.07
  -5   3   5    9.66    1.28
  -5   3   5    8.89    1.33
   5   3  -5    8.39    1.00
  -5   3   5   10.03    1.25
  -5   3   5   10.35    1.30
  -5   3   5    9.19    1.52
  -4  -3   5   45.29    2.57
  -4  -3   5   50.33    1.95
  -4  -3   5   41.76    2.06
   4  -3  -5   51.37    1.95
  -4  -3   5   45.22    2.34
   4  -3  -5   46.99    1.86
  -4   3   5   48.27    2.21
   4   3  -5   48.91    2.19
   4   3  -5   48.24    1.96
   3  -3  -5    0.50    0.28
   3  -3  -5    1.14    0.31
  -3  -3   5    0.64    0.29
   3   3  -5    0.81    0.33
   3   3  -5    0.28    0.48
  -3   3   5    0.55    0.62
   3   3  -5    0.48    0.23
  -2  -3   5   83.80    2.70
   2  -3  -5   73.95    2.70
   2  -3  -5   81.10    2.65
   2  -3  -5   79.86    2.69
   2   3  -5   81.72    2.82
   2   3  -5   85.72    2.67
   2   3  -5   81.59    2.96
   1  -3  -5  107.32    3.40
   1  -3  -5  106.75    3.32
   1   3  -5  103.68    3.38
   1   3  -5  108.66    3.60
   1   3  -5  108.00    3.54
   0  -3  -5    0.57    0.24
   0  -3   5    0.69    0.22
   0   3  -5    0.39    0.24
   0   3  -5    0.08    0.26
   1  -3   5   82.06    2.65
   1  -3   5   81.52    2.62
  -1  -3  -5   86.17    2.67
  -1  -3  -5   86.12    2.76
  -1   3  -5   77.87    2.70
  -1   3  -5   76.93    2.61
  -1   3  -5   78.85    2.71
   2  -3   5   18.45    0.85
  -2  -3  -5   15.21    1.03
  -2  -3  -5   17.09    0.83
  -2  -3  -5   18.02    0.91
   2  -3   5   17.61    0.79
  -2   3  -5   18.03    1.06
  -3  -3  -5   45.69    1.86
  -3  -3  -5   48.72    1.83
   3  -3   5   48.02    1.83
   3  -3   5   48.79    1.75
  -3  -3  -5   49.99    1.86
  -3   3  -5   46.25    2.03
  -4  -3  -5    4.83    0.66
   4  -3   5    4.91    0.68
  -4  -3  -5    3.94    0.92
  -4  -3  -5    4.06    1.00
   4  -3   5    4.98    0.61
  -4   3  -5    5.39    1.00
  -4   3  -5    6.51    0.98
  -4   3  -5    5.42    0.72
  -4   3  -5    5.49    0.85
  -4   3  -5    3.65    0.62
  -4   3  -5    4.44    0.96
  -4   3  -5    6.82    1.01
  -5  -3  -5   29.40    1.85
  -5  -3  -5   32.40    1.91
  -5  -3  -5   32.47    1.84
   5  -3   5   29.91    1.43
  -5  -3  -5   29.38    2.22
  -5  -3  -5   29.45    1.61
  -5  -3  -5   26.84    2.05
   5  -3   5   28.60    1.59
  -5   3  -5   29.56    1.82
  -5   3  -5   29.45    2.03
  -5   3  -5   31.99    1.90
   5   3   5   29.28    1.43
  -5   3  -5   32.60    1.90
  -5   3  -5   29.89    1.75
  -5   3  -5   30.92    1.71
  -5   3  -5   28.85    1.43
  -6  -3  -5    0.13    0.54
  -6  -3  -5    0.44    0.79
   6  -3   5    1.19    0.71
  -6  -3  -5    0.03    0.73
  -6  -3  -5    0.79    0.69
  -6  -3  -5    0.89    0.79
   6  -3   5   -0.66    0.56
  -6  -3  -5    0.38    0.67
  -6   3  -5   -0.67    0.63
  -6   3  -5   -0.17    0.70
  -6   3  -5    0.16    0.78
   6   3   5    1.61    1.26
   6   3   5    0.63    0.61
  -6   3  -5    0.67    0.74
  -6   3  -5   -0.58    0.68
  -6   3  -5    0.18    0.77
  -7  -3  -5    5.39    0.79
   7  -3   5    6.16    1.02
  -7  -3  -5    5.20    0.90
  -7  -3  -5    5.54    0.78
   7   3   5    5.20    1.04
  -7   3  -5    7.86    1.20
  -7   3  -5    8.10    1.32
  -7   3  -5    7.29    1.27
  -8  -3  -5    0.07    0.58
  -8  -3  -5    0.45    0.70
  -8  -3  -5    0.12    0.59
   8  -3   5   -0.67    1.35
  -8  -3  -5    0.99    0.55
  -8   3  -5   -0.01    0.47
  -8   3  -5   -0.64    0.59
  -8   3  -5    0.86    0.66
  -8   3  -5    0.68    0.79
  -8   3  -5    0.15    0.61
  -9  -3  -5    1.90    0.70
  -9  -3  -5    0.17    0.49
  -9   3  -5    1.48    0.46
  -9   3  -5   -0.26    0.78
  -9   3  -5    1.10    0.58
  -9   3  -5    0.86    0.49
  -9  -4   5    3.33    0.80
  -9  -4   5    2.86    0.59
  -9   4   5    4.73    2.13
  -9   4   5    2.08    0.67
   8  -4  -5   -0.95    0.75
  -8  -4   5    1.00    0.67
   8  -4  -5    0.38    1.28
   8   4  -5   -0.43    0.67
  -8   4   5   -0.90    0.88
  -8   4   5   -0.30    0.70
  -7  -4   5    1.00    0.57
   7  -4  -5    1.44    0.67
  -7  -4   5    1.43    0.67
   7  -4  -5    0.72    0.90
  -7  -4   5    1.06    0.92
   7   4  -5    2.89    1.11
  -7   4   5   -0.18    0.77
  -7   4   5    1.98    0.86
   7   4  -5    0.64    0.57
  -7   4   5    1.80    1.12
  -7   4   5    0.94    1.05
  -6  -4   5   15.05    1.78
   6  -4  -5   11.26    1.37
  -6  -4   5   13.79    1.44
  -6  -4   5   12.60    1.98
   6  -4  -5   12.57    1.79
  -6  -4   5   10.80    1.24
   6  -4  -5   13.15    1.30
  -6  -4   5   13.01    1.52
   6   4  -5   11.94    1.03
  -6   4   5   12.58    1.31
   6   4  -5   12.89    1.50
   6   4  -5   15.77    1.82
  -6   4   5   14.21    1.53
  -6   4   5   14.12    2.25
  -6   4   5   11.56    1.60
  -6   4   5    9.61    1.28
   5  -4  -5    2.01    0.65
  -5  -4   5    1.64    0.75
   5  -4  -5    2.36    0.64
  -5  -4   5    2.67    0.93
  -5  -4   5    3.85    1.05
  -5  -4   5    1.48    0.59
  -5  -4   5    3.24    1.22
   5   4  -5    3.30    0.66
  -5   4   5    1.94    0.72
   5   4  -5    2.14    0.46
  -5   4   5    1.25    1.22
   5   4  -5    3.22    0.97
  -5   4   5    3.42    1.04
  -4  -4   5   85.48    3.41
   4  -4  -5   96.04    3.23
   4  -4  -5   87.21    4.14
  -4  -4   5   82.79    3.24
  -4  -4   5   86.93    3.20
  -4  -4   5   79.52    3.61
   4  -4  -5   91.68    3.15
  -4  -4   5   90.46    3.87
   4   4  -5   91.56    3.35
   4   4  -5   91.78    3.59
  -4   4   5   81.91    3.66
  -4   4   5   89.06    3.42
   4   4  -5   91.31    3.07
  -4   4   5   87.62    3.30
   3  -4  -5   20.90    1.09
  -3  -4   5   20.48    1.10
   3  -4  -5   22.17    1.11
   3  -4  -5   21.24    1.06
   3   4  -5   21.28    1.02
  -3   4   5   23.39    1.62
   3   4  -5   20.91    1.50
   3   4  -5   21.39    1.22
   2  -4  -5    6.10    0.52
   2  -4  -5    5.71    0.60
  -2  -4   5    5.01    0.54
   2  -4  -5    5.79    0.58
   2   4  -5    5.85    0.74
   2   4  -5    4.18    0.56
  -2   4   5    4.82    0.78
   2   4  -5    5.26    0.78
   1  -4  -5   54.58    2.03
   1  -4  -5   57.35    2.01
  -1  -4   5   56.79    2.01
   1   4  -5   59.56    2.24
   1   4  -5   58.30    1.99
   0  -4   5    7.18    0.51
   0  -4  -5    6.87    0.52
   0  -4  -5    5.81    0.55
   0   4  -5    5.91    0.69
   0   4  -5    6.11    0.65
   0   4  -5    6.29    0.60
  -1  -4  -5   50.66    1.85
   1  -4   5   48.68    1.77
   1  -4   5   50.11    1.75
  -1  -4  -5   52.36    1.79
  -1   4  -5   46.39    1.76
  -1   4  -5   47.45    1.93
  -1   4  -5   45.97    1.82
  -2  -4  -5  110.76    3.68
   2  -4   5  107.16    3.61
   2  -4   5  110.34    3.56
  -2  -4  -5  106.73    3.62
  -2   4  -5  113.28    3.77
  -3  -4  -5    2.92    0.47
   3  -4   5    3.70    0.61
   3  -4   5    3.57    0.52
  -3   4  -5    2.34    0.55
   3   4   5    2.97    0.41
  -3   4  -5    2.90    0.84
   4  -4   5   22.02    1.17
  -4  -4  -5   18.38    1.94
  -4  -4  -5   24.09    1.72
   4  -4   5   23.88    1.30
  -4  -4  -5   22.85    1.29
  -4  -4  -5   20.94    1.60
  -4  -4  -5   23.01    1.81
  -4   4  -5   24.76    1.59
   4   4   5   23.84    1.26
  -4   4  -5   20.67    1.74
  -4   4  -5   22.68    1.17
  -4   4  -5   20.96    1.79
  -4   4  -5   21.46    1.53
  -4   4  -5   24.03    1.73
   5  -4   5    1.45    0.47
  -5  -4  -5    2.07    0.76
  -5  -4  -5    0.39    0.88
  -5  -4  -5    2.89    0.74
  -5  -4  -5    1.23    0.60
  -5  -4  -5    0.45    0.73
  -5  -4  -5    1.80    0.82
   5  -4   5    1.02    0.59
  -5   4  -5    2.00    0.80
   5   4   5    2.11    0.62
  -5   4  -5    1.21    0.77
  -5   4  -5    1.85    0.45
  -5   4  -5    1.90    0.66
  -6  -4  -5    1.37    0.82
  -6  -4  -5    1.04    0.74
  -6  -4  -5    1.78    0.79
  -6  -4  -5    0.54    0.71
  -6  -4  -5    3.33    0.86
   6  -4   5    0.83    0.68
   6  -4   5    1.09    0.88
  -6   4  -5    3.49    0.94
  -6   4  -5    1.81    0.83
  -6   4  -5    2.08    0.76
   6   4   5    2.52    0.77
   6   4   5   -0.59    1.34
  -6   4  -5    2.07    0.63
  -6   4  -5    1.88    0.75
  -6   4  -5    1.74    0.79
   7  -4   5    1.64    1.07
  -7  -4  -5    1.12    0.58
   7  -4   5    0.18    1.16
  -7  -4  -5   -0.31    0.68
  -7  -4  -5    1.22    0.72
  -7  -4  -5    2.32    0.77
  -7   4  -5    0.73    0.59
  -7   4  -5   -0.15    0.74
  -7   4  -5   -0.48    0.74
  -7   4  -5    1.42    0.70
   7   4   5    1.23    1.07
  -7   4  -5    0.70    0.71
  -8  -4  -5    9.58    1.28
  -8  -4  -5    7.53    1.04
  -8   4  -5   10.97    1.01
  -8   4  -5    8.74    1.46
  -8   4  -5    9.05    1.11
  -8   4  -5    7.25    1.13
  -9  -4  -5   -0.44    0.43
  -9  -4  -5    0.04    0.56
  -9   4  -5    0.71    0.89
  -9   4  -5   -0.24    0.56
  -9   4  -5    0.49    0.56
  -9   4  -5    0.07    0.54
  -9  -5   5   -0.35    0.46
  -9   5   5   -0.07    1.17
  -8  -5   5    5.71    0.93
  -8  -5   5    6.14    1.05
  -8  -5   5    5.88    0.90
  -8   5   5    8.02    1.20
   8   5  -5    5.28    1.52
  -8   5   5    4.18    0.86
   7  -5  -5   14.45    1.77
  -7  -5   5   13.20    1.32
  -7  -5   5   13.74    1.81
  -7  -5   5   12.73    1.61
   7  -5  -5   15.46    1.24
  -7   5   5   13.32    1.51
   7   5  -5   13.65    1.71
   7   5  -5   12.85    1.74
  -6  -5   5   -0.18    0.70
   6  -5  -5   -0.69    0.54
  -6  -5   5    0.20    0.78
  -6  -5   5   -0.52    0.80
   6   5  -5   -0.04    0.56
  -6   5   5   -0.23    0.72
  -6   5   5    1.43    1.02
  -6   5   5    0.39    1.01
   6   5  -5    0.97    1.17
   6   5  -5   -1.73    0.88
  -5  -5   5    2.59    0.69
  -5  -5   5    3.89    0.85
  -5  -5   5    4.23    1.02
   5  -5  -5    2.71    1.14
   5  -5  -5    2.74    0.69
  -5  -5   5    2.81    0.86
  -5   5   5    3.05    0.70
  -5   5   5    3.45    0.81
   5   5  -5    4.53    1.14
   5   5  -5    3.55    0.62
   5   5  -5    4.01    0.86
  -5   5   5    1.99    0.95
  -4  -5   5   63.03    2.72
  -4  -5   5   64.24    2.55
   4  -5  -5   61.20    2.57
   4  -5  -5   62.40    2.50
   4  -5  -5   53.84    2.79
  -4  -5   5   61.99    3.09
  -4  -5   5   61.63    2.87
  -4   5   5   62.05    2.96
   4   5  -5   62.59    3.05
   4   5  -5   63.57    2.33
  -4   5   5   62.03    2.64
   4   5  -5   63.86    2.72
  -4   5   5   65.01    2.85
   3  -5  -5    4.41    0.68
  -3  -5   5    5.57    0.90
   3  -5  -5    4.38    0.67
  -3  -5   5    5.29    1.08
  -3  -5   5    4.21    0.75
   3  -5  -5    6.19    0.97
   3  -5  -5    4.57    1.30
  -3  -5   5    5.06    1.06
   3   5  -5    3.77    0.62
  -3   5   5    2.58    1.10
   3   5  -5    4.66    0.67
   3   5  -5    3.25    0.86
  -3   5   5    5.45    0.84
   2  -5  -5    0.49    0.34
  -2  -5   5    0.72    0.36
   2  -5  -5    1.17    0.41
   2   5  -5    1.41    0.72
   2   5  -5    0.89    0.56
  -2   5   5    0.36    0.51
  -1  -5   5    0.27    0.29
   1  -5  -5   -0.31    0.27
   1  -5  -5    0.14    0.34
   1   5  -5    0.01    0.48
   1   5  -5   -0.08    0.32
  -1   5   5    0.11    0.42
   0  -5  -5  283.65    8.61
   0  -5   5  267.67    8.57
   0  -5  -5  284.06    8.63
   0   5  -5  283.55    8.84
   0   5  -5  278.71    8.75
   0   5   5  278.44    8.72
   0   5  -5  268.39    8.52
   1  -5   5   28.69    1.28
  -1  -5  -5   29.98    1.30
  -1  -5  -5   31.19    1.37
  -1   5  -5   30.49    1.46
  -1   5  -5   25.18    1.34
  -1   5  -5   30.07    1.65
  -2  -5  -5    0.92    0.37
   2  -5   5    0.35    0.33
   2  -5   5    0.48    0.32
  -2  -5  -5    0.66    0.40
  -2  -5  -5    2.25    0.90
  -2   5  -5    0.36    0.58
  -2   5  -5    1.29    0.54
  -3  -5  -5    6.88    1.02
  -3  -5  -5    6.74    0.74
   3  -5   5    4.90    0.75
  -3  -5  -5    5.55    0.99
  -3  -5  -5    7.98    1.36
  -3   5  -5    7.60    1.17
  -3   5  -5    7.34    2.11
  -3   5  -5    5.57    0.94
   3   5   5    6.17    0.90
  -3   5  -5    4.47    0.63
  -3   5  -5    5.08    0.81
  -4  -5  -5    0.89    0.75
  -4  -5  -5    2.56    0.57
  -4  -5  -5    0.67    0.71
   4  -5   5    1.09    0.58
  -4  -5  -5    1.68    0.71
  -4  -5  -5    3.57    0.95
   4  -5   5    2.05    0.52
  -4   5  -5    1.71    0.80
  -4   5  -5    1.90    0.71
  -4   5  -5    0.78    0.79
  -4   5  -5    1.40    0.38
  -4   5  -5    1.50    0.92
  -4   5  -5    1.98    0.62
   4   5   5    1.54    0.60
  -4   5  -5    2.11    0.99
  -5  -5  -5    6.04    0.88
  -5  -5  -5    4.50    0.83
   5  -5   5    4.27    0.72
  -5  -5  -5    3.76    0.78
  -5  -5  -5    5.39    0.97
   5  -5   5    4.86    0.86
  -5   5  -5    5.75    0.99
  -5   5  -5    5.99    1.04
  -5   5  -5    4.64    0.94
  -5   5  -5    3.67    0.82
  -5   5  -5    4.95    1.07
   5   5   5    5.00    0.78
  -5   5  -5    4.82    0.79
  -6  -5  -5    9.07    1.27
  -6  -5  -5    8.39    1.38
  -6  -5  -5    5.75    0.91
   6  -5   5    7.91    1.11
   6  -5   5    7.38    1.15
  -6  -5  -5    6.01    0.99
   6  -5   5    6.65    1.13
  -6  -5  -5    5.50    0.96
  -6   5  -5    5.82    1.18
   6   5   5    6.34    0.99
  -6   5  -5    5.26    0.98
   6   5   5    7.97    1.68
  -6   5  -5    6.97    0.92
  -6   5  -5    5.72    1.06
  -6   5  -5    6.53    0.99
  -6   5  -5    7.83    1.07
  -7  -5  -5    0.94    0.80
  -7  -5  -5   -0.52    0.85
   7  -5   5    1.24    1.13
  -7  -5  -5    0.24    1.12
  -7  -5  -5    1.63    0.65
  -7   5  -5   -0.65    0.72
  -7   5  -5    0.28    0.66
  -7   5  -5    1.93    0.83
  -7   5  -5    0.37    0.75
  -8  -5  -5    2.02    0.66
   8  -5   5    0.72    0.52
  -8   5  -5    0.61    0.76
  -8   5  -5   -0.01    0.49
  -8   5  -5    0.92    0.59
  -8   5  -5    0.16    0.60
  -8   5  -5   -0.56    0.66
  -9  -5  -5    3.36    0.51
  -9  -5  -5    4.66    0.81
  -9   6   5    0.93    0.65
  -8  -6   5   -0.81    0.63
  -8  -6   5    0.68    0.50
   8  -6  -5   -0.10    0.48
  -7  -6   5    2.04    0.66
   7  -6  -5    2.64    1.19
  -7  -6   5    2.36    0.67
  -7  -6   5    2.43    0.84
   7  -6  -5    3.04    0.64
   7   6  -5    3.26    0.71
  -7   6   5    3.67    1.26
   7   6  -5    0.48    1.78
  -7   6   5    2.62    0.81
  -6  -6   5   23.21    1.85
  -6  -6   5   22.40    1.80
   6  -6  -5   19.87    1.72
   6  -6  -5   21.15    1.35
  -6  -6   5   21.62    1.96
  -6  -6   5   22.14    1.64
   6  -6  -5   21.02    2.70
   6   6  -5   23.12    1.92
  -6   6   5   17.53    1.71
   6   6  -5   24.53    2.43
   6   6  -5   21.78    2.46
  -6   6   5   20.04    2.07
   5  -6  -5    2.72    0.89
  -5  -6   5    3.25    0.77
  -5  -6   5    1.74    0.89
   5  -6  -5    1.87    0.52
   5  -6  -5    0.77    0.65
  -5   6   5    0.96    1.02
   5   6  -5    0.74    1.10
  -5   6   5    1.30    0.72
   5   6  -5    3.54    1.02
  -4  -6   5   44.68    2.55
  -4  -6   5   45.35    2.15
   4  -6  -5   48.81    2.05
   4  -6  -5   45.24    2.08
  -4  -6   5   45.56    2.27
  -4  -6   5   44.40    2.46
   4  -6  -5   45.62    2.26
  -4   6   5   43.02    2.15
   4   6  -5   43.48    1.99
   4   6  -5   43.82    2.63
   4   6  -5   47.37    2.49
  -4   6   5   44.25    2.54
   3  -6  -5    8.07    1.27
   3  -6  -5    8.31    0.95
  -3  -6   5    8.85    1.20
  -3  -6   5   10.45    0.98
   3  -6  -5    9.06    1.02
  -3  -6   5   10.51    1.32
   3   6  -5    7.50    0.78
   3   6  -5    6.29    1.12
   3   6  -5   10.03    1.42
  -3   6   5    8.35    1.19
  -3   6   5    7.61    1.12
   2  -6  -5   72.03    2.72
   2  -6  -5   70.49    2.74
  -2  -6   5   76.25    2.77
   2  -6  -5   73.73    2.68
  -2  -6   5   75.90    3.35
   2  -6  -5   72.03    2.95
  -2  -6   5   71.65    3.19
   2   6  -5   74.41    3.19
   2   6  -5   76.83    3.17
   2   6  -5   73.44    2.65
  -2   6   5   71.46    3.18
  -2   6   5   71.05    3.13
   1  -6  -5   10.98    0.84
   1  -6  -5   10.55    1.28
  -1  -6   5   13.68    1.71
  -1  -6   5   10.15    0.82
  -1  -6   5    8.76    1.26
   1  -6  -5   12.80    0.88
   1   6  -5   11.54    1.28
   1   6  -5   11.93    1.20
   1   6  -5    9.30    1.10
   0  -6  -5    7.05    0.72
   0  -6  -5    8.90    1.26
   0  -6  -5    7.51    0.78
   0  -6   5    6.77    0.70
   0   6  -5    5.72    0.98
   0   6  -5    5.60    0.84
   0   6   5    6.20    0.94
   0   6  -5    7.10    1.15
  -1  -6  -5    6.63    0.75
  -1  -6  -5    8.00    1.27
  -1  -6  -5    6.34    0.73
   1  -6   5    6.32    0.70
  -1   6  -5    6.50    0.82
  -1   6  -5    5.56    0.95
  -1   6  -5    5.24    1.29
   1   6   5    7.48    0.99
  -2  -6  -5    4.34    1.01
  -2  -6  -5    2.51    0.93
  -2  -6  -5    3.58    0.85
  -2  -6  -5    3.92    0.83
   2  -6   5    4.25    0.73
  -2  -6  -5    3.37    0.54
  -2   6  -5    3.63    0.90
  -2   6  -5    4.29    1.10
   2   6   5    3.32    0.69
  -2   6  -5    3.86    0.63
  -3  -6  -5    0.88    0.82
  -3  -6  -5    0.25    0.73
  -3  -6  -5    0.99    0.55
   3  -6   5   -0.08    0.53
  -3  -6  -5    1.94    0.73
   3  -6   5    0.49    0.60
  -3   6  -5    0.50    0.62
   3   6   5    0.05    0.59
  -3   6  -5    1.24    1.15
  -3   6  -5   -0.42    0.77
  -3   6  -5    0.48    0.76
  -4  -6  -5    0.93    0.61
  -4  -6  -5    1.56    0.73
  -4  -6  -5    0.46    0.66
   4  -6   5   -0.27    0.53
  -4   6  -5    1.05    0.86
  -4   6  -5    2.52    0.95
  -4   6  -5    0.74    0.67
   4   6   5    0.42    0.67
  -4   6  -5    1.17    0.78
  -4   6  -5    2.06    1.35
  -5  -6  -5   -0.18    0.72
  -5  -6  -5    1.07    0.70
  -5  -6  -5    0.33    0.63
  -5  -6  -5   -0.25    0.79
   5  -6   5    0.08    1.03
   5  -6   5   -0.42    0.74
   5  -6   5    0.60    0.76
  -5   6  -5   -1.62    0.89
  -5   6  -5    0.55    0.78
  -5   6  -5   -0.25    0.74
   5   6   5   -0.15    0.81
  -5   6  -5   -0.59    1.02
  -5   6  -5    0.74    1.11
  -5   6  -5   -0.68    0.72
   6  -6   5    5.27    1.01
  -6  -6  -5    5.61    0.85
  -6  -6  -5    5.09    0.93
   6  -6   5    3.61    1.92
  -6  -6  -5    5.74    0.84
  -6  -6  -5    7.50    1.70
  -6   6  -5    5.09    1.49
  -6   6  -5    5.92    0.88
  -6   6  -5    3.92    0.86
  -6   6  -5    4.53    0.99
  -6   6  -5    7.15    1.05
   6   6   5    4.43    1.78
   6   6   5    7.92    1.26
  -6   6  -5    7.00    1.05
   7  -6   5    0.33    1.56
  -7  -6  -5    2.38    0.63
  -7  -6  -5    1.41    0.66
  -7   6  -5    2.12    0.74
  -7   6  -5    2.16    0.59
  -7   6  -5    2.91    0.80
  -7   6  -5    2.87    0.76
  -7   6  -5    2.70    0.82
   8  -6   5    1.42    0.47
  -8  -6  -5    0.51    0.54
  -8  -6  -5   -0.07    0.46
  -8   6  -5    1.58    0.93
  -8   6  -5   -0.13    0.91
  -8   6  -5   -0.71    0.56
  -8  -7   5    0.87    0.76
  -8  -7   5    0.91    0.74
  -8   7   5    0.55    0.56
   8   7  -5    0.15    0.42
  -7  -7   5    0.83    0.58
   7  -7  -5    0.09    0.40
  -7  -7   5    0.42    0.75
  -7   7   5    0.74    0.63
  -6  -7   5   -0.33    1.23
   6  -7  -5   -0.32    1.00
  -6  -7   5   -0.55    1.17
  -6  -7   5    0.08    0.58
   6  -7  -5    0.19    1.02
  -6  -7   5    0.52    0.71
   6  -7  -5    0.41    0.49
   6   7  -5    1.90    2.22
   6   7  -5    0.40    1.33
  -6   7   5   -0.76    0.66
  -6   7   5   -0.29    1.20
   5  -7  -5    6.00    1.01
  -5  -7   5    2.85    0.69
  -5  -7   5    5.02    0.97
   5  -7  -5    4.42    0.64
  -5  -7   5    2.64    0.90
  -5  -7   5    4.62    1.00
  -5   7   5    3.47    0.82
   5   7  -5    3.55    1.42
  -5   7   5    4.98    1.17
   5   7  -5    6.41    1.52
   4  -7  -5   13.45    1.15
  -4  -7   5   16.14    1.73
  -4  -7   5   16.36    1.52
   4  -7  -5   16.33    1.44
  -4  -7   5   13.51    1.61
  -4  -7   5   13.17    1.33
   4  -7  -5   15.98    1.45
   4   7  -5   15.56    2.09
  -4   7   5   14.16    1.41
  -4   7   5   13.80    1.97
   4   7  -5   13.86    2.12
  -3  -7   5    1.12    0.65
   3  -7  -5   -0.75    0.64
  -3  -7   5    0.15    0.81
   3  -7  -5   -0.09    0.50
   3  -7  -5   -0.95    0.59
  -3  -7   5    1.05    0.81
  -3  -7   5    0.03    0.61
  -3   7   5    0.13    0.61
   3   7  -5    0.60    0.93
  -2  -7   5   51.41    2.44
  -2  -7   5   48.09    2.67
   2  -7  -5   48.73    2.16
   2  -7  -5   51.39    2.06
   2  -7  -5   45.61    2.45
  -2  -7   5   50.54    2.18
  -2   7   5   45.04    2.35
   2   7  -5   48.88    2.18
   2   7  -5   50.81    2.69
   2   7  -5   53.06    2.64
  -2   7   5   46.02    2.94
   1  -7  -5   26.71    1.67
   1  -7  -5   31.76    2.38
  -1  -7   5   32.91    1.89
  -1  -7   5   32.32    2.55
  -1  -7   5   32.23    1.58
   1  -7  -5   31.01    1.57
   1  -7  -5   28.63    1.63
   1  -7  -5   31.71    1.62
  -1  -7   5   35.38    2.03
   1   7  -5   29.90    1.80
  -1   7   5   30.01    1.90
  -1   7   5   33.84    2.08
   1   7  -5   34.41    2.25
   1   7  -5   29.70    2.79
   0  -7  -5    2.50    0.55
   0  -7  -5    2.96    0.89
   0  -7  -5    3.26    0.71
   0  -7   5    1.40    1.71
   0  -7  -5    3.34    0.57
   0  -7  -5    4.94    0.94
   0   7  -5    3.92    0.96
   0   7  -5    2.16    1.08
   0   7   5    3.28    0.70
  -1  -7  -5    0.85    0.66
  -1  -7  -5    0.52    0.68
  -1  -7  -5    0.97    0.71
   1  -7   5    0.02    0.45
  -1  -7  -5    0.64    0.50
  -1   7  -5    0.25    0.51
  -1   7  -5    2.21    1.14
   1   7   5    0.77    0.66
  -1   7  -5    0.38    1.03
  -2  -7  -5    4.16    0.73
   2  -7   5    4.30    0.74
  -2  -7  -5    2.93    0.86
  -2   7  -5    5.11    1.20
   2   7   5    4.23    0.86
  -3  -7  -5    0.57    0.67
  -3  -7  -5    0.49    0.63
  -3  -7  -5    0.08    0.71
  -3  -7  -5    0.62    0.64
   3  -7   5   -0.23    0.61
   3   7   5    0.01    0.79
  -3   7  -5   -0.51    0.59
  -3   7  -5    1.62    0.76
   4  -7   5    8.69    1.29
  -4  -7  -5    6.16    1.00
   4  -7   5    5.35    0.87
  -4  -7  -5    5.33    0.88
  -4  -7  -5    5.74    1.05
  -4   7  -5    6.62    0.98
  -4   7  -5    7.28    1.27
   4   7   5    5.22    0.99
  -4   7  -5    6.53    0.98
  -5  -7  -5   20.14    1.68
   5  -7   5   20.28    1.83
  -5  -7  -5   17.34    1.68
  -5  -7  -5   20.12    1.54
   5  -7   5   18.18    1.48
  -5  -7  -5   19.10    1.55
  -5   7  -5   18.40    2.12
  -5   7  -5   15.62    1.90
  -5   7  -5   22.36    1.65
  -5   7  -5   21.87    1.70
   5   7   5   21.83    2.11
  -6  -7  -5   11.73    1.18
  -6  -7  -5   12.43    1.95
   6  -7   5   15.65    2.05
  -6  -7  -5   11.35    1.49
  -6  -7  -5   11.90    1.17
   6  -7   5   14.46    1.61
  -6   7  -5   10.80    1.83
  -6   7  -5   14.17    1.56
  -6   7  -5   12.05    1.82
  -6   7  -5   11.74    1.56
   6   7   5    9.62    2.05
  -6   7  -5   13.72    1.46
   7  -7   5   12.86    0.89
  -7  -7  -5   13.25    1.14
  -7  -7  -5   12.51    0.99
  -7  -7  -5    9.81    1.19
  -7   7  -5    9.31    1.43
  -7   7  -5   11.29    1.29
   8  -7   5    0.28    0.42
  -8   7  -5    0.43    0.57
  -8   8   5    0.27    0.50
   7  -8  -5    0.81    0.37
  -7  -8   5   -0.24    0.73
  -7  -8   5    0.54    0.50
  -7   8   5    0.30    0.57
   6  -8  -5    3.93    1.51
  -6  -8   5    4.26    0.73
   6  -8  -5    3.61    0.56
  -6  -8   5    5.13    0.86
   6  -8  -5    5.80    1.00
  -6   8   5    3.64    1.40
   6   8  -5    5.15    0.64
   6   8  -5    5.43    1.76
  -6   8   5    3.56    0.78
  -5  -8   5    3.95    0.86
  -5  -8   5    4.08    1.28
  -5  -8   5    5.97    0.97
   5  -8  -5    3.94    0.65
   5  -8  -5    5.88    1.17
   5   8  -5   -0.54    2.18
  -5   8   5    3.17    1.27
   5   8  -5    5.27    1.52
  -5   8   5    4.24    0.83
  -4  -8   5   21.50    1.71
   4  -8  -5   23.39    1.84
   4  -8  -5   21.34    1.31
  -4  -8   5   23.90    1.78
  -4  -8   5   23.21    1.94
  -4   8   5   21.66    1.66
   4   8  -5   22.43    3.06
   4   8  -5   22.33    1.42
  -4   8   5   25.56    2.23
   4   8  -5   24.36    2.53
  -3  -8   5    6.47    1.14
   3  -8  -5    7.47    1.30
   3  -8  -5    6.38    0.96
  -3  -8   5    5.31    0.88
  -3  -8   5    7.99    1.41
   3   8  -5    5.35    0.81
  -3   8   5    6.10    0.85
  -3   8   5    6.11    1.13
   3   8  -5    6.69    1.27
   3   8  -5    4.53    1.52
   2  -8  -5    4.56    0.79
  -2  -8   5    4.04    0.78
   2  -8  -5    5.34    0.84
  -2  -8   5    2.92    0.91
  -2  -8   5    4.48    0.86
   2  -8  -5    5.07    0.69
   2   8  -5    4.17    1.28
   2   8  -5    6.17    1.43
   2   8  -5    6.11    0.87
  -2   8   5    4.96    0.92
  -1  -8   5    7.08    0.93
  -1  -8   5    9.03    1.34
  -1  -8   5    8.79    1.11
  -1  -8   5    7.39    0.98
   1  -8  -5    8.56    1.13
   1  -8  -5    9.21    1.12
   1  -8  -5    6.77    1.10
  -1   8   5    8.14    1.38
   1   8  -5    8.48    1.27
   1   8  -5   10.94    1.62
  -1   8   5    8.12    1.31
   0  -8  -5   11.91    1.20
   0  -8   5   13.82    1.27
   0  -8   5   13.27    1.73
   0  -8  -5   13.31    1.16
   0  -8   5   12.56    1.17
   0  -8  -5   11.26    1.62
   0   8  -5   14.02    1.92
   0   8   5   10.52    1.31
  -1  -8  -5    6.66    0.97
   1  -8   5    8.30    1.12
   1  -8   5    9.56    1.14
  -1  -8  -5    9.41    1.19
  -1  -8  -5    9.94    1.17
  -1  -8  -5    9.05    1.49
   1   8   5    7.06    1.08
  -1   8  -5    8.97    1.05
   2  -8   5    3.40    0.77
  -2  -8  -5    4.26    0.82
  -2  -8  -5    3.92    0.86
  -2  -8  -5    2.57    0.72
  -2  -8  -5    3.84    0.77
   2   8   5    4.29    0.98
  -2   8  -5    3.78    0.69
   3  -8   5    1.01    0.78
  -3  -8  -5    1.24    0.72
  -3  -8  -5    1.38    0.81
   3  -8   5    1.59    0.62
  -3  -8  -5    2.15    0.63
   3   8   5   -0.38    0.99
  -3   8  -5    1.78    0.75
  -3   8  -5    1.36    0.71
   4  -8   5    9.11    1.60
  -4  -8  -5   11.74    1.40
  -4  -8  -5   13.28    1.70
  -4  -8  -5   12.54    1.35
   4  -8   5   11.18    1.19
  -4   8  -5    9.21    1.26
  -4   8  -5   10.61    1.55
   4   8   5    8.55    1.28
  -5  -8  -5   17.97    1.96
  -5  -8  -5   17.63    1.44
   5  -8   5   14.24    1.73
  -5  -8  -5   15.97    1.32
   5  -8   5   15.64    2.07
   5   8   5   21.92    3.24
  -5   8  -5   14.32    1.45
   5   8   5   23.43    3.28
  -5   8  -5   16.09    1.71
   6  -8   5    1.00    0.81
  -6  -8  -5   -0.78    0.56
  -6  -8  -5    0.05    0.47
  -6   8  -5   -0.14    0.79
  -6   8  -5    0.63    0.65
   7  -8   5    2.94    0.49
  -7  -8  -5    2.74    0.71
  -7  -8  -5    3.54    0.62
  -7   8  -5    4.08    0.68
  -7   9   5    2.91    0.58
  -6  -9   5    1.11    0.75
  -6  -9   5   -0.42    0.46
   6  -9  -5    0.16    0.34
  -6   9   5    0.57    0.56
  -5  -9   5    2.97    0.85
   5  -9  -5    2.22    0.48
   5  -9  -5    3.20    1.40
   5  -9  -5    3.27    0.74
  -5  -9   5    2.85    2.37
  -5  -9   5    1.82    0.69
  -5   9   5    1.87    0.66
   4  -9  -5   18.19    2.02
   4  -9  -5   18.50    1.12
  -4  -9   5   15.69    1.50
   4  -9  -5   18.11    1.35
  -4  -9   5   17.77    2.29
  -4   9   5   13.89    2.24
   4   9  -5   15.67    2.61
  -4   9   5   16.43    1.42
   3  -9  -5    0.97    0.97
  -3  -9   5   -0.80    0.84
   3  -9  -5    1.69    0.52
  -3  -9   5    0.52    1.07
  -3  -9   5    0.68    0.78
   3  -9  -5    0.69    0.46
   3   9  -5   -0.74    1.25
  -2  -9   5    3.82    0.86
   2  -9  -5    2.60    0.84
  -2  -9   5    3.89    0.99
   2  -9  -5    4.33    0.62
  -2  -9   5    4.80    0.99
   2  -9  -5    2.71    0.62
  -2   9   5    2.73    1.00
   2   9  -5    5.58    1.45
   1  -9  -5    5.80    1.05
   1  -9  -5    7.65    1.29
  -1  -9   5    5.54    0.91
  -1  -9   5    3.88    1.05
   1  -9  -5    5.29    1.28
  -1   9   5    4.18    0.95
   0  -9  -5   11.89    1.37
   0  -9   5    8.82    1.35
   0  -9  -5   11.20    1.23
   0  -9  -5   11.63    1.49
   0  -9   5    9.87    1.45
   0   9   5    7.83    1.83
   0   9  -5    9.94    1.04
  -1  -9  -5    0.61    0.70
   1  -9   5   -0.09    0.82
  -1  -9  -5    0.78    0.64
  -1  -9  -5    1.06    0.72
  -1  -9  -5    0.83    0.64
   1  -9   5    1.15    0.58
  -1   9  -5    1.01    0.56
   1   9   5    1.12    1.44
  -2  -9  -5    1.56    0.88
   2  -9   5    1.86    0.65
  -2  -9  -5    2.55    0.67
  -2  -9  -5    1.26    0.68
   2  -9   5    1.48    0.84
  -2  -9  -5    1.95    0.78
   2  -9   5    1.73    0.70
  -2   9  -5    2.13    0.71
   2   9   5    3.72    1.45
  -2   9  -5    2.37    0.67
  -3  -9  -5    5.36    0.89
  -3  -9  -5    7.81    1.24
   3  -9   5    6.48    1.12
  -3  -9  -5    8.51    1.51
  -3   9  -5    6.86    0.96
  -3   9  -5    6.67    0.89
   3   9   5    6.58    1.58
   4  -9   5    1.08    1.25
  -4  -9  -5    0.85    1.08
  -4  -9  -5    0.83    1.00
   4   9   5    1.40    1.62
   5  -9   5    3.59    0.69
  -5  -9  -5    4.20    0.63
  -5  -9  -5    5.04    1.85
   5   9   5    5.41    2.48
  -5   9  -5    3.95    0.72
  -5   9  -5    5.82    0.94
  -6  -9  -5    0.42    0.48
   6  -9   5    0.79    0.44
  -6  -9  -5    0.62    0.44
  -6   9  -5   -0.67    1.34
  -6   9  -5    0.25    0.58
   7  -9   5    0.62    0.34
  -7  -9  -5    1.56    0.63
  -7   9  -5    0.44    0.70
   6 -10  -5   -0.21    0.33
  -6 -10   5    0.50    0.43
  -6  10   5   -0.46    0.48
   5 -10  -5    1.74    0.59
   5 -10  -5    2.13    0.45
  -5 -10   5    2.20    0.54
  -5  10   5    3.26    0.61
  -4 -10   5   11.92    1.22
   4 -10  -5   14.62    0.95
   4 -10  -5   12.41    1.11
  -4 -10   5   16.10    1.39
  -4  10   5   13.42    1.15
  -3 -10   5    1.70    1.53
  -3 -10   5    0.04    0.62
   3 -10  -5    0.84    0.51
   3 -10  -5    2.84    1.17
   3 -10  -5    0.06    0.48
  -3  10   5    0.93    0.57
  -3  10   5    0.28    1.21
   2 -10  -5    1.99    1.06
  -2 -10   5    3.02    1.15
   2 -10  -5    0.68    0.56
  -2 -10   5    0.60    1.15
   2 -10  -5   -0.27    0.57
   2  10  -5   -2.18    1.96
  -2  10   5    1.72    0.62
  -2  10   5    2.04    1.08
   1 -10  -5    2.26    0.94
  -1 -10   5    3.71    1.19
   1 -10  -5    1.76    0.59
  -1 -10   5    1.82    1.36
  -1  10   5    4.06    1.23
   1  10  -5    2.86    0.56
   0 -10   5    1.48    1.12
   0 -10  -5    2.56    0.64
   0 -10  -5    1.36    0.77
   0  10   5    2.16    0.87
   0  10  -5    1.70    0.57
  -1 -10  -5    8.03    1.33
   1 -10   5    7.94    1.36
  -1 -10  -5    6.98    0.85
  -1 -10  -5    7.40    1.16
   1 -10   5    9.19    1.16
   1  10   5   10.18    1.42
   2 -10   5    3.43    0.80
   2 -10   5    3.57    1.32
  -2 -10  -5    4.14    0.86
   2 -10   5    4.76    0.75
  -2 -10  -5    4.69    1.13
  -2  10  -5    3.90    0.74
   2  10   5    5.65    0.84
  -2  10  -5    3.27    0.76
   3 -10   5   -0.53    1.46
   3 -10   5    0.15    0.54
   3 -10   5    0.70    0.57
  -3 -10  -5    0.07    0.46
  -3 -10  -5    2.52    1.20
  -3 -10  -5    0.52    0.61
   3  10   5   -2.09    1.83
  -3  10  -5    1.12    0.72
  -3  10  -5   -0.60    0.55
   4 -10   5    4.08    0.58
  -4 -10  -5    3.46    0.58
  -4  10  -5    6.07    1.02
  -4  10  -5    5.13    0.84
  -5 -10  -5    1.13    0.41
   5 -10   5    1.41    0.56
  -5  10  -5    0.46    0.57
  -5  10  -5    1.31    0.93
  -6 -10  -5    0.54    0.37
  -6  10  -5    1.12    0.67
   5 -11  -5    3.14    0.57
  -5 -11   5    3.08    0.49
  -5  11   5    3.84    0.56
   5  11  -5    2.94    0.51
   4 -11  -5    1.88    0.81
  -4 -11   5    1.08    0.49
   4 -11  -5    1.15    0.48
   4  11  -5    1.45    0.38
  -3 -11   5    0.53    0.59
   3 -11  -5    1.03    0.47
   3 -11  -5    0.22    0.60
  -3  11   5    1.41    0.49
   3  11  -5    1.00    0.42
   2 -11  -5   21.66    1.22
  -2 -11   5   19.69    1.55
   2  11  -5   19.69    1.15
  -2  11   5   21.58    1.31
  -1 -11   5    2.28    0.91
   1 -11  -5    1.28    0.47
  -1  11   5    4.41    1.80
   1  11  -5    2.38    0.54
   0 -11  -5   -0.86    1.37
   0 -11  -5    0.25    0.52
   0 -11   5    0.57    0.56
   0  11   5    1.05    0.94
   0  11  -5    0.41    0.50
  -1 -11  -5   10.83    1.52
   1 -11   5    9.70    1.06
   1  11   5   10.04    1.10
  -1  11  -5   12.26    1.21
  -1  11  -5   10.63    1.00
  -2 -11  -5    1.38    0.56
   2 -11   5    1.32    0.50
  -2  11  -5    1.13    0.52
   2  11   5    2.89    0.81
  -2  11  -5    1.79    0.74
   3 -11   5   -0.38    0.45
  -3 -11  -5    0.21    0.46
   3  11   5   -0.25    0.92
  -3  11  -5   -0.97    0.77
   4 -11   5    1.27    0.68
  -4 -11  -5    1.80    0.41
   4 -11   5    1.36    0.51
  -4  11  -5    0.37    0.53
  -4  11  -5   -0.23    1.16
  -5 -11  -5    3.21    0.43
   5 -11   5    3.41    0.55
   3 -12  -5    0.98    0.45
   3  12  -5    1.34    0.38
  -3  12   5    1.11    0.45
   2 -12  -5   -0.05    0.39
   2  12  -5   -0.19    0.79
   2  12  -5   -0.50    0.38
  -2  12   5    0.79    0.45
   1 -12  -5    1.84    0.45
   1  12  -5    1.49    0.42
   1  12  -5    0.60    0.75
  -1  12   5    2.17    0.46
   0 -12   5    1.29    0.66
   0  12  -5    1.32    0.81
   0  12   5    0.90    0.41
   0  12  -5    1.34    0.51
   1 -12   5    5.99    0.90
  -1  12  -5    7.63    0.83
  -2 -12  -5   -0.41    0.55
  -2  12  -5   -1.19    0.66
  -3 -12  -5    1.68    0.48
   3 -12   5    2.26    0.43
  -3  12  -5    2.52    0.60
   0  13   5    0.13    0.51
  10   0  -6    3.61    0.61
 -10   0   6    3.13    0.74
  -9   0   6    0.95    0.76
  -9   0   6   -0.38    0.54
   9   0  -6    1.39    0.67
  -9   0   6    0.58    0.70
   8   0  -6    8.50    1.12
  -8   0   6    9.35    1.56
  -8   0   6    7.88    1.23
  -8   0   6    8.54    1.44
   8   0  -6    7.35    1.70
   8   0  -6    5.49    1.14
  -7   0   6   52.53    2.67
  -7   0   6   50.21    2.53
  -7   0   6   52.01    2.67
  -7   0   6   51.21    2.45
   7   0  -6   51.22    2.47
  -6   0   6   10.56    1.46
  -6   0   6   11.92    1.28
  -6   0   6   10.50    1.71
  -6   0   6   10.41    1.42
   6   0  -6   10.01    1.04
  -5   0   6    1.46    0.82
   5   0  -6    2.11    0.59
  -5   0   6    0.87    0.82
  -5   0   6    2.23    0.82
  -5   0   6    2.58    0.78
  -5   0   6    2.56    0.99
   4   0  -6   28.79    1.31
   4   0  -6   29.12    1.29
   3   0  -6    7.18    0.54
   3   0  -6    7.75    0.62
   2   0  -6   30.06    1.17
   2   0  -6   29.90    1.13
   1   0  -6  970.45   29.14
   1   0  -6 1000.00   29.20
   0   0   6    7.14    0.35
   0   0  -6    6.72    0.39
  -1   0  -6  580.53   16.79
  -1   0  -6  552.04   16.81
  -2   0  -6   42.10    1.47
  -2   0  -6   43.68    1.46
  -2   0  -6   40.73    1.63
  -3   0  -6    4.74    0.60
  -4   0  -6  178.66    5.81
   4   0   6  171.28    5.34
  -5   0  -6    8.43    1.24
   5   0   6    7.01    0.66
  -5   0  -6    7.24    1.23
  -5   0  -6    7.29    0.99
  -5   0  -6    6.61    0.93
  -5   0  -6    7.84    1.03
  -5   0  -6    5.87    0.85
   6   0   6   11.31    0.99
  -6   0  -6   10.76    1.29
  -6   0  -6   12.67    1.61
  -6   0  -6   13.25    1.44
  -6   0  -6    9.31    1.25
  -6   0  -6   11.34    1.28
  -7   0  -6   19.84    1.41
   7   0   6   17.14    1.59
  -7   0  -6   22.31    1.53
  -7   0  -6   18.39    1.71
  -7   0  -6   18.21    1.54
  -7   0  -6   17.36    1.62
  -8   0  -6    0.89    0.55
  -8   0  -6    1.73    0.87
  -8   0  -6    2.14    0.79
  -9   0  -6    5.12    0.82
  -9   0  -6    5.97    0.77
  -9   0  -6    5.44    0.91
  -9   0  -6    4.20    0.81
 -10   0  -6    0.71    0.52
 -10   0  -6   -0.49    0.43
 -10   1   6    2.27    0.66
  -9  -1   6    0.87    0.58
  -9  -1   6    0.67    0.73
  -9  -1   6    0.66    0.72
  -9   1   6    1.35    0.61
   9   1  -6    1.17    0.61
  -9   1   6    1.15    0.78
  -9   1   6    1.44    0.71
  -8  -1   6    3.92    0.87
   8  -1  -6    3.42    0.69
  -8  -1   6    2.60    0.85
   8  -1  -6    7.90    2.47
  -8  -1   6    3.74    0.75
  -8   1   6    4.27    0.82
   8   1  -6    4.52    0.76
   8   1  -6    4.28    1.47
  -8   1   6    4.37    0.85
  -8   1   6    4.69    1.38
  -8   1   6    3.94    0.99
  -7  -1   6    3.23    0.95
  -7  -1   6    3.66    0.78
   7  -1  -6    4.94    1.00
  -7  -1   6    4.57    0.99
   7  -1  -6    4.70    0.98
  -7  -1   6    2.75    0.78
  -7   1   6    2.47    0.97
  -7   1   6    2.67    0.94
  -7   1   6    2.27    0.84
  -7   1   6    3.76    0.90
   7   1  -6    3.32    0.98
  -6  -1   6   73.78    3.01
  -6  -1   6   72.21    3.15
  -6  -1   6   69.82    2.93
  -6  -1   6   72.13    3.20
   6  -1  -6   72.13    2.86
   6   1  -6   72.80    2.87
  -6   1   6   71.69    3.12
  -6   1   6   68.46    3.03
  -6   1   6   74.06    3.30
   6   1  -6   76.18    3.04
  -6   1   6   68.53    2.96
  -5  -1   6    1.33    0.60
   5  -1  -6    1.57    0.43
  -5  -1   6    1.73    0.81
  -5  -1   6    1.38    0.81
   5  -1  -6    2.46    0.67
  -5  -1   6    3.73    1.94
  -5   1   6    1.48    1.15
  -5   1   6    2.50    1.03
  -5   1   6    2.15    0.70
  -5   1   6    1.07    0.74
   5   1  -6    1.63    0.44
   5   1  -6    1.22    0.59
  -4  -1   6    0.76    0.32
   4  -1  -6    0.98    0.31
   4  -1  -6    1.11    0.38
   4   1  -6    0.15    0.37
   3  -1  -6   10.91    0.66
   3  -1  -6   11.52    0.68
  -3  -1   6   10.67    0.65
   3   1  -6   12.13    0.71
   3   1  -6   10.53    0.76
   2  -1  -6   23.04    0.95
   2  -1  -6   24.59    0.94
  -2  -1   6   24.17    0.92
   2   1  -6   24.03    0.99
   2   1  -6   23.27    1.03
  -1  -1   6   30.03    1.00
   1  -1  -6   28.97    1.01
   1  -1  -6   28.61    1.07
   1  -1  -6   29.11    1.02
   1   1  -6   29.72    1.11
   1   1  -6   30.04    1.15
   1   1  -6   30.75    1.10
   0  -1  -6   63.38    2.04
   0  -1  -6   63.12    2.11
   0   1   6   67.33    2.02
   0   1  -6   69.70    2.14
   1  -1   6   74.70    2.24
   1  -1   6   73.29    2.30
   1  -1   6   71.34    2.30
  -1  -1  -6   72.09    2.35
  -1  -1  -6   75.49    2.29
  -1   1  -6   72.07    2.40
  -1   1  -6   71.29    2.28
  -2  -1  -6    1.67    0.33
   2  -1   6    1.45    0.20
  -2  -1  -6    1.58    0.25
  -2   1  -6    1.13    0.32
  -2   1  -6    1.90    0.26
  -3  -1  -6   51.14    1.84
  -3  -1  -6   54.56    2.00
  -3  -1  -6   53.19    1.80
   3  -1   6   49.43    1.68
   3  -1   6   48.90    1.93
  -4  -1  -6   42.79    1.77
   4  -1   6   45.20    1.59
  -4  -1  -6   45.34    1.93
  -4   1  -6   44.06    1.95
  -5  -1  -6   30.97    2.01
  -5  -1  -6   29.86    1.69
  -5  -1  -6   27.77    1.68
  -5  -1  -6   26.04    1.72
   5  -1   6   27.31    1.26
  -5  -1  -6   28.72    1.85
  -5  -1  -6   28.07    1.61
   5   1   6   27.75    1.27
  -5   1  -6   28.33    1.64
  -5   1  -6   30.49    1.75
  -5   1  -6   23.97    1.64
  -5   1  -6   28.48    1.70
  -5   1  -6   29.42    1.58
  -5   1  -6   25.49    1.64
  -6  -1  -6   20.73    1.63
  -6  -1  -6   22.06    1.51
  -6  -1  -6   22.06    1.54
  -6  -1  -6   22.95    1.64
  -6  -1  -6   20.79    1.44
  -6   1  -6   17.75    1.56
  -6   1  -6   16.46    1.90
  -6   1  -6   23.06    1.55
  -6   1  -6   19.58    2.00
  -6   1  -6   18.78    1.59
  -6   1  -6   19.83    1.44
   6   1   6   22.42    1.25
  -6   1  -6   19.83    1.73
  -7  -1  -6    7.02    0.89
  -7  -1  -6    6.60    1.13
  -7  -1  -6    8.96    1.43
  -7  -1  -6    8.58    1.19
  -7  -1  -6    6.58    1.03
   7   1   6    5.19    0.90
  -7   1  -6    6.36    0.99
  -7   1  -6    5.50    1.01
  -7   1  -6    5.65    0.93
  -7   1  -6    6.26    0.96
  -7   1  -6    5.87    1.05
  -7   1  -6    7.59    1.13
  -8  -1  -6   16.86    1.67
  -8  -1  -6   14.15    1.25
  -8  -1  -6   15.57    1.59
  -8  -1  -6   14.86    1.32
  -8  -1  -6   13.11    1.10
  -8   1  -6   15.43    1.57
   8   1   6   14.02    2.43
  -8   1  -6   11.74    1.50
  -8   1  -6   13.85    1.10
  -8   1  -6   12.45    1.42
  -9  -1  -6    0.17    0.52
  -9  -1  -6    0.13    0.44
  -9  -1  -6    0.61    0.45
  -9  -1  -6    0.35    0.69
  -9   1  -6    1.42    0.75
  -9   1  -6   -0.11    0.56
  -9   1  -6    0.07    0.42
 -10   1  -6   -0.79    0.86
 -10  -2   6    1.80    0.97
  10   2  -6    1.43    0.30
 -10   2   6    1.20    0.62
  -9  -2   6    1.63    0.64
   9  -2  -6    1.88    0.76
  -9  -2   6    1.27    0.68
  -9   2   6    2.98    0.78
   9   2  -6    1.84    0.46
  -9   2   6    1.16    0.70
   9   2  -6    2.19    0.66
  -9   2   6    2.64    0.85
  -8  -2   6    0.56    0.78
   8  -2  -6    0.55    0.61
   8  -2  -6    1.90    1.00
  -8  -2   6    0.53    0.88
  -8   2   6    0.90    0.89
  -8   2   6    1.39    0.95
   8   2  -6    1.80    0.60
  -8   2   6    2.71    0.78
  -7  -2   6    2.07    0.77
   7  -2  -6    3.68    1.04
  -7  -2   6    2.48    0.77
   7  -2  -6    2.37    0.86
  -7  -2   6    1.33    0.76
  -7   2   6    2.14    0.90
  -7   2   6    0.76    0.95
   7   2  -6    1.11    0.85
  -7   2   6    1.66    0.99
   7   2  -6    2.30    0.61
  -7   2   6    1.53    0.71
  -6  -2   6    2.83    0.83
   6  -2  -6    5.12    1.07
  -6  -2   6    3.15    0.72
  -6  -2   6    1.75    0.78
   6  -2  -6    4.00    0.78
  -6   2   6    3.33    0.72
  -6   2   6    4.91    0.91
  -6   2   6    4.46    1.10
   6   2  -6    3.57    0.68
   6   2  -6    3.55    0.89
  -5  -2   6    0.70    1.32
  -5  -2   6    0.53    0.48
  -5  -2   6    1.10    0.68
   5  -2  -6    0.89    0.48
  -5  -2   6    1.07    0.79
   5  -2  -6    0.78    0.47
  -5  -2   6    0.94    0.62
  -5   2   6    0.71    1.04
  -5   2   6    0.90    0.73
  -5   2   6    1.61    1.13
   5   2  -6    0.36    0.41
  -5   2   6   -0.97    0.98
  -5   2   6    0.78    0.69
   5   2  -6    2.07    0.61
   4  -2  -6    6.35    0.69
  -4  -2   6    7.40    0.67
   4  -2  -6    6.78    0.69
   4  -2  -6    8.04    0.75
   4   2  -6    5.53    0.69
   3  -2  -6    0.74    0.27
   3  -2  -6    1.20    0.31
  -3  -2   6    0.28    0.27
   3  -2  -6    0.50    0.25
   3   2  -6    0.67    0.42
   3   2  -6    0.86    0.31
   2  -2  -6   34.57    1.26
   2  -2  -6   33.24    1.23
   2  -2  -6   34.05    1.23
   2   2  -6   33.39    1.24
   2   2  -6   32.63    1.32
   2   2  -6   31.89    1.38
   1  -2  -6    4.16    0.33
   1  -2  -6    3.84    0.33
   1  -2  -6    3.77    0.35
  -1  -2   6    4.03    0.32
   1   2  -6    3.92    0.47
   1   2  -6    3.83    0.41
   1   2  -6    4.30    0.42
   0  -2  -6    2.80    0.34
   0  -2   6    2.32    0.29
   0  -2  -6    3.17    0.29
   0   2  -6    3.19    0.38
   0   2   6    2.29    0.26
   0   2  -6    2.48    0.42
   0   2  -6    3.43    0.38
   1  -2   6   10.01    0.53
   1  -2   6   10.92    0.50
  -1   2  -6   10.98    0.52
  -2  -2  -6  131.35    4.13
  -2  -2  -6  122.21    4.18
   2  -2   6  136.37    4.06
  -2  -2  -6  129.52    4.19
   2  -2   6  135.45    4.15
  -2   2  -6  131.54    4.29
  -3  -2  -6    0.33    0.32
   3  -2   6    0.24    0.29
  -3  -2  -6    0.48    0.25
   3  -2   6    0.38    0.19
  -3  -2  -6    0.44    0.25
  -3   2  -6    1.11    0.43
  -4  -2  -6   12.59    0.96
   4  -2   6   10.64    0.85
   4  -2   6   10.78    0.70
  -4  -2  -6   12.78    0.84
  -4   2  -6    9.48    1.39
  -4   2  -6   10.91    1.32
  -4   2  -6    9.02    1.04
  -4   2  -6    8.65    1.07
  -4   2  -6   13.12    1.31
  -5  -2  -6    0.31    0.67
  -5  -2  -6    1.82    0.77
  -5  -2  -6    0.48    0.49
  -5  -2  -6   -0.10    0.69
  -5  -2  -6    1.77    0.47
   5  -2   6    1.87    0.75
   5  -2   6    0.93    0.40
  -5  -2  -6    0.82    0.76
  -5  -2  -6    1.68    0.76
  -5   2  -6    0.88    0.65
  -5   2  -6    1.60    0.57
  -5   2  -6    2.08    0.76
  -5   2  -6    1.96    0.96
  -5   2  -6    0.13    0.65
   5   2   6    1.03    0.41
  -5   2  -6    1.93    0.65
  -5   2  -6    1.61    0.52
  -6  -2  -6    1.27    0.68
  -6  -2  -6    0.42    0.74
   6  -2   6    1.83    0.54
  -6  -2  -6    1.34    0.64
  -6  -2  -6    2.00    0.72
  -6  -2  -6    1.64    0.70
   6  -2   6    1.26    0.72
  -6   2  -6    1.54    0.61
  -6   2  -6    2.19    0.55
  -6   2  -6    1.63    0.73
  -6   2  -6    1.22    0.71
   6   2   6    1.15    0.55
  -6   2  -6    1.84    0.85
  -6   2  -6    1.23    0.71
  -6   2  -6    2.20    0.79
  -7  -2  -6    2.32    0.69
   7  -2   6    1.03    0.82
  -7  -2  -6    1.42    0.84
  -7  -2  -6    0.61    0.65
  -7  -2  -6    1.39    0.64
   7  -2   6    2.17    0.96
  -7  -2  -6    0.86    0.90
  -7   2  -6    3.27    0.78
   7   2   6    0.80    0.85
  -7   2  -6    2.17    0.71
  -7   2  -6    1.85    0.82
  -7   2  -6    1.98    0.79
  -7   2  -6    1.76    0.91
  -7   2  -6    1.35    0.86
  -8  -2  -6    2.05    0.71
  -8  -2  -6    2.98    0.86
   8  -2   6    4.36    1.49
  -8   2  -6    2.01    0.82
  -8   2  -6    2.38    0.70
  -8   2  -6    2.35    0.68
  -8   2  -6    2.88    0.64
  -8   2  -6    1.91    0.57
  -9  -2  -6   -0.17    0.70
  -9  -2  -6    0.41    0.52
  -9  -2  -6    1.10    0.45
  -9   2  -6    2.25    0.67
  -9   2  -6    1.20    0.51
  -9   2  -6    1.81    0.47
  -9   2  -6    1.52    0.77
  -9  -3   6    3.34    0.62
  -9  -3   6    3.07    0.73
  -9   3   6    1.88    1.09
  -9   3   6    1.83    0.68
  -8  -3   6    3.08    0.87
  -8  -3   6    1.96    0.70
  -8  -3   6    0.97    0.59
   8  -3  -6    1.94    1.17
   8  -3  -6    1.84    0.75
  -8   3   6    1.27    0.91
   8   3  -6    2.48    0.64
  -8   3   6    1.26    0.79
  -8   3   6    1.40    0.76
  -7  -3   6    2.45    1.16
   7  -3  -6    2.76    1.00
  -7  -3   6    5.50    1.10
  -7  -3   6    3.45    0.80
   7  -3  -6    4.09    0.89
  -7  -3   6    4.87    0.87
   7   3  -6    3.26    0.59
   7   3  -6    2.69    0.94
  -7   3   6    2.72    0.79
  -7   3   6    4.16    1.06
  -7   3   6    3.75    0.82
   6  -3  -6   13.67    1.26
  -6  -3   6   18.33    2.32
  -6  -3   6   17.21    1.45
  -6  -3   6   17.04    1.30
  -6  -3   6   13.49    1.70
   6  -3  -6   11.87    1.54
   6  -3  -6   14.49    1.49
  -6   3   6   16.86    1.62
   6   3  -6   11.83    1.38
  -6   3   6   15.00    1.35
   6   3  -6   15.73    1.08
   6   3  -6   14.58    1.69
  -6   3   6   16.19    2.02
  -6   3   6   16.41    1.73
  -6   3   6   14.94    1.98
  -5  -3   6   27.60    2.47
  -5  -3   6   26.43    1.66
  -5  -3   6   28.07    1.48
  -5  -3   6   26.47    1.46
   5  -3  -6   25.31    1.40
  -5  -3   6   24.25    1.90
   5  -3  -6   24.65    1.41
  -5   3   6   26.25    2.61
   5   3  -6   25.22    1.70
  -5   3   6   22.67    2.12
   5   3  -6   25.90    1.31
  -5   3   6   23.97    1.62
   5   3  -6   25.61    1.45
  -5   3   6   24.24    1.67
  -5   3   6   27.12    2.12
  -4  -3   6    0.03    0.92
   4  -3  -6    0.62    0.51
  -4  -3   6    1.32    0.40
   4  -3  -6    0.99    0.33
  -4  -3   6    1.38    0.63
   4  -3  -6    0.91    0.40
  -4  -3   6   -0.07    1.14
   4   3  -6    0.98    0.42
  -4   3   6    0.68    0.81
   4   3  -6    1.57    0.57
   4   3  -6    1.21    0.35
  -4   3   6    2.21    0.75
   3  -3  -6   96.51    3.22
   3  -3  -6   96.01    3.27
  -3  -3   6   99.39    3.27
   3  -3  -6   95.57    3.16
   3   3  -6   98.49    3.54
  -3   3   6   93.14    3.44
   3   3  -6   95.98    3.20
   3   3  -6  100.64    3.41
   2  -3  -6    1.04    0.27
  -2  -3   6    0.68    0.27
   2  -3  -6    0.97    0.26
   2   3  -6    1.00    0.30
   2   3  -6    0.85    0.36
   2   3  -6    0.72    0.22
   1  -3  -6   62.55    2.13
   1  -3  -6   63.74    2.12
   1  -3  -6   62.72    2.05
   1   3  -6   61.07    2.27
   1   3  -6   64.03    2.11
   0  -3  -6   32.30    1.27
   0  -3  -6   31.93    1.20
   0  -3   6   33.56    1.20
   0   3  -6   32.90    1.29
   0   3  -6   31.85    1.24
   0   3  -6   32.23    1.31
   1  -3   6   73.93    2.37
   1  -3   6   71.45    2.38
  -1  -3  -6   70.95    2.38
  -1  -3  -6   72.77    2.48
  -1   3  -6   71.66    2.35
  -1   3  -6   72.00    2.46
  -2  -3  -6  158.66    4.93
   2  -3   6  157.52    4.79
  -2  -3  -6  157.73    4.86
   2  -3   6  151.82    4.83
  -2  -3  -6  143.44    4.83
  -2   3  -6  150.70    4.98
   3  -3   6   93.44    3.02
  -3  -3  -6   86.57    3.10
  -3  -3  -6   89.30    3.11
  -3  -3  -6   89.97    3.12
   3  -3   6   96.65    3.14
  -3   3  -6   91.95    3.31
  -4  -3  -6    1.48    0.39
  -4  -3  -6    1.06    0.89
  -4  -3  -6    0.94    1.17
  -4  -3  -6    1.19    0.50
   4  -3   6    1.36    0.36
  -4  -3  -6    3.09    1.35
  -4  -3  -6    1.97    0.95
   4  -3   6    0.94    0.42
  -4   3  -6    1.14    0.63
  -4   3  -6    0.14    0.99
  -4   3  -6    1.52    0.85
  -4   3  -6    1.26    0.73
  -4   3  -6    0.83    0.55
  -4   3  -6    1.83    0.84
   5  -3   6    8.80    0.89
   5  -3   6    9.89    1.07
  -5  -3  -6   10.13    1.62
  -5  -3  -6    7.32    1.05
  -5  -3  -6   10.53    1.49
  -5  -3  -6   10.18    1.40
  -5  -3  -6    9.23    1.04
  -5   3  -6   10.21    1.34
  -5   3  -6    7.45    1.05
  -5   3  -6    8.66    1.25
  -5   3  -6   11.58    0.91
   5   3   6    9.57    0.90
  -5   3  -6   10.78    1.23
  -5   3  -6   10.38    1.31
  -5   3  -6   12.69    1.63
  -6  -3  -6   10.10    1.32
  -6  -3  -6   10.53    1.21
   6  -3   6    9.16    1.38
   6  -3   6    9.94    1.16
  -6  -3  -6   10.20    1.43
  -6  -3  -6    9.67    1.53
  -6  -3  -6    9.16    1.56
  -6   3  -6    8.99    1.18
   6   3   6    8.53    1.57
  -6   3  -6    8.06    1.11
  -6   3  -6    8.89    1.34
  -6   3  -6    8.74    1.43
   6   3   6    8.27    1.36
  -6   3  -6   10.33    1.63
  -7  -3  -6    1.42    0.68
  -7  -3  -6   -0.36    0.62
  -7  -3  -6    0.63    0.75
  -7  -3  -6    1.44    0.88
   7  -3   6    1.51    0.98
   7  -3   6    1.80    1.04
  -7  -3  -6   -0.95    0.77
  -7   3  -6   -0.33    0.69
  -7   3  -6    0.36    0.73
  -7   3  -6    0.07    0.68
  -7   3  -6    0.87    0.84
   7   3   6   -0.60    0.99
  -7   3  -6    0.40    0.88
  -8  -3  -6   12.90    1.23
  -8  -3  -6   15.99    1.19
   8  -3   6   11.55    1.86
  -8  -3  -6   12.39    1.10
  -8  -3  -6   14.87    1.46
  -8   3  -6   13.05    1.33
  -8   3  -6   15.53    1.16
  -8   3  -6   13.12    1.28
  -8   3  -6   14.40    1.25
  -8   3  -6   16.88    1.66
  -9  -3  -6    1.19    0.49
  -9  -3  -6    1.11    0.71
  -9  -3  -6    0.88    0.53
  -9   3  -6    1.51    0.61
  -9   3  -6    0.99    0.49
  -9   3  -6    0.38    1.16
  -9   3  -6    1.34    0.44
  -9  -4   6    1.65    0.77
  -9  -4   6    0.57    0.54
  -9   4   6    0.64    0.63
  -8  -4   6    0.57    0.60
   8  -4  -6   -0.85    1.21
   8  -4  -6    0.76    0.79
  -8  -4   6   -0.35    0.67
  -8   4   6    0.03    0.70
  -8   4   6   -1.36    0.98
  -8   4   6   -1.10    1.18
   7  -4  -6    4.08    1.08
  -7  -4   6    3.10    0.79
  -7  -4   6    3.64    0.93
   7  -4  -6    4.65    0.77
  -7   4   6    4.68    0.90
   7   4  -6    3.43    1.18
  -7   4   6    5.89    1.18
   7   4  -6    4.57    0.71
   7   4  -6    5.20    0.85
  -7   4   6    5.51    1.26
  -7   4   6    4.00    0.98
   7   4  -6    4.95    2.16
  -6  -4   6   46.87    2.33
  -6  -4   6   45.81    2.54
   6  -4  -6   47.82    2.13
  -6  -4   6   46.46    2.15
  -6  -4   6   45.99    2.35
   6  -4  -6   44.97    2.27
  -6  -4   6   42.92    2.74
   6  -4  -6   46.46    2.65
   6   4  -6   45.21    2.69
  -6   4   6   44.98    2.64
   6   4  -6   46.62    2.38
   6   4  -6   47.12    2.05
  -6   4   6   47.76    2.37
  -6   4   6   47.78    2.33
   5  -4  -6   39.62    1.99
   5  -4  -6   44.22    2.17
  -5  -4   6   40.97    2.56
  -5  -4   6   43.77    2.03
   5  -4  -6   43.10    2.00
  -5  -4   6   43.74    2.57
  -5   4   6   43.40    2.13
  -5   4   6   38.08    2.59
  -5   4   6   43.05    2.72
   5   4  -6   42.81    2.12
   5   4  -6   44.89    1.85
   5   4  -6   48.63    2.45
  -5   4   6   41.12    2.72
  -4  -4   6   70.03    3.32
   4  -4  -6   67.11    3.41
   4  -4  -6   71.82    2.66
  -4  -4   6   70.17    3.25
   4  -4  -6   72.99    2.64
  -4  -4   6   70.06    2.69
  -4  -4   6   68.06    2.87
  -4  -4   6   71.36    2.76
   4   4  -6   74.87    3.10
  -4   4   6   69.82    2.83
  -4   4   6   69.12    2.91
   4   4  -6   71.18    2.55
   4   4  -6   73.80    2.85
  -4   4   6   68.66    3.41
   3  -4  -6   31.03    1.39
   3  -4  -6   31.27    1.40
  -3  -4   6   31.90    1.41
   3  -4  -6   31.09    1.40
  -3   4   6   32.29    1.86
   3   4  -6   32.60    1.79
   3   4  -6   31.18    1.30
   3   4  -6   31.43    1.58
   2  -4  -6   25.84    1.14
   2  -4  -6   25.14    1.16
   2  -4  -6   26.96    1.14
  -2  -4   6   25.09    1.14
   2   4  -6   24.71    1.42
   2   4  -6   26.37    1.35
   2   4  -6   25.55    1.09
   1  -4  -6   35.26    1.40
   1  -4  -6   36.21    1.37
  -1  -4   6   32.88    1.34
   1   4  -6   34.16    1.36
   1   4  -6   35.03    1.61
   1   4  -6   35.59    1.58
   0  -4   6   11.66    0.70
   0  -4  -6   13.46    0.82
   0  -4  -6   13.98    0.71
   0   4  -6   12.55    0.92
   0   4  -6   11.72    0.75
   0   4  -6   12.65    0.83
  -1  -4  -6   -0.10    0.23
   1  -4   6    0.73    0.29
  -1  -4  -6    0.19    0.29
  -1   4  -6    0.14    0.52
  -1   4  -6    0.18    0.32
  -1   4  -6    0.38    0.34
   2  -4   6   43.53    1.72
   2  -4   6   43.50    1.66
  -2  -4  -6   47.77    1.75
  -2  -4  -6   45.97    1.78
  -2   4  -6   45.33    1.92
  -3  -4  -6    1.10    0.36
  -3  -4  -6    0.51    0.38
  -3  -4  -6   -0.35    0.88
   3  -4   6    1.28    0.35
  -3  -4  -6    1.34    0.96
   3  -4   6    0.94    0.39
  -3   4  -6    1.36    0.70
  -3   4  -6    2.11    0.58
  -3   4  -6    1.50    0.51
   4  -4   6    1.69    0.49
  -4  -4  -6    0.00    1.11
  -4  -4  -6    2.59    0.90
   4  -4   6    2.26    0.42
  -4   4  -6    2.32    0.76
  -4   4  -6    2.06    0.60
  -4   4  -6    1.97    0.40
  -4   4  -6    1.73    0.83
   4   4   6    3.19    0.54
  -4   4  -6    3.34    0.93
  -4   4  -6    0.94    0.83
  -4   4  -6    3.13    0.76
   5  -4   6    1.36    0.55
  -5  -4  -6    1.63    0.60
  -5  -4  -6    0.76    1.26
  -5  -4  -6    1.17    0.76
  -5  -4  -6   -0.72    0.99
  -5  -4  -6    1.45    0.79
  -5  -4  -6    1.99    0.77
   5  -4   6    0.93    0.64
  -5   4  -6    1.30    0.62
  -5   4  -6    1.28    0.42
  -5   4  -6    2.73    0.84
  -5   4  -6    1.19    0.67
  -5   4  -6    3.19    0.91
  -5   4  -6    0.86    0.74
  -6  -4  -6    5.57    0.86
   6  -4   6    4.86    0.89
  -6  -4  -6    6.54    0.95
  -6  -4  -6    8.29    1.28
  -6  -4  -6    7.10    0.99
  -6  -4  -6    5.13    0.97
  -6   4  -6    5.62    0.93
  -6   4  -6    5.85    1.04
  -6   4  -6    7.05    1.06
  -6   4  -6    5.42    0.93
  -6   4  -6    5.37    0.87
   6   4   6    5.15    1.54
  -6   4  -6    5.73    0.96
  -7  -4  -6   21.63    1.78
   7  -4   6   22.13    2.34
  -7  -4  -6   18.14    1.39
  -7  -4  -6   19.77    1.63
   7  -4   6   19.88    2.02
  -7  -4  -6   20.30    1.63
  -7   4  -6   19.47    1.54
  -7   4  -6   17.82    1.44
  -7   4  -6   20.00    1.78
  -7   4  -6   18.26    1.74
  -7   4  -6   18.73    2.48
   7   4   6   21.53    2.54
  -8  -4  -6    1.23    0.56
  -8  -4  -6    1.42    0.66
  -8  -4  -6    0.01    0.50
  -8   4  -6   -0.31    0.75
  -8   4  -6    1.04    0.60
  -8   4  -6   -0.03    0.56
  -8   4  -6    0.59    0.58
  -8   4  -6    0.75    0.48
  -9  -4  -6    1.19    0.62
  -9   4  -6    0.38    1.05
  -9   4  -6    0.52    0.48
  -9   4  -6    0.57    0.55
  -9   4  -6    0.75    0.55
  -9  -5   6   -0.32    0.76
  -9  -5   6    0.32    0.48
  -9   5   6    0.56    0.65
   8  -5  -6    8.42    1.05
  -8  -5   6   10.00    1.01
  -8  -5   6    7.25    1.05
  -8  -5   6    6.94    0.97
   8   5  -6   10.49    1.42
  -8   5   6    9.79    1.43
  -8   5   6    7.67    1.04
  -7  -5   6    2.96    0.87
   7  -5  -6    4.52    1.12
  -7  -5   6    3.61    0.73
   7  -5  -6    3.04    0.70
   7  -5  -6    3.33    0.88
  -7   5   6    4.93    1.34
   7   5  -6    5.93    1.62
   7   5  -6   -0.09    1.53
  -6  -5   6    0.46    0.79
   6  -5  -6    1.11    0.59
  -6  -5   6    1.05    0.84
  -6  -5   6    0.61    0.82
  -6  -5   6    0.76    0.77
   6  -5  -6    0.22    0.72
  -6   5   6    2.23    1.10
   6   5  -6   -1.38    0.99
  -6   5   6    0.41    1.05
   6   5  -6   -0.28    0.59
   6   5  -6    1.21    1.14
  -6   5   6    0.45    0.77
  -5  -5   6    4.25    1.05
   5  -5  -6    2.96    1.20
   5  -5  -6    4.03    0.79
  -5  -5   6    3.81    0.87
   5  -5  -6    3.02    0.69
  -5  -5   6    4.18    0.97
  -5  -5   6    2.93    0.73
  -5   5   6    1.90    1.23
   5   5  -6    3.15    0.62
   5   5  -6    4.49    1.13
  -5   5   6    3.47    0.72
   5   5  -6    4.49    0.84
   4  -5  -6    2.40    0.55
  -4  -5   6    1.58    1.00
  -4  -5   6    0.55    0.68
  -4  -5   6    1.08    1.10
   4  -5  -6    1.06    0.97
  -4  -5   6    2.75    0.60
   4   5  -6    1.98    0.49
   4   5  -6    0.78    0.80
  -4   5   6    1.52    0.67
   4   5  -6    1.53    0.62
  -4   5   6    2.76    1.25
   3  -5  -6    0.26    0.36
  -3  -5   6   -0.49    1.14
  -3  -5   6    2.08    0.79
  -3  -5   6    1.26    1.10
  -3  -5   6    0.64    0.43
   3  -5  -6   -0.04    0.58
  -3   5   6    1.05    0.68
   3   5  -6    1.03    0.66
   3   5  -6    1.97    0.60
   3   5  -6    0.41    0.35
  -3   5   6    0.02    0.99
   2  -5  -6    6.55    0.78
   2  -5  -6    8.33    0.69
  -2  -5   6   10.77    1.45
  -2  -5   6    7.77    0.72
   2   5  -6    8.92    1.04
   2   5  -6    7.83    0.72
   2   5  -6    6.71    1.14
  -2   5   6    8.78    1.06
  -1  -5   6   27.56    1.26
   1  -5  -6   25.73    1.26
   1  -5  -6   27.81    1.25
   1   5  -6   28.41    1.55
   1   5  -6   27.91    1.21
   1   5  -6   28.80    1.57
  -1   5   6   27.41    1.43
   0  -5  -6   41.31    1.71
   0  -5   6   41.75    1.67
   0  -5  -6   43.19    1.66
   0   5  -6   42.07    1.95
   0   5  -6   40.82    1.64
   0   5  -6   42.42    1.80
   1  -5   6    0.46    0.33
  -1  -5  -6    0.50    0.31
  -1  -5  -6    0.26    0.36
  -1   5  -6   -0.55    0.77
  -1   5  -6    0.34    0.44
   2  -5   6   21.70    1.06
  -2  -5  -6   21.69    1.69
  -2  -5  -6   22.59    1.10
   2  -5   6   19.64    1.08
  -2  -5  -6   21.80    1.74
  -2  -5  -6   19.50    1.11
  -2   5  -6   18.15    1.25
  -2   5  -6   18.43    1.37
  -3  -5  -6   12.05    1.47
   3  -5   6   12.14    0.95
   3  -5   6   10.53    0.86
  -3  -5  -6   12.24    1.63
  -3  -5  -6   12.92    0.96
  -3  -5  -6   11.45    1.57
   3   5   6   11.29    1.04
  -3   5  -6   14.56    1.80
  -3   5  -6   13.00    1.34
  -3   5  -6   15.06    1.50
  -3   5  -6   10.62    1.66
  -3   5  -6   14.56    1.64
  -3   5  -6   12.68    1.20
  -4  -5  -6    5.85    0.94
  -4  -5  -6    5.44    0.92
   4  -5   6    4.51    0.75
   4  -5   6    6.38    0.86
  -4  -5  -6    6.14    0.91
  -4  -5  -6    4.91    0.90
  -4   5  -6    6.34    0.98
  -4   5  -6    5.10    1.03
  -4   5  -6    5.35    0.89
  -4   5  -6    5.52    0.94
  -4   5  -6    6.26    0.92
   4   5   6    4.35    0.72
  -4   5  -6    6.11    1.14
  -4   5  -6    5.83    0.78
  -5  -5  -6    2.27    0.78
  -5  -5  -6    1.77    0.73
  -5  -5  -6    1.81    0.69
   5  -5   6    0.53    0.64
  -5  -5  -6    0.84    0.83
   5  -5   6    1.11    0.63
   5   5   6    0.80    0.66
  -5   5  -6    0.43    0.88
  -5   5  -6    0.94    0.74
  -5   5  -6    2.55    0.96
  -5   5  -6    1.18    0.63
  -5   5  -6    1.80    0.79
  -5   5  -6    1.99    0.87
  -6  -5  -6    2.06    0.78
   6  -5   6    2.48    1.06
   6  -5   6    0.39    1.01
   6  -5   6    1.09    0.85
  -6  -5  -6    1.07    0.79
  -6  -5  -6    1.67    0.74
  -6  -5  -6    1.37    0.71
  -6  -5  -6    0.82    0.77
  -6   5  -6    2.82    1.06
  -6   5  -6    2.33    0.80
   6   5   6    0.72    0.92
  -6   5  -6    1.75    0.88
  -6   5  -6    1.51    0.75
   6   5   6    2.27    1.67
  -6   5  -6    1.82    0.65
  -7  -5  -6    0.97    0.68
  -7  -5  -6    1.97    0.83
  -7  -5  -6    1.89    0.64
   7  -5   6    0.97    1.32
  -7  -5  -6    1.46    0.84
  -7   5  -6    1.91    0.78
  -7   5  -6    1.64    0.81
  -7   5  -6    1.38    0.57
  -7   5  -6    1.91    0.78
   8  -5   6    0.25    0.47
  -8  -5  -6   -0.09    0.49
  -8   5  -6   -0.39    0.49
  -8   5  -6   -0.80    0.52
  -8   5  -6   -1.47    0.81
  -8   5  -6    1.36    0.62
  -8   5  -6   -0.18    0.57
  -9  -5  -6    1.87    0.48
  -9  -5  -6    2.02    0.76
  -9   5  -6    1.01    0.63
  -9   6   6    2.56    0.69
  -8  -6   6    1.05    0.54
  -8  -6   6   -0.33    0.72
   8  -6  -6    0.72    0.48
  -8   6   6   -0.47    0.57
  -7  -6   6    3.09    0.68
   7  -6  -6    2.50    1.27
  -7  -6   6    4.49    0.92
   7  -6  -6    2.60    0.57
  -7  -6   6    3.31    0.76
   7   6  -6    4.44    0.74
  -7   6   6    4.01    1.33
   7   6  -6   -0.30    1.70
  -7   6   6    3.76    0.88
  -6  -6   6    2.93    1.11
  -6  -6   6    1.05    0.86
  -6  -6   6    2.33    0.82
   6  -6  -6    1.64    0.58
   6  -6  -6    3.25    1.00
  -6  -6   6    2.06    0.84
  -6   6   6    4.72    1.28
   6   6  -6    3.33    1.33
   6   6  -6    2.84    0.93
  -6   6   6    2.55    0.84
   6   6  -6    5.29    1.39
  -5  -6   6    1.31    0.76
  -5  -6   6    2.55    0.93
   5  -6  -6    1.46    0.54
   5  -6  -6    1.52    0.75
   5  -6  -6    2.00    0.91
  -5  -6   6    0.94    0.85
  -5  -6   6    1.63    0.80
  -5   6   6    1.27    0.78
   5   6  -6    2.73    1.05
   5   6  -6    2.41    1.16
  -5   6   6    2.19    1.22
   5   6  -6    1.14    0.70
   4  -6  -6   10.09    1.10
   4  -6  -6    7.91    1.35
  -4  -6   6   10.33    1.69
  -4  -6   6   10.81    1.36
  -4  -6   6   10.34    1.68
   4  -6  -6    9.34    1.05
  -4  -6   6   11.11    1.23
   4   6  -6   11.05    1.31
   4   6  -6    9.60    1.17
  -4   6   6   10.76    1.33
   4   6  -6    8.90    1.45
   4   6  -6    7.95    1.26
  -3  -6   6    3.05    1.01
   3  -6  -6    1.85    0.48
  -3  -6   6    2.50    0.62
  -3  -6   6    1.17    0.98
   3  -6  -6    0.85    0.65
  -3  -6   6    2.23    0.64
   3   6  -6    2.17    0.77
  -3   6   6    3.79    1.17
   3   6  -6    1.23    0.56
   3   6  -6    0.48    0.86
  -3   6   6    2.03    0.64
  -2  -6   6   24.69    2.14
  -2  -6   6   22.85    1.32
   2  -6  -6   20.35    1.64
   2  -6  -6   23.76    1.26
  -2  -6   6   22.46    1.54
   2  -6  -6   21.37    1.30
  -2  -6   6   26.51    2.41
   2  -6  -6   22.57    1.30
  -2   6   6   24.45    1.78
   2   6  -6   22.75    1.28
   2   6  -6   22.98    1.66
   2   6  -6   26.07    1.80
  -1  -6   6   33.26    1.56
   1  -6  -6   34.86    1.75
   1  -6  -6   34.99    1.56
   1  -6  -6   32.81    1.77
  -1  -6   6   29.51    2.53
   1  -6  -6   34.02    1.53
   1   6  -6   33.86    1.59
   1   6  -6   39.18    2.46
  -1   6   6   36.05    1.88
   1   6  -6   35.75    1.89
   1   6  -6   36.10    2.04
   0  -6  -6    1.98    0.73
   0  -6  -6    2.55    0.47
   0  -6   6    2.42    0.51
   0  -6  -6    1.69    0.47
   0  -6  -6    2.45    0.93
   0   6  -6    2.96    0.68
   0   6   6    1.15    0.49
   0   6  -6    2.10    0.69
   0   6  -6    2.03    0.79
  -1  -6  -6   10.73    1.42
  -1  -6  -6    9.26    0.81
  -1  -6  -6    9.57    1.49
  -1  -6  -6    8.30    1.25
  -1  -6  -6    9.09    0.82
   1  -6   6    8.92    0.87
  -1   6  -6    9.57    1.00
   1   6   6   11.09    1.07
  -1   6  -6    9.18    1.13
  -1   6  -6    8.78    1.41
  -2  -6  -6   40.44    2.39
  -2  -6  -6   39.51    2.25
  -2  -6  -6   43.60    2.19
  -2  -6  -6   40.83    2.29
  -2  -6  -6   42.67    2.17
  -2  -6  -6   41.51    1.82
   2  -6   6   42.26    1.86
   2   6   6   41.23    2.00
  -2   6  -6   41.66    2.22
  -2   6  -6   42.98    1.90
  -2   6  -6   46.18    2.20
  -2   6  -6   42.87    1.80
  -3  -6  -6    6.92    1.00
   3  -6   6    6.44    1.05
  -3  -6  -6    4.94    0.85
  -3  -6  -6    6.92    1.01
   3  -6   6    6.73    0.91
  -3  -6  -6    6.75    0.88
  -3   6  -6    6.33    1.54
  -3   6  -6    5.52    0.95
  -3   6  -6    5.54    0.89
  -3   6  -6    7.64    1.19
   3   6   6    7.04    1.17
  -4  -6  -6    1.02    0.71
  -4  -6  -6    1.22    0.77
   4  -6   6    0.61    0.70
  -4  -6  -6    0.18    0.55
  -4  -6  -6    1.22    0.64
  -4   6  -6    2.03    0.86
   4   6   6    1.59    0.81
  -4   6  -6    2.42    0.79
  -4   6  -6    1.39    0.64
  -4   6  -6    1.84    0.97
  -4   6  -6    2.05    0.90
  -4   6  -6    0.39    1.05
  -5  -6  -6    9.19    1.48
  -5  -6  -6   11.03    1.30
  -5  -6  -6   12.42    1.38
   5  -6   6   10.71    1.40
  -5  -6  -6   12.31    1.32
   5  -6   6    9.99    1.20
  -5   6  -6    9.34    1.52
  -5   6  -6   14.60    2.26
   5   6   6   11.39    1.68
  -5   6  -6   10.73    1.61
  -5   6  -6   10.08    1.65
  -5   6  -6   10.31    1.25
  -6  -6  -6    3.43    0.83
   6  -6   6    3.06    1.83
   6  -6   6    3.66    1.14
  -6  -6  -6    3.07    1.07
  -6  -6  -6    3.99    0.79
  -6  -6  -6    3.55    0.74
   6  -6   6    4.69    0.88
  -6   6  -6    2.53    0.92
  -6   6  -6    2.96    0.82
   6   6   6    6.12    1.28
   6   6   6    3.06    1.79
  -6   6  -6    4.62    0.91
  -6   6  -6    2.72    1.34
  -6   6  -6    1.70    0.98
  -7  -6  -6    6.18    1.09
  -7  -6  -6    5.78    0.75
  -7  -6  -6    7.86    1.28
   7  -6   6    5.92    1.80
  -7   6  -6    4.81    0.88
  -7   6  -6    4.60    0.80
  -7   6  -6    7.79    1.27
  -7   6  -6    4.82    0.85
  -7   6  -6    5.08    0.67
  -8  -6  -6    0.58    0.53
   8  -6   6    0.02    0.44
  -8   6  -6   -0.37    0.53
  -8   6  -6    1.29    0.84
  -8   6  -6    2.37    0.94
  -8  -7   6    0.67    0.72
  -8  -7   6   -0.17    0.72
   8  -7  -6   -0.04    0.39
  -8   7   6   -0.61    0.54
   7  -7  -6    0.66    0.41
  -7  -7   6    1.24    0.51
  -7  -7   6    0.98    0.78
  -7   7   6    0.81    0.64
  -6  -7   6    5.42    1.27
  -6  -7   6    6.71    1.66
   6  -7  -6    6.76    0.97
   6  -7  -6    5.42    1.12
   6  -7  -6    5.54    1.21
  -6  -7   6    5.81    0.83
  -6   7   6    7.02    1.49
  -6   7   6    5.71    0.93
   6   7  -6    5.98    1.56
   5  -7  -6    0.64    0.52
  -5  -7   6    0.07    0.90
  -5  -7   6    1.70    0.64
  -5  -7   6    1.13    0.71
  -5  -7   6    1.84    0.89
   5  -7  -6    1.62    0.78
   5   7  -6    2.09    1.33
   5   7  -6   -1.53    1.48
  -5   7   6    0.47    1.27
  -5   7   6    0.94    0.69
  -4  -7   6    0.19    0.76
   4  -7  -6   -0.73    0.67
   4  -7  -6   -0.52    0.66
  -4  -7   6   -0.02    0.90
  -4  -7   6   -0.12    0.60
   4  -7  -6    0.10    0.49
   4   7  -6    0.95    1.13
  -4   7   6   -0.14    0.62
   4   7  -6    2.29    1.14
  -4   7   6    1.62    1.19
  -3  -7   6   13.65    1.73
   3  -7  -6   14.15    1.09
   3  -7  -6   12.78    1.19
  -3  -7   6   17.59    1.74
   3  -7  -6   13.95    1.31
  -3  -7   6   14.69    1.31
   3   7  -6   14.44    1.63
  -3   7   6   17.64    2.36
   3   7  -6   12.73    1.81
  -3   7   6   13.37    1.34
   2  -7  -6    5.79    0.87
   2  -7  -6    5.58    0.90
   2  -7  -6    7.11    0.88
  -2  -7   6    6.25    0.96
  -2  -7   6    7.64    1.09
  -2   7   6    6.61    1.15
   2   7  -6    5.97    1.09
   2   7  -6    5.11    0.79
  -2   7   6    6.41    1.24
  -1  -7   6   13.15    1.50
   1  -7  -6   15.55    1.13
  -1  -7   6   13.80    1.14
  -1  -7   6   14.53    1.75
   1  -7  -6   13.19    1.12
  -1  -7   6   17.33    2.35
   1  -7  -6   15.20    1.85
   1  -7  -6   15.20    1.14
   1  -7  -6   16.00    1.30
  -1   7   6   12.40    1.62
   1   7  -6   13.05    1.34
  -1   7   6   10.88    1.70
   0  -7  -6   21.32    1.78
   0  -7  -6   18.74    1.69
   0  -7   6   17.90    1.21
   0  -7   6   21.41    2.99
   0  -7  -6   15.63    1.28
   0  -7  -6   16.42    1.39
   0  -7  -6   18.39    1.16
   0  -7  -6   19.72    1.29
   0   7   6   19.80    1.53
   0   7  -6   17.54    1.50
   0   7  -6   15.44    1.60
  -1  -7  -6    2.44    0.82
  -1  -7  -6    3.92    0.78
  -1  -7  -6    3.52    0.78
   1  -7   6    3.27    0.67
   1   7   6    2.87    0.79
  -1   7  -6    4.61    1.02
  -1   7  -6    2.72    0.55
  -2  -7  -6    4.17    0.69
  -2  -7  -6    3.38    0.74
  -2  -7  -6    5.33    0.78
   2  -7   6    4.99    0.76
  -2  -7  -6    4.53    0.78
  -2   7  -6    3.23    1.07
   2   7   6    4.55    0.88
  -3  -7  -6    1.60    0.75
  -3  -7  -6   -0.19    0.67
  -3  -7  -6   -0.24    0.59
   3  -7   6    0.78    0.70
  -3  -7  -6    0.81    0.63
  -3   7  -6    0.26    0.74
   3   7   6   -0.09    0.78
  -3   7  -6    1.61    1.10
  -3   7  -6    1.16    1.64
  -3   7  -6    0.59    0.63
  -4  -7  -6    3.28    0.66
   4  -7   6    1.55    0.82
  -4  -7  -6    2.17    0.76
  -4  -7  -6    3.08    0.78
  -4  -7  -6    3.56    0.87
  -4   7  -6    2.94    1.04
  -4   7  -6    4.52    0.86
  -4   7  -6    2.88    0.77
  -4   7  -6    2.59    1.39
   4   7   6    3.34    0.91
   5  -7   6   13.21    1.41
  -5  -7  -6   13.13    1.60
  -5  -7  -6   15.43    1.58
  -5  -7  -6   13.55    1.46
   5  -7   6   16.90    1.73
  -5  -7  -6   14.67    1.35
  -5   7  -6   13.80    1.70
  -5   7  -6   12.99    1.77
  -5   7  -6   14.69    1.59
  -5   7  -6   12.83    1.86
   5   7   6   11.07    1.41
  -5   7  -6   13.71    1.50
   6  -7   6    5.31    0.97
  -6  -7  -6    4.31    0.76
  -6  -7  -6    5.40    0.90
   6  -7   6    3.93    1.38
  -6  -7  -6    3.44    1.15
   6   7   6    8.05    2.09
  -6   7  -6    3.83    0.83
  -6   7  -6    3.66    0.84
  -6   7  -6    4.38    1.15
  -6   7  -6    4.11    1.05
  -7  -7  -6   -0.09    0.48
  -7  -7  -6    0.17    0.55
  -7  -7  -6    0.50    0.62
  -7   7  -6   -0.15    0.62
  -7   7  -6   -2.04    1.28
  -7   7  -6   -1.34    0.80
   8  -7   6    2.31    0.44
  -8  -7  -6    2.95    0.69
  -8   7  -6    1.41    0.58
  -8   8   6   -0.63    0.59
  -7  -8   6    0.65    0.49
  -7  -8   6   -0.55    0.71
   7  -8  -6    0.46    0.35
   7   8  -6    1.51    0.54
  -7   8   6    0.08    0.54
   6  -8  -6    3.96    1.53
  -6  -8   6    6.61    0.97
   6  -8  -6    6.09    0.99
  -6  -8   6    5.06    0.76
   6  -8  -6    5.79    0.77
   6   8  -6    5.89    1.81
   6   8  -6    5.01    0.65
  -6   8   6    4.87    0.84
   5  -8  -6    1.50    1.10
  -5  -8   6    3.23    0.89
   5  -8  -6    1.32    0.55
   5  -8  -6    1.81    0.78
  -5   8   6    1.47    1.41
   5   8  -6    0.11    2.56
   5   8  -6    0.66    1.39
   4  -8  -6    5.69    0.93
  -4  -8   6    6.60    1.06
  -4  -8   6    8.05    1.27
   4  -8  -6    8.90    1.54
  -4  -8   6    6.42    1.06
   4   8  -6    3.17    1.43
   4   8  -6    7.24    1.02
  -4   8   6    4.47    1.29
  -4   8   6    4.78    0.78
   4   8  -6    3.02    1.93
  -3  -8   6    2.08    0.95
  -3  -8   6    2.05    0.86
  -3  -8   6    2.39    0.85
   3  -8  -6    1.69    0.76
   3  -8  -6    1.39    0.61
   3  -8  -6    1.19    0.53
  -3   8   6    1.85    0.68
  -3   8   6    2.53    1.17
   3   8  -6    0.98    0.63
   3   8  -6   -0.01    1.60
   3   8  -6    2.09    1.13
   2  -8  -6   18.00    1.39
  -2  -8   6   12.18    1.83
   2  -8  -6   16.01    1.09
  -2  -8   6   15.32    1.38
   2  -8  -6   13.55    1.30
  -2  -8   6   17.70    1.73
  -2   8   6   14.97    1.48
   2   8  -6   12.45    1.87
   2   8  -6   12.95    1.33
   2   8  -6   16.08    1.90
   1  -8  -6   16.98    1.29
   1  -8  -6   16.87    1.70
   1  -8  -6   14.58    1.26
  -1  -8   6   12.80    2.10
  -1  -8   6   12.25    1.49
  -1  -8   6   12.45    1.56
  -1  -8   6   15.78    1.33
   1  -8  -6   13.92    1.20
  -1   8   6   12.59    1.58
   1   8  -6   16.74    1.99
  -1   8   6   12.00    1.61
   1   8  -6   10.76    1.81
   1   8  -6   13.78    1.40
   0  -8  -6   -1.04    0.51
   0  -8   6    0.38    0.59
   0  -8   6    1.04    0.59
   0  -8  -6   -0.24    0.73
   0   8   6    0.34    0.96
   0   8  -6   -1.22    1.18
   0   8  -6   -0.37    1.07
   0   8   6   -0.34    0.76
  -1  -8  -6   41.23    2.06
   1  -8   6   43.83    2.07
   1  -8   6   41.29    2.06
  -1  -8  -6   38.36    2.01
  -1  -8  -6   40.78    2.12
  -1  -8  -6   45.77    2.16
  -1   8  -6   42.56    1.90
   1   8   6   42.28    2.54
  -2  -8  -6    1.32    0.68
  -2  -8  -6    0.71    0.66
  -2  -8  -6    0.61    0.64
  -2  -8  -6   -0.06    0.59
   2  -8   6   -0.20    0.70
   2  -8   6   -0.04    0.59
  -2   8  -6    0.06    0.64
   2   8   6   -0.21    0.96
  -2   8  -6   -0.65    0.67
   3  -8   6    0.30    0.58
   3  -8   6    0.57    0.81
  -3  -8  -6    0.90    0.61
  -3  -8  -6    0.02    0.61
  -3  -8  -6    0.08    0.67
  -3   8  -6    1.90    0.68
   3   8   6    1.79    1.31
  -3   8  -6    1.64    1.23
  -3   8  -6    2.21    0.76
  -4  -8  -6    4.15    0.77
  -4  -8  -6    2.73    0.67
   4  -8   6    4.27    1.17
  -4  -8  -6    3.98    0.96
  -4   8  -6    6.35    1.37
   4   8   6    4.22    1.17
  -4   8  -6    4.05    0.78
  -4   8  -6    3.88    0.88
   5  -8   6   -2.15    1.26
   5  -8   6    0.05    0.82
  -5  -8  -6    0.72    0.92
  -5  -8  -6   -1.34    0.95
  -5   8  -6    0.27    1.03
   5   8   6    3.06    1.59
  -5   8  -6   -0.03    0.85
  -6  -8  -6    2.34    0.62
   6  -8   6    4.12    0.84
  -6  -8  -6    2.96    0.58
  -6   8  -6    2.03    0.85
  -6   8  -6    3.03    0.71
   7  -8   6    0.42    0.37
  -7  -8  -6    0.10    0.58
  -7  -8  -6   -0.98    0.54
  -7   8  -6   -0.19    0.56
  -7   8  -6   -0.52    1.17
   7  -9  -6    0.58    0.32
  -7  -9   6    0.32    0.43
  -7   9   6   -0.25    0.55
  -6  -9   6    3.29    0.93
  -6  -9   6    4.74    0.83
   6  -9  -6    4.06    0.60
   5  -9  -6    3.94    0.69
  -5  -9   6    5.31    0.93
   5  -9  -6    4.03    0.53
   5  -9  -6    3.77    1.47
  -5  -9   6    3.73    0.73
   5   9  -6    0.88    1.71
  -5   9   6    3.29    0.72
  -4  -9   6   -2.11    1.23
  -4  -9   6    0.19    0.73
   4  -9  -6    0.48    0.58
  -4  -9   6   -0.36    0.82
   4  -9  -6    1.12    1.11
   4  -9  -6    1.53    0.79
  -4   9   6    0.20    0.68
   4   9  -6    1.42    1.55
   4   9  -6    0.52    0.80
  -3  -9   6   -0.38    0.83
  -3  -9   6    1.97    0.85
   3  -9  -6    0.40    0.46
   3  -9  -6   -1.02    0.92
   3  -9  -6    0.62    0.57
   3   9  -6   -0.18    0.90
  -3   9   6    1.71    1.21
   3   9  -6    2.25    1.78
  -3   9   6    0.75    0.64
  -2  -9   6    4.66    1.13
  -2  -9   6    3.43    0.98
  -2  -9   6    1.90    0.84
   2  -9  -6    3.26    0.61
   2   9  -6    3.15    1.42
  -2   9   6    2.71    1.07
  -1  -9   6    8.86    1.25
  -1  -9   6    7.60    1.12
  -1  -9   6   10.02    1.09
   1  -9  -6   11.47    1.18
   1  -9  -6    7.08    1.18
   1  -9  -6   10.01    1.34
   1  -9  -6    9.48    1.20
   1   9  -6    7.92    1.56
   0  -9   6    9.66    1.49
   0  -9  -6    8.98    1.27
   0  -9  -6    9.80    1.42
   0  -9  -6    8.95    1.30
   0  -9   6   10.78    1.37
   0   9  -6   10.80    1.04
   1  -9   6   11.04    1.20
  -1  -9  -6   10.89    1.30
  -1  -9  -6   10.60    1.31
   1  -9   6   10.80    1.60
  -1   9  -6    9.66    1.17
  -2  -9  -6    3.76    0.91
  -2  -9  -6    5.28    0.87
  -2  -9  -6    2.75    0.80
   2  -9   6    3.68    0.68
   2  -9   6    5.52    1.14
  -2  -9  -6    3.00    0.70
  -2   9  -6    4.95    0.88
   2   9   6    2.55    1.42
  -2   9  -6    4.27    0.78
   3  -9   6   18.86    1.93
  -3  -9  -6   19.10    1.46
  -3  -9  -6   17.47    1.49
  -3  -9  -6   16.44    2.62
   3  -9   6   18.48    1.37
  -3   9  -6   16.89    1.80
   3   9   6   19.68    2.81
  -3   9  -6   19.89    1.50
   4  -9   6   -2.00    1.29
   4  -9   6    0.32    0.64
  -4  -9  -6    0.41    0.66
  -4  -9  -6    1.43    1.14
  -4  -9  -6    1.26    0.87
  -4   9  -6   -0.37    0.62
  -4   9  -6    0.23    0.77
   5  -9   6    0.07    0.57
  -5  -9  -6    0.62    0.57
   5  -9   6    0.51    0.45
  -5  -9  -6    0.53    0.46
  -5   9  -6    1.91    0.94
  -5   9  -6    0.33    0.60
   6  -9   6    2.00    0.74
   6  -9   6    2.66    0.45
  -6  -9  -6    1.62    0.49
  -6  -9  -6    1.02    0.53
  -6   9  -6    2.25    0.62
  -6   9  -6    0.79    1.09
  -7   9  -6    2.45    0.69
  -6 -10   6    0.21    0.42
   6 -10  -6    0.23    0.34
  -6  10   6    1.10    0.49
   5 -10  -6    0.05    0.51
  -5 -10   6    0.15    0.45
   5 -10  -6    0.06    0.35
  -5  10   6    0.44    0.52
  -4 -10   6    7.53    1.11
  -4 -10   6    9.45    1.33
   4 -10  -6    7.88    1.00
   4 -10  -6    7.56    0.79
  -4  10   6    8.79    1.09
   3 -10  -6    0.51    0.48
  -3 -10   6    0.28    0.67
   3 -10  -6   -0.93    1.12
  -3 -10   6   -1.78    1.62
   3 -10  -6    0.85    0.55
  -3  10   6    1.21    0.55
  -2 -10   6   -0.88    0.76
   2 -10  -6   -0.57    0.56
  -2 -10   6   -0.05    1.25
   2 -10  -6    0.07    0.51
   2  10  -6    2.13    2.09
  -2  10   6    0.33    0.59
   1 -10  -6    1.53    0.61
  -1 -10   6    0.84    1.21
  -1 -10   6    1.79    1.03
  -1 -10   6    2.91    1.72
   1 -10  -6    2.26    0.91
   1  10  -6    2.72    0.58
  -1  10   6    4.43    1.29
   0 -10  -6    4.10    0.83
   0 -10   6    4.37    0.75
   0 -10   6    5.00    1.29
   0 -10  -6    5.22    0.72
   0 -10  -6    5.86    1.08
   0  10  -6    3.99    0.68
  -1 -10  -6    2.50    0.75
   1 -10   6    4.22    1.28
  -1 -10  -6    2.40    0.90
   1 -10   6    2.12    0.63
   1  10   6    1.37    1.10
  -1  10  -6    2.50    0.82
  -1  10  -6    3.04    0.62
  -2 -10  -6    9.85    1.39
  -2 -10  -6   12.07    1.25
  -2 -10  -6    7.52    1.30
   2 -10   6    9.84    1.33
  -2  10  -6    9.46    1.36
  -3 -10  -6    0.28    1.17
   3 -10   6   -0.51    0.58
   3 -10   6   -0.02    0.54
   3 -10   6   -0.11    1.67
  -3 -10  -6    0.00    0.48
  -3 -10  -6    1.05    0.61
  -3  10  -6   -0.13    0.74
   3  10   6   -0.80    1.92
  -3  10  -6   -0.49    0.51
  -4 -10  -6    0.95    0.52
   4 -10   6   -0.13    0.53
  -4 -10  -6    0.33    0.43
   4 -10   6    0.17    0.52
  -4  10  -6    1.64    0.89
  -4  10  -6   -0.75    0.54
  -5 -10  -6    1.40    0.46
   5 -10   6    2.31    0.57
  -5 -10  -6    2.05    0.55
   5 -10   6    1.43    0.45
  -5  10  -6    0.61    1.19
  -5  10  -6    1.47    0.55
   6 -10   6   -0.38    0.36
  -6 -10  -6    0.42    0.40
  -6  10  -6    1.26    0.64
   5 -11  -6    0.86    0.41
   5 -11  -6    0.39    0.54
  -5  11   6    0.12    0.46
   5  11  -6   -0.18    0.31
   4 -11  -6    2.39    0.58
   4 -11  -6    1.31    0.46
   4  11  -6    1.18    0.37
  -4  11   6    1.65    0.47
   3 -11  -6    3.28    0.61
   3 -11  -6    1.82    0.52
  -3 -11   6    0.82    0.66
  -3  11   6    2.01    0.53
   3  11  -6    2.58    0.46
  -2 -11   6    0.49    0.86
   2 -11  -6    1.93    0.50
  -2  11   6    1.11    0.50
   2  11  -6    2.67    0.45
   1 -11  -6    0.51    0.46
   1 -11  -6    0.83    1.73
   1  11  -6    0.70    0.42
   0 -11  -6    0.94    0.90
   0 -11  -6    0.32    0.48
   0 -11  -6   -0.15    1.31
   0 -11   6   -0.46    0.52
   0  11  -6    0.49    0.47
   0  11  -6    0.11    0.59
  -1 -11  -6   -0.43    0.58
  -1 -11  -6    0.21    0.55
   1 -11   6    0.74    0.55
  -1  11  -6    1.16    0.51
  -1  11  -6    0.16    0.69
   2 -11   6   -0.45    0.47
  -2 -11  -6    0.50    0.48
  -2  11  -6    0.03    0.51
   2  11   6   -1.62    0.95
   3 -11   6    0.04    0.47
  -3 -11  -6    0.18    0.43
  -3  11  -6   -0.42    0.44
  -3  11  -6    0.36    1.17
   4 -11   6    2.37    0.74
  -4 -11  -6    1.90    0.43
   4 -11   6    1.60    0.46
  -5 -11  -6   -0.41    0.36
   5 -11   6    0.16    0.52
   3  12  -6    2.16    0.39
   2 -12  -6   14.37    0.90
  -2  12   6   12.04    0.93
   2  12  -6   11.02    0.78
   1 -12  -6    1.51    0.40
  -1  12   6    0.63    0.44
   0 -12   6    4.29    0.78
   0  12  -6    4.19    1.42
   0  12  -6    2.94    0.54
   0  12   6    3.52    0.52
   1 -12   6   23.95    1.45
  -1  12  -6   25.52    1.24
  -2 -12  -6   -0.21    0.54
   2 -12   6    0.82    0.50
  -2  12  -6   -0.16    0.66
   3 -12   6    0.29    0.41
  -3 -12  -6    0.99    0.43
  -3  12  -6    0.58    0.55
 -10   0   7    0.66    0.73
  -9   0   7   -0.70    0.56
   9   0  -7    0.18    0.61
  -9   0   7    0.35    0.73
  -8   0   7    0.43    0.76
   8   0  -7    0.13    0.97
  -8   0   7    0.58    0.65
   8   0  -7   -2.77    2.12
   8   0  -7    0.94    0.60
   7   0  -7    0.28    0.91
  -7   0   7    0.06    0.95
  -7   0   7    0.19    0.81
  -7   0   7    0.99    0.73
  -7   0   7    0.55    0.75
  -6   0   7   -0.96    0.60
   6   0  -7    0.92    0.51
   6   0  -7    1.21    0.95
  -6   0   7    0.62    0.70
   5   0  -7    0.23    0.50
  -5   0   7    2.07    0.88
  -5   0   7   -0.52    0.85
   5   0  -7   -0.15    0.36
   4   0  -7    0.53    0.32
   4   0  -7    0.58    0.37
   3   0  -7   -0.10    0.26
   3   0  -7   -0.45    0.23
   2   0  -7   -0.10    0.20
   2   0  -7   -0.13    0.16
   1   0  -7    0.16    0.15
   1   0  -7    0.00    0.19
   0   0  -7   -0.10    0.15
   0   0   7    0.14    0.18
  -1   0  -7    0.20    0.14
  -1   0  -7    0.15    0.25
  -1   0  -7    0.13    0.15
  -2   0  -7   -0.12    0.16
  -2   0  -7    0.08    0.21
  -2   0  -7   -0.19    0.31
  -3   0  -7    0.13    0.25
   4   0   7    0.29    0.70
  -4   0  -7    0.56    0.41
  -5   0  -7    1.72    0.70
  -5   0  -7    0.33    0.66
   5   0   7    0.13    0.32
  -5   0  -7    0.04    0.70
  -5   0  -7    0.25    0.45
  -5   0  -7   -1.08    0.74
  -5   0  -7   -0.69    0.90
  -6   0  -7    0.67    0.86
  -6   0  -7    0.18    0.54
  -6   0  -7    0.63    1.28
  -6   0  -7   -0.12    0.65
   6   0   7    0.14    0.49
  -6   0  -7    1.36    0.69
  -6   0  -7    0.34    0.69
  -6   0  -7   -0.38    0.61
  -7   0  -7    0.03    0.64
  -7   0  -7   -0.37    0.69
  -7   0  -7    0.37    0.56
  -7   0  -7    0.46    0.63
   7   0   7    1.05    0.75
  -8   0  -7    0.75    0.54
  -8   0  -7   -0.79    0.61
   8   0   7   -1.32    1.55
  -8   0  -7   -0.06    0.54
  -8   0  -7    0.57    0.48
  -9   0  -7    0.87    0.42
  -9   0  -7   -0.33    0.45
  -9   0  -7   -1.48    0.71
  -9   0  -7    0.82    0.53
 -10  -1   7    1.78    0.91
 -10   1   7    1.19    0.60
  -9  -1   7    5.96    0.95
  -9  -1   7    4.68    0.88
  -9   1   7    5.23    0.87
  -9   1   7    4.48    0.75
   9   1  -7    5.40    0.72
  -8  -1   7    7.84    1.08
  -8  -1   7    7.89    1.01
   8  -1  -7    7.97    1.22
   8   1  -7    5.98    1.22
   8   1  -7    9.67    1.08
  -8   1   7    6.90    1.27
  -7  -1   7   10.18    1.49
  -7  -1   7    9.74    1.55
  -7  -1   7    7.90    1.28
  -7  -1   7    9.40    1.24
   7  -1  -7    6.30    0.98
  -7   1   7    8.67    1.47
  -7   1   7    7.94    1.02
   7   1  -7    5.62    1.28
  -7   1   7   10.16    1.69
   7   1  -7    8.99    1.09
   6  -1  -7    4.72    0.70
  -6  -1   7    4.52    0.87
  -6  -1   7    3.82    0.84
  -6  -1   7    2.12    1.75
  -6  -1   7    4.26    0.93
  -6  -1   7    5.65    0.89
   6  -1  -7    4.94    0.79
  -6   1   7    5.50    0.93
   6   1  -7    5.69    0.94
  -6   1   7    4.31    1.05
  -6   1   7    5.57    0.91
   6   1  -7    3.68    0.64
  -5  -1   7   86.66    3.22
   5  -1  -7   85.15    2.97
  -5  -1   7   81.63    3.11
   5  -1  -7   80.49    2.96
  -5  -1   7   81.24    3.38
  -5  -1   7   78.54    3.96
  -5  -1   7   76.06    3.37
  -5   1   7   76.55    3.40
  -5   1   7   75.85    3.22
   5   1  -7   85.94    3.02
  -5   1   7   80.13    3.15
  -5   1   7   76.64    3.57
  -5   1   7   78.53    3.25
   5   1  -7   84.78    3.08
   4  -1  -7    0.67    0.30
   4  -1  -7    0.44    0.38
  -4  -1   7    0.48    0.37
   4   1  -7    0.86    0.33
   4   1  -7    0.74    0.39
   3  -1  -7    0.77    0.29
   3  -1  -7    1.17    0.26
  -3  -1   7    0.77    0.27
   3   1  -7    0.54    0.35
   3   1  -7    0.72    0.26
   2  -1  -7   23.97    1.10
   2  -1  -7   25.69    1.03
  -2  -1   7   28.28    1.01
   2   1  -7   28.86    1.10
   2   1  -7   26.44    1.15
   2   1  -7   26.20    1.03
   1  -1  -7  203.87    6.03
   1  -1  -7  196.18    5.93
   1  -1  -7  194.08    5.93
  -1  -1   7  194.19    5.91
   1   1  -7  194.44    6.07
   1   1  -7  191.52    5.99
   1   1  -7  204.13    6.02
   0  -1  -7    4.85    0.34
   0  -1  -7    4.90    0.28
   0   1  -7    4.14    0.41
   0   1   7    4.11    0.31
   0   1  -7    3.71    0.38
   1  -1   7   29.19    1.11
  -1  -1  -7   31.44    1.06
   1  -1   7   31.09    1.01
   1  -1   7   30.08    1.08
  -1  -1  -7   32.22    1.14
  -1   1  -7   30.90    1.08
  -1   1  -7   30.55    1.18
  -2  -1  -7   78.78    2.70
   2  -1   7   85.63    2.51
  -2  -1  -7   76.68    2.78
  -2  -1  -7   80.74    2.79
   2  -1   7   81.42    2.57
  -2   1  -7   86.86    2.58
  -2   1  -7   82.85    2.81
  -3  -1  -7   -0.34    0.31
   3  -1   7    0.24    0.16
  -3  -1  -7    0.19    0.26
  -3  -1  -7    0.17    0.23
   4  -1   7    1.81    0.29
  -4   1  -7    2.15    0.75
  -4   1  -7    2.14    1.05
  -4   1  -7    1.13    0.46
  -4   1  -7    1.18    0.84
  -5  -1  -7   12.16    1.37
  -5  -1  -7    8.22    1.08
  -5  -1  -7    9.05    1.54
  -5  -1  -7    8.50    1.31
  -5  -1  -7    9.01    1.07
   5  -1   7   11.01    0.83
  -5  -1  -7    8.28    1.26
  -5   1  -7   10.66    1.27
  -5   1  -7   10.27    1.28
  -5   1  -7   11.27    1.13
  -5   1  -7    9.69    1.18
  -5   1  -7   11.14    1.23
  -5   1  -7    9.90    1.29
  -5   1  -7   13.22    1.69
  -6  -1  -7    2.74    0.75
  -6  -1  -7    4.04    0.80
   6  -1   7    2.64    0.60
  -6  -1  -7    3.54    0.79
  -6  -1  -7    3.59    0.75
  -6  -1  -7    3.43    0.79
  -6   1  -7    4.72    0.92
  -6   1  -7    4.82    0.86
  -6   1  -7    3.38    0.76
  -6   1  -7    3.01    0.76
  -6   1  -7    4.21    0.83
   6   1   7    2.83    0.62
  -6   1  -7    3.31    0.65
   7  -1   7    1.66    1.06
  -7  -1  -7    1.90    0.59
  -7  -1  -7    1.11    0.81
  -7  -1  -7    0.48    0.62
   7  -1   7    1.23    0.79
  -7  -1  -7    1.13    0.66
  -7  -1  -7    1.30    0.74
  -7   1  -7    0.94    0.68
  -7   1  -7    0.82    0.82
   7   1   7    2.37    0.78
  -7   1  -7    0.81    0.56
  -7   1  -7    0.58    0.67
  -7   1  -7    0.69    0.82
  -7   1  -7    0.71    0.70
  -8  -1  -7    0.88    0.53
  -8  -1  -7    1.02    0.63
   8  -1   7    0.66    1.49
  -8  -1  -7    1.16    0.61
  -8  -1  -7    1.18    0.78
  -8   1  -7    0.07    0.48
   8   1   7    1.46    1.66
  -8   1  -7    0.80    0.62
  -8   1  -7    0.69    0.61
  -8   1  -7    0.01    0.74
  -9  -1  -7    0.18    0.42
  -9  -1  -7    0.23    0.50
  -9  -1  -7    0.18    0.76
  -9   1  -7    0.44    0.45
  -9   1  -7    0.62    0.52
  -9   1  -7    0.94    0.51
  -9   1  -7    0.70    0.80
  10  -2  -7    7.75    0.62
 -10   2   7    8.13    0.81
  10   2  -7    8.01    0.54
  -9  -2   7    1.34    0.68
   9  -2  -7    2.76    0.80
  -9  -2   7    3.09    0.69
  -9   2   7    2.63    0.74
  -9   2   7    1.43    1.20
   9   2  -7    2.28    0.46
  -8  -2   7    1.84    0.78
  -8  -2   7    2.94    0.97
   8  -2  -7    3.82    1.10
   8  -2  -7    2.89    0.65
  -8   2   7    3.21    1.08
  -8   2   7    2.13    0.74
  -7  -2   7    8.37    1.19
   7  -2  -7    8.47    1.34
  -7  -2   7    5.56    0.97
  -7  -2   7   10.36    1.58
  -7   2   7    7.48    1.21
  -7   2   7    6.53    1.01
  -7   2   7    7.88    1.09
  -7   2   7    7.54    1.30
   7   2  -7    6.51    0.96
   7   2  -7    7.97    0.96
  -6  -2   7    1.87    0.84
  -6  -2   7    1.67    0.74
   6  -2  -7    1.46    0.58
   6  -2  -7    2.07    0.68
  -6  -2   7    2.75    0.69
  -6  -2   7    1.93    0.65
  -6  -2   7    1.55    1.24
   6   2  -7    0.94    0.82
  -6   2   7    2.36    1.10
   6   2  -7    3.29    0.69
  -6   2   7    3.38    0.81
  -6   2   7    3.12    0.78
  -6   2   7    0.58    1.00
  -5  -2   7   12.22    1.27
   5  -2  -7   13.55    1.02
  -5  -2   7   14.48    2.35
  -5  -2   7   16.21    1.18
   5  -2  -7   11.15    1.16
  -5  -2   7   14.77    1.58
   5  -2  -7   15.43    1.07
  -5   2   7   12.18    1.49
   5   2  -7   12.65    1.24
  -5   2   7   11.14    1.51
   5   2  -7   14.18    1.09
  -5   2   7   10.76    1.42
  -5   2   7   11.09    1.68
  -5   2   7   17.66    2.23
   4  -2  -7   46.16    1.88
  -4  -2   7   47.69    1.88
   4  -2  -7   47.61    1.86
   4  -2  -7   44.88    1.77
   4   2  -7   45.80    2.00
   4   2  -7   47.22    1.92
  -3  -2   7   72.28    2.47
   3  -2  -7   71.05    2.43
   3  -2  -7   72.48    2.48
   3  -2  -7   71.97    2.49
   3   2  -7   72.29    2.55
   3   2  -7   71.92    2.64
   3   2  -7   70.80    2.44
   2  -2  -7   34.81    1.30
   2  -2  -7   34.80    1.27
   2  -2  -7   35.22    1.29
   2   2  -7   35.36    1.39
   2   2  -7   32.85    1.28
   2   2  -7   34.56    1.45
  -1  -2   7   18.71    0.75
   1  -2  -7   19.94    0.76
   1   2  -7   19.15    0.92
   1   2  -7   18.46    0.82
   0  -2   7   99.54    3.10
   0  -2  -7   99.48    3.12
   0   2  -7  101.77    3.18
   0   2  -7  104.21    3.23
   0   2   7   95.26    3.11
   0   2  -7  101.69    3.20
   1  -2   7    4.96    0.39
   1  -2   7    4.34    0.33
  -1  -2  -7    4.66    0.33
  -1  -2  -7    4.91    0.45
  -1   2  -7    4.41    0.49
  -1   2  -7    4.08    0.38
  -2  -2  -7    5.65    0.71
   2  -2   7    5.26    0.47
   2  -2   7    5.99    0.41
  -2  -2  -7    5.11    0.55
  -2   2  -7    5.97    0.63
  -3  -2  -7   13.46    0.78
  -3  -2  -7   13.61    0.95
   3  -2   7   13.74    0.83
  -3  -2  -7   13.86    0.78
   3  -2   7   13.85    0.67
  -3   2  -7   14.04    1.00
  -4  -2  -7   25.23    1.24
   4  -2   7   26.31    1.32
  -4  -2  -7   24.67    2.30
  -4  -2  -7   23.73    1.31
   4  -2   7   24.62    1.08
  -4   2  -7   21.96    1.57
  -4   2  -7   25.86    1.37
  -4   2  -7   24.31    1.73
  -4   2  -7   23.68    1.61
  -4   2  -7   24.75    1.65
  -4   2  -7   24.14    1.45
  -5  -2  -7    5.92    1.04
   5  -2   7    6.32    0.73
  -5  -2  -7    7.01    0.94
  -5  -2  -7    5.22    0.90
  -5  -2  -7    7.09    0.91
   5  -2   7    8.27    1.01
  -5  -2  -7    6.44    0.84
  -5  -2  -7    5.62    0.94
  -5  -2  -7    7.66    1.06
  -5   2  -7    7.11    1.17
  -5   2  -7    6.92    1.16
  -5   2  -7    5.36    0.68
  -5   2  -7    6.52    1.02
   5   2   7    5.41    0.61
  -5   2  -7    5.47    0.94
  -5   2  -7    4.54    0.75
  -5   2  -7    6.59    1.11
  -6  -2  -7    7.52    1.19
   6  -2   7    8.44    1.04
  -6  -2  -7    8.66    1.14
  -6  -2  -7   10.93    1.19
  -6  -2  -7   10.66    1.40
  -6   2  -7   10.09    1.41
  -6   2  -7   12.69    1.58
  -6   2  -7    9.90    1.29
   6   2   7   11.66    1.17
  -6   2  -7    7.59    1.25
  -6   2  -7   10.09    1.32
  -6   2  -7   10.55    1.39
  -6   2  -7    7.55    1.04
  -7  -2  -7    1.96    0.83
  -7  -2  -7    0.06    0.64
  -7  -2  -7    2.27    0.70
  -7  -2  -7    0.00    0.67
  -7  -2  -7    1.11    0.71
   7  -2   7    3.21    1.08
   7  -2   7    0.97    0.84
  -7   2  -7    1.10    0.78
  -7   2  -7    0.00    0.53
  -7   2  -7    1.90    0.89
  -7   2  -7    0.68    0.68
   7   2   7    0.90    0.90
  -7   2  -7    2.16    0.96
  -7   2  -7    1.11    0.77
   8  -2   7    6.01    1.56
  -8  -2  -7    6.52    0.79
  -8  -2  -7    7.84    1.09
  -8   2  -7    5.25    0.72
  -8   2  -7    5.26    0.93
  -8   2  -7    7.52    1.14
  -8   2  -7    4.65    0.89
  -8   2  -7    6.37    0.93
  -9  -2  -7    4.08    0.53
  -9  -2  -7    5.20    0.89
  -9   2  -7    3.46    0.56
  -9   2  -7    4.00    0.91
  -9   2  -7    4.02    0.72
  -9   2  -7    3.90    0.60
  -9  -3   7    0.12    0.66
  -9  -3   7    0.19    0.58
  -8  -3   7   -1.00    0.61
   8  -3  -7    1.36    0.78
  -8  -3   7    0.95    0.80
   8  -3  -7   -0.92    1.15
  -8   3   7   -0.96    1.05
   8   3  -7    0.65    0.57
  -8   3   7   -1.39    0.72
  -8   3   7   -0.98    0.66
   8   3  -7    0.50    0.53
   7  -3  -7    4.55    0.87
   7  -3  -7    3.12    0.96
  -7  -3   7    1.76    0.71
  -7  -3   7    2.53    0.80
  -7  -3   7    2.91    0.90
   7   3  -7    2.82    1.50
   7   3  -7    2.94    0.56
  -7   3   7    2.65    1.13
   7   3  -7    2.21    0.99
  -7   3   7    2.34    0.87
  -7   3   7    2.27    1.01
  -7   3   7    3.54    0.85
  -6  -3   7   16.35    1.38
  -6  -3   7   19.22    1.61
  -6  -3   7   19.63    1.91
   6  -3  -7   16.95    1.59
  -6  -3   7   20.19    2.30
   6  -3  -7   13.98    1.57
   6  -3  -7   17.09    1.33
  -6   3   7   20.07    2.17
  -6   3   7   17.37    1.58
  -6   3   7   18.27    2.10
  -6   3   7   16.36    1.66
   6   3  -7   16.87    1.14
   6   3  -7   18.06    1.50
   6   3  -7   17.46    1.75
  -5  -3   7    1.34    0.59
   5  -3  -7    0.62    0.55
  -5  -3   7    1.19    1.03
  -5  -3   7    0.44    0.50
   5  -3  -7    0.02    0.80
  -5  -3   7   -0.63    0.86
   5  -3  -7    0.75    0.46
  -5  -3   7    0.11    0.69
   5   3  -7    0.76    0.71
   5   3  -7    0.62    0.47
  -5   3   7    0.01    0.67
  -5   3   7    0.43    0.90
  -5   3   7    0.80    0.71
  -5   3   7   -0.41    1.14
  -5   3   7    3.46    1.46
   5   3  -7    0.47    0.35
  -4  -3   7    3.49    1.18
   4  -3  -7    2.94    0.47
   4  -3  -7    4.74    0.63
  -4  -3   7    3.78    0.67
  -4  -3   7    4.32    1.13
  -4  -3   7    3.38    0.90
   4   3  -7    3.97    0.73
  -4   3   7    2.80    0.88
  -4   3   7    5.08    0.85
   4   3  -7    3.37    0.53
   3  -3  -7   48.07    1.78
  -3  -3   7   49.24    1.84
   3  -3  -7   50.13    1.87
   3  -3  -7   49.88    1.82
   3   3  -7   46.50    1.95
   3   3  -7   49.24    2.09
   3   3  -7   48.02    1.79
  -3   3   7   46.86    2.06
   2  -3  -7    2.95    0.48
   2  -3  -7    2.66    0.41
   2  -3  -7    3.45    0.45
  -2  -3   7    3.07    0.40
   2   3  -7    3.30    0.42
   2   3  -7    2.94    0.51
   1  -3  -7  218.30    6.69
   1  -3  -7  218.66    6.67
   1   3  -7  213.56    6.80
   1   3  -7  214.69    6.82
   1   3  -7  220.97    6.66
   0  -3  -7   52.23    1.72
   0  -3   7   51.06    1.71
   0  -3  -7   48.96    1.79
   0   3  -7   46.98    1.89
   0   3  -7   49.05    1.75
   0   3  -7   50.44    1.82
  -1  -3  -7   17.01    0.77
   1  -3   7   16.96    0.77
  -1  -3  -7   17.36    0.89
   1  -3   7   17.28    0.76
  -1   3  -7   16.07    0.76
  -1   3  -7   16.84    0.86
  -2  -3  -7   19.13    0.86
  -2  -3  -7   17.50    1.04
   2  -3   7   16.98    0.78
  -2  -3  -7   18.42    0.95
   2  -3   7   16.80    0.83
  -2   3  -7   15.26    1.00
  -3  -3  -7    0.98    0.36
   3  -3   7    0.98    0.28
  -3  -3  -7    0.53    0.34
   3  -3   7    1.18    0.36
  -3  -3  -7    0.94    0.45
  -3   3  -7    0.44    0.47
   4  -3   7   31.88    1.53
  -4  -3  -7   30.85    2.14
  -4  -3  -7   32.92    2.04
  -4  -3  -7   34.07    1.52
  -4  -3  -7   30.11    2.14
  -4  -3  -7   31.81    2.13
  -4  -3  -7   31.09    1.60
   4  -3   7   34.09    1.39
  -4   3  -7   30.15    1.76
  -4   3  -7   33.21    1.49
  -4   3  -7   31.67    2.51
  -4   3  -7   34.03    1.73
  -4   3  -7   32.11    1.89
  -4   3  -7   30.04    1.60
  -4   3  -7   33.86    1.82
  -5  -3  -7    1.28    0.75
  -5  -3  -7    2.60    0.83
   5  -3   7    1.48    0.43
  -5  -3  -7    1.93    0.55
   5  -3   7    2.31    0.66
  -5  -3  -7    1.65    0.96
  -5  -3  -7    2.53    0.77
  -5  -3  -7    1.71    0.86
   5   3   7    2.24    0.47
  -5   3  -7    0.76    0.66
  -5   3  -7    2.16    0.70
  -5   3  -7    1.74    0.76
  -5   3  -7    2.32    0.94
  -5   3  -7    0.83    0.66
  -6  -3  -7    2.07    0.86
   6  -3   7   -0.05    0.55
  -6  -3  -7    0.24    0.82
  -6  -3  -7    0.37    0.70
  -6  -3  -7    0.61    0.72
   6  -3   7    1.09    0.74
  -6   3  -7    0.29    0.66
  -6   3  -7   -0.27    0.73
  -6   3  -7   -0.66    0.71
   6   3   7    0.66    0.70
  -6   3  -7    0.46    0.56
  -6   3  -7    0.93    0.74
  -6   3  -7   -0.70    0.85
   7  -3   7    4.13    1.28
   7  -3   7    4.65    0.98
  -7  -3  -7    3.15    0.79
  -7  -3  -7    2.08    0.68
  -7  -3  -7    2.65    0.79
  -7  -3  -7    2.61    0.93
  -7   3  -7    2.94    0.73
  -7   3  -7    3.39    0.83
  -7   3  -7    2.64    0.86
  -7   3  -7    3.62    0.90
   7   3   7    3.71    0.99
  -7   3  -7    2.73    0.78
   8  -3   7   -1.12    1.81
  -8  -3  -7    0.83    0.59
  -8  -3  -7    0.71    0.68
  -8  -3  -7   -0.58    0.54
  -8   3  -7   -0.38    0.48
  -8   3  -7   -0.87    0.59
  -8   3  -7    0.13    0.56
  -8   3  -7    0.99    0.78
  -9  -3  -7    0.93    0.72
  -9  -3  -7    0.71    0.46
  -9   3  -7    0.40    0.61
  -9   3  -7    0.67    0.47
  -9   3  -7    0.47    0.38
  -9   3  -7   -1.17    0.97
  -9  -4   7    4.38    0.88
  -9  -4   7    2.68    0.61
  -8  -4   7    1.52    0.79
  -8  -4   7    0.89    0.99
   8  -4  -7    2.13    0.83
  -8  -4   7    1.99    0.59
  -8   4   7    1.74    0.78
  -8   4   7    3.59    1.28
   7  -4  -7    3.22    1.68
  -7  -4   7    4.74    1.05
  -7  -4   7    2.64    0.89
  -7  -4   7    3.59    0.79
   7  -4  -7    3.24    0.76
  -7   4   7    3.50    0.88
  -7   4   7    3.46    0.84
   7   4  -7    3.70    0.68
  -7   4   7    5.27    1.35
   7   4  -7    3.29    1.55
   7   4  -7    4.46    0.81
   7   4  -7    3.89    1.25
  -7   4   7    4.13    1.29
  -6  -4   7    8.37    1.41
  -6  -4   7   10.04    1.19
  -6  -4   7    8.42    1.22
  -6  -4   7   10.76    1.41
   6  -4  -7    8.73    1.26
  -6  -4   7   13.02    1.88
   6   4  -7   10.13    1.06
   6   4  -7   10.49    1.53
  -6   4   7    8.28    1.47
   6   4  -7   11.81    1.83
  -6   4   7    9.53    1.46
  -5  -4   7    6.62    1.40
  -5  -4   7    5.62    0.77
   5  -4  -7    6.05    0.97
  -5  -4   7    4.17    0.89
  -5  -4   7    4.71    1.22
   5  -4  -7    4.39    0.87
  -5  -4   7    6.52    1.02
   5   4  -7    3.82    0.74
   5   4  -7    5.79    0.80
   5   4  -7    5.58    1.15
  -5   4   7    7.01    1.46
  -4  -4   7   10.35    1.08
  -4  -4   7   11.47    1.37
   4  -4  -7    7.32    0.82
  -4  -4   7   10.01    1.40
   4  -4  -7    9.53    1.40
   4  -4  -7   11.07    1.23
  -4  -4   7    8.42    0.92
   4  -4  -7    9.09    1.05
  -4   4   7   10.91    1.17
  -4   4   7    8.12    1.17
   4   4  -7    8.24    1.09
   4   4  -7    9.04    0.82
   4   4  -7    9.95    1.35
  -3  -4   7    3.46    0.52
   3  -4  -7    3.29    0.50
  -3  -4   7    1.86    1.18
   3  -4  -7    4.42    0.59
   3  -4  -7    5.05    0.65
   3  -4  -7    4.90    0.71
   3   4  -7    3.58    0.55
   3   4  -7    3.49    0.59
  -3   4   7    2.37    0.74
   3   4  -7    3.92    0.77
  -2  -4   7   31.21    1.30
   2  -4  -7   31.33    1.31
   2  -4  -7   31.27    1.31
   2   4  -7   32.00    1.65
   2   4  -7   29.68    1.32
   2   4  -7   32.92    1.54
  -1  -4   7    5.82    0.53
   1  -4  -7    6.39    0.60
   1  -4  -7    7.37    0.55
   1   4  -7    5.69    0.76
   1   4  -7    6.32    0.76
   1   4  -7    6.30    0.56
   0  -4   7   10.57    0.66
   0  -4  -7   11.63    0.67
   0  -4  -7   10.72    0.77
   0   4  -7   11.39    0.72
   0   4  -7    9.90    0.76
   0   4  -7   11.13    0.90
  -1  -4  -7   72.65    2.59
   1  -4   7   73.07    2.48
  -1  -4  -7   70.97    2.48
  -1   4  -7   74.67    2.48
  -1   4  -7   74.55    2.69
  -1   4  -7   71.12    2.55
   2  -4   7   13.55    0.76
   2  -4   7   12.59    0.78
  -2  -4  -7   14.11    0.80
  -2  -4  -7   15.11    0.91
  -2   4  -7   12.89    1.04
  -3  -4  -7   37.83    2.19
   3  -4   7   42.98    1.71
  -3  -4  -7   39.32    2.21
  -3  -4  -7   41.27    1.73
   3  -4   7   41.64    1.62
  -3  -4  -7   41.83    1.71
  -3   4  -7   39.93    1.96
  -3   4  -7   41.09    2.13
  -3   4  -7   39.75    1.92
  -4  -4  -7    0.59    0.74
  -4  -4  -7    1.25    0.85
  -4  -4  -7    1.76    1.17
   4  -4   7    1.43    0.50
  -4  -4  -7    0.58    0.76
  -4   4  -7    1.14    0.60
  -4   4  -7    0.54    0.62
  -4   4  -7    1.43    0.39
  -4   4  -7    1.36    0.75
  -4   4  -7    2.37    0.80
  -4   4  -7    1.82    0.79
   4   4   7    0.87    0.52
  -4   4  -7    1.69    0.94
  -5  -4  -7    0.46    0.64
   5  -4   7    0.12    0.48
  -5  -4  -7   -0.64    0.75
  -5  -4  -7    0.35    0.53
   5  -4   7    0.78    0.66
  -5  -4  -7    0.38    0.83
  -5   4  -7    0.64    0.57
  -5   4  -7   -0.19    0.71
  -5   4  -7    0.14    0.90
  -5   4  -7    1.76    0.70
   5   4   7    0.72    0.60
  -5   4  -7    1.27    0.76
  -5   4  -7    1.03    0.43
  -5   4  -7   -0.11    0.73
  -6  -4  -7    9.90    1.31
  -6  -4  -7   13.10    1.63
  -6  -4  -7   12.22    1.35
  -6  -4  -7   11.72    1.59
  -6  -4  -7   10.76    1.54
  -6  -4  -7   11.19    1.39
   6  -4   7   11.59    1.61
  -6   4  -7   13.82    1.86
  -6   4  -7   12.50    1.46
   6   4   7   11.41    1.87
  -6   4  -7   12.09    1.29
  -6   4  -7   12.63    1.51
  -6   4  -7   11.31    1.51
  -7  -4  -7   16.95    1.51
  -7  -4  -7   12.71    2.08
   7  -4   7   20.47    2.12
   7  -4   7   16.01    2.45
  -7  -4  -7   17.76    1.66
   7   4   7   15.21    1.57
  -7   4  -7   15.98    1.57
  -7   4  -7   17.15    1.42
  -7   4  -7   16.24    1.42
  -7   4  -7   16.63    2.12
  -7   4  -7   14.44    1.45
  -7   4  -7   14.70    1.72
  -8  -4  -7    0.39    0.56
  -8  -4  -7    0.22    0.64
  -8   4  -7    0.77    0.58
  -8   4  -7    1.20    0.63
  -8   4  -7    0.55    0.45
  -8   4  -7    0.88    0.83
  -8   4  -7    1.28    0.60
  -9  -4  -7    1.70    0.49
  -9   4  -7    0.91    0.53
  -9   4  -7    1.02    0.49
  -9   4  -7    0.43    0.84
   9  -5  -7    3.64    0.63
  -9   5   7    4.58    0.73
   8  -5  -7    7.30    1.02
  -8  -5   7    8.65    0.94
  -8  -5   7    8.18    1.04
  -8   5   7    6.21    0.88
   8   5  -7    8.20    1.32
   8   5  -7    7.96    0.77
  -7  -5   7   10.37    1.50
   7  -5  -7   11.27    1.74
  -7  -5   7   12.75    1.30
   7   5  -7   15.07    1.52
  -7   5   7   13.78    1.52
  -7   5   7   12.92    1.70
   7   5  -7   12.87    1.84
  -6  -5   7    5.41    0.95
   6  -5  -7    6.52    1.10
   6  -5  -7    4.01    0.89
  -6  -5   7    6.16    1.09
  -6  -5   7    5.59    1.09
  -6  -5   7    4.63    1.17
   6   5  -7    5.18    0.74
  -6   5   7    6.83    1.39
  -6   5   7    4.53    1.22
   6   5  -7    5.09    1.20
  -6   5   7    3.76    0.76
   6   5  -7    4.86    1.23
  -5  -5   7   31.55    2.28
  -5  -5   7   29.84    1.86
  -5  -5   7   33.71    2.15
   5  -5  -7   31.43    1.66
   5  -5  -7   36.14    2.51
  -5  -5   7   31.65    1.85
   5  -5  -7   28.42    1.71
   5   5  -7   30.98    2.11
   5   5  -7   31.89    2.25
  -5   5   7   29.42    1.88
  -4  -5   7   30.11    2.23
  -4  -5   7   30.87    1.61
  -4  -5   7   29.72    1.75
   4  -5  -7   27.20    1.50
  -4  -5   7   30.30    2.20
   4  -5  -7   29.26    1.51
   4  -5  -7   28.29    2.04
  -4   5   7   25.73    2.86
   4   5  -7   29.06    1.90
   4   5  -7   26.32    1.38
  -4   5   7   23.66    1.67
   4   5  -7   27.75    2.09
   3  -5  -7    2.08    0.48
  -3  -5   7   -0.93    1.19
   3  -5  -7    1.05    0.57
  -3  -5   7    1.10    0.42
   3  -5  -7    1.54    0.63
  -3  -5   7    1.68    0.82
   3   5  -7    0.93    0.58
   3   5  -7    0.57    0.38
  -3   5   7    2.84    0.94
   3   5  -7    1.63    0.75
  -3   5   7    1.28    0.68
  -2  -5   7   46.06    2.23
  -2  -5   7   44.61    2.77
   2  -5  -7   43.95    1.79
   2  -5  -7   43.61    1.82
  -2  -5   7   44.42    1.79
   2  -5  -7   40.62    2.22
   2  -5  -7   41.52    1.90
  -2   5   7   46.86    2.14
   2   5  -7   43.83    1.73
   2   5  -7   49.71    2.20
   2   5  -7   48.36    2.22
  -1  -5   7   60.31    2.26
   1  -5  -7   62.99    2.33
   1  -5  -7   63.30    2.30
   1   5  -7   64.17    2.57
   1   5  -7   64.39    2.61
   0  -5  -7   24.05    1.16
   0  -5   7   22.96    1.09
   0  -5  -7   24.31    1.09
   0   5  -7   22.94    1.47
   0   5  -7   21.06    1.08
   0   5  -7   20.67    1.22
  -1  -5  -7   -0.12    0.29
   1  -5   7    0.05    0.31
  -1  -5  -7    0.12    0.36
  -1   5  -7    0.58    0.47
  -1   5  -7   -0.55    0.43
  -2  -5  -7  291.70    9.09
  -2  -5  -7  283.02    9.10
   2  -5   7  294.52    9.02
  -2  -5  -7  287.65    9.32
  -2  -5  -7  282.92    9.31
   2  -5   7  300.86    9.06
  -2   5  -7  286.46    9.00
  -2   5  -7  299.18    9.21
  -3  -5  -7   11.92    0.96
  -3  -5  -7   13.43    1.59
   3  -5   7   12.12    0.89
  -3  -5  -7   13.76    1.40
   3  -5   7   11.65    0.95
  -3   5  -7   13.05    1.55
  -3   5  -7   13.20    1.95
  -3   5  -7   12.21    1.32
  -3   5  -7   11.19    1.21
  -3   5  -7   12.04    1.22
  -3   5  -7   11.21    1.69
  -3   5  -7    9.96    0.93
   3   5   7   12.63    1.04
  -4  -5  -7   14.20    1.17
   4  -5   7   13.35    1.17
  -4  -5  -7   13.36    1.39
  -4  -5  -7   11.45    1.64
   4  -5   7   13.57    1.09
  -4  -5  -7   15.41    1.64
  -4   5  -7   13.74    1.64
  -4   5  -7   15.33    1.61
  -4   5  -7   15.47    1.52
  -4   5  -7   17.95    1.60
  -4   5  -7   12.90    1.64
   4   5   7   17.21    1.32
   5  -5   7   11.02    1.29
  -5  -5  -7   10.66    1.42
  -5  -5  -7    9.29    1.59
  -5  -5  -7   10.34    1.45
  -5  -5  -7    9.60    1.33
   5  -5   7   10.20    1.33
  -5  -5  -7    9.21    1.18
   5   5   7   11.00    1.39
  -5   5  -7   12.10    1.72
  -5   5  -7   12.11    1.30
  -5   5  -7   11.59    1.80
  -5   5  -7    7.80    1.04
  -5   5  -7    8.40    0.99
  -5   5  -7    9.34    1.51
  -6  -5  -7   14.60    1.37
   6  -5   7    9.74    1.27
   6  -5   7   11.93    1.41
  -6  -5  -7   11.53    1.60
  -6  -5  -7   13.35    1.39
  -6  -5  -7   12.82    1.55
  -6  -5  -7   11.10    1.39
   6  -5   7   11.68    1.22
  -6   5  -7   12.74    1.57
  -6   5  -7   12.50    1.58
  -6   5  -7   15.69    1.51
  -6   5  -7   13.99    2.18
   6   5   7    9.57    1.26
  -6   5  -7   14.97    1.73
   6   5   7   18.76    3.20
  -7  -5  -7    0.81    0.61
  -7  -5  -7    0.90    0.68
   7  -5   7    1.58    1.31
  -7  -5  -7    0.27    0.68
  -7  -5  -7    0.22    0.85
  -7   5  -7    0.60    0.67
  -7   5  -7   -0.41    0.65
  -7   5  -7    1.04    0.81
  -7   5  -7   -0.13    0.67
  -7   5  -7    1.61    0.56
  -8  -5  -7    1.45    0.61
   8  -5   7   -0.34    0.44
  -8  -5  -7    0.42    0.51
  -8   5  -7    0.43    0.88
  -8   5  -7    0.43    0.55
  -8   5  -7    1.49    0.58
  -8   5  -7   -0.04    0.47
  -8   5  -7   -0.05    0.60
  -9  -5  -7    1.80    0.57
  -9   6   7   -0.33    0.65
   8  -6  -7   -0.14    0.48
  -8  -6   7   -0.06    0.51
  -8   6   7   -0.12    0.60
  -7  -6   7    3.09    0.77
   7  -6  -7    5.06    1.33
  -7  -6   7    3.42    0.69
   7  -6  -7    3.00    0.61
   7   6  -7    3.06    1.82
  -7   6   7    1.80    0.73
  -6  -6   7    1.31    0.83
  -6  -6   7    0.83    0.77
  -6  -6   7   -0.83    0.85
   6  -6  -7    1.08    0.97
   6  -6  -7    0.71    0.54
   6   6  -7   -1.15    1.48
  -6   6   7    3.67    1.49
   6   6  -7    0.57    0.60
   6   6  -7   -0.24    0.81
   6   6  -7    2.05    1.51
  -6   6   7   -0.56    0.72
  -5  -6   7    3.93    0.98
   5  -6  -7    2.84    0.75
   5  -6  -7    3.36    0.65
  -5  -6   7    3.65    0.86
  -5  -6   7    2.99    1.03
  -5  -6   7    3.10    0.86
   5   6  -7    2.71    1.17
  -5   6   7    1.46    1.45
   5   6  -7    3.59    0.71
   5   6  -7    4.35    1.27
  -5   6   7    2.13    0.80
   5   6  -7    3.56    0.76
  -4  -6   7    4.61    1.15
  -4  -6   7    8.07    1.17
   4  -6  -7    5.00    0.69
   4  -6  -7    5.48    0.88
   4  -6  -7    7.12    1.01
  -4  -6   7    3.97    0.82
  -4   6   7    6.53    0.95
   4   6  -7    4.52    1.16
   4   6  -7    5.90    1.11
   4   6  -7    6.40    1.08
   4   6  -7    6.22    0.87
  -3  -6   7    3.32    1.11
  -3  -6   7    2.66    1.04
   3  -6  -7    3.10    0.60
   3  -6  -7    2.69    0.78
  -3  -6   7    2.51    0.73
   3  -6  -7    3.67    0.62
   3   6  -7    3.34    0.84
   3   6  -7    2.72    0.98
   3   6  -7    2.89    0.62
  -3   6   7    4.48    0.79
   2  -6  -7   13.25    1.05
  -2  -6   7   11.28    1.90
   2  -6  -7   10.21    1.02
   2  -6  -7   15.16    1.34
  -2  -6   7   11.31    1.63
   2  -6  -7   12.67    0.94
  -2  -6   7   12.73    0.96
  -2   6   7   10.82    1.52
   2   6  -7   13.02    1.48
   2   6  -7   12.65    1.01
   1  -6  -7    9.32    1.13
  -1  -6   7   12.39    0.91
   1  -6  -7   11.80    0.91
   1  -6  -7    9.84    1.25
   1  -6  -7   14.16    1.28
  -1  -6   7   10.42    1.68
   1  -6  -7   12.34    0.99
   1   6  -7    9.54    1.19
   1   6  -7   14.69    1.26
   1   6  -7   11.82    1.42
  -1   6   7   12.20    1.19
   1   6  -7   12.70    1.03
   0  -6  -7    8.72    1.20
   0  -6  -7   11.21    1.20
   0  -6   7    9.10    0.83
   0  -6  -7    9.37    0.87
   0  -6  -7   11.55    1.64
   0  -6  -7    9.10    0.77
   0   6  -7    8.46    1.06
   0   6  -7   10.11    1.09
   0   6   7    9.06    0.99
   0   6  -7    9.94    1.65
   0   6  -7    9.96    1.21
  -1  -6  -7    4.24    0.82
  -1  -6  -7    3.22    0.55
  -1  -6  -7    3.45    0.83
  -1  -6  -7    2.80    0.84
  -1  -6  -7    2.43    0.47
   1  -6   7    3.37    0.54
  -1   6  -7    2.58    0.73
  -1   6  -7    4.03    0.84
  -1   6  -7    3.80    0.72
  -1   6  -7    3.36    0.58
   1   6   7    2.42    0.54
  -1   6  -7    3.83    0.81
  -2  -6  -7    0.97    0.93
  -2  -6  -7    1.39    0.64
  -2  -6  -7    0.46    0.44
  -2  -6  -7    0.83    0.74
  -2  -6  -7    1.75    0.76
  -2  -6  -7    0.46    0.71
   2  -6   7    0.90    0.41
   2   6   7    0.77    0.56
  -2   6  -7    1.94    0.78
  -2   6  -7    0.50    0.47
  -2   6  -7    0.46    0.55
  -2   6  -7    0.41    0.78
   3  -6   7    0.52    0.61
  -3  -6  -7    0.37    0.50
  -3  -6  -7    0.05    0.69
   3  -6   7   -0.30    0.52
  -3  -6  -7    0.41    0.70
  -3  -6  -7   -1.43    0.85
  -3   6  -7   -0.57    0.59
   3   6   7    0.85    0.62
  -3   6  -7    1.23    0.78
  -3   6  -7    1.94    0.82
  -3   6  -7   -0.21    0.38
  -3   6  -7    1.52    1.18
  -3   6  -7    0.23    1.08
  -3   6  -7   -0.95    0.83
   4  -6   7   19.45    1.54
  -4  -6  -7   21.22    1.52
   4  -6   7   18.48    1.50
  -4  -6  -7   23.03    1.78
  -4  -6  -7   22.85    1.75
  -4  -6  -7   20.85    1.61
  -4   6  -7   24.59    1.92
  -4   6  -7   20.23    1.80
  -4   6  -7   25.72    1.84
  -4   6  -7   20.33    1.79
   4   6   7   22.01    1.70
  -4   6  -7   20.58    1.87
  -4   6  -7   22.24    1.65
   5  -6   7   -0.58    0.83
  -5  -6  -7    0.70    0.73
  -5  -6  -7   -0.38    0.65
  -5  -6  -7   -0.24    0.64
  -5   6  -7    0.60    0.61
  -5   6  -7    1.57    1.05
  -5   6  -7   -0.22    0.74
  -5   6  -7   -1.45    0.89
  -5   6  -7    0.92    0.82
  -5   6  -7   -0.44    0.97
   5   6   7   -0.54    0.82
  -6  -6  -7   13.69    1.45
   6  -6   7   14.03    1.71
   6  -6   7   14.32    1.55
  -6  -6  -7   12.40    1.86
  -6  -6  -7   11.14    1.31
   6  -6   7   12.60    1.92
  -6  -6  -7   14.04    1.54
  -6   6  -7   17.01    1.53
  -6   6  -7   10.87    1.61
   6   6   7   12.86    1.50
  -6   6  -7   13.95    1.63
  -7  -6  -7    0.81    0.61
  -7   6  -7    0.48    0.72
  -7   6  -7    0.81    0.54
  -7   6  -7    0.84    0.69
  -7   6  -7    0.91    0.81
  -8  -6  -7    7.77    0.86
  -8  -6  -7    8.39    0.89
   8  -6   7    8.64    0.82
  -8   6  -7    9.21    1.19
  -8   6  -7   10.81    1.31
  -8  -7   7    1.28    0.83
  -8  -7   7    1.61    0.72
   8  -7  -7    1.03    0.41
  -8   7   7    1.98    0.61
   8   7  -7    0.62    0.41
  -7  -7   7    4.99    1.01
   7  -7  -7    4.31    0.72
  -7  -7   7    4.04    0.72
  -7   7   7    4.43    0.85
   6  -7  -7   18.90    2.24
  -6  -7   7   12.38    1.87
  -6  -7   7   15.13    2.51
   6  -7  -7   15.01    1.95
   6   7  -7   18.91    2.54
  -6   7   7   15.00    2.05
   5  -7  -7    1.71    0.55
  -5  -7   7    0.85    0.76
   5  -7  -7    2.36    0.98
  -5  -7   7    0.97    0.65
  -5  -7   7    0.53    0.94
  -5   7   7    0.72    0.75
   5   7  -7    0.74    1.15
   5   7  -7    1.66    1.68
  -5   7   7    0.56    1.58
  -4  -7   7    0.87    1.01
  -4  -7   7    0.84    0.80
  -4  -7   7    2.88    0.98
   4  -7  -7    1.37    0.71
   4  -7  -7    0.70    0.51
   4  -7  -7    1.91    0.70
  -4  -7   7    0.64    0.54
  -4   7   7    3.42    1.40
   4   7  -7    2.92    1.25
   4   7  -7    1.12    1.36
  -4   7   7    2.01    0.65
  -3  -7   7   68.66    3.20
   3  -7  -7   70.07    2.64
  -3  -7   7   66.47    3.01
   3  -7  -7   73.46    2.87
   3  -7  -7   66.31    2.86
  -3  -7   7   72.70    2.93
  -3   7   7   72.73    2.86
   3   7  -7   68.24    3.33
   3   7  -7   63.27    3.53
  -2  -7   7    5.96    1.77
   2  -7  -7    4.94    0.70
   2  -7  -7    5.83    0.93
  -2  -7   7    4.05    0.70
  -2  -7   7    6.58    1.03
   2  -7  -7    5.29    0.85
   2   7  -7    5.11    1.07
   2   7  -7    6.16    1.03
   2   7  -7    3.48    1.13
  -2   7   7    5.44    1.14
  -1  -7   7   18.85    1.84
  -1  -7   7   16.61    1.70
  -1  -7   7   18.27    2.48
   1  -7  -7   19.19    1.89
   1  -7  -7   16.46    1.29
   1  -7  -7   18.88    1.25
   1  -7  -7   17.51    1.20
  -1  -7   7   19.05    1.30
  -1   7   7   15.11    1.70
   1   7  -7   18.48    1.34
   1   7  -7   18.02    2.18
   0  -7   7    5.49    0.90
   0  -7  -7    6.74    0.85
   0  -7  -7    6.42    1.12
   0  -7  -7    6.32    0.84
   0  -7  -7    6.04    0.81
   0  -7  -7    7.43    0.89
   0   7   7    4.73    0.88
   0   7  -7    5.69    0.82
   0   7  -7    3.98    0.88
  -1  -7  -7    0.48    0.52
   1  -7   7    0.55    0.53
  -1  -7  -7    0.03    0.72
  -1  -7  -7   -0.27    0.46
  -1  -7  -7   -0.38    0.63
  -1  -7  -7   -0.16    0.62
  -1   7  -7    0.75    0.53
   1   7   7   -0.03    0.67
  -1   7  -7   -0.50    0.78
  -2  -7  -7    3.83    0.80
  -2  -7  -7    2.33    0.76
  -2  -7  -7    2.87    0.71
   2  -7   7    2.91    0.69
  -2  -7  -7    3.26    0.64
  -2   7  -7    2.64    1.29
  -2   7  -7    1.00    0.90
   2   7   7    2.72    0.73
  -2   7  -7    2.25    0.61
  -2   7  -7    4.13    0.80
  -3  -7  -7   -0.68    0.62
  -3  -7  -7    0.27    0.68
  -3  -7  -7    1.22    0.79
  -3  -7  -7    0.92    0.63
   3  -7   7    0.59    0.69
  -3   7  -7    0.74    1.19
  -3   7  -7   -1.04    0.91
  -3   7  -7    0.53    0.82
   3   7   7    0.88    0.78
  -3   7  -7    0.48    0.63
  -4  -7  -7   18.49    1.44
  -4  -7  -7   17.77    1.52
  -4  -7  -7   16.15    1.57
   4  -7   7   17.90    1.63
  -4  -7  -7   15.36    1.57
   4   7   7   12.86    2.16
  -4   7  -7   19.35    2.84
  -4   7  -7   16.11    1.68
  -4   7  -7   16.66    2.10
  -4   7  -7   16.91    1.41
  -4   7  -7   18.55    1.72
  -5  -7  -7   16.74    1.61
  -5  -7  -7   15.98    1.53
   5  -7   7   16.26    1.52
  -5  -7  -7   15.73    1.43
   5  -7   7   17.77    2.04
  -5   7  -7   15.65    1.38
  -5   7  -7   17.67    1.73
  -5   7  -7   17.14    1.95
   5   7   7   20.19    2.40
  -5   7  -7   16.41    2.12
  -5   7  -7   14.44    1.77
  -5   7  -7   13.34    2.22
  -6  -7  -7    3.52    0.68
   6  -7   7    4.76    0.89
   6  -7   7    1.91    1.41
  -6  -7  -7    3.49    0.65
  -6  -7  -7    3.79    0.75
  -6  -7  -7    2.95    1.16
  -6   7  -7    3.47    1.09
   6   7   7    5.03    2.17
  -6   7  -7    4.69    0.93
  -6   7  -7    4.07    0.90
  -6   7  -7    2.30    0.71
  -6   7  -7    3.78    0.74
  -7  -7  -7    0.94    0.57
  -7  -7  -7    1.32    0.56
  -7   7  -7    1.89    0.61
  -7   7  -7    1.83    0.96
  -7   7  -7    0.02    1.07
   8  -7   7    0.86    0.42
  -8   7  -7    0.52    0.55
  -8   8   7   -0.22    0.60
  -7  -8   7    1.55    0.54
  -7  -8   7    2.38    1.12
  -7   8   7    1.54    0.55
  -6  -8   7    1.60    0.57
  -6  -8   7    1.02    0.86
   6  -8  -7    0.51    0.85
   6  -8  -7    1.42    0.44
   6   8  -7    1.15    0.48
  -6   8   7    1.86    0.67
   5  -8  -7   22.45    1.25
  -5  -8   7   20.55    1.63
   5  -8  -7   23.28    2.05
  -5   8   7   24.12    1.67
   5   8  -7   19.46    1.27
  -4  -8   7   11.22    1.87
   4  -8  -7    7.91    0.98
   4  -8  -7    9.69    1.28
  -4  -8   7    7.61    1.18
  -4   8   7    7.29    1.02
   4   8  -7   10.33    1.04
   4   8  -7    8.14    2.13
   4   8  -7    6.81    1.49
   3  -8  -7   21.05    1.28
  -3  -8   7   22.64    1.95
  -3  -8   7   24.17    2.02
   3  -8  -7   20.23    1.64
   3  -8  -7   22.58    1.53
  -3  -8   7   24.54    1.87
   3   8  -7   25.67    2.34
   3   8  -7   21.40    3.34
   3   8  -7   21.58    1.37
  -3   8   7   23.90    1.64
   2  -8  -7    8.00    1.05
   2  -8  -7    6.44    0.92
  -2  -8   7    7.27    1.08
   2  -8  -7    6.23    0.93
  -2  -8   7    6.68    0.97
  -2  -8   7    7.46    1.24
  -2   8   7    5.43    1.68
   2   8  -7    7.27    1.82
   2   8  -7    5.84    1.24
   2   8  -7    7.81    1.14
   1  -8  -7   12.18    1.30
  -1  -8   7   15.75    1.43
  -1  -8   7   11.89    1.64
   1  -8  -7   13.20    1.29
   1  -8  -7   15.63    1.70
   1  -8  -7   15.01    1.28
  -1  -8   7   13.82    1.70
  -1  -8   7   16.04    2.19
   1   8  -7   15.37    1.33
  -1   8   7   14.86    1.46
  -1   8   7   13.16    1.65
   0  -8   7    0.75    0.62
   0  -8  -7   -0.59    0.81
   0  -8  -7    0.95    0.55
   0  -8  -7    0.71    0.58
   0  -8  -7    0.31    0.73
   0   8  -7    0.63    0.51
   0   8  -7    2.48    1.14
   0   8  -7    1.28    0.85
   0   8   7    1.24    1.02
   0   8   7    0.03    0.90
  -1  -8  -7   10.46    1.36
   1  -8   7    9.27    1.33
  -1  -8  -7    9.85    1.26
   1  -8   7    9.76    1.29
  -1  -8  -7    9.50    1.42
  -1  -8  -7   11.73    1.17
  -1   8  -7   10.81    1.13
   1   8   7   13.07    1.78
  -1   8  -7    9.25    1.17
  -2  -8  -7    4.87    0.90
  -2  -8  -7    6.45    1.10
  -2  -8  -7    5.19    0.85
   2  -8   7    4.65    0.93
  -2  -8  -7    3.91    0.74
  -2   8  -7    4.49    0.84
  -2   8  -7    5.34    0.87
  -2   8  -7    4.73    1.18
   2   8   7    5.43    1.23
  -3  -8  -7   18.46    1.55
   3  -8   7   19.83    1.78
   3  -8   7   21.12    1.56
  -3  -8  -7   19.31    1.63
  -3  -8  -7   16.41    1.59
   3   8   7   18.72    2.08
  -3   8  -7   19.74    1.76
  -3   8  -7   20.21    1.41
  -3   8  -7   21.61    2.08
  -4  -8  -7    1.18    0.56
   4  -8   7    1.88    1.04
  -4  -8  -7    1.21    0.68
   4  -8   7    1.38    0.66
  -4  -8  -7    0.22    0.84
   4   8   7    1.96    1.23
  -4   8  -7    1.78    0.90
  -4   8  -7    0.48    1.11
  -4   8  -7    0.34    0.62
  -5  -8  -7    0.35    0.54
  -5  -8  -7    1.66    1.08
   5  -8   7    1.19    0.61
  -5  -8  -7   -0.29    0.62
   5  -8   7    1.23    1.41
  -5   8  -7    1.06    0.90
  -5   8  -7    1.58    1.18
   5   8   7   -0.68    1.75
  -5   8  -7   -1.05    0.96
   6  -8   7    1.45    0.77
  -6  -8  -7    2.46    0.55
  -6  -8  -7    2.07    0.63
  -6   8  -7    2.72    0.67
   7  -8   7    2.05    0.44
  -7  -8  -7    1.86    0.60
  -7   8  -7    1.49    0.57
  -7  -9   7    0.53    0.43
   7  -9  -7    0.20    0.33
  -7   9   7    0.38    0.54
  -6  -9   7    0.42    0.84
  -6  -9   7    0.26    0.47
   6  -9  -7    0.38    0.36
   6  -9  -7    1.87    0.90
  -6   9   7    0.53    0.56
  -5  -9   7    1.31    0.87
  -5  -9   7    1.72    0.63
   5  -9  -7   -0.50    1.89
   5  -9  -7    1.25    0.61
  -5   9   7    1.48    0.62
   5   9  -7    4.48    1.97
  -4  -9   7   -1.45    1.36
   4  -9  -7   -0.41    1.15
   4  -9  -7   -0.42    0.81
  -4  -9   7    0.02    0.91
   4   9  -7    1.51    1.56
   4   9  -7    1.15    0.74
  -4   9   7    0.59    0.93
  -3  -9   7   -0.37    1.18
  -3  -9   7    0.01    0.78
  -3  -9   7   -0.10    0.90
   3  -9  -7    0.00    0.44
   3  -9  -7    0.68    0.58
   3   9  -7    3.13    2.50
   3   9  -7   -1.17    0.75
  -3   9   7   -0.27    0.59
  -2  -9   7    1.64    1.10
   2  -9  -7    1.08    0.53
   2  -9  -7    1.33    0.61
   2  -9  -7    0.59    0.83
  -2  -9   7    1.32    0.94
  -2  -9   7    2.54    0.90
   2   9  -7    2.54    1.42
   2   9  -7    2.03    0.85
  -1  -9   7    4.18    1.00
   1  -9  -7    4.42    0.79
   1  -9  -7    5.10    0.93
   1  -9  -7    4.35    0.74
   1  -9  -7    3.51    1.01
  -1  -9   7    5.63    1.20
   1   9  -7    6.39    1.50
  -1   9   7    2.98    1.18
   0  -9  -7    2.77    0.66
   0  -9   7    3.20    0.95
   0  -9   7    3.46    0.72
   0  -9  -7    3.54    0.88
   0   9  -7    3.24    0.61
   0   9   7    3.67    1.08
   1  -9   7    0.98    0.93
  -1  -9  -7    1.31    0.67
   1  -9   7    1.65    0.57
  -1  -9  -7    0.22    0.61
  -1  -9  -7    0.71    0.71
   1   9   7   -0.36    1.45
   1   9   7   -0.17    0.82
  -1   9  -7    0.78    0.53
  -2  -9  -7    6.64    1.15
   2  -9   7    7.00    1.09
  -2  -9  -7    7.94    1.40
  -2  -9  -7    5.95    0.85
  -2  -9  -7    5.82    0.91
   2  -9   7    4.89    1.06
   2   9   7    6.59    1.48
  -2   9  -7    6.01    0.92
  -2   9  -7    4.89    0.78
  -3  -9  -7   -0.75    0.54
   3  -9   7   -0.02    0.54
   3  -9   7    0.35    1.09
  -3  -9  -7    0.76    0.57
  -3  -9  -7    0.51    0.93
   3   9   7    1.41    1.51
  -3   9  -7    0.10    0.67
  -3   9  -7   -0.67    0.83
  -4  -9  -7    1.67    0.65
  -4  -9  -7    1.35    0.58
   4  -9   7    0.18    1.43
  -4  -9  -7    2.04    1.06
   4  -9   7    0.61    0.52
  -4   9  -7    1.63    0.90
  -4   9  -7    1.68    0.59
   5  -9   7    0.48    0.44
  -5  -9  -7    0.49    0.48
  -5  -9  -7    0.52    0.45
   5  -9   7   -0.05    0.59
  -5   9  -7   -0.96    1.04
  -5   9  -7   -0.16    0.52
  -6  -9  -7    0.75    0.53
  -6  -9  -7   -0.51    0.44
   6  -9   7    0.41    0.41
   6  -9   7    1.73    1.19
  -6   9  -7    0.08    0.57
  -6 -10   7   -0.61    0.40
   6 -10  -7    0.54    0.34
  -6  10   7    0.11    0.49
   5 -10  -7    5.32    0.96
   5 -10  -7    6.56    0.64
  -5 -10   7    5.00    0.61
  -5  10   7    4.28    0.66
   4 -10  -7    1.46    0.51
   4 -10  -7    0.52    0.40
  -4 -10   7    0.64    0.57
  -4  10   7    0.92    0.54
   3 -10  -7    3.83    1.24
   3 -10  -7    2.45    0.57
   3 -10  -7    3.15    0.56
  -3 -10   7    6.59    1.89
  -3 -10   7    3.75    0.75
   3  10  -7    0.52    2.06
  -3  10   7    3.78    0.73
  -2 -10   7    4.11    0.85
  -2 -10   7    5.52    1.54
   2 -10  -7    2.25    1.17
   2 -10  -7    5.26    0.72
   2 -10  -7    4.64    1.28
  -2  10   7    3.41    0.83
   2  10  -7    3.64    2.17
  -1 -10   7    0.29    0.79
   1 -10  -7    0.01    0.55
  -1 -10   7   -0.90    1.08
   1 -10  -7   -0.78    0.78
   1 -10  -7    1.05    0.93
  -1 -10   7    0.33    1.27
   1  10  -7   -0.10    0.48
   0 -10  -7    2.95    1.02
   0 -10   7    1.98    0.74
   0 -10  -7    1.73    0.96
   0  10   7    0.34    1.17
   1 -10   7   14.72    2.39
  -1 -10  -7   12.54    1.52
   1 -10   7   16.19    1.30
  -1 -10  -7   15.11    1.94
  -1  10  -7   13.62    1.39
   1  10   7   17.22    1.86
  -1  10  -7   17.45    1.31
   2 -10   7    1.67    1.18
  -2 -10  -7    0.68    1.10
  -2 -10  -7    0.67    0.55
   2 -10   7    1.08    0.60
  -2  10  -7    0.78    0.71
   2  10   7    1.15    0.96
  -2  10  -7   -0.58    0.73
   3 -10   7    1.65    0.64
   3 -10   7    0.02    2.17
  -3 -10  -7    2.73    0.73
  -3 -10  -7    2.59    0.57
  -3 -10  -7    1.37    1.21
   3 -10   7    1.97    0.63
  -3  10  -7    2.89    0.88
   3  10   7    0.51    1.94
  -3  10  -7    2.65    0.62
  -4 -10  -7    2.34    0.63
  -4 -10  -7    1.22    0.53
   4 -10   7    0.65    0.54
  -4  10  -7    0.41    0.53
  -5 -10  -7    1.50    0.45
   5 -10   7    1.77    0.57
  -5 -10  -7    2.20    0.54
   6 -10   7    6.15    0.57
  -6 -10  -7    6.00    0.69
  -6  10  -7    4.93    0.69
   5  11  -7   -0.07    0.31
  -5  11   7    0.33    0.49
   4 -11  -7    1.34    0.46
   4 -11  -7    2.92    0.54
  -4 -11   7    2.07    0.56
  -4  11   7    1.93    0.51
   3 -11  -7   17.97    1.16
  -3 -11   7   21.07    1.37
   3 -11  -7   18.99    1.18
  -3  11   7   22.88    1.28
   3  11  -7   18.83    1.04
  -2 -11   7    0.22    0.89
   2 -11  -7    1.20    0.51
  -2  11   7    0.14    0.46
   2  11  -7    0.61    0.40
   1 -11  -7   -0.05    0.46
   1  11  -7   -0.06    0.39
   0 -11  -7   -1.05    0.77
   0 -11  -7   -0.37    0.46
   0 -11   7   -0.94    0.51
   0  11  -7   -0.47    0.41
  -1 -11  -7    0.66    0.53
   1 -11   7    0.74    0.62
  -1 -11  -7    0.60    0.55
  -1  11  -7    0.51    0.52
  -1  11  -7   -0.03    0.81
  -2 -11  -7    2.84    0.53
   2 -11   7    2.49    0.58
  -2  11  -7    2.47    0.56
  -2  11  -7    2.49    0.91
  -3 -11  -7   -0.45    0.39
   3 -11   7    0.08    0.48
  -3  11  -7   -0.75    0.45
   4 -11   7    2.63    0.49
  -4 -11  -7    2.74    0.43
  -4  11  -7    2.72    0.61
  -5 -11  -7    0.04    0.39
   5 -11   7    1.12    0.53
   3 -12  -7    1.05    0.41
   3  12  -7    1.05    0.36
  -3  12   7    0.44    0.44
   2 -12  -7    0.70    0.39
  -2  12   7    1.46    0.45
   2  12  -7    0.61    0.36
   1  12  -7   -0.41    0.36
  -1  12   7    0.10    0.42
   0 -12  -7    1.03    0.60
   0  12  -7    0.08    0.42
   0  12   7    0.85    0.44
   1 -12   7    0.79    0.49
  -1  12  -7    0.35    0.44
  -2 -12  -7    4.20    0.59
   2 -12   7    3.88    0.50
   3 -12   7   -0.43    0.41
  -3 -12  -7    0.07    0.43
  -3  12  -7    0.32    0.51
  10   0  -8   -0.44    0.36
 -10   0   8    0.91    0.82
  -9   0   8    3.58    0.80
  -9   0   8    2.42    0.90
  -8   0   8   24.31    1.85
  -8   0   8   26.85    2.10
   8   0  -8   24.83    1.56
   8   0  -8   20.32    2.02
   7   0  -8   72.17    3.10
   7   0  -8   76.45    2.99
  -7   0   8   70.31    3.22
  -7   0   8   72.23    3.12
  -7   0   8   72.89    3.33
  -7   0   8   70.43    3.01
  -6   0   8    3.06    0.81
  -6   0   8    2.12    0.81
   6   0  -8    2.92    0.64
   6   0  -8    1.67    0.89
  -6   0   8    1.27    0.71
  -5   0   8   51.16    3.60
  -5   0   8   63.26    2.80
   5   0  -8   61.55    2.40
  -5   0   8   60.69    3.03
  -5   0   8   61.62    2.63
  -5   0   8   62.23    2.74
   5   0  -8   62.58    2.44
   4   0  -8    4.42    0.63
   4   0  -8    4.59    0.67
   3   0  -8  116.64    3.95
   3   0  -8  125.10    3.94
   2   0  -8   36.80    1.34
   2   0  -8   39.04    1.38
   2   0  -8   35.16    1.40
   1   0  -8    5.56    0.44
   1   0  -8    5.19    0.34
   1   0  -8    4.89    0.39
   1   0  -8    4.92    0.42
   0   0  -8    8.29    0.47
  -1   0  -8    0.86    0.23
  -2   0  -8   31.31    1.18
  -2   0  -8   32.10    1.34
  -4   0  -8    4.78    0.83
  -4   0  -8    5.58    1.00
  -4   0  -8    6.62    1.05
  -5   0  -8  126.41    4.37
   5   0   8  120.86    3.94
  -5   0  -8  116.80    4.26
  -5   0  -8  126.19    4.48
  -5   0  -8  118.08    4.17
  -5   0  -8  125.15    4.59
  -5   0  -8  121.95    4.32
  -5   0  -8  124.97    4.44
  -6   0  -8  130.24    4.63
  -6   0  -8  134.93    4.92
  -6   0  -8  136.53    4.92
   6   0   8  134.52    4.41
  -6   0  -8  138.01    4.82
  -6   0  -8  126.62    4.47
  -6   0  -8  128.94    4.69
  -6   0  -8  128.99    4.68
  -7   0  -8    5.22    0.91
  -7   0  -8    6.51    0.92
  -7   0  -8    5.03    0.75
   7   0   8    5.12    0.92
  -7   0  -8    4.98    0.99
  -8   0  -8    2.21    0.56
   8   0   8   -0.85    1.73
  -8   0  -8    1.70    0.60
  -8   0  -8    2.18    0.68
  -8   0  -8    1.60    0.63
  -8   0  -8    2.77    0.87
  -9   0  -8    0.18    0.81
  -9   0  -8    1.30    0.48
  -9   0  -8    2.18    0.44
  -9   0  -8    1.93    0.60
 -10   1   8   -0.83    0.71
  -9  -1   8    0.41    0.76
  -9  -1   8   -0.08    0.72
   9  -1  -8    1.77    0.72
  -9   1   8    0.54    1.03
   9   1  -8    0.49    0.64
   9   1  -8    1.23    0.38
  -9   1   8    0.45    0.71
  -8  -1   8    1.95    0.83
   8  -1  -8    2.55    0.65
   8  -1  -8    3.89    1.07
  -8   1   8    3.18    1.17
   8   1  -8    3.84    1.17
  -8   1   8    0.98    0.86
  -8   1   8    2.30    1.00
   8   1  -8    2.84    0.62
  -7  -1   8    0.13    0.86
   7  -1  -8    0.26    1.00
  -7  -1   8    1.18    0.69
   7   1  -8    1.05    0.53
  -7   1   8    1.07    1.07
  -7   1   8    2.02    0.77
  -7   1   8    1.21    0.88
  -7   1   8    1.03    0.76
   7   1  -8    3.13    0.95
  -6  -1   8    1.67    0.82
   6  -1  -8    1.26    0.67
  -6  -1   8    2.42    1.05
  -6  -1   8    2.21    0.72
   6  -1  -8    2.54    0.62
  -6  -1   8    1.31    1.55
  -6  -1   8    2.16    0.68
  -6   1   8    1.57    0.75
   6   1  -8    0.54    0.58
  -6   1   8    1.04    0.85
   6   1  -8    2.45    0.88
  -6   1   8    1.00    0.88
  -5  -1   8   57.40    2.50
  -5  -1   8   54.97    2.81
  -5  -1   8   56.84    2.40
   5  -1  -8   58.72    2.32
  -5  -1   8   56.98    3.10
  -5  -1   8   57.90    2.72
  -5   1   8   59.98    3.07
  -5   1   8   53.89    2.66
   5   1  -8   55.57    2.32
  -5   1   8   56.47    2.53
   5   1  -8   57.09    2.36
  -5   1   8   56.46    2.85
   4  -1  -8   10.43    0.80
   4  -1  -8   10.45    0.78
   4   1  -8   10.34    0.92
   4   1  -8    9.30    0.79
   3  -1  -8   93.18    3.04
   3  -1  -8   94.44    3.04
  -3  -1   8   90.31    3.02
   3   1  -8   87.46    3.07
   3   1  -8   89.15    3.13
   2  -1  -8    6.12    0.50
   2  -1  -8    5.72    0.45
  -2  -1   8    6.50    0.46
   2  -1  -8    6.45    0.49
   2   1  -8    6.51    0.46
   2   1  -8    7.18    0.60
   2   1  -8    7.16    0.52
   1  -1  -8   25.83    0.96
  -1  -1   8   29.42    0.96
   1   1  -8   27.53    1.05
   1   1  -8   28.89    1.07
   0  -1  -8   29.29    0.99
   0  -1  -8   29.75    1.11
   0   1   8   29.79    1.05
   0   1  -8   29.57    1.12
   0   1  -8   31.08    1.12
   1  -1   8    8.68    0.59
   1  -1   8    8.09    0.37
   1  -1   8    7.16    0.45
  -1  -1  -8    7.41    0.49
  -1  -1  -8    8.60    0.42
  -1  -1  -8    8.03    0.75
  -1   1  -8    7.38    0.54
  -1   1  -8    8.03    0.46
   2  -1   8    0.84    0.26
  -2  -1  -8    0.49    0.24
   2  -1   8    0.66    0.14
  -2  -1  -8    0.44    0.33
   3  -1   8   -0.34    0.51
   3  -1   8    0.67    0.18
  -3  -1  -8    0.52    0.27
  -3  -1  -8    0.92    0.31
  -3   1  -8    0.92    0.36
  -4  -1  -8   73.71    2.71
   4  -1   8   68.97    2.44
  -4  -1  -8   73.34    2.55
  -4   1  -8   69.43    2.73
  -4   1  -8   68.05    2.79
  -4   1  -8   65.43    2.85
  -4   1  -8   67.81    2.80
  -4   1  -8   67.70    2.80
  -5  -1  -8    1.60    0.63
  -5  -1  -8    1.89    0.59
  -5  -1  -8    3.03    0.84
  -5  -1  -8    2.16    0.86
  -5  -1  -8    1.04    0.70
  -5  -1  -8    2.11    0.72
  -5   1  -8    1.46    0.63
  -5   1  -8    1.87    0.92
  -5   1  -8    1.76    0.56
  -5   1  -8    1.17    0.68
  -5   1  -8    0.58    0.62
  -5   1  -8    1.17    0.61
  -5   1  -8    0.69    0.64
   6  -1   8    1.29    0.52
  -6  -1  -8   -0.27    0.64
  -6  -1  -8   -0.49    0.64
  -6  -1  -8    1.33    0.78
  -6  -1  -8    0.19    0.73
  -6  -1  -8    0.61    0.63
  -6  -1  -8    1.81    0.66
  -6   1  -8    0.88    0.67
  -6   1  -8    1.27    0.57
  -6   1  -8    0.17    0.67
   6   1   8    0.46    0.53
  -6   1  -8    0.67    0.65
  -6   1  -8    1.01    0.80
  -6   1  -8    0.85    0.85
  -6   1  -8    1.00    0.63
  -7  -1  -8   16.62    1.48
  -7  -1  -8   14.97    1.30
  -7  -1  -8   16.54    1.39
  -7  -1  -8   13.84    1.30
   7  -1   8   12.42    1.53
  -7  -1  -8   13.02    1.76
  -7   1  -8   17.27    1.50
  -7   1  -8   12.93    1.24
  -7   1  -8   13.61    1.57
  -7   1  -8   15.08    1.41
  -7   1  -8   16.98    1.73
  -7   1  -8   12.15    1.45
  -8  -1  -8    0.31    0.53
  -8  -1  -8   -0.51    0.60
  -8  -1  -8   -0.77    0.77
  -8  -1  -8   -0.45    0.52
   8  -1   8    0.08    1.69
  -8  -1  -8   -0.04    0.56
  -8   1  -8    0.71    0.63
   8   1   8   -0.35    1.79
  -8   1  -8    0.40    0.48
  -8   1  -8    0.08    0.58
  -8   1  -8   -0.30    0.82
  -8   1  -8    0.66    0.58
  -9  -1  -8   -0.30    0.41
  -9  -1  -8    0.23    0.79
  -9  -1  -8    0.73    0.49
  -9   1  -8   -0.10    0.94
  -9   1  -8    1.08    0.51
  -9   1  -8    0.80    0.51
  -9   1  -8   -0.29    0.36
  10  -2  -8    3.12    0.53
  10   2  -8    2.09    0.44
   9  -2  -8   -0.67    0.84
  -9  -2   8    0.56    0.68
  -9  -2   8    1.82    0.73
  -9   2   8   -2.31    1.51
   9   2  -8    1.38    0.43
   9   2  -8    0.35    0.69
  -8  -2   8    1.23    0.64
  -8  -2   8    1.66    0.83
   8  -2  -8    0.93    0.62
  -8  -2   8    2.20    0.89
   8  -2  -8    3.05    1.09
  -8   2   8    1.78    0.75
  -8   2   8    1.51    0.81
  -8   2   8    3.40    1.19
   8   2  -8    1.55    0.56
  -7  -2   8    0.42    0.78
  -7  -2   8    0.80    0.77
  -7  -2   8   -0.23    0.68
  -7  -2   8    0.53    1.38
   7  -2  -8   -0.48    0.78
   7  -2  -8    0.68    1.23
  -7   2   8    0.54    1.03
  -7   2   8    0.26    0.74
   7   2  -8   -2.03    2.69
  -7   2   8    1.43    0.92
   7   2  -8   -0.36    0.43
  -7   2   8   -0.01    0.85
  -6  -2   8    2.30    1.33
   6  -2  -8    0.26    0.76
  -6  -2   8    0.76    0.64
  -6  -2   8    1.39    0.81
   6  -2  -8    1.01    0.62
   6  -2  -8    2.75    1.19
  -6  -2   8    0.53    0.73
   6   2  -8    1.67    0.81
  -6   2   8    0.57    0.75
  -6   2   8   -0.70    1.05
  -6   2   8    2.15    1.18
  -6   2   8    1.59    0.73
   6   2  -8    0.91    0.41
   6   2  -8    0.44    0.64
   5  -2  -8    2.92    0.74
  -5  -2   8    1.86    0.87
   5  -2  -8    2.00    0.54
  -5  -2   8    2.92    0.61
   5  -2  -8    4.64    0.95
  -5  -2   8    2.42    1.11
  -5  -2   8    2.80    0.70
   5  -2  -8    2.24    0.58
  -5  -2   8    2.00    0.91
  -5   2   8    3.41    1.26
   5   2  -8    3.48    0.78
  -5   2   8    2.39    0.90
   5   2  -8    2.51    0.53
  -5   2   8    1.22    1.36
   5   2  -8    2.52    0.53
  -5   2   8    2.75    0.76
   4  -2  -8    3.80    0.54
   4  -2  -8    4.74    0.65
  -4  -2   8    4.51    0.69
   4  -2  -8    5.14    0.70
   4   2  -8    4.14    0.59
   4   2  -8    4.68    0.73
  -4   2   8    4.83    0.93
   4   2  -8    4.81    0.82
   3  -2  -8    6.73    0.60
   3  -2  -8    5.66    0.61
  -3  -2   8    6.04    0.56
   3  -2  -8    5.72    0.54
   3   2  -8    6.83    0.56
   3   2  -8    5.78    0.74
   3   2  -8    6.11    0.68
   2  -2  -8    0.90    0.23
   2  -2  -8    0.75    0.24
   2   2  -8    1.02    0.37
   2   2  -8    1.21    0.25
  -1  -2   8   95.08    3.04
   1  -2  -8   94.78    3.13
   1  -2  -8  100.87    3.07
   1   2  -8   99.82    3.18
   1   2  -8   99.01    3.23
   1   2  -8   95.19    3.12
   0  -2   8   51.36    1.64
   0  -2  -8   48.97    1.74
   0  -2  -8   50.97    1.66
   0   2  -8   52.18    1.76
   0   2  -8   49.32    1.74
   0   2   8   47.28    1.70
   0   2  -8   51.43    1.72
  -1  -2  -8   26.30    1.10
   1  -2   8   26.47    1.01
  -1  -2  -8   27.91    1.02
   1  -2   8   27.16    1.01
  -1   2  -8   28.57    1.15
  -1   2  -8   27.19    1.01
  -2  -2  -8   34.70    1.48
   2  -2   8   38.93    1.32
  -2  -2  -8   36.42    1.37
  -2  -2  -8   34.62    1.45
   2  -2   8   37.70    1.38
  -2   2  -8   37.93    1.26
  -2   2  -8   39.35    1.55
   3  -2   8   26.74    1.05
  -3  -2  -8   25.62    1.14
   3  -2   8   27.73    1.23
  -3  -2  -8   23.97    1.12
  -3   2  -8   28.12    1.41
  -4  -2  -8   22.68    1.19
  -4  -2  -8   27.20    1.98
   4  -2   8   24.47    1.04
  -4  -2  -8   21.33    1.28
   4  -2   8   21.69    1.21
  -4  -2  -8   19.24    1.98
  -4  -2  -8   20.08    1.97
  -4   2  -8   21.99    1.40
  -4   2  -8   23.30    1.56
  -4   2  -8   22.58    1.61
  -4   2  -8   20.40    1.76
  -4   2  -8   25.71    1.34
  -4   2  -8   24.38    1.57
  -5  -2  -8    7.49    1.29
  -5  -2  -8    9.75    1.36
   5  -2   8    8.38    1.12
  -5  -2  -8    9.26    1.04
   5  -2   8    9.56    0.82
  -5  -2  -8   10.25    1.10
  -5  -2  -8    8.51    1.20
  -5  -2  -8    8.05    1.07
  -5   2  -8   10.13    1.24
  -5   2  -8   10.77    1.77
  -5   2  -8   10.37    1.29
  -5   2  -8   10.32    1.31
  -5   2  -8    9.25    1.16
  -5   2  -8    8.32    1.29
  -5   2  -8    6.90    0.95
  -6  -2  -8    0.79    0.64
   6  -2   8   -0.74    0.81
  -6  -2  -8    0.02    0.65
   6  -2   8    0.73    0.56
  -6  -2  -8    0.40    0.80
  -6  -2  -8   -0.05    0.69
  -6   2  -8    0.69    0.67
  -6   2  -8   -0.05    0.58
  -6   2  -8   -0.37    0.63
  -6   2  -8    0.35    0.75
  -6   2  -8   -0.15    0.84
  -6   2  -8    0.47    0.50
   6   2   8   -0.36    0.61
  -6   2  -8   -0.29    0.77
  -7  -2  -8   -0.60    0.63
   7  -2   8    0.50    0.85
  -7  -2  -8   -0.17    0.76
  -7  -2  -8    0.83    0.82
  -7  -2  -8   -0.21    0.62
   7  -2   8    1.09    1.15
  -7  -2  -8   -0.92    0.65
  -7   2  -8   -0.24    0.92
  -7   2  -8   -0.15    0.59
  -7   2  -8    1.21    0.81
  -7   2  -8    0.39    0.69
  -7   2  -8    0.35    0.73
   7   2   8    0.45    0.85
  -8  -2  -8    1.98    0.78
  -8  -2  -8    1.00    0.58
   8  -2   8   -1.70    1.66
  -8  -2  -8    1.28    0.59
  -8  -2  -8    0.59    0.54
  -8   2  -8    0.61    0.49
  -8   2  -8    1.51    0.62
  -8   2  -8    1.97    0.68
  -8   2  -8    2.21    0.64
  -9  -2  -8    0.47    0.48
  -9  -2  -8    0.78    0.45
  -9  -2  -8    0.76    0.83
  -9   2  -8    1.14    0.56
  -9   2  -8    0.29    0.96
  -9   2  -8    0.57    0.39
  -9  -3   8    3.22    0.82
  -9   3   8    3.60    0.75
  -8  -3   8    0.71    0.67
   8  -3  -8    0.68    0.70
   8  -3  -8    0.19    1.26
  -8  -3   8    1.38    0.79
   8   3  -8    0.73    0.49
  -8   3   8    2.20    0.92
   8   3  -8    1.13    0.73
  -8   3   8    3.42    1.29
  -8   3   8    0.09    0.71
  -7  -3   8   18.08    2.22
  -7  -3   8   16.27    1.88
  -7  -3   8   16.95    1.37
   7  -3  -8   15.01    1.62
  -7  -3   8   15.98    1.68
   7  -3  -8   15.21    1.73
  -7   3   8   12.55    1.45
   7   3  -8   15.89    2.00
   7   3  -8   18.16    1.26
  -7   3   8   14.30    1.72
   7   3  -8   17.05    2.48
  -7   3   8   16.58    1.68
  -7   3   8   14.80    1.54
   6  -3  -8    7.15    1.01
   6  -3  -8    8.74    1.14
  -6  -3   8    6.98    0.94
  -6  -3   8    9.53    1.67
  -6  -3   8   11.32    1.50
  -6  -3   8    8.23    1.32
   6  -3  -8    9.25    1.07
   6   3  -8    8.88    1.43
  -6   3   8    7.90    1.36
  -6   3   8   10.17    1.61
   6   3  -8    9.31    0.93
  -6   3   8   10.46    1.41
   6   3  -8   10.00    1.55
   5  -3  -8    1.17    0.73
  -5  -3   8    1.07    0.73
   5  -3  -8    1.78    0.59
   5  -3  -8    1.28    0.52
  -5  -3   8    0.10    1.05
  -5  -3   8    1.90    0.60
  -5  -3   8    2.12    0.59
  -5  -3   8    0.06    0.91
  -5   3   8    1.54    0.71
   5   3  -8    1.18    0.53
  -5   3   8    2.69    0.95
   5   3  -8    1.11    0.41
  -5   3   8    0.37    1.38
   5   3  -8    1.69    0.74
  -4  -3   8  132.98    4.31
  -4  -3   8  123.85    4.83
   4  -3  -8  132.65    4.21
  -4  -3   8  125.19    4.86
   4  -3  -8  137.91    4.35
   4  -3  -8  127.58    4.39
  -4  -3   8  125.64    4.39
  -4  -3   8  115.87    4.52
   4  -3  -8  128.52    4.28
   4   3  -8  132.61    4.44
   4   3  -8  126.72    4.55
   4   3  -8  127.32    4.23
  -4   3   8  123.77    4.51
   3  -3  -8    1.16    0.37
   3  -3  -8    1.15    0.36
  -3  -3   8    1.47    0.36
   3  -3  -8    1.06    0.32
   3   3  -8    1.14    0.48
   3   3  -8    1.49    0.43
  -2  -3   8    6.51    0.53
   2  -3  -8    6.17    0.64
   2  -3  -8    5.60    0.65
   2  -3  -8    7.58    0.56
   2  -3  -8    6.82    0.52
   2   3  -8    7.47    0.79
   2   3  -8    7.51    0.55
   2   3  -8    6.60    0.69
   1  -3  -8   19.56    0.91
   1  -3  -8   21.41    0.88
   1   3  -8   20.47    0.91
   1   3  -8   19.95    1.03
   1   3  -8   20.06    1.05
   0  -3  -8    7.86    0.50
   0  -3   8    7.28    0.49
   0  -3  -8    7.54    0.57
   0   3  -8    7.41    0.59
   0   3  -8    7.20    0.71
   0   3  -8    8.25    0.58
   1  -3   8  391.73   11.84
  -1  -3  -8  384.51   11.86
   1  -3   8  386.54   11.83
  -1  -3  -8  386.39   11.96
  -1   3  -8  417.64   11.83
  -1   3  -8  393.03   11.94
  -2  -3  -8   21.07    0.98
   2  -3   8   21.87    0.99
   2  -3   8   21.76    0.94
  -2  -3  -8   22.10    1.08
  -2   3  -8   20.75    1.14
  -3  -3  -8    1.00    0.37
  -3  -3  -8    1.12    0.37
   3  -3   8    0.90    0.40
  -3  -3  -8    1.63    0.47
   3  -3   8    1.42    0.30
  -3   3  -8    1.30    0.48
  -4  -3  -8   27.00    1.93
  -4  -3  -8   28.67    1.49
  -4  -3  -8   31.69    2.14
   4  -3   8   27.78    1.24
  -4  -3  -8   24.35    2.02
   4  -3   8   28.03    1.41
  -4  -3  -8   28.96    1.36
  -4  -3  -8   27.83    2.06
  -4   3  -8   26.88    1.61
  -4   3  -8   26.30    1.34
  -4   3  -8   27.40    1.75
  -4   3  -8   23.48    2.62
  -4   3  -8   26.81    1.60
  -4   3  -8   29.37    1.67
  -4   3  -8   25.68    1.66
  -4   3  -8   27.41    1.47
   5  -3   8    2.35    0.67
  -5  -3  -8    2.86    0.77
   5  -3   8    2.55    0.53
  -5  -3  -8    3.26    0.89
  -5  -3  -8    1.56    0.79
  -5  -3  -8    3.76    0.98
  -5  -3  -8    1.64    0.63
  -5   3  -8    3.23    0.95
  -5   3  -8    2.21    0.81
  -5   3  -8    3.23    1.09
   6  -3   8   -0.23    0.82
  -6  -3  -8   -0.18    0.86
  -6  -3  -8   -0.18    0.70
  -6  -3  -8   -0.65    0.64
  -6  -3  -8    0.62    0.70
  -6  -3  -8    0.41    0.79
  -6   3  -8   -1.08    0.79
  -6   3  -8   -1.49    0.87
  -6   3  -8    1.14    0.76
  -6   3  -8   -0.35    0.58
  -6   3  -8    0.51    0.45
  -6   3  -8   -0.34    0.68
  -6   3  -8    0.32    0.75
   6   3   8   -0.37    0.71
  -7  -3  -8   20.40    1.79
  -7  -3  -8   22.93    1.59
   7  -3   8   22.20    2.07
  -7  -3  -8   25.64    1.73
  -7  -3  -8   25.45    1.56
   7   3   8   26.72    2.23
  -7   3  -8   24.69    1.99
  -7   3  -8   23.16    1.62
  -7   3  -8   22.70    1.66
  -7   3  -8   22.30    1.73
  -7   3  -8   20.42    1.93
  -7   3  -8   24.35    1.57
  -8  -3  -8   -0.03    0.54
  -8  -3  -8   -0.47    0.64
  -8  -3  -8   -0.25    0.58
  -8  -3  -8   -0.82    0.61
  -8   3  -8   -0.42    0.53
  -8   3  -8    0.34    0.52
  -8   3  -8    0.48    0.64
  -8   3  -8   -0.03    0.46
  -8   3  -8    0.83    0.85
  -9  -3  -8    0.83    0.51
  -9  -3  -8    0.97    0.71
  -9   3  -8   -0.80    1.25
  -9   3  -8    0.48    0.48
  -9   3  -8    0.68    0.44
  -9   3  -8    1.79    0.57
  -9  -4   8    0.69    0.59
  -9  -4   8    2.45    1.09
  -9   4   8    1.77    0.67
   9   4  -8    0.88    0.35
  -8  -4   8    4.98    0.79
   8  -4  -8    4.85    1.02
  -8  -4   8    4.58    0.95
  -8  -4   8    5.04    0.85
   8   4  -8    5.11    0.79
  -8   4   8    4.02    0.85
  -7  -4   8   40.64    2.15
   7  -4  -8   39.97    1.93
  -7  -4   8   40.27    2.39
  -7  -4   8   42.71    2.33
   7  -4  -8   42.51    1.97
   7  -4  -8   36.53    2.43
   7   4  -8   40.72    1.93
   7   4  -8   32.71    3.12
  -7   4   8   40.40    2.28
  -7   4   8   34.04    3.15
   7   4  -8   42.10    1.94
   7   4  -8   33.15    2.84
   6  -4  -8   -0.33    0.69
   6  -4  -8    0.84    0.73
  -6  -4   8   -0.47    0.89
  -6  -4   8    0.62    0.81
  -6  -4   8    0.40    0.95
   6   4  -8    0.25    0.47
   6   4  -8    1.08    1.02
  -6   4   8    1.13    0.85
  -6   4   8   -0.01    0.76
   6   4  -8   -0.04    0.72
   6   4  -8   -0.12    0.92
  -6   4   8   -0.25    1.40
   5  -4  -8  123.99    4.28
  -5  -4   8  121.24    4.24
   5  -4  -8  116.51    4.20
  -5  -4   8  119.93    4.33
  -5  -4   8  121.37    4.79
   5   4  -8  128.25    4.67
  -5   4   8  104.81    4.48
   5   4  -8  123.79    4.13
   5   4  -8  119.89    4.43
  -5   4   8  116.94    4.84
  -5   4   8  118.10    4.36
  -4  -4   8    0.68    0.92
   4  -4  -8    2.07    0.62
   4  -4  -8    3.80    1.25
   4  -4  -8    1.78    0.59
  -4  -4   8    0.72    1.21
  -4  -4   8    1.56    0.84
  -4  -4   8    2.03    0.52
   4   4  -8    1.67    0.60
   4   4  -8    1.34    0.37
  -4   4   8    1.25    0.72
  -3  -4   8    7.03    0.70
   3  -4  -8    5.75    0.78
  -3  -4   8    6.97    1.10
   3  -4  -8    6.02    1.02
   3  -4  -8    5.94    0.66
   3  -4  -8    6.50    0.94
  -3  -4   8    6.07    1.10
   3   4  -8    6.13    0.64
   3   4  -8    6.30    1.10
   3   4  -8    7.89    0.96
  -3   4   8    4.34    0.87
   2  -4  -8  108.45    3.57
  -2  -4   8  103.33    3.55
   2  -4  -8  107.81    3.57
   2   4  -8  107.48    3.52
   2   4  -8  110.61    3.83
   2   4  -8  107.93    3.88
   1  -4  -8    0.81    0.33
   1  -4  -8    0.46    0.27
   1   4  -8    0.75    0.47
   1   4  -8    0.62    0.47
   0  -4  -8  119.01    3.91
   0  -4   8  121.49    3.91
   0  -4  -8  115.76    4.00
   0   4  -8  125.23    3.94
   0   4  -8  123.64    4.03
   0   4  -8  124.69    4.09
   1  -4   8    5.27    0.54
  -1  -4  -8    4.96    0.52
  -1  -4  -8    5.18    0.64
  -1   4  -8    5.15    0.59
   2  -4   8   76.67    2.67
  -2  -4  -8   79.88    2.74
  -2  -4  -8   81.34    2.83
   2  -4   8   77.10    2.71
  -2   4  -8   77.01    2.87
  -3  -4  -8    7.71    0.73
   3  -4   8    5.79    0.76
  -3  -4  -8    6.86    1.02
  -3  -4  -8    7.65    1.12
  -3  -4  -8    9.10    0.75
   3  -4   8    7.39    0.64
  -3   4  -8    6.30    0.84
  -3   4  -8    7.94    1.32
  -3   4  -8    7.55    1.22
  -3   4  -8    7.22    0.94
  -3   4  -8    7.46    1.08
  -3   4  -8    9.17    1.50
  -3   4  -8    7.63    1.13
   4  -4   8    0.18    0.56
  -4  -4  -8    0.36    0.50
  -4  -4  -8   -1.39    0.73
   4  -4   8    0.12    0.35
  -4  -4  -8   -0.21    0.74
  -4  -4  -8   -0.79    0.74
  -4  -4  -8   -1.44    1.19
  -4   4  -8   -1.33    0.69
  -4   4  -8    0.48    0.78
  -4   4  -8   -0.20    0.61
  -4   4  -8   -0.66    0.99
  -4   4  -8   -0.25    0.57
  -4   4  -8   -0.03    0.67
  -5  -4  -8   17.35    1.35
  -5  -4  -8   17.63    1.56
   5  -4   8   17.13    1.21
  -5  -4  -8   17.50    1.49
  -5  -4  -8   18.31    1.67
   5  -4   8   19.72    1.49
  -5  -4  -8   16.29    1.66
  -5   4  -8   17.94    1.53
  -5   4  -8   15.38    1.50
  -5   4  -8   16.59    1.07
  -5   4  -8   18.98    1.83
  -5   4  -8   15.86    1.56
   5   4   8   19.06    1.33
  -5   4  -8   16.62    1.38
   6  -4   8   19.01    1.83
  -6  -4  -8   17.93    1.76
  -6  -4  -8   21.18    1.81
   6  -4   8   22.75    1.59
  -6  -4  -8   19.62    1.56
  -6  -4  -8   17.84    1.63
  -6   4  -8   20.02    1.63
  -6   4  -8   19.78    1.65
  -6   4  -8   18.99    1.85
  -6   4  -8   20.08    1.95
  -6   4  -8   19.72    1.73
  -6   4  -8   20.27    1.55
   6   4   8   26.07    3.22
  -7  -4  -8    1.99    0.81
   7  -4   8    4.31    1.29
   7  -4   8    2.28    1.29
  -7   4  -8    3.22    0.70
   7   4   8    3.24    1.34
  -7   4  -8    4.35    0.99
  -7   4  -8    3.52    0.86
  -7   4  -8    2.64    0.79
  -7   4  -8    5.06    1.10
  -8  -4  -8    1.11    0.72
  -8  -4  -8    0.23    0.48
  -8  -4  -8    2.32    0.60
  -8   4  -8    0.46    0.43
  -8   4  -8    0.05    0.54
  -8   4  -8    1.12    0.60
  -8   4  -8    0.99    0.90
  -9  -4  -8    2.19    0.54
  -9   4  -8    1.28    0.53
  -9   4  -8    1.01    0.60
  -9   4  -8    1.77    0.53
   9  -5  -8    6.36    0.74
  -9  -5   8    5.36    1.00
  -9   5   8    6.96    0.74
  -8  -5   8    4.37    0.96
  -8  -5   8    6.27    0.82
  -8  -5   8    6.46    0.97
   8  -5  -8    4.52    0.69
  -8   5   8    4.24    0.78
   8   5  -8    6.59    1.20
   8   5  -8    4.51    0.55
  -7  -5   8    0.02    0.68
  -7  -5   8    0.06    0.93
   7  -5  -8   -0.07    0.99
   7  -5  -8    0.74    0.59
   7   5  -8    1.00    0.76
  -7   5   8    1.20    0.80
  -7   5   8   -3.26    2.54
  -6  -5   8    1.23    0.85
  -6  -5   8    0.44    0.81
  -6  -5   8    1.55    0.95
  -6  -5   8    2.16    0.75
   6  -5  -8    0.90    0.82
   6  -5  -8    2.22    0.69
   6   5  -8    2.43    1.02
  -6   5   8    2.02    0.80
  -6   5   8    3.15    1.60
   6   5  -8    1.50    1.13
   6   5  -8    1.94    0.64
  -5  -5   8    3.94    1.09
   5  -5  -8    3.23    0.62
  -5  -5   8    4.84    1.08
  -5  -5   8    3.99    0.90
   5  -5  -8    3.41    0.77
  -5  -5   8    3.99    0.79
   5   5  -8    3.92    0.96
   5   5  -8    4.16    0.61
  -5   5   8    0.29    2.51
  -5   5   8    4.03    0.81
   5   5  -8    5.18    1.04
  -4  -5   8    1.81    1.11
   4  -5  -8    2.18    1.02
  -4  -5   8    1.48    0.99
   4  -5  -8    1.60    0.54
  -4  -5   8    1.33    0.66
   4  -5  -8    1.68    0.54
  -4  -5   8    2.05    0.78
   4   5  -8    2.72    0.76
  -4   5   8    0.60    0.62
   4   5  -8    1.13    0.81
  -3  -5   8   11.58    1.70
   3  -5  -8    9.70    0.86
  -3  -5   8   11.04    0.96
  -3  -5   8   13.96    1.80
  -3  -5   8   12.09    1.49
   3  -5  -8   12.10    1.18
   3  -5  -8    9.84    1.02
   3  -5  -8   11.05    1.54
   3   5  -8   11.79    1.40
  -3   5   8   10.39    1.29
   3   5  -8   10.62    0.86
  -3   5   8   13.15    1.85
   3   5  -8    9.05    1.28
   2  -5  -8   36.57    1.98
   2  -5  -8   36.20    1.56
  -2  -5   8   38.62    1.61
   2  -5  -8   37.23    1.69
  -2  -5   8   37.03    2.00
   2  -5  -8   35.96    1.63
  -2  -5   8   35.55    2.55
  -2   5   8   36.27    1.85
   2   5  -8   38.66    1.97
   2   5  -8   37.49    1.95
   2   5  -8   38.20    1.56
   1  -5  -8   62.82    2.36
  -1  -5   8   59.18    2.26
   1  -5  -8   65.15    2.30
   1   5  -8   63.64    2.52
   1   5  -8   64.53    2.62
   1   5  -8   61.42    2.23
   0  -5  -8    7.09    0.62
   0  -5   8    7.36    0.67
   0  -5  -8    6.85    0.73
   0   5  -8    8.09    1.23
   0   5  -8    6.92    0.73
   0   5  -8    5.13    0.82
   1  -5   8    1.75    0.39
  -1  -5  -8    1.17    0.35
  -1  -5  -8    1.91    0.47
  -1   5  -8    1.61    0.44
   2  -5   8   65.96    2.63
[truncated: 757,802 more chars]
