# Supplementary material for: Synthesis and Characterization of Bipyridyl-(Imidazole)n Mn(II) Compounds and Their Evaluation as Potential Precatalysts for Water Oxidation
Source: Molecules. 2023 Oct 23;28(20):7221. doi: 10.3390/molecules28207221 (PMC10608871; doi:10.3390/molecules28207221)
Supplement: Supplementary file 1 [file molecules-28-07221-s001.zip › crystal_data_for_resubmission/complex4-cif-revised.cif]

 
data_d_sc_005_final
 
_audit_creation_method            'SHELXL-2019/1'
_chemical_name_systematic         ?
_chemical_name_common             ?
_chemical_melting_point           ?
_chemical_formula_moiety        'C21 H18 F6 Mn N6 O7 S2' 
_chemical_formula_sum
 'C21 H18 F6 Mn N6 O7 S2' 
_chemical_formula_weight          699.47

loop_
 _atom_type_symbol
 _atom_type_description
 _atom_type_scat_dispersion_real
 _atom_type_scat_dispersion_imag
 _atom_type_scat_source
 'C'  'C'   0.0181   0.0091
 'International Tables Vol C Tables 4.2.6.8 and 6.1.1.4'
 'H'  'H'   0.0000   0.0000
 'International Tables Vol C Tables 4.2.6.8 and 6.1.1.4'
 'Mn'  'Mn'  -0.5299   2.8052
 'International Tables Vol C Tables 4.2.6.8 and 6.1.1.4'
 'N'  'N'   0.0311   0.0180
 'International Tables Vol C Tables 4.2.6.8 and 6.1.1.4'
 'O'  'O'   0.0492   0.0322
 'International Tables Vol C Tables 4.2.6.8 and 6.1.1.4'
 'S'  'S'   0.3331   0.5567
 'International Tables Vol C Tables 4.2.6.8 and 6.1.1.4'
 'F'  'F'   0.0727   0.0534
 'International Tables Vol C Tables 4.2.6.8 and 6.1.1.4'
 
_space_group_crystal_system       orthorhombic
_space_group_IT_number            61
_space_group_name_H-M_alt         'P b c a'
_space_group_name_Hall            '-P 2ac 2ab'
 
_shelx_space_group_comment
;
The symmetry employed for this shelxl refinement is uniquely defined
by the following loop, which should always be used as a source of
symmetry information in preference to the above space-group names.
They are only intended as comments.
;
 
loop_
 _space_group_symop_operation_xyz
 'x, y, z'
 '-x+1/2, -y, z+1/2'
 '-x, y+1/2, -z+1/2'
 'x+1/2, -y+1/2, -z'
 '-x, -y, -z'
 'x-1/2, y, -z-1/2'
 'x, -y-1/2, z-1/2'
 '-x-1/2, y-1/2, z'
 
_cell_length_a                    15.1833(6)
_cell_length_b                    13.4972(4)
_cell_length_c                    24.4882(9)
_cell_angle_alpha                 90
_cell_angle_beta                  90
_cell_angle_gamma                 90
_cell_volume                      5018.4(3)
_cell_formula_units_Z             8
_cell_measurement_temperature     100(2)
_cell_measurement_reflns_used     2363
_cell_measurement_theta_min       4.639
_cell_measurement_theta_max       68.238
 
_exptl_crystal_description        'PRISM'
_exptl_crystal_colour             'YELLOW'
_exptl_crystal_density_meas       ?
_exptl_crystal_density_method     ?
_exptl_crystal_density_diffrn     1.852          
_exptl_crystal_F_000              2824
_exptl_transmission_factor_min    ?
_exptl_transmission_factor_max    ?
_exptl_crystal_size_max           0.290
_exptl_crystal_size_mid           0.127
_exptl_crystal_size_min           0.101
_exptl_absorpt_coefficient_mu     6.790
_shelx_estimated_absorpt_T_min    0.243
_shelx_estimated_absorpt_T_max    0.547
_exptl_absorpt_correction_type    'multi-scan' 
_exptl_absorpt_correction_T_min   0.243
_exptl_absorpt_correction_T_max   0.547
_exptl_absorpt_process_details   'Sadabs,Multi-Scan(SADABS);Krause and al.,2015'
_diffrn_ambient_temperature       100(2)
_diffrn_radiation_wavelength      1.54178
_diffrn_radiation_type            CuK\a
_diffrn_source                    ?
_diffrn_measurement_device_type   'Bruker AXS D8 Venture  '
_diffrn_measurement_method        'profile data from \q/2\q scans'
_diffrn_detector_area_resol_mean  ?
_diffrn_reflns_number             43817
_diffrn_reflns_av_unetI/netI      0.0646
_diffrn_reflns_av_R_equivalents   0.1703
_diffrn_reflns_limit_h_min        -18
_diffrn_reflns_limit_h_max        18
_diffrn_reflns_limit_k_min        -15
_diffrn_reflns_limit_k_max        16
_diffrn_reflns_limit_l_min        -29
_diffrn_reflns_limit_l_max        29
_diffrn_reflns_theta_min          4.639
_diffrn_reflns_theta_max          68.238
_diffrn_reflns_theta_full         67.679
_diffrn_measured_fraction_theta_max   0.996
_diffrn_measured_fraction_theta_full  0.996
_diffrn_reflns_Laue_measured_fraction_max    0.996
_diffrn_reflns_Laue_measured_fraction_full   0.996
_diffrn_reflns_point_group_measured_fraction_max   0.996
_diffrn_reflns_point_group_measured_fraction_full  0.996
_reflns_number_total              4579
_reflns_number_gt                 3561
_reflns_threshold_expression      'I > 2\s(I)'
_reflns_Friedel_coverage          0.000
_reflns_Friedel_fraction_max      .
_reflns_Friedel_fraction_full     .
 
_reflns_special_details
;
 Reflections were merged by SHELXL according to the crystal
 class for the calculation of statistics and refinement.
 
 _reflns_Friedel_fraction is defined as the number of unique
 Friedel pairs measured divided by the number that would be
 possible theoretically, ignoring centric projections and
 systematic absences.
;
 
_computing_data_collection 'APEX4 v2022.10.0'
_computing_cell_refinement 'APEX4 v2022.10.0'
_computing_data_reduction  'Saint, APEX4 v2022.10.0.'
_computing_structure_solution 'SHELXT'
_computing_structure_refinement 'SHELXTL-2018/3'
_computing_molecular_graphics  'Mercury V.4.2.0,POV-Ray v 3.7'
_computing_publication_material 'APEX4 v2022.10.0'
_refine_special_details           ?
_refine_ls_structure_factor_coef  Fsqd
_refine_ls_matrix_type            full
_refine_ls_weighting_scheme       calc
_refine_ls_weighting_details
'w=1/[\s^2^(Fo^2^)+(0.0623P)^2^+33.9521P] where P=(Fo^2^+2Fc^2^)/3'
_atom_sites_solution_primary      ?
_atom_sites_solution_secondary    ?
_atom_sites_solution_hydrogens    mixed
_refine_ls_hydrogen_treatment     mixed
_refine_ls_extinction_method      none
_refine_ls_extinction_coef        .
_refine_ls_number_reflns          4579
_refine_ls_number_parameters      394
_refine_ls_number_restraints      110
_refine_ls_R_factor_all           0.1078
_refine_ls_R_factor_gt            0.0816
_refine_ls_wR_factor_ref          0.1905
_refine_ls_wR_factor_gt           0.1761
_refine_ls_goodness_of_fit_ref    1.177
_refine_ls_restrained_S_all       1.165
_refine_ls_shift/su_max           0.000
_refine_ls_shift/su_mean          0.000
 
loop_
 _atom_site_label
 _atom_site_type_symbol
 _atom_site_fract_x
 _atom_site_fract_y
 _atom_site_fract_z
 _atom_site_U_iso_or_equiv
 _atom_site_adp_type
 _atom_site_occupancy
 _atom_site_site_symmetry_order  
 _atom_site_calc_flag
 _atom_site_refinement_flags_posn
 _atom_site_refinement_flags_adp
 _atom_site_refinement_flags_occupancy
 _atom_site_disorder_assembly
 _atom_site_disorder_group
Mn1 Mn 0.00516(7) 0.18333(7) -0.31190(4) 0.0135(3) Uani 1 1 d . . . . .
N1 N -0.0720(4) 0.0739(3) -0.2599(2) 0.0152(11) Uani 1 1 d . . . . .
N2 N -0.0585(4) 0.0717(4) -0.3687(2) 0.0176(11) Uani 1 1 d . . . . .
N3 N -0.0635(4) 0.2833(4) -0.2525(2) 0.0184(11) Uani 1 1 d . . . . .
N4 N -0.0831(4) 0.3422(4) -0.1691(2) 0.0190(12) Uani 1 1 d . . . . .
N5 N 0.1008(4) 0.1626(3) -0.2436(2) 0.0160(11) Uani 1 1 d . . . . .
N6 N 0.1432(4) 0.1663(3) -0.1572(2) 0.0164(11) Uani 1 1 d . . . . .
C1 C -0.0690(4) 0.0740(4) -0.2059(2) 0.0160(11) Uani 1 1 d . U . . .
C2 C -0.1020(5) -0.0030(4) -0.1743(2) 0.0184(11) Uani 1 1 d . U . . .
H2 H -0.096790 -0.001891 -0.135643 0.022 Uiso 1 1 calc R U . . .
C3 C -0.1424(5) -0.0812(5) -0.2006(3) 0.0215(11) Uani 1 1 d . U . . .
H3 H -0.165421 -0.135150 -0.180092 0.026 Uiso 1 1 calc R U . . .
C4 C -0.1492(4) -0.0806(4) -0.2567(3) 0.0194(11) Uani 1 1 d . U . . .
H4 H -0.178755 -0.132734 -0.275192 0.023 Uiso 1 1 calc R U . . .
C5 C -0.1122(4) -0.0025(4) -0.2860(3) 0.0169(10) Uani 1 1 d . U . . .
C6 C -0.1127(4) 0.0041(4) -0.3458(3) 0.0177(11) Uani 1 1 d . U . . .
C7 C -0.1680(5) -0.0543(5) -0.3788(3) 0.0213(11) Uani 1 1 d . U . . .
H7 H -0.206573 -0.101131 -0.362457 0.026 Uiso 1 1 calc R U . . .
C8 C -0.1663(5) -0.0435(5) -0.4340(3) 0.0226(11) Uani 1 1 d . U . . .
H8 H -0.204630 -0.081537 -0.456415 0.027 Uiso 1 1 calc R U . . .
C9 C -0.1079(5) 0.0237(5) -0.4575(3) 0.0224(11) Uani 1 1 d . U . . .
H9 H -0.103740 0.030609 -0.495993 0.027 Uiso 1 1 calc R U . . .
C10 C -0.0556(4) 0.0807(5) -0.4225(3) 0.0185(12) Uani 1 1 d . U . . .
H10 H -0.016448 0.127770 -0.438048 0.022 Uiso 1 1 calc R U . . .
C11 C -0.0941(5) 0.3807(5) -0.2560(3) 0.0208(12) Uani 1 1 d . U . . .
H11 H -0.104828 0.416118 -0.288906 0.025 Uiso 1 1 calc R U . . .
C12 C -0.1059(5) 0.4163(4) -0.2047(3) 0.0217(13) Uani 1 1 d . U . . .
H12 H -0.126284 0.480606 -0.195221 0.026 Uiso 1 1 calc R U . . .
C13 C -0.0594(4) 0.2627(4) -0.2002(2) 0.0158(11) Uani 1 1 d . U . . .
C14 C -0.0244(4) 0.1640(4) -0.1776(2) 0.0159(10) Uani 1 1 d . U . . .
C15 C 0.0751(4) 0.1624(4) -0.1925(2) 0.0151(11) Uani 1 1 d . U . . .
C16 C 0.2170(4) 0.1673(4) -0.1887(3) 0.0185(12) Uani 1 1 d . U . . .
H16 H 0.276062 0.169276 -0.175860 0.022 Uiso 1 1 calc R U . . .
C17 C 0.1914(4) 0.1652(4) -0.2413(3) 0.0180(12) Uani 1 1 d . U . . .
H17 H 0.229656 0.165353 -0.272014 0.022 Uiso 1 1 calc R U . . .
C18 C 0.1448(5) 0.1680(5) -0.0969(3) 0.0215(14) Uani 1 1 d . . . . .
H18A H 0.108355 0.222814 -0.083687 0.032 Uiso 1 1 calc R U . . .
H18B H 0.205549 0.176957 -0.084321 0.032 Uiso 1 1 calc R U . . .
H18C H 0.121672 0.105206 -0.082824 0.032 Uiso 1 1 calc R U . . .
C19 C -0.0819(5) 0.3576(5) -0.1098(3) 0.0246(15) Uani 1 1 d . . . . .
H19A H -0.023683 0.340192 -0.095384 0.037 Uiso 1 1 calc R U . . .
H19B H -0.126700 0.315609 -0.092657 0.037 Uiso 1 1 calc R U . . .
H19C H -0.094463 0.427298 -0.101695 0.037 Uiso 1 1 calc R U . . .
C21 C -0.0610(5) 0.3625(5) -0.4718(3) 0.0268(15) Uani 1 1 d . . . . .
C22 C 0.1871(5) 0.2469(5) -0.4483(3) 0.0242(15) Uani 1 1 d . . . . .
S1 S -0.09147(12) 0.34655(11) -0.39985(6) 0.0214(4) Uani 1 1 d . . . . .
S2 S 0.20228(11) 0.14827(11) -0.39741(6) 0.0176(3) Uani 1 1 d . . . . .
F11 F -0.1218(3) 0.4163(3) -0.49726(17) 0.0344(10) Uani 1 1 d . . . . .
F12 F -0.0567(3) 0.2754(3) -0.49736(16) 0.0321(10) Uani 1 1 d . . . . .
F13 F 0.0162(3) 0.4073(3) -0.47642(18) 0.0348(10) Uani 1 1 d . . . . .
F21 F 0.1807(3) 0.3349(3) -0.42411(17) 0.0337(10) Uani 1 1 d . . . . .
F22 F 0.1156(3) 0.2301(3) -0.47732(15) 0.0311(10) Uani 1 1 d . . . . .
F23 F 0.2555(3) 0.2505(3) -0.48186(15) 0.0302(9) Uani 1 1 d . . . . .
O1 O -0.0330(4) 0.1585(3) -0.12134(18) 0.0187(9) Uani 1 1 d . . . . .
O11 O -0.0156(3) 0.2950(3) -0.37632(17) 0.0209(10) Uani 1 1 d . . . . .
O12 O -0.1697(3) 0.2883(3) -0.4009(2) 0.0282(11) Uani 1 1 d . . . . .
O13 O -0.1012(4) 0.4463(3) -0.3813(2) 0.0324(12) Uani 1 1 d . . . . .
O21 O 0.1283(3) 0.1591(4) -0.36169(18) 0.0264(11) Uani 1 1 d . . . . .
O22 O 0.2023(4) 0.0591(3) -0.42893(19) 0.0321(12) Uani 1 1 d . . . . .
O23 O 0.2844(3) 0.1746(3) -0.37190(18) 0.0240(10) Uani 1 1 d . . . . .
H1 H -0.081(6) 0.159(6) -0.116(3) 0.02(2) Uiso 1 1 d . . . . .
 
loop_
 _atom_site_aniso_label
 _atom_site_aniso_U_11
 _atom_site_aniso_U_22
 _atom_site_aniso_U_33
 _atom_site_aniso_U_23
 _atom_site_aniso_U_13
 _atom_site_aniso_U_12
Mn1 0.0191(5) 0.0058(4) 0.0156(5) -0.0005(3) -0.0007(4) -0.0011(4)
N1 0.026(3) 0.004(2) 0.017(3) -0.0001(18) -0.001(2) 0.001(2)
N2 0.028(3) 0.006(2) 0.019(3) 0.0007(19) 0.001(2) 0.002(2)
N3 0.024(3) 0.008(2) 0.023(3) -0.001(2) -0.002(2) 0.000(2)
N4 0.028(3) 0.010(2) 0.020(3) -0.004(2) 0.002(2) -0.002(2)
N5 0.025(3) 0.004(2) 0.019(2) -0.0024(19) -0.003(2) -0.001(2)
N6 0.021(3) 0.003(2) 0.025(3) 0.001(2) -0.003(2) -0.002(2)
C1 0.021(2) 0.007(2) 0.020(2) -0.0009(19) -0.001(2) 0.0019(19)
C2 0.024(3) 0.011(2) 0.021(2) 0.0008(19) 0.001(2) 0.003(2)
C3 0.026(3) 0.009(2) 0.029(2) 0.001(2) 0.002(2) 0.000(2)
C4 0.022(3) 0.007(2) 0.029(2) -0.0020(19) 0.001(2) 0.000(2)
C5 0.017(2) 0.007(2) 0.027(2) -0.0031(19) -0.003(2) 0.001(2)
C6 0.019(3) 0.008(2) 0.026(2) -0.005(2) 0.000(2) -0.001(2)
C7 0.023(3) 0.013(2) 0.028(2) -0.005(2) 0.000(2) -0.003(2)
C8 0.027(3) 0.014(2) 0.027(2) -0.007(2) -0.004(2) -0.001(2)
C9 0.030(3) 0.016(2) 0.021(2) -0.003(2) -0.002(2) 0.001(2)
C10 0.023(3) 0.013(3) 0.019(3) -0.002(2) 0.000(2) 0.001(2)
C11 0.026(3) 0.010(3) 0.027(3) 0.001(2) 0.000(2) 0.002(2)
C12 0.029(3) 0.006(2) 0.031(3) 0.001(2) 0.003(3) 0.000(2)
C13 0.020(3) 0.007(2) 0.021(3) -0.006(2) 0.001(2) 0.004(2)
C14 0.021(2) 0.007(2) 0.020(2) -0.0016(18) -0.0028(19) 0.0032(19)
C15 0.022(3) 0.002(2) 0.021(3) -0.002(2) -0.003(2) -0.001(2)
C16 0.020(3) 0.010(2) 0.026(3) -0.004(2) 0.002(2) -0.002(2)
C17 0.021(3) 0.010(2) 0.023(3) -0.003(2) 0.005(2) -0.002(2)
C18 0.021(3) 0.020(3) 0.023(3) -0.001(3) -0.003(3) -0.006(3)
C19 0.042(4) 0.014(3) 0.018(3) -0.005(2) 0.005(3) 0.000(3)
C21 0.030(4) 0.026(4) 0.024(3) 0.004(3) -0.003(3) 0.000(3)
C22 0.028(4) 0.024(3) 0.020(3) 0.000(3) 0.001(3) 0.002(3)
S1 0.0318(10) 0.0114(7) 0.0211(7) 0.0017(6) -0.0014(7) 0.0026(6)
S2 0.0216(8) 0.0134(7) 0.0178(7) 0.0002(6) 0.0014(6) 0.0003(6)
F11 0.034(2) 0.036(2) 0.034(2) 0.0156(18) -0.0077(19) 0.004(2)
F12 0.044(3) 0.028(2) 0.0237(19) -0.0001(17) -0.0005(18) 0.004(2)
F13 0.028(2) 0.030(2) 0.047(2) 0.0160(19) -0.0001(19) -0.0039(18)
F21 0.050(3) 0.0144(19) 0.037(2) 0.0014(16) 0.001(2) 0.0075(19)
F22 0.032(2) 0.037(2) 0.0244(19) 0.0045(17) -0.0051(18) 0.0031(19)
F23 0.036(2) 0.028(2) 0.0268(19) 0.0066(17) 0.0060(18) -0.0002(19)
O1 0.023(3) 0.014(2) 0.019(2) -0.0013(17) 0.0006(19) -0.002(2)
O11 0.030(3) 0.014(2) 0.019(2) 0.0049(17) -0.0024(19) -0.0004(19)
O12 0.028(3) 0.022(2) 0.035(3) 0.005(2) 0.005(2) 0.001(2)
O13 0.055(4) 0.010(2) 0.032(3) 0.0009(19) -0.008(2) 0.005(2)
O21 0.026(3) 0.030(3) 0.024(2) 0.004(2) -0.0002(19) -0.001(2)
O22 0.051(3) 0.017(2) 0.029(2) -0.0042(19) 0.002(2) -0.005(2)
O23 0.022(2) 0.024(2) 0.026(2) 0.0058(19) -0.0001(19) 0.000(2)
 
_geom_special_details
;
 All esds (except the esd in the dihedral angle between two l.s. planes)
 are estimated using the full covariance matrix.  The cell esds are taken
 into account individually in the estimation of esds in distances, angles
 and torsion angles; correlations between esds in cell parameters are only
 used when they are defined by crystal symmetry.  An approximate (isotropic)
 treatment of cell esds is used for estimating esds involving l.s. planes.
;
 
loop_
 _geom_bond_atom_site_label_1
 _geom_bond_atom_site_label_2
 _geom_bond_distance
 _geom_bond_site_symmetry_2
 _geom_bond_publ_flag
Mn1 O11 2.204(4) . ?
Mn1 N5 2.233(5) . ?
Mn1 N3 2.242(5) . ?
Mn1 O21 2.256(5) . ?
Mn1 N2 2.266(5) . ?
Mn1 N1 2.275(5) . ?
N1 C1 1.325(8) . ?
N1 C5 1.359(8) . ?
N2 C10 1.326(8) . ?
N2 C6 1.350(8) . ?
N3 C13 1.310(8) . ?
N3 C11 1.397(8) . ?
N4 C13 1.364(8) . ?
N4 C12 1.371(8) . ?
N4 C19 1.468(8) . ?
N5 C15 1.310(8) . ?
N5 C17 1.376(9) . ?
N6 C15 1.349(8) . ?
N6 C16 1.361(8) . ?
N6 C18 1.476(8) . ?
C1 C2 1.389(9) . ?
C1 C14 1.553(8) . ?
C2 C3 1.381(9) . ?
C2 H2 0.9500 . ?
C3 C4 1.379(9) . ?
C3 H3 0.9500 . ?
C4 C5 1.393(9) . ?
C4 H4 0.9500 . ?
C5 C6 1.467(9) . ?
C6 C7 1.406(9) . ?
C7 C8 1.362(10) . ?
C7 H7 0.9500 . ?
C8 C9 1.392(10) . ?
C8 H8 0.9500 . ?
C9 C10 1.398(9) . ?
C9 H9 0.9500 . ?
C10 H10 0.9500 . ?
C11 C12 1.358(9) . ?
C11 H11 0.9500 . ?
C12 H12 0.9500 . ?
C13 C14 1.538(8) . ?
C14 O1 1.386(8) . ?
C14 C15 1.554(9) . ?
C16 C17 1.347(9) . ?
C16 H16 0.9500 . ?
C17 H17 0.9500 . ?
C18 H18A 0.9800 . ?
C18 H18B 0.9800 . ?
C18 H18C 0.9800 . ?
C19 H19A 0.9800 . ?
C19 H19B 0.9800 . ?
C19 H19C 0.9800 . ?
C21 F13 1.323(9) . ?
C21 F11 1.330(8) . ?
C21 F12 1.334(8) . ?
C21 S1 1.834(7) . ?
C22 F22 1.316(8) . ?
C22 F23 1.325(8) . ?
C22 F21 1.331(8) . ?
C22 S2 1.839(7) . ?
S1 O12 1.425(5) . ?
S1 O13 1.429(5) . ?
S1 O11 1.464(5) . ?
S2 O22 1.430(5) . ?
S2 O21 1.431(5) . ?
S2 O23 1.439(5) . ?
O1 H1 0.74(9) . ?
 
loop_
 _geom_angle_atom_site_label_1
 _geom_angle_atom_site_label_2
 _geom_angle_atom_site_label_3
 _geom_angle
 _geom_angle_site_symmetry_1
 _geom_angle_site_symmetry_3
 _geom_angle_publ_flag
O11 Mn1 N5 135.63(18) . . ?
O11 Mn1 N3 89.24(18) . . ?
N5 Mn1 N3 83.77(19) . . ?
O11 Mn1 O21 80.25(17) . . ?
N5 Mn1 O21 81.24(18) . . ?
N3 Mn1 O21 145.43(19) . . ?
O11 Mn1 N2 87.39(17) . . ?
N5 Mn1 N2 130.81(18) . . ?
N3 Mn1 N2 126.9(2) . . ?
O21 Mn1 N2 85.72(19) . . ?
O11 Mn1 N1 140.43(19) . . ?
N5 Mn1 N1 80.47(19) . . ?
N3 Mn1 N1 77.78(18) . . ?
O21 Mn1 N1 129.42(18) . . ?
N2 Mn1 N1 72.06(18) . . ?
C1 N1 C5 119.1(5) . . ?
C1 N1 Mn1 122.7(4) . . ?
C5 N1 Mn1 117.5(4) . . ?
C10 N2 C6 119.6(6) . . ?
C10 N2 Mn1 122.4(4) . . ?
C6 N2 Mn1 117.1(4) . . ?
C13 N3 C11 106.1(5) . . ?
C13 N3 Mn1 118.9(4) . . ?
C11 N3 Mn1 132.9(4) . . ?
C13 N4 C12 106.6(5) . . ?
C13 N4 C19 131.4(5) . . ?
C12 N4 C19 122.0(5) . . ?
C15 N5 C17 105.1(5) . . ?
C15 N5 Mn1 121.4(4) . . ?
C17 N5 Mn1 132.6(4) . . ?
C15 N6 C16 105.6(5) . . ?
C15 N6 C18 130.9(6) . . ?
C16 N6 C18 123.5(5) . . ?
N1 C1 C2 122.9(6) . . ?
N1 C1 C14 117.5(5) . . ?
C2 C1 C14 119.6(5) . . ?
C3 C2 C1 118.3(6) . . ?
C3 C2 H2 120.9 . . ?
C1 C2 H2 120.9 . . ?
C4 C3 C2 119.5(6) . . ?
C4 C3 H3 120.3 . . ?
C2 C3 H3 120.3 . . ?
C3 C4 C5 119.3(6) . . ?
C3 C4 H4 120.4 . . ?
C5 C4 H4 120.4 . . ?
N1 C5 C4 120.8(6) . . ?
N1 C5 C6 115.2(5) . . ?
C4 C5 C6 124.0(6) . . ?
N2 C6 C7 120.4(6) . . ?
N2 C6 C5 116.8(5) . . ?
C7 C6 C5 122.8(6) . . ?
C8 C7 C6 119.9(6) . . ?
C8 C7 H7 120.0 . . ?
C6 C7 H7 120.0 . . ?
C7 C8 C9 119.4(6) . . ?
C7 C8 H8 120.3 . . ?
C9 C8 H8 120.3 . . ?
C8 C9 C10 117.9(6) . . ?
C8 C9 H9 121.1 . . ?
C10 C9 H9 121.1 . . ?
N2 C10 C9 122.7(6) . . ?
N2 C10 H10 118.6 . . ?
C9 C10 H10 118.6 . . ?
C12 C11 N3 108.6(6) . . ?
C12 C11 H11 125.7 . . ?
N3 C11 H11 125.7 . . ?
C11 C12 N4 107.3(5) . . ?
C11 C12 H12 126.4 . . ?
N4 C12 H12 126.4 . . ?
N3 C13 N4 111.4(5) . . ?
N3 C13 C14 123.5(5) . . ?
N4 C13 C14 124.9(5) . . ?
O1 C14 C13 111.8(5) . . ?
O1 C14 C1 111.1(5) . . ?
C13 C14 C1 111.5(5) . . ?
O1 C14 C15 109.0(5) . . ?
C13 C14 C15 105.2(5) . . ?
C1 C14 C15 108.0(5) . . ?
N5 C15 N6 112.5(6) . . ?
N5 C15 C14 121.0(5) . . ?
N6 C15 C14 126.4(5) . . ?
C17 C16 N6 107.7(6) . . ?
C17 C16 H16 126.2 . . ?
N6 C16 H16 126.2 . . ?
C16 C17 N5 109.1(6) . . ?
C16 C17 H17 125.4 . . ?
N5 C17 H17 125.4 . . ?
N6 C18 H18A 109.5 . . ?
N6 C18 H18B 109.5 . . ?
H18A C18 H18B 109.5 . . ?
N6 C18 H18C 109.5 . . ?
H18A C18 H18C 109.5 . . ?
H18B C18 H18C 109.5 . . ?
N4 C19 H19A 109.5 . . ?
N4 C19 H19B 109.5 . . ?
H19A C19 H19B 109.5 . . ?
N4 C19 H19C 109.5 . . ?
H19A C19 H19C 109.5 . . ?
H19B C19 H19C 109.5 . . ?
F13 C21 F11 109.0(6) . . ?
F13 C21 F12 108.6(6) . . ?
F11 C21 F12 107.2(6) . . ?
F13 C21 S1 111.1(5) . . ?
F11 C21 S1 109.8(5) . . ?
F12 C21 S1 111.1(5) . . ?
F22 C22 F23 108.6(5) . . ?
F22 C22 F21 109.5(6) . . ?
F23 C22 F21 107.5(6) . . ?
F22 C22 S2 110.1(5) . . ?
F23 C22 S2 110.4(5) . . ?
F21 C22 S2 110.6(4) . . ?
O12 S1 O13 116.1(3) . . ?
O12 S1 O11 113.7(3) . . ?
O13 S1 O11 113.8(3) . . ?
O12 S1 C21 104.9(3) . . ?
O13 S1 C21 102.8(3) . . ?
O11 S1 C21 103.6(3) . . ?
O22 S2 O21 114.6(3) . . ?
O22 S2 O23 116.3(3) . . ?
O21 S2 O23 112.9(3) . . ?
O22 S2 C22 104.1(3) . . ?
O21 S2 C22 104.0(3) . . ?
O23 S2 C22 102.9(3) . . ?
C14 O1 H1 105(6) . . ?
S1 O11 Mn1 136.0(3) . . ?
S2 O21 Mn1 174.7(3) . . ?
 
loop_
 _geom_torsion_atom_site_label_1
 _geom_torsion_atom_site_label_2
 _geom_torsion_atom_site_label_3
 _geom_torsion_atom_site_label_4
 _geom_torsion
 _geom_torsion_site_symmetry_1
 _geom_torsion_site_symmetry_2
 _geom_torsion_site_symmetry_3
 _geom_torsion_site_symmetry_4
 _geom_torsion_publ_flag
C5 N1 C1 C2 2.9(9) . . . . ?
Mn1 N1 C1 C2 -167.4(5) . . . . ?
C5 N1 C1 C14 -178.6(5) . . . . ?
Mn1 N1 C1 C14 11.1(7) . . . . ?
N1 C1 C2 C3 -2.5(10) . . . . ?
C14 C1 C2 C3 179.1(6) . . . . ?
C1 C2 C3 C4 -0.2(10) . . . . ?
C2 C3 C4 C5 2.3(10) . . . . ?
C1 N1 C5 C4 -0.7(9) . . . . ?
Mn1 N1 C5 C4 170.2(5) . . . . ?
C1 N1 C5 C6 179.6(6) . . . . ?
Mn1 N1 C5 C6 -9.5(7) . . . . ?
C3 C4 C5 N1 -1.9(10) . . . . ?
C3 C4 C5 C6 177.7(6) . . . . ?
C10 N2 C6 C7 -2.2(9) . . . . ?
Mn1 N2 C6 C7 167.1(5) . . . . ?
C10 N2 C6 C5 179.6(6) . . . . ?
Mn1 N2 C6 C5 -11.1(7) . . . . ?
N1 C5 C6 N2 13.6(9) . . . . ?
C4 C5 C6 N2 -166.0(6) . . . . ?
N1 C5 C6 C7 -164.6(6) . . . . ?
C4 C5 C6 C7 15.8(10) . . . . ?
N2 C6 C7 C8 0.8(10) . . . . ?
C5 C6 C7 C8 179.0(6) . . . . ?
C6 C7 C8 C9 1.6(10) . . . . ?
C7 C8 C9 C10 -2.6(10) . . . . ?
C6 N2 C10 C9 1.1(10) . . . . ?
Mn1 N2 C10 C9 -167.6(5) . . . . ?
C8 C9 C10 N2 1.3(10) . . . . ?
C13 N3 C11 C12 1.1(7) . . . . ?
Mn1 N3 C11 C12 -161.5(5) . . . . ?
N3 C11 C12 N4 0.0(8) . . . . ?
C13 N4 C12 C11 -1.1(7) . . . . ?
C19 N4 C12 C11 175.5(6) . . . . ?
C11 N3 C13 N4 -1.8(7) . . . . ?
Mn1 N3 C13 N4 163.7(4) . . . . ?
C11 N3 C13 C14 -176.9(6) . . . . ?
Mn1 N3 C13 C14 -11.4(8) . . . . ?
C12 N4 C13 N3 1.9(8) . . . . ?
C19 N4 C13 N3 -174.3(7) . . . . ?
C12 N4 C13 C14 176.9(6) . . . . ?
C19 N4 C13 C14 0.7(11) . . . . ?
N3 C13 C14 O1 -175.7(6) . . . . ?
N4 C13 C14 O1 9.9(9) . . . . ?
N3 C13 C14 C1 -50.6(8) . . . . ?
N4 C13 C14 C1 134.9(6) . . . . ?
N3 C13 C14 C15 66.1(7) . . . . ?
N4 C13 C14 C15 -108.3(7) . . . . ?
N1 C1 C14 O1 174.6(5) . . . . ?
C2 C1 C14 O1 -6.8(8) . . . . ?
N1 C1 C14 C13 49.2(7) . . . . ?
C2 C1 C14 C13 -132.3(6) . . . . ?
N1 C1 C14 C15 -65.9(7) . . . . ?
C2 C1 C14 C15 112.6(6) . . . . ?
C17 N5 C15 N6 1.0(6) . . . . ?
Mn1 N5 C15 N6 -169.2(4) . . . . ?
C17 N5 C15 C14 177.6(5) . . . . ?
Mn1 N5 C15 C14 7.4(7) . . . . ?
C16 N6 C15 N5 -1.0(6) . . . . ?
C18 N6 C15 N5 179.7(6) . . . . ?
C16 N6 C15 C14 -177.4(5) . . . . ?
C18 N6 C15 C14 3.3(10) . . . . ?
O1 C14 C15 N5 177.1(5) . . . . ?
C13 C14 C15 N5 -62.8(6) . . . . ?
C1 C14 C15 N5 56.3(7) . . . . ?
O1 C14 C15 N6 -6.8(8) . . . . ?
C13 C14 C15 N6 113.2(6) . . . . ?
C1 C14 C15 N6 -127.6(6) . . . . ?
C15 N6 C16 C17 0.6(6) . . . . ?
C18 N6 C16 C17 180.0(5) . . . . ?
N6 C16 C17 N5 0.0(7) . . . . ?
C15 N5 C17 C16 -0.6(7) . . . . ?
Mn1 N5 C17 C16 168.0(4) . . . . ?
F13 C21 S1 O12 -173.7(5) . . . . ?
F11 C21 S1 O12 65.7(5) . . . . ?
F12 C21 S1 O12 -52.7(6) . . . . ?
F13 C21 S1 O13 64.5(6) . . . . ?
F11 C21 S1 O13 -56.1(6) . . . . ?
F12 C21 S1 O13 -174.5(5) . . . . ?
F13 C21 S1 O11 -54.2(5) . . . . ?
F11 C21 S1 O11 -174.8(5) . . . . ?
F12 C21 S1 O11 66.8(5) . . . . ?
F22 C22 S2 O22 55.2(5) . . . . ?
F23 C22 S2 O22 -64.7(5) . . . . ?
F21 C22 S2 O22 176.4(5) . . . . ?
F22 C22 S2 O21 -65.1(5) . . . . ?
F23 C22 S2 O21 175.0(4) . . . . ?
F21 C22 S2 O21 56.1(6) . . . . ?
F22 C22 S2 O23 176.9(4) . . . . ?
F23 C22 S2 O23 57.0(5) . . . . ?
F21 C22 S2 O23 -61.9(5) . . . . ?
O12 S1 O11 Mn1 -33.1(5) . . . . ?
O13 S1 O11 Mn1 102.8(4) . . . . ?
C21 S1 O11 Mn1 -146.4(4) . . . . ?
 
_refine_diff_density_max    1.057
_refine_diff_density_min   -0.552
_refine_diff_density_rms    0.131

_shelx_res_file
;
TITL D_SC_005_Final in Pbca
    d_sc_005_final.res
    created by SHELXL-2019/1 at 15:28:25 on 13-Oct-2023
CELL  1.54178  15.1833  13.4972  24.4882   90.000   90.000   90.000
ZERR     8.00   0.0006   0.0004   0.0009    0.000    0.000    0.000
LATT   1
SYMM  1/2 - X, - Y, 1/2 + Z
SYMM  - X, 1/2 + Y, 1/2 - Z
SYMM  1/2 + X, 1/2 - Y, - Z
SFAC  C    H    MN   N    O    S    F
UNIT  168    144  8   48   56   16   48

MERG   2

SHEL 40.0 0.83

DELU .005 $C

SIMU  .005 $C

FMAP   2

PLAN   5

SIZE     0.101   0.127   0.290

ACTA

HTAB    2.00000

CONF

BOND

BOND   $H

CONF

LIST   4

L.S. 100

TEMP  -173.15

WGHT    0.062300   33.952099
FVAR       0.05282
MN1   3    0.005158    0.183332   -0.311899    11.00000    0.01913    0.00579 =
         0.01560   -0.00045   -0.00070   -0.00111
N1    4   -0.071983    0.073889   -0.259924    11.00000    0.02553    0.00362 =
         0.01651   -0.00005   -0.00145    0.00137
N2    4   -0.058494    0.071730   -0.368661    11.00000    0.02753    0.00604 =
         0.01936    0.00066    0.00119    0.00184
N3    4   -0.063478    0.283333   -0.252457    11.00000    0.02360    0.00823 =
         0.02337   -0.00088   -0.00218    0.00023
N4    4   -0.083066    0.342239   -0.169133    11.00000    0.02771    0.00969 =
         0.01974   -0.00444    0.00184   -0.00223
N5    4    0.100837    0.162593   -0.243578    11.00000    0.02477    0.00413 =
         0.01900   -0.00241   -0.00280   -0.00097
N6    4    0.143174    0.166259   -0.157188    11.00000    0.02137    0.00297 =
         0.02478    0.00086   -0.00331   -0.00162
C1    1   -0.069007    0.074046   -0.205855    11.00000    0.02069    0.00718 =
         0.02003   -0.00094   -0.00127    0.00188
C2    1   -0.101958   -0.003000   -0.174299    11.00000    0.02408    0.01050 =
         0.02076    0.00082    0.00107    0.00292
AFIX  43
H2    2   -0.096790   -0.001891   -0.135643    11.00000   -1.20000
AFIX   0
C3    1   -0.142417   -0.081243   -0.200556    11.00000    0.02604    0.00911 =
         0.02924    0.00096    0.00222    0.00002
AFIX  43
H3    2   -0.165421   -0.135150   -0.180092    11.00000   -1.20000
AFIX   0
C4    1   -0.149185   -0.080552   -0.256708    11.00000    0.02178    0.00727 =
         0.02918   -0.00197    0.00057   -0.00032
AFIX  43
H4    2   -0.178755   -0.132734   -0.275192    11.00000   -1.20000
AFIX   0
C5    1   -0.112207   -0.002530   -0.286037    11.00000    0.01698    0.00695 =
         0.02664   -0.00312   -0.00325    0.00059
C6    1   -0.112665    0.004088   -0.345845    11.00000    0.01878    0.00847 =
         0.02592   -0.00460    0.00009   -0.00055
C7    1   -0.168015   -0.054252   -0.378761    11.00000    0.02272    0.01343 =
         0.02781   -0.00490    0.00007   -0.00269
AFIX  43
H7    2   -0.206573   -0.101131   -0.362457    11.00000   -1.20000
AFIX   0
C8    1   -0.166306   -0.043503   -0.434034    11.00000    0.02690    0.01441 =
         0.02664   -0.00699   -0.00373   -0.00093
AFIX  43
H8    2   -0.204630   -0.081537   -0.456415    11.00000   -1.20000
AFIX   0
C9    1   -0.107918    0.023700   -0.457473    11.00000    0.03024    0.01640 =
         0.02063   -0.00303   -0.00239    0.00089
AFIX  43
H9    2   -0.103740    0.030609   -0.495993    11.00000   -1.20000
AFIX   0
C10   1   -0.055647    0.080675   -0.422539    11.00000    0.02347    0.01321 =
         0.01875   -0.00202    0.00001    0.00136
AFIX  43
H10   2   -0.016448    0.127770   -0.438048    11.00000   -1.20000
AFIX   0
C11   1   -0.094091    0.380719   -0.256043    11.00000    0.02568    0.01014 =
         0.02658    0.00065   -0.00010    0.00226
AFIX  43
H11   2   -0.104828    0.416118   -0.288906    11.00000   -1.20000
AFIX   0
C12   1   -0.105934    0.416316   -0.204716    11.00000    0.02894    0.00574 =
         0.03055    0.00056    0.00300   -0.00035
AFIX  43
H12   2   -0.126284    0.480606   -0.195221    11.00000   -1.20000
AFIX   0
C13   1   -0.059361    0.262745   -0.200240    11.00000    0.02001    0.00666 =
         0.02067   -0.00576    0.00077    0.00381
C14   1   -0.024380    0.163983   -0.177604    11.00000    0.02126    0.00657 =
         0.01989   -0.00160   -0.00278    0.00317
C15   1    0.075073    0.162404   -0.192529    11.00000    0.02195    0.00235 =
         0.02104   -0.00233   -0.00341   -0.00133
C16   1    0.217039    0.167336   -0.188690    11.00000    0.01950    0.01038 =
         0.02574   -0.00446    0.00238   -0.00189
AFIX  43
H16   2    0.276062    0.169276   -0.175860    11.00000   -1.20000
AFIX   0
C17   1    0.191367    0.165155   -0.241332    11.00000    0.02071    0.00992 =
         0.02328   -0.00294    0.00524   -0.00250
AFIX  43
H17   2    0.229656    0.165353   -0.272014    11.00000   -1.20000
AFIX   0
C18   1    0.144826    0.167951   -0.096947    11.00000    0.02100    0.02015 =
         0.02321   -0.00078   -0.00329   -0.00611
AFIX 137
H18A  2    0.108355    0.222814   -0.083687    11.00000   -1.50000
H18B  2    0.205549    0.176957   -0.084321    11.00000   -1.50000
H18C  2    0.121672    0.105206   -0.082824    11.00000   -1.50000
AFIX   0
C19   1   -0.081879    0.357612   -0.109783    11.00000    0.04231    0.01375 =
         0.01772   -0.00505    0.00459   -0.00036
AFIX 137
H19A  2   -0.023683    0.340192   -0.095384    11.00000   -1.50000
H19B  2   -0.126700    0.315609   -0.092657    11.00000   -1.50000
H19C  2   -0.094463    0.427298   -0.101695    11.00000   -1.50000
AFIX   0
C21   1   -0.060987    0.362490   -0.471779    11.00000    0.03023    0.02576 =
         0.02442    0.00383   -0.00315    0.00021
C22   1    0.187109    0.246895   -0.448343    11.00000    0.02835    0.02404 =
         0.02034   -0.00021    0.00077    0.00222
S1    6   -0.091470    0.346553   -0.399846    11.00000    0.03183    0.01138 =
         0.02108    0.00172   -0.00136    0.00265
S2    6    0.202275    0.148271   -0.397406    11.00000    0.02161    0.01338 =
         0.01776    0.00022    0.00144    0.00031
F11   7   -0.121816    0.416295   -0.497260    11.00000    0.03410    0.03559 =
         0.03359    0.01557   -0.00766    0.00365
F12   7   -0.056663    0.275379   -0.497362    11.00000    0.04448    0.02827 =
         0.02367   -0.00010   -0.00053    0.00366
F13   7    0.016172    0.407298   -0.476424    11.00000    0.02803    0.02972 =
         0.04656    0.01604   -0.00015   -0.00392
F21   7    0.180651    0.334878   -0.424106    11.00000    0.04992    0.01436 =
         0.03695    0.00140    0.00071    0.00747
F22   7    0.115623    0.230053   -0.477315    11.00000    0.03177    0.03723 =
         0.02441    0.00450   -0.00511    0.00305
F23   7    0.255520    0.250493   -0.481861    11.00000    0.03599    0.02794 =
         0.02676    0.00659    0.00597   -0.00023
O1    5   -0.033047    0.158544   -0.121344    11.00000    0.02258    0.01432 =
         0.01925   -0.00133    0.00058   -0.00232
O11   5   -0.015592    0.294976   -0.376323    11.00000    0.02965    0.01391 =
         0.01927    0.00485   -0.00238   -0.00037
O12   5   -0.169749    0.288324   -0.400940    11.00000    0.02807    0.02164 =
         0.03489    0.00544    0.00496    0.00098
O13   5   -0.101217    0.446321   -0.381257    11.00000    0.05509    0.01021 =
         0.03201    0.00086   -0.00776    0.00453
O21   5    0.128267    0.159100   -0.361694    11.00000    0.02590    0.02982 =
         0.02355    0.00413   -0.00023   -0.00095
O22   5    0.202263    0.059069   -0.428934    11.00000    0.05058    0.01651 =
         0.02925   -0.00424    0.00180   -0.00512
O23   5    0.284411    0.174644   -0.371904    11.00000    0.02190    0.02405 =
         0.02614    0.00576   -0.00005   -0.00007
H1    2   -0.080970    0.159283   -0.116313    11.00000    0.02488
HKLF    4  1.0 -1.00  0.00  0.00  0.00  1.00  0.00  0.00  0.00 -1.00


REM  D_SC_005_Final in Pbca
REM wR2 = 0.1905, GooF = S = 1.177, Restrained GooF = 1.165 for all data
REM R1 = 0.0816 for 3561 Fo > 4sig(Fo) and 0.1078 for all 4579 data
REM 394 parameters refined using 110 restraints

END

WGHT      0.0624     33.9217

REM Instructions for potential hydrogen bonds
EQIV $1 -x-1/2, y-1/2, z
HTAB C7 O12_$1
HTAB C10 F12
HTAB C10 F22
HTAB C11 S1
HTAB C11 O13
EQIV $2 x+1/2, y, -z-1/2
HTAB C16 O12_$2
HTAB C17 O23
HTAB C18 O12_$2
EQIV $3 -x, y-1/2, -z-1/2
HTAB C18 O13_$3
EQIV $4 x-1/2, y, -z-1/2
HTAB C19 O23_$4
EQIV $5 -x, y+1/2, -z-1/2
HTAB C19 O22_$5
HTAB O1 O23_$4

REM Highest difference peak  1.057,  deepest hole -0.552,  1-sigma level  0.131
Q1    1   0.0026  0.1853 -0.3497  11.00000  0.05    1.06
Q2    1   0.0030  0.1827 -0.2730  11.00000  0.05    1.01
Q3    1  -0.0489  0.1845 -0.3142  11.00000  0.05    0.87
Q4    1   0.0652  0.1817 -0.3086  11.00000  0.05    0.87
Q5    1   0.2230  0.1561 -0.3590  11.00000  0.05    0.79
;
_shelx_res_checksum   39798

_shelx_hkl_file
;
  -1   0   0    0.20    0.16
  -2   0   0  361.30   21.64
  -3   0   0   -0.32    0.50
  -4   0   0  194.18   11.74
  -5   0   0   -0.49    0.72
  -6   0   0   15.53    1.66
  -7   0   0   -1.70    1.02
  -8   0   0    1.99    1.32
  -9   0   0   -2.31    1.15
 -10   0   0  134.25    8.31
 -10   0   0  145.07    9.15
 -10   0   0  124.45    8.38
  10   0   0  125.30    8.27
 -10   0   0  137.29    8.18
 -11   0   0   -1.14    2.95
  11   0   0    0.83    0.87
 -11   0   0    1.95    1.26
 -11   0   0    0.64    0.87
 -11   0   0    0.14    1.02
 -12   0   0    8.48    1.42
 -12   0   0    7.58    4.02
 -12   0   0   12.21    1.93
 -12   0   0    8.34    1.11
  12   0   0    8.70    1.16
  13   0   0    0.60    0.87
 -13   0   0    0.81    1.19
 -13   0   0   -8.60    5.62
 -13   0   0    0.14    1.10
 -14   0   0   -0.02    7.43
  14   0   0   13.66    1.48
 -14   0   0   13.48    1.75
 -14   0   0   10.62    1.59
 -14   0   0   12.56    1.62
  15   0   0   -0.70    0.95
 -15   0   0    1.48    1.18
 -15   0   0   -1.73    1.31
 -16   0   0    5.40    1.64
 -16   0   0    6.72    1.31
  16   0   0    9.47    1.73
 -17   0   0    3.72    1.05
  17   0   0    0.10    1.11
 -18   0   0    2.43    1.11
 -19   0   0    2.03    1.27
   0   1   0    0.10    0.17
  -1   1   0    0.20    0.19
  -2  -1   0    5.12    0.69
  -2   1   0    4.26    0.54
  -3  -1   0   -0.37    0.54
  -3   1   0    0.41    0.48
  -4  -1   0 1000.00   58.40
  -4   1   0  950.96   58.38
  -5   1   0    1.10    0.84
  -5  -1   0   -0.29    0.85
  -6  -1   0   51.21    3.64
  -6   1   0   57.58    3.66
  -7   1   0   -0.29    1.19
  -7  -1   0    0.80    1.13
  -8   1   0   12.81    2.00
  -8  -1   0   10.94    1.80
  -9   1   0    1.27    1.33
  -9  -1   0   -1.25    1.90
  -9   1   0   -2.32    2.35
  -9   1   0    1.82    0.98
  -9  -1   0   -0.24    1.13
   9   1   0   -1.05    1.08
 -10   1   0   22.45    1.92
 -10  -1   0   22.28    2.28
 -10  -1   0   21.28    3.50
 -10   1   0   19.62    2.54
 -10  -1   0   22.27    2.28
 -10   1   0   19.26    3.29
 -10  -1   0   25.17    2.88
  10   1   0   21.75    2.08
 -11   1   0   -1.74    1.13
  11   1   0    0.09    0.86
 -11  -1   0    0.58    0.94
 -11   1   0    1.33    0.80
 -11   1   0    1.89    1.75
  11  -1   0    0.14    0.81
 -11  -1   0    1.68    1.37
 -11   1   0    2.35    1.23
 -11   1   0   -3.52    2.91
 -11  -1   0   -0.33    3.41
  12   1   0   15.12    1.89
 -12   1   0   17.67    1.81
 -12   1   0   16.54    2.26
 -12  -1   0   16.59    2.02
 -12  -1   0   20.51    2.72
 -12   1   0   13.44    2.47
 -12  -1   0   12.36    4.30
 -12   1   0   18.29    4.34
 -12  -1   0   14.71    1.98
 -13   1   0   -7.19    5.58
 -13  -1   0    0.79    1.29
 -13   1   0    0.47    1.28
 -13  -1   0  -10.23    5.58
 -13  -1   0    2.81    1.15
  13   1   0    1.90    0.97
  13  -1   0   -0.76    0.84
 -13   1   0    2.97    1.18
 -13   1   0    2.00    0.85
 -14   1   0   10.84    1.65
 -14   1   0   18.87    7.86
 -14   1   0   11.74    2.54
 -14   1   0   11.98    2.14
 -14   1   0    9.29    1.63
  14   1   0    7.84    1.25
 -14  -1   0   10.93    1.68
  14  -1   0    8.73    1.26
 -14  -1   0    3.07    8.26
 -14  -1   0   11.47    1.91
  15  -1   0    2.34    1.04
  15   1   0    1.65    0.93
 -15   1   0    0.02    1.17
 -16  -1   0   15.73    2.18
 -16   1   0   14.34    1.73
  16  -1   0   14.08    2.14
 -16   1   0   15.22    2.33
  16   1   0   17.07    2.03
 -16  -1   0   14.64    2.04
 -17   1   0   -1.68    1.22
 -17  -1   0    0.28    0.95
 -17   1   0    0.89    1.25
  17   1   0   -0.19    1.17
 -18  -1   0    0.78    1.00
 -18   1   0    2.26    1.29
 -19  -1   0   -1.51    1.07
   0   2   0  424.32   25.43
  -1   2   0   -0.01    0.33
   1   2   0    0.48    0.41
  -2   2   0    6.86    0.71
  -3   2   0    0.47    0.51
   4   2   0  325.69   19.96
  -4   2   0  326.13   19.97
  -4  -2   0  344.39   20.01
  -5   2   0    1.26    0.77
   5   2   0    1.13    0.38
  -5  -2   0   -0.46    0.79
  -6  -2   0   30.82    2.54
  -6   2   0   34.60    2.48
  -7  -2   0    0.87    1.26
  -7   2   0    0.20    1.07
  -8  -2   0    2.01    1.46
  -8   2   0   -1.19    1.30
  -9   2   0    2.82    1.38
   9   2   0   -0.08    0.89
  -9  -2   0    1.20    2.09
  -9   2   0    0.06    1.66
 -10   2   0    4.17    1.54
 -10  -2   0    0.01    1.13
 -10   2   0    0.26    2.33
 -10   2   0    3.95    1.10
 -10   2   0    4.81    1.36
 -10  -2   0    3.22    2.58
 -10  -2   0    4.88    1.83
 -10   2   0    2.09    0.79
 -11   2   0    2.54    1.23
  11   2   0    1.87    0.97
 -11  -2   0    2.25    1.91
 -11   2   0    0.45    1.42
 -11   2   0    2.17    3.41
  12   2   0   15.75    1.78
 -12   2   0   13.48    1.74
 -12   2   0   10.53    4.63
  12  -2   0   13.49    1.89
 -12  -2   0   12.87    2.10
 -12   2   0   12.51    1.57
 -12  -2   0   14.39    1.81
 -12   2   0   11.09    2.10
 -12  -2   0   18.65    4.87
 -13   2   0    1.40    1.86
 -13   2   0   -3.57    5.63
 -13  -2   0    2.31    1.70
 -13  -2   0    1.52    0.89
 -13   2   0    0.40    1.30
 -13   2   0    1.04    1.08
 -13   2   0    2.03    0.84
  13  -2   0    0.40    0.91
  13   2   0   -0.43    0.89
 -14  -2   0   17.40    2.09
 -14  -2   0   19.45    7.94
 -14  -2   0   13.20    2.17
  14   2   0   15.10    1.92
  14  -2   0   16.94    1.98
 -14   2   0   19.28    1.76
 -14   2   0   16.55    2.28
 -14   2   0   16.77    2.54
 -15   2   0    3.93    2.44
 -15  -2   0    1.34    0.97
 -15   2   0    1.27    1.18
 -15   2   0   -0.27    1.27
 -15   2   0    2.07    0.72
  15   2   0   -0.51    0.96
 -16  -2   0   11.29    2.09
 -16   2   0    9.13    1.51
 -16   2   0   11.18    1.42
  17  -2   0    0.03    1.20
  17   2   0    1.24    1.08
 -17   2   0    0.84    1.39
 -17   2   0   -0.54    1.04
 -17  -2   0    1.65    0.93
 -18   2   0    4.48    2.40
 -18  -2   0    1.81    1.12
 -18   2   0   -1.22    1.49
 -19  -2   0   -0.27    0.98
   0   3   0    0.59    0.51
   1   3   0   -0.63    0.54
  -1   3   0   -0.08    0.49
   2   3   0   42.39    2.74
  -2   3   0   44.12    2.79
  -3   3   0   -0.27    0.56
   3   3   0   -0.20    0.27
   4   3   0  275.39   16.51
  -4   3   0  272.47   16.52
  -5   3   0   -0.87    0.86
   5   3   0    0.20    0.31
  -5  -3   0    0.05    0.94
  -6  -3   0   90.11    5.74
   6   3   0   84.54    5.51
  -6   3   0   92.33    5.70
  -7   3   0   -1.16    1.38
  -7  -3   0   -0.32    1.34
  -8   3   0   68.92    5.14
  -8   3   0   75.95    4.88
  -8   3   0   81.48    5.21
  -8  -3   0   70.32    5.42
  -9   3   0    2.78    2.25
  -9   3   0    0.49    1.13
  -9  -3   0    4.81    2.29
  -9   3   0    1.26    0.74
  -9   3   0    0.89    1.07
 -10  -3   0    0.02    1.05
 -10   3   0   -0.01    1.65
 -10  -3   0    1.01    2.61
 -10   3   0   -0.25    1.20
  10   3   0    1.96    0.84
 -10   3   0   -0.28    1.15
 -10   3   0    1.74    2.88
 -10   3   0    0.87    0.78
 -11  -3   0   -0.24    0.99
 -11   3   0   -0.25    0.82
 -11   3   0    0.69    1.21
 -11   3   0    0.99    3.43
 -11  -3   0    1.68    3.50
 -11   3   0    0.08    1.08
 -11   3   0   -2.83    1.81
  12   3   0    6.83    1.06
 -12   3   0    6.17    1.51
 -12   3   0    3.13    4.73
 -12  -3   0   13.00    4.45
 -12   3   0    6.09    1.26
 -12   3   0    5.36    1.74
 -12  -3   0    6.92    1.14
 -13   3   0    1.39    1.08
  13  -3   0    1.02    0.87
 -13  -3   0    0.02    0.95
  13   3   0   -0.41    0.90
 -13   3   0   -0.03    0.82
 -14  -3   0   -4.40    7.93
 -14   3   0    1.87    1.57
 -14   3   0    1.69    0.80
 -14   3   0    4.56    1.90
  14   3   0    2.30    0.97
  14  -3   0    3.06    0.95
 -14  -3   0    1.62    1.16
 -15  -3   0    5.94    1.10
 -15   3   0    4.61    1.16
 -15   3   0    9.46    2.20
 -16   3   0    7.17    1.76
 -16   3   0    4.16    0.84
  16   3   0    3.71    1.12
 -16   3   0    2.99    1.17
  16  -3   0    1.60    1.13
 -16  -3   0    4.13    1.11
 -17   3   0    0.57    0.79
 -17   3   0   -1.24    0.98
  17  -3   0    0.27    2.12
  17   3   0    2.01    1.02
 -17  -3   0    1.32    0.93
 -17   3   0   -1.76    1.83
 -18  -3   0    2.53    1.11
 -18   3   0    1.46    2.25
   0   4   0  277.94   16.53
   0   4   0  271.42   16.58
   1   4   0   -0.48    0.65
  -1   4   0   -0.01    0.60
   1   4   0   -0.01    0.30
  -2   4   0   15.34    1.39
   2   4   0   14.77    1.13
   3   4   0    0.27    0.32
  -3   4   0   -0.32    0.62
  -4   4   0   -0.52    0.72
   4   4   0    0.14    0.32
   5   4   0   -0.14    0.29
  -5   4   0   -0.60    0.87
  -7   4   0   -1.86    1.43
  -7  -4   0    0.75    1.38
  -8   4   0   16.05    1.98
  -8   4   0   15.67    1.62
  -9   4   0    0.92    1.14
  -9  -4   0   -1.28    2.43
  -9   4   0    4.93    2.46
  -9   4   0   -1.10    2.13
   9   4   0    1.61    0.90
  10   4   0   28.77    2.48
 -10  -4   0   26.99    2.73
 -10   4   0   30.22    2.63
 -10   4   0   32.48    2.62
 -10  -4   0   35.55    4.59
 -10   4   0   33.71    3.98
 -10   4   0   28.63    2.27
 -10   4   0   26.31    4.46
 -11   4   0    2.45    4.25
 -11  -4   0    6.22    4.07
 -11   4   0    1.31    1.17
 -11   4   0    2.12    0.77
 -11   4   0    1.70    1.04
 -11   4   0    2.00    2.02
  12   4   0    0.82    0.89
 -12   4   0    0.33    1.09
 -12  -4   0   -0.09    0.88
 -12   4   0    2.03    5.53
 -12   4   0    1.28    1.15
 -12   4   0   -0.28    0.84
 -12  -4   0    0.06    4.81
 -12   4   0   -3.17    1.82
 -13   4   0    2.62    1.34
 -13  -4   0    0.39    0.98
 -13   4   0   16.90    8.14
 -13   4   0    1.94    1.14
 -14   4   0   26.45    1.98
 -14   4   0   26.47    2.51
 -14  -4   0   21.82    2.46
 -14   4   0   22.13    3.78
  14   4   0   23.23    2.10
 -14   4   0   22.41    3.05
 -14  -4   0   33.45    8.56
 -15   4   0    2.07    1.93
  15   4   0   -1.49    0.95
 -15  -4   0   -0.32    1.07
 -15   4   0    1.22    2.16
 -15   4   0   -2.16    1.25
  15  -4   0    0.52    0.99
  16   4   0   10.33    1.24
 -16  -4   0   10.74    1.91
 -16   4   0    8.37    1.31
 -16   4   0   10.48    2.48
 -16   4   0    7.97    1.40
 -16   4   0   12.17    2.53
 -17   4   0    0.02    0.69
  17  -4   0    3.94    2.19
 -17  -4   0   -0.10    0.84
 -18   4   0   16.11    2.03
 -18  -4   0   18.76    2.28
   0   5   0   -0.11    0.73
   0   5   0    0.22    0.33
   1   5   0    0.85    0.77
  -1   5   0   -0.28    0.74
   1   5   0   -0.14    0.34
  -1   5   0    0.18    0.41
  -2   5   0   71.44    4.33
   2   5   0   68.57    4.33
  -2   5   0   68.45    4.47
  -3   5   0    0.63    0.93
   4   5   0    2.07    0.37
  -4   5   0    2.63    1.11
  -5   5   0   -0.18    0.96
  -6   5   0    8.13    1.46
   7   5   0    3.52    1.00
  -8   5   0    3.73    1.96
   8   5   0    5.12    1.03
  -8  -5   0    7.45    2.40
   9   5   0    1.75    1.23
  -9   5   0    0.01    1.07
  -9   5   0   -1.15    1.44
  -9   5   0    2.58    2.47
  -9   5   0    0.63    2.45
   9   5   0    3.53    1.03
 -10  -5   0    2.49    3.74
 -10   5   0   -0.69    2.17
 -10   5   0   -0.51    3.15
 -10   5   0    0.53    0.80
 -10   5   0    0.00    1.06
 -11   5   0    0.76    1.01
 -11   5   0   -0.78    4.75
  11   5   0   -0.32    0.70
 -11   5   0   -0.84    0.85
 -11   5   0    1.09    2.07
 -11   5   0    0.98    1.06
 -11  -5   0    2.03    4.35
 -12   5   0    9.88    7.03
 -12   5   0   10.10    1.46
 -12   5   0   10.97    2.02
 -12  -5   0    9.86    1.78
 -12  -5   0   15.98    5.72
 -12   5   0    9.29    1.59
 -13   5   0   -0.09    1.12
 -13  -5   0   -9.61    7.08
 -13  -5   0    0.57    0.93
  13   5   0    1.17    0.78
 -13   5   0    1.19    0.73
 -13   5   0    1.64    2.76
 -13   5   0   -0.44    1.24
 -13   5   0  -12.92    9.37
 -14   5   0   31.99    2.62
 -14   5   0   24.44    6.37
 -14  -5   0   31.96   10.44
  14   5   0   30.37    2.53
 -14  -5   0   26.83    2.64
  14  -5   0   30.65    2.64
 -14   5   0   30.73    2.30
 -15   5   0   -0.28    0.80
  15   5   0   -0.22    0.96
  15  -5   0   -0.16    1.00
 -15  -5   0    0.00    0.94
 -15   5   0    0.69    1.76
 -15   5   0   -1.77    1.12
 -16  -5   0    4.64    1.06
  16  -5   0    5.11    1.29
  16   5   0    4.80    1.38
 -16   5   0    6.03    1.05
 -16   5   0    5.61    2.19
 -16   5   0   -1.12    3.10
  17   5   0    0.07    0.97
 -17  -5   0    0.49    0.91
 -17   5   0    0.80    0.70
 -18  -5   0    7.37    1.15
 -18   5   0    6.59    1.26
   0   6   0  261.52   15.29
   0   6   0  244.83   15.39
   1   6   0    0.49    0.34
   1   6   0    2.07    0.87
  -1   6   0   -1.08    0.87
  -1   6   0    0.72    0.42
   3   6   0    0.47    0.32
  -3   6   0    0.76    1.15
   4   6   0    3.64    0.57
  -4   6   0    3.69    1.29
   5   6   0    0.28    0.36
  -5   6   0    0.80    1.38
   6   6   0   20.60    2.13
  -6   6   0   23.83    2.06
  -6   6   0   19.73    3.07
  -6  -6   0   17.04    2.85
  -6   6   0   21.92    3.18
  -7   6   0   -1.34    2.58
   7   6   0   -1.03    0.94
  -7  -6   0    3.29    2.50
   7   6   0   -1.10    0.84
  -7   6   0   -1.16    0.96
  -7   6   0   -1.10    1.24
   7   6   0    0.88    0.86
  -7   6   0   -1.26    1.43
  -7   6   0   -0.81    0.98
   8   6   0   13.55    1.75
  -8   6   0   11.39    2.00
   8   6   0   14.74    1.84
  -8   6   0   11.41    1.69
  -8   6   0   10.26    1.18
  -9   6   0   -1.33    1.55
   9   6   0    0.27    0.74
  -9   6   0   -1.48    0.92
  -9   6   0    0.43    1.19
   9   6   0   -0.05    0.77
  -9   6   0   -1.68    1.01
  -9   6   0   -1.91    2.91
   9   6   0   -0.26    0.92
  -9  -6   0    4.40    3.31
  10   6   0  127.00    8.63
 -10  -6   0  137.00    8.83
 -10  -6   0  139.17   10.67
  10   6   0  133.79    8.66
 -10   6   0  139.91    8.58
 -10   6   0  146.37    8.75
 -10   6   0  150.58    8.74
 -11   6   0   -1.03    3.21
 -11   6   0   -7.60    6.03
 -11  -6   0   -0.64    1.09
 -11   6   0    0.58    1.16
 -11  -6   0   -9.08    5.58
  11   6   0   -1.19    0.82
 -11   6   0    0.26    0.83
  11   6   0   -1.20    0.90
 -11   6   0    0.44    1.03
 -12  -6   0   13.08    6.38
 -12   6   0    6.12    7.56
 -12   6   0    4.29    1.26
  12   6   0    2.23    0.89
 -12   6   0    3.12    0.78
 -12   6   0    7.83    3.54
 -12  -6   0    3.38    1.09
 -12   6   0    4.34    1.16
 -13  -6   0    7.49    7.72
 -14   6   0    4.58    1.45
 -14  -6   0    4.26    1.19
 -14   6   0   -4.69    4.60
  14  -6   0    5.13    1.15
 -15   6   0    1.04    0.83
 -15   6   0    0.04    1.64
 -15   6   0   -1.27    1.07
  15  -6   0   -1.04    1.02
 -15  -6   0    0.48    0.97
  15   6   0   -0.97    0.81
 -16  -6   0   10.80    1.84
 -16   6   0    9.08    1.62
 -16   6   0    9.54    1.32
  16   6   0    9.42    1.11
 -17  -6   0    0.86    1.72
 -17   6   0    0.53    0.97
 -17   6   0    0.06    0.74
 -18   6   0    2.95    1.19
   0   7   0   -0.16    0.41
   0   7   0   -0.70    0.94
   1   7   0    0.19    0.41
   1   7   0    1.89    1.18
  -1   7   0    0.02    1.03
  -2   7   0   28.81    2.54
   2   7   0   31.65    2.12
  -3   7   0    0.65    1.11
   3   7   0    0.24    0.41
  -4   7   0   16.34    2.95
   4   7   0   13.83    1.88
  -4   7   0   12.19    1.75
   4   7   0   13.58    1.72
   4   7   0   14.29    1.60
   5   7   0    0.40    0.73
   5   7   0    1.36    0.88
  -5   7   0   -0.37    0.84
   5   7   0   -0.17    0.69
  -5   7   0    0.62    1.89
  -5   7   0   -1.64    1.30
   6   7   0    3.75    0.80
  -6   7   0    2.39    0.83
   6   7   0    1.87    0.98
  -6  -7   0    1.10    2.22
  -6   7   0   -0.57    2.36
  -6   7   0    0.33    1.43
  -6   7   0    2.38    1.56
   6   7   0    3.21    0.82
  -7   7   0    1.02    1.38
   7   7   0   -0.62    0.84
  -7   7   0   -0.89    0.99
  -7   7   0   -0.52    0.83
   7   7   0    0.51    0.69
  -7  -7   0    1.29    2.75
  -8   7   0    2.59    0.88
  -8   7   0    1.24    1.35
   8   7   0    2.76    0.78
  -8  -7   0    5.50    3.26
   8   7   0    3.28    0.80
  -8   7   0    2.84    1.29
   8   7   0    2.64    0.91
  -8   7   0    1.58    0.93
   9   7   0    0.24    0.86
  -9   7   0    1.18    1.53
  -9   7   0   -0.75    0.93
   9   7   0   -0.09    0.86
  -9   7   0    2.88    1.21
  -9   7   0    0.32    0.84
   9   7   0    0.79    0.63
 -10  -7   0    2.41    1.31
  10   7   0    3.80    0.73
 -10  -7   0   -3.54    5.26
  10   7   0    4.30    0.98
 -10   7   0    3.49    1.09
 -10   7   0    5.77    1.29
  10   7   0    2.47    1.06
 -11  -7   0   -0.30    1.06
 -11   7   0    1.76    1.02
 -11   7   0   -0.61    1.23
  11   7   0   -1.02    0.89
  11   7   0   -0.27    0.72
 -12  -7   0   22.31    7.87
 -12   7   0    7.54    1.37
 -12   7   0   11.37    1.95
 -12   7   0   -8.99    9.46
 -13  -7   0   -0.88   10.01
 -13   7   0    1.75    1.16
 -13   7   0    2.81    0.85
 -13  -7   0    0.89    1.07
 -13   7   0    3.28    1.19
  13   7   0    2.69    0.87
  14  -7   0    2.65    1.07
 -14  -7   0    2.25    1.08
 -14   7   0    0.68    1.14
  14   7   0    1.55    0.84
 -14   7   0    1.95    1.29
 -14   7   0    2.92    0.93
 -15   7   0    1.86    0.84
 -15   7   0    4.18    1.44
 -15  -7   0    1.35    1.13
  15  -7   0    2.44    1.09
 -15   7   0    2.53    1.13
 -16   7   0    9.24    1.36
 -16   7   0    9.79    1.77
 -16   7   0    7.77    2.43
 -17   7   0   -0.27    0.76
 -17  -7   0   -1.23    1.43
 -17   7   0    0.67    1.12
   0   8   0  170.38   10.17
   0   8   0  160.53   10.16
   0   8   0  162.61   10.34
  -1   8   0    2.68    1.41
   1   8   0    1.40    0.85
  -1   8   0    1.07    0.93
  -2   8   0   39.94    3.00
  -2   8   0   42.09    3.14
  -2   8   0   39.57    3.21
  -2   8   0   39.46    3.41
   2   8   0   40.01    3.11
   2   8   0   40.56    2.95
   2   8   0   42.81    2.92
  -3   8   0    0.72    1.65
   3   8   0   -0.74    0.65
   3   8   0   -0.10    0.70
  -3   8   0   -0.73    0.76
   3   8   0   -0.72    0.78
  -3   8   0   -2.23    1.35
   4   8   0   32.46    2.41
  -4   8   0   31.33    3.05
  -4   8   0   32.89    3.21
   4   8   0   27.61    2.57
   4   8   0   29.47    2.31
  -4   8   0   35.04    3.30
  -4   8   0   33.20    2.46
  -5   8   0    3.13    1.60
  -5   8   0    0.16    2.22
   5   8   0    1.86    0.73
   5   8   0    3.32    0.85
   5   8   0    0.67    0.69
  -5   8   0    5.54    1.91
  -6   8   0   98.55    6.94
  -6  -8   0   95.28    7.66
  -6   8   0  106.20    7.15
  -6   8   0  119.12    7.68
   6   8   0  118.30    6.64
   6   8   0   94.88    6.64
  -6   8   0  100.19    7.01
   6   8   0  110.03    6.63
  -6   8   0  105.37    6.67
   7   8   0   -0.15    0.91
  -7   8   0   -2.80    3.31
  -7  -8   0    2.15    3.21
  -7   8   0   -0.79    0.80
  -7   8   0    2.39    1.48
   7   8   0   -1.26    0.74
  -7   8   0    3.09    1.83
  -8   8   0    4.44    1.47
  -8   8   0    5.63    1.40
  -8   8   0    5.33    1.01
   8   8   0    5.56    0.82
  -8   8   0   10.58    4.31
  -8  -8   0    6.17    4.28
   8   8   0    7.53    1.31
   8   8   0    5.38    0.95
  -9  -8   0    3.44    1.69
  -9   8   0   -5.37    5.07
  -9   8   0    3.13    1.29
 -10   8   0    2.27    1.03
  10   8   0    3.41    0.72
 -10   8   0    3.29    0.96
  10   8   0    2.95    0.89
 -10   8   0    1.83    1.24
 -10  -8   0    1.46    1.39
  11   8   0    0.32    1.13
 -11   8   0   -0.16    1.14
 -11   8   0   -1.84    0.97
  11   8   0    1.41    0.87
  11   8   0   -1.02    0.61
 -11   8   0   -8.97    9.22
 -11   8   0    1.07    0.89
 -11  -8   0    1.11    1.25
 -11  -8   0   -8.80    7.90
 -12   8   0   17.84   12.95
  12   8   0   14.86    1.66
 -12  -8   0   11.34    1.66
 -12   8   0   15.35    1.84
 -12   8   0   14.97    2.08
  12   8   0   11.22    1.49
 -12  -8   0   14.48    2.21
 -13   8   0   -0.84    1.09
 -13   8   0   -0.52    0.91
 -13  -8   0   -1.27    1.11
 -14  -8   0   26.13    2.70
 -14   8   0   23.87    2.20
  14   8   0   29.09    2.11
 -14   8   0   21.44    2.52
 -14   8   0   26.38    2.55
 -15  -8   0    3.98    1.41
 -15   8   0    1.28    0.76
  15  -8   0    0.25    1.32
 -15   8   0    3.40    1.44
 -15   8   0    1.38    1.10
 -16   8   0    1.26    1.12
  16   8   0    0.53    1.09
 -16   8   0    1.99    1.82
 -16   8   0    2.38    0.97
 -17   8   0    0.67    1.38
   0   9   0   -1.18    2.01
   0   9   0   -1.61    0.95
   0   9   0    1.40    0.87
   0   9   0   -1.41    0.82
   1   9   0   -0.87    0.76
  -1   9   0   -0.19    1.78
  -1   9   0    1.72    1.03
   1   9   0   -1.14    0.75
  -1   9   0   -0.16    0.96
  -2   9   0    4.57    1.02
   2   9   0    5.09    0.93
  -2   9   0    7.43    2.10
  -2   9   0    4.18    0.93
   2   9   0    5.70    0.90
  -2   9   0    5.41    1.14
   2   9   0    2.13    1.43
   3   9   0   -0.64    0.66
  -3   9   0    2.13    1.23
  -3   9   0    0.15    0.78
   3   9   0    1.08    0.81
  -3   9   0   -1.33    1.88
  -3   9   0   -1.70    1.21
  -4   9   0   23.76    2.90
  -4   9   0   30.86    2.49
  -4   9   0   26.95    2.32
   4   9   0   28.99    2.26
   4   9   0   24.64    2.18
   4   9   0   27.32    2.35
  -4   9   0   33.55    3.64
  -5   9   0    3.02    2.84
  -5   9   0   -1.27    1.29
   5   9   0    0.99    0.96
  -5   9   0    2.03    1.49
  -6  -9   0    7.58    3.40
  -6   9   0    3.58    1.43
   6   9   0    5.64    0.93
  -6   9   0    5.51    1.81
  -6   9   0    6.53    3.24
  -6   9   0    5.43    0.93
   6   9   0    6.60    1.11
  -7   9   0    3.30    1.49
  -7   9   0    1.58    1.54
  -7   9   0    4.08    4.18
  -7  -9   0    7.16    4.27
  -8   9   0    9.67    5.46
   8   9   0    4.42    0.87
  -8  -9   0    7.51    5.20
  -8   9   0    3.62    1.51
   8   9   0    3.88    0.71
   8   9   0    4.58    0.95
  -9  -9   0   -1.89    1.88
  -9   9   0   -0.45    1.59
   9   9   0    0.34    0.59
  -9  -9   0   15.23    8.45
   9   9   0    0.27    0.79
   9   9   0    0.22    0.82
  -9   9   0   -0.50    0.91
  -9   9   0    0.94    1.07
  -9   9   0    0.87    1.33
 -10   9   0    0.19    1.27
 -10   9   0    1.14    1.14
  10   9   0    1.19    0.98
 -10   9   0    0.75    9.12
 -10   9   0    0.68    1.06
 -10  -9   0   -0.83    1.68
 -10  -9   0   10.31    7.90
  10   9   0   -0.18    0.81
 -11  -9   0    3.15    1.61
 -11   9   0    0.59    1.32
  12   9   0    0.07    0.75
  12   9   0   -0.34    1.35
 -12   9   0    1.11    1.33
 -12  -9   0   -2.76    1.87
  12   9   0   -0.38    0.73
 -12  -9   0   -1.44    1.47
  13   9   0    0.55    0.75
 -13   9   0    2.30    1.32
 -13  -9   0    1.14    2.40
 -13   9   0   -0.22    1.07
 -13   9   0    0.08    0.90
 -14   9   0   22.42    2.67
  14   9   0   27.26    2.14
 -14   9   0   24.48    2.21
  14  -9   0   25.87    2.65
 -14  -9   0   28.48    4.63
 -15   9   0    1.12    0.91
 -15   9   0    2.50    1.39
 -15   9   0    4.20    1.31
 -16   9   0    1.07    1.39
   0  10   0  113.43    7.74
   0  10   0  124.54    7.73
   0  10   0  119.64    8.19
   0  10   0  134.58    7.72
  -1  10   0   -0.21    0.87
   1  10   0   -0.55    0.70
  -1  10   0   -0.03    0.83
   1  10   0   -0.74    0.96
  -1  10   0   -3.82    2.63
   2  10   0   61.39    4.25
   2  10   0   62.79    4.12
  -2  10   0   61.26    4.63
   2  10   0   63.37    4.08
  -2  10   0   56.42    4.15
  -2  10   0   55.92    5.19
  -2  10   0   53.91    4.00
  -2  10   0   64.95    4.67
  -3  10   0    1.98    1.21
   3  10   0    1.38    0.63
  -3  10   0   -0.44    0.71
  -3  10   0   -3.21    2.49
   3  10   0    0.47    0.78
   3  10   0    1.15    0.71
   3  10   0   -0.05    1.63
  -3  10   0    1.76    1.82
  -4  10   0    9.83    1.42
   4  10   0    9.34    1.19
  -4  10   0    8.53    1.28
  -5  10   0   -2.51    1.40
  -5  10   0   -3.84    3.53
   5  10   0   -0.17    0.69
   5  10   0   -1.00    0.55
  -5  10   0    0.39    0.78
  -5  10   0   -0.17    1.43
   5  10   0    1.31    0.86
   6  10   0   35.01    2.63
  -6 -10   0   31.83    5.24
   6  10   0   34.27    2.55
  -6  10   0   34.59    2.67
  -6  10   0   31.64    3.29
   6  10   0   36.39    2.79
  -7 -10   0    1.41    5.22
  -7  10   0   -0.68    2.02
  -7  10   0    1.47    1.48
  -7  10   0    8.18    5.11
   7  10   0    0.93    0.91
  -7  10   0    1.61    0.90
   7  10   0    1.07    0.62
   8  10   0   63.89    4.20
  -8  10   0   76.56    9.01
  -8  10   0   64.44    4.22
   8  10   0   63.81    4.25
   8  10   0   60.44    4.03
  -8  10   0   51.47    4.67
  -9 -10   0   13.16    7.35
  -9  10   0    6.27    8.04
  -9  10   0    2.91    1.68
  10  10   0    3.07    0.95
 -10 -10   0   15.05   10.27
 -10  10   0   10.42   10.86
 -10  10   0    2.28    1.62
 -11 -10   0   -2.19    1.22
  11  10   0    0.44    0.96
 -11  10   0    1.54    1.50
  11  10   0    0.78    0.64
 -11  10   0   -0.06    0.96
  11  10   0    0.80    0.80
  12  10   0    0.16    0.76
 -12  10   0    2.01    1.50
 -12 -10   0   -0.93    1.44
 -12  10   0   -0.54    1.01
  13  10   0    0.71    0.76
 -13  10   0   -0.57    0.99
 -13  10   0    2.36    1.50
 -14  10   0    2.75    1.11
  15  10   0    3.04    1.36
 -15  10   0    1.10    1.34
   0  11   0   -0.92    0.94
   0  11   0   -0.63    0.88
   0  11   0   -0.86    0.82
   1  11   0    1.70    0.77
   1  11   0    1.64    0.80
   1  11   0    0.95    1.02
  -1  11   0    1.14    0.82
  -1  11   0    0.37    0.93
  -1  11   0    1.66    0.94
   2  11   0   10.10    1.49
  -2  11   0   12.04    4.13
  -2  11   0    7.88    1.33
  -2  11   0    7.96    1.16
  -2  11   0   10.26    1.80
   2  11   0    9.36    1.59
   2  11   0    9.35    1.27
   3  11   0    2.74    0.89
  -3  11   0   -0.22    0.75
   3  11   0    2.42    0.78
  -3  11   0   -0.08    1.26
  -3  11   0    2.65    0.99
  -3  11   0   -2.78    4.04
   3  11   0    2.01    0.70
  -4  11   0  137.69    8.61
  -4  11   0  132.31    8.86
   4  11   0  137.62    8.69
   4  11   0  143.32    8.66
   4  11   0  135.44    8.56
  -4  11   0  143.26    8.72
  -5  11   0    1.84    5.29
  -5  11   0    0.44    1.40
   5  11   0    0.82    0.62
   5  11   0    0.82    0.84
  -5  11   0   -0.25    0.86
   5  11   0    0.42    0.76
  -6  11   0   -0.25    1.37
   6  11   0    0.62    0.92
  -6 -11   0    1.20    5.91
   6  11   0   -0.13    0.77
  -6  11   0    0.80    0.87
  -7  11   0   -0.41    0.86
  -7 -11   0    7.59    6.55
   7  11   0   -0.55    0.91
  -7  11   0   10.83    6.92
  -7  11   0    1.32    1.40
   7  11   0    0.77    0.82
  -8  11   0    4.65    1.42
   8  11   0    3.13    0.96
  -8  11   0    1.75    0.95
   8  11   0    4.06    0.88
   8  11   0    3.43    0.71
  -8  11   0    2.83    3.42
  -9 -11   0    2.80   10.55
   9  11   0    0.88    0.86
   9  11   0    0.19    0.59
  -9  11   0   -0.20    0.83
   9  11   0   -1.46    0.79
  -9  11   0   -0.31    1.79
  10  11   0    1.40    0.57
  10  11   0    0.66    0.84
 -10  11   0    0.47    0.91
 -10  11   0    2.57    1.97
  10  11   0    0.96    0.75
  11  11   0   -0.20    0.97
  11  11   0    0.25    0.62
 -11  11   0    0.73    1.02
 -12  11   0    1.31    0.91
 -12 -11   0   -0.88    1.71
  12  11   0   -0.18    0.75
 -13  11   0    2.16    0.94
  13  11   0    0.08    0.86
 -14  11   0    4.73    1.08
  14  11   0    7.32    1.28
   0  12   0  299.35   17.56
   0  12   0  292.29   17.46
   0  12   0  279.04   17.39
   0  12   0  276.07   17.44
   1  12   0    0.46    0.83
   1  12   0    1.45    1.02
  -1  12   0    0.91    0.91
  -1  12   0    1.80    1.07
  -1  12   0    0.73    0.88
  -2  12   0    4.34    1.23
   2  12   0    4.97    0.84
  -2  12   0    3.22    1.00
   2  12   0    4.25    1.13
  -2  12   0    3.11    0.84
  -2  12   0    2.78    1.24
   2  12   0    3.43    0.81
  -3  12   0    0.61    0.76
   3  12   0    1.04    0.71
   3  12   0    0.92    0.78
   3  12   0    0.64    0.95
  -4  12   0    8.40    1.51
  -4  12   0    5.27    1.44
  -4  12   0    9.78    1.43
  -4  12   0    5.68    7.75
   4  12   0    5.79    1.10
   4  12   0    6.96    0.98
   4  12   0    8.70    1.35
   5  12   0   -1.02    0.62
  -5  12   0   -0.59    0.83
   5  12   0   -0.22    0.85
   5  12   0   -0.70    0.74
  -5  12   0   -1.47    1.42
  -5  12   0   -1.48    1.26
  -6 -12   0   15.84    7.61
  -6  12   0    4.38    1.02
  -6  12   0    2.71    1.35
  -6  12   0  -13.89    8.86
   6  12   0    2.60    0.77
   7  12   0   -0.03    0.70
  -7  12   0    1.04    1.21
   7  12   0    0.65    0.89
  -7  12   0    0.22    0.89
  -7 -12   0   13.17    9.57
   8  12   0    5.74    0.91
   8  12   0    5.98    1.05
   8  12   0    6.13    1.02
   9  12   0    0.53    0.81
   9  12   0    0.33    0.54
  -9  12   0    0.38    0.89
  -9  12   0   -0.47    1.35
   9  12   0    0.23    0.72
 -10  12   0    3.51    0.88
  10  12   0    4.06    0.88
  11  12   0    0.33    0.75
  11  12   0   -0.92    0.85
 -11  12   0    1.58    0.99
  12  12   0    1.93    0.87
 -12  12   0    1.36    0.88
   0  13   0    0.41    1.04
   0  13   0   -0.55    0.85
   0  13   0    0.25    0.82
  -1  13   0    1.65    0.95
   1  13   0    1.07    0.86
   1  13   0    1.28    0.81
  -1  13   0    2.95    1.09
  -1  13   0    0.16    0.81
   2  13   0   15.89    1.61
   2  13   0   14.40    1.77
  -2  13   0   14.60    1.93
  -2  13   0   15.10    2.09
  -2  13   0   17.70    1.80
   2  13   0   16.26    2.02
   3  13   0   -0.49    0.97
  -3  13   0    0.60    1.13
  -3  13   0    0.00    0.90
  -3  13   0   -0.71    1.13
   3  13   0    1.50    0.67
   3  13   0   -0.43    0.70
  -4 -13   0   -4.22    9.11
  -4  13   0   11.29    2.01
   4  13   0    8.01    1.25
  -4  13   0    6.48    1.44
  -4  13   0    9.09    1.59
   4  13   0    9.97    1.77
   4  13   0    8.00    1.35
   5  13   0   -0.29    0.81
  -5  13   0    3.93    1.46
  -5 -13   0    2.08   11.01
   5  13   0    1.35    0.71
   5  13   0    1.03    0.57
  -6  13   0    0.96    1.21
   6  13   0    0.94    0.66
   6  13   0   -0.11    0.86
  -6  13   0    2.54    0.93
   7  13   0    0.85    0.64
  -7  13   0    2.04    0.96
   7  13   0    0.79    0.57
   8  13   0    6.96    1.18
   8  13   0    6.15    1.00
   8  13   0    4.93    0.91
  -9  13   0    0.66    0.81
  -9 -13   0   -1.97    1.19
   9  13   0    0.43    0.49
   9  13   0    0.59    0.78
   9  13   0   -0.23    0.65
  10  13   0    2.83    0.89
 -10 -13   0    0.59    2.62
  10  13   0    3.37    0.79
 -10  13   0    2.58    0.82
  11  13   0    0.21    1.50
 -11  13   0   -0.44    0.80
  12  13   0    1.81    0.94
 -12  13   0    0.38    0.82
   0  14   0   23.33    2.42
   0  14   0   27.25    2.21
   1  14   0    0.92    1.06
   1  14   0    1.10    0.76
   1  14   0    1.63    0.83
  -1  14   0    1.47    0.98
  -1  14   0   -0.02    0.87
  -1  14   0   -0.17    0.96
  -2 -14   0   -0.40    2.20
   2  14   0    1.66    0.73
  -2  14   0    2.28    1.01
   2  14   0    1.08    0.98
  -2  14   0    0.95    1.03
  -2  14   0    1.27    0.86
  -3 -14   0   -2.66    1.90
  -3  14   0   -0.62    1.02
  -3  14   0    1.58    1.11
   3  14   0    0.62    1.01
  -3  14   0    1.65    0.83
   3  14   0    0.94    0.73
   4  14   0   40.91    3.16
  -4 -14   0   44.86    4.24
  -4  14   0   38.96    3.24
   4  14   0   47.50    3.00
  -4  14   0   45.81    3.16
  -5  14   0    3.16    0.97
   5  14   0    1.48    0.64
  -5 -14   0   -1.31    1.62
  -5  14   0    2.94    1.11
   5  14   0    0.02    0.86
   6  14   0   42.81    2.71
  -6  14   0   41.33    2.97
   6  14   0   35.31    2.74
  -6  14   0   39.78    3.06
   6  14   0   38.95    2.92
   7  14   0    0.26    0.82
   7  14   0    1.14    0.60
  -7 -14   0   -0.09    1.40
  -7  14   0    1.17    1.30
   7  14   0    0.77    0.56
  -7  14   0    2.61    1.11
  -8 -14   0   24.44    2.99
   8  14   0   27.95    2.17
   8  14   0   27.11    2.00
  -8  14   0   26.64    2.16
   9  14   0   -0.15    0.76
  -9  14   0    1.31    0.76
  10  14   0    1.94    1.01
  10  14   0   -0.77    0.78
 -10  14   0    0.42    0.79
  11  14   0    0.27    0.97
   0  15   0   -0.50    0.85
  -1  15   0    0.71    0.91
   1  15   0    0.64    0.82
  -1  15   0    0.78    0.94
   1  15   0    0.89    0.90
   2  15   0    8.65    1.59
  -2  15   0   11.07    1.59
   2  15   0   11.76    1.45
  -3 -15   0    4.24    3.51
  -3  15   0    1.78    0.96
  -3  15   0    2.10    1.09
   4  15   0   30.21    2.33
  -4 -15   0   28.67    3.64
   4  15   0   33.47    2.48
  -4  15   0   32.01    2.65
  -4  15   0   34.34    2.55
  -5  15   0   -0.52    0.94
   5  15   0   -0.62    0.58
  -5  15   0    0.54    0.88
   6  15   0    1.03    0.60
   6  15   0   -0.04    0.75
  -6  15   0    1.91    1.03
  -6  15   0    0.63    0.80
  -7  15   0    0.51    0.98
   8  15   0    0.36    0.62
   8  15   0   -0.58    0.72
   9  15   0    0.34    0.70
  -9  15   0    2.02    0.84
   0  16   0   15.08    1.62
   0  16   0   13.61    1.50
   1  16   0    0.22    0.78
  -1  16   0   -0.06    0.76
  -1  16   0    1.60    0.76
   2  16   0    4.33    0.84
   2  16   0    3.35    0.83
   3  16   0   -0.11    0.75
  -3  16   0   -1.72    0.89
   3  16   0    0.85    0.68
  -4  16   0   10.89    1.49
   4  16   0   11.23    1.30
   4  16   0   10.86    1.22
   6  16   0    7.63    0.89
   6  16   0    5.45    0.86
   7  16   0   -0.36    0.72
   0  17   0   -0.88    0.70
  -1  17   0    1.09    0.86
   1  17   0   -0.63    0.71
   2  17   0    3.23    0.79
  -1   0   1    0.17    0.19
  -2   0   1    0.47    0.35
  -3   0   1    1.05    0.51
  -3   0  -1    0.66    0.49
  -4   0   1    1.26    0.62
  -4   0  -1    0.04    0.60
  -5   0  -1    0.31    0.75
  -5   0   1   -0.90    0.72
  -6   0  -1   -1.09    0.98
  -7   0  -1    0.73    1.08
  -7   0   1    0.05    1.07
  -8   0   1    0.24    1.25
  -8   0  -1    0.06    1.29
  -9   0  -1    3.29    2.91
  -9   0  -1    2.10    1.13
  10   0   1    3.59    0.95
 -10   0  -1    3.14    1.35
 -10   0  -1    2.17    2.11
 -10   0  -1    2.33    0.98
 -11   0  -1    7.32    3.23
 -11   0  -1    4.10    2.23
  12   0  -1    1.80    0.80
 -12   0  -1    3.64    0.96
 -12   0  -1    5.13    4.31
 -12   0   1    2.02    1.11
 -12   0   1    1.05    0.87
  12   0   1    2.72    0.96
 -12   0  -1    2.69    1.08
 -12   0  -1    2.71    1.28
 -12   0   1    2.54    1.21
 -12   0   1    1.14    4.00
 -13   0  -1    2.94    2.20
 -13   0  -1    2.47    1.22
 -13   0  -1   -1.06    0.91
  13   0   1    0.52    0.93
 -13   0   1    0.55    1.21
 -13   0   1    2.01    1.30
  13   0  -1    0.20    0.88
 -13   0  -1    1.10    1.11
 -13   0   1   -0.26    0.88
 -13   0  -1    2.25    5.90
 -14   0   1   13.79    7.68
  14   0   1   14.07    2.04
 -14   0  -1   13.59    2.45
 -14   0  -1   12.60    2.25
 -14   0   1   11.09    2.08
 -15   0   1   25.11   11.16
 -16   0  -1    0.47    1.06
 -16   0   1    1.14    1.34
 -16   0  -1    0.69    1.36
  17   0   1    2.69    1.37
 -17   0  -1    4.57    1.66
 -19   0   1    0.71    1.31
 -19   0  -1    5.27    1.19
   0   1   1    0.36    0.21
  -1   1   1    6.75    0.54
  -2   1   1    0.11    0.35
  -2   1  -1    0.09    0.31
  -2  -1   1    0.83    0.42
  -3  -1  -1   25.56    1.81
  -3   1   1   24.21    1.77
  -3  -1   1   28.27    1.82
  -4   1   1    2.10    0.69
  -4  -1  -1    1.31    0.69
  -4   1  -1    1.84    0.63
  -4  -1   1    2.36    0.70
  -5   1   1   14.10    1.37
  -5  -1  -1   15.92    1.50
  -5  -1   1   12.90    1.48
  -6   1   1    1.29    1.07
  -6  -1  -1    1.35    1.03
   6   1  -1    1.13    0.53
  -6   1  -1   -0.30    1.03
  -6  -1   1    0.41    0.93
  -7  -1  -1    7.89    1.45
  -7   1   1    9.59    1.71
  -7   1  -1    7.82    1.39
  -7  -1   1   11.42    1.45
  -8  -1  -1   28.07    2.88
  -8   1   1   35.06    2.80
  -8   1  -1   35.14    2.81
  -8  -1   1   31.34    2.86
  -9   1   1    2.21    1.23
  -9   1   1    3.14    0.92
   9   1  -1    2.73    0.97
  -9  -1   1    0.57    1.94
 -10   1   1    5.97    1.28
 -10  -1  -1    7.04    2.53
 -10   1   1    0.49    2.08
  10   1  -1    3.72    0.88
 -10   1   1    0.34    2.33
 -10   1  -1    4.17    2.44
 -10  -1   1    3.96    1.34
 -10  -1   1    2.40    1.14
 -10  -1   1    6.13    2.36
 -11   1   1    2.04    0.99
  11   1  -1    1.47    0.78
 -11   1   1    2.90    2.84
 -11   1   1    0.59    1.22
 -11   1  -1    3.93    3.00
 -11  -1   1   -0.06    1.04
 -11  -1   1   -0.76    3.42
  11  -1  -1    0.56    0.86
 -11  -1   1    0.34    1.34
 -12   1   1   14.68    3.47
 -12  -1  -1    9.34    1.54
 -12   1   1   11.24    2.08
 -12   1   1   11.91    4.07
  12  -1   1    9.73    1.73
 -12  -1  -1    9.18    1.29
 -12  -1   1   10.62    1.56
 -12   1  -1    7.40    4.65
  12   1   1    7.31    1.18
 -12   1  -1    8.56    1.41
 -12  -1   1    7.57    3.94
 -12   1  -1    8.64    1.52
 -13  -1  -1    1.38    1.07
 -13  -1  -1    1.65    1.43
  13   1  -1    0.61    0.91
 -13   1   1   -1.49    5.51
 -13   1   1    0.48    0.83
 -13   1   1   -0.14    1.14
 -13  -1  -1    4.09    5.97
 -13  -1   1    1.29    1.39
 -13  -1   1    1.27    1.00
  13  -1  -1   -0.29    0.87
 -13   1  -1    0.22    0.85
 -13   1  -1    2.49    1.21
 -13   1  -1    2.28    1.17
  13   1   1    3.04    0.95
 -13  -1   1   -5.49    5.36
 -14   1   1    2.66    1.31
 -14  -1  -1    1.65    1.52
  14   1  -1    2.31    0.94
  14  -1   1    1.29    1.03
 -14  -1  -1    0.86    1.02
 -14   1  -1    0.53    2.08
 -14  -1   1   -3.54    7.73
 -14   1  -1    3.10    0.81
  14  -1  -1    2.40    0.91
  14   1   1    0.55    0.98
 -14   1  -1    1.80    1.24
 -14  -1   1    1.90    1.29
 -14   1  -1    0.70    1.22
 -14  -1   1    3.10    1.10
 -15   1   1   21.08   11.05
 -15   1   1    2.54    1.35
 -15  -1  -1    3.73    1.12
 -15   1   1    4.25    0.84
 -15   1   1    2.95    1.29
  15   1   1    4.83    1.10
 -15  -1   1  -10.05   10.97
 -15   1  -1    4.88    1.27
 -15  -1   1    2.52    1.19
 -15  -1   1    2.44    1.50
  16  -1   1    7.97    1.24
 -16  -1  -1   11.44    1.95
  16   1  -1    9.07    1.70
 -16  -1   1    8.86    1.38
 -16  -1   1    5.45    1.86
 -16   1  -1    6.03    1.26
  17   1  -1    0.38    1.00
 -17   1   1    1.55    1.26
 -17   1   1    1.16    1.26
 -17  -1  -1    1.30    0.94
 -17   1  -1    2.01    1.30
 -17  -1   1    2.07    1.10
  17  -1  -1    2.64    1.05
 -17   1  -1    1.36    1.06
 -18  -1  -1    1.64    0.89
 -18   1   1    3.36    1.33
  18   1  -1    0.45    1.19
 -18  -1   1    2.03    1.17
  18  -1  -1   -0.31    1.64
 -19  -1  -1    2.83    1.12
 -19  -1   1    3.46    1.18
 -19   1  -1   -2.47    1.80
   0   2   1  196.81   12.08
   0   2  -1  204.80   12.08
  -1   2   1  117.03    7.20
   1   2   1  129.43    7.22
  -1   2  -1  110.42    7.18
  -2   2   1    5.22    0.66
  -3   2   1    0.44    0.56
  -3   2  -1    0.67    0.50
  -4  -2  -1  232.04   13.46
   4   2  -1  220.04   13.40
  -4   2   1  220.64   13.42
  -4   2  -1  211.01   13.40
  -4  -2   1  226.93   13.46
   5   2  -1    0.66    0.42
  -5  -2  -1    0.27    0.83
  -5   2   1    0.84    0.77
  -5  -2   1   -0.09    0.87
  -5   2  -1    1.63    0.80
   6   2  -1   26.45    1.89
  -6   2   1   26.71    2.16
  -6  -2  -1   27.20    2.26
  -6   2  -1   25.52    2.16
  -6  -2   1   27.24    2.22
  -7   2   1    1.80    1.10
  -7  -2  -1    2.15    1.36
  -7   2  -1    1.27    1.12
  -7  -2   1    3.39    1.25
  -8  -2  -1    4.23    1.61
  -8   2  -1    5.23    1.39
  -9   2   1    8.25    1.32
  -9   2   1    7.39    1.64
  -9  -2  -1    7.89    2.11
  -9   2   1    8.68    1.49
   9   2  -1    5.02    1.04
  -9   2   1    3.88    1.86
  -9  -2  -1    9.36    1.41
  -9   2  -1    5.88    1.48
  -9  -2   1    6.36    2.08
  -9   2  -1    6.77    1.52
  -9   2  -1    9.90    1.49
  -9   2  -1    6.41    2.21
 -10   2   1   11.30    2.02
 -10   2   1   13.07    2.35
 -10  -2  -1    8.42    1.35
 -10  -2  -1    9.46    2.24
 -10  -2  -1   10.23    2.74
 -10   2   1    8.35    1.46
 -10   2   1    5.95    2.49
  10   2  -1    7.82    1.07
 -10  -2   1   12.88    2.67
 -10   2  -1    7.37    1.08
 -10   2  -1    9.43    1.52
 -10   2  -1    8.71    1.43
 -10  -2   1    9.88    2.47
 -10   2  -1    7.62    2.99
  10   2   1    9.70    1.19
 -10  -2   1    8.42    1.24
 -11   2   1   29.13    4.82
  11   2  -1   19.45    2.15
 -11   2   1   25.07    2.44
 -11  -2  -1   24.14    2.58
 -11   2   1   20.82    1.98
 -11   2   1   24.38    2.69
 -11   2  -1   24.13    2.03
 -11  -2   1   23.05    3.16
  11   2   1   26.01    2.28
 -11  -2   1   23.30    4.50
 -11   2  -1   25.08    4.09
 -11   2  -1   24.05    2.42
 -11   2  -1   21.55    2.71
 -12  -2  -1   21.42    5.01
  12  -2   1   12.74    1.76
 -12   2   1    9.12    4.41
 -12  -2  -1   12.40    2.09
 -12  -2  -1   10.15    1.91
 -12   2   1   11.08    1.56
 -12   2   1   14.10    2.18
 -12   2  -1   14.24    1.78
 -12  -2   1   18.30    4.78
 -12   2  -1   18.37    4.70
 -12  -2   1   12.87    1.94
 -12   2  -1   13.72    2.06
 -12  -2   1   14.92    1.72
  12   2   1   11.83    1.80
 -13  -2  -1   -0.46    1.04
 -13   2   1   -1.19    1.08
  13  -2   1   -0.88    0.92
 -13   2   1    0.72    0.80
 -13   2   1   -0.76    2.11
 -13  -2  -1   -3.67    5.71
  13   2  -1   -0.28    0.87
 -13   2   1    5.19    5.69
 -13  -2  -1    1.81    2.02
 -13   2   1   -1.66    1.37
 -13   2  -1    0.84    1.09
 -13  -2   1    1.16    0.87
 -13  -2   1    2.78    1.62
 -13   2  -1    7.95    5.84
  13  -2  -1    0.59    0.87
 -13   2  -1    1.51    1.29
  13   2   1   -0.28    0.89
 -13  -2   1   -9.28    5.28
 -13   2  -1   -0.28    0.83
 -13   2  -1   -0.27    1.71
 -14   2   1   21.73    2.05
 -14  -2  -1   23.38    3.70
 -14   2   1   24.78    2.96
 -14  -2  -1   30.89    8.45
 -14  -2  -1   21.55    2.26
 -14   2   1   15.16    7.60
  14  -2   1   22.11    2.34
  14   2  -1   21.31    2.20
 -14   2   1   23.24    2.45
 -14  -2   1   22.57    7.82
 -14   2  -1   23.48    1.91
 -14  -2   1   23.15    2.45
 -14   2  -1   22.61    2.43
 -14  -2   1   23.94    3.33
 -14   2  -1   21.88    2.56
  14  -2  -1   21.51    2.17
 -15   2   1    0.66    1.15
 -15   2   1   -0.18    1.37
 -15  -2  -1    0.18    1.00
 -15   2   1    0.99    0.74
  15   2   1    2.40    1.07
 -15   2  -1    2.61    0.86
 -15   2  -1    1.39    1.19
 -15  -2   1    2.23    0.97
 -15  -2   1    1.59    2.12
 -15   2  -1    2.53    1.08
 -16   2   1   12.04    1.20
  16   2  -1   10.81    1.71
 -16  -2  -1    9.91    1.44
 -16   2   1   15.71    2.02
  16  -2   1   14.43    2.14
 -16   2  -1    8.94    1.47
 -16   2  -1   10.65    1.57
 -16   2  -1   13.13    1.72
  16   2   1   12.47    1.47
 -17  -2  -1    1.21    0.90
 -17   2   1    0.49    1.47
  17   2  -1    1.12    1.09
 -17   2   1   -0.13    1.06
  17   2   1    0.39    1.22
 -17   2  -1    3.22    1.34
 -17   2  -1   -1.06    1.11
  17  -2  -1   -0.52    1.05
 -17  -2   1    2.57    1.01
 -18   2   1   -0.49    1.27
 -18  -2  -1    1.00    0.89
  18   2  -1    0.24    1.01
 -18  -2   1    2.33    1.10
 -18   2  -1    1.17    1.45
 -19  -2   1    2.74    1.05
   0   3  -1   -0.09    0.52
   0   3   1    0.11    0.50
  -1   3   1  122.93    7.93
   1   3  -1  137.71    7.95
  -1   3  -1  125.42    7.92
   1   3   1  135.86    7.96
   2   3  -1  802.94   45.69
  -2   3   1  751.34   45.69
   2   3   1  773.10   45.67
  -2   3  -1  723.94   45.67
  -3   3   1   27.63    2.01
   3   3  -1   30.54    1.93
  -3   3  -1   27.82    1.99
  -4   3   1   39.24    2.69
   4   3  -1   40.54    2.59
   4   3   1   40.51    2.58
  -4   3  -1   39.75    2.67
  -5  -3  -1    1.66    0.99
  -5   3   1   -0.79    0.93
   5   3  -1    0.85    0.35
  -5  -3   1    2.61    1.01
  -5   3  -1    1.45    0.87
   6   3  -1   24.97    1.76
  -6   3   1   20.26    2.18
  -6  -3  -1   26.31    2.24
  -6  -3   1   24.51    2.19
  -7   3   1    4.92    1.43
  -7  -3   1    3.54    1.37
  -8   3   1   42.76    3.04
  -8   3   1   43.90    3.63
  -8   3   1   42.12    3.60
  -8  -3  -1   37.33    3.51
  -8   3  -1   42.72    3.59
  -8   3  -1   43.62    3.01
   9   3  -1   21.20    1.94
  -9   3   1   15.54    2.35
  -9   3   1   15.66    1.75
  -9   3   1   21.10    3.40
  -9  -3  -1   18.65    2.36
  -9   3   1   23.61    2.22
  -9  -3  -1   16.73    3.30
  -9   3   1   22.42    3.25
   9   3   1   18.22    2.11
  -9  -3   1   17.73    3.14
  -9   3  -1   22.35    2.29
  -9   3  -1   16.80    3.28
  -9   3  -1   16.72    2.41
  -9   3  -1   20.13    1.84
  -9   3  -1   21.97    2.16
 -10   3   1    0.84    0.72
 -10  -3  -1    0.92    1.01
 -10  -3  -1    3.40    2.84
 -10   3   1    4.42    3.00
  10   3  -1    1.06    0.74
 -10   3   1    0.86    1.02
  10   3   1    1.74    0.93
 -10   3  -1    2.11    0.87
 -10   3  -1    0.95    1.15
 -10   3  -1    1.67    1.15
 -10   3  -1    1.57    2.89
 -10  -3   1    0.87    2.75
  11   3  -1   -0.23    1.26
 -11   3   1    2.90    1.28
 -11   3   1    0.62    0.82
 -11   3   1    2.30    1.76
 -11  -3  -1    9.23    3.54
 -11   3   1   -3.02    3.58
 -11   3   1    1.79    1.16
 -11  -3  -1    1.00    0.97
 -11  -3   1    4.59    3.54
 -11   3  -1    0.69    1.20
 -11   3  -1    4.86    3.83
 -11   3  -1    2.36    0.83
  11   3   1    0.43    1.02
 -12   3   1    8.67    1.33
 -12   3   1    6.62    1.50
 -12   3   1    3.94    1.68
  12   3  -1    6.29    1.04
 -12   3   1   10.55    4.53
 -12  -3  -1   11.59    4.83
 -12   3  -1    8.32    1.06
 -12   3  -1    7.17    1.39
 -12   3  -1   15.65    4.80
  12   3   1    5.17    0.99
 -12   3  -1    7.52    1.24
 -12  -3   1   10.90    4.50
 -12   3  -1    6.36    1.68
 -12  -3   1    7.74    1.28
 -13   3   1    0.48    1.09
 -13   3   1    1.36    1.70
 -13   3   1    0.49    0.81
  13   3  -1    0.47    0.80
 -13  -3  -1    1.26    1.11
  13  -3   1    0.51    1.03
  13  -3  -1   -0.04    0.90
 -13   3  -1    1.07    1.45
 -13   3  -1    3.21    1.54
  13   3   1   -0.19    0.92
 -13   3  -1    2.09    0.85
 -13   3  -1    0.08    1.17
 -13  -3   1    0.36    0.99
  14  -3   1    3.67    0.98
  14   3  -1    1.80    0.93
 -14  -3  -1   -3.18    8.67
 -14   3   1    2.40    1.13
 -14   3   1    4.00    1.65
 -14   3   1   -1.11    9.09
 -14   3   1    3.37    0.82
 -14   3   1    0.40    2.05
 -14   3  -1    2.44    1.19
 -14   3  -1    5.10    1.75
 -14  -3   1    1.14    1.02
 -15   3   1   14.20    1.68
 -15   3   1   15.00    2.59
 -15  -3  -1   13.55    2.03
 -15   3   1   15.03    1.65
 -15   3  -1   13.11    1.91
 -15   3  -1   15.60    2.21
  15  -3  -1   17.47    2.66
 -15   3  -1   16.14    2.05
  15   3   1   15.92    1.99
 -15  -3   1   14.11    1.85
 -16   3   1    8.20    1.23
 -16  -3  -1    6.20    1.16
 -16   3   1   11.86    2.08
  16   3  -1    9.06    1.68
 -16   3   1    6.43    0.96
 -16   3  -1    9.36    1.52
 -16   3  -1    8.45    1.26
 -16   3  -1    9.09    1.68
  16  -3  -1   10.69    1.94
  16   3   1    6.83    1.29
 -17  -3  -1    2.34    0.91
  17   3  -1    0.36    0.97
 -17   3   1    0.46    2.06
 -17   3   1    0.36    1.01
 -17   3   1    2.67    0.81
 -17   3  -1    1.53    1.09
  17  -3  -1    1.09    1.17
 -17   3  -1   -0.18    0.80
 -18   3   1    1.43    1.22
 -18   3  -1    4.26    1.29
 -18  -3   1    2.09    1.07
 -19  -3   1    4.02    1.13
   0   4  -1  343.58   21.10
   0   4   1  350.80   21.12
   0   4   1  348.97   21.06
   0   4  -1  359.29   21.07
   1   4  -1    1.28    0.41
  -1   4   1    2.08    0.72
   1   4  -1    2.09    0.69
   1   4   1    1.92    0.36
   1   4   1    1.44    0.74
  -1   4  -1    1.65    0.60
  -2   4   1    9.25    1.18
   2   4  -1    7.02    0.81
   2   4   1    8.32    0.74
  -2   4  -1    8.06    1.06
   3   4  -1   42.60    2.63
  -3   4  -1   38.53    2.79
   4   4  -1    8.75    0.87
  -4   4   1    6.94    1.21
  -4   4  -1    7.30    1.26
   4   4   1    9.84    0.86
  -5   4   1  103.12    6.25
   5   4  -1   91.66    6.08
  -5   4  -1  102.19    6.22
  -5  -4   1   97.86    6.29
  -6   4   1  138.79    8.60
  -6  -4  -1  134.73    8.68
   6   4  -1  139.77    8.44
  -6   4  -1  144.33    8.60
  -6  -4   1  131.18    8.68
  -7   4   1    6.11    1.54
   7   4  -1    6.62    1.03
  -7  -4  -1    9.50    1.74
  -7   4  -1    5.72    1.56
  -7  -4   1    7.50    1.57
  -8   4   1  128.11    8.34
   8   4  -1  122.82    8.32
  -8   4   1  145.78    8.67
  -8   4   1  143.66    8.40
  -8   4   1  133.15    8.65
  -8  -4  -1  141.48    8.74
  -8   4   1  131.64    8.16
  -8   4  -1  141.22    8.31
  -8   4  -1  118.14    9.18
   8   4   1  120.24    8.34
  -8  -4   1  141.49    8.69
  -8   4  -1  124.42    8.38
  -8   4  -1  137.59    8.19
  -9   4   1    2.28    0.76
  -9  -4  -1    4.15    1.14
   9   4  -1    2.20    0.93
  -9  -4  -1   -0.72    2.63
  -9   4   1   -0.40    2.16
  -9   4   1    3.20    1.10
  -9   4   1    0.52    1.09
  -9   4   1    7.55    2.63
  -9   4  -1    3.04    1.16
  -9   4  -1    5.31    2.46
   9   4   1    3.04    0.97
  -9   4  -1    2.59    0.82
  -9   4  -1    0.80    0.98
  -9  -4   1    1.62    2.42
 -10  -4  -1   36.81    4.25
 -10   4   1   34.39    2.43
 -10   4   1   26.25    4.17
 -10   4   1   38.47    4.64
 -10   4   1   35.01    2.90
  10   4  -1   35.79    2.59
 -10   4  -1   31.67    4.77
 -10   4  -1   31.79    2.64
 -10   4  -1   27.73    2.75
 -10  -4   1   28.14    4.56
 -10   4  -1   34.21    2.42
 -11   4   1    9.96    1.42
 -11   4   1   13.68    1.82
 -11  -4  -1   14.93    1.91
 -11   4   1    7.30    3.86
 -11   4   1   11.15    2.14
  11   4  -1   10.89    1.74
 -11   4  -1   14.77    1.57
 -11   4  -1   13.55    1.98
 -11   4  -1    5.36    4.29
 -11   4  -1   16.23    1.89
 -11  -4   1   10.07    1.48
  11   4   1   13.56    1.91
 -11  -4   1   12.93    4.03
 -12   4   1   -0.46    1.32
 -12   4   1   -2.33    1.96
 -12   4   1   -0.21    1.04
 -12  -4  -1    1.92    0.98
  12   4  -1    1.17    0.93
 -12  -4  -1    8.85    4.99
 -12   4   1    1.59    0.77
 -12   4   1    6.20    5.26
 -12   4  -1    2.22    1.67
 -12   4  -1    1.98    0.84
 -12   4  -1    3.56    1.26
  12   4   1    2.83    0.90
 -12  -4   1    0.79    0.99
 -12  -4   1    5.44    4.85
 -12   4  -1   12.76    6.14
 -13   4   1    0.39    0.90
  13  -4   1   -0.90    1.03
 -13  -4  -1    0.12    0.99
 -13   4   1   -7.10    7.66
 -13   4   1    1.13    1.17
  13   4  -1    1.84    0.87
 -13   4   1   -2.49    2.07
 -13  -4  -1   -1.57    6.85
 -13   4  -1    1.32    1.24
 -13  -4   1   -0.05    0.87
 -13  -4   1   11.09    6.27
 -13   4  -1    0.12    1.22
 -13   4  -1   -1.07    1.65
 -14   4   1   15.47    1.59
 -14  -4  -1    2.93    9.36
 -14   4   1   17.00    2.91
  14   4  -1   14.64    1.63
 -14   4   1   17.72    2.21
 -14   4   1   17.66   11.40
 -14   4   1   15.41    2.47
 -14  -4   1   14.60    1.97
 -14  -4   1   -1.20    8.18
 -14   4  -1   11.38    1.67
 -14   4  -1   13.23    2.22
 -15  -4  -1    1.50    1.05
 -15   4   1    1.30    1.29
  15  -4   1    3.59    1.10
 -15   4   1    5.58    2.27
 -15   4   1    1.64    2.46
  15   4  -1    1.71    0.89
  15   4   1   -0.39    1.02
 -15  -4   1   -0.12    1.01
 -15   4  -1    2.88    1.98
 -15   4  -1    1.32    1.22
 -15   4  -1    0.09    0.97
  15  -4  -1   -0.22    0.93
 -15   4  -1    3.26    1.83
 -16   4   1    4.13    2.58
 -16  -4  -1    0.65    0.92
 -16   4   1    3.24    0.76
 -16   4   1    3.92    1.07
  16  -4  -1    2.02    1.05
 -16  -4   1    2.75    0.97
 -16   4  -1    0.81    2.10
 -16   4  -1    2.31    0.84
  16   4   1    2.35    0.99
 -16   4  -1    1.52    2.16
 -17   4   1    2.67    0.79
  17  -4  -1    2.84    1.67
 -17   4  -1    5.20    2.86
 -17  -4   1    1.89    0.91
 -18  -4   1    6.20    1.69
   0   5   1    0.92    0.75
   0   5   1   -0.29    0.31
   0   5  -1    0.20    0.33
   0   5  -1   -1.05    0.66
  -1   5   1    2.11    0.77
   1   5  -1    2.51    0.47
   1   5  -1    1.93    0.77
   1   5   1    1.00    0.85
  -1   5  -1    1.15    0.72
   1   5   1    1.71    0.36
  -1   5  -1    1.25    0.45
   2   5  -1   26.97    1.78
  -2   5   1   24.84    2.09
   2   5   1   25.33    1.74
  -2   5  -1   24.56    1.98
  -2   5  -1   25.84    1.87
  -3   5   1    9.62    1.33
  -3   5  -1    6.79    1.33
  -4   5   1    3.09    0.95
   4   5  -1    2.13    0.39
   4   5   1    3.39    0.50
   5   5  -1   16.09    1.29
  -5   5   1   16.08    1.78
  -5   5  -1   14.56    1.75
  -6   5   1   28.48    2.44
   6   5  -1   25.90    1.99
  -6  -5  -1   26.75    2.65
  -6  -5   1   29.27    2.63
  -6   5  -1   29.56    2.52
  -7   5   1   38.58    3.34
  -7   5   1   31.85    2.97
  -7   5   1   41.98    3.42
   7   5  -1   34.11    2.98
  -7   5   1   34.95    2.71
  -7   5   1   37.38    3.24
  -7   5  -1   40.31    2.73
   7   5   1   38.57    2.96
  -7  -5   1   44.25    3.54
  -7   5  -1   38.66    2.87
  -7   5  -1   34.27    3.20
  -8   5   1   35.66    2.70
  -8   5   1   32.00    2.51
   8   5  -1   30.41    2.73
   8   5  -1   29.30    2.90
  -8   5   1   30.97    3.14
  -8  -5  -1   26.40    3.94
  -8   5   1   32.06    3.58
   8   5  -1   33.74    2.70
  -8   5  -1   36.12    3.65
  -8   5  -1   35.62    2.44
  -8  -5   1   35.31    3.70
  -8   5  -1   33.76    3.62
  -8   5  -1   32.97    2.53
  -8   5  -1   28.09    2.79
   8   5   1   32.85    2.78
  -9   5   1   30.64    2.77
  -9  -5  -1   37.03    3.28
   9   5  -1   38.12    3.18
  -9   5   1   42.14    3.42
   9   5  -1   38.52    2.93
  -9   5   1   39.38    4.27
   9   5  -1   36.12    3.18
  -9   5   1   33.69    5.06
  -9   5   1   36.85    3.02
  -9   5   1   34.60    2.64
  -9  -5   1   40.00    4.59
   9   5   1   33.29    2.85
   9   5   1   39.37    2.88
  -9   5  -1   33.43    2.63
  -9   5  -1   37.44    4.26
  -9   5  -1   33.57    2.94
  -9   5  -1   39.71    2.82
  10   5  -1    4.06    1.06
 -10   5   1    5.61    2.53
 -10   5   1    2.46    1.10
  10   5  -1    3.82    1.16
 -10   5   1    6.85    3.16
 -10  -5  -1   -0.93    3.56
  10   5  -1    4.44    1.17
 -10   5   1    2.39    0.84
 -10   5  -1    2.24    1.34
 -10   5  -1    2.12    1.14
 -10   5  -1    0.31    1.85
 -10  -5   1    4.23    3.40
  10   5   1    4.27    1.12
 -10   5  -1    2.17    0.92
 -10   5  -1    0.97    3.61
 -11  -5  -1    8.24    4.41
  11   5  -1    1.84    0.86
 -11  -5  -1    2.55    1.00
 -11   5   1    1.42    1.13
 -11   5   1    0.66    4.38
 -11   5   1    2.64    1.11
 -11   5   1    2.34    0.84
 -11   5   1   -0.46    2.42
  11   5   1    3.30    0.83
 -11   5  -1    3.77    0.88
 -11  -5   1    3.97    4.69
 -11   5  -1    3.69    1.08
 -11   5  -1    7.14    5.45
 -11  -5   1    2.42    1.17
 -12  -5  -1   13.25    1.51
 -12   5   1   17.44    6.74
 -12   5   1   14.11    2.09
  12   5  -1   11.84    1.57
 -12   5   1   11.54    1.68
 -12  -5  -1   22.70    5.89
 -12   5   1   13.18    2.67
 -12   5   1   14.47    2.14
 -12  -5   1   12.27    2.01
 -12   5  -1   14.27    2.08
 -12  -5   1   21.45    6.46
 -12   5  -1    8.57    7.20
  12   5   1   10.94    1.64
 -12   5  -1   14.01    2.15
 -13  -5  -1    0.70    1.04
 -13   5   1   -2.93    8.58
 -13   5   1   -0.21    1.25
 -13  -5  -1    0.02    7.27
 -13   5   1   -1.21    1.13
 -13   5   1   -0.80    0.81
 -13   5   1    5.69    2.86
  13   5  -1   -1.13    0.75
 -13   5  -1    3.73    2.44
 -13   5  -1    0.26    1.26
 -13  -5   1    1.23    0.90
 -13   5  -1    0.40    1.09
 -13  -5   1    0.96    6.94
 -14  -5  -1   14.81   11.74
 -14   5   1    3.31   16.17
  14   5  -1    5.50    1.00
 -14  -5   1   15.79    9.68
 -14   5  -1    2.72    3.04
 -15  -5  -1    1.11    0.95
  15  -5   1    1.69    1.09
  15   5  -1    1.32    0.93
 -15   5   1   -1.07    1.85
 -15   5   1   -0.86    1.06
 -15   5   1   -0.24    0.87
 -15   5  -1    1.80    0.83
 -15   5  -1    2.45    1.14
  15  -5  -1    0.85    0.98
 -15  -5   1    0.77    0.94
 -15   5  -1    2.87    2.84
 -16   5   1    6.12    4.46
  16   5  -1    8.70    1.66
  16  -5   1   12.96    1.66
 -16   5   1   11.72    1.49
 -16  -5  -1   12.90    1.76
 -16   5   1    9.82    1.79
 -16   5   1   14.79    2.56
 -16   5  -1    9.94    1.47
  16   5   1   11.21    1.24
 -16   5  -1    8.49    1.31
 -16   5  -1   16.15    2.96
 -16   5  -1   10.52    2.07
 -17   5   1    1.58    0.69
 -17   5   1    3.18    0.99
 -17  -5  -1    2.17    1.00
  17  -5  -1   -0.36    1.53
  17   5   1    4.30    1.27
 -17   5  -1    2.44    0.75
 -18   5   1    9.85    1.85
 -18  -5  -1    8.78    1.20
 -18   5   1    9.19    1.46
 -18  -5   1    9.39    1.21
 -18   5  -1    6.43    1.24
   0   6  -1    0.71    0.83
   0   6  -1    0.87    0.42
   0   6   1    2.04    0.93
   1   6  -1   13.92    1.68
   1   6  -1   14.25    1.28
  -1   6   1   15.16    1.60
   1   6   1   14.79    1.67
   1   6   1   15.02    1.24
  -1   6  -1   17.07    1.29
  -1   6  -1   14.35    1.55
   3   6  -1    0.98    0.35
  -3   6   1    1.06    1.10
  -3   6  -1    0.74    0.63
   3   6   1    1.81    0.44
  -3   6  -1    0.34    1.03
  -4   6   1    9.78    1.60
   4   6  -1    6.73    0.92
  -4   6  -1    7.66    1.38
   5   6  -1    2.55    0.47
  -5   6   1    2.71    1.48
  -5   6  -1    3.30    1.46
  -6  -6  -1    1.66    2.13
  -6   6   1    5.93    2.22
   6   6  -1    4.59    0.94
  -6   6   1    2.71    1.44
   6   6  -1    2.11    0.98
  -6   6   1    4.72    1.00
   6   6   1    4.02    0.95
  -6  -6   1    3.92    1.87
   6   6   1    2.07    1.05
  -6   6  -1    3.03    0.94
  -7   6   1    7.65    1.10
   7   6  -1    9.25    1.09
  -7   6   1    6.40    1.93
   7   6  -1    8.35    1.06
  -7   6   1    7.26    1.43
  -7   6   1    8.27    1.17
  -7   6   1    5.40    1.36
   7   6   1    9.54    1.14
  -7   6  -1    6.43    2.58
  -7   6  -1    7.32    1.06
  -7   6  -1    8.44    1.14
   8   6  -1   10.20    1.19
   8   6  -1    9.24    1.15
  -8   6   1   11.60    1.69
  -8   6   1   12.97    2.23
  -8   6   1    7.54    1.03
  -8   6   1    7.47    1.30
   8   6  -1    9.29    1.16
  -8   6  -1   11.57    3.07
  -8   6  -1    8.94    1.49
  -8   6  -1    9.77    1.38
  -8   6  -1    7.29    1.10
  -9   6   1    3.65    1.51
  -9   6   1   -1.48    3.02
  -9  -6  -1    4.68    3.59
   9   6  -1    0.92    0.96
  -9   6   1    2.06    1.00
  -9   6   1    4.18    0.89
  -9  -6  -1    3.61    1.35
   9   6  -1    3.53    1.13
  -9   6   1    2.57    1.27
   9   6   1    2.14    0.90
  -9   6  -1   -0.23    3.82
  -9   6  -1    0.93    1.29
  -9   6  -1    3.38    1.31
  -9   6  -1    3.16    2.76
  -9   6  -1    5.37    1.49
   9   6   1    2.94    0.76
  -9   6  -1    4.37    1.47
   9   6   1    2.03    1.10
  -9  -6   1    6.62    3.22
 -10   6   1   13.95    4.05
 -10  -6  -1   12.37    4.79
 -10  -6  -1   12.32    2.17
 -10   6  -1   11.00    5.03
  10   6   1    9.53    1.73
  10   6   1   13.14    1.73
  10   6   1   10.10    1.65
 -10   6  -1   13.82    1.85
 -10   6  -1   13.30    1.59
 -10   6  -1   14.15    2.14
  11   6  -1    0.16    1.09
 -11   6   1    0.32    0.92
 -11  -6  -1    2.21    5.23
  11   6  -1    1.28    0.85
 -11   6   1   -4.49    5.19
 -11  -6  -1    0.85    1.02
 -11   6   1   -1.51    1.13
 -11   6   1    2.17    1.08
 -11   6  -1    1.09    6.07
 -11  -6   1   -0.38    1.11
 -11  -6   1    0.13    5.56
  11   6   1    2.11    0.95
 -11   6  -1    0.13    1.23
  11   6   1    0.18    0.80
 -12  -6  -1    7.52    6.42
 -12   6   1    6.79    1.37
 -12   6   1    1.41    7.66
  12   6  -1    5.80    1.03
 -12  -6  -1   10.98    1.93
 -12   6   1    8.07    1.37
 -12   6   1    8.61    1.06
 -12   6   1    0.23    5.80
  12   6   1    7.79    1.22
 -12   6  -1    7.47    1.31
 -12   6  -1    7.26    1.44
 -12  -6   1    7.46    6.62
  13   6  -1    3.32    1.00
 -13   6   1    4.74    0.83
 -13   6   1    4.26    1.24
 -13   6   1    5.94    1.38
 -13  -6  -1    4.91    1.21
 -13   6   1   19.53   10.23
 -13   6  -1   -1.78    3.67
 -13  -6   1   -4.16    8.19
 -13  -6   1    3.95    0.98
  13   6   1    4.67    1.05
 -13   6  -1    4.83    1.21
 -13   6  -1    3.16    1.23
 -14  -6  -1    4.48    1.17
  14  -6   1    4.56    1.17
  14   6  -1    5.99    1.16
 -14   6   1    4.24    1.48
 -14   6  -1    2.21    3.85
 -15  -6  -1    1.40    0.97
  15  -6   1    0.88    1.15
 -15   6   1    1.64    1.65
 -15   6   1   -1.28    0.75
  15   6  -1   -0.37    0.77
 -15   6   1   -1.01    1.12
  15   6   1    0.60    0.86
 -15   6  -1   -1.40    1.42
 -15  -6   1   -0.55    0.91
  15  -6  -1    1.51    1.01
 -15   6  -1    0.18    0.88
 -15   6  -1   -0.44    1.03
 -15   6  -1   -4.02    4.44
 -16  -6  -1    0.85    0.95
 -16   6   1    3.30    1.24
  16   6  -1    0.62    0.79
 -16  -6   1    2.02    0.98
 -16   6  -1    3.78    1.78
 -16   6  -1    2.15    0.70
  16   6   1    1.15    0.93
 -17   6   1   -1.76    0.95
 -17  -6  -1   -0.60    1.28
 -17   6   1   -0.06    0.69
 -17   6  -1   -0.26    0.71
 -17   6  -1   -1.29    0.96
 -18   6  -1    1.75    1.24
 -18   6  -1    1.02    1.01
   0   7  -1    0.40    1.01
   0   7   1   -0.06    0.98
   0   7  -1    0.46    0.40
   1   7  -1    0.60    0.38
  -1   7   1   -0.11    1.02
   1   7   1    0.35    1.06
  -1   7  -1   -0.18    0.98
  -2   7   1   31.14    2.58
   2   7  -1   30.48    2.18
  -2   7  -1   28.70    2.52
  -2   7  -1   34.14    2.21
  -3   7   1    2.01    1.19
   3   7  -1    0.39    0.38
  -3   7  -1    1.04    1.18
   4   7  -1    0.34    0.39
   4   7  -1    0.96    0.78
  -4   7   1   -1.87    1.72
  -4   7   1    0.44    0.86
   4   7  -1   -0.75    0.74
  -4   7   1    0.34    1.47
   4   7   1    1.63    0.87
   4   7   1    1.40    0.87
   5   7  -1    3.48    0.84
   5   7  -1    3.18    0.76
  -5   7   1    2.72    0.92
  -5   7   1    2.58    2.09
  -5   7   1    2.83    1.40
  -5   7  -1    2.01    1.42
   5   7   1    3.72    0.77
   5   7   1    3.85    0.89
  -5   7  -1    3.60    2.11
  -6   7   1    0.42    1.26
   6   7  -1    0.67    0.73
   6   7  -1    0.03    0.92
  -6   7   1    0.57    0.76
  -6   7   1   -2.28    2.27
   6   7  -1    1.36    0.76
  -6  -7  -1   -1.24    2.55
   6   7   1    1.17    0.75
  -6   7  -1    2.62    0.91
  -6  -7   1    0.63    2.01
  -6   7  -1    0.73    2.35
  -6   7  -1   -1.89    1.51
  -6   7  -1   -0.41    1.48
  -6   7  -1    1.03    0.90
   7   7  -1    4.00    0.88
  -7   7   1    3.39    0.96
   7   7  -1    4.86    0.81
  -7  -7  -1    8.94    2.89
  -7   7   1    3.14    1.13
  -7   7   1    6.05    1.41
  -7   7   1    3.36    2.85
   7   7  -1    3.50    0.88
   7   7   1    5.50    1.10
   7   7   1    3.21    0.90
  -7   7  -1    4.41    2.89
  -7  -7   1    4.65    2.62
  -7   7  -1    3.21    1.38
  -7   7  -1    4.04    0.84
  -8   7   1    7.09    1.15
  -8   7   1    6.28    1.19
   8   7  -1    6.39    0.96
   8   7  -1    8.46    1.04
   8   7  -1   10.06    1.51
  -8   7   1    5.05    3.56
  -8  -7  -1    8.86    3.60
  -8   7   1    7.79    1.38
  -8   7  -1    6.41    1.15
  -8   7  -1    5.49    1.48
   8   7   1    9.65    1.42
  -8   7  -1    9.41    1.34
   8   7   1    7.68    1.18
   8   7   1    9.73    1.64
  -8   7  -1    7.09    3.50
  -9   7   1    6.30    1.12
  -9   7   1    1.99    4.38
  -9  -7  -1    5.40    1.74
   9   7  -1    6.17    1.06
   9   7  -1    4.41    0.83
  -9   7   1    4.33    1.00
  -9   7   1    3.44    1.43
   9   7  -1    4.88    0.88
  -9  -7   1   13.05    4.06
   9   7   1    5.51    1.33
  -9   7  -1    7.67    1.31
  -9   7  -1    0.96    4.52
   9   7   1    5.04    1.03
  -9   7  -1    6.36    1.61
  10   7  -1   15.11    1.96
 -10   7   1   14.00    1.93
 -10  -7  -1   25.08    5.53
 -10   7   1   13.85    1.76
 -10  -7  -1   17.12    2.57
 -10   7   1   16.50    2.15
  10   7  -1   15.44    1.56
  10   7  -1   13.33    1.47
 -10   7  -1   13.74    2.23
 -10   7  -1    7.45    5.71
 -10   7  -1   13.01    1.85
 -10  -7   1    8.46    5.48
 -10  -7   1   17.04    2.66
  10   7   1   14.74    1.57
  10   7   1   15.76    1.57
  10   7   1   14.19    1.61
  11   7  -1    2.11    1.08
 -11  -7  -1    1.92    1.23
  11   7  -1    0.59    0.94
 -11   7   1    0.45    0.85
 -11   7   1    0.35    1.02
 -11   7   1    0.50    1.29
 -11  -7   1   -0.08    1.09
  11   7   1    0.91    0.79
 -11   7  -1    3.25    1.26
  11   7   1    0.58    0.94
 -12   7   1   16.03    2.30
 -12   7   1   19.92    2.22
  12   7  -1   17.26    2.04
 -12   7   1   16.57    1.71
 -12  -7  -1   30.38    8.14
  12   7  -1   16.64    1.91
 -12  -7  -1   16.25    2.22
 -12   7  -1   15.72    2.26
 -12  -7   1   26.90    7.42
 -12   7  -1   17.93    1.98
 -12  -7   1   17.66    2.15
 -12   7  -1   18.44    2.10
  12   7   1   17.79    2.07
 -13  -7  -1   11.63   10.55
 -13  -7  -1    2.14    1.07
 -13   7   1    0.54    1.18
 -13   7   1    2.02    1.27
 -13   7   1    2.36    0.98
 -13   7  -1    3.67    1.20
 -13  -7   1  -14.22   10.03
 -13   7  -1    4.72    1.25
 -14   7   1   -0.58    0.83
 -14  -7  -1    2.10    1.04
  14  -7   1   -0.49    1.03
 -14   7   1   -0.42    1.22
 -14   7   1    2.24    1.38
 -14   7  -1   -0.46    1.12
 -14   7  -1    1.44    0.92
 -14   7  -1   -0.07    1.17
 -14  -7   1   -0.26    0.96
 -15   7   1    4.57    0.97
 -15  -7  -1    4.69    1.19
 -15   7   1    8.20    1.72
  15  -7  -1    3.16    1.13
 -15   7  -1    5.03    0.86
  15   7   1    5.20    1.26
 -15  -7   1    3.78    1.07
 -15   7  -1    5.77    1.24
 -15   7  -1    6.55    1.48
 -16   7   1   14.00    1.83
 -16   7   1   13.07    2.26
 -16  -7  -1   14.06    2.32
 -16   7  -1   12.79    1.83
 -16   7  -1   12.68    1.55
  16   7   1   14.55    1.69
  16  -7  -1   16.11    2.48
 -16  -7   1   13.24    2.12
 -16   7  -1   12.22    2.38
 -17   7   1   -0.69    1.08
 -17   7   1    0.12    0.79
 -17  -7   1    1.40    1.48
 -17   7  -1    0.44    0.73
   0   8  -1  144.54    9.21
   0   8   1  143.50    9.14
   0   8   1  142.78    9.19
   0   8  -1  154.38    9.38
   0   8  -1  148.34    9.06
   0   8  -1  156.14    9.19
   0   8   1  144.48    9.37
  -1   8   1   -0.39    1.03
   1   8  -1    0.38    0.47
  -1   8   1    0.26    0.93
   1   8  -1    1.77    0.93
  -1   8   1   -0.16    1.49
   1   8  -1    1.34    0.80
  -1   8  -1    1.16    1.46
  -1   8  -1    2.60    1.20
   1   8   1   -1.09    0.76
  -1   8  -1    2.16    0.95
   1   8   1   -0.40    0.84
   1   8   1   -0.11    0.82
  -2   8   1   -0.41    0.85
  -2   8   1    2.30    1.08
   2   8  -1    2.09    0.76
  -2   8   1    1.12    1.47
  -2   8   1   -0.31    0.92
   2   8  -1    1.18    0.65
  -2   8  -1    0.74    1.24
  -2   8  -1   -1.05    0.92
   2   8   1    0.56    0.83
  -2   8  -1    0.30    0.99
  -2   8  -1    0.70    1.47
   2   8   1    0.09    0.77
   3   8  -1    0.57    0.63
   3   8  -1    0.69    0.87
   3   8  -1    1.10    0.70
   3   8  -1    1.42    0.41
  -3   8   1    1.58    0.86
  -3   8   1    2.30    1.59
   3   8   1    0.37    0.70
   3   8   1    0.07    0.70
  -3   8  -1    3.47    1.72
   3   8   1    2.58    0.85
  -3   8  -1    2.26    0.84
   4   8  -1    6.20    0.99
  -4   8   1    7.82    1.03
  -4   8   1    6.95    2.13
   4   8  -1    9.04    1.57
  -4   8   1    5.71    1.38
   4   8  -1    8.83    1.39
   4   8  -1    9.27    1.22
   4   8   1    6.54    0.97
   4   8   1    5.94    0.88
   4   8   1    8.16    1.21
  -4   8  -1    6.39    1.49
  -4   8  -1    7.73    1.46
  -4   8  -1    4.93    2.01
   5   8  -1   19.77    1.78
  -5   8   1   17.72    3.42
  -5   8   1   19.79    2.68
   5   8  -1   20.34    1.90
  -5   8   1   17.02    2.76
   5   8  -1   19.37    1.80
  -5   8  -1   22.04    3.07
  -5   8  -1   20.50    3.35
  -5   8  -1   22.91    1.93
   5   8   1   19.54    2.03
   5   8   1   18.03    1.86
  -5   8  -1   19.59    2.20
   5   8   1   19.89    1.84
  -6  -8  -1   23.27    4.34
  -6   8   1   29.16    3.07
  -6   8   1   28.96    4.07
  -6   8   1   23.51    3.13
  -6   8   1   32.11    2.27
  -6   8  -1   23.67    3.48
   6   8   1   26.46    2.21
   6   8   1   30.41    2.16
  -6   8  -1   22.63    3.15
   6   8   1   25.84    2.31
  -6   8  -1   26.31    2.28
  -7  -8  -1    6.00    3.44
   7   8  -1    1.42    0.80
  -7   8   1    1.95    0.94
  -7   8   1    1.91    1.49
  -7   8   1    4.59    3.60
   7   8  -1    3.44    0.92
  -7  -8   1    0.01    3.12
  -7   8  -1    4.51    1.54
  -7   8  -1    5.39    3.36
  -7   8  -1    2.81    0.85
  -7   8  -1    3.56    1.10
  -8  -8  -1    7.68    4.36
  -8   8   1   -1.17    4.25
  -8   8   1    5.69    1.06
  -8   8   1    2.95    1.44
   8   8  -1    4.06    0.90
  -8   8   1    2.44    1.29
  -8   8  -1    6.70    1.31
   8   8   1    4.62    0.71
   8   8   1    4.65    0.91
  -8  -8   1    9.32    3.81
  -8   8  -1    4.53    0.88
  -8   8  -1    3.57    1.48
   8   8   1    4.19    0.90
   9   8  -1    2.36    0.72
  -9   8   1    4.13    1.03
  -9   8   1    4.92    5.18
  -9  -8  -1    3.54    5.29
  -9   8   1    2.51    1.49
   9   8  -1    5.26    0.99
  -9  -8  -1    1.09    1.69
  -9   8   1    2.70    1.33
   9   8   1    3.93    0.91
  -9   8  -1    4.30    1.00
  -9   8  -1   -2.56    5.63
   9   8   1    2.02    0.67
  -9   8  -1    3.43    1.64
  -9   8  -1    2.25    0.97
   9   8   1    3.67    0.92
  -9   8  -1    3.78    1.30
 -10   8   1   -0.36    1.03
 -10  -8  -1    2.57    1.51
 -10   8   1   -1.07    1.27
  10   8  -1    0.84    0.83
  10   8  -1    1.01    0.65
 -10   8  -1   -0.22    1.01
  10   8   1    0.93    0.65
 -10   8  -1   -0.19    0.92
 -10  -8   1    2.85    1.39
 -10   8  -1    0.41    1.22
  10   8   1    1.64    0.81
  11   8  -1    6.99    1.09
 -11  -8  -1    4.75    7.45
 -11   8   1    4.74    1.22
 -11   8   1  -10.11    9.00
  11   8  -1    4.87    0.80
  11   8  -1    5.68    1.20
 -11  -8  -1    8.24    1.44
 -11   8   1    5.15    1.32
  11   8   1    6.37    1.02
 -11  -8   1    5.57    1.24
 -11   8  -1    6.18    1.10
 -11  -8   1   -5.06    7.85
  11   8   1    4.30    0.81
 -12   8   1   17.25    2.20
 -12   8   1   15.45    1.79
 -12  -8  -1   22.63    9.57
 -12   8   1   -3.90   12.33
  12   8  -1   16.00    1.73
 -12   8   1   16.62    2.15
  12   8  -1   11.79    1.74
  12   8   1   14.45    1.62
 -12   8  -1   18.10    2.08
 -12   8  -1   12.89    1.95
 -12   8  -1   11.67    2.29
  12   8   1   14.50    1.70
 -13  -8  -1   -0.52    1.23
  13   8  -1    0.25    0.77
 -13  -8  -1   -3.71    2.13
 -13   8   1   -0.27    1.20
 -13   8   1    0.17    1.16
 -13   8  -1    1.39    1.12
 -13   8  -1   -0.80    1.18
 -13   8  -1    1.22    0.95
  13   8   1   -0.04    0.76
 -13  -8   1    0.03    1.17
 -14  -8  -1    6.72    1.45
  14  -8   1    7.74    1.31
 -14  -8   1    7.15    1.30
 -14   8  -1    9.07    1.41
 -14   8  -1    7.32    1.05
 -15  -8  -1    6.70    1.67
  15   8  -1    4.83    0.85
 -15   8   1    4.65    1.27
 -15   8   1    5.18    1.51
 -15  -8   1    5.49    1.40
  15   8   1    3.61    1.04
 -15   8  -1    4.10    0.91
 -15   8  -1    2.75    1.21
 -16   8   1    2.51    1.35
  16   8  -1    2.30    0.99
 -16  -8   1    1.42    1.74
 -16   8  -1    4.37    1.26
 -16   8  -1    3.44    1.73
 -17   8  -1    2.07    1.33
   0   9  -1   -0.23    1.03
   0   9   1   -0.01    0.90
   0   9  -1    0.24    0.85
   0   9   1    0.93    0.75
   0   9   1   -0.26    1.06
   0   9   1    1.91    0.84
   0   9   1   -1.45    1.92
  -1   9   1   -0.54    0.84
   1   9  -1    2.67    1.10
  -1   9   1    0.88    0.98
   1   9  -1    0.21    0.88
  -1   9   1    2.10    0.88
  -1   9   1    0.01    1.79
  -1   9  -1    1.10    0.91
   1   9   1    1.96    1.12
   1   9   1    1.21    0.88
  -1   9  -1    0.09    1.12
  -1   9  -1    0.09    1.82
  -1   9  -1    2.71    1.02
  -1   9  -1    1.05    0.84
   1   9   1    0.88    0.75
  -2   9   1   24.71    2.71
  -2   9   1   33.70    3.12
   2   9  -1   31.54    2.29
   2   9  -1   31.04    2.46
  -2   9   1   31.19    2.34
  -2   9   1   25.75    2.69
   2   9  -1   24.58    3.76
   2   9  -1   27.46    2.30
  -2   9   1   29.53    2.52
  -2   9  -1   31.55    2.52
   2   9   1   32.52    2.28
  -2   9  -1   26.40    2.31
  -2   9  -1   23.01    3.12
   2   9   1   28.66    2.38
  -2   9  -1   27.79    2.76
   2   9   1   28.49    2.36
   2   9   1   30.31    2.75
  -3   9   1    5.38    2.06
   3   9  -1    7.83    0.92
   3   9  -1    6.34    0.90
  -3   9   1    4.99    0.95
  -3   9   1    6.60    1.14
  -3   9  -1    7.91    1.39
  -3   9  -1   10.08    2.17
   3   9   1    9.31    1.55
  -3   9  -1    6.26    0.94
   3   9   1    8.86    1.65
  -3   9  -1    6.96    1.36
  -4   9   1   -1.32    2.20
  -4   9   1    1.25    0.74
  -4   9   1   -0.71    1.03
   4   9  -1    0.47    0.65
  -4   9   1    0.17    1.21
   4   9  -1    1.21    0.86
   4   9   1   -1.68    2.22
  -4   9  -1    2.74    2.32
   4   9   1    0.59    0.72
  -4   9  -1    1.00    1.34
  -4   9  -1    0.28    0.83
  -5   9   1   38.50    3.12
  -5   9   1   35.97    4.36
  -5   9  -1   33.03    3.49
  -5   9  -1   29.20    3.27
  -5   9  -1   32.91    2.99
   5   9   1   30.86    2.65
  -5   9  -1   38.90    4.26
  -6   9   1   23.09    2.04
  -6  -9  -1   18.13    4.17
  -6   9   1   24.99    4.50
  -6   9   1   15.60    2.84
   6   9  -1   18.08    2.05
  -6   9   1   17.45    3.18
   6   9  -1   21.56    1.92
  -6   9   1   19.58    2.81
   6   9  -1   24.62    1.89
  -6   9  -1   18.64    3.05
  -6   9  -1   22.98    3.23
  -6  -9   1   22.01    3.71
  -6   9  -1   18.63    3.17
   6   9   1   19.58    2.16
  -6   9  -1   26.82    4.62
   6   9   1   22.37    1.88
  -6   9  -1   20.46    2.04
   6   9   1   20.19    1.90
  -7   9   1    1.27    1.55
  -7   9   1    1.78    1.38
  -7   9   1   -1.34    4.08
  -7  -9  -1    5.09    4.18
   7   9  -1    0.53    0.63
  -7   9  -1    3.32    4.13
   7   9   1    1.48    0.73
   7   9   1    2.55    0.66
   7   9   1    2.38    0.87
  -7  -9   1   -1.57    4.07
  -7   9  -1    2.68    1.49
  -7   9  -1    1.38    1.53
  -7   9  -1   -0.06    0.82
   8   9  -1   26.75    2.26
   8   9  -1   30.48    2.49
   8   9  -1   30.35    2.22
  -8   9   1   22.84    3.05
  -8   9   1   28.04    3.03
  -8   9   1   23.74    5.90
  -8  -9  -1   39.92    7.00
  -8   9   1   29.07    2.40
  -8  -9   1   35.92    6.44
   8   9   1   30.54    2.37
   8   9   1   30.41    2.19
  -8   9  -1   28.09    2.38
  -8   9  -1   27.76    3.04
   8   9   1   27.74    2.45
  -9   9   1    1.98    0.98
   9   9  -1    3.76    0.88
   9   9  -1    2.02    0.80
  -9   9   1    5.45    1.51
   9   9  -1    2.99    0.69
   9   9   1    3.77    0.67
   9   9   1    3.87    0.89
  -9  -9   1   11.17    8.50
  -9   9  -1    1.77    1.64
   9   9   1    3.09    1.02
  -9   9  -1    1.71    1.01
 -10   9   1    8.07    1.68
 -10   9   1    5.80    1.40
  10   9  -1    3.97    0.77
  10   9  -1    5.33    1.02
  10   9  -1    4.56    0.96
 -10  -9  -1    4.85    1.84
 -10  -9   1    5.98    1.64
 -10   9  -1    4.01    1.39
  10   9   1    5.68    0.96
  10   9   1    4.64    0.78
 -10  -9   1    1.88    7.31
 -10   9  -1    4.94    1.03
 -10   9  -1    4.40    1.18
 -11  -9  -1   -1.50    1.25
  11   9  -1   -0.72    0.81
 -11   9   1   -1.25    0.94
 -11   9   1   -4.66   11.98
  11   9  -1   -1.30    1.02
 -11  -9  -1  -16.27    9.09
  11   9  -1   -0.62    0.63
 -11   9   1    1.69    1.28
  11   9   1   -0.92    0.76
 -11  -9   1   -2.20    1.36
 -11   9  -1    0.02    1.39
  11   9   1   -0.78    0.68
 -11   9  -1    0.22    0.95
 -11  -9   1   -9.40    8.63
  12   9  -1    7.33    1.04
 -12   9   1    7.60    1.15
 -12   9   1    5.11    1.42
  12   9  -1    6.53    1.35
 -12  -9  -1    9.74    1.80
 -12  -9  -1    3.93    2.13
 -12   9   1    8.43    1.38
  12   9  -1    9.47    1.02
 -12   9  -1    7.05    1.11
 -12  -9   1    9.30    1.50
 -12   9  -1   10.04    1.55
  12   9   1    9.24    1.40
  12   9   1    5.94    1.02
 -12   9  -1    8.65    1.31
 -12  -9   1    3.15    2.39
 -13  -9  -1    2.94    1.86
 -13   9   1   -0.08    1.26
 -13   9   1    1.99    1.12
 -13   9  -1    2.63    1.38
 -13  -9   1    0.32    2.45
 -13   9  -1    2.69    1.06
  15   9  -1    3.23    0.91
 -15   9   1    2.22    2.22
 -15   9   1    3.81    1.24
 -15   9  -1    3.17    1.25
  15   9   1    0.99    1.07
 -15   9  -1    1.90    0.88
 -16   9  -1    1.19    1.44
   0  10  -1  174.61   10.97
   0  10   1  169.23   10.63
   0  10   1  158.90   10.41
   0  10  -1  173.52   10.41
   0  10  -1  164.63   10.46
   0  10   1  171.34   10.39
   0  10  -1  172.48   10.49
  -1  10   1    3.90    0.93
   1  10  -1    2.71    1.02
  -1  10   1    2.43    2.61
   1  10  -1    2.44    0.82
  -1  10   1    1.79    1.02
  -1  10   1    3.75    0.97
  -1  10  -1    5.01    0.99
   1  10   1    3.54    0.85
   1  10   1    2.64    1.01
   2  10  -1   53.39    3.64
  -2  10   1   47.49    4.73
   2  10  -1   50.63    3.87
  -2  10   1   49.35    3.63
   2  10  -1   55.33    3.62
  -2  10  -1   52.00    3.83
  -2  10  -1   49.75    4.91
   2  10   1   46.67    3.79
  -2  10  -1   50.00    3.55
   2  10   1   55.55    3.55
   2  10   1   53.86    3.56
  -2  10  -1   45.45    4.31
  -3  10   1    2.91    0.83
  -3  10   1    5.00    2.93
   3  10  -1    1.43    0.73
  -3  10   1    3.32    1.04
  -3  10   1    3.82    1.25
   3  10  -1    2.90    0.86
   3  10   1    3.53    0.88
  -3  10  -1    0.52    1.30
   3  10   1    2.76    0.75
   3  10   1    3.45    0.84
  -3  10  -1    2.20    0.81
  -3  10  -1    1.39    2.79
  -4  10   1   31.95    2.66
   4  10  -1   31.59    2.57
   4  10  -1   32.90    2.65
  -4  10   1   40.22    3.11
  -4  10   1   42.22    4.61
  -4  10   1   35.36    2.94
   4  10  -1   29.94    2.76
   4  10   1   33.93    2.80
   4  10   1   34.78    2.76
  -4  10  -1   42.34    4.76
  -4  10  -1   40.03    2.93
  -4  10  -1   36.22    2.61
  -4  10  -1   39.25    3.15
   4  10   1   34.53    2.55
  -5  10   1   -0.58    1.34
  -5  10   1    2.29    1.26
   5  10  -1    0.78    0.62
   5  10  -1   -0.50    0.66
   5  10  -1    0.29    0.81
  -5  10   1    0.57    0.79
  -5  10   1   -1.96    3.32
  -5  10  -1    0.04    0.81
  -5  10  -1   -0.22    1.47
  -5  10  -1    0.71    1.57
   5  10   1    0.13    0.86
   5  10   1    0.63    0.59
  -5  10  -1    2.09    3.50
   5  10   1    0.95    0.82
  -6  10   1    0.51    1.45
   6  10  -1    2.48    0.85
  -6  10   1   -0.87    1.60
  -6  10   1    1.81    0.82
  -6 -10  -1    0.05    4.80
   6  10  -1    3.44    0.79
  -6  10   1    3.12    4.31
  -6  10  -1   -2.83    4.16
  -6 -10   1    5.23    4.32
   6  10   1    1.73    0.93
  -6  10  -1    0.55    0.90
  -6  10  -1    3.54    3.46
  -7  10   1    7.56    1.63
   7  10  -1   10.40    1.33
   7  10  -1    6.50    0.96
  -7  10   1   16.61    5.33
  -7  10   1    7.82    1.10
   7  10  -1    7.97    1.13
  -7  10  -1    7.53    1.16
  -7 -10   1    3.10    5.21
   8  10  -1    3.29    0.70
  -8  10   1    0.42    0.92
  -8  10   1    1.30    1.34
   8  10  -1    2.32    0.87
  -8  10   1    9.47    6.22
  -8 -10  -1   -2.62    6.27
  -8  10  -1   -0.50    1.50
  -8  10  -1    0.32    0.96
   8  10   1    1.44    0.89
   8  10   1    0.38    0.84
  -8  10  -1    1.92    1.83
  -8  10  -1    1.16    6.20
   8  10   1    1.85    0.67
  -9  10   1   -0.09    0.90
  -9 -10  -1   -8.41    7.81
  -9  10   1    0.66    1.55
  -9  10  -1    0.02    1.60
   9  10   1    1.40    0.86
  -9  10  -1   -0.63    0.94
   9  10   1    0.28    0.87
  10  10  -1    2.63    0.69
 -10 -10  -1    6.84    9.69
  10  10  -1    2.90    0.86
 -10  10   1    3.53    1.07
 -10  10   1    4.94    1.73
 -10  10  -1    0.47    1.68
 -10  10  -1    3.62    0.93
  10  10   1    2.83    0.95
  10  10   1    3.78    0.99
  10  10   1    3.23    0.71
 -11  10   1    7.79    1.28
 -11  10   1    8.63    1.72
  11  10  -1    8.31    1.19
  11  10  -1    8.22    1.24
  11  10   1    7.26    1.13
 -11  10  -1    9.27    1.62
  11  10   1    8.99    1.33
  11  10   1    9.29    1.36
  12  10  -1    3.50    0.84
 -12 -10  -1    3.75    1.60
 -12  10   1    4.10    1.11
  12  10  -1    2.73    1.19
 -12  10   1    2.71    1.44
  12  10  -1    4.07    0.81
 -12  10  -1    4.58    1.48
  12  10   1    2.94    0.91
 -12  10  -1    3.97    1.06
 -13  10   1    1.31    1.52
  13  10   1    2.83    0.87
 -13  10  -1    5.41    1.54
 -13  10  -1    4.49    1.05
 -14  10  -1   10.86    1.30
  14  10   1   11.05    1.69
 -14  10  -1    9.53    1.87
  14 -10  -1   10.36    1.44
 -15  10  -1    6.04    1.32
   0  11  -1    0.91    0.88
   0  11  -1   -0.16    1.03
   0  11   1   -0.56    0.83
   0  11  -1    1.41    0.87
   0  11   1    0.63    0.94
   0  11  -1   -0.85    0.93
   0  11   1   -0.90    0.91
   0  11   1   -0.17    0.78
   1  11  -1    0.11    0.81
   1  11  -1   -0.63    0.97
   1  11  -1   -0.72    1.02
  -1  11   1    0.31    0.88
  -1  11   1    0.99    0.98
  -1  11   1    0.56    0.83
   1  11  -1    0.74    0.81
   1  11   1    1.76    0.79
   1  11   1    1.82    0.92
   1  11   1    1.08    0.79
  -1  11  -1    0.78    0.88
  -1  11  -1    1.45    0.93
  -1  11  -1    1.41    0.86
   1  11   1    0.07    1.01
  -2  11   1   25.20    2.75
  -2  11   1   27.39    2.39
  -2  11   1   29.43    2.58
   2  11  -1   28.66    2.31
   2  11  -1   27.34    2.57
   2  11  -1   32.49    2.44
  -2  11  -1   29.58    2.56
  -2  11  -1   26.43    2.78
   2  11   1   25.87    2.27
   2  11   1   29.33    2.36
   2  11   1   31.35    2.54
  -2  11  -1   27.76    2.32
  -2  11  -1   29.31    2.78
   2  11   1   30.54    2.51
  -3  11   1   33.12    5.71
   3  11  -1   34.27    2.81
   3  11  -1   38.90    2.94
  -3  11   1   38.73    3.16
   3  11  -1   38.40    2.71
  -3  11   1   34.65    2.77
  -3  11   1   36.65    2.86
   3  11   1   33.34    2.93
   3  11   1   38.50    2.66
  -3  11  -1   39.06    2.78
  -3  11  -1   38.54    3.37
  -3  11  -1   36.04    3.04
   3  11   1   37.84    2.81
  -3  11  -1   35.39    6.19
  -4  11   1    2.48    1.24
  -4  11   1    9.83    4.31
  -4  11  -1    5.02    1.34
   4  11   1    6.03    1.04
   4  11   1    4.65    0.97
  -4  11  -1    0.97    4.58
  -4  11  -1    5.17    1.27
  -4  11  -1    3.68    0.87
   4  11   1    3.89    0.77
  -5  11   1    5.58    1.40
   5  11  -1    4.78    0.81
  -5  11   1    2.54    5.58
   5  11  -1    5.82    1.04
  -5  11   1    8.62    1.43
  -5  11   1    7.09    1.47
   5  11  -1    8.83    1.61
  -5  11  -1    5.90    1.10
   5  11   1    7.33    0.98
   5  11   1    7.04    1.09
   5  11   1    7.32    0.99
  -5  11  -1    5.41    1.50
  -5  11  -1   14.47    5.15
   6  11  -1    0.34    0.79
  -6  11   1    8.01    5.58
  -6 -11  -1    2.60    6.32
  -6  11   1   -1.13    1.60
  -6  11   1   -1.00    0.84
   6  11  -1    0.52    0.57
  -6  11   1   -0.28    1.34
   6  11  -1    0.20    0.87
  -6  11  -1    4.03    5.61
   6  11   1    0.77    0.88
  -6  11  -1   -1.52    1.36
   6  11   1    0.08    0.63
  -6 -11   1   -0.14    5.42
  -6  11  -1    1.23    0.86
  -6  11  -1   -3.12    2.03
   6  11   1    1.83    0.81
  -7  11   1    2.72    1.40
   7  11  -1    1.54    0.79
  -7 -11  -1    9.25    6.97
  -7  11   1    2.82    6.72
   7  11   1    3.13    0.95
  -7  11  -1    2.27    1.46
   8  11  -1   13.76    1.77
   8  11  -1   10.26    1.37
  -8  11   1   10.20    1.61
  -8  11   1   10.94    1.73
  -8  11   1    5.01    8.66
   8  11  -1    9.43    1.66
   8  11   1   10.43    1.34
  -8  11  -1   26.22    9.14
  -8 -11   1   14.23    8.08
   8  11   1   13.13    1.71
  -8  11  -1    9.98    1.72
   8  11   1   11.20    1.75
  -9 -11  -1   14.62   10.34
  -9  11   1   19.66   12.80
  -9 -11   1   17.89    9.05
  -9  11  -1    5.59    2.12
 -10 -11  -1   -0.83    1.07
 -10  11   1    1.72    1.02
  10  11  -1    1.87    0.79
  10  11  -1    1.26    0.83
  10  11  -1    1.15    0.60
 -10  11  -1    2.52    1.95
  10  11   1    0.62    0.90
  10  11   1    1.47    0.64
 -10  11  -1    1.55    0.86
  11  11  -1    0.15    0.63
  11  11  -1    0.29    0.88
 -11  11   1   -0.36    0.93
  11  11  -1    2.34    0.78
  11  11   1    1.80    1.17
 -11  11  -1    3.01    1.98
  11  11   1    0.94    0.58
  11  11   1   -0.07    0.78
 -11  11  -1    0.64    0.91
 -12  11   1   -0.42    0.98
  12  11  -1   -0.02    0.71
 -12 -11  -1   -3.47    1.68
  12  11   1    1.23    0.86
 -12 -11   1   -0.51    1.71
 -12  11  -1    2.65    2.12
 -12  11  -1    1.64    0.90
 -13  11   1    1.04    0.97
  13  11  -1    3.91    0.85
 -13  11  -1    2.72    0.94
  13  11   1    1.76    0.97
 -14  11   1    2.86    1.07
  14  11   1    3.17    1.45
 -14  11  -1    3.57    1.00
   0  12   1   16.93    1.77
   0  12   1   15.34    1.94
   0  12  -1   17.63    1.92
   0  12   1   15.48    1.89
   1  12  -1   28.54    2.79
  -1  12   1   34.24    2.70
  -1  12   1   31.44    2.92
  -1  12   1   32.43    2.58
  -1  12   1   29.88    2.61
   1  12  -1   29.80    2.51
   1  12  -1   30.98    2.58
  -1  12  -1   31.06    2.73
  -1  12  -1   32.22    2.63
  -1  12  -1   29.74    2.53
   1  12   1   34.44    2.50
   1  12   1   35.89    2.78
   1  12   1   32.50    2.61
  -2  12   1   27.88    2.20
  -2  12   1   23.50    2.21
   2  12  -1   22.98    2.47
   2  12  -1   25.33    2.11
  -2  12   1   20.63    2.56
   2  12  -1   24.19    2.20
   2  12   1   23.93    2.18
   2  12   1   22.60    2.48
   2  12   1   28.13    2.47
  -2  12  -1   24.56    2.11
  -2  12  -1   23.15    2.34
   2  12   1   27.37    2.03
   3  12  -1    6.48    0.99
  -3  12   1    5.36    1.24
   3  12  -1    5.23    1.12
  -3  12   1    4.36    1.16
  -3  12  -1    3.88    1.00
   3  12   1    7.82    1.40
   3  12   1    5.14    1.35
   3  12   1    4.62    1.10
   4  12  -1    4.56    0.99
  -4  12   1    5.94    1.21
  -4  12   1   -3.40    7.70
   4  12  -1    2.74    0.82
  -4  12   1    4.45    0.90
   4  12  -1    4.95    0.77
  -4  12  -1    3.74    0.96
  -4  12  -1    1.93    1.32
   4  12   1    4.31    0.79
  -4  12  -1    6.76    1.42
   4  12   1    4.39    0.92
   4  12   1    3.14    0.96
  -5 -12  -1  -12.26    7.60
  -5  12   1   -1.86    1.39
   5  12  -1    0.22    0.79
   5  12  -1    1.31    0.87
  -5  12   1    2.22    1.27
  -5  12   1    0.50    0.95
   5  12  -1   -0.91    0.63
  -5  12   1  -10.84    8.11
  -5  12  -1  -15.72    8.39
  -5  12  -1    1.28    0.81
  -5  12  -1   -0.66    1.31
   5  12   1    0.72    0.92
  -5  12  -1   -2.32    1.53
  -6  12   1   -6.60    8.35
  -6 -12  -1   10.02    8.65
   6  12  -1    4.65    0.75
  -6  12   1    4.09    0.98
   6  12  -1    6.18    1.02
   6  12  -1    4.26    0.88
  -6  12   1    6.33    1.44
  -6  12  -1    0.87    9.61
   6  12   1    5.47    1.05
   6  12   1    2.82    0.74
   6  12   1    4.07    0.89
  -6  12  -1    4.95    1.04
  -6 -12   1    7.65    7.16
  -6  12  -1    2.92    1.40
   7  12  -1   -0.19    0.78
  -7  12   1    0.80    1.21
  -7 -12  -1   -1.64    9.71
  -7  12   1    1.93    0.94
   7  12  -1   -0.61    0.59
   7  12  -1    1.40    0.76
  -7  12  -1   -0.04    1.33
  -7  12  -1  -22.67   11.98
  -7  12  -1   -0.70    0.90
   7  12   1    0.11    0.58
   8  12  -1   10.53    1.24
  -8  12   1    8.28    1.49
   8  12  -1   11.11    1.60
   8  12  -1    8.96    1.47
   8  12   1   11.51    1.73
  -8  12  -1   11.94    1.67
   8  12   1   11.77    1.51
   8  12   1   11.77    1.29
  -8  12  -1   13.01    1.75
   9  12  -1    4.76    0.82
   9  12  -1    3.73    0.70
  -9  12   1    5.60    1.08
  -9  12   1    5.67    1.48
  -9 -12  -1    2.71    1.35
   9  12  -1    5.41    0.90
  -9  12  -1    4.95    1.01
  -9  12  -1    4.06    1.55
   9  12   1    4.75    0.73
   9  12   1    5.24    0.94
  10  12  -1    3.81    0.79
  10  12  -1    3.15    0.65
  10  12  -1    5.03    0.83
 -10 -12  -1    0.99    1.26
 -10  12   1    4.00    0.93
  10  12   1    2.99    0.86
 -10 -12   1    0.58    1.40
 -10  12  -1    2.54    0.91
  10  12   1    4.02    0.64
 -11  12   1    7.17    1.15
  11  12  -1    7.32    1.00
  11  12  -1    8.12    0.96
  11  12  -1    8.26    1.51
 -11  12  -1   10.02    1.53
  11  12   1    5.51    1.68
 -12  12   1   14.55    1.66
 -12  12  -1   16.91    1.66
  13  12  -1    1.73    1.04
 -13  12  -1    2.07    0.86
   0  13   1   -0.02    0.86
   0  13  -1    0.66    0.96
   0  13   1    0.15    0.81
   0  13  -1    1.60    0.90
   0  13   1   -1.79    1.02
   0  13  -1    0.75    0.91
   0 -13  -1   -4.93    2.46
  -1  13   1    5.90    1.27
   1  13  -1    8.54    1.37
   1  13  -1    8.95    1.06
  -1  13   1    9.11    1.52
  -1  13   1    9.25    1.57
   1  13  -1    7.00    1.06
   1  13   1    6.82    1.08
   1  13   1    9.29    1.51
   1  13   1    7.34    1.33
  -1  13  -1    8.86    1.24
  -1  13  -1    8.35    1.15
   1  13   1    8.43    1.17
  -2  13   1    1.08    0.76
   2  13  -1    1.69    0.70
   2  13  -1    1.60    0.95
   2  13  -1    0.26    0.80
  -2  13   1    1.08    1.10
  -2  13   1    1.12    1.00
  -2  13  -1   -0.04    1.03
  -2  13  -1    0.99    1.33
  -2  13  -1    0.33    1.15
   2  13   1    1.67    0.91
   2  13   1   -0.24    0.73
   2  13   1    1.54    0.77
   2  13   1   -0.10    0.94
  -3  13   1    3.01    1.18
  -3  13   1    3.67    1.12
   3  13  -1    3.49    0.75
  -3  13   1    3.25    0.92
   3  13  -1    1.38    0.93
   3  13  -1    3.00    0.84
   3  13   1    3.88    0.79
  -3  13  -1    2.06    0.93
   3  13   1    2.77    0.94
  -3  13  -1    1.43    1.15
   4  13  -1    2.77    0.99
   4  13  -1    4.78    0.84
  -4  13   1    3.24    0.90
  -4  13   1    4.56    1.21
  -4  13   1    3.52    1.24
   4  13   1    3.32    1.02
   4  13   1    4.90    0.85
  -4  13  -1    3.53    0.94
   4  13   1    3.49    0.80
  -4  13  -1    5.34    1.23
  -4 -13   1   17.32    9.82
   5  13  -1    0.82    0.99
   5  13  -1    1.84    0.71
  -5  13   1    3.77    1.36
   5  13  -1    0.22    0.62
   5  13   1    1.43    0.73
  -5  13  -1    2.23    1.48
   5  13   1    1.14    0.64
   6  13  -1   -0.68    0.60
  -6  13   1    1.85    1.16
   6  13  -1    0.40    0.61
  -6  13   1   -0.06    0.86
   6  13  -1    0.90    0.88
  -6  13  -1    1.33    1.20
   6  13   1   -0.05    0.86
   6  13   1    0.54    0.68
   6  13   1   -0.25    0.62
   7  13  -1    3.34    0.69
  -7  13   1    4.75    1.02
   7  13  -1    3.76    0.77
  -7  13   1    4.22    1.21
  -7 -13  -1    1.90    1.43
   7  13  -1    4.92    0.88
  -7  13  -1    3.37    0.99
   7  13   1    4.75    0.72
   7  13   1    3.63    0.96
  -7  13  -1    4.70    1.24
   7  13   1    3.33    0.77
   8  13  -1   14.96    1.52
   8  13  -1   14.96    1.76
  -8  13   1   14.71    1.76
   8  13  -1   15.73    1.36
   8  13   1   15.27    1.73
  -8  13  -1   12.01    1.75
   8  13   1   15.60    1.40
   8  13   1   14.60    1.55
  -8  13  -1   15.22    2.35
  -9 -13  -1   -0.09    1.26
   9  13  -1    0.05    0.62
   9  13  -1    1.04    0.72
  -9  13   1    0.64    0.83
  -9  13  -1   -0.34    0.84
   9  13   1    0.61    0.84
   9  13   1   -0.61    0.45
  -9 -13   1   -2.81    1.38
   9  13   1    0.02    0.68
  10  13  -1    2.62    0.82
 -10  13   1    2.30    0.93
  10  13  -1    2.17    0.71
 -10  13  -1    2.43    0.85
  11  13  -1    1.04    1.13
 -11  13   1    3.43    0.86
 -12  13   1   -1.49    0.82
  12  13  -1    1.27    0.84
 -12  13  -1   -0.82    0.77
   0  14  -1    2.13    1.08
   0  14  -1    2.52    1.11
   0  14   1    3.23    1.10
   0  14   1    4.43    0.97
   0  14  -1    4.42    0.92
   0  14  -1    3.37    0.97
   0  14   1    2.24    0.93
  -1  14   1   -0.87    0.92
   1  14  -1    0.46    0.84
  -1  14   1    0.14    0.98
  -1  14   1    2.00    0.88
   1  14  -1    1.81    0.98
   1  14  -1    2.58    0.77
  -1  14  -1    1.30    0.95
   1  14   1   -0.15    0.77
   1  14   1    1.07    1.05
   1  14   1    0.74    0.75
  -1  14  -1   -0.19    0.99
   1  14   1    1.00    0.66
  -2  14   1    2.02    0.99
   2  14  -1    3.37    1.11
  -2  14   1    3.62    1.12
   2  14  -1    1.74    0.81
  -2  14  -1    4.12    1.04
   2  14   1    1.29    0.95
  -2  14  -1    3.58    0.96
  -2  14  -1    2.25    1.01
   2  14   1    3.23    0.83
   2  14   1    2.34    0.75
   3  14  -1    0.84    0.87
  -3  14   1    1.64    1.03
   3  14  -1    1.39    0.72
  -3  14   1   -0.50    1.06
  -3 -14  -1    1.42    1.77
  -3  14   1    0.68    0.83
   3  14  -1   -0.27    0.69
   3  14   1    0.41    0.70
   3  14   1    0.57    0.73
   3  14   1    2.68    1.05
  -3  14  -1    1.57    1.13
  -3  14  -1    1.26    0.96
  -3  14  -1    0.12    1.02
  -4 -14  -1   -0.57    1.72
   4  14  -1    3.05    0.90
  -4  14   1    0.10    0.99
  -4  14   1    1.89    0.85
  -4  14   1    3.39    1.15
  -4  14  -1    1.79    1.27
   4  14   1    0.86    0.79
   4  14   1    1.46    0.72
   4  14   1    2.38    0.69
  -4  14  -1    1.23    0.94
  -4  14  -1    1.68    1.06
   5  14  -1    1.65    0.66
  -5  14   1    2.69    0.93
   5  14  -1    0.05    0.82
   5  14  -1    0.83    0.65
  -5  14   1    2.31    1.00
   5  14   1    0.71    0.64
  -5  14  -1    1.94    0.95
  -5  14  -1    3.43    1.10
   5  14   1    1.70    0.65
   5  14   1    1.49    0.85
  -6  14   1    1.94    1.03
   6  14  -1    1.23    0.80
  -6  14   1    2.10    0.91
  -6  14  -1    0.71    1.08
   6  14   1    1.07    0.63
  -6 -14   1    0.28    1.60
   6  14   1    0.73    0.82
  -6  14  -1    2.20    0.93
   6  14   1    0.30    0.55
   7  14  -1    1.68    0.61
  -7 -14  -1    1.95    1.37
   7  14  -1    3.07    0.66
   7  14  -1    3.49    0.88
  -7  14   1    3.64    1.15
   7  14   1    2.08    0.57
   7  14   1    2.28    0.79
  -7  14  -1    3.37    0.95
  -7  14  -1    1.30    1.15
   7  14   1    2.75    0.68
  -8  14   1    2.67    0.85
  -8 -14  -1   -0.44    1.46
   8  14  -1    1.06    0.57
  -8  14  -1    1.02    0.83
   8  14   1    1.02    0.79
   9  14  -1   -0.03    0.74
  -9  14   1    2.38    0.87
   9  14  -1    1.67    0.70
   9  14   1    1.22    0.75
  10  14  -1    0.83    0.78
 -10  14   1    1.79    0.74
  10  14  -1    0.48    0.81
 -10  14  -1   -0.82    0.74
   0  15   1    1.28    0.84
   0  15   1    1.85    0.89
   0  15   1   -1.16    1.65
   0  15  -1    1.04    0.94
   0  15  -1   -1.41    0.83
  -1  15   1    3.18    0.94
  -1  15   1    1.89    1.01
  -1  15   1    2.00    1.01
  -1  15  -1    1.09    0.97
   1  15   1    2.42    0.84
  -1  15  -1    3.60    0.99
   1  15   1    2.40    0.88
  -2  15   1   27.59    2.21
   2  15  -1   20.89    2.03
  -2  15   1   28.21    2.31
   2  15  -1   22.84    2.14
  -2  15   1   25.04    2.15
   2  15   1   23.56    2.12
  -2  15  -1   29.09    2.66
  -2  15  -1   22.63    2.22
   2  15   1   24.82    2.05
  -2  15  -1   24.31    2.15
   3  15  -1    0.46    0.59
   3  15  -1    0.36    0.48
  -3 -15  -1    1.62    3.14
   3  15  -1   -0.03    0.64
  -3  15   1    0.46    0.91
   3  15  -1    0.75    0.85
  -3 -15   1   -5.51    2.84
  -3  15  -1    1.63    0.89
   3  15   1    1.12    0.72
  -3  15  -1    0.71    1.15
   3  15   1    2.03    0.88
   4  15  -1    6.50    1.04
   4  15  -1    8.62    1.52
  -4  15   1    5.82    1.10
  -4 -15  -1    5.22    3.34
   4  15  -1    6.27    1.11
   4  15  -1    6.73    0.83
   4  15   1    9.00    1.53
  -4  15  -1    6.32    1.16
   4  15   1    5.25    0.85
   5  15  -1    1.04    0.80
   5  15  -1    2.60    0.57
   5  15  -1    2.01    0.50
  -5  15  -1    1.88    0.92
  -5  15  -1    3.24    1.00
   5  15   1    1.74    0.64
   5  15   1    2.16    0.83
  -6  15   1    2.21    1.03
   6  15  -1    4.21    0.85
  -6  15  -1    1.34    0.89
  -6  15  -1    2.63    1.12
   6  15   1    2.77    0.64
   6  15   1    2.29    0.82
  -7  15   1    0.28    1.62
   7  15  -1   -0.50    0.51
   7  15  -1    1.33    0.76
   7  15   1   -0.06    0.75
  -7  15  -1    0.62    0.78
   8  15  -1    3.30    0.82
   8  15   1    4.44    0.74
   8  15   1    5.32    0.82
   9  15  -1   -0.27    0.68
  -9  15   1    1.06    0.82
  -9  15  -1   -1.74    1.01
   0  16   1    7.75    1.33
   0  16  -1    8.22    1.27
   0  16  -1   10.51    1.12
   1  16  -1   -1.14    0.78
  -1  16   1   -0.19    0.73
   1  16  -1    0.26    0.83
  -1  16  -1    1.09    1.30
   1  16   1   -0.45    0.73
   1  16   1   -0.99    0.83
  -2  16   1    0.14    0.79
   2  16  -1    1.99    0.74
   2  16  -1    2.03    0.79
   2  16   1   -0.21    0.77
  -3  16   1    0.81    0.78
   3  16  -1    1.18    0.80
  -3  16   1   -0.60    2.07
   3  16  -1    1.97    0.67
   3  16   1    3.16    0.77
  -4  16   1   -0.64    0.89
   4  16  -1   -0.95    0.78
   4  16  -1   -0.62    0.62
   4  16   1    1.28    0.71
   4  16   1    0.04    0.74
   5  16  -1   -0.16    0.69
   5  16  -1   -0.78    0.55
   5  16   1    0.25    0.70
  -5  16  -1   -1.93    1.06
   5  16   1   -1.05    0.69
   6  16  -1    6.27    0.78
   6  16  -1    6.38    1.11
   6  16   1    6.67    0.92
   0  17  -1   -1.53    0.77
   0  17   1   -0.20    0.70
   2  17  -1    1.53    0.74
   2  17   1    1.19    0.63
  -1   0   2    8.65    0.65
  -2   0   2  181.95   10.94
  -3   0   2  141.11    8.54
  -4   0   2    7.34    1.05
  -5   0   2   34.48    2.47
  -6   0   2    3.38    1.07
  -7   0  -2   15.94    2.01
  -7   0   2   21.21    1.93
  -8   0   2    2.48    1.37
  -8   0  -2    4.34    1.46
  -9   0  -2    1.53    1.15
  -9   0   2    2.22    1.58
 -10   0  -2   10.63    1.84
  10   0   2   13.24    1.93
 -10   0   2   11.95    1.59
 -10   0  -2   10.56    1.74
 -10   0  -2   11.21    1.90
 -10   0  -2   13.18    1.96
 -10   0   2    8.40    1.45
 -10   0   2   10.62    1.53
 -10   0   2    6.51    2.72
  10   0  -2    9.66    1.66
  11   0   2   46.11    3.79
 -11   0  -2   55.34    3.67
 -11   0  -2   57.55    4.07
 -11   0  -2   48.82    3.86
 -11   0   2   54.21    4.01
 -11   0   2   54.99    3.62
  11   0  -2   51.72    3.65
 -12   0   2   14.92    1.62
 -12   0  -2   15.88    2.19
 -12   0  -2   14.21    2.19
  12   0   2   13.34    1.98
 -12   0   2   17.86    2.15
  12   0  -2   13.52    1.73
 -12   0  -2   11.93    2.29
 -12   0   2   15.37    1.69
 -12   0   2    6.65    4.12
 -13   0   2    4.86    1.00
  13   0  -2    7.20    1.08
 -13   0  -2    6.12    1.29
 -13   0   2    8.01    1.40
 -13   0  -2    8.70    1.61
  13   0   2    5.79    1.16
 -13   0   2    5.79    1.22
 -14   0  -2   20.82    2.54
  14   0   2   25.57    2.41
 -14   0   2   23.21    7.77
 -14   0   2   22.01    2.55
 -14   0   2   23.61    2.10
 -14   0  -2   22.66    2.68
 -14   0   2   20.80    2.57
  14   0  -2   22.65    2.21
  16   0  -2    2.74    0.96
  16   0   2   -0.22    1.26
 -16   0   2    1.50    1.36
 -16   0  -2    0.20    1.01
 -16   0   2    0.76    1.30
  17   0  -2   12.96    1.46
 -17   0   2   14.61    2.28
 -17   0   2   14.46    1.84
 -17   0  -2   13.14    1.98
 -18   0  -2    2.14    1.00
  18   0  -2    2.29    1.29
 -19   0   2    2.21    1.56
 -19   0  -2    1.83    1.12
  -1   1   2   82.56    4.99
  -2   1   2    0.78    0.40
  -2  -1   2   -0.14    0.46
  -3   1   2    0.70    0.53
  -3  -1   2    0.75    0.55
  -4  -1  -2   -0.80    0.68
  -4   1   2    1.46    0.71
  -4  -1   2    0.06    0.69
  -5  -1  -2   57.41    3.89
  -5   1   2   60.39    3.86
  -5  -1   2   61.84    3.91
   6   1  -2    1.45    0.53
  -6  -1  -2    1.04    1.02
  -6   1   2    2.10    1.10
  -6  -1   2    2.47    1.01
   7   1  -2   20.25    1.73
  -7   1   2   19.64    2.14
  -7  -1   2   21.06    2.05
  -7   1  -2   21.31    2.06
  -8   1   2    2.77    1.37
  -8  -1  -2   -0.69    1.56
  -8  -1   2    1.56    1.48
  -9  -1  -2   22.42    3.13
  -9   1   2   18.86    1.60
  -9   1   2   17.96    2.51
  -9   1   2   15.02    2.42
  -9   1   2   23.56    2.08
  -9   1  -2   21.91    2.09
  -9   1  -2   16.21    2.03
  -9  -1   2   20.19    2.86
 -10   1   2    2.97    2.82
  10  -1   2    4.69    1.10
  10   1  -2    3.57    0.89
 -10  -1  -2    3.68    1.74
 -10  -1  -2    2.49    2.52
 -10  -1  -2    2.43    0.99
 -10   1   2    4.99    1.15
 -10  -1  -2   -0.27    2.03
 -10   1   2    3.56    0.88
  10   1   2    3.06    1.04
 -10   1  -2    3.51    1.19
 -10   1  -2    3.26    1.35
 -10  -1   2    3.20    2.17
 -11   1   2   52.05    4.09
 -11   1   2   55.62    4.01
  11   1  -2   53.80    3.85
 -11  -1  -2   54.95    3.89
 -11  -1  -2   59.45    4.83
 -11   1   2   58.46    3.73
 -11  -1  -2   56.14    4.39
  11  -1   2   57.43    3.97
 -11   1   2   64.80    5.91
 -11  -1   2   60.17    4.04
 -11  -1   2   49.79    3.91
 -11  -1   2   54.95    4.37
 -11   1  -2   62.16    4.50
 -11   1  -2   62.90    4.13
  11   1   2   49.88    3.92
 -11   1  -2   53.22    3.73
 -11   1  -2   57.16    4.02
  12   1  -2    2.94    0.81
  12  -1   2    2.46    0.99
 -12  -1  -2    2.57    1.06
 -12   1   2    1.14    4.20
 -12   1   2    4.64    1.06
 -12  -1  -2    2.77    1.52
 -12   1   2    3.41    1.20
 -12  -1  -2    0.31    4.20
 -12   1  -2    1.37    1.21
 -12  -1   2    3.63    0.96
  12  -1  -2    3.99    0.91
  12   1   2    3.18    1.12
 -12   1  -2    3.60    1.20
 -12   1  -2    1.82    0.96
 -12  -1   2    2.87    1.20
  13  -1   2    0.93    1.03
 -13  -1  -2   -0.10    1.57
 -13  -1  -2    1.50    1.01
 -13   1   2    0.99    1.14
 -13  -1  -2   -1.37    6.18
 -13   1   2    1.66    1.32
 -13   1   2    2.90    5.33
  13   1  -2   -0.27    0.87
 -13   1   2   -0.59    0.83
 -13  -1   2    0.56    5.28
 -13   1  -2    1.76    0.87
 -13   1  -2   -3.32    1.64
 -13   1  -2   -0.93    1.12
  13  -1  -2    1.23    0.82
 -13  -1   2    0.06    1.35
  13   1   2   -0.94    0.98
 -13  -1   2   -0.27    0.94
 -13   1  -2    0.51    1.23
 -14  -1  -2    3.72    1.42
  14  -1   2    1.15    1.16
 -14   1   2    3.13    0.83
 -14   1   2    2.91    1.16
  14   1  -2    4.75    0.94
 -14   1   2    2.22    1.42
 -14  -1  -2    2.66    1.11
 -14   1  -2    5.32    1.89
 -14   1  -2    1.45    1.21
 -14   1  -2    3.52    1.25
 -14  -1   2    5.54    1.23
  14   1   2    2.96    1.08
 -14  -1   2    2.44    1.33
 -14  -1   2   -4.55    7.85
  14  -1  -2    3.74    0.96
 -15   1   2   11.70    2.10
 -15   1   2    9.00    1.62
 -15   1   2   11.47    1.59
 -15  -1  -2   11.03    1.93
 -15   1   2    3.71   10.21
  15   1   2    9.47    1.54
 -15  -1   2   19.96   10.46
  15  -1  -2    9.37    1.35
 -15  -1   2    8.65    1.69
 -15   1  -2    8.44    1.40
  16  -1   2    2.97    1.30
 -16   1   2    3.54    1.26
 -16  -1  -2    2.52    1.02
  16   1  -2    1.56    0.93
 -16   1   2    3.97    1.39
 -16   1  -2    1.34    1.07
 -16  -1   2    1.94    1.53
 -16   1  -2    1.23    1.22
  16  -1  -2    1.60    1.01
 -16  -1   2    3.21    1.22
  17   1  -2    3.45    1.00
 -17  -1  -2    4.79    1.00
 -17   1   2    5.32    1.46
 -17   1   2    3.61    1.35
 -17   1  -2    3.97    1.15
 -17   1  -2    6.28    1.43
  17  -1  -2    6.13    1.10
 -18   1   2    0.93    1.60
  18   1  -2    1.30    1.07
 -18  -1  -2    1.54    0.87
 -18   1  -2   -0.03    1.09
 -18  -1   2    2.61    1.17
 -19  -1  -2    2.87    1.02
 -19   1  -2    5.85    1.55
 -19  -1   2    4.02    1.27
   0   2   2    6.13    0.75
   1   2   2   53.16    3.34
  -2   2   2   55.76    3.47
  -3   2   2    9.69    1.09
  -3  -2   2   11.59    1.16
  -4  -2  -2   63.83    3.89
   4   2  -2   54.83    3.78
  -4   2   2   62.24    3.85
  -4  -2   2   60.38    3.90
   5   2  -2    5.33    0.87
  -5   2   2    6.83    1.21
  -5  -2  -2    6.58    1.12
  -5  -2   2    7.50    1.08
   6   2  -2   43.57    2.76
  -6   2   2   43.68    2.98
  -6  -2  -2   37.63    3.07
  -6  -2   2   42.45    3.05
  -7  -2  -2    1.47    1.33
  -7   2   2   -0.07    1.04
   7   2  -2    0.86    0.47
  -7   2  -2    2.34    1.11
  -7  -2   2    1.19    1.21
  -8  -2  -2    2.72    1.57
  -8   2   2   -0.74    1.17
  -8   2  -2    0.16    1.45
   9   2  -2   -0.19    0.87
  -9  -2  -2    0.99    0.88
  -9   2   2    4.49    1.62
  -9  -2  -2    0.53    1.18
  -9   2   2    1.01    1.06
  -9  -2  -2    1.50    2.15
  -9  -2   2    1.89    1.92
  -9   2  -2    1.55    1.16
  -9   2  -2   -0.60    1.22
   9   2   2   -0.90    1.12
  -9   2  -2    2.57    1.36
 -10  -2  -2   11.19    2.89
 -10  -2  -2   11.30    1.88
 -10  -2  -2   13.72    2.46
  10   2  -2   10.03    1.56
 -10   2   2   10.83    1.48
 -10   2   2   13.74    1.77
 -10   2   2   11.55    2.56
 -10   2   2   10.81    1.98
 -10   2   2   13.19    1.53
 -10   2  -2   13.28    1.65
  10   2   2   16.29    2.08
 -10   2  -2   14.10    2.21
 -10   2  -2   14.23    1.54
 -10  -2   2   12.80    2.05
 -10   2  -2   13.67    2.20
 -10  -2   2   12.17    2.78
 -11   2   2    8.44    3.63
 -11   2   2    6.73    1.86
 -11  -2  -2    5.74    1.89
  11   2  -2    4.75    0.96
 -11   2  -2    3.95    1.65
 -11   2  -2    4.45    1.02
 -11   2  -2    3.34    1.41
 -12   2   2    5.31    1.62
 -12   2   2    8.24    1.88
 -12   2   2    9.01    1.40
 -12   2   2   15.61    4.46
 -12  -2   2    6.46    4.50
 -12  -2   2    7.16    1.47
 -13   2   2    0.83    1.52
 -13  -2  -2    2.29    1.03
  13  -2   2    3.29    1.01
 -13   2   2    0.67    1.14
 -13  -2  -2   -3.31    6.12
 -13  -2  -2    0.09    2.06
 -13   2   2    2.99    2.38
  13  -2  -2    0.85    0.89
 -13  -2   2    2.11    1.63
  13   2   2    1.80    0.94
 -13  -2   2    0.50    0.93
 -13   2  -2    2.89    1.61
 -13   2  -2    2.06    1.26
 -13   2  -2    4.31    1.32
 -13  -2   2   -7.71    5.17
  14   2  -2   13.85    1.68
  14  -2   2   11.65    1.43
 -14  -2  -2   11.54    1.46
 -14   2   2   16.70    7.36
 -14   2  -2   11.01    1.53
 -14   2  -2    8.50    1.87
  14  -2  -2   13.55    1.71
 -14  -2   2   14.57    7.41
 -14   2  -2    9.25    1.55
  14   2   2   11.16    1.38
 -15   2   2    5.55    1.69
 -15   2   2    3.73    1.19
 -15   2   2   25.18   12.56
 -15  -2  -2    5.56    1.16
 -15   2   2    4.22    0.89
  15   2  -2    5.18    1.01
 -15   2  -2    6.76    2.51
 -15   2  -2    3.92    1.27
  15  -2  -2    2.82    1.02
 -15  -2   2   -8.57   11.16
  16   2  -2    1.97    0.90
 -16   2   2    3.12    0.78
 -16   2   2    5.60    1.55
  16  -2   2    4.22    1.33
 -16   2   2    3.69    1.19
  16  -2  -2    2.91    0.98
 -16  -2   2    4.88    1.13
 -17  -2  -2    1.39    0.88
  17   2  -2   -0.57    0.95
 -17   2   2   -2.43    1.57
 -17  -2   2    1.50    0.99
 -17   2  -2   -0.22    1.31
  17  -2  -2    0.54    1.04
 -17   2  -2    0.46    1.15
 -18  -2  -2    2.20    0.88
 -18   2   2    3.31    1.31
 -18  -2   2    2.63    1.15
 -18   2  -2    0.17    1.51
 -19  -2  -2   -0.60    0.94
 -19  -2   2    2.01    1.12
   0   3  -2   -0.27    0.51
   0   3   2   -0.79    0.59
  -1   3   2    2.51    0.66
  -1   3  -2    1.85    0.57
   1   3   2    3.13    0.74
   2   3  -2   17.71    1.36
  -2   3   2   18.38    1.42
   3   3  -2    0.61    0.38
  -3   3   2    0.31    0.63
  -4   3   2    3.59    0.83
   4   3  -2    2.98    0.51
  -5  -3  -2   20.87    1.83
   5   3  -2   17.39    1.32
  -5   3   2   17.12    1.77
  -5  -3   2   13.84    1.81
  -6  -3  -2   65.41    4.52
   6   3  -2   62.14    4.16
  -6   3   2   70.13    4.43
  -6  -3   2   67.72    4.41
  -7  -3  -2   43.37    3.41
  -7   3  -2   40.99    3.23
  -7  -3   2   44.26    3.28
  -8  -3  -2    5.65    1.93
   8   3  -2    2.09    1.09
  -8   3  -2    0.83    0.87
   9   3  -2    0.05    0.85
  -9   3   2    0.16    0.76
  -9   3   2    3.80    2.05
  -9  -3  -2   -0.61    1.05
  -9   3   2    5.28    2.38
  -9   3   2    1.80    1.03
  -9  -3  -2   -1.55    2.48
  -9   3   2   -0.49    1.41
  -9   3  -2   -1.09    2.25
  -9   3  -2    0.86    1.00
   9   3   2   -0.09    1.01
  -9  -3   2    1.37    2.29
  -9   3  -2   -0.76    1.17
  -9   3  -2    0.98    0.82
 -10  -3  -2    3.45    0.96
  10   3  -2    2.47    0.79
 -10  -3  -2   -1.75    2.80
 -10   3   2    1.86    1.73
 -10   3   2    0.08    1.39
 -10   3   2    2.91    1.07
 -10   3   2    1.87    0.81
 -10  -3  -2    3.44    1.05
 -10   3   2    5.05    3.04
 -10  -3   2   -0.28    3.48
 -10   3  -2    2.62    0.86
 -10  -3   2    1.67    2.64
  10   3   2    2.15    0.98
 -10   3  -2    1.90    1.15
 -10   3  -2    0.86    2.91
 -10   3  -2    2.63    1.11
 -11   3   2   10.49    1.87
 -11   3   2    8.19    1.32
 -11  -3  -2   15.45    3.92
 -11   3   2    8.57    3.75
  11   3  -2    9.64    1.54
 -11  -3   2   14.13    3.65
 -11  -3   2    9.36    2.35
  11   3   2    6.86    1.19
 -11  -3   2    9.68    1.29
 -11   3  -2   12.27    1.60
 -12   3   2    2.94    1.18
 -12   3   2   -1.90    4.54
 -12   3   2    1.09    1.54
 -12   3   2    1.72    0.84
 -12  -3  -2    2.49    0.96
 -12   3   2    2.80    1.75
 -12   3  -2    2.71    1.23
 -12   3  -2    0.24    1.34
 -12  -3   2    2.32    2.13
 -12   3  -2    2.78    0.86
 -12   3  -2    0.65    1.11
 -12  -3   2    8.10    4.53
 -13  -3  -2    3.82    1.10
  13   3  -2    3.04    0.90
 -13   3   2    2.80    0.84
 -13   3   2    1.55    1.12
 -13   3  -2    2.40    1.24
  13  -3  -2    2.29    0.96
 -13   3  -2    3.08    1.46
 -13  -3   2    2.25    2.19
  13   3   2    2.14    1.05
 -13   3  -2    4.49    1.58
 -13  -3   2    2.72    0.92
 -14  -3  -2    8.16    1.40
  14  -3   2   10.05    1.34
 -14   3   2    7.97    2.20
 -14   3   2    9.44    1.58
  14   3  -2   10.52    1.25
 -14   3   2    9.66    1.40
 -14   3   2    6.27    2.43
 -14   3   2    5.44    8.97
 -14  -3   2    8.82    1.27
  14   3   2    8.93    1.64
  14  -3  -2    8.46    1.20
 -14   3  -2    6.71    1.54
 -14   3  -2    8.96    1.34
  15  -3   2   14.12    2.37
 -15   3   2   12.07    1.60
 -15   3  -2    9.01    1.95
 -15  -3   2   12.37    1.82
  16   3  -2    2.71    0.86
  16  -3   2    3.68    1.62
 -16  -3  -2    3.28    0.94
 -16   3   2    3.65    1.11
 -16   3   2    5.38    2.12
 -16   3  -2    5.48    1.56
  16  -3  -2    2.66    1.04
 -16   3  -2    1.22    1.05
 -16   3  -2    4.62    0.95
 -16  -3   2    4.22    1.12
 -17   3   2   -0.39    2.20
  17   3  -2    4.11    0.94
 -17   3   2    3.41    0.78
 -17  -3  -2    2.85    0.91
 -17   3  -2    4.02    1.07
  17  -3  -2    3.90    1.12
 -17  -3   2    0.41    1.61
 -17   3  -2    2.08    0.82
 -17   3  -2    4.10    1.59
 -18  -3  -2    2.77    0.83
 -18   3   2    3.97    1.22
 -18   3  -2    1.17    1.32
 -18  -3   2    0.88    1.13
 -18   3  -2    2.10    1.91
   0   4  -2   83.06    4.97
   0   4  -2   77.60    4.99
   0   4   2   80.03    5.05
   1   4  -2   34.51    2.25
  -1   4   2   32.08    2.39
  -1   4  -2   33.19    2.33
   1   4   2   32.41    2.42
  -1   4  -2   38.67    2.38
   2   4  -2   32.11    2.08
  -2   4   2   29.68    2.28
  -2   4  -2   31.20    2.17
   3   4  -2    1.94    0.41
  -3   4   2    1.26    0.73
  -3   4  -2    2.77    0.88
   4   4  -2    2.53    0.44
  -4   4   2    3.89    0.89
  -4   4  -2    1.86    0.79
  -5   4   2    4.38    1.12
  -5   4  -2    3.97    0.95
  -6  -4  -2    8.76    1.60
  -6   4   2    6.33    1.32
   6   4  -2    7.17    0.89
  -6   4  -2    4.85    1.26
   7   4  -2   19.14    1.51
  -7  -4  -2   19.36    2.52
  -7   4   2   20.15    2.31
  -7  -4   2   19.20    2.25
  -7   4  -2   17.73    2.30
  -8   4   2    3.82    2.00
  -8   4   2    1.62    1.47
  -8   4   2    3.12    1.11
  -8  -4  -2    3.52    1.39
  -8   4   2    3.91    0.84
  -8  -4  -2    6.51    2.22
  -8   4   2    3.13    1.25
   8   4   2    3.35    1.19
  -8   4  -2    3.47    1.05
  -8   4  -2    4.07    0.88
  -9   4   2    4.03    2.45
  -9   4   2    0.01    1.12
  -9  -4  -2   -1.20    2.81
  -9   4   2    1.49    1.09
  -9   4   2    1.68    0.80
   9   4  -2   -0.38    1.19
  -9  -4  -2   -0.11    1.20
  -9   4  -2    0.96    1.08
  -9   4  -2    2.46    2.57
  -9   4  -2    0.32    1.68
   9   4   2   -0.39    1.05
  -9  -4   2    2.24    2.42
  -9   4  -2    0.30    0.82
 -10   4   2    1.45    0.69
 -10   4   2    2.83    1.00
 -10   4   2    0.35    1.28
 -10  -4  -2   -0.76    1.04
  10   4  -2    3.61    1.17
 -10  -4  -2    1.17    3.44
 -10   4   2    7.43    3.08
  10   4  -2    1.26    0.88
 -10   4   2    2.94    2.23
 -10   4  -2    0.70    0.81
 -10   4  -2   -0.28    1.03
 -10   4  -2    1.58    1.60
 -10   4  -2    1.76    0.96
 -10   4  -2    1.85    3.31
  10   4   2    1.31    1.01
 -11   4   2   29.20    2.62
  11   4  -2   21.58    2.22
 -11   4   2   22.95    2.03
 -11  -4  -2   32.88    5.01
 -11   4   2   28.84    5.62
 -11  -4  -2   22.77    2.42
 -11   4   2   22.31    2.45
 -11   4  -2   26.85    2.09
 -11   4  -2   30.10    3.30
 -11   4  -2   20.86    5.02
 -11   4  -2   26.90    2.47
 -11   4  -2   23.88    2.37
  11   4   2   26.30    2.36
 -12  -4  -2    9.20    5.42
 -12  -4  -2    2.85    0.99
 -12   4   2    7.53    5.24
  12   4  -2    3.34    0.96
 -12   4   2    3.35    1.10
 -12   4   2    2.55    0.80
 -12  -4   2   11.43    4.96
 -12   4  -2    4.78    1.54
 -12   4  -2    4.92    1.22
 -12  -4   2    2.24    1.14
 -12   4  -2    5.12    1.28
 -13   4   2   -0.69    1.03
 -13   4   2   -1.37    1.52
  13  -4   2    2.36    1.03
  13   4  -2    0.70    0.83
 -13   4   2    5.35    7.39
 -13   4   2    3.07    2.26
 -13  -4  -2   -0.22    1.03
 -13   4   2    0.58    0.79
 -13  -4   2   -0.66    0.87
  13   4   2    0.50    0.80
 -13  -4   2    7.50    6.50
 -13   4  -2    0.34    1.24
 -13   4  -2    2.82    1.23
 -13   4  -2    0.14    1.57
 -14   4   2    0.82    2.34
 -14  -4  -2    1.24    1.06
  14  -4   2    1.72    1.10
 -14   4   2   18.36   10.85
  14   4  -2    2.96    0.88
 -14   4   2    2.65    1.13
 -14   4   2    2.41    1.97
 -14   4  -2    2.75    1.00
 -14   4  -2    1.96    1.72
 -14   4  -2    1.16    1.10
 -14  -4   2    1.42    0.95
 -14   4  -2    0.02    1.43
  14  -4  -2    1.90    0.95
 -14  -4   2  -12.52    8.32
 -15   4   2    1.74    2.49
 -15  -4  -2   -0.13    1.01
  15   4  -2    0.31    0.83
 -15   4   2   -0.80    0.73
 -15   4   2    0.72    1.14
 -15   4   2    1.09    2.66
 -15   4  -2   -0.95    1.07
 -15   4  -2    1.31    1.89
 -15   4  -2    0.39    0.86
 -15  -4   2    0.03    1.06
  15   4   2   -0.21    1.12
 -16   4   2   -0.49    0.82
 -16   4   2    0.31    1.01
 -16   4   2   -3.08    2.78
 -16  -4  -2    0.91    0.89
  16   4  -2    0.38    0.85
  16  -4  -2    1.82    0.99
 -16   4  -2   -1.07    0.99
 -16   4  -2    0.83    1.91
 -16   4  -2    3.27    2.54
 -16   4  -2    0.70    0.77
  16   4   2   -0.26    1.13
 -16  -4   2    1.22    0.90
 -17   4   2   -0.31    0.95
 -17   4   2    1.49    0.78
 -17  -4  -2    0.31    0.87
 -17   4  -2    1.91    0.99
 -17  -4   2    2.09    0.93
  17  -4  -2    3.89    1.18
 -17   4  -2    1.24    0.76
 -17   4  -2   -0.64    2.13
 -18  -4  -2    0.98    0.87
  18   4  -2    2.12    1.10
 -18   4   2    1.31    1.07
 -18  -4   2    2.01    1.27
 -18   4  -2    0.76    1.13
   0   5  -2   -0.44    0.71
   0   5   2   -0.55    0.80
   1   5  -2   14.75    1.13
  -1   5   2   12.56    1.46
  -1   5  -2   10.42    1.20
  -1   5  -2   13.50    1.33
   1   5   2   11.03    1.50
  -2   5   2   45.52    3.26
   2   5  -2   48.28    3.06
  -2   5  -2   48.57    3.12
  -2   5  -2   47.77    3.19
  -3   5   2   11.88    1.63
  -3   5  -2    9.74    1.46
  -3   5  -2   10.77    1.48
   4   5  -2   14.50    1.19
  -4   5   2   14.52    1.60
  -4   5  -2   16.63    1.76
   5   5  -2   11.94    1.12
  -5   5   2   12.40    1.73
  -5  -5   2   10.96    1.82
  -5   5  -2   11.57    1.90
  -6  -5  -2    8.12    1.75
   6   5  -2    6.52    1.02
  -7  -5  -2    7.00    2.40
   7   5  -2    0.75    0.90
  -7   5   2    0.34    1.17
  -7   5   2    4.29    1.28
  -7   5   2    3.03    1.02
  -7   5   2    2.72    0.97
  -7   5   2   -0.63    1.64
  -7   5  -2    1.58    1.31
  -7   5  -2    1.83    1.50
  -8   5   2    5.91    1.27
  -8   5   2    3.61    1.95
   8   5  -2    7.78    1.14
  -8   5   2    3.88    1.32
  -8   5   2    5.82    0.94
  -8  -5  -2    7.34    2.55
  -8   5   2    4.63    1.13
  -8  -5  -2    7.03    1.55
  -8   5  -2    8.61    2.13
  -8   5  -2    4.56    1.27
  -8   5  -2    4.57    0.99
  -8   5  -2    6.33    1.05
   8   5   2    5.24    1.05
  -9   5   2    3.47    2.61
   9   5  -2    4.59    1.15
  -9  -5  -2    1.67    1.30
  -9  -5  -2    4.35    3.21
  -9   5   2    2.43    1.37
  -9   5   2    3.85    1.05
   9   5  -2    4.17    0.93
   9   5   2    2.91    0.95
  -9   5  -2    2.82    1.11
  -9   5  -2    0.78    3.15
   9   5   2    2.66    0.91
  -9   5  -2    2.27    0.97
 -10   5   2    4.46    0.92
 -10  -5  -2   -0.22    3.68
  10   5  -2    5.56    1.16
 -10   5   2    1.11    3.30
 -10   5   2    3.76    2.68
  10   5  -2    4.27    0.95
 -10   5   2    2.70    1.18
 -10   5  -2    3.34    0.98
 -10   5  -2    6.07    1.84
 -10   5  -2    2.48    4.08
 -10  -5   2    1.30    3.42
 -10   5  -2    3.72    1.19
  10   5   2    4.56    1.09
 -10   5  -2    4.40    0.89
 -11  -5  -2   21.64    2.64
  11   5  -2   21.33    2.21
 -11  -5  -2   21.38    2.34
 -11   5   2   23.09    2.41
  11   5  -2   18.56    2.37
 -11   5   2   21.62    1.91
 -11  -5  -2   30.39    5.35
 -11   5   2   26.46    3.21
 -11   5   2   22.56    2.32
 -11   5   2   19.67    4.56
 -11   5  -2   23.95    2.16
  11   5   2   18.99    1.99
 -11   5  -2   21.10    1.93
 -11   5  -2   21.81    2.43
 -11  -5   2   30.09    5.17
 -12  -5  -2   -1.43    1.62
 -12   5   2   -0.13    1.32
 -12  -5  -2    1.44    1.00
 -12   5   2    2.40    0.80
 -12   5   2   -0.67    2.76
 -12   5   2   -3.06    6.25
  12   5  -2    1.69    0.87
 -12   5  -2    1.93    1.15
 -12   5  -2    0.92    1.07
 -12   5  -2    1.28    2.15
 -12  -5   2    0.81    1.08
  13   5  -2    0.46    0.79
 -13   5   2    1.87    1.39
 -13   5   2   -8.24    8.96
 -13   5   2    5.77    3.23
 -13   5   2    0.00    1.12
 -13  -5  -2    0.34    0.99
 -13   5  -2   -0.42    1.09
 -13  -5   2    0.62    0.87
 -13  -5   2    0.75    8.17
 -13   5  -2    4.65    2.39
  13   5   2   -1.16    0.94
 -13   5  -2    2.12    1.10
 -14   5   2    4.61    1.87
 -14   5   2   11.16   12.82
  14   5  -2    0.67    0.84
 -14   5   2    0.18    0.73
 -14   5   2    0.58    1.14
 -14   5   2    3.22    4.43
 -14  -5  -2    1.54    1.00
  14  -5  -2    0.60    0.93
 -14  -5   2    1.71    0.89
 -14   5  -2    0.59    1.15
 -14   5  -2    1.36    1.43
 -14   5  -2    1.84    0.87
  14   5   2    0.85    1.02
 -14   5  -2    0.65    2.83
 -14  -5   2   15.65   10.14
 -15   5   2    2.38    1.13
 -15   5   2    2.97    2.11
 -15  -5  -2    3.54    1.10
  15   5  -2    3.48    1.04
  15  -5   2    2.91    1.31
 -15  -5   2    2.44    1.00
  15  -5  -2    2.10    0.98
 -15   5  -2    4.29    1.65
 -16   5   2    4.54    1.19
 -16   5  -2    1.96    1.04
 -16   5  -2    2.56    2.54
  16  -5  -2    3.76    1.07
 -17   5   2    0.81    0.73
  17   5  -2    0.49    0.76
 -17   5   2   -0.07    0.92
  17  -5  -2    2.96    1.27
 -17  -5   2    1.65    0.94
 -17   5  -2    1.48    0.98
 -18   5   2    5.65    1.19
 -18  -5  -2    5.17    1.07
 -18   5  -2    2.85    1.17
 -18  -5   2    4.60    1.31
   0   6  -2  200.89   12.87
   0   6  -2  218.12   12.79
   0   6   2  214.27   12.92
  -1   6   2    7.59    1.23
   1   6   2    7.81    1.37
  -1   6  -2    7.22    1.31
  -1   6  -2    7.97    1.01
  -2   6   2    9.39    1.34
   2   6  -2    6.79    0.88
  -2   6  -2    9.15    1.18
  -2   6  -2    9.74    1.43
  -3   6   2    6.10    1.27
   3   6  -2    3.56    0.52
  -3   6  -2    4.00    1.16
  -3   6  -2    4.46    0.77
   4   6  -2   41.43    2.92
  -4   6   2   45.78    3.39
  -4   6  -2   46.32    3.31
   5   6  -2   16.11    1.43
  -5   6   2   18.68    2.53
  -5   6  -2   15.95    2.26
  -6  -6  -2    7.30    2.38
   6   6  -2    6.65    0.97
  -6   6   2    4.23    1.37
   6   6  -2    6.41    1.04
  -6   6   2    7.03    1.13
   6   6  -2    4.56    0.97
  -6   6   2    8.83    2.29
  -6  -6   2    7.88    1.86
   6   6   2    5.42    1.08
  -6   6  -2    8.46    1.49
   6   6   2    7.65    1.07
  -6   6  -2    5.94    1.07
  -6   6  -2    7.99    1.58
  -7   6   2   48.15    3.17
  -7   6   2   40.05    3.73
  -7   6   2   39.88    3.21
  -7   6   2   47.63    4.01
  -7  -6  -2   44.12    4.60
   7   6  -2   46.93    3.05
   7   6  -2   44.72    3.19
   7   6  -2   43.19    3.24
   7   6  -2   43.05    3.19
   7   6   2   43.24    3.35
   7   6   2   39.93    3.38
  -7   6  -2   44.83    3.13
  -7   6  -2   47.42    4.19
  -7   6  -2   42.69    4.16
  -7  -6   2   47.51    4.18
   7   6   2   46.49    3.15
  -7   6  -2   47.95    3.46
   8   6  -2   60.40    4.24
  -8   6   2   55.00    4.33
  -8  -6  -2   64.88    5.62
  -8   6   2   69.45    5.26
   8   6  -2   65.87    4.24
  -8   6   2   66.31    4.34
  -8   6   2   67.97    4.58
  -8   6   2   60.55    4.12
   8   6  -2   57.69    4.19
  -8  -6  -2   72.58    4.91
  -8   6  -2   56.75    4.06
  -8  -6   2   59.92    5.18
   8   6   2   65.80    4.14
  -8   6  -2   67.13    4.80
  -8   6  -2   55.34    5.60
  -8   6  -2   68.42    4.38
   8   6   2   57.28    4.31
   8   6   2   61.49    4.41
  -8   6  -2   69.05    5.99
  -9   6   2   -1.85    2.95
  -9   6   2   -0.19    1.17
   9   6  -2    1.38    0.86
  -9   6   2   -0.40    1.54
  -9   6   2   -1.31    1.25
  -9  -6  -2    3.46    3.67
  -9   6   2    0.47    1.00
   9   6   2   -0.48    0.85
  -9   6  -2    4.19    2.32
  -9  -6   2   -0.37    2.81
  -9   6  -2   -2.96    1.46
   9   6   2   -1.21    1.17
  -9   6  -2    2.61    3.96
 -10  -6  -2   25.35    2.56
 -10  -6  -2   27.71    5.03
  10   6  -2   22.82    2.15
 -10   6   2   23.85    2.29
  10   6  -2   22.07    2.25
 -10   6   2   24.36    2.40
  10   6  -2   21.80    2.15
 -10   6  -2   23.40    5.25
 -10  -6   2   31.90    4.80
  10   6   2   22.33    2.14
 -10   6  -2   19.88    2.17
 -10   6  -2   21.87    1.95
 -10   6  -2   25.67    3.22
 -10   6  -2   24.19    2.50
  11   6  -2    5.22    1.17
 -11  -6  -2    8.57    5.58
 -11  -6  -2    6.80    1.31
 -11   6   2    5.86    1.01
 -11   6   2    8.02    1.37
 -11  -6  -2    6.88    1.30
  11   6  -2    7.77    1.16
 -11   6   2    7.61    1.34
 -11   6   2    5.21    5.46
 -11  -6   2    8.03    1.31
  11   6   2    5.11    1.13
 -11   6  -2    7.75    1.45
 -11   6  -2    5.92    1.25
 -11   6  -2   12.28    2.73
 -11  -6   2    5.05    5.48
 -12   6   2    5.10    7.47
 -12   6   2    0.71    1.28
 -12  -6  -2    7.75    6.99
  12   6  -2    1.03    0.83
 -12   6   2    2.53    1.20
 -12   6   2    0.63    0.93
  12   6   2    2.36    1.05
 -12   6  -2    0.07    1.11
 -12   6  -2    1.21    1.24
 -12   6  -2    1.08    1.00
 -12  -6   2   -0.38    0.97
 -12  -6   2    3.59    7.01
 -12   6  -2    3.40    2.84
  13   6  -2    2.00    0.87
 -13  -6  -2    0.51    1.07
 -13   6   2   -0.29    1.31
 -13   6   2    2.46    0.83
 -13  -6  -2   -2.24    8.99
 -13   6   2    2.24    1.24
 -13   6   2   10.28    9.82
 -13  -6   2    1.25    0.89
 -13   6  -2    1.93    0.89
 -13   6  -2    0.74    1.12
 -13  -6   2   15.05    9.81
 -13   6  -2    2.39    1.20
 -14   6   2    1.86    1.49
  14  -6   2    1.03    1.26
 -14  -6  -2    1.37    1.07
  14   6  -2    3.34    1.06
 -14  -6   2    3.14    1.07
  14   6   2    1.51    0.98
 -14   6  -2    1.71    1.27
 -14   6  -2    0.08    3.15
  15   6  -2    1.03    0.79
 -15  -6  -2   -0.12    0.98
 -15   6   2   -1.07    1.77
 -15  -6   2    0.69    0.92
 -15   6  -2    2.08    0.82
  15  -6  -2    0.10    0.97
 -15   6  -2    3.14    1.42
 -15   6  -2    1.70    1.12
  16   6  -2    4.79    0.82
 -16   6   2   -0.20    2.81
 -16   6   2    5.14    0.87
 -16  -6  -2    4.34    1.17
 -16   6   2    3.28    1.06
 -16   6  -2    4.56    1.70
 -16   6  -2    2.50    1.18
  16  -6  -2    5.67    1.13
 -16   6  -2    3.74    0.83
  16   6   2    5.04    1.14
 -17  -6  -2   -0.86    1.12
 -17   6   2    0.80    0.71
  17   6  -2    1.89    0.89
 -17   6   2    0.54    1.03
 -17   6  -2    1.18    0.71
 -17   6  -2    1.41    1.03
 -18   6   2    3.56    1.25
 -18   6  -2    2.23    1.29
   0   7  -2   -0.26    0.49
   0   7  -2    0.58    1.05
   0   7   2    0.04    1.12
  -1   7   2   15.59    1.95
   1   7  -2   18.20    1.43
  -1   7  -2   15.86    1.87
   1   7   2   21.16    2.02
   2   7  -2   20.55    1.59
  -2   7   2   19.38    2.10
  -2   7  -2   20.56    1.76
  -2   7  -2   20.08    2.01
   3   7  -2   20.24    1.56
  -3   7  -2   16.07    2.19
  -3   7  -2   20.89    1.73
   4   7  -2   20.87    2.01
   4   7  -2   20.72    1.53
   4   7  -2   15.29    1.92
  -4   7   2   18.80    2.74
  -4   7   2   16.87    2.03
  -4   7   2   19.24    2.57
   4   7  -2   18.83    1.72
   4   7   2   18.22    1.96
  -4   7  -2   18.02    2.07
  -4   7  -2   18.54    3.21
   4   7   2   22.09    2.29
   4   7   2   16.39    1.95
   5   7  -2    0.28    0.75
  -5   7   2   -1.97    1.89
   5   7  -2    1.15    0.69
   5   7  -2    1.55    0.83
   5   7  -2    1.13    0.45
   5   7   2    1.66    0.73
  -5   7  -2    2.87    0.93
  -5   7  -2    0.29    1.98
   5   7   2    1.05    0.82
  -6   7   2   -1.95    2.43
   6   7  -2    0.74    0.52
  -6   7   2   -0.72    0.87
   6   7  -2   -0.58    0.71
   6   7  -2   -0.39    0.69
   6   7  -2   -0.57    0.69
  -6   7   2    1.74    1.49
   6   7   2    0.07    0.82
  -6   7  -2    1.29    1.44
   6   7   2    1.03    0.63
  -6   7  -2    0.00    0.89
  -6  -7   2   -1.25    1.92
   6   7   2    0.89    0.86
  -6   7  -2   -0.12    2.38
  -7   7   2    4.83    2.85
  -7   7   2    5.80    1.07
  -7  -7  -2    0.70    2.93
  -7   7   2    4.56    1.39
   7   7  -2    5.46    0.93
   7   7  -2    6.00    0.84
   7   7  -2    6.71    1.02
  -7  -7  -2    9.90    3.15
  -7   7   2    5.11    1.32
  -7   7   2    4.99    0.97
   7   7   2    4.27    0.74
  -7   7  -2    4.29    0.98
  -7   7  -2    5.98    2.99
   7   7   2    3.28    0.97
  -7   7  -2    6.36    1.69
  -7  -7   2    6.79    2.48
  -7   7  -2    4.92    1.42
  -8   7   2    4.31    3.49
  -8   7   2    4.72    1.33
  -8   7   2    7.41    1.39
  -8   7   2    7.09    1.21
  -8  -7  -2   11.52    3.92
  -8   7   2    6.61    1.04
   8   7  -2    9.22    1.50
  -8  -7  -2    3.42    1.92
   8   7   2    8.34    1.30
  -8   7  -2    6.52    1.39
  -8   7  -2    8.06    1.63
   8   7   2    4.95    1.06
  -8  -7   2    9.97    3.11
  -8   7  -2    8.51    3.72
  -9   7   2   22.35    2.14
  -9  -7  -2   26.48    4.87
   9   7  -2   19.72    2.04
  -9   7   2   24.83    2.46
   9   7  -2   19.26    2.24
  -9   7   2   25.08    2.98
   9   7  -2   24.26    2.16
  -9   7   2   24.72    4.75
  -9   7   2   23.66    2.26
  -9   7  -2   26.84    2.13
  -9  -7   2   27.32    4.20
  -9   7  -2   23.36    2.14
   9   7   2   22.92    1.93
  -9   7  -2   22.85    5.13
  -9   7  -2   24.10    2.51
   9   7   2   22.05    2.45
  10   7  -2    1.75    0.88
 -10  -7  -2    3.40    1.40
 -10   7   2    1.27    0.94
  10   7  -2    1.69    0.74
 -10   7   2    3.10    1.16
 -10   7   2   -0.28    1.06
 -10  -7  -2   -2.81    5.32
 -10   7   2    3.35    5.19
  10   7  -2    2.12    0.82
 -10   7  -2    2.24    1.30
 -10  -7   2    3.20    5.01
  10   7   2    1.75    1.00
 -10   7  -2    1.45    1.01
  10   7   2    0.47    0.69
 -10   7  -2    0.50    0.98
 -11  -7  -2   13.38   10.15
  11   7  -2   27.05    2.44
 -11   7   2   28.68    2.69
  11   7  -2   23.58    2.34
 -11  -7  -2   24.06    2.76
  11   7  -2   24.91    2.07
 -11  -7  -2   20.48    2.62
 -11   7   2   24.51    2.53
 -11   7  -2   21.78    2.29
 -11  -7   2   23.62    2.75
 -11  -7   2   21.33    7.36
 -11   7  -2   27.33    2.35
 -11   7  -2   24.83    2.55
  11   7   2   22.57    2.35
 -12  -7  -2   10.73    1.79
 -12  -7  -2    5.09    7.91
  12   7  -2   15.22    1.94
 -12  -7  -2   12.61    2.29
  12   7  -2   12.66    1.57
  12   7  -2   12.20    1.36
 -12  -7   2   11.23    8.29
 -12  -7   2   11.35    2.03
 -12   7  -2   12.78    1.89
  12   7   2   13.95    1.91
 -13  -7  -2   -1.66   14.61
 -13   7   2   -1.72   14.85
 -13   7   2    0.36    1.31
  13   7  -2   -0.85    0.85
 -13   7   2    2.32    1.15
 -13  -7   2    0.31    0.93
 -13   7  -2    1.93    0.91
 -13   7  -2    0.71    1.20
 -13  -7   2  -12.77   10.70
 -13   7  -2    2.27    1.08
  13   7   2    1.24    0.93
 -14   7   2   -1.37    0.82
 -14   7   2   -0.70    1.12
 -14   7   2    2.82    1.46
  14   7  -2   -0.89    0.72
  14  -7   2   -0.12    1.29
  14   7   2   -0.09    0.84
 -14  -7   2    1.70    1.04
 -14   7  -2    0.31    1.13
 -15   7   2    3.02    1.16
 -15   7   2    4.34    1.67
 -15  -7  -2    5.12    1.82
 -15   7   2    4.42    0.90
 -15   7  -2    3.56    1.36
 -15  -7   2    5.10    1.07
  15   7   2    4.87    1.02
  15  -7  -2    4.63    1.16
 -15   7  -2    2.95    1.20
 -16   7   2    3.20    2.49
 -16   7  -2    2.40    1.58
  16  -7  -2    3.54    1.15
 -16  -7   2    4.57    1.10
  17   7  -2    2.33    1.19
 -17   7   2    1.69    1.11
 -17   7   2    3.58    0.82
 -17   7  -2    2.44    1.12
 -17   7  -2    3.70    0.81
   0   8   2   69.77    4.97
   0   8  -2   81.04    4.87
   0   8  -2   79.08    5.41
   0   8   2   76.46    5.12
   0   8  -2   79.09    5.01
   0   8  -2   77.56    5.09
   0   8   2   73.76    5.03
   0   8   2   76.99    5.28
   1   8  -2    7.15    1.01
  -1   8   2    8.26    1.22
   1   8  -2    8.42    0.99
   1   8  -2    7.98    1.22
  -1   8   2    9.16    1.72
   1   8  -2    7.83    1.02
   1   8   2    5.61    1.07
   1   8   2    6.27    1.02
   1   8   2    6.87    0.97
  -1   8  -2    6.17    1.27
  -1   8  -2    6.36    1.11
   2   8  -2   17.02    1.45
  -2   8   2   18.09    2.47
   2   8  -2   13.81    1.75
  -2   8   2   14.18    2.16
  -2   8   2   20.09    2.18
  -2   8   2   17.65    1.98
   2   8  -2   13.81    1.76
   2   8  -2   16.00    2.03
   2   8   2   14.70    1.89
  -2   8  -2   19.15    1.55
  -2   8  -2   21.26    2.50
  -2   8  -2   15.48    2.39
  -2   8  -2   18.59    2.32
   2   8   2   18.76    2.00
  -3   8   2    2.49    1.00
  -3   8   2    2.46    0.88
  -3   8   2    1.56    1.06
   3   8  -2    4.42    0.76
   3   8  -2    2.49    0.73
   3   8  -2    4.24    0.98
  -3   8   2    4.82    1.83
   3   8  -2    2.92    0.50
  -3   8  -2    3.72    1.72
  -3   8  -2    1.28    1.49
  -3   8  -2    3.65    0.98
  -3   8  -2    2.15    1.26
   3   8   2    3.56    0.83
   4   8  -2   40.71    2.86
   4   8  -2   35.17    3.01
   4   8  -2   40.43    2.82
  -4   8   2   38.41    2.93
  -4   8   2   38.16    3.38
  -4   8   2   43.06    3.72
  -4   8   2   41.69    3.12
   4   8  -2   41.35    2.73
  -4   8  -2   33.88    3.65
   4   8   2   43.01    3.64
   4   8   2   36.20    2.92
  -4   8  -2   46.06    3.77
   4   8   2   40.88    3.03
   4   8   2   41.46    2.77
  -4   8  -2   42.85    2.89
  -5   8   2    0.57    0.79
  -5   8   2    1.51    2.26
   5   8  -2    0.89    0.73
   5   8  -2    0.85    0.65
  -5   8   2    1.00    1.25
   5   8  -2    0.91    0.64
   5   8  -2    1.45    0.44
  -5   8  -2   -1.00    1.73
  -5   8  -2    0.66    0.75
   5   8   2   -0.48    0.62
  -5   8  -2    0.20    2.35
   5   8   2    0.07    0.76
   5   8   2    1.47    1.50
   5   8   2   -0.94    0.89
   6   8  -2    3.75    0.69
   6   8  -2    3.07    0.69
  -6   8   2    2.20    1.21
  -6   8   2    2.93    0.86
  -6   8   2    3.16    1.52
  -6   8   2    3.21    2.93
   6   8  -2    5.23    0.89
  -6   8  -2    1.55    1.58
   6   8   2    4.53    0.96
  -6   8  -2    1.68    1.50
  -6   8  -2    3.41    2.73
  -6  -8   2    3.26    2.39
   6   8   2    4.28    0.77
   6   8   2    1.76    0.80
  -7   8   2    0.02    1.49
  -7   8   2    2.66    1.70
   7   8  -2    0.19    0.74
   7   8  -2    0.68    0.72
  -7   8   2    0.85    0.89
  -7   8   2   -0.45    3.33
  -7  -8  -2   -0.90    3.59
  -7   8  -2    2.52    1.34
  -7   8  -2    0.09    0.82
   7   8   2    0.31    0.78
  -7   8  -2    2.31    1.59
  -7   8  -2   -1.36    3.69
  -7  -8   2    4.64    2.93
   7   8   2    0.43    1.06
  -8   8   2    3.81    1.49
   8   8  -2    4.78    0.80
  -8  -8  -2    9.84    4.57
  -8   8   2    4.54    1.08
  -8   8   2    3.74    4.26
   8   8  -2    6.02    0.89
  -8   8   2    2.51    1.30
  -8   8  -2    3.76    1.58
   8   8   2    5.39    0.83
  -8   8  -2    4.80    0.94
  -8   8  -2    2.43    4.64
  -8   8  -2    6.77    1.08
  -8   8  -2    6.93    1.36
  -9   8   2   -1.82    5.16
  -9   8   2    2.44    1.32
  -9   8   2    1.05    0.86
   9   8  -2    3.06    0.98
  -9   8   2    0.65    1.00
  -9  -8  -2    4.38    5.29
  -9   8   2    1.44    1.39
  -9  -8  -2    2.03    1.94
   9   8   2    0.88    0.96
  -9   8  -2    2.47    1.01
  -9  -8   2   10.32    4.58
  -9   8  -2    9.19    5.97
  -9   8  -2    3.32    1.29
  -9   8  -2    4.04    1.65
   9   8   2    2.55    0.81
 -10   8   2    1.56    1.32
 -10   8   2    0.88    0.81
 -10  -8  -2    3.85    1.65
 -10   8   2   -0.24    1.47
 -10   8   2    1.18    1.17
  10   8  -2   -0.17    0.82
  10   8  -2    0.60    0.62
 -10   8  -2    1.07    0.99
 -10  -8   2    1.77    1.39
 -10   8  -2    2.21    1.27
 -10  -8   2  -10.97    7.39
 -10   8  -2    0.63    0.93
  10   8   2    0.89    0.66
  10   8   2   -1.07    1.26
 -11   8   2   -5.73    8.66
 -11  -8  -2    7.08    1.55
 -11   8   2    4.40    1.28
  11   8  -2    5.12    0.77
  11   8  -2    4.05    1.00
 -11   8   2    4.99    1.20
 -11  -8  -2    3.14    1.22
 -11  -8   2   11.24    7.99
  11   8   2    4.75    0.86
 -11   8  -2    5.22    1.30
 -11  -8   2    3.08    1.30
  11   8   2    7.05    1.66
  11   8   2    5.17    0.92
 -11   8  -2    6.42    1.06
 -12  -8  -2   19.16   10.16
 -12   8   2    4.99   11.91
 -12   8   2   12.85    2.06
  12   8  -2   11.62    1.71
  12   8  -2   12.71    2.22
 -12  -8  -2   17.78    3.04
 -12   8  -2   13.42    1.44
 -12  -8   2   14.75    1.98
  12   8   2   11.52    1.74
 -12  -8   2   17.53    9.33
 -13   8   2    0.93    1.22
 -13   8   2   -1.11    1.28
  13   8  -2    0.81    0.72
 -13  -8  -2    3.56    1.38
 -13  -8  -2    1.07    2.20
 -13   8   2   -0.64    0.86
 -13  -8   2    0.64    1.06
 -13   8  -2    0.72    0.86
 -13   8  -2    1.95    1.26
 -13   8  -2    1.28    1.01
  13   8   2    1.65    0.90
  14  -8   2    6.32    2.31
  14   8  -2    8.85    1.31
 -14   8   2    8.57    1.33
 -14   8   2    9.33    1.58
 -14   8  -2    6.80    1.03
 -14   8  -2    8.82    1.39
 -14  -8   2   10.91    1.33
  14   8   2   10.22    1.60
 -14   8  -2    8.05    1.32
 -15   8   2    4.09    1.58
  15   8  -2    2.36    0.74
 -15   8   2    0.80    0.78
 -15   8   2    2.41    1.16
 -15   8  -2    4.73    1.26
 -15  -8   2    2.07    1.17
  15  -8  -2    1.83    1.03
 -15   8  -2    2.09    1.08
  15   8   2    0.71    1.11
  16   8  -2    4.53    0.96
 -16   8  -2    3.03    1.52
 -16   8  -2    5.57    1.48
 -16  -8   2    3.94    1.64
 -17   8  -2    2.66    1.34
 -17   8  -2    5.02    1.54
   0   9  -2   -1.75    1.00
   0   9   2    1.73    0.79
   0   9   2    0.20    1.01
   0   9  -2    0.35    1.08
   0   9  -2    0.12    0.62
   0   9   2   -3.22    1.74
   0   9   2   -1.34    0.87
   0   9  -2   -0.45    0.82
   0   9   2    1.50    0.71
  -1   9   2   22.36    2.87
  -1   9   2   24.96    2.20
  -1   9   2   21.32    2.07
   1   9  -2   22.57    1.80
   1   9  -2   21.65    2.13
  -1   9   2   25.22    2.15
   1   9  -2   24.94    2.00
   1   9  -2   17.87    2.61
  -1   9   2   23.93    2.23
  -1   9  -2   17.54    2.31
  -1   9  -2   20.13    2.34
   1   9   2   24.56    2.03
   1   9   2   20.42    2.09
   1   9   2   20.36    1.95
  -1   9  -2   20.38    3.15
  -1   9  -2   18.60    2.50
   2   9  -2    0.04    0.59
   2   9  -2    1.12    0.86
  -2   9   2    2.00    1.13
   2   9  -2    0.70    0.67
   2   9  -2    1.54    0.70
  -2   9   2    1.25    0.82
  -2   9   2    0.19    0.96
  -2   9   2    0.93    1.61
  -2   9  -2    1.17    1.22
   2   9   2    0.76    1.08
  -2   9  -2    2.24    1.00
   2   9   2    1.09    0.88
  -2   9  -2    2.04    1.25
  -2   9  -2    2.90    2.05
  -2   9  -2   -0.06    0.88
   2   9   2   -0.37    0.77
   3   9  -2   74.56    5.05
   3   9  -2   79.44    4.98
  -3   9   2   80.74    5.08
  -3   9   2   76.52    5.02
  -3   9   2   71.03    5.62
  -3   9   2   81.75    5.21
   3   9  -2   76.46    4.92
   3   9  -2   74.47    4.93
   3   9   2   78.66    5.05
  -3   9  -2   79.77    5.69
   3   9   2   80.19    4.92
  -3   9  -2   76.30    5.34
  -3   9  -2   73.13    4.99
   3   9   2   78.17    5.08
   3   9   2   70.57    5.30
  -3   9  -2   77.80    5.28
   4   9  -2   19.96    2.24
  -4   9   2   26.40    2.45
   4   9  -2   23.74    1.94
   4   9  -2   24.15    2.05
  -4   9   2   26.04    2.16
  -4   9   2   24.04    3.50
   4   9   2   22.57    1.99
  -4   9  -2   28.54    2.16
   4   9   2   28.77    2.32
  -4   9  -2   20.87    3.71
  -4   9  -2   23.37    3.11
   4   9   2   29.07    2.37
   4   9   2   22.47    2.26
   5   9  -2   14.31    1.57
  -5   9   2   14.73    3.18
   5   9  -2   16.53    1.86
  -5   9   2   16.36    2.07
  -5   9  -2   15.92    2.43
   5   9   2   16.53    2.94
   5   9   2   14.87    2.12
  -5   9  -2   10.98    2.03
  -5   9  -2   13.57    1.82
  -5   9  -2   18.01    2.96
   5   9   2   15.58    2.20
  -6   9   2    0.73    1.90
   6   9  -2    3.96    0.77
   6   9  -2    2.07    0.80
  -6   9   2    5.88    3.10
  -6  -9  -2    3.94    3.81
  -6   9   2    2.85    0.84
   6   9  -2    2.66    0.78
  -6   9   2    0.61    1.32
  -6   9  -2    2.60    0.86
  -6   9  -2   -1.04    1.89
  -6   9  -2    1.40    1.53
   6   9   2    2.93    0.99
  -6  -9   2    6.50    3.10
   6   9   2    1.89    0.66
  -6   9  -2   -2.62    3.28
   7   9  -2   37.86    2.60
  -7   9   2   33.59    3.44
  -7  -9  -2   31.04    5.44
   7   9  -2   33.45    2.68
  -7   9   2   42.86    6.01
  -7   9   2   32.29    3.66
   7   9  -2   37.27    2.57
   7   9   2   33.04    2.80
   7   9   2   33.93    2.82
  -7  -9   2   38.14    5.69
  -7   9  -2   38.39    3.69
  -7   9  -2   31.68    2.68
   7   9   2   33.13    2.52
  -7   9  -2   34.29    3.39
  -8   9   2    4.99    1.44
  -8   9   2    5.71    1.15
  -8   9   2    7.90    1.57
   8   9  -2    9.42    1.30
  -8   9   2    9.90    5.53
  -8   9  -2    6.29    1.60
  -8   9  -2    7.59    1.31
  -8   9  -2    5.80    1.10
   8   9   2    8.56    1.18
   8   9   2    7.44    1.10
   9   9  -2    4.03    0.75
   9   9  -2    2.81    0.78
  -9   9   2    3.25    1.48
  -9   9   2   -9.28    8.21
  -9   9   2    2.42    1.08
   9   9   2    3.78    0.72
  -9   9  -2    2.48    1.13
  -9   9  -2    4.35    1.71
   9   9   2    2.42    0.97
  -9  -9   2   12.89    5.60
  -9   9  -2    2.23    1.38
  -9   9  -2    1.98    0.93
   9   9   2    2.35    0.99
 -10  -9  -2    8.92    7.94
 -10   9   2   -1.65    8.64
 -10   9   2    3.60    1.36
 -10   9   2    2.47    1.64
 -10   9   2    2.72    1.15
  10   9  -2    3.29    0.67
 -10   9  -2    3.79    1.43
  10   9   2    3.73    1.14
 -10   9  -2    4.01    0.92
 -10  -9   2   -9.12    7.11
  10   9   2    2.83    0.73
  10   9   2    2.09    0.89
  11   9  -2   -1.20    0.76
 -11   9   2   -0.46    1.11
 -11  -9  -2   -1.96    1.29
 -11   9  -2    1.96    1.30
  11   9   2   -0.35    0.83
  11   9   2    0.45    0.73
 -11  -9   2    0.03    1.22
 -11   9  -2    2.06    1.00
 -11  -9   2   -0.72    8.49
 -12  -9  -2    1.86    1.98
 -12  -9  -2   -1.25    2.75
 -12   9   2   -0.69    1.16
  12   9  -2    1.02    0.64
  12   9  -2   -0.18    0.66
 -12   9  -2    0.14    1.09
 -12  -9   2   -1.55    1.15
 -12   9  -2    0.14    0.94
  12   9   2   -0.70    0.79
 -12   9  -2    0.94    1.33
 -13  -9  -2   13.50    2.47
  13   9  -2   12.60    1.39
 -13   9   2   13.31    2.10
 -13   9   2    9.74    1.54
 -13   9  -2   12.44    1.79
 -13   9  -2    7.90    1.57
  13   9   2   10.69    1.72
 -13  -9   2   11.73    1.47
 -14   9   2    2.58    1.25
 -14   9   2    2.03    1.24
  14   9  -2    1.83    0.69
 -14   9  -2    0.84    0.90
 -14  -9   2    3.11    1.40
  14   9   2    0.83    0.99
 -14   9  -2    1.10    1.30
  15   9  -2    0.24    0.82
 -15   9   2    0.46    1.52
 -15   9   2    2.27    1.44
 -15   9  -2    1.62    1.16
  15  -9  -2   -0.48    1.14
 -15   9  -2    2.19    1.24
  15   9   2    1.59    1.31
  16   9  -2    2.04    1.20
 -16   9   2    0.78    1.46
 -16   9  -2    4.48    1.80
 -16   9  -2    4.82    1.43
   0  10  -2   41.75    2.94
   0  10   2   36.09    2.73
   0  10  -2   40.81    2.87
   0  10   2   34.31    2.84
   0  10  -2   31.45    2.87
   1  10  -2    9.42    1.48
   1  10  -2    8.90    1.36
  -1  10   2    7.81    2.71
  -1  10   2    6.74    1.05
  -1  10   2   10.72    1.67
   1  10   2    9.05    1.68
   1  10   2    9.89    1.41
  -1  10  -2    9.78    1.70
  -1  10  -2   11.74    1.79
   1  10   2   11.66    2.01
   2  10  -2    3.31    0.94
  -2  10   2    3.21    2.59
   2  10  -2    2.73    0.77
   2  10  -2    4.00    0.95
  -2  10   2    2.94    1.07
  -2  10   2    4.94    1.46
  -2  10  -2    2.47    2.94
   2  10   2    1.76    0.78
  -2  10  -2    1.88    0.89
  -2  10  -2    4.22    1.21
   2  10   2    3.09    0.81
   3  10  -2   20.96    1.97
  -3  10   2   27.25    3.96
  -3  10   2   24.46    1.99
  -3  10   2   20.53    2.41
  -3  10   2   23.50    2.02
   3  10  -2   24.00    2.10
   3  10  -2   18.60    1.89
   3  10   2   21.23    2.14
   3  10   2   22.70    1.86
  -3  10  -2   21.41    2.02
  -3  10  -2   20.26    2.75
   3  10   2   22.99    2.18
  -3  10  -2   25.52    3.60
   3  10   2   21.33    2.35
  -4  10   2   -0.47    3.05
   4  10  -2    0.09    0.66
   4  10  -2    0.24    0.84
  -4  10   2    0.36    1.06
   4  10  -2    0.61    0.64
  -4  10   2   -0.12    0.80
  -4  10   2    1.69    1.05
  -4  10  -2    1.04    3.22
  -4  10  -2    2.33    1.31
   4  10   2    1.70    1.56
   4  10   2    0.90    0.79
   4  10   2    1.12    0.67
  -4  10  -2   -0.45    0.75
   4  10   2    0.78    0.87
  -4  10  -2    1.42    1.31
  -5  10   2    6.77    3.52
  -5  10   2    3.66    1.18
   5  10  -2    1.68    0.72
  -5  10   2    1.09    0.88
  -5  10   2    1.69    1.25
   5  10  -2    2.26    0.88
   5  10   2    1.71    0.62
   5  10   2    1.94    0.86
  -5  10  -2    6.61    3.82
   5  10   2    1.00    1.85
  -5  10  -2    1.03    0.90
  -5  10  -2   -0.98    1.52
   5  10   2    2.80    0.96
  -5  10  -2    4.43    1.77
  -6  10   2   -1.59    1.27
  -6 -10  -2    1.46    4.97
  -6  10   2   -0.19    4.17
   6  10  -2   -0.44    0.58
  -6  10   2    1.08    0.88
   6  10  -2    0.35    0.84
   6  10   2    0.56    0.87
  -6  10  -2    1.26    0.83
  -6 -10   2   -1.13    4.14
   6  10   2   -0.23    0.66
   6  10   2    0.10    0.85
  -6  10  -2   -0.66    4.53
  -6  10  -2   -4.18    2.33
  -6  10  -2   -1.15    1.54
   7  10  -2   19.44    1.88
   7  10  -2   18.88    2.02
  -7 -10  -2   29.22    6.02
   7  10  -2   21.65    1.74
   7  10   2   22.18    2.17
  -7  10  -2   22.06    3.21
  -7  10  -2   20.34    2.01
   7  10   2   19.50    2.14
  -7  10  -2   20.38    3.49
   7  10   2   17.33    1.76
  -7  10  -2   20.71    5.85
  -7 -10   2   26.83    6.18
  -8  10   2   -0.10    1.70
   8  10  -2    2.61    0.65
  -8  10   2    0.90    0.97
   8  10  -2   -0.13    0.79
   8  10  -2    1.44    0.72
  -8  10   2    7.85    6.60
  -8  10   2   -1.39    1.32
   8  10   2    0.35    0.83
  -8 -10   2   12.02    5.88
  -8  10  -2    0.66    0.86
  -8  10  -2  -10.60    6.67
   8  10   2    1.36    0.61
  -8  10  -2    1.07    1.55
   8  10   2    1.95    0.92
  -9  10   2    2.74    1.55
  -9  10   2    5.60    8.30
  -9  10  -2    3.24    1.69
   9  10   2    1.27    0.92
  -9 -10   2   15.46    7.36
 -10 -10  -2    1.89    1.18
  10  10  -2    3.79    0.74
 -10 -10  -2    9.67    9.70
  10  10   2    2.97    0.76
  10  10   2    5.15    1.16
 -10 -10   2  -11.20    7.90
 -10 -10   2    5.46    2.28
  10  10   2    4.83    0.95
 -10  10  -2    5.37    1.65
  11  10  -2   12.13    1.54
  11  10  -2   11.14    1.81
  11  10  -2   12.20    1.28
 -11  10   2   14.23    1.92
  11  10   2   12.48    1.34
  11  10   2    8.78    1.60
 -11  10  -2   10.46    1.74
 -11  10  -2   10.13    1.79
 -11 -10   2    9.63    1.89
 -12 -10  -2    3.21    1.55
  12  10  -2    1.40    1.01
 -12  10   2    2.33    1.12
  12  10  -2    0.41    0.75
 -12  10   2    1.85    1.51
  12  10  -2    1.81    0.78
 -12 -10   2    2.65    1.61
 -12  10  -2    2.84    0.91
 -12 -10   2    1.39    1.74
 -12  10  -2    3.44    1.52
  12  10   2    1.70    0.85
 -13  10   2    5.21    1.22
 -13  10   2    4.63    1.60
  13  10   2    6.47    1.08
 -13  10  -2    5.79    1.45
 -14  10   2   -0.18    1.17
 -14  10  -2   -0.09    1.62
  14 -10  -2    2.43    1.00
 -14  10  -2    0.83    0.99
 -15  10   2    2.26    1.65
  15  10  -2    4.93    0.98
 -15  10  -2    4.20    1.92
   0  11  -2    0.42    0.96
   0  11  -2    1.20    0.86
   0  11  -2    2.62    0.91
   0  11   2    0.30    0.93
   0  11   2    2.17    0.87
   0  11  -2   -0.71    1.08
   1  11  -2   -0.30    1.10
  -1  11   2    2.53    1.10
  -1  11   2    2.42    0.92
   1  11  -2    1.97    0.80
  -1  11   2    1.33    0.87
   1  11  -2    3.08    0.82
  -1  11   2    1.96    0.91
  -1  11  -2    2.17    1.09
   1  11   2    2.90    0.79
   1  11   2    1.17    0.99
  -1  11  -2    1.49    0.86
   1  11   2    1.58    0.84
  -1  11  -2    1.29    0.87
  -1  11  -2    2.48    1.03
   2  11  -2    1.06    0.82
   2  11  -2   -0.48    0.86
  -2  11   2   -1.36    1.16
  -2  11   2    1.58    0.88
  -2  11   2    2.82    1.16
  -2  11   2    0.73    0.80
  -2  11   2   -2.15    3.87
  -2  11  -2    1.79    1.16
  -2  11  -2    0.00    0.85
   2  11   2    2.04    0.76
   2  11   2    1.42    0.71
   2  11   2    0.33    0.92
   2  11   2   -0.44    0.95
  -2  11  -2    0.28    1.13
  -3  11   2   20.04    2.29
  -3  11   2   23.23    4.16
  -3  11   2   14.99    1.88
   3  11  -2   21.23    2.06
   3  11  -2   20.94    1.95
   3  11  -2   18.91    1.73
  -3  11  -2   17.52    1.80
   3  11   2   17.15    2.08
  -3  11  -2   19.44    2.62
   3  11   2   14.83    2.48
   3  11   2   16.45    1.94
  -3  11  -2   18.25    2.33
   3  11   2   18.42    1.79
  -3  11  -2   27.56    5.18
   4  11  -2    1.86    0.65
   4  11  -2    0.74    0.71
  -4  11   2    1.73    1.07
  -4  11   2   -2.52    4.39
  -4  11   2    0.52    0.84
  -4  11   2    1.26    1.11
  -4  11  -2   -5.63    4.81
  -4  11  -2    0.32    1.28
   4  11   2    0.58    0.65
   4  11   2   -0.19    0.89
  -4  11  -2   -0.39    1.17
  -4  11  -2    0.41    0.88
   4  11   2   -1.71    1.36
  -5  11   2   -0.51    1.19
  -5  11   2    1.84    0.85
  -5  11   2    2.55    1.24
   5  11  -2    1.40    0.74
   5  11  -2    2.74    0.88
   5  11  -2    2.43    0.60
   5  11   2    1.35    0.69
   5  11   2    3.11    0.97
  -5  11  -2    1.87    1.49
  -5  11  -2   -4.02    6.71
   5  11   2    1.37    0.86
  -5  11  -2    0.15    0.83
  -5  11  -2    5.04    1.73
  -6  11   2    5.77    1.53
  -6  11   2    3.49    1.33
   6  11  -2    2.57    0.74
   6  11  -2    4.30    1.03
  -6  11   2   13.01    5.59
  -6  11   2    4.34    0.94
  -6 -11  -2    0.90    6.63
   6  11  -2    3.19    0.83
  -6  11  -2    4.63    1.58
   6  11   2    4.09    1.02
  -6  11  -2    2.65    6.09
  -6 -11   2   -0.65    5.63
   6  11   2    3.82    0.88
   6  11   2    5.38    0.81
   7  11  -2   13.13    1.54
   7  11  -2   14.51    1.73
  -7  11   2   20.17    2.62
  -7  11   2   11.50    7.26
   7  11  -2   18.48    1.80
  -7 -11  -2   25.06    7.09
   7  11   2   17.42    1.59
  -7 -11   2   16.61    6.78
   7  11   2   17.34    1.92
  -7  11  -2   12.12    1.85
  -7  11  -2   20.21    7.62
   7  11   2   18.15    1.86
  -8  11   2   -0.13    1.01
  -8  11   2   -9.63    8.27
   8  11  -2    2.37    0.85
  -8 -11  -2    8.66    8.22
   8  11  -2    1.30    0.56
   8  11  -2    1.13    0.78
   8  11   2    0.31    0.79
  -8 -11   2    2.15    7.84
   8  11   2    1.02    0.63
  -8  11  -2    4.44    2.35
  -8  11  -2    0.10    0.92
  -9  11   2    0.93    0.98
  -9  11   2    3.16    1.35
  -9  11  -2    2.92    2.08
  -9 -11   2    8.45    7.67
  -9  11  -2    0.80    0.87
   9  11   2    2.08    0.87
  -9  11  -2    2.24    1.39
  10  11  -2    0.78    0.82
  10  11  -2   -0.23    0.81
 -10 -11  -2   -0.41    1.10
 -10  11   2    0.56    0.98
  10  11  -2    0.75    0.60
  10  11   2    2.09    0.88
  10  11   2    0.95    0.62
 -10  11  -2   -0.06    0.96
  10  11   2   -0.87    1.05
  11  11  -2    3.19    0.88
 -11  11   2    2.53    0.99
 -11 -11  -2    1.56    1.46
  11  11  -2    2.30    0.64
  11  11  -2    1.18    0.76
  11  11   2    2.01    1.14
 -11  11  -2    3.33    0.97
  12  11  -2    4.21    1.11
  13  11  -2    5.35    0.86
 -13  11   2    4.07    1.06
 -13  11  -2    4.50    0.93
  14  11  -2    1.59    0.92
 -14  11   2   -1.36    1.09
 -14  11  -2    2.17    0.95
   0  12   2   26.97    2.22
   0  12  -2   19.07    2.25
   0  12  -2   24.34    2.46
   0  12   2   24.57    2.56
   0  12   2   25.44    2.27
   0  12  -2   24.68    2.22
   0  12  -2   22.37    2.26
  -1  12   2    4.90    1.25
  -1  12   2    5.06    1.06
   1  12  -2    7.80    1.29
  -1  12   2    5.51    1.03
   1  12   2    6.20    1.16
   1  12   2    6.73    1.00
  -1  12  -2    6.59    1.02
   1  12   2    6.18    1.12
   1 -12  -2    5.10    2.51
  -1  12  -2    6.58    1.11
   1  12   2    4.94    0.99
  -2  12   2    6.16    1.09
  -2  12   2    2.96    1.21
  -2  12   2    4.14    0.95
   2  12  -2    4.32    1.08
   2  12  -2    5.02    0.98
   2  12  -2    5.65    0.92
  -2  12  -2    3.84    1.00
   2  12   2    5.47    1.12
  -2  12  -2    3.80    1.09
   2  12   2    3.72    0.89
  -3  12   2    2.27    1.02
   3  12  -2    1.16    0.80
  -3  12   2    2.00    1.11
   3  12  -2    0.71    0.97
   3  12  -2    0.96    0.69
  -3  12  -2    1.52    1.18
   3  12   2    1.38    0.70
  -3  12  -2    0.06    0.88
   3  12   2    2.64    1.15
   3  12   2    0.05    0.84
  -3  12  -2    1.20    1.09
   4  12  -2    8.09    1.44
  -4  12   2    6.11    1.16
  -4  12   2    7.43    1.40
  -4  12   2    0.71    7.44
  -4  12   2    5.46    0.97
   4  12  -2    4.95    1.09
   4  12  -2    5.31    0.84
  -4  12  -2    3.97    1.40
  -4  12  -2    6.90    1.50
   4  12   2    6.88    1.18
  -4  12  -2    4.32    0.99
   5  12  -2   -0.30    0.62
  -5  12   2   -0.20    1.32
  -5  12   2    0.73    1.18
  -5  12   2   -1.23    7.37
   5  12  -2    0.37    0.77
  -5 -12  -2  -10.86    7.52
  -5  12   2   -0.34    0.83
   5  12  -2    0.34    0.87
  -5  12  -2   -0.60    1.35
   5  12   2    0.50    0.93
  -5 -12   2   13.07    7.32
   5  12   2   -0.74    0.61
  -5  12  -2    0.19    1.65
   5  12   2    0.95    0.73
  -6  12   2   -0.68    8.23
  -6 -12  -2  -13.57    7.86
   6  12  -2    0.69    0.58
   6  12  -2    1.04    0.88
  -6  12   2    0.49    1.22
   6  12  -2    1.44    0.73
  -6 -12   2    2.83    7.25
  -6  12  -2  -16.75   10.78
   6  12   2    0.62    0.88
  -6  12  -2    1.20    1.40
   6  12   2    1.02    0.58
  -7  12   2   26.11    9.95
   7  12  -2    9.91    1.52
  -7  12   2    8.46    1.59
   7  12  -2   12.42    1.63
  -7  12   2    9.05    1.29
   7  12  -2   11.26    1.34
  -7 -12   2   -2.93    6.96
   7  12   2   11.04    1.75
   7  12   2    9.92    1.49
  -7  12  -2   10.55    1.39
   7  12   2   10.62    1.33
  -8  12   2   -1.07    1.21
  -8  12   2    0.94    1.03
   8  12  -2   -0.23    0.77
   8  12  -2    0.70    0.69
   8  12  -2    0.22    0.57
  -8 -12  -2   -2.37    1.16
  -8  12  -2    1.49    0.88
   8  12   2   -0.24    0.81
   8  12   2   -0.38    0.62
  -8  12  -2    1.37    1.21
   9  12  -2    0.27    0.68
   9  12  -2    0.43    0.75
   9  12  -2    0.42    0.53
  -9  12   2    0.79    0.96
  -9 -12  -2   -0.73    1.06
  -9  12   2    1.19    1.22
   9  12   2    0.72    0.78
   9  12   2    0.29    0.56
  -9  12  -2    0.71    0.84
 -10  12   2    1.34    0.88
  10  12  -2    2.06    0.57
  10  12  -2    0.51    0.72
 -10  12  -2    1.72    0.86
  10  12   2    1.89    0.86
  10  12   2    0.63    0.85
  11  12  -2    3.04    0.62
 -11  12   2    3.76    0.99
  11  12  -2    3.37    0.89
 -11 -12  -2    1.70    1.53
  11  12   2    4.37    0.97
 -11  12  -2    4.52    0.89
  12  12  -2    0.24    0.76
 -12  12  -2    1.64    0.83
  12  12   2    2.62    1.28
  13  12  -2    7.14    1.09
   0  13  -2    1.34    1.07
   0  13   2   -0.10    0.89
   0  13   2   -1.76    1.01
   0  13   2    0.92    0.86
   0  13  -2   -0.92    1.09
   0  13  -2    2.05    0.95
   0  13  -2   -1.27    0.89
  -1  13   2    2.68    0.99
   1  13  -2    1.04    0.78
  -1 -13  -2   -2.94    1.99
   1  13  -2    0.92    0.99
   1  13  -2    2.41    0.89
  -1  13   2    1.22    1.09
  -1  13   2    1.31    0.82
   1  13   2    1.26    0.93
   1  13   2    1.26    0.87
  -1  13  -2    1.17    0.92
  -1  13  -2   -0.48    0.97
   1  13   2    2.39    1.10
  -1  13  -2    3.22    1.22
  -1  13  -2    0.02    1.04
  -2  13   2    3.49    1.14
  -2  13   2    4.19    1.01
   2  13  -2    3.26    1.01
  -2  13   2    4.67    0.93
  -2 -13  -2    5.41    2.06
   2  13  -2    5.50    0.98
   2  13  -2    4.06    0.84
  -2  13  -2    5.03    1.01
   2  13   2    4.04    0.89
  -2  13  -2    5.10    1.18
  -2  13  -2    5.88    1.10
  -3  13   2    6.70    1.14
   3  13  -2    5.98    0.90
  -3  13   2    5.01    0.93
  -3 -13  -2    5.52    1.82
   3  13  -2    7.85    1.38
   3  13  -2    5.90    1.06
   3  13   2    5.28    0.93
  -3  13  -2    7.06    1.23
  -3  13  -2    7.43    1.45
   3  13   2    6.21    1.18
   3  13   2    8.04    1.38
  -3  13  -2    4.95    1.12
  -4  13   2    0.57    0.84
  -4  13   2    1.80    1.12
   4  13  -2    0.78    0.71
   4  13  -2   -0.56    0.92
   4  13  -2   -0.18    0.64
  -4  13  -2    0.03    1.20
   4  13   2   -0.47    0.71
   4  13   2   -0.79    0.71
  -4 -13   2  -10.35    8.57
   4  13   2   -0.83    0.83
  -4  13  -2    0.67    0.91
   5  13  -2   -0.13    0.76
  -5 -13  -2    0.03    1.48
   5  13  -2   -0.16    1.11
   5  13  -2    0.67    0.70
  -5  13   2   -1.16    1.18
  -5  13  -2    0.84    0.89
   5  13   2    1.13    0.86
   5  13   2   -0.39    1.55
   5  13   2    0.55    0.81
  -6  13   2   -0.43    0.99
  -6  13   2    0.89    0.91
  -6 -13  -2   -2.52    1.28
   6  13  -2   -0.29    0.61
   6  13  -2    0.83    0.88
   6  13  -2   -0.25    0.65
   6  13   2    0.12    0.70
  -6  13  -2   -0.63    0.88
   6  13   2    1.30    0.61
  -6  13  -2   -0.27    1.08
   7  13  -2    8.67    1.18
   7  13  -2    9.29    1.31
   7  13  -2   12.63    1.58
  -7  13   2   12.96    1.74
  -7 -13  -2    8.48    1.44
   7  13   2    7.98    1.35
  -7  13  -2   12.29    1.68
   7  13   2   12.96    1.71
  -7  13  -2    7.99    1.37
   8  13  -2    3.72    0.64
  -8  13   2    4.94    1.04
   8  13  -2    3.04    0.69
   8  13  -2    3.14    0.88
  -8  13   2    2.63    1.23
   8  13   2    3.31    0.91
  -8  13  -2    3.47    1.33
   8  13   2    3.88    0.75
   9  13  -2    1.01    0.79
   9  13  -2    0.65    0.54
  -9 -13  -2   -0.48    1.32
   9  13  -2    1.14    0.65
  -9  13   2    0.10    0.83
   9  13   2    1.39    0.88
  -9 -13   2   -2.27    1.42
  -9  13  -2    0.15    0.83
   9  13   2    1.33    0.77
  10  13  -2    0.82    0.76
 -10  13   2   -0.11    0.88
  10  13  -2    1.19    0.71
  10  13  -2    1.20    0.51
  10  13   2    2.09    1.20
 -10  13  -2    0.36    0.84
  10  13   2    1.36    0.95
  11  13  -2    7.90    1.05
 -11  13  -2    8.27    1.31
  12  13  -2    2.59    0.86
   0  14   2    0.79    0.91
   0  14  -2    1.40    0.89
   0  14  -2    0.33    0.96
   0  14   2    0.32    1.05
   0  14   2    0.50    0.77
  -1  14   2   -0.64    0.98
  -1 -14  -2   -3.42    2.53
   1  14  -2    0.27    0.79
   1  14  -2   -0.37    0.81
   1  14  -2    0.97    0.92
  -1  14   2    1.58    0.80
  -1  14   2   -0.93    0.89
   1  14   2    0.69    0.80
   1  14   2    1.81    1.04
  -1  14  -2    0.46    1.01
   1  14   2    0.06    0.85
  -1  14  -2    1.46    0.99
  -1  14  -2   -0.87    1.12
  -2 -14  -2    0.72    2.24
   2  14  -2    5.89    0.88
  -2  14   2    6.86    1.11
   2  14  -2    4.46    0.93
  -2  14   2    4.80    0.97
  -2  14  -2    5.13    1.20
  -2  14  -2    6.90    1.18
   2  14   2    3.78    0.92
   2  14   2    5.16    1.11
  -3 -14  -2    1.32    1.70
   3  14  -2    4.22    1.10
   3  14  -2    6.24    0.86
   3  14  -2    4.16    0.84
  -3  14   2    4.88    1.19
   3  14   2    5.38    1.15
  -3  14  -2    4.24    1.29
   3  14   2    4.46    0.77
  -3  14  -2    5.78    1.15
   3  14   2    4.31    0.89
   4  14  -2   12.28    1.40
   4  14  -2   14.78    1.51
  -4  14   2   12.33    1.79
  -4  14   2   14.68    1.67
   4  14  -2   16.23    1.76
   4  14   2   14.39    1.88
  -4  14  -2   15.20    1.86
   4  14   2   12.79    1.40
  -4  14  -2   15.80    1.97
   4  14   2   12.46    1.55
  -4  14  -2   13.33    2.28
   5  14  -2    3.28    0.67
   5  14  -2    2.75    0.65
  -5  14   2    1.87    0.93
  -5  14   2    2.42    1.08
   5  14  -2    1.54    0.87
   5  14   2    1.59    0.52
   5  14   2    2.16    0.70
   5  14   2    1.84    0.79
   5  14   2    2.80    0.65
   6  14  -2    6.62    1.04
  -6  14   2   10.74    1.55
   6  14  -2    7.85    1.14
  -6  14   2   10.35    1.70
   6  14  -2    6.84    1.16
  -6  14  -2    7.09    1.12
   6  14   2    8.76    1.20
   6  14   2    9.04    1.42
  -6  14  -2    9.99    1.75
  -7  14   2    1.60    0.91
   7  14  -2    0.85    0.58
   7  14  -2    0.04    0.57
   7  14  -2    0.46    0.76
  -7  14   2    0.57    1.33
  -7 -14  -2   -0.58    1.53
  -7  14  -2    0.05    0.81
  -7  14  -2   -1.84    1.13
  -7 -14   2   -0.91    1.61
   7  14   2    0.59    0.78
  -8  14   2   -0.56    1.02
  -8 -14  -2    0.36    1.66
   8  14  -2    0.34    0.54
   8  14   2    1.52    0.68
   8  14   2   -0.79    0.76
   9  14  -2    1.27    0.73
  -9  14   2    1.50    0.80
   9  14  -2    2.24    0.60
   9  14   2    0.08    0.85
   9  14   2    1.98    0.78
  -9  14  -2    1.06    0.75
  10  14  -2    9.03    1.34
  10  14  -2    7.62    1.27
  10  14   2    6.83    1.31
 -11  14   2    0.02    0.86
 -11  14  -2    0.07    0.88
   0  15   2    0.49    0.86
   0  15   2    1.11    0.89
   0  15  -2    0.14    0.84
   0  15  -2    0.59    0.89
   0  15   2   -1.22    1.00
   1  15  -2   -0.69    0.74
   1  15  -2    1.88    0.89
  -1  15   2   -0.58    0.90
  -1  15   2    1.99    0.92
  -1  15   2    0.27    0.90
  -1  15  -2   -1.31    0.91
   1  15   2    0.52    0.79
  -1  15  -2    0.23    0.93
   1  15   2   -0.54    0.81
   2  15  -2    5.13    0.84
   2  15  -2    4.05    0.92
   2  15  -2    5.84    0.80
  -2  15  -2    6.05    1.04
   2  15   2    4.22    0.89
   2  15   2    6.17    1.06
  -3  15   2   26.46    2.22
  -3  15   2   31.52    2.31
   3  15  -2   26.32    2.29
   3  15  -2   26.82    2.07
   3  15  -2   30.30    2.06
  -3  15   2   28.43    2.29
   3  15   2   25.92    2.16
   3  15   2   25.31    2.22
  -3 -15   2   20.77    4.28
  -3  15  -2   27.39    2.29
   4  15  -2    0.91    0.58
  -4  15   2    1.14    0.92
   4  15  -2    1.02    0.62
   4  15  -2    0.37    0.82
   4  15   2   -0.09    0.89
   4  15   2    0.18    0.69
  -4  15  -2    0.34    1.00
  -4  15  -2    1.98    0.94
   5  15  -2    0.86    0.77
   5  15  -2    2.25    0.56
  -5  15   2    0.82    0.96
   5  15  -2    1.49    0.62
   5  15   2    0.77    0.76
   5  15   2    1.65    0.65
   6  15  -2    3.30    0.50
  -6  15   2    3.62    1.00
  -6  15   2    3.84    0.97
   6  15  -2    4.61    0.90
   6  15  -2    4.04    0.64
   6  15  -2    4.15    0.63
   6  15   2    4.05    0.80
  -6  15  -2    3.36    1.25
  -6  15  -2    3.25    1.37
   7  15  -2    6.57    0.97
  -7  15  -2    6.18    0.94
   8  15  -2    0.04    0.71
  -8  15   2   -0.16    0.75
   8  15   2    0.61    0.74
   9  15  -2    1.46    0.71
  -9  15   2    0.67    0.83
   9  15   2    2.00    0.82
   0  16  -2    8.81    1.51
   0  16   2   10.09    1.31
   0  16   2    9.61    1.39
  -1  16   2   -0.13    0.67
   1  16  -2   -0.61    0.84
  -1  16  -2    0.79    0.75
  -1  16  -2    2.27    0.93
   1  16   2    0.26    0.76
   2  16  -2   12.54    1.39
   2  16  -2    8.58    1.30
  -2  16   2   10.02    1.39
   2  16   2   12.36    1.33
   3  16  -2    0.47    0.65
   3  16  -2    1.42    0.78
  -3  16   2   -0.09    0.78
  -3  16   2   -1.21    1.33
   3  16   2    0.90    0.73
   3  16   2    1.38    0.75
  -3  16  -2    0.56    0.88
  -4  16   2    1.12    0.90
  -4  16   2    1.85    1.04
   4  16   2    2.25    0.88
   4  16   2    1.24    1.00
  -4  16  -2    2.11    1.09
   5  16  -2    1.03    0.71
  -5  16   2    2.73    0.95
  -5  16   2    2.02    1.01
   5  16   2    2.37    0.77
   5  16   2    1.84    0.73
   6  16  -2    0.94    0.68
   6  16  -2    1.63    0.57
   6  16   2    2.25    0.82
   1  17   2    4.63    0.73
  -2  17   2   -2.17    1.12
   2  17   2   -1.13    0.66
  -2   0   3    0.35    0.44
  -3   0   3   -0.65    0.54
  -4   0   3    0.54    0.64
  -5   0   3    0.00    0.92
  -6   0   3   -0.87    0.95
  -7   0  -3    0.03    1.00
  -7   0   3    0.55    1.07
  -8   0   3    1.37    1.29
  -9   0   3   -0.68    1.63
  -9   0   3    2.11    0.97
  -9   0  -3    1.18    1.13
  -9   0   3    0.54    1.35
 -10   0   3    3.33    2.66
  10   0   3   -0.07    1.12
 -10   0  -3    1.49    1.12
 -10   0  -3    0.25    1.31
 -10   0  -3    0.88    1.06
 -10   0  -3    2.19    1.70
  10   0  -3    1.41    0.79
 -10   0   3    1.59    1.19
  11   0   3   -1.23    1.15
 -11   0  -3    0.72    1.09
 -11   0   3   -0.58    3.15
 -11   0  -3   -1.69    1.50
 -11   0  -3    1.54    1.27
 -11   0  -3    0.10    1.01
 -12   0  -3    3.52    1.48
 -12   0   3   -2.73    3.78
 -12   0  -3    1.33    1.15
 -12   0  -3    0.10    0.96
 -12   0   3    0.78    1.16
 -12   0   3    2.53    0.85
 -12   0  -3   -0.07    1.47
  13   0   3    1.72    1.15
 -13   0  -3    0.72    1.37
 -13   0   3    2.57    1.14
 -13   0  -3   -0.28    1.04
 -13   0   3   -3.90    5.18
  13   0  -3    0.47    0.82
 -13   0  -3   -1.75    1.69
 -14   0   3    4.30    1.24
 -14   0  -3    3.08    1.45
 -14   0   3   11.76    7.52
 -15   0  -3    1.29    1.36
 -15   0   3    2.08    1.32
  15   0   3    3.33    1.85
 -15   0  -3    1.70    0.97
  15   0  -3    2.25    0.92
 -16   0  -3    3.43    1.44
 -16   0  -3    1.56    0.94
  16   0  -3    0.16    0.89
 -16   0   3    1.70    1.29
 -16   0   3    3.36    1.25
  17   0  -3    1.13    0.93
 -17   0   3    0.78    1.57
 -17   0  -3    0.95    0.87
 -18   0  -3    1.71    0.98
  18   0  -3   -0.65    1.14
 -18   0   3   -0.92    1.44
  -1   1   3   26.44    1.70
  -2   1   3   27.76    1.83
  -3   1   3   16.98    1.34
  -3  -1   3   16.89    1.42
  -4   1   3    1.27    0.74
  -4  -1   3    1.29    0.76
  -5   1   3    4.46    1.02
   5   1  -3    2.82    0.58
  -6   1   3    8.19    1.54
   6   1  -3    6.82    1.05
  -6  -1   3    8.45    1.42
  -7  -1  -3   16.66    1.58
  -7   1   3   18.51    1.99
   7   1  -3   14.43    1.55
  -7  -1   3   16.00    1.88
  -8  -1  -3   17.25    1.87
  -8  -1  -3   13.75    2.32
  -8   1   3   18.65    2.17
  -8  -1   3   15.51    2.19
  -9   1   3    6.44    1.29
  -9   1   3    4.95    2.01
  -9   1   3    4.94    1.50
  -9  -1  -3    4.06    1.29
  -9   1   3    5.67    0.96
  -9   1  -3    4.20    1.08
  -9  -1   3    2.40    1.22
  -9   1  -3    4.84    1.29
  -9  -1   3    4.40    1.82
  -9  -1   3    5.88    1.83
  -9   1  -3    2.64    1.38
  -9   1  -3    5.26    1.45
 -10   1   3    0.19    2.31
 -10  -1  -3   -2.22    1.60
  10   1  -3   -0.58    0.73
  10  -1   3   -1.26    1.04
 -10  -1  -3    1.51    1.01
 -10   1   3    1.05    1.08
 -10   1  -3    0.22    0.92
 -10  -1   3   -0.85    1.14
 -10   1  -3    1.00    1.22
 -10  -1   3   -0.15    2.23
 -10   1  -3    1.88    1.18
 -10  -1   3    0.27    1.53
  11  -1   3    3.87    1.13
 -11   1   3    8.25    3.01
 -11  -1  -3    2.59    1.27
 -11  -1  -3    2.38    1.60
 -11  -1  -3    0.33    1.63
 -11   1  -3    3.43    1.16
 -11   1  -3    1.16    1.27
 -11  -1   3    8.30    3.36
 -11   1  -3    2.58    1.52
  12   1  -3    2.61    0.84
 -12   1   3    1.92    1.11
  12  -1   3    4.24    1.18
 -12  -1  -3    3.58    1.62
 -12   1   3    4.53    4.23
 -12   1   3    1.28    0.81
 -12   1   3    1.01    1.21
  12  -1  -3    1.80    0.77
 -12  -1   3    0.43    1.11
 -12   1  -3    2.80    1.30
 -12   1  -3    3.19    1.14
 -12   1  -3    1.82    1.57
 -12  -1   3    2.32    1.27
 -12  -1   3    1.46    0.92
 -13   1   3    1.83    1.43
 -13   1   3    1.45    1.07
 -13   1   3    1.89    0.77
 -13  -1  -3    3.11    1.43
 -13   1   3   11.96    5.50
 -13  -1  -3    3.30    1.02
  13  -1  -3    1.79    0.85
 -13  -1   3   -4.77    5.19
 -13   1  -3    2.24    1.11
 -13  -1   3    0.83    1.26
 -13   1  -3    2.18    1.58
 -13   1  -3    0.19    1.31
 -13  -1   3    0.60    1.00
 -14   1   3   17.83    7.34
  14   1  -3    2.20    0.93
 -14   1   3    4.69    1.30
 -14  -1  -3    6.12    1.74
 -14   1  -3    3.93    1.14
  14   1   3    3.61    1.16
 -14   1  -3    4.08    1.79
 -14  -1   3    1.37    1.35
 -15   1   3    7.54    1.57
 -15  -1  -3    6.51    1.19
  15   1  -3    8.08    1.12
 -15   1   3   -2.51   10.51
 -15   1  -3    6.69    1.22
  15   1   3    6.84    1.67
  15  -1  -3    7.19    1.13
 -15   1  -3    6.31    1.38
 -15  -1   3    6.75    1.70
 -15  -1   3   14.72   10.75
 -16   1   3    7.97    1.42
 -16   1   3   14.25    2.21
 -16  -1  -3    9.89    1.35
  16   1  -3   12.29    1.68
 -16   1  -3   11.42    2.07
  16   1   3    7.91    1.85
 -16   1  -3   10.17    1.55
 -16  -1   3   11.59    1.49
  16  -1  -3    9.62    1.71
 -17   1   3   12.45    1.54
 -17  -1  -3   11.23    1.70
 -17   1   3   13.94    2.54
  17   1  -3   10.03    1.23
 -17   1  -3    9.87    1.71
  17  -1  -3   10.75    1.78
 -18  -1  -3    1.96    0.91
  18   1  -3    1.25    1.17
 -18   1   3    3.03    1.47
 -18   1  -3    1.24    1.12
 -18  -1   3    2.42    1.30
 -19  -1  -3    0.10    0.93
 -19  -1   3    0.31    1.41
 -19   1  -3    2.04    1.44
  -1   2   3    7.73    0.88
  -2   2   3   81.50    5.01
  -3   2   3   32.50    2.24
   3   2  -3   30.42    2.18
  -3  -2   3   35.22    2.27
   4   2  -3    0.07    0.39
  -4   2   3    0.23    0.67
  -4  -2   3    1.42    0.78
  -5   2   3    9.72    1.33
   5   2  -3    7.75    1.03
  -5  -2   3   10.08    1.43
  -6   2   3    4.40    1.05
   6   2  -3    3.04    0.54
  -7   2   3   29.27    2.47
  -7  -2  -3   31.65    2.66
   7   2  -3   28.24    2.10
  -7  -2   3   29.99    2.56
   8   2  -3    1.12    0.56
  -8   2   3    0.58    1.32
  -8  -2  -3    0.88    1.65
  -9  -2  -3    6.06    1.21
   9   2  -3    5.64    0.95
  -9   2   3    6.23    1.27
  -9  -2  -3    6.64    1.02
  -9   2   3    3.17    1.96
  -9   2   3    5.93    0.99
  -9  -2   3    9.40    2.23
  -9   2  -3    7.14    1.30
  -9   2  -3    5.44    1.52
  -9   2  -3    5.51    1.31
 -10   2   3   17.71    2.08
 -10  -2  -3   15.64    2.09
  10   2  -3   17.58    1.81
 -10   2   3   13.84    2.31
 -10  -2  -3   24.81    4.48
 -10   2   3   18.70    3.37
 -10   2   3   16.05    1.58
 -10  -2   3   18.22    2.93
 -10   2  -3   14.30    1.91
 -10   2  -3   15.62    1.77
  10   2   3   16.16    2.15
 -10  -2   3   21.20    3.44
 -10   2  -3   17.87    2.25
 -11   2   3   27.84    3.01
  11  -2   3   28.76    2.62
 -11   2   3   26.25    3.73
 -11  -2  -3   31.24    5.23
 -11  -2  -3   23.68    4.18
 -11   2   3   32.71    4.90
 -11   2  -3   28.08    2.62
 -11  -2   3   32.34    3.38
  11   2   3   24.65    2.60
 -11  -2   3   30.40    4.52
 -12   2   3   67.66    5.14
 -12   2   3   73.98    5.40
 -12   2   3   63.66    7.27
 -12   2   3   73.60    4.71
 -12   2   3   73.69    4.46
 -12  -2  -3   61.29    5.63
 -12  -2  -3   67.92    4.79
  12   2  -3   77.48    4.71
 -12   2  -3   70.79    5.02
  12   2   3   71.06    4.76
 -12   2  -3   70.99    4.51
 -12   2  -3   70.76    4.92
 -12   2  -3   70.42    4.95
 -12  -2   3   64.09    5.15
 -12  -2   3   65.84    4.74
 -13  -2  -3   16.11    2.22
  13  -2   3   13.56    2.36
 -13   2   3   12.57    1.70
  13   2  -3   17.19    1.92
 -13   2   3   16.51    2.32
 -13   2  -3   18.62    2.37
  13   2   3   12.93    2.22
 -13   2  -3   16.16    1.99
 -13   2  -3   14.77    1.72
 -13  -2   3   17.97    1.96
  13  -2  -3   14.57    1.95
 -14   2   3    4.37    1.11
 -14   2   3    3.13    1.69
  14  -2   3    3.11    1.31
 -14   2  -3    4.78    1.21
 -14  -2   3   -6.17    7.78
 -14   2  -3    4.04    0.98
 -14   2  -3    1.81    1.55
  14   2   3    3.51    1.14
 -14  -2   3    3.86    1.00
 -14  -2   3    6.26    1.64
  15   2  -3    5.39    0.98
 -15   2   3    5.27    1.24
 -15   2   3    4.99    0.94
 -15   2   3   -4.66   13.21
 -15   2   3    7.18    3.14
  15   2   3    6.94    1.32
 -15  -2   3    4.22    1.93
 -15   2  -3    4.93    1.01
 -15   2  -3    5.23    1.19
 -15  -2   3    4.49    1.22
  15  -2  -3    4.48    1.00
 -15   2  -3    8.92    1.92
 -15   2  -3    5.40    1.46
  16   2  -3    1.34    0.85
 -16   2   3   -0.11    1.10
 -16  -2  -3    2.07    0.97
 -16   2   3    2.87    1.82
  16  -2  -3    0.88    0.98
 -16  -2   3    1.05    1.04
 -16   2  -3    0.66    1.13
 -16   2  -3    1.68    1.15
 -16   2  -3   -0.10    0.85
 -17  -2  -3    2.59    0.98
 -17   2   3    0.68    0.75
 -17   2   3    1.71    1.16
 -17   2   3    2.07    1.86
  17   2  -3    0.32    0.90
 -17   2  -3   -0.79    1.33
 -17   2  -3    0.64    1.11
 -17  -2   3    0.64    1.03
  17  -2  -3    2.33    0.96
 -18  -2  -3    0.44    0.80
 -18   2   3    0.91    1.22
  18   2  -3    1.25    0.95
 -18   2   3    0.52    2.10
 -18  -2   3    1.38    1.21
 -19  -2  -3    2.14    0.95
 -19  -2   3    1.91    1.17
   0   3   3   -0.32    0.65
  -1   3   3   27.76    2.00
   1   3  -3   26.22    1.88
   1   3   3   28.88    2.04
   2   3  -3   20.36    1.43
  -2   3   3   18.42    1.52
  -3   3   3   51.15    3.38
   3   3  -3   53.65    3.32
  -4   3   3    4.03    0.84
   4   3  -3    2.84    0.45
  -5  -3  -3    6.62    1.22
  -5   3   3    5.05    1.11
   5   3  -3    4.47    0.80
  -5  -3   3    3.37    1.05
  -6   3   3   19.77    2.07
   6   3  -3   19.61    1.52
  -6  -3   3   20.81    1.96
   7   3  -3    3.90    0.78
  -7  -3  -3    5.38    1.69
  -8   3   3   -0.03    1.89
   8   3  -3   -0.50    0.74
   8   3  -3    0.38    0.50
  -8  -3  -3    2.19    1.79
  -8   3   3    0.32    1.15
  -8   3  -3   -0.10    0.87
  -8   3  -3    1.42    1.03
  -8  -3   3   -2.32    1.71
   9   3  -3    7.94    1.48
  -9   3   3    9.28    3.49
  -9   3   3    7.36    2.58
  -9  -3  -3    8.62    1.28
  -9   3   3    5.38    0.87
  -9   3   3    4.72    1.61
   9   3  -3    6.40    2.21
  -9  -3  -3    9.03    2.64
  -9   3  -3    6.28    1.00
  -9  -3   3    9.71    2.30
  -9   3  -3    6.02    1.59
  -9   3  -3    5.74    1.15
   9   3   3    8.61    1.32
  -9   3  -3    7.09    1.33
 -10   3   3    2.09    2.02
  10   3  -3    0.51    0.71
 -10   3   3    0.28    1.54
 -10  -3  -3    2.18    1.05
  10   3  -3    4.20    1.20
 -10   3   3    0.80    0.95
 -10  -3   3   -0.69    2.24
 -10   3  -3    0.31    1.09
 -10   3  -3   -0.15    1.03
 -10  -3   3    4.56    2.54
 -10   3  -3   -0.33    1.35
  10   3   3    1.33    0.99
 -11  -3  -3   27.32    4.46
 -11   3   3   24.63    2.01
 -11   3   3   27.21    2.48
 -11   3   3   23.81    3.64
  11   3  -3   24.45    2.16
 -11   3   3   20.34    3.90
 -11   3   3   20.73    2.90
 -11  -3  -3   26.78    2.41
 -11   3  -3   20.62    2.67
 -11  -3   3   23.36    4.04
 -11   3  -3   22.09    2.12
 -11   3  -3   23.99    2.49
 -11  -3   3   29.21    4.75
  11   3   3   25.28    2.54
 -11   3  -3   24.42    2.40
 -12   3   3    1.62    1.06
  12  -3   3    2.58    1.09
 -12   3   3    4.37    2.01
 -12   3   3   -0.10    1.77
 -12  -3  -3    1.57    1.11
 -12   3   3    1.80    0.74
  12   3  -3    0.61    0.83
 -12   3   3    0.83    4.36
 -12  -3   3    3.88    1.76
 -12  -3   3    1.18    1.06
 -12   3  -3    0.10    1.35
 -12   3  -3    3.50    1.17
  12   3   3    1.18    1.06
 -12   3  -3    0.27    1.18
 -12  -3   3    7.29    4.53
 -13   3   3    8.61    1.41
  13  -3   3    9.04    1.30
 -13   3   3    6.39    1.24
 -13   3   3    3.81    2.03
  13   3  -3    4.50    1.03
 -13   3  -3    7.01    1.36
 -13  -3   3   17.95    8.98
 -13  -3   3    7.73    1.98
 -13   3  -3    5.97    1.53
 -13   3  -3    6.99    1.44
 -13  -3   3    5.47    1.08
 -14   3   3    2.19    0.81
  14  -3   3   -0.45    1.25
 -14   3   3    2.61    1.09
 -14  -3  -3    0.86    1.00
  14   3  -3    1.14    0.87
 -14   3   3   10.53    8.94
 -14   3   3   -1.46    1.99
 -14   3  -3    2.56    1.16
  14  -3  -3    1.86    0.84
 -14   3  -3    1.65    1.50
 -14  -3   3    3.15    0.91
 -14   3  -3    1.62    0.87
 -14   3  -3    0.00    1.28
 -15   3   3   14.01    1.76
  15  -3   3   18.02    2.67
 -15  -3  -3   13.55    1.83
  15  -3  -3   10.20    1.95
 -15  -3   3   14.92    2.43
 -15   3  -3   15.29    2.75
 -16   3   3    2.94    2.19
 -16   3   3    4.61    1.17
 -16   3   3    2.41    0.72
  16   3  -3    2.61    0.82
 -16  -3  -3    2.97    0.97
 -16   3  -3    1.90    1.06
 -16  -3   3    4.24    1.14
 -16   3  -3    2.03    0.82
 -17   3   3    6.64    1.31
 -17  -3  -3    6.59    1.12
 -17   3   3    7.32    1.33
 -17   3   3   12.21    2.62
  17  -3  -3    8.01    1.20
 -17   3  -3    8.24    1.45
 -17   3  -3   10.04    1.60
 -17   3  -3    5.89    1.17
 -17  -3   3    8.24    1.28
 -18   3   3    0.51    1.09
 -18   3  -3    4.03    1.72
 -18  -3   3    2.97    1.22
  18  -3  -3    0.34    1.36
   0   4  -3   83.14    5.05
   0   4   3   80.36    5.17
   0   4  -3   81.42    5.08
   1   4  -3    2.02    0.40
  -1   4   3    2.16    0.82
   1   4   3    2.47    0.91
  -1   4  -3    3.15    0.53
   2   4  -3   10.32    0.98
  -2   4   3   10.84    1.40
   2   4   3    9.34    1.55
   3   4  -3    7.30    0.83
  -3   4   3    5.38    0.96
  -4   4   3    0.07    0.84
   4   4  -3    0.57    0.38
  -5   4   3    0.21    1.01
   5   4  -3    0.80    0.61
  -5  -4   3    0.89    0.99
  -6   4   3    6.91    1.41
  -6  -4  -3   11.49    2.06
   6   4  -3    7.64    0.93
  -6  -4   3    8.60    1.44
  -7  -4  -3    3.71    1.87
   7   4  -3    5.71    0.96
  -8   4   3    4.52    1.41
  -8   4   3    2.40    2.03
   8   4  -3    3.52    0.65
  -8  -4  -3    1.26    1.40
  -8  -4  -3    7.40    2.44
  -8   4   3    4.88    1.15
  -8   4  -3    4.36    1.86
   8   4   3    5.00    1.40
  -8  -4   3    3.86    1.95
  -8   4  -3    1.89    1.18
  -9  -4  -3   11.99    3.10
   9   4  -3   12.31    2.04
  -9   4   3   12.26    2.73
  -9   4   3   11.61    1.38
  -9   4   3    8.51    1.47
  -9  -4  -3   12.07    1.51
  -9   4   3   10.47    1.46
   9   4  -3   10.58    1.66
   9   4  -3   17.55    2.96
  -9   4  -3    9.54    1.47
  -9   4  -3   11.36    1.44
  -9  -4   3   14.31    2.63
  -9   4  -3   14.13    1.85
  -9   4  -3   14.52    1.65
 -10  -4  -3   15.95    1.87
 -10   4   3   13.02    1.53
  10   4  -3   12.40    1.75
 -10   4   3   13.42    1.92
 -10   4   3   14.74    2.43
 -10   4   3   14.37    3.33
  10   4  -3   15.86    1.65
 -10  -4  -3   20.79    3.97
 -10   4  -3   15.03    2.05
 -10   4  -3   12.03    1.61
 -10   4  -3   16.54    1.88
 -10   4  -3   12.97    1.82
  11   4  -3   27.93    2.59
  11   4  -3   27.22    2.25
 -11   4   3   25.96    3.22
 -11  -4  -3   22.72    2.43
 -11  -4  -3   28.65    5.15
 -11   4   3   24.64    2.42
 -11   4   3   31.57    5.75
  11   4   3   23.28    2.33
 -11   4  -3   23.17    2.07
 -11   4  -3   23.99    2.58
 -12   4   3   15.29    1.99
 -12  -4  -3   14.84    2.18
 -12   4   3   12.92    1.55
 -12   4   3   23.32    5.81
  12   4  -3   13.01    1.45
 -12   4  -3   10.01    1.45
  12   4   3   12.27    1.63
 -12   4  -3   11.45    1.89
 -12  -4   3   19.85    5.30
 -12  -4   3   13.04    1.56
 -12   4  -3   12.50    2.17
 -13   4   3    0.28    1.66
  13   4  -3    2.11    0.91
  13  -4   3    2.66    1.29
 -13   4   3    1.46    1.08
 -13  -4  -3    3.27    1.08
 -13   4   3    0.68    2.51
  13   4   3    0.91    0.94
 -13  -4   3   -4.58    7.01
 -13   4  -3    3.76    1.05
 -14   4   3   -0.31    2.69
 -14   4   3   16.93   10.59
  14   4  -3    1.54    0.88
 -14  -4  -3    1.22    0.98
 -14   4   3    2.17    0.90
 -14   4   3    1.14    1.11
  14  -4   3    2.36    1.23
 -14   4  -3    2.61    1.51
 -14  -4   3    1.31    0.96
 -14   4  -3   -0.10    1.68
  14  -4  -3    0.92    0.83
 -14   4  -3    3.56    1.21
 -14   4  -3    1.31    0.88
  14   4   3    1.04    1.11
  15   4  -3    1.33    0.77
 -15   4   3    0.39    0.81
 -15  -4  -3    0.06    0.98
 -15   4   3    2.41    1.17
 -15   4   3   -0.53    2.85
 -15   4  -3    0.97    0.92
 -15   4  -3   -1.16    1.67
 -15  -4   3    0.90    1.09
 -15   4  -3   -0.27    1.05
 -15   4  -3    1.65    1.50
  15  -4  -3    0.72    0.85
 -16   4   3    5.48    3.07
 -16  -4  -3    0.52    0.91
  16   4  -3    0.72    0.87
 -16   4   3    0.71    1.01
 -16   4  -3    0.88    1.05
 -16   4  -3    2.37    1.75
 -16  -4   3    0.84    0.98
  16  -4  -3    0.01    0.96
  16   4   3   -1.79    1.26
 -16   4  -3    0.67    0.74
 -17  -4  -3    2.17    0.94
 -17   4   3    1.43    0.71
 -17   4   3    2.24    1.03
 -17   4  -3    0.47    1.03
 -17   4  -3    1.33    1.92
 -17  -4   3    3.81    1.06
 -17   4  -3    1.69    0.78
  17  -4  -3    1.25    1.10
 -18   4   3    1.60    1.05
 -18  -4  -3    2.06    0.90
 -18  -4   3    1.37    1.20
 -18   4  -3    0.40    1.22
   0   5   3   -0.13    0.89
   0   5  -3   -0.20    0.43
   0   5  -3   -0.53    0.71
   1   5  -3    3.43    0.51
  -1   5   3    3.60    1.01
  -1   5  -3    4.66    0.94
  -1   5  -3    2.99    0.51
   1   5   3    4.05    1.13
  -2   5   3    2.82    0.98
   2   5  -3    1.49    0.47
  -2   5  -3    1.92    0.57
   2   5   3    2.17    1.11
  -2   5  -3    2.03    0.85
  -3   5   3   38.93    2.84
   3  -5  -3   38.79    3.00
  -3   5  -3   34.27    2.65
   4   5  -3    0.60    0.41
  -4   5   3    0.47    0.92
   5   5  -3   11.03    1.11
  -5   5   3   12.06    1.77
  -5  -5   3   11.09    1.78
   6   5  -3    8.95    1.09
  -6  -5  -3   10.63    1.96
  -6   5   3    9.25    1.74
  -6  -5   3    9.77    1.67
   7   5  -3    8.57    1.15
  -7   5   3    6.26    1.36
  -7   5   3    5.28    1.04
  -7   5   3    3.06    1.68
  -7   5   3    6.24    1.24
   7   5  -3    7.09    1.02
  -7   5   3    8.66    1.22
  -7   5  -3    6.22    1.02
   7   5   3    5.25    1.66
  -7   5  -3    5.89    1.03
  -7  -5   3    8.74    1.91
  -8   5   3    0.28    1.06
   8   5  -3    2.29    0.85
  -8   5   3    0.27    1.13
  -8   5   3    4.21    1.14
  -8  -5  -3   -0.16    1.40
  -8   5   3    0.70    2.11
  -8   5   3    2.33    0.88
  -8  -5  -3    2.78    2.86
   8   5  -3    2.86    0.57
   8   5  -3    2.21    0.95
   8   5  -3    1.97    0.97
   8   5   3    2.04    0.94
  -8  -5   3    2.63    1.95
  -8   5  -3    0.72    1.88
  -8   5  -3    1.82    0.81
  -8   5  -3    2.75    1.20
  -8   5  -3    1.48    0.93
  -8   5  -3    3.26    1.99
   9   5  -3   -0.92    0.96
   9   5  -3    0.44    0.92
  -9   5   3    1.75    1.14
  -9   5   3    0.17    0.76
  -9  -5  -3   -1.58    1.20
  -9   5   3    1.55    2.51
  -9   5   3    1.89    1.03
  -9   5   3    0.05    1.31
   9   5  -3   -0.12    0.88
   9   5   3    0.22    0.89
  -9  -5   3    4.74    2.74
  -9   5  -3   -0.35    0.73
   9   5   3    0.65    0.88
  -9   5  -3    3.11    1.85
  -9   5  -3    0.85    0.86
  -9   5  -3   -0.45    1.13
  10   5  -3    0.75    1.14
  10   5  -3    2.12    0.87
 -10   5   3    3.95    3.12
 -10  -5  -3   -1.52    4.10
 -10   5   3    3.74    1.10
 -10   5   3    3.51    0.76
 -10  -5   3    6.72    3.15
 -10   5  -3    2.70    0.97
 -10   5  -3    3.60    2.00
 -10   5  -3    3.89    0.75
  10   5   3    0.45    1.13
 -10   5  -3    1.78    1.17
 -11   5   3    6.52    1.39
  11   5  -3    6.74    1.04
 -11   5   3    9.44    4.50
 -11  -5  -3    7.69    5.41
 -11   5   3   -0.39    3.09
 -11   5  -3    7.02    2.04
 -11   5  -3    5.20    1.33
 -11  -5   3   12.13    4.57
 -11   5  -3    4.31    1.08
 -12   5   3    3.23    0.82
  12   5  -3    3.10    0.90
 -12   5   3    4.34    1.12
 -12   5   3    2.20    1.38
 -12  -5  -3    4.69    1.18
 -12   5  -3    5.89    1.06
  12   5   3    3.84    0.99
 -12   5  -3    4.11    1.20
 -12  -5   3    4.35    1.21
 -13   5   3    2.10    3.64
 -13  -5  -3    5.81    1.16
 -13   5   3    6.45    1.26
 -13   5   3    5.88    1.50
 -13   5   3    6.37    0.98
  13  -5   3    7.44    1.30
 -13   5   3   12.68    8.73
 -13  -5   3    4.76    1.12
 -13  -5   3    0.45    8.41
 -13   5  -3    6.54    2.17
 -14   5   3    0.56    2.02
 -14  -5  -3    0.79    1.02
 -14   5   3    0.70    0.86
  14   5  -3    0.65    0.80
 -14   5   3    9.06    4.36
 -14   5   3  -13.51   12.38
  14  -5   3    4.36    1.31
  14  -5  -3    0.96    0.97
 -14   5  -3    3.66    0.94
 -14   5  -3    8.19    4.47
 -14   5  -3    2.27    1.10
 -14  -5   3    8.73   11.27
  15   5  -3    6.95    1.10
 -15   5   3   10.16    1.44
 -15   5   3   12.68    2.49
 -15   5   3    7.30    0.99
 -15   5  -3    9.90    1.39
  15   5   3    6.33    1.21
 -15   5  -3    9.39    1.52
  15  -5  -3    7.36    1.17
  16   5  -3    2.86    0.86
 -16  -5  -3    2.71    0.98
 -16   5   3    1.95    1.11
 -16   5  -3   -1.70    2.30
  16  -5  -3    4.56    1.01
 -16  -5   3    2.86    0.99
 -16   5  -3    1.94    0.76
 -16   5  -3    2.76    1.65
 -16   5  -3    4.35    1.11
 -17  -5  -3    7.51    1.10
 -17   5   3    5.27    1.02
  17  -5  -3    4.75    1.22
 -17  -5   3    5.85    1.15
 -18  -5  -3   -0.92    1.08
 -18   5   3    1.16    0.86
 -18   5  -3    1.88    1.22
 -18  -5   3    0.63    1.29
   0   6  -3   19.92    1.82
   0   6   3   19.90    1.93
   0   6  -3   19.17    1.51
  -1   6   3    0.68    0.96
   1   6   3    0.36    1.13
  -1   6  -3    0.69    0.51
  -1   6  -3   -0.11    0.94
  -2   6   3    2.37    1.18
   2   6  -3    1.18    0.40
  -2   6  -3    0.42    0.58
  -2   6  -3    0.30    1.01
  -3   6   3    0.51    1.19
  -3   6  -3    0.13    1.06
  -3   6  -3    1.17    0.71
   3  -6  -3    0.60    0.95
   4   6  -3    2.70    0.47
  -4   6  -3    4.47    1.34
   5   6  -3    0.82    0.45
  -6   6   3   53.95    4.05
   6   6  -3   55.65    3.47
  -6   6   3   53.77    4.01
  -6  -6  -3   44.68    4.68
   6   6  -3   45.11    3.59
   6   6  -3   54.24    3.59
  -6   6   3   56.18    3.73
  -6   6  -3   51.22    3.49
  -6   6  -3   55.42    3.58
   6   6   3   47.75    3.53
  -6  -6   3   50.09    4.07
  -6   6  -3   54.68    3.90
  -7   6   3    1.62    1.21
   7   6  -3    1.13    0.77
  -7  -6  -3    2.28    2.66
   7   6  -3    0.03    0.73
  -7   6   3   -1.87    1.78
  -7   6   3    3.03    0.97
  -7   6   3    2.09    1.12
  -7  -6  -3   -3.20    3.27
   7   6  -3    0.06    0.75
   7   6  -3    1.28    0.51
  -7   6  -3    2.86    0.79
  -7   6  -3    1.68    0.95
  -7   6  -3    0.12    1.24
   7   6   3    0.31    1.04
  -8   6   3    0.13    1.15
  -8   6   3    2.50    1.06
  -8  -6  -3   -0.22    1.59
  -8   6   3   -1.85    2.46
   8   6  -3    2.09    0.75
   8   6   3    0.00    1.25
  -8   6  -3    2.12    1.26
  -8   6  -3   -0.15    1.65
   8   6   3    3.79    1.04
  -9  -6  -3    3.15    1.35
  -9  -6  -3    2.71    3.63
   9   6  -3    0.50    0.82
   9   6  -3   -0.03    0.82
  -9   6   3    0.57    1.14
   9   6  -3    0.35    0.84
  -9   6   3   -5.09    2.95
  -9  -6   3    2.58    3.03
   9   6   3    1.90    0.97
  -9   6  -3   -0.25    0.89
 -10  -6  -3    9.73    5.11
  10   6  -3    2.41    0.85
 -10   6   3    3.53    1.18
 -10   6   3    1.18    1.13
 -10   6   3   -1.45    3.72
 -10   6  -3    2.19    1.23
 -10   6  -3    3.69    0.95
 -10   6  -3    6.53    2.25
  10   6   3    2.25    0.98
  10   6   3    1.11    0.89
 -10  -6   3    4.85    3.88
 -10   6  -3    2.81    0.89
 -11  -6  -3   -0.38    5.85
 -11  -6  -3    0.17    1.17
 -11   6   3    1.55    0.80
 -11   6   3    0.09    1.25
 -11   6   3   -3.79    5.30
 -11   6   3   -0.24    1.05
  11   6  -3    0.89    0.80
  11   6  -3    1.31    0.90
  11   6  -3   -0.32    0.91
  11   6   3    2.18    0.99
 -11   6  -3    3.69    2.45
 -11   6  -3    1.42    1.17
 -11   6  -3    2.13    0.95
  11   6   3    0.46    1.04
 -11  -6   3    6.36    4.84
 -11   6  -3    2.23    1.02
  12   6  -3    2.85    1.04
  12   6  -3    1.65    0.86
 -12   6   3    2.51    1.20
 -12   6   3    1.94    1.32
 -12  -6  -3    1.68    1.14
 -12   6   3    0.70    7.18
 -12   6   3    1.86    0.93
 -12  -6  -3    9.89    7.07
 -12  -6  -3    1.43    1.50
 -12  -6   3    1.87    6.41
 -12   6  -3    4.23    1.27
 -12   6  -3    3.20    0.95
 -12   6  -3    1.83    1.05
 -12  -6   3    1.51    1.16
 -12   6  -3    4.18    2.67
 -13  -6  -3    4.59    1.20
 -13   6   3   -4.10    9.58
 -13   6   3    2.97    1.20
 -13   6   3    4.66    0.97
 -13   6   3    1.79    1.36
  13   6  -3    5.06    1.00
 -13  -6   3    3.09    0.94
 -13   6  -3    9.24    3.01
 -13   6  -3    6.41    1.12
 -13  -6   3   14.73    9.53
  14  -6   3   -0.81    1.66
 -14   6   3   -2.61    1.47
 -14   6   3    1.76    1.31
  14   6   3    0.37    0.97
 -14   6  -3    3.52    2.90
 -14  -6   3   -0.31    0.88
 -14   6  -3   -0.33    1.26
  15   6  -3    3.38    0.85
 -15  -6  -3    3.45    1.12
 -15   6   3    3.43    2.03
 -15   6   3    2.51    1.13
  15   6   3    2.88    1.10
 -15  -6   3    2.65    1.01
 -15   6  -3    3.21    1.33
 -15   6  -3    5.51    1.19
 -15   6  -3    3.84    0.82
 -16   6   3    1.26    0.72
 -16  -6  -3   -0.12    1.14
 -16   6   3    1.44    1.00
 -16  -6   3    1.91    0.93
  16  -6  -3    3.35    1.02
 -16   6  -3    0.27    0.74
  16   6   3    2.77    1.52
 -16   6  -3    0.29    1.48
  17   6  -3    2.47    0.82
 -17   6   3    0.76    1.03
 -17  -6  -3    3.91    1.23
 -17   6  -3    2.06    1.01
  17  -6  -3    3.39    1.32
 -18   6   3    3.14    1.36
   0   7   3    0.02    1.06
   0   7  -3   -1.21    1.14
   0   7  -3    0.42    0.47
   1   7  -3   15.01    1.32
  -1   7   3   13.69    1.91
   1   7   3   18.91    2.06
  -1   7  -3   14.67    1.85
  -2   7   3    0.42    1.10
   2   7  -3    1.27    0.48
  -2   7  -3    1.18    1.16
   3   7  -3   28.29    2.04
   3   7  -3   30.20    2.95
   3   7  -3   34.15    2.83
  -3   7   3   23.14    3.97
  -3   7  -3   27.09    2.26
  -3   7  -3   28.79    2.61
   3  -7  -3   27.35    2.47
   4   7  -3   14.85    1.67
   4   7  -3   14.48    1.28
  -4   7   3   11.37    1.82
   4   7  -3   14.68    1.47
  -4   7   3   16.86    2.63
  -4   7   3   14.00    2.33
   4   7   3   12.07    1.29
  -4   7  -3   15.41    2.10
  -4   7  -3   17.16    1.92
   5   7  -3    0.67    0.64
  -5   7   3    3.37    1.25
   5   7  -3    0.80    0.45
  -5   7   3    3.00    2.09
  -5   7   3   -0.14    1.18
  -5   7   3    1.50    0.95
  -5   7  -3    2.15    1.65
  -5   7  -3    0.67    0.98
  -5   7  -3   -2.26    1.94
   5   7   3    1.07    0.88
   6   7  -3    3.76    0.79
  -6   7   3    2.41    0.99
  -6   7   3    0.18    2.47
  -6   7   3    0.08    1.49
   6   7  -3    1.38    0.67
  -6   7   3    2.59    1.17
   6   7  -3    2.65    0.50
   6   7  -3    2.71    0.76
   6   7   3    3.14    0.70
  -6   7  -3    3.55    1.07
  -6   7  -3    2.30    0.86
   6   7   3    2.74    0.88
  -6   7  -3    4.88    1.39
  -6   7  -3    1.93    1.74
  -6  -7   3    3.98    2.04
   6   7   3    3.71    0.88
  -7   7   3   -0.61    1.01
  -7  -7  -3    4.22    3.17
   7   7  -3    0.37    0.73
   7   7  -3    1.48    0.70
  -7   7   3   -1.04    1.28
   7   7  -3    0.45    0.49
  -7   7   3    1.75    1.15
  -7   7   3    2.87    0.87
  -7  -7   3    2.88    2.39
   7   7   3    2.20    0.67
  -7   7  -3    1.24    0.84
  -7   7  -3    3.00    1.60
  -7   7  -3    1.76    3.20
  -7   7  -3    0.91    0.96
  -7   7  -3    2.38    1.24
  -8   7   3    4.74    3.62
   8   7  -3    8.64    1.45
   8   7  -3   10.73    1.40
  -8  -7  -3   16.29    3.94
   8   7  -3    8.73    1.18
  -8  -7  -3    6.75    2.03
  -8   7   3    8.24    1.36
  -8   7   3    9.19    1.64
  -8  -7   3   12.66    2.97
  -8   7  -3   10.13    1.74
   8   7   3   11.74    1.36
  -8   7  -3    6.15    2.09
  -8   7  -3    9.94    1.48
   8   7   3   10.11    1.76
  -9  -7  -3   -0.58    1.97
   9   7  -3    0.26    0.73
  -9   7   3    0.33    1.18
  -9   7   3    0.32    0.90
   9   7  -3    0.79    0.87
  -9   7   3    0.12    1.40
   9   7  -3   -0.30    0.75
  -9   7   3    0.30    4.35
   9   7   3   -0.41    0.64
  -9   7  -3    0.62    0.93
  -9   7  -3   -0.04    1.46
  -9   7  -3    1.31    1.20
   9   7   3    1.95    0.99
  -9  -7   3    7.16    3.74
 -10   7   3   -0.87    1.07
 -10  -7  -3    2.93    1.37
 -10   7   3    3.44    5.47
 -10  -7  -3   -1.96    5.64
  10   7  -3    0.28    0.81
  10   7  -3    0.45    0.71
 -10   7   3    0.40    1.12
  10   7  -3    1.08    0.87
  10   7   3    0.47    0.71
 -10   7  -3    2.33    0.95
 -10   7  -3    1.72    3.17
 -10  -7   3   -3.67    4.54
 -10   7  -3    2.16    1.26
 -10   7  -3    1.00    0.92
  10   7   3    2.21    1.00
  11   7  -3    1.68    0.79
 -11   7   3    0.86    1.22
 -11   7   3   -6.81    6.87
 -11  -7  -3   -0.13    1.10
 -11  -7  -3    7.66    7.17
 -11   7   3    2.69    0.95
 -11   7   3    4.40    1.24
  11   7  -3    2.02    0.76
  11   7   3    3.44    0.95
 -11   7  -3    2.54    1.31
 -11  -7   3   -2.50    6.27
 -11   7  -3    3.16    1.02
 -11   7  -3    8.48    3.60
 -12   7   3    1.84    1.31
 -12  -7  -3    3.62    1.23
  12   7  -3    1.06    0.92
 -12  -7  -3    2.50    1.48
  12   7  -3    1.44    0.94
 -12   7   3    3.21    1.22
  12   7  -3    2.43    1.05
 -12   7   3    0.70    0.84
 -12  -7  -3    7.64    8.63
 -12  -7   3   -7.09    7.26
  12   7   3    1.12    0.88
 -12   7  -3    0.07    1.00
 -12   7  -3    2.00    1.28
  13   7  -3    0.67    1.86
 -13   7   3    1.97    2.10
 -13   7   3    3.96    1.16
 -13   7  -3    5.24    1.24
 -13  -7   3   20.43   10.94
 -13   7  -3   -3.71    3.80
 -13  -7   3    3.66    0.95
 -14   7   3    3.86    1.44
 -14  -7  -3    2.87    1.24
  14   7  -3    1.43    0.76
 -14   7   3    0.83    0.92
 -14   7   3    2.23    1.15
 -14   7  -3    0.23    1.17
  14   7   3    2.08    1.01
 -14   7  -3    1.14    0.83
 -14  -7   3    1.45    0.88
  15   7  -3    1.29    0.70
 -15  -7  -3    1.60    1.34
 -15   7   3    0.69    0.77
 -15   7   3    0.74    1.74
 -15   7   3    1.82    1.10
 -15  -7   3    2.22    0.92
 -15   7  -3    3.85    1.27
 -16   7   3    1.70    0.79
 -16  -7  -3   -0.71    1.51
 -16   7   3    1.34    1.10
  16   7  -3    1.06    0.74
 -16   7  -3    1.17    1.48
 -16   7  -3    0.76    1.03
  16  -7  -3    2.45    1.33
 -17   7   3    1.68    0.80
 -17   7   3    0.26    1.02
 -17   7  -3    2.78    1.04
   0   8  -3   31.76    2.49
   0   8  -3   30.25    2.72
   0   8  -3   34.32    2.64
   0   8   3   31.87    2.96
   0   8  -3   30.20    2.24
   0   8   3   31.23    2.49
   0   8   3   28.98    2.63
   0   8   3   27.76    2.66
   1   8  -3   15.18    1.60
   1   8  -3   14.65    1.77
   1   8  -3   15.04    1.36
  -1   8   3   14.55    2.00
  -1   8   3   15.74    1.90
   1   8  -3   16.68    1.73
  -1   8   3   13.63    2.38
  -1   8   3   12.24    1.82
  -1   8  -3   14.01    2.49
   1   8   3   15.16    1.60
  -1   8  -3   12.37    1.40
   1   8   3   11.22    1.73
   1   8   3   15.32    1.87
   1   8   3   15.14    2.36
   1   8   3   14.92    2.44
  -1   8  -3   12.48    1.68
  -1   8  -3   14.35    1.48
  -2   8   3   13.04    2.33
  -2   8   3   17.11    2.18
   2   8  -3   14.23    1.35
   2   8  -3   15.47    2.08
   2   8  -3   16.74    1.67
  -2   8   3   13.48    1.92
   2   8  -3   11.75    1.60
  -2   8  -3   13.40    2.44
  -2   8  -3   13.93    2.06
  -2   8  -3   15.08    2.55
   2   8   3   15.89    1.93
  -2   8  -3   14.72    1.60
   2   8   3   13.43    1.61
  -3   8   3   13.66    2.55
  -3   8   3   12.40    1.77
   3   8  -3   14.36    1.52
  -3   8   3   13.49    1.99
   3   8  -3   11.80    1.39
   3   8  -3   11.67    1.26
   3   8  -3   13.46    1.48
   3   8   3   11.49    1.82
  -3   8  -3   15.35    1.81
  -3   8  -3   14.17    1.58
   3   8   3   11.09    1.93
  -3   8  -3   11.32    2.06
   3   8   3   12.66    1.48
  -3   8  -3   13.03    1.67
  -3   8  -3   11.78    1.88
   3   8   3   13.78    2.14
   4   8  -3   42.74    2.92
  -4   8   3   42.30    3.27
   4   8  -3   44.18    2.95
  -4   8   3   40.78    3.12
   4   8  -3   45.23    2.88
  -4   8   3   39.70    3.29
  -4   8   3   40.96    3.90
   4   8  -3   38.96    3.07
   4   8   3   42.25    2.88
  -4   8  -3   46.14    3.85
  -4   8  -3   43.51    3.94
   4   8   3   37.94    3.16
   4   8   3   44.67    3.38
  -4   8  -3   42.95    4.92
  -4   8  -3   41.69    3.01
   4   8   3   43.73    3.19
  -5   8   3   -1.24    2.34
  -5   8   3   -0.19    0.71
   5   8  -3    1.71    0.64
   5   8  -3   -0.60    0.68
   5   8  -3    0.91    0.45
   5   8  -3    2.02    0.83
  -5   8   3    2.23    1.15
   5   8   3    1.11    0.65
   5   8   3   -0.67    0.81
  -5   8  -3   -0.82    0.92
   5   8   3   -0.45    0.94
  -5   8  -3    2.60    2.53
  -6   8   3   34.05    4.20
  -6   8   3   31.52    2.82
   6   8  -3   28.58    2.29
   6   8  -3   32.30    2.25
  -6   8   3   29.88    2.49
   6   8  -3   28.65    2.43
  -6   8   3   23.26    3.30
   6   8  -3   27.24    2.38
  -6   8  -3   32.21    3.14
   6   8   3   25.05    2.62
   6   8   3   35.68    2.96
  -6  -8   3   29.31    3.77
   6   8   3   34.28    2.31
  -6   8  -3   34.32    2.48
  -7   8   3    1.04    3.42
  -7   8   3    1.29    1.27
  -7   8   3    2.60    0.99
   7   8  -3    2.59    0.83
  -7  -8  -3    4.95    3.85
  -7   8   3    4.08    1.51
   7   8  -3    2.83    0.74
  -7   8  -3    7.52    3.88
  -7   8  -3    2.42    0.91
  -7   8  -3    3.17    1.64
  -7  -8   3    8.80    3.13
   7   8   3    3.26    1.08
   7   8   3    1.91    0.95
  -7   8  -3    3.92    1.55
  -8   8   3    3.24    1.11
  -8  -8  -3    7.74    4.77
  -8   8   3   -4.01    3.96
   8   8  -3    2.45    0.72
  -8   8   3    2.58    1.41
  -8   8   3    0.73    1.23
   8   8  -3    3.39    0.78
   8   8  -3    3.80    0.94
   8   8   3    1.47    0.89
   8   8   3    3.14    0.73
  -8   8  -3    1.84    0.89
  -8   8  -3    2.33    1.34
   8   8   3    3.17    1.07
  -8  -8   3    5.55    3.58
  -8   8  -3    2.26    1.53
  -8   8  -3    2.77    1.08
   9   8  -3    1.94    0.90
  -9  -8  -3   -2.57    5.46
  -9   8   3    0.39    1.41
  -9   8   3    1.47    1.04
  -9  -8  -3    3.21    2.86
  -9   8   3    0.37    0.98
   9   8  -3    1.16    0.75
  -9   8   3    2.16    1.38
  -9   8   3   -1.33    5.06
  -9   8  -3   -0.64    1.06
   9   8   3    1.40    0.85
  -9   8  -3   -1.24    1.63
  -9   8  -3   -0.39    0.83
   9   8   3    0.98    1.17
  -9  -8   3   -2.00    4.54
  -9   8  -3    1.02    1.26
   9   8   3    1.19    0.63
 -10   8   3   -1.03    0.89
 -10   8   3   -1.33    1.06
  10   8  -3   -0.62    0.73
 -10  -8  -3    5.71    9.65
 -10   8   3   -0.24    1.59
  10   8  -3   -0.79    0.62
 -10   8   3   -7.46    7.10
 -10   8   3    1.12    1.32
  10   8   3    1.51    0.86
 -10  -8   3   -0.33    7.19
 -10   8  -3    1.07    0.83
  10   8   3    1.51    1.39
  10   8   3   -0.49    0.67
 -10   8  -3    2.11    1.27
 -11   8   3   14.26    1.57
 -11  -8  -3   10.97    1.53
 -11   8   3   10.31    8.17
 -11   8   3   11.07    1.60
  11   8  -3   13.12    1.72
  11   8  -3   12.49    1.42
 -11   8   3   10.67    1.59
 -11  -8  -3   15.71    2.00
 -11  -8   3   14.63    6.97
  11   8   3    9.57    1.79
 -11   8  -3    9.57    1.41
 -11  -8   3   13.99    1.70
 -11   8  -3   10.81    1.38
 -11   8  -3   15.47    2.34
  11   8   3   11.45    1.65
  12   8  -3   20.43    1.91
 -12  -8  -3   31.54   11.71
  12   8  -3   16.89    2.56
 -12  -8  -3   16.10    2.03
 -12   8   3   21.89    2.38
 -12   8   3   21.70    2.32
 -12  -8   3   16.23    2.17
 -12   8  -3   19.91    2.52
 -12   8  -3   15.79    2.08
 -12  -8   3   21.52   10.26
 -12   8  -3   19.00    2.05
  12   8   3   16.89    1.92
  13   8  -3    3.14    1.53
 -13  -8  -3    4.19    2.29
 -13  -8  -3    3.11    1.53
  13   8  -3    0.52    0.74
 -13   8   3    0.20    0.82
 -13   8   3   -0.47    1.32
 -13  -8   3    1.67    1.02
 -13   8  -3   -0.06    0.88
 -13   8  -3   -0.04    1.30
  13   8   3    1.40    0.98
 -14  -8  -3    5.53    1.83
 -14   8   3    4.50    1.15
 -14   8  -3    0.40    1.08
 -14  -8   3    3.88    1.10
  14   8   3   -0.17    1.15
 -14   8  -3    2.17    0.88
 -15   8   3    4.49    0.85
 -15   8   3    3.55    1.72
  15   8  -3    5.43    0.84
 -15   8   3    6.62    1.21
 -15   8  -3    6.73    1.33
 -15   8  -3    5.85    1.30
  15  -8  -3    4.88    1.09
 -16  -8   3    2.91    1.52
 -17   8  -3    4.50    1.92
   0   9  -3    0.50    0.53
   0   9   3   -3.10    1.93
   0   9   3   -0.49    0.76
   0   9  -3   -1.42    0.80
   0   9   3    0.67    0.83
   0   9   3   -1.02    0.89
   0   9  -3    0.50    0.80
   0   9  -3   -0.40    1.11
   1   9  -3    0.14    0.89
  -1   9   3    1.56    0.90
  -1   9   3    1.69    1.97
  -1   9   3   -0.09    0.94
   1   9  -3    1.76    0.53
   1   9  -3    0.11    0.71
  -1   9   3    0.13    0.93
  -1   9   3    1.10    0.90
  -1   9  -3    1.06    0.92
  -1   9  -3   -0.28    1.14
   1   9   3    3.09    0.76
  -1   9  -3    0.16    1.02
   1   9   3    1.05    0.95
   1   9   3    2.14    0.74
  -1   9  -3    1.40    0.64
   2   9  -3    2.78    0.60
  -2   9   3    0.02    1.12
   2   9  -3    1.47    0.69
  -2   9   3    2.39    0.97
   2   9  -3    3.77    0.81
  -2   9   3    4.27    0.96
  -2   9   3    2.86    2.00
   2   9  -3    1.62    0.97
  -2   9   3    4.18    1.03
   2   9   3    1.86    0.79
  -2   9  -3    2.98    1.09
   2   9   3    2.92    0.86
  -2   9  -3    2.25    0.97
   2   9   3    4.21    1.18
  -2   9  -3    3.71    1.30
   2   9   3    3.86    0.77
  -2   9  -3    2.45    2.33
  -3   9   3    1.91    2.17
   3   9  -3    5.57    0.99
  -3   9   3    3.02    0.85
   3   9  -3    3.73    0.76
  -3   9   3    4.06    0.86
   3   9   3    2.28    1.21
   3   9   3    3.19    0.88
  -3   9  -3    3.31    0.90
   3   9   3    3.54    0.69
  -3   9  -3    2.31    2.26
   3   9   3    3.96    0.86
  -3   9  -3    5.62    1.45
   4   9  -3   20.26    1.75
   4   9  -3   16.81    1.77
  -4   9   3   17.41    2.28
   4   9  -3   21.41    1.67
   4   9  -3   20.03    2.14
  -4   9   3   21.55    2.12
  -4   9   3   19.22    1.86
  -4   9  -3   22.15    3.59
   4   9   3   16.05    2.10
  -4   9  -3   24.56    2.89
   4   9   3   20.16    2.43
   4   9   3   17.27    2.04
  -4   9  -3   20.46    1.89
   4   9   3   18.54    1.71
  -5   9   3    4.26    0.97
  -5   9   3    4.57    1.18
  -5   9   3    2.79    1.05
  -5   9   3    2.18    2.74
   5   9  -3    4.46    0.74
   5   9  -3    5.42    0.87
   5   9  -3    6.33    1.08
   5   9   3    3.56    0.69
  -5   9  -3    5.45    2.13
   5   9   3    2.32    1.19
  -5   9  -3    1.86    1.52
  -5   9  -3    1.47    3.08
   6   9  -3    3.28    0.87
   6   9  -3    2.50    0.75
   6   9  -3    2.55    0.71
  -6   9   3    3.01    3.40
  -6   9   3    2.17    1.38
   6   9   3    3.61    0.97
   6   9   3    1.64    0.89
  -6   9  -3    0.27    3.50
  -6   9  -3    0.32    1.60
   6   9   3    3.24    0.72
  -6   9  -3    3.63    0.96
  -6  -9   3    3.70    3.07
   6   9   3    4.10    1.35
  -7   9   3   16.56    1.84
  -7   9   3   17.06    2.54
   7   9  -3   13.42    1.75
  -7   9   3   11.07    4.39
  -7  -9  -3    9.10    4.90
   7   9  -3   15.48    1.58
   7   9  -3   15.93    1.62
  -7   9  -3   22.32    4.87
  -7   9  -3   13.46    1.76
   7   9   3   15.46    1.98
   7   9   3   14.74    2.01
  -7   9  -3   21.24    3.19
   7   9   3   15.72    1.58
   8   9  -3   15.05    1.67
   8   9  -3   18.24    1.78
  -8  -9  -3   24.80    5.90
  -8   9   3   15.47    2.75
  -8   9   3   23.73    5.46
   8   9  -3   17.58    1.64
  -8   9   3   11.63    2.22
  -8   9  -3   16.21    2.00
   8   9   3   17.54    1.61
   8   9   3   15.01    2.06
  -8   9  -3   13.84    1.92
  -8  -9   3   24.42    4.91
  -8   9  -3   14.55    1.85
  -9   9   3    3.15    6.65
  -9   9   3    2.39    1.07
  -9  -9  -3   15.20    6.67
   9   9  -3    4.56    0.91
   9   9  -3    4.52    0.73
  -9   9   3    1.79    1.37
  -9   9   3    5.90    1.52
   9   9   3    5.65    1.12
  -9   9  -3    3.38    0.96
  -9   9  -3    3.51    1.70
  -9   9  -3    3.40    1.45
  -9  -9   3    5.30    5.55
  10   9  -3   -0.05    0.74
 -10  -9  -3   15.10    7.80
 -10   9   3    1.26    1.39
 -10   9   3    1.39    1.41
  10   9  -3    1.76    0.83
 -10  -9   3    0.52    1.56
  10   9   3    0.88    1.20
 -10  -9   3   -4.22    7.33
 -10   9  -3    1.53    0.81
  10   9   3   -0.36    0.89
 -10   9  -3    0.90    1.54
 -10   9  -3    0.71    1.07
  10   9   3   -0.01    0.65
 -11  -9  -3   10.50    1.64
 -11   9   3   13.57    2.36
 -11   9   3   11.51    2.07
  11   9  -3   11.59    1.37
  11   9  -3   12.64    1.37
 -11   9  -3   14.12    2.42
  11   9   3    9.78    1.74
 -11  -9   3   10.44    1.63
 -11  -9   3    4.75    7.95
  11   9   3   10.78    1.42
 -11   9  -3   15.66    1.89
  12   9  -3    1.25    0.70
  12   9  -3    1.83    1.07
  12   9  -3    2.92    0.80
 -12  -9  -3   -1.98    2.20
 -12   9   3    2.44    0.93
 -12   9   3    3.03    1.20
 -12   9   3    0.71    1.30
  12   9   3    1.95    1.03
 -12  -9   3    3.59    1.22
 -12   9  -3    1.20    0.96
 -12   9  -3    1.48    1.48
 -13  -9  -3    2.65    2.44
 -13   9   3    1.41    1.24
  13   9  -3    0.28    1.13
 -13   9   3    0.62    1.26
 -13   9  -3    2.65    0.90
 -13   9  -3    2.28    1.31
 -13   9  -3    3.62    1.00
 -13  -9   3    3.99    1.20
 -14   9   3    1.06    1.24
 -14   9   3    2.77    1.33
  14   9  -3    0.70    0.65
 -14   9  -3    3.12    1.31
 -14   9  -3    1.77    1.01
 -14  -9   3    0.90    1.29
 -14   9  -3   -0.40    0.83
 -15   9  -3    6.94    1.30
 -15  -9   3    7.00    1.99
  15   9   3    1.93    2.11
 -15   9  -3    5.10    0.96
  16   9  -3    3.72    1.02
 -16   9  -3    6.03    1.49
   0  10   3   23.57    2.34
   0  10   3   20.65    2.24
   0  10  -3   21.65    2.41
   0  10   3   20.43    1.96
   0  10  -3   18.42    2.10
   0  10   3   21.59    2.20
   1  10  -3    0.30    0.92
  -1  10   3   -0.23    0.91
   1  10  -3   -0.32    0.79
  -1  10   3    1.92    0.88
  -1  10   3   -0.16    0.95
  -1  10   3   -2.12    2.33
   1  10   3    1.62    0.97
   1  10   3   -0.20    0.74
  -1  10  -3    0.08    0.99
  -1  10  -3    1.24    0.97
   1  10   3    0.35    1.21
   2  10  -3   11.79    1.46
  -2  10   3   12.41    1.43
  -2  10   3   12.24    1.71
   2  10  -3   13.84    1.82
  -2  10   3   14.11    1.61
   2  10  -3    9.93    1.55
  -2  10   3   18.31    3.41
  -2  10   3    9.00    1.37
   2  10   3   11.88    1.49
   2  10   3    9.47    1.33
  -2  10  -3   10.92    1.71
  -2  10  -3   12.64    2.19
  -3  10   3    0.57    0.84
   3  10  -3   -0.08    0.74
  -3  10   3    1.15    1.11
   3  10  -3    1.82    0.91
  -3  10   3    0.02    0.83
   3  10  -3    2.35    0.66
   3  10   3    0.98    0.71
  -3  10  -3    2.86    1.33
  -3  10  -3    1.05    0.84
   3  10   3    1.84    0.94
  -3  10  -3    5.78    3.20
   3  10   3    1.54    0.85
  -4  10   3    0.27    3.15
  -4  10   3   -0.98    0.82
   4  10  -3    0.23    0.83
   4  10  -3    0.18    0.67
   4  10  -3   -0.12    0.59
  -4  10   3   -1.56    1.02
   4  10   3   -0.24    0.78
  -4  10  -3    1.84    1.35
   4  10   3    0.87    1.10
  -4  10  -3   -0.12    3.61
  -4  10  -3   -1.52    0.85
   4  10   3   -0.83    0.64
  -4  10  -3   -0.01    1.42
   4  10   3    0.42    0.91
   5  10  -3    9.99    1.69
   5  10  -3   10.67    1.34
  -5  10   3    8.88    1.58
  -5  10   3    9.57    3.62
  -5  10   3    7.95    1.22
   5  10   3    9.85    1.16
  -5  10  -3    7.95    1.15
   5  10   3    9.55    1.29
   5  10   3   12.50    1.90
  -5 -10   3    7.03    3.90
   5  10   3    8.35    1.40
  -5  10  -3   11.29    4.03
   6  10  -3    3.67    0.81
   6  10  -3    4.01    0.89
  -6  10   3    1.31    1.38
  -6 -10  -3    1.72    5.30
  -6  10   3   11.38    4.51
   6  10  -3    4.10    0.74
  -6  10   3    5.40    1.26
  -6  10  -3    0.57    2.16
  -6 -10   3    5.20    4.36
   6  10   3    6.25    0.98
   6  10   3    4.24    1.05
   6  10   3    5.35    0.83
  -6  10  -3    2.73    1.63
  -6  10  -3    7.15    4.67
   7  10  -3    8.84    1.28
   7  10  -3    4.79    0.97
  -7 -10  -3   -1.31    8.42
  -7  10   3    6.80    1.12
  -7  10   3    7.38    1.45
   7  10   3    6.11    0.85
  -7  10  -3    2.72    1.94
   7  10   3    7.08    1.03
  -8 -10  -3   11.82    6.61
  -8  10   3    7.50    6.87
  -8  10   3    2.38    1.74
  -8  10   3    0.24    1.02
  -8 -10   3    1.81    5.70
  -8  10  -3    0.43    0.94
  -8  10  -3    4.08    1.57
  -8  10  -3   -0.62    1.67
   9  10  -3   -0.06    0.68
  -9 -10  -3   -0.02    1.11
  -9  10   3    1.93    1.45
   9  10  -3   -0.06    0.75
  -9  10   3   -6.15    8.63
  -9  10   3    0.41    1.09
  -9 -10  -3   11.47    8.01
  -9  10   3    3.12    1.63
  -9  10  -3    1.80    0.93
  -9 -10   3   -2.43    7.30
  -9  10  -3   -0.40    1.48
   9  10   3    1.55    0.93
   9  10   3   -0.64    0.88
  -9  10  -3    0.42    1.64
   9  10   3    0.30    0.62
  -9 -10   3    4.32    2.22
 -10  10   3   33.51   10.99
 -10 -10  -3   10.03   10.19
 -10  10   3   15.65    2.28
  10  10  -3   17.71    1.62
 -10 -10  -3   17.82    2.26
  10  10  -3   18.22    1.81
  10  10   3   21.48    2.03
 -10 -10   3   20.59    3.76
  10  10   3   15.79    1.74
 -10  10  -3   21.35    1.90
 -10 -10   3   20.04    7.68
 -10  10  -3   19.03    3.19
  11  10  -3    1.03    0.74
 -11  10   3    1.84    1.06
 -11  10   3    1.06    1.47
  11  10  -3    1.34    0.61
 -11 -10  -3   -1.49    1.32
 -11  10  -3    0.02    0.96
 -11  10  -3    3.49    1.60
  12  10  -3    3.73    0.80
 -12  10   3    5.20    1.49
 -12  10   3    3.48    1.23
  12  10  -3    3.58    1.00
  12  10   3    4.42    1.05
 -12  10  -3    3.83    1.07
 -12 -10   3    0.94    1.57
 -12  10  -3    5.70    1.51
 -12 -10   3    6.61    1.66
 -13  10   3    2.17    1.61
  13  10  -3    1.82    0.74
 -13  10   3    1.65    1.15
 -13  10  -3    0.09    0.88
  13  10   3    1.53    1.01
 -13  10  -3   -1.02    1.46
 -14  10   3    0.46    1.69
  14  10  -3   -0.81    0.70
 -14  10   3    0.33    1.22
 -14  10  -3    0.36    0.93
  15  10  -3    1.96    0.89
 -15  10  -3    0.80    1.86
 -15  10  -3    2.29    1.10
   0  11   3    1.77    0.98
   0  11  -3    0.70    0.81
   0  11   3    0.44    0.84
   0  11  -3   -0.72    1.04
   0  11   3   -0.08    0.80
   0  11  -3    0.03    0.84
   0  11  -3    0.76    1.08
   0  11   3    0.97    0.81
  -1  11   3   27.07    2.27
   1  11  -3   24.81    2.59
  -1  11   3   27.03    2.43
   1  11  -3   22.38    2.40
  -1  11   3   28.09    2.32
   1  11  -3   24.87    2.32
  -1  11  -3   29.79    2.63
   1  11   3   26.87    2.51
  -1  11  -3   30.98    2.48
   1  11   3   25.41    2.13
   1  11   3   26.43    2.32
  -1  11  -3   25.19    2.42
  -1  11  -3   25.23    2.28
  -2  11   3    4.73    1.18
  -2  11   3    8.24    1.53
  -2  11   3    0.81    3.77
   2  11  -3    7.53    1.06
   2  11  -3    6.79    1.21
   2  11  -3    8.38    1.01
  -2  11  -3    5.69    1.05
   2  11   3    8.31    1.33
   2  11   3    6.20    0.98
   2  11   3    9.58    1.32
   3  11  -3   17.08    1.68
  -3  11   3   17.63    2.10
   3  11  -3   18.43    1.97
  -3  11   3   14.35    1.96
   3  11  -3   16.10    1.86
  -3  11   3   16.12    1.86
   3  11   3   16.83    1.62
  -3  11  -3   12.61    1.95
   3  11   3   18.35    1.94
  -3  11  -3   18.48    2.67
   3  11   3   16.55    2.04
   3  11   3   12.52    2.40
   4  11  -3   -0.37    0.64
   4  11  -3    0.98    0.88
  -4  11   3   -0.03    1.14
  -4  11   3    0.18    0.82
  -4  11   3    1.21    3.96
  -4  11   3    1.60    1.00
  -4  11  -3    0.79    1.35
  -4  11  -3   -0.65    0.85
   4  11   3   -0.16    0.62
  -4  11  -3    1.71    1.32
   4  11   3   -0.73    1.26
   4  11   3   -0.41    0.95
  -4  11  -3  -10.02    5.64
   5  11  -3    3.59    0.70
  -5  11   3    2.77    0.93
   5  11  -3    3.68    0.99
  -5  11   3    2.80    1.18
   5  11   3    2.79    0.98
  -5  11  -3    1.77    1.44
   5  11   3    3.69    0.74
   5  11   3    4.29    0.87
   6  11  -3   10.63    1.80
  -6  11   3   21.48    6.39
  -6 -11  -3   22.18    6.82
   6  11  -3   12.42    1.60
  -6  11   3   10.17    1.65
  -6  11   3   14.02    1.75
   6  11  -3   13.43    1.35
  -6  11   3   12.62    2.24
  -6  11  -3   13.37    1.69
   6  11   3   12.38    1.95
   6  11   3   14.36    1.40
   6  11   3   11.81    1.68
  -6  11  -3   15.13    1.85
  -7 -11  -3   37.74    8.34
   7  11  -3   47.29    3.40
  -7  11   3   53.50    3.69
  -7  11   3   55.66    8.08
   7  11  -3   47.44    3.20
  -7  11   3   40.98    3.45
   7  11  -3   50.23    3.28
   7  11   3   46.44    3.42
  -7  11  -3   45.00    3.89
   7  11   3   45.23    3.31
  -7  11  -3   34.61    9.91
   7  11   3   48.17    3.22
  -7 -11   3   52.25    7.36
  -7  11  -3   44.23    3.44
  -8  11   3   12.88    1.79
  -8 -11  -3   11.75    2.18
   8  11  -3   14.26    1.35
  -8  11   3    6.56    9.08
  -8  11   3   15.20    2.31
  -8 -11  -3   24.36    8.42
   8  11  -3   13.89    1.56
   8  11  -3   10.52    1.73
  -8 -11   3    7.36    6.92
   8  11   3   12.84    1.83
   8  11   3    9.67    1.74
   8  11   3   14.69    1.51
  -8  11  -3   14.30    1.76
  -8  11  -3   12.54    1.75
   9  11  -3   35.01    2.97
  -9  11   3   36.46    2.87
  -9 -11  -3   29.67    3.05
   9  11  -3   35.62    2.73
  -9  11   3   35.62    3.28
   9  11  -3   34.14    2.52
   9  11   3   37.91    3.40
  -9  11  -3   34.60    2.75
   9  11   3   37.71    2.61
   9  11   3   40.12    2.87
  -9 -11   3   52.41    9.09
  -9  11  -3   32.58    3.15
 -10 -11  -3   -1.15    1.55
  10  11  -3   -0.05    0.75
 -10  11   3    0.03    1.00
  10  11  -3    0.50    0.59
 -10  11  -3    0.87    2.11
 -10  11  -3   -0.16    0.91
  10  11   3    0.89    0.57
  10  11   3   -1.16    0.98
  10  11   3    0.83    0.87
 -11  11   3   17.52    1.99
 -11 -11  -3   14.53    1.93
  11  11  -3   15.19    1.44
  11  11  -3   16.25    1.71
  11  11  -3   14.18    1.73
  11  11   3   12.83    1.93
  11  11   3   16.47    1.88
 -11  11  -3   16.00    1.73
 -12  11   3   11.38    1.73
  12  11  -3   10.88    1.48
  12  11  -3    8.49    1.26
  12  11   3    9.89    1.70
 -12  11  -3    9.41    1.52
  13  11  -3   -0.15    0.72
 -13  11   3    1.10    1.02
 -13  11  -3    0.79    0.86
  13  11   3    0.66    1.39
 -14  11   3   -2.08    1.19
  14  11  -3   -0.50    0.83
   0  12  -3    2.84    1.04
   0  12  -3    2.80    0.87
   0  12   3    1.39    0.95
   0  12  -3    0.85    0.95
   0 -12  -3   -1.83    2.03
   0  12   3    0.95    0.87
   0  12  -3    1.12    1.17
  -1  12   3    0.06    0.91
  -1  12   3    1.43    0.80
   1  12  -3    0.10    0.78
  -1  12   3    2.00    1.08
  -1  12   3   -1.90    0.93
   1  12  -3   -0.34    1.00
  -1 -12  -3   -0.15    1.65
   1  12  -3    1.79    0.87
  -1  12  -3    1.55    0.99
   1  12   3    0.36    0.93
   1 -12  -3   -2.06    2.18
  -1  12  -3   -1.41    1.01
   1  12   3   -0.23    0.91
   1  12   3    1.49    0.80
  -1  12  -3    0.40    1.08
  -1  12  -3   -0.14    1.03
   1  12   3    0.76    0.94
   2  12  -3    0.68    1.04
  -2  12   3    1.15    1.11
   2  12  -3    1.69    0.83
   2  12  -3    1.84    0.71
  -2  12   3    1.78    0.97
  -2  12   3    1.85    0.83
   2  12   3    3.59    1.03
  -2  12  -3    2.36    1.15
  -2  12  -3    3.60    1.15
   2  12   3    1.86    1.03
  -2  12  -3    3.20    1.20
   2  12   3    1.07    0.80
  -2  12  -3   -0.06    0.92
   2  12   3    1.58    0.72
  -3  12   3    6.04    1.04
   3  12  -3    4.67    1.14
  -3  12   3    6.75    1.12
  -3  12   3    6.64    7.38
   3  12  -3    6.43    0.94
   3  12  -3    7.40    1.04
  -3  12   3    5.84    1.26
   3  12   3    5.73    0.95
   3  12   3    5.89    0.92
  -3  12  -3    6.01    1.06
  -3  12  -3    7.21    1.27
   3  12   3    6.04    1.23
  -4  12   3   35.41    2.84
   4  12  -3   34.61    2.57
  -4  12   3   37.08    2.77
   4  12  -3   34.02    2.84
   4  12  -3   33.96    2.68
  -4 -12   3   26.86    7.06
  -4  12  -3   33.43    3.41
  -4  12  -3   33.27    2.78
   4  12   3   37.56    2.74
   4  12   3   37.39    3.00
   4  12   3   36.48    2.59
  -4  12  -3   35.61    3.33
   5  12  -3    7.44    1.26
  -5 -12  -3    0.48    7.76
   5  12  -3    7.59    1.00
  -5  12   3    8.34    1.50
  -5  12   3   19.13    7.98
  -5  12   3    5.24    1.35
  -5  12   3    5.77    1.31
   5  12   3    7.62    1.24
   5  12   3    8.01    1.24
   5  12   3    7.57    1.10
  -5  12  -3    6.45    1.16
  -5 -12   3   10.61    7.38
   6  12  -3   30.56    2.06
   6  12  -3   24.22    2.23
  -6 -12  -3   29.95    9.12
  -6  12   3   28.71    2.71
  -6 -12  -3   24.65    2.93
   6  12  -3   30.09    2.37
  -6  12   3   23.55    2.39
   6  12   3   25.71    2.43
   6  12   3   26.55    2.05
   6  12   3   23.03    2.24
  -6  12  -3   28.64    2.38
  -6  12  -3   25.76    2.99
  -7  12   3   -1.54   10.07
  -7 -12  -3   -0.77    1.09
   7  12  -3    1.27    0.85
  -7  12   3    1.87    1.08
   7  12  -3    1.22    0.58
  -7  12   3    2.08    0.96
   7  12  -3    0.23    0.67
   7  12   3    0.82    0.68
  -7  12  -3    1.30    0.90
   7  12   3    1.39    0.82
   7  12   3    1.76    0.90
   8  12  -3   -0.30    0.77
   8  12  -3    1.07    0.70
  -8  12   3   -0.61    1.03
   8  12  -3   -0.30    0.57
  -8  12   3   -0.27    0.92
   8  12   3   -0.81    0.86
  -8  12  -3    0.73    0.86
   8  12   3    1.36    0.64
   8  12   3    0.37    0.86
  -9  12   3    0.37    1.21
   9  12  -3    0.19    0.63
  -9  12   3    1.37    1.01
   9  12  -3    0.31    0.78
   9  12  -3    1.10    0.56
   9  12   3    1.14    0.55
   9  12   3    0.76    0.83
   9  12   3    0.97    0.86
  -9  12  -3    0.96    0.90
 -10  12   3    1.37    1.01
  10  12  -3    0.18    0.70
  10  12  -3   -0.09    0.53
  10  12  -3    0.57    0.67
 -10  12  -3   -0.19    0.89
  10  12   3    0.33    0.89
  10  12   3   -1.37    0.92
 -11 -12  -3   -0.04    1.72
  11  12  -3   -0.73    0.71
  11  12  -3   -0.61    0.71
  11  12  -3    1.44    0.58
 -11  12   3    0.29    0.95
 -11  12  -3   -0.79    0.75
 -12  12   3    9.27    1.50
  12  12  -3    6.96    1.18
 -12  12  -3    7.36    1.03
 -13  12  -3    2.03    0.86
   0 -13  -3   -0.93    2.48
   0  13   3    0.22    0.87
   0  13   3   -0.41    0.86
   0  13  -3    1.02    0.87
   0  13  -3    0.03    0.85
   0  13  -3    1.82    1.07
   0  13   3    3.08    1.09
   1  13  -3    3.99    0.87
  -1  13   3    4.19    1.12
  -1  13   3    2.79    0.98
   1  13  -3    3.53    1.20
   1  13  -3    2.18    0.92
  -1  13   3    2.10    0.98
   1  13   3    4.35    0.87
  -1  13  -3    4.32    1.19
  -1  13  -3    3.80    1.04
   1  13   3    4.97    1.08
  -1  13  -3    1.99    1.03
  -2  13   3   22.62    2.25
  -2  13   3   20.78    2.07
  -2  13   3   25.64    2.19
   2  13  -3   26.31    2.13
  -2 -13  -3   27.16    2.87
   2  13  -3   23.30    1.98
   2  13  -3   23.88    2.34
   2  13   3   24.87    2.02
   2  13   3   18.35    2.46
  -2  13  -3   24.76    2.38
  -2  13  -3   21.05    2.23
   2  13   3   21.79    2.05
   2  13   3   18.71    2.28
   3  13  -3   10.90    1.14
   3  13  -3   10.27    1.85
  -3 -13  -3    8.30    1.98
  -3  13   3   10.13    1.57
  -3  13   3    8.40    1.33
   3  13  -3    9.48    1.46
   3  13   3    9.96    1.80
  -3  13  -3    9.07    1.27
   3  13   3    6.93    1.09
  -3  13  -3    7.09    1.50
   3  13   3    9.22    1.46
  -3  13  -3    8.47    1.41
  -3 -13   3    4.24    9.38
  -4  13   3    1.48    1.07
   4  13  -3    0.53    0.63
  -4  13   3    1.70    0.87
   4  13  -3    2.68    0.75
   4  13  -3    2.85    1.03
  -4  13   3    1.11    1.16
   4  13   3    1.66    0.94
  -4 -13   3    2.53    9.05
   4  13   3    2.10    1.42
   4  13   3    2.17    0.75
  -4  13  -3    3.03    1.34
  -4  13  -3    3.48    1.51
  -5 -13  -3    6.66    1.46
  -5  13   3    7.17    1.65
  -5  13  -3    7.55    2.12
  -5  13  -3    9.15    1.33
   6  13  -3    1.78    0.72
  -6  13   3    0.42    1.03
   6  13  -3    1.94    0.69
  -6  13   3    2.38    0.94
   6  13  -3    1.88    0.81
  -6 -13  -3    3.33    1.29
   6  13   3    1.37    0.69
  -6  13  -3    1.72    1.13
  -6  13  -3    3.51    0.96
  -7  13   3    9.89    1.69
  -7  13   3    7.99    1.32
   7  13  -3   11.83    1.57
   7  13  -3    9.53    1.34
  -7 -13  -3    6.91    1.45
   7  13  -3    8.04    1.19
   7  13   3    9.15    0.98
   7  13   3   11.38    1.15
   7  13   3    8.70    1.35
  -7  13  -3    8.43    1.44
  -7  13  -3    9.71    1.59
  -8  13   3    7.58    1.25
   8  13  -3    7.92    0.99
  -8 -13  -3    7.46    1.50
  -8  13  -3    5.64    1.33
  -8  13  -3    5.75    1.03
   9  13  -3    3.83    0.85
   9  13  -3    3.39    0.64
  -9 -13  -3    6.14    1.53
   9  13   3    2.85    0.98
   9  13   3    3.35    0.89
  10  13  -3    0.62    0.70
  10  13  -3    2.25    0.57
 -10  13   3    0.98    0.83
  10  13  -3    1.56    0.65
  10  13   3    1.50    0.96
 -10  13  -3    0.14    0.75
  10  13   3    1.59    1.06
  11  13  -3    5.40    0.94
 -11  13  -3    4.44    0.87
  11  13   3    3.91    1.21
  12  13  -3    2.17    0.80
 -12  13   3    1.61    0.87
 -12  13  -3    0.94    0.76
   0  14   3    3.28    1.07
   0  14   3    2.08    0.94
   0  14  -3    3.15    1.04
   0  14  -3    2.95    0.93
  -1  14   3    6.20    1.00
  -1  14   3    3.66    0.85
   1  14  -3    4.77    0.92
   1  14  -3    6.37    1.05
  -1  14  -3    5.57    1.09
  -1  14  -3    3.44    1.17
   1  14   3    4.05    1.02
   2  14  -3    0.37    0.67
  -2  14   3    1.26    1.05
   2  14  -3    1.09    0.77
  -2  14   3    1.65    0.91
  -2 -14  -3   -0.15    2.13
   2  14  -3   -0.28    1.03
  -2  14  -3    1.20    1.25
   2  14   3    1.51    1.05
   2  14   3   -0.35    0.83
  -2  14  -3    1.67    1.10
  -2  14  -3    0.97    1.09
   3  14  -3    6.05    0.96
   3  14  -3    5.22    0.96
  -3  14   3    4.50    1.01
  -3 -14  -3    1.63    1.96
  -3  14   3    5.95    1.11
   3  14   3    4.67    0.92
  -3  14  -3    4.68    1.15
   3  14   3    4.81    1.11
   4  14  -3    1.39    0.61
  -4  14   3    1.00    0.88
  -4  14   3   -0.89    0.99
   4  14  -3    1.19    0.69
  -4  14   3    1.61    0.95
   4  14  -3    0.29    0.82
   4  14   3    1.88    0.96
   4  14   3   -0.25    0.65
  -4  14  -3   -0.57    1.42
  -4  14  -3    1.57    1.06
  -4  14  -3    0.15    1.02
   5  14  -3    1.89    0.68
  -5  14   3    1.52    0.88
   5  14  -3    1.02    0.57
  -5  14   3    1.55    0.99
   5  14  -3    1.37    0.86
  -5  14  -3    2.42    1.07
  -5  14  -3   -0.45    0.92
   5  14   3    1.19    0.89
   6  14  -3    7.68    0.91
   6  14  -3   10.28    1.52
  -6  14   3   11.28    1.59
  -6 -14  -3    7.85    1.52
  -6  14  -3    8.34    1.11
  -6  14  -3    7.30    1.26
   6  14   3    8.20    1.41
   6  14   3    7.96    1.23
   7  14  -3    3.85    0.83
  -7 -14  -3    2.51    1.55
   7  14  -3    2.58    0.61
  -7  14   3    2.41    0.96
  -7  14   3    1.66    1.31
   7  14  -3    3.00    0.60
  -7  14  -3    3.48    0.86
  -7  14  -3    3.60    1.21
   7  14   3    1.80    0.85
   8  14  -3    2.13    0.58
   8  14  -3    2.67    0.59
  -8  14   3    0.83    0.99
  -8  14   3    3.02    0.94
   8  14  -3    3.93    0.83
   8  14   3    2.16    0.76
  -9  14   3   -0.21    0.83
   9  14  -3    0.95    0.74
   9  14  -3    1.90    0.47
   9  14   3   -0.81    0.88
   9  14   3    0.67    0.99
 -10  14   3    7.86    1.30
  10  14  -3    6.82    1.21
  10  14   3    5.39    1.07
 -11  14   3    1.79    0.90
  11  14  -3    0.74    0.76
   0  15  -3    1.86    0.94
   0  15   3    1.31    0.95
   0  15  -3    0.22    0.84
   0  15   3    2.10    0.91
   1  15  -3    2.84    0.83
   1  15  -3    2.51    0.90
  -1  15   3    2.30    0.90
  -1  15   3    3.85    0.91
   1  15  -3    0.56    0.76
  -1  15   3    1.73    0.94
  -1  15  -3    1.08    0.91
   1  15   3    2.81    1.10
  -1  15  -3    0.87    0.99
   1  15   3    1.87    0.88
   1  15   3    1.75    0.79
  -2  15   3   11.03    1.48
   2  15  -3    8.61    1.06
   2  15  -3    7.79    1.09
   2  15  -3    9.44    1.29
  -2  15  -3    7.85    1.52
   2  15   3    9.48    1.44
  -2  15  -3   11.76    1.77
  -3  15   3    2.57    0.88
  -3  15   3    4.29    0.90
   3  15  -3    4.88    0.80
   3  15  -3    4.24    0.98
  -3  15  -3    3.33    0.94
   3  15   3    4.88    0.97
   4  15  -3    0.33    0.77
   4  15  -3    2.26    0.61
  -4  15   3    2.22    0.94
   4  15  -3    1.03    0.85
  -4  15  -3    1.23    0.91
   4  15   3    0.14    0.64
  -5  15   3    1.71    0.90
   5  15  -3    1.24    0.57
  -5  15   3    1.58    0.91
   5  15  -3    1.36    0.58
   5  15  -3   -0.82    0.75
   5  15   3    0.00    0.63
  -5  15  -3   -0.23    1.05
   5  15   3    0.41    0.80
  -5  15  -3    0.64    1.08
   6  15  -3    7.38    1.02
  -6  15   3    6.78    1.11
  -6  15   3    9.69    1.49
   6  15  -3    8.17    1.01
   6  15  -3    7.35    1.36
   6  15   3    6.94    0.98
   7  15  -3    0.21    0.69
   7  15  -3   -0.09    0.48
  -7  15   3    0.50    1.05
  -7  15  -3   -0.84    0.87
   7  15   3    1.08    0.66
   7  15   3    0.15    1.08
   8  15  -3    1.61    0.55
  -8  15   3    1.04    0.81
   8  15   3    2.59    0.95
   8  15   3    0.78    0.77
   9  15  -3   -0.31    0.69
  -9  15   3   -0.51    0.78
   0  16   3    4.17    0.75
   0  16  -3    3.88    0.87
   0  16   3    6.41    1.17
  -1  16   3    0.27    0.73
   1  16  -3   -0.22    0.79
   1  16   3   -1.21    0.76
   2  16  -3    2.11    0.73
  -2  16   3    2.70    0.78
   2  16   3    2.26    0.78
  -2  16  -3    3.63    0.89
  -3  16   3    0.14    0.78
   3  16   3    1.74    0.83
   3  16   3    2.95    0.74
  -4  16   3   -1.95    1.09
   4  16  -3   -0.60    0.64
  -4  16   3   -0.77    0.91
   4  16  -3   -0.38    0.73
   4  16   3    0.77    1.12
   5  16  -3   -0.75    0.52
  -5  16   3   -0.81    0.89
  -5  16   3   -0.95    0.87
   5  16  -3    1.03    0.71
   5  16   3    0.06    0.79
   5  16   3    1.14    0.73
   6  16  -3    3.95    0.65
   6  16  -3    3.88    0.77
   0  17   3   -0.53    0.71
  -1  17   3    4.32    0.84
   1  17   3    6.53    0.96
   2  17   3    3.70    0.73
  -2   0   4   22.01    1.60
  -3   0   4  318.47   19.14
  -4   0   4    1.43    0.77
  -5   0   4    4.10    0.98
  -6   0   4   62.62    3.87
  -6   0  -4   53.32    3.79
  -7   0  -4    0.48    0.88
  -7   0   4    1.18    1.19
  -8   0   4   12.22    1.91
  -9   0   4   11.39    2.51
  -9   0   4   10.39    1.25
  -9   0  -4   11.39    1.79
  -9   0   4   10.22    1.52
  -9   0  -4   13.09    1.46
  10   0   4   16.66    2.99
 -10   0   4   19.97    3.00
 -10   0   4   18.90    2.44
 -10   0  -4   16.10    2.01
 -10   0  -4   18.21    2.14
 -10   0  -4   21.28    2.39
 -10   0   4   23.25    2.06
  10   0  -4   20.09    2.00
 -10   0  -4   17.41    2.82
 -11   0  -4   13.46    2.49
 -11   0  -4   10.42    1.74
  11   0  -4    8.17    1.27
 -11   0   4    6.90    3.20
 -11   0   4   10.92    1.37
 -11   0  -4    9.07    1.63
 -11   0   4    9.50    1.07
 -11   0   4   11.37    1.55
 -12   0   4   -0.51    1.20
 -12   0   4    1.71    1.19
 -12   0   4   -1.02    4.00
  12   0  -4    0.81    0.80
 -12   0  -4    0.66    1.39
 -12   0  -4   -0.22    1.06
 -12   0   4    1.22    0.90
  12   0   4    3.86    1.44
 -12   0  -4    1.54    1.40
 -13   0   4    9.05    1.47
 -13   0  -4   11.03    1.61
 -13   0   4    8.85    1.05
 -13   0   4   10.12    1.32
  13   0  -4    8.31    1.11
 -13   0   4    2.39    5.59
  13   0   4    7.16    1.53
 -13   0  -4    6.13    1.64
 -14   0   4    3.76    1.54
 -14   0  -4    1.82    1.45
 -14   0   4    9.08    7.50
  14   0  -4    0.35    0.82
 -14   0   4    0.79    1.22
  14   0   4    1.40    1.30
 -15   0   4    5.38    1.30
 -15   0   4    8.90    1.45
 -15   0   4   18.75    9.87
 -15   0   4    6.48    1.02
 -15   0  -4    6.33    1.19
  15   0  -4    7.32    1.17
 -16   0  -4   20.99    2.18
 -16   0   4   24.18    2.78
 -16   0  -4   19.35    2.29
 -16   0   4   17.26    2.60
  16   0  -4   19.11    2.01
 -17   0   4    0.73    1.40
 -17   0  -4    1.13    0.86
  17   0  -4    0.29    0.86
 -17   0   4    1.94    1.43
  18   0  -4    2.77    1.04
 -18   0  -4    2.59    0.91
 -19   0  -4    4.57    1.08
  -2   1   4    3.72    0.59
  -3   1   4  156.27    9.70
  -3  -1   4  164.33    9.73
  -4  -1  -4    7.64    0.95
   4   1  -4    7.33    1.24
  -4   1   4    7.03    1.17
  -4  -1   4    8.39    1.21
   5   1  -4   16.20    1.47
  -5   1   4   20.90    1.79
  -5  -1  -4   20.89    1.51
  -5  -1   4   16.74    1.72
  -6  -1  -4    0.14    0.60
  -6   1   4    0.41    1.05
  -6  -1   4    0.42    0.98
  -7  -1  -4  157.23    9.57
   7   1  -4  158.23    9.53
  -7   1   4  161.29    9.72
  -7  -1   4  147.88    9.68
   8   1  -4    2.12    0.73
  -8   1   4    0.68    1.54
  -8  -1   4    3.44    2.03
  -9   1   4   26.53    3.14
  -9   1   4   23.94    2.24
  -9  -1  -4   28.88    2.61
  -9  -1  -4   27.85    3.14
   9   1  -4   22.99    2.23
  -9   1   4   24.96    2.53
  -9  -1   4   26.60    3.02
  -9   1  -4   26.87    2.59
  -9   1  -4   26.18    2.70
  -9   1  -4   27.48    2.92
  -9  -1   4   25.99    2.41
  -9  -1   4   21.29    3.18
 -10  -1  -4    2.83    1.17
 -10   1   4    0.84    0.88
 -10   1   4    2.75    1.39
 -10   1   4    0.68    2.33
 -10  -1  -4    5.32    1.51
 -10  -1  -4    1.85    1.85
  10   1  -4    2.46    0.76
  10  -1   4    0.88    1.45
 -10   1   4    2.19    1.17
 -10  -1   4    1.27    2.15
 -10   1  -4    2.14    0.97
 -10   1  -4    1.95    1.26
 -10   1  -4    3.26    1.35
 -10  -1   4    3.70    0.98
  10   1   4    2.00    1.53
 -11   1   4    0.11    1.39
 -11  -1  -4    2.54    1.47
 -11  -1  -4    2.60    1.76
 -11   1   4   -2.79    2.82
 -11  -1   4    1.62    3.34
 -11  -1   4   -0.93    0.88
 -11   1  -4    0.62    1.40
 -11   1  -4   -0.40    1.31
 -11   1  -4    2.21    0.91
 -11  -1   4    0.86    1.27
 -12   1   4   29.73    2.96
  12  -1   4   34.27    3.05
 -12  -1  -4   29.66    2.74
 -12   1   4   26.24    4.88
  12   1  -4   30.18    2.44
 -12   1   4   31.28    2.28
 -12  -1  -4   26.16    3.32
 -12   1   4   31.57    2.66
 -12  -1   4   31.96    2.93
 -12   1  -4   29.66    2.86
  12   1   4   25.73    2.88
 -12  -1   4   28.03    2.71
 -12   1  -4   23.81    2.94
 -12  -1   4   28.85    2.50
 -12   1  -4   28.93    2.99
  12  -1  -4   27.94    2.37
 -13  -1  -4   15.87    1.72
 -13   1   4   17.30    1.64
 -13   1   4   14.50    2.44
  13   1  -4   13.91    1.90
 -13   1   4   15.68    6.06
 -13   1   4   16.69    2.14
  13  -1   4   16.04    2.84
 -13  -1  -4   20.74    3.19
  13   1   4   13.32    2.31
 -13   1  -4   13.57    1.73
 -13   1  -4   19.01    2.31
 -13  -1   4   14.90    2.09
 -13  -1   4   16.32    2.24
 -13   1  -4   18.73    2.18
 -13   1  -4   17.82    2.55
  13  -1  -4   13.37    1.80
  14   1  -4   27.98    2.42
 -14  -1  -4   26.87    2.48
 -14  -1  -4   31.77    3.41
 -14   1   4   17.01    7.72
 -14   1   4   25.00    2.65
 -14   1   4   23.04    2.13
 -14   1   4   29.46    2.87
 -14   1  -4   24.02    3.10
  14  -1  -4   23.43    2.31
  14   1   4   25.00    2.95
 -14   1  -4   24.31    2.93
 -14  -1   4   27.41    2.57
 -14  -1   4   26.49    2.92
 -14   1  -4   27.27    2.57
 -15  -1  -4    6.42    2.00
 -15   1   4  -11.16   10.20
 -15   1   4    4.22    1.53
 -15  -1  -4    3.51    1.02
  15   1  -4    2.43    0.89
  15   1   4    3.18    1.57
  15  -1  -4    2.47    0.95
 -15   1  -4    5.84    1.62
 -15  -1   4   -7.20   10.73
 -15   1  -4    4.07    1.08
 -15  -1   4    3.73    1.27
 -16   1   4    4.72    1.23
 -16   1   4    4.03    1.48
 -16  -1   4    5.67    1.54
 -16  -1   4    4.14    1.20
 -17  -1  -4    6.96    1.16
  17   1  -4    9.75    1.60
 -17   1   4   11.62    1.79
 -17   1   4   13.35    2.36
 -17   1  -4    7.67    1.30
 -17   1  -4   10.57    1.67
  17  -1  -4    9.76    1.70
  18   1  -4    0.42    1.09
 -18   1   4    0.97    1.69
 -18  -1  -4    0.67    0.83
 -18   1  -4    1.86    1.01
 -18  -1   4    1.92    1.33
 -19  -1  -4    1.08    1.01
 -19   1  -4    2.76    1.94
  -1   2   4   46.75    2.99
  -2   2   4   -0.03    0.57
   2   2  -4   -0.58    0.40
  -2  -2   4    0.65    0.69
  -3   2   4    1.54    0.76
   3   2  -4    1.60    0.39
  -4   2   4    1.88    0.75
   4   2  -4    1.03    0.39
  -4  -2   4    1.45    0.83
  -5   2   4    8.85    1.33
   5   2  -4    8.80    1.05
  -5  -2   4    8.82    1.43
   6   2  -4   66.58    4.42
  -6   2   4   73.40    4.57
  -6  -2   4   70.56    4.62
  -7   2   4    6.11    1.25
   7   2  -4    5.91    1.05
   8   2  -4    6.28    1.37
   8   2  -4    7.43    1.22
  -8   2   4    6.47    1.21
  -8   2   4    5.19    2.04
  -9   2   4    0.65    1.57
   9   2  -4    1.08    0.83
  -9  -2  -4    2.00    0.93
  -9  -2  -4    3.09    1.15
  -9   2   4    0.91    1.69
  -9   2   4    2.82    1.15
  -9  -2   4    2.75    1.91
  -9   2  -4    2.05    0.93
  -9  -2   4    3.87    2.16
  -9   2  -4    1.43    1.27
  -9   2  -4    2.14    1.19
 -10   2   4    7.51    4.33
 -10   2   4    9.07    2.39
  10   2  -4    4.45    1.35
 -10   2   4    7.62    1.71
 -10   2   4    5.93    0.95
 -10   2   4    7.72    1.21
 -10  -2   4   11.14    2.57
 -10   2  -4   11.05    1.94
 -10   2  -4    6.89    1.23
  10   2   4    7.24    1.49
 -10  -2   4    8.74    1.81
 -10   2  -4    6.76    1.48
 -10   2  -4    8.43    1.50
 -11  -2  -4    3.79    2.21
 -11   2   4    3.05    0.85
 -11  -2  -4    1.04    1.10
 -11   2   4    2.00    1.13
  11  -2   4    5.13    1.38
 -11   2   4    3.92    3.57
  11   2   4    1.73    1.26
 -11  -2   4    6.40    2.96
 -11  -2   4    3.56    1.47
 -12   2   4   11.65    4.41
 -12  -2  -4    4.55    2.26
 -12  -2   4    8.79    4.80
 -13  -2  -4    1.62    2.54
  13  -2   4    2.39    1.39
  13   2  -4    1.67    0.90
 -13  -2  -4   -0.13    1.09
  13   2   4    2.01    1.34
  13  -2  -4    1.33    0.80
 -13   2  -4    0.36    1.13
 -13   2  -4    0.86    1.03
 -13   2  -4    2.57    1.40
 -13  -2   4    3.37    1.31
 -13   2  -4    0.24    1.16
 -13  -2   4    2.34    1.02
 -14   2   4    4.43    0.89
  14  -2   4    8.84    2.75
 -14  -2  -4    5.20    1.23
 -14   2   4    2.57    7.37
 -14   2   4    6.53    1.90
 -14   2   4    5.49    1.16
 -14  -2   4    3.40    1.11
 -14   2  -4    5.40    1.29
 -14  -2   4   -8.35    8.67
 -14   2  -4    2.51    1.17
 -14  -2   4    4.83    1.58
 -14   2  -4    4.79    1.01
  14  -2  -4    4.66    0.97
  15   2  -4    3.65    0.98
 -15   2   4    5.27    1.24
 -15   2   4    4.87    0.99
 -15  -2  -4    3.35    1.04
 -15  -2   4    6.69    1.70
 -15   2  -4    4.68    1.35
 -15   2  -4    4.91    1.79
  15  -2  -4    5.20    1.01
  15   2   4    6.64    1.72
 -16  -2  -4    5.32    1.04
 -16   2   4    7.42    2.14
 -16   2   4    5.20    0.93
 -16   2   4    5.61    1.30
  16   2  -4    5.65    0.99
  16  -2  -4    5.97    1.08
 -16   2  -4    5.49    1.35
 -16  -2   4    4.26    1.21
 -17  -2  -4    0.29    0.85
  17   2  -4    1.82    0.80
 -17   2   4    1.67    1.15
 -17   2   4   -0.88    2.01
 -17   2   4   -0.06    0.79
  17  -2  -4    2.54    0.93
 -17  -2   4    0.75    1.20
 -17   2  -4    0.96    1.08
 -17   2  -4    3.25    1.26
 -18   2   4    1.61    1.20
 -18  -2   4    0.22    1.31
  18  -2  -4    0.43    1.15
 -19  -2  -4    0.20    0.98
   0   3  -4   -0.71    0.44
  -1   3   4   29.48    2.21
   1   3  -4   32.25    2.10
  -2   3   4    9.16    1.15
   2   3  -4    8.51    0.92
  -3   3   4   46.00    3.01
   3   3  -4   45.46    2.91
  -3  -3   4   44.71    3.07
   4   3  -4   63.78    4.10
  -4   3   4   65.19    4.21
  -4  -3   4   67.08    4.27
   5   3  -4    6.67    0.91
  -5   3   4    7.71    1.22
  -5  -3   4    8.21    1.26
   6   3  -4   20.34    1.60
  -6   3   4   23.08    2.22
  -6  -3   4   21.25    2.15
   7   3  -4    3.64    0.65
  -7   3   4    5.82    1.53
  -7  -3   4    3.39    1.42
   8   3  -4    4.41    0.68
  -8   3   4    7.87    2.18
  -8   3  -4    6.45    1.09
  -8   3  -4    2.94    0.96
  -8  -3   4    7.14    1.90
  -8   3  -4    5.09    1.34
  -8   3  -4    2.72    1.51
  -9   3   4   18.49    3.23
  -9   3   4   17.06    2.12
  -9   3   4   19.95    2.17
   9   3  -4   19.61    2.43
   9   3  -4   22.66    1.88
  -9  -3  -4   22.69    1.86
  -9   3   4   17.62    1.90
   9   3  -4   18.80    1.90
  -9  -3  -4   20.95    2.26
  -9   3   4   19.31    2.91
   9   3   4   17.46    2.69
  -9   3  -4   18.04    1.82
  -9   3  -4   18.77    1.97
  -9  -3   4   20.26    3.01
  -9   3  -4   19.21    2.38
  -9   3  -4   17.22    1.95
 -10   3   4   -1.39    1.77
 -10  -3  -4    0.92    1.03
 -10  -3  -4    2.91    1.05
 -10   3   4    4.21    1.87
  10   3  -4    1.47    1.11
 -10   3   4    5.64    3.09
 -10   3   4    2.21    0.91
  10   3  -4    0.21    0.76
 -10   3  -4   -0.49    1.20
 -10  -3   4    4.20    2.87
 -10   3  -4    0.22    1.24
 -10   3  -4    0.69    1.04
  10   3   4   -1.23    1.28
 -10   3  -4    1.22    0.79
 -11   3   4    3.95    3.54
 -11   3  -4    3.97    1.25
 -11  -3   4    3.87    1.77
  11   3   4    3.92    1.26
 -11  -3   4    7.36    3.16
 -12   3   4    6.72    2.11
 -12   3   4   10.28    4.78
 -12  -3  -4   10.81    1.39
 -12   3   4    8.35    1.06
  12   3  -4   10.54    1.29
  12  -3   4    8.75    1.53
 -12   3   4   10.93    2.01
 -12   3  -4   11.97    2.06
 -12  -3   4    9.33    1.98
 -12   3  -4    8.17    1.51
 -12  -3   4   17.08    5.08
 -12   3  -4    9.38    1.53
  12   3   4   13.18    1.92
 -12  -3   4   11.08    1.40
 -13   3   4    3.46    2.13
 -13   3   4    5.41    2.18
 -13   3   4    2.40    0.90
  13  -3   4    1.87    1.37
 -13   3   4    1.73    1.20
 -13  -3  -4    2.14    1.09
  13   3  -4    1.21    0.87
 -13  -3   4   -6.25    6.28
 -13   3  -4    3.19    1.33
 -13  -3   4    2.71    1.88
 -13   3  -4    1.36    1.27
 -13  -3   4    1.26    0.97
 -14  -3  -4    0.65    1.05
  14   3  -4    0.51    0.88
 -14   3   4   -5.89    8.51
 -14   3   4    1.04    1.09
 -14   3   4    1.97    0.79
 -14   3   4    4.75    2.41
  14  -3  -4    2.06    0.94
 -14  -3   4    1.21    1.98
 -14   3  -4    1.45    1.45
 -14   3  -4    1.18    0.95
  14   3   4   -1.44    1.37
 -14   3  -4    3.20    1.37
 -14  -3   4    1.87    0.95
 -14  -3   4  -16.49    9.06
 -14   3  -4    1.22    1.18
  15   3  -4    2.07    1.11
 -15   3  -4    1.51    1.92
  15   3   4   -0.53    1.55
  15  -3  -4    1.73    0.88
 -15   3  -4    1.02    1.56
 -15   3  -4    3.78    1.54
 -16   3   4    2.22    1.11
 -16  -3  -4   -0.15    0.86
 -16   3   4    0.99    0.68
 -16  -3   4    0.25    0.97
 -16   3  -4    1.46    1.17
 -16   3  -4    0.18    1.30
  16  -3  -4    1.64    0.88
  17   3  -4    1.99    0.88
 -17   3   4    2.69    1.13
 -17   3  -4    1.88    1.09
  17  -3  -4    0.48    1.01
 -17  -3   4    3.50    1.19
 -17   3  -4    2.54    1.27
 -18   3   4   -0.28    1.07
 -18   3  -4    1.29    1.47
  18  -3  -4    0.82    1.13
   0   4  -4  150.07    8.95
   0   4   4  145.19    9.01
   0   4  -4  144.35    8.92
   1   4  -4    0.31    0.34
  -1   4   4    0.49    0.85
  -1   4  -4    0.18    0.45
   1   4   4   -0.44    0.90
  -2   4   4    7.05    1.39
   2   4  -4    7.20    0.83
  -2   4  -4    6.07    1.13
   2   4   4    8.39    1.54
   3   4  -4   14.49    1.15
  -3   4   4   11.69    1.44
   4   4  -4    2.94    0.55
  -4   4   4    1.28    0.90
  -4  -4   4    2.48    1.01
  -5   4   4   -0.73    1.05
   5   4  -4    1.10    0.39
  -5  -4   4    0.63    1.07
  -6   4   4   34.47    2.85
   6   4  -4   33.75    2.37
  -6  -4  -4   39.67    3.12
  -6  -4   4   32.65    2.82
  -7  -4  -4   16.80    2.74
   7   4  -4   23.20    2.60
   7   4  -4   22.26    1.63
  -7   4   4   18.98    2.98
  -7   4  -4   18.63    2.28
  -7  -4   4   20.97    2.65
  -7   4  -4   19.03    2.11
  -7   4  -4   20.47    2.25
   8   4  -4    4.89    0.95
  -8  -4  -4    8.23    2.64
  -8   4   4    3.43    1.17
  -8   4   4    3.77    0.96
  -8   4   4    6.74    2.13
  -8   4   4    4.36    1.51
  -8   4   4    4.36    1.28
  -8  -4  -4    5.14    1.47
  -8   4  -4    4.44    1.60
  -8   4  -4    4.93    0.86
  -8   4  -4    5.23    1.03
  -8   4  -4    4.93    1.27
  -8  -4   4    7.90    2.01
  -9   4   4    5.49    2.54
  -9   4   4    3.45    1.36
  -9   4   4   -0.65    3.55
  -9   4   4    4.49    0.82
   9   4  -4    4.60    0.77
   9   4  -4    3.78    1.31
   9   4  -4    5.38    0.97
  -9   4  -4    2.65    1.49
  -9   4  -4    3.82    1.00
  -9   4  -4    3.51    0.77
  -9  -4   4    5.54    2.39
  -9   4  -4    2.82    1.16
  10   4  -4    1.40    0.96
 -10   4   4    6.79    3.21
 -10  -4  -4    1.68    0.96
  10   4   4    2.95    0.98
 -10  -4   4    3.80    2.99
  11   4  -4    0.71    0.79
 -11   4   4    3.16    1.46
 -11   4   4    3.99    2.62
  11   4  -4    1.09    1.07
 -11   4   4    1.26    0.74
 -11   4   4    7.11    3.99
 -11  -4  -4    0.06    1.30
 -11   4   4    1.90    1.03
 -11  -4  -4    2.19    1.17
 -11   4  -4   -1.13    1.16
 -11   4  -4   -0.84    1.36
 -11   4  -4    1.03    1.02
 -11  -4   4    5.42    4.03
 -12   4   4   10.17    5.37
 -12   4   4    5.75    1.18
 -12   4   4    5.24    1.67
  12   4  -4    6.05    1.06
 -12   4   4    2.63    2.66
  12  -4   4    6.47    1.46
  12   4  -4    4.72    1.21
 -12   4  -4    6.88    1.19
 -12  -4   4    7.63    5.31
 -12   4  -4    3.56    1.22
 -12   4  -4    8.82    1.60
 -13   4   4    1.93    1.03
 -13  -4  -4    3.39    1.16
  13   4   4    1.71    1.14
 -13   4  -4    3.27    1.31
 -13   4  -4    2.84    1.50
 -13  -4   4   -8.62    6.23
 -13   4  -4    3.92    0.96
 -14   4   4    5.26    3.10
 -14   4   4    8.21    3.08
  15   4  -4    0.16    0.71
 -15   4   4    0.17    1.13
 -15   4   4    4.22    3.13
 -15   4   4    2.21    0.85
 -15  -4  -4    2.06    1.00
  15  -4  -4   -0.37    0.80
 -15   4  -4    0.26    1.11
 -15  -4   4    2.04    1.00
 -15   4  -4    1.24    0.82
 -15   4  -4    1.02    1.41
 -16   4   4   -1.31    0.65
 -16  -4  -4   -0.72    0.81
  16   4  -4   -0.19    0.83
 -16   4   4    1.05    1.07
 -16  -4   4   -0.42    0.92
 -16   4  -4    0.40    1.03
 -16   4  -4    0.05    0.75
 -16   4  -4    0.70    1.54
  17   4  -4    0.68    0.80
 -17   4   4    0.57    0.70
 -17  -4  -4   -0.75    0.80
 -17   4  -4    1.58    1.68
 -17   4  -4   -0.33    1.08
 -17   4  -4    0.17    0.77
  17  -4  -4    0.30    0.97
 -18   4   4    3.06    1.07
 -18   4   4    1.59    0.82
 -18  -4  -4    1.35    0.95
   0   5  -4   -0.08    0.87
   0   5   4    0.22    0.95
  -1   5   4    1.93    1.10
  -1   5  -4    0.32    0.45
  -1   5  -4   -0.39    1.39
   1   5   4   -0.09    0.97
   2  -5  -4    4.00    0.77
  -2   5  -4    3.86    0.63
  -3   5   4   41.87    2.92
  -3   5  -4   34.57    2.64
   3  -5  -4   35.30    2.89
  -4   5   4   85.79    5.64
   4   5  -4   89.80    5.48
  -5   5   4    1.75    1.11
   5   5  -4    2.44    0.46
  -5  -5   4    2.87    1.14
  -6  -5  -4   15.33    2.65
   6   5  -4   15.23    1.37
  -7   5   4   26.79    2.60
  -7   5   4   31.13    2.68
  -7   5   4   31.00    2.65
  -7   5   4   31.37    2.45
  -7   5   4   31.72    3.15
   7   5  -4   26.97    2.55
   7   5  -4   27.16    2.51
   7   5  -4   28.68    2.13
   7   5   4   28.49    3.63
  -7  -5   4   30.91    3.06
  -7   5  -4   33.01    2.75
  -7   5  -4   29.11    2.32
   7   5   4   27.07    2.74
  -7   5  -4   30.05    2.39
  -8   5   4   11.31    1.58
  -8   5   4   11.06    1.97
   8   5  -4    9.14    1.14
   8   5  -4    9.12    1.20
  -8  -5  -4   12.79    3.12
  -8   5   4    7.73    2.26
   8   5  -4   12.04    1.29
  -8   5   4   10.33    1.60
  -8   5   4   13.01    1.86
   8   5  -4   12.61    1.30
  -8   5  -4   10.78    2.16
  -8   5  -4   10.85    2.01
  -8   5  -4    9.08    1.45
  -8  -5   4   15.34    2.44
  -8   5  -4   11.41    2.09
   8   5   4   11.90    1.37
   8   5   4    8.82    1.16
   9   5  -4    6.96    1.04
   9   5  -4    6.57    0.96
  -9   5   4    6.31    2.71
  -9   5   4    6.83    1.80
   9   5  -4    7.48    0.98
   9   5  -4    7.12    1.13
  -9  -5  -4   10.67    3.76
  -9   5   4    6.63    1.39
  -9   5   4    8.84    1.46
  -9   5   4    6.79    1.22
  -9  -5   4    4.47    2.70
  -9   5  -4    7.18    1.39
  -9   5  -4    9.60    1.47
   9   5   4    8.98    1.22
 -10   5   4    5.63    3.29
 -10  -5  -4    9.47    1.62
  10   5  -4    8.30    1.09
  10   5  -4   10.26    1.28
 -10   5   4    7.66    2.19
  10   5  -4    7.50    1.19
 -10   5   4    7.08    1.29
 -10  -5  -4    6.70    1.10
 -10   5   4    9.01    1.35
 -10   5  -4    5.96    1.31
  10   5   4    9.06    1.31
  10   5   4    5.27    1.36
 -10   5  -4    7.30    1.11
 -10  -5   4    8.85    3.41
 -11   5   4   -0.24    1.33
 -11   5   4    0.92    0.78
 -11   5   4    1.02    4.27
  11   5  -4   -0.68    0.86
 -11  -5  -4    1.86    1.19
  11   5  -4   -0.58    0.86
 -11  -5  -4    1.05    1.18
 -11   5   4    0.36    1.08
 -11   5  -4    2.67    0.99
 -11   5  -4    3.88    1.72
 -11   5  -4    0.73    1.10
 -11  -5   4    2.25    4.19
  11   5   4    1.06    1.00
  11   5   4    2.61    1.24
 -11   5  -4    0.19    0.99
 -12   5   4   -0.84    1.49
 -12  -5  -4    0.63    1.78
 -12   5   4    0.07    5.27
 -12   5   4    0.70    0.80
  12   5  -4    0.12    0.86
 -12  -5  -4    0.95    1.15
 -12   5   4   -0.10    1.06
 -12   5  -4    0.47    0.91
 -12   5  -4    0.11    1.18
 -12   5  -4   -0.32    1.05
 -12  -5   4    0.95    1.01
 -12   5  -4   -3.01    1.73
  12   5   4   -1.14    1.06
 -13   5   4    2.13    1.06
 -13   5   4    2.76    9.27
 -13  -5  -4    0.93    1.08
  13   5  -4    1.82    0.86
 -13   5   4    1.68    1.53
 -13   5   4    2.15    0.78
 -13   5  -4    0.25    0.96
 -13  -5   4   15.47    8.06
 -13   5  -4    0.35    1.21
 -13  -5   4    1.03    1.01
 -13   5  -4    0.18    1.94
 -14  -5  -4   14.45    2.08
 -14   5   4   11.90    2.02
 -14   5   4   14.82    2.13
 -14   5   4   13.50    1.66
  14   5  -4   14.36    1.72
 -14   5  -4   11.92    1.90
  14   5   4   16.54    2.11
 -14   5  -4   14.58    2.11
 -14   5  -4   14.11    2.09
 -14  -5   4   12.10    1.78
 -15  -5  -4    4.06    1.04
 -15   5  -4    6.57    2.02
 -15   5  -4    5.75    1.25
 -15   5  -4    3.57    0.88
  15  -5  -4    3.96    0.98
 -15  -5   4    5.03    1.01
 -16  -5  -4    2.61    1.00
  16   5  -4    2.31    0.83
 -16   5   4    1.33    1.07
 -16   5   4    1.88    0.82
  16  -5  -4    3.35    0.96
 -16   5  -4    2.02    1.06
 -16   5  -4    0.51    1.44
 -16  -5   4    1.89    0.92
 -16   5  -4    3.05    0.82
 -17  -5  -4   10.25    1.80
 -17   5   4   13.61    1.74
 -17   5  -4   12.06    1.39
  17  -5  -4   10.52    1.46
 -17   5  -4   11.15    1.78
 -18  -5  -4   -2.36    1.82
 -18   5   4    1.16    0.81
 -18   5  -4    0.40    1.28
 -18  -5   4   -0.87    1.30
   0   6   4  624.33   37.60
  -1   6   4    8.38    1.39
   1   6   4    9.03    1.45
  -1   6  -4    8.20    1.42
  -1   6  -4    9.71    1.14
  -2   6   4    1.40    1.24
   2   6  -4    0.64    0.46
  -2   6  -4    1.07    1.08
   2   6   4    0.78    1.44
  -2   6  -4   -0.22    0.59
  -3   6   4    2.62    1.27
  -3   6  -4    0.29    1.18
   3  -6  -4    1.67    1.07
  -4   6   4   11.48    2.11
   4   6  -4    8.34    1.07
  -4   6  -4   11.49    1.86
  -5   6   4    8.31    2.04
  -5   6   4    7.67    1.22
   5   6  -4    7.32    1.00
  -5   6   4    6.74    1.25
   5   6  -4    4.97    1.02
   5   6  -4    5.41    0.98
  -5  -6   4    6.41    1.70
  -5   6  -4    6.64    1.42
  -6  -6  -4    7.18    2.61
   6   6  -4    5.05    0.91
  -6   6   4    4.87    1.12
  -6   6   4    6.47    1.29
  -6   6   4    1.49    1.80
   6   6  -4    6.28    1.06
  -6   6   4    3.03    1.55
   6   6  -4    3.31    0.91
   6   6  -4    6.46    1.36
   6   6  -4    5.62    0.92
  -6   6   4    6.38    1.43
   6   6   4    3.50    0.82
  -6   6  -4    4.38    1.39
  -6   6  -4    4.78    1.05
   6   6   4    3.90    1.24
  -6  -6   4    5.11    1.85
  -6   6  -4    4.81    0.99
  -7  -6  -4    3.70    3.85
  -7   6   4    2.74    0.98
   7   6  -4    1.16    0.75
  -7   6   4    2.37    0.99
   7   6  -4    2.55    0.57
  -7   6   4    1.03    1.92
  -7   6   4    4.47    1.23
   7   6  -4    2.27    0.85
  -7  -6  -4   -2.62    3.02
  -7  -6   4    3.71    2.12
  -7   6  -4    2.46    1.22
   7   6   4    1.95    1.38
  -7   6  -4    0.48    1.78
  -7   6  -4    1.85    0.88
   7   6   4    3.39    0.79
  -7   6  -4    1.98    1.04
   7   6   4    2.53    1.25
  -8  -6  -4   13.81    3.41
  -8   6   4    7.46    1.05
  -8  -6  -4   11.43    2.05
  -8   6   4   10.01    1.34
   8   6  -4   12.00    1.55
  -8   6   4   10.09    1.32
   8   6  -4   10.21    1.25
   8   6  -4    8.26    1.05
  -8   6   4    8.45    1.25
   8   6   4    6.52    1.33
  -8   6  -4   10.89    2.21
  -8   6  -4    7.82    1.09
  -8   6  -4    9.28    1.19
  -8   6  -4    8.62    2.05
   8   6   4    8.95    1.49
  -8   6  -4    9.10    1.42
  -9   6   4    3.62    1.28
   9   6  -4    4.19    0.81
  -9  -6  -4    8.57    4.24
  -9  -6  -4    5.80    1.55
   9   6  -4    4.43    0.92
   9   6  -4    4.87    0.87
   9   6   4    4.03    0.95
  -9   6  -4    2.66    1.24
  -9   6  -4    4.95    0.93
  -9   6  -4    7.04    2.16
  -9  -6   4    6.62    3.06
   9   6   4    5.90    1.36
  -9   6  -4    4.92    1.09
 -10   6   4    1.27    0.87
  10   6  -4    0.63    0.92
 -10   6   4    0.74    1.20
 -10   6   4   -0.53    1.15
 -10  -6  -4    1.25    1.34
  10   6  -4    2.48    0.82
  10   6  -4    0.89    0.82
 -10   6   4   -6.34    3.87
 -10  -6  -4    1.57    5.53
 -10   6  -4    2.28    1.22
 -10  -6   4   -0.43    3.75
 -10   6  -4    1.52    2.06
 -10   6  -4    1.66    0.93
  10   6   4    0.06    1.47
 -10   6  -4    0.06    0.92
  10   6   4   -0.53    0.91
 -11   6   4    4.06    1.38
 -11  -6  -4    2.40    1.16
  11   6  -4    3.56    0.87
  11   6  -4    4.22    0.97
 -11  -6  -4   13.01    6.02
  11   6  -4    4.10    0.96
 -11   6   4    3.76    1.17
 -11   6   4    2.13    5.52
 -11   6   4    3.47    0.91
 -11  -6  -4    4.87    1.32
 -11   6  -4    8.21    2.26
 -11  -6   4    1.81    4.29
  11   6   4    3.57    1.28
  12   6  -4    2.00    0.88
 -12   6   4    1.25    0.85
 -12   6   4    2.85    1.38
  12   6  -4    2.51    0.99
 -12   6   4   -5.36    7.57
 -12  -6  -4    0.73    1.22
 -12   6  -4    2.05    1.10
 -12   6  -4    0.01    2.43
 -12   6  -4    3.26    0.99
 -12  -6   4    1.96    1.07
 -12  -6   4   -5.27    6.99
 -12   6  -4    1.02    1.20
  12   6   4    2.48    1.11
  13   6  -4   17.37    2.47
 -13   6   4    9.70    9.66
 -13   6   4   23.53    2.81
 -13   6   4   22.66    2.02
 -13   6   4   23.01    2.45
 -13  -6  -4   19.34    2.50
  13   6  -4   20.81    2.10
 -13   6  -4   23.86    2.24
 -13   6  -4   18.38    2.20
 -13  -6   4   20.15    2.30
 -14   6   4    2.18    1.50
 -14   6   4    4.65    1.27
 -14  -6  -4    4.82    1.23
  14   6  -4    4.44    0.95
 -14   6   4    4.12    0.87
 -14  -6   4    3.15    1.00
  14   6   4    3.39    1.11
 -14   6  -4    3.38    1.29
 -14   6  -4    5.25    1.34
 -14   6  -4    3.42    0.94
 -14   6  -4    5.00    2.65
 -15   6   4    3.93    0.87
  15   6  -4    5.44    0.90
 -15  -6  -4    4.13    1.22
 -15   6   4    0.29    2.29
 -15   6   4    5.13    1.21
 -15   6  -4    4.73    0.90
 -15   6  -4    7.02    1.37
 -15   6  -4    3.78    1.23
  15   6   4    1.62    1.35
  15  -6  -4    2.97    1.00
  16   6  -4   -0.52    0.69
 -16   6   4   -1.46    1.07
 -16  -6  -4    1.51    1.10
 -16   6   4    0.62    0.74
 -16  -6   4   -0.18    0.88
 -16   6  -4    0.23    0.72
 -16   6  -4    0.32    1.00
 -16   6  -4   -0.10    1.40
 -17   6   4    2.24    1.13
  17   6  -4    2.95    0.79
 -17  -6  -4    4.36    1.44
 -17   6  -4    2.97    1.33
 -17  -6   4    2.71    1.26
  17  -6  -4    1.39    1.15
   0   7   4    0.97    1.28
   1   7  -4   29.46    2.08
  -1   7   4   25.93    2.57
   1   7   4   27.25    2.65
  -1   7  -4   32.63    2.51
  -1   7  -4   27.39    2.09
   3   7  -4   85.38    5.42
  -3   7   4   86.74    5.89
   3   7  -4   85.31    5.46
  -3   7   4   78.77    5.60
  -3   7   4   85.09    5.64
   3   7  -4   84.90    5.36
   3   7   4   82.79    5.39
  -3   7  -4   86.84    5.56
   3  -7  -4   84.19    5.59
  -3   7  -4   91.89    5.64
  -4   7   4   39.84    2.86
   4   7  -4   38.92    2.43
  -4   7   4   34.71    2.86
   4   7  -4   34.25    2.74
   4   7  -4   34.29    2.55
   4   7  -4   35.69    2.67
   4   7   4   30.40    2.52
  -4   7  -4   36.44    2.89
   4   7   4   31.19    2.86
   4   7   4   29.34    3.12
  -5   7   4   31.95    2.68
  -5   7   4   29.98    2.61
   5   7  -4   33.49    2.31
   5   7  -4   31.30    2.45
   5   7  -4   31.01    2.37
  -5   7   4   32.00    3.55
   5   7  -4   29.16    2.56
   5   7   4   34.95    2.35
  -5   7  -4   37.14    3.23
   5   7   4   33.49    2.83
  -5  -7   4   29.01    3.30
  -5   7  -4   27.75    2.52
  -5   7  -4   28.60    3.93
  -6   7   4    4.35    2.60
  -6   7   4    5.97    1.69
   6   7  -4    8.11    1.06
  -6   7   4    7.91    1.43
   6   7  -4    8.67    1.30
  -6   7   4    8.00    1.13
   6   7   4    6.02    0.85
  -6   7  -4    6.84    1.07
  -6  -7   4   10.60    2.39
   6   7   4    5.95    1.05
   6   7   4    7.39    1.22
  -6   7  -4    8.63    1.42
  -6   7  -4    5.37    1.18
   6   7   4    5.86    1.14
  -6   7  -4    6.19    2.01
   7   7  -4   48.16    3.60
   7   7  -4   56.11    3.51
  -7   7   4   56.81    3.70
   7   7  -4   53.15    3.60
  -7   7   4   46.51    3.98
  -7   7   4   59.73    5.27
  -7  -7  -4   44.19    5.52
  -7   7   4   55.46    3.81
  -7   7   4   49.29    3.69
   7   7  -4   48.67    3.49
  -7  -7   4   50.12    4.65
   7   7   4   49.05    4.01
  -7   7  -4   50.60    3.90
   7   7   4   52.90    3.69
  -7   7  -4   58.36    3.61
  -7   7  -4   45.67    3.68
   7   7   4   57.35    3.49
   8   7  -4   22.63    1.98
  -8   7   4   28.79    4.97
  -8  -7  -4   29.60    5.24
  -8   7   4   21.83    2.24
  -8   7   4   21.65    2.56
  -8  -7  -4   27.77    3.83
  -8   7   4   20.99    2.38
   8   7  -4   20.66    2.06
  -8   7   4   26.93    2.72
   8   7  -4   21.90    2.81
   8   7   4   24.61    2.23
  -8   7  -4   20.38    2.10
  -8   7  -4   27.84    3.27
  -8  -7   4   28.45    4.10
   8   7   4   20.74    2.12
  -8   7  -4   18.29    3.17
   9   7  -4    6.48    0.98
   9   7  -4    7.97    0.97
  -9   7   4    2.31    4.63
  -9   7   4    4.57    0.98
  -9  -7  -4   14.17    4.83
  -9   7   4    7.23    1.37
  -9  -7  -4    8.84    1.96
  -9  -7   4    4.52    3.57
  -9   7  -4    4.42    0.92
  -9   7  -4    3.45    2.72
  -9   7  -4    7.67    1.12
  -9   7  -4    5.46    1.83
  -9   7  -4    5.69    1.37
 -10   7   4   -5.12    5.28
 -10   7   4    0.11    1.06
 -10  -7  -4    0.35    1.03
 -10   7   4    0.33    0.83
 -10  -7  -4    0.29    1.55
 -10  -7  -4   -1.67    5.92
  10   7  -4   -0.36    0.77
  10   7  -4    1.47    0.79
  10   7  -4   -0.50    0.81
 -10   7  -4    0.55    0.92
 -10   7  -4    0.56    1.05
 -10   7  -4   -1.74    1.23
  10   7   4    1.16    0.90
 -10  -7   4   -4.78    4.36
 -11  -7  -4    5.08    1.30
 -11   7   4   10.93    7.02
 -11  -7  -4    8.78    1.59
  11   7  -4    4.45    1.06
 -11   7   4    6.92    1.06
  11   7  -4    4.17    0.90
 -11   7   4    7.03    1.47
 -11  -7  -4    4.43    7.28
  11   7  -4    5.19    0.95
 -11   7   4    8.07    1.36
 -11   7  -4    0.31    3.15
 -11  -7   4   10.98    6.18
 -11   7  -4    6.86    1.45
 -11   7  -4    7.19    1.24
 -12   7   4    1.04    1.30
 -12   7   4   -0.25    1.23
  12   7  -4    0.71    0.91
 -12  -7  -4    0.65    1.44
 -12   7   4   -1.17    0.91
 -12   7   4  -16.07    8.82
  12   7  -4    0.51    0.96
  12   7  -4   -0.11    0.85
 -12   7  -4   -2.05    3.11
  12   7   4    0.81    0.93
 -12   7  -4    1.97    1.00
 -12  -7   4    9.63    8.22
 -12   7  -4    2.86    1.09
 -13   7   4    3.24    1.39
  13   7  -4    6.52    1.49
  13   7  -4    5.17    1.06
 -13   7   4    3.50    1.56
 -13  -7  -4    7.03    1.46
 -13   7   4    4.37    1.06
 -13  -7   4   11.37   10.05
 -13   7  -4    4.98    1.42
  13   7   4    5.34    1.11
 -13   7  -4    1.15    3.28
 -13   7  -4    5.63    0.98
 -13   7  -4    4.65    1.16
  14   7  -4    1.16    0.82
 -14   7   4    2.59    1.18
 -14   7   4    3.76    1.55
 -14  -7  -4    3.99    1.46
 -14   7  -4    2.50    1.18
 -14   7  -4    2.14    0.86
 -14   7  -4    2.49    1.28
 -14  -7   4    1.64    0.93
  14   7   4    2.41    1.14
 -15   7   4    6.83    1.26
 -15   7   4    4.80    2.04
  15   7  -4    7.52    0.93
 -15   7   4    5.68    0.89
 -15   7  -4    6.77    1.26
 -15   7  -4    7.81    1.37
 -15   7  -4    7.06    1.30
  15  -7  -4    5.54    1.07
 -16   7   4   -0.84    1.04
  16   7  -4    0.09    0.69
 -16   7   4    1.21    0.82
 -16  -7  -4    2.10    1.72
 -16  -7   4    2.54    1.00
 -16   7  -4    0.52    1.33
 -16   7  -4    0.11    0.72
 -17   7   4    9.72    1.46
  17   7  -4    7.38    1.42
 -17   7   4    9.58    1.82
 -17   7  -4    7.82    1.24
 -17   7  -4   11.57    1.51
   0   8   4   42.30    3.19
   0   8  -4   35.53    2.97
   0   8   4   33.18    3.02
   0   8  -4   44.50    2.76
   0   8   4   41.22    2.97
   0   8   4   42.56    3.48
   0   8  -4   40.50    3.04
   0   8   4   39.12    2.95
  -1   8   4    3.45    1.10
   1   8  -4    3.86    0.81
  -1   8   4    3.40    1.00
   1   8  -4    2.81    0.80
   1   8  -4    3.43    0.62
  -1   8   4    4.12    1.72
  -1   8   4    2.21    0.96
  -1   8   4    4.26    1.10
   1   8   4    1.67    0.83
   1   8   4    3.01    1.02
   1   8   4    3.36    0.83
  -1   8  -4    2.38    0.64
  -1   8  -4    2.25    1.37
   1   8   4    5.20    1.17
  -1   8  -4    2.63    1.96
   1   8   4    0.27    1.92
  -2   8   4    0.46    1.09
   2   8  -4    1.32    0.96
   2   8  -4    0.29    0.66
  -2   8   4    0.77    1.70
   2   8  -4   -0.11    0.72
   2   8  -4    0.36    0.45
  -2   8   4   -0.77    0.88
  -2   8  -4   -0.15    0.68
   2   8   4   -0.94    0.83
   2   8   4    0.35    0.88
   2   8   4    0.70    1.10
   2   8   4   -1.00    0.70
   2  -8  -4    1.77    1.06
  -2   8  -4   -1.07    1.80
  -2   8  -4   -0.31    1.00
  -2   8  -4   -0.52    1.45
  -3   8   4    0.20    0.88
   3   8  -4    1.86    0.51
   3   8  -4    2.26    0.68
  -3   8   4    0.32    1.95
   3   8  -4    2.62    0.69
  -3   8   4    0.72    1.06
   3   8   4    1.30    0.92
  -3   8  -4    0.92    1.71
   3   8   4    4.11    1.16
  -3   8  -4    2.90    0.99
   3   8   4    0.80    0.70
   3  -8  -4    1.88    1.48
  -3   8  -4    3.17    1.56
   3   8   4    2.71    0.85
  -3   8  -4    1.30    1.74
  -4   8   4    2.56    2.15
   4   8  -4    3.59    0.85
   4   8  -4    3.03    0.72
   4   8  -4    3.70    0.68
  -4   8   4    3.26    0.91
   4   8  -4    0.99    1.90
  -4   8   4    4.06    1.02
   4   8  -4    2.67    0.75
   4   8   4    2.36    1.00
   4   8   4    3.23    0.66
   4   8   4    2.98    1.02
  -4   8  -4    1.84    1.01
   4   8   4    5.41    1.15
  -4   8  -4    3.04    2.17
  -5   8   4    1.76    0.78
  -5   8   4   -1.12    2.51
  -5   8   4    2.09    1.03
  -5   8   4   -1.17    0.97
   5   8  -4    0.14    0.75
   5   8  -4    0.93    0.68
   5   8  -4    0.27    0.57
   5   8  -4    0.63    0.47
   5   8   4   -0.88    0.90
  -5   8  -4   -1.05    1.55
  -5  -8   4   -1.07    2.18
  -5   8  -4   -0.47    0.85
   5   8   4   -0.43    0.66
   5   8   4    0.28    0.91
   5   8   4   -0.37    1.11
  -5   8  -4    1.68    1.82
   6   8  -4    0.02    0.64
  -6   8   4   -2.84    3.00
  -6   8   4   -0.95    1.61
   6   8  -4    0.82    0.62
   6   8  -4    0.62    0.79
  -6   8   4    1.07    1.22
   6   8  -4    0.80    0.47
  -6   8   4    0.15    1.06
  -6   8   4   -1.42    0.94
   6   8   4   -1.77    1.03
  -6  -8   4   -0.51    2.46
   6   8   4   -0.36    0.95
   6   8   4    0.24    0.63
  -6   8  -4    0.30    1.54
   7   8  -4   -0.04    0.66
   7   8  -4    0.16    0.63
  -7  -8  -4   -3.37    4.22
  -7   8   4   -1.38    3.19
  -7   8   4    1.52    1.44
   7   8  -4    0.21    0.57
  -7   8   4    1.41    1.13
  -7  -8   4   -0.84    2.98
  -7   8  -4    0.98    1.61
  -7   8  -4   -1.63    0.84
   7   8   4   -0.35    0.98
   7   8   4   -0.57    1.09
   7   8   4    0.75    0.59
  -8   8   4    2.37    1.10
   8   8  -4    0.01    0.67
  -8  -8  -4    8.81    4.89
  -8   8   4   -1.28    1.15
   8   8  -4    1.30    0.84
   8   8  -4    0.99    0.70
  -8   8   4    1.48    1.41
  -8   8   4    0.33    4.25
   8   8   4    0.96    0.63
  -8   8  -4    1.02    1.46
  -8   8  -4    3.52    1.47
   8   8   4    1.31    1.12
  -8   8  -4   -0.15    1.11
   8   8   4    1.40    0.96
  -8   8  -4    0.82    0.88
  -8  -8   4    4.32    3.53
  -9   8   4   -0.84    5.29
   9   8  -4    6.53    1.11
  -9   8   4    5.71    1.42
  -9   8   4    6.08    1.26
  -9   8   4    3.65    1.10
  -9  -8  -4    8.64    5.78
  -9   8   4    6.44    1.36
   9   8  -4    5.17    0.84
   9   8  -4    5.66    0.92
  -9   8  -4    5.66    0.98
   9   8   4    7.76    1.43
   9   8   4    5.23    0.82
  -9  -8   4    4.62    4.34
  -9   8  -4    6.73    1.64
  -9   8  -4    5.32    1.10
 -10   8   4    2.88    1.30
 -10   8   4    5.99    1.38
 -10  -8  -4   10.06    7.04
 -10   8   4   -2.70    6.78
  10   8  -4    4.79    0.96
 -10  -8  -4    6.30    2.15
  10   8  -4    3.12    0.76
 -10  -8  -4    4.25    1.05
  10   8  -4    3.80    0.79
 -10   8  -4    6.85    1.38
  10   8   4    2.48    0.84
 -10   8  -4    4.31    1.00
  10   8   4    4.75    1.02
 -10  -8   4   -3.99    5.07
  10   8   4    6.10    1.79
 -10   8  -4    4.49    1.03
 -11  -8  -4    2.70    1.98
 -11   8   4    9.94    8.50
 -11   8   4    3.80    1.37
  11   8  -4    2.97    0.88
 -11   8   4    4.38    1.35
 -11  -8  -4    3.88    1.19
 -11   8   4    3.39    0.90
 -11  -8  -4   10.31    8.91
 -11   8  -4    4.15    1.00
 -11   8  -4    3.17    1.50
  11   8   4    1.80    0.99
 -11   8  -4    4.77    1.07
 -11  -8   4    6.49    6.49
 -12   8   4   11.30   11.41
 -12   8   4    2.39    1.19
  12   8  -4    1.11    0.82
  12   8  -4    1.29    0.82
 -12  -8  -4   -0.64    1.44
 -12   8   4    1.25    1.22
 -12  -8  -4   -0.34    1.98
 -12   8  -4    3.17    1.48
 -12   8  -4    2.18    1.02
 -12  -8   4   10.35    8.00
 -12   8  -4   -0.22    0.99
 -12  -8   4    0.22    1.04
  12   8   4   -0.44    1.05
 -13   8   4    2.10    1.31
  13   8  -4    3.22    0.87
 -13   8   4    2.05    1.47
 -13  -8  -4    5.65    1.93
 -13  -8   4    4.36    1.08
 -13   8  -4    3.86    1.35
 -13   8  -4    3.99    0.97
 -14   8   4    0.58    1.24
 -14  -8  -4    3.32    1.81
 -14   8   4    0.75    0.80
 -14   8   4    2.15    1.44
  14   8  -4    0.97    0.69
  14   8   4   -1.19    1.17
 -14   8  -4    2.43    1.10
 -14   8  -4   -0.19    1.09
 -14   8  -4    1.51    0.77
  15   8  -4   -0.06    0.64
 -15   8   4   -2.68    2.25
 -15   8   4    1.23    0.81
 -15   8   4   -0.37    1.04
 -15  -8   4    1.77    1.07
 -15   8  -4   -0.33    0.79
 -15   8  -4    1.18    1.14
 -15   8  -4    0.96    1.16
 -16   8   4   -0.99    1.13
 -16   8  -4    1.64    1.26
  16  -8  -4    0.70    1.10
 -16   8  -4    2.39    1.10
 -16  -8   4    1.86    1.36
   0   9  -4    0.47    0.85
   0   9   4   -0.48    0.80
   0   9  -4    1.11    1.60
   0   9  -4    0.33    0.60
   0   9  -4   -1.28    1.05
   0   9   4    0.45    0.87
   0   9   4   -1.81    2.03
   0   9   4    0.60    0.80
  -1   9   4   45.16    3.17
  -1   9   4   45.30    3.23
   1   9  -4   44.72    3.00
   1   9  -4   45.83    3.11
  -1   9   4   45.25    3.21
   1   9  -4   38.92    3.23
   1   9  -4   41.20    3.08
  -1   9   4   47.55    3.30
  -1   9   4   39.52    3.93
  -1   9  -4   38.87    3.23
  -1   9  -4   39.67    3.48
  -1   9  -4   44.56    3.26
  -1   9  -4   44.54    3.03
  -1   9  -4   38.84    3.35
   1   9   4   45.87    3.00
   1   9   4   47.05    3.30
   1   9   4   40.63    3.21
   1   9   4   44.70    3.08
   2   9  -4    0.52    0.67
   2   9  -4    0.20    0.63
   2   9  -4    0.18    0.53
  -2   9   4    0.21    0.80
  -2   9   4   -0.38    1.91
  -2   9  -4    0.17    2.45
   2   9   4    0.00    0.87
   2   9   4    0.39    0.82
   2   9   4   -0.22    0.71
  -2   9  -4    2.03    1.29
  -2   9  -4   -1.52    1.12
   2   9   4    0.17    1.11
  -2   9  -4    1.14    1.14
  -2   9  -4   -0.42    0.89
   3   9  -4    9.08    1.28
  -3   9   4    8.74    1.57
  -3   9   4    7.67    1.15
   3   9  -4    6.10    1.03
  -3   9   4    5.78    0.99
   3   9  -4    6.11    1.11
   3   9  -4    5.39    0.89
  -3   9   4    7.63    2.32
  -3   9  -4    9.29    2.67
   3   9   4    7.41    0.92
   3   9   4    5.98    1.07
   3  -9  -4    7.33    3.17
  -3   9  -4    7.36    1.50
  -3   9  -4    7.90    1.36
   3   9   4   10.11    1.79
  -3   9  -4    6.43    1.04
  -4   9   4   25.44    2.39
   4   9  -4   27.22    2.00
  -4   9   4   23.80    2.20
   4   9  -4   30.36    2.44
   4   9  -4   25.69    2.05
   4   9  -4   22.43    2.03
  -4   9   4   27.62    3.83
   4   9   4   25.53    2.51
  -4   9  -4   27.72    4.08
   4   9   4   24.64    2.02
  -4   9  -4   22.36    3.18
  -4   9  -4   24.66    3.32
  -4   9  -4   26.88    2.31
   4   9   4   27.74    2.40
   5   9  -4   10.25    1.77
  -5   9   4    8.88    1.62
   5   9  -4    9.55    1.40
  -5   9   4   15.14    2.02
   5   9  -4   11.24    1.35
  -5   9   4   12.01    3.06
   5   9   4   10.80    1.90
   5   9   4   14.65    2.25
  -5   9  -4   14.29    1.73
  -5   9  -4   11.01    1.82
  -5   9  -4   13.09    2.27
   5   9   4   12.31    2.04
  -5  -9   4   13.90    3.16
   5   9   4    9.05    1.34
   6   9  -4   23.97    1.95
   6   9  -4   22.58    1.96
   6   9  -4   20.44    2.12
  -6   9   4   17.96    3.83
   6   9  -4   22.46    2.19
  -6   9   4   20.85    2.64
  -6   9   4   21.82    2.19
  -6   9   4   24.73    2.46
  -6  -9   4   19.88    3.69
  -6   9  -4   22.01    3.36
  -6   9  -4   26.97    2.14
  -6   9  -4   23.05    2.38
   6   9   4   26.16    1.95
   6   9   4   23.52    2.32
   6   9   4   24.59    2.39
  -7   9   4    2.46    1.18
   7   9  -4    1.90    0.70
   7   9  -4    2.73    0.72
  -7   9   4    3.35    4.18
   7   9  -4    3.32    0.88
  -7  -9  -4    1.63    5.01
  -7   9   4    3.74    1.06
  -7   9  -4    1.02    0.89
   7   9   4    3.01    0.97
  -7  -9   4    6.41    4.05
   7   9   4    1.57    0.67
   7   9   4    2.76    0.98
  -8   9   4   17.56    5.71
   8   9  -4    8.66    1.32
  -8  -9  -4   17.31    5.96
   8   9  -4    6.08    0.93
   8   9   4    7.53    1.25
   8   9   4    7.06    1.20
  -8  -9   4   10.84    4.52
  -8   9  -4    5.72    1.09
  -8   9  -4    4.68    1.61
   8   9   4    7.69    1.20
  -8   9  -4    7.50    1.30
  -9   9   4   20.09    6.98
  -9   9   4   10.95    1.75
  -9  -9  -4   20.78    7.03
   9   9  -4   14.66    1.67
  -9   9   4   10.97    1.72
  -9  -9  -4   11.32    1.50
   9   9  -4   11.44    1.52
  -9   9  -4   12.44    1.76
  -9   9  -4   11.58    1.65
   9   9   4   10.24    1.94
   9   9   4    9.47    1.47
  -9  -9   4   13.92    5.26
   9   9   4   14.92    2.23
  -9   9  -4   14.51    2.09
  -9   9  -4   13.05    1.86
 -10   9   4    1.13    1.10
 -10   9   4   -6.00    8.79
 -10   9   4    4.39    1.53
 -10  -9  -4  -10.34    8.14
  10   9  -4    2.81    0.81
 -10   9  -4    1.36    1.54
 -10   9  -4    2.73    0.95
  10   9   4    1.18    1.52
 -10  -9   4   -5.21    6.88
  10   9   4    3.17    1.05
 -10   9  -4    1.35    1.10
 -11  -9  -4    0.67   11.50
 -11   9   4   13.10    2.34
  11   9  -4   14.47    1.65
  11   9  -4   12.13    1.40
 -11   9   4   11.32    2.17
  11   9   4   10.93    1.42
 -11   9  -4   13.84    1.99
 -11  -9   4   15.61    2.07
 -11   9  -4   13.71    2.44
 -11  -9   4   12.37    7.33
 -11   9  -4   15.03    1.74
 -12   9   4   -1.11    1.15
  12   9  -4    1.45    0.75
  12   9  -4    0.43    0.69
 -12  -9  -4    0.29    1.53
  12   9   4    0.34    1.04
 -12  -9   4    2.01    1.10
 -12   9  -4   -0.67    1.04
 -12   9  -4    0.73    0.96
 -12   9  -4    0.69    1.39
 -13   9   4    3.63    1.29
 -13  -9  -4    3.30    2.44
  13   9  -4    3.12    1.23
  13   9  -4    2.66    0.72
 -13   9   4    3.15    0.94
  13   9  -4    4.66    1.26
 -13   9  -4    3.19    1.36
 -13  -9   4    3.25    1.16
 -13   9  -4    1.96    0.93
 -13   9  -4    2.68    0.91
  13   9   4    1.47    1.12
  14   9  -4    1.07    0.69
 -14   9   4    1.47    1.36
 -14   9   4   -0.77    1.22
 -14   9  -4    0.15    1.22
 -14   9  -4   -0.51    0.83
 -14  -9   4   -0.13    1.15
  14   9   4    1.16    1.38
 -15   9   4    5.70    1.90
  15   9  -4    8.49    1.30
 -15   9   4    6.28    1.61
 -15   9  -4    7.61    1.33
  16   9  -4   -1.76    0.87
 -16   9  -4    1.83    1.43
   0  10   4   77.18    5.04
   0  10  -4   75.94    4.96
   0  10   4   77.03    5.15
   0  10   4   80.42    5.14
   0  10   4   73.17    6.43
   0  10  -4   76.79    4.99
   0  10  -4   71.95    5.39
  -1  10   4    9.08    2.77
  -1  10   4   10.40    1.61
   1  10  -4   13.53    1.68
  -1  10   4    9.96    1.38
  -1  10   4   12.15    1.87
   1  10  -4   11.86    1.45
  -1  10   4   12.87    1.71
   1  10  -4    9.12    1.60
   1  10   4    8.73    1.32
  -1  10  -4    9.78    1.28
   1  10   4   12.28    1.44
   1  10   4   12.75    1.71
  -2  10   4    3.90    2.72
  -2  10   4    2.59    1.05
   2  10  -4    2.90    0.73
  -2  10   4    0.90    1.00
  -2  10   4    3.62    0.85
   2  10  -4    1.38    0.77
  -2  10   4    3.21    0.88
   2  10  -4    2.18    0.66
   2  10  -4    1.76    0.86
  -2  10  -4    3.13    1.21
  -2  10  -4    2.14    0.98
   2  10   4    1.67    0.84
  -2  10  -4    1.51    1.28
   2  10   4    1.60    0.96
   2  10   4    2.75    0.76
  -3  10   4   25.90    2.37
   3  10  -4   23.34    2.45
   3  10  -4   25.74    2.17
  -3  10   4   30.57    2.35
   3  10  -4   27.16    2.20
  -3  10   4   31.55    4.11
   3  10  -4   25.31    2.08
  -3  10   4   27.53    2.44
   3  10   4   25.64    2.43
  -3  10  -4   26.37    2.35
   3  10   4   28.51    2.34
  -3  10  -4   28.73    2.99
   3  10   4   23.62    2.57
   3  10   4   23.77    2.08
  -3  10  -4   25.14    3.22
  -4  10   4   10.28    1.95
   4  10  -4   12.13    1.90
   4  10  -4   13.33    1.57
  -4  10   4   11.73    3.14
   4  10  -4   10.87    1.50
   4  10  -4   12.81    1.42
  -4  10   4   15.61    1.78
   4  10   4   15.77    2.15
  -4  10  -4   14.40    1.78
   4  10   4   14.12    1.93
   4  10   4   10.97    1.44
   4  10   4   13.47    1.76
  -4  10  -4   13.10    4.31
  -4  10  -4   16.70    2.30
  -4  10  -4   12.53    1.74
   5  10  -4    0.24    0.60
   5  10  -4    0.47    0.83
   5  10  -4    1.42    0.65
  -5  10   4   -1.65    1.00
  -5  10   4    0.07    0.85
  -5  10   4   -1.07    1.08
  -5  10   4   -1.11    3.78
   5  10   4   -0.50    0.76
   5  10   4    0.66    0.62
   5  10   4    2.49    1.16
   5  10   4    0.64    0.92
  -5  10  -4   -0.60    2.72
  -5 -10   4    0.58    3.96
  -6  10   4    1.11    1.11
  -6  10   4   -1.68    1.22
   6  10  -4    1.20    0.80
  -6  10   4    0.65    0.87
  -6 -10  -4   -3.25    5.39
  -6  10   4    4.54    4.36
   6  10  -4   -0.11    0.67
   6  10  -4    0.51    0.71
  -6  10  -4   -1.83    1.60
  -6  10  -4    0.94    2.04
  -6  10  -4   -0.86    0.86
  -6  10  -4   -0.43    5.45
   6  10   4    0.96    0.66
   6  10   4    2.05    0.99
   6  10   4   -0.50    0.76
   7  10  -4    5.38    0.96
   7  10  -4    4.36    0.81
   7  10  -4    5.53    0.84
  -7  10   4    5.11    1.01
  -7  10  -4    3.42    1.89
   7  10   4    7.27    1.18
  -7  10  -4    5.21    1.12
   7  10   4    7.37    1.16
   7  10   4    6.65    1.01
  -8 -10  -4    1.80    1.15
  -8 -10  -4   15.17    7.47
   8  10  -4    2.67    0.70
  -8  10   4    2.57    6.79
  -8  10   4   -0.35    1.95
   8  10  -4    2.63    0.69
  -8  10   4    3.78    1.13
   8  10  -4    1.60    0.83
  -8  10   4    2.62    1.25
  -8  10  -4    1.32    0.92
   8  10   4    1.95    0.72
  -8 -10   4    7.35    5.82
   8  10   4    3.16    0.98
  -8  10  -4    2.60    1.81
   8  10   4    2.19    0.96
  -9  10   4    0.85    1.72
  -9  10   4   -0.89    1.28
   9  10  -4   -0.54    0.80
   9  10  -4    0.08    0.60
   9  10  -4    1.11    0.70
  -9 -10  -4   -0.37    1.06
  -9 -10  -4   12.27    8.08
  -9  10   4   -4.55    9.10
  -9  10   4    0.50    1.08
   9  10   4    0.17    0.66
  -9  10  -4   -2.23    1.60
  -9  10  -4   -0.53    1.50
  -9 -10   4   -1.93    6.14
   9  10   4    0.95    1.11
   9  10   4    1.66    0.94
 -10  10   4    0.10   11.08
  10  10  -4    8.58    1.12
 -10  10   4    7.87    1.38
 -10  10   4    6.43    1.94
 -10 -10  -4  -10.46   11.47
 -10 -10  -4    7.19    1.41
  10  10  -4    8.55    1.03
  10  10   4    6.96    1.16
  10  10   4    7.96    1.55
  10  10   4    8.16    1.20
 -10  10  -4    6.15    1.12
 -10 -10   4    4.16    7.30
  11  10  -4    3.78    0.86
 -11  10   4    0.04    1.53
 -11  10   4    3.14    1.19
  11  10  -4    3.03    0.82
  11  10  -4    2.05    0.65
 -11 -10  -4   -0.53    2.56
  11  10   4    1.53    1.00
 -11  10  -4    2.83    1.50
 -11  10  -4    3.24    0.96
 -11 -10   4    3.37    1.48
 -12  10   4    2.96    1.48
  12  10  -4    0.13    0.67
  12  10  -4    0.49    0.90
  12  10  -4    1.40    0.73
 -12  10   4    0.54    1.21
  12  10   4    0.64    0.96
 -12  10  -4    2.31    1.01
 -12 -10   4   -0.77    1.40
  13  10  -4    1.95    0.78
 -13  10   4    3.95    1.62
 -13  10   4    3.04    1.19
 -13  10  -4    3.46    1.54
 -13  10  -4    1.51    0.97
  13  10   4    0.91    1.27
 -14  10   4    1.33    1.83
  14 -10  -4    0.64    1.05
 -14  10  -4    1.08    0.93
   0  11  -4   -0.70    0.86
   0  11  -4    0.83    0.85
   0  11  -4   -0.42    1.31
   0  11   4    0.31    0.87
   0  11   4    1.43    0.84
  -1  11   4   41.72    2.88
   1  11  -4   35.77    3.04
  -1  11   4   38.25    3.07
  -1  11   4   36.39    2.98
  -1  11   4   46.97    6.35
   1  11  -4   40.60    2.89
  -1  11   4   38.31    2.88
   1  11  -4   37.40    2.96
   1  11   4   35.71    3.04
   1  11   4   34.46    2.76
  -1  11  -4   43.05    3.20
   1  11   4   37.72    3.07
  -1  11  -4   37.77    3.10
   1  11   4   37.80    2.92
  -1  11  -4   37.80    2.93
   2  11  -4    3.38    1.05
  -2  11   4    5.49    1.00
  -2  11   4    4.26    0.97
   2  11  -4    4.79    0.95
  -2  11   4    0.25    3.72
   2  11  -4    3.88    0.78
  -2  11   4    3.43    1.06
  -2  11  -4    4.54    1.29
  -2  11  -4    2.63    1.02
  -2  11  -4    6.51    1.25
   2  11   4    3.71    0.90
   2  11   4    2.00    1.13
   2  11   4    3.60    1.19
   2  11   4    4.89    1.01
   3  11  -4    3.29    0.97
   3  11  -4    2.14    0.74
  -3  11   4    3.42    0.94
  -3  11   4    2.42    1.01
   3  11  -4    1.41    0.72
  -3  11  -4    2.32    0.96
   3  11   4    2.65    0.72
  -3  11  -4    5.03    1.36
  -3  11  -4    3.53    1.45
   3  11   4    1.78    0.87
   3  11   4    0.44    1.01
   4  11  -4   38.91    2.78
  -4  11   4   47.32    6.51
  -4  11   4   39.28    2.80
  -4  11   4   32.85    2.99
   4  11  -4   38.77    2.88
   4  11  -4   32.27    2.65
  -4  11   4   39.81    2.84
  -4  11  -4   34.19    3.30
   4  11   4   39.62    3.06
   4  11   4   41.29    3.08
  -4  11  -4   37.12    2.92
   4  11   4   36.03    2.91
   4  11   4   36.51    2.64
   5  11  -4    0.76    0.68
  -5  11   4    1.20    1.11
  -5  11   4    5.84    4.92
  -5  11   4    1.11    0.91
   5  11  -4    0.87    0.61
  -5  11   4    0.20    1.12
  -5 -11   4    5.62    6.43
   5  11   4    0.20    0.82
  -5  11  -4    3.36    1.45
   5  11   4    1.94    0.68
  -5  11  -4    0.90    0.95
  -6  11   4   -9.74    6.11
   6  11  -4    0.92    0.88
  -6 -11  -4  -12.31    6.69
   6  11  -4    0.74    0.59
   6  11  -4    0.10    0.68
  -6  11   4    1.73    1.19
  -6 -11   4    3.55    5.97
   6  11   4   -0.23    0.80
   6  11   4   -0.74    0.90
   6  11   4   -0.38    0.64
  -6  11  -4   -0.40    0.91
   6  11   4    2.10    1.32
  -7 -11  -4    7.58    7.68
   7  11  -4   23.29    1.76
  -7 -11  -4   16.08    2.96
   7  11  -4   21.07    1.88
  -7  11   4   23.91    2.29
  -7  11   4   20.39    2.28
  -7  11   4   13.85    7.54
   7  11  -4   21.67    2.12
   7  11   4   19.40    1.89
  -7 -11   4   27.33    6.52
  -7  11  -4   19.47    2.03
   7  11   4   21.52    2.22
  -7  11  -4   19.96    2.91
  -8  11   4    7.44    1.45
  -8  11   4    7.86    1.17
   8  11  -4    5.73    0.91
  -8 -11  -4    5.52    1.43
   8  11  -4    9.09    1.14
  -8  11   4   10.01    9.15
   8  11   4    6.17    0.93
  -8  11  -4    7.43    1.15
  -8 -11   4    8.81    6.49
   8  11   4    6.69    1.12
  -8  11  -4    5.22    1.54
   8  11   4    8.70    1.21
  -9  11   4    0.29    1.31
   9  11  -4    0.98    0.91
   9  11   4    0.10    1.60
  -9  11  -4    1.55    1.17
 -10  11   4    1.60    1.15
  10  11  -4    3.28    0.81
  10  11   4    4.33    1.20
  11  11  -4    5.91    0.97
  11  11  -4    5.80    0.78
  11  11  -4    7.02    0.96
 -11  11   4   10.03    1.81
  11  11   4    8.02    1.21
 -11  11  -4    6.63    1.08
  12  11  -4    2.22    0.87
  12  11  -4    2.63    0.71
 -12  11   4    2.41    1.09
  12  11  -4    1.96    0.78
 -12  11  -4    2.31    0.84
 -12  11  -4    1.71    2.20
 -13  11  -4    0.16    0.84
  14  11  -4    2.24    0.83
 -14  11   4    3.96    1.36
 -14  11  -4    3.55    0.95
   0  12   4    1.85    0.86
   0  12  -4   -0.01    0.92
   0  12   4    0.07    0.82
   0  12  -4    0.18    0.88
   0  12   4    1.19    0.95
   0  12  -4    0.51    1.02
   0  12   4    1.32    1.08
  -1  12   4    5.27    1.06
  -1 -12  -4    6.08    1.80
   1  12  -4    6.00    0.99
   1  12  -4    5.39    1.01
  -1  12   4    5.46    1.01
  -1  12   4    6.94    1.24
   1  12  -4    5.01    1.14
   1 -12  -4    4.85    2.73
  -1  12  -4    6.81    1.21
   1  12   4    3.50    1.00
   1  12   4    5.15    1.02
  -1  12  -4    5.34    1.10
  -2 -12  -4    1.95    1.74
   2  12  -4    3.71    0.87
  -2  12   4    4.16    1.04
  -2  12   4    1.21    1.03
   2  12  -4    2.46    0.75
   2  12  -4    1.98    1.05
  -2  12  -4    4.31    1.27
  -2  12  -4    3.97    1.20
  -2  12  -4    2.44    1.25
   2  12   4    1.66    1.03
   2  12   4    1.23    1.02
   2  12   4    2.84    0.86
  -3 -12  -4   12.03    1.87
   3  12  -4   14.86    1.49
   3  12  -4    9.96    1.69
   3  12  -4   12.92    1.49
  -3  12   4   14.73    1.87
  -3  12   4   10.16    1.44
  -3  12   4    3.88    7.84
  -3  12   4   13.56    1.73
   3  12   4   11.84    1.92
   3  12   4   12.81    2.05
   3  12   4   12.86    1.59
  -3  12  -4   12.90    2.31
  -3  12  -4   14.11    1.99
   3  12   4   16.21    1.81
   4  12  -4    0.74    0.73
  -4 -12  -4   -0.31    1.33
  -4  12   4    0.51    0.99
  -4  12   4  -12.85    7.06
  -4  12   4    1.75    1.07
  -4  12   4   -0.78    0.86
   4  12   4    0.59    0.82
  -4  12  -4    1.28    1.44
  -4 -12   4    3.17    7.26
   4  12   4    0.10    1.15
   4  12   4    0.19    0.75
  -4  12  -4   -0.34    1.57
   4  12   4   -0.22    1.00
  -4  12  -4   -1.71    0.96
  -5  12   4    1.62    7.84
  -5 -12  -4    1.67    1.32
   5  12  -4    4.53    1.00
  -5  12   4    5.25    1.21
  -5  12   4    4.74    1.19
  -5 -12  -4    8.94    8.13
   5  12  -4    4.74    0.85
   5  12  -4    4.06    0.79
  -5  12  -4    2.46    1.44
   5  12   4    4.22    0.88
  -5 -12   4   -5.66    7.34
   5  12   4    3.20    0.82
   5  12   4    1.89    1.32
  -5  12  -4    6.26    1.06
   5  12   4    3.23    1.13
  -6  12   4    6.41    8.80
  -6  12   4    2.48    1.13
  -6  12   4    3.10    1.03
   6  12  -4    3.43    0.82
   6  12  -4    3.86    0.74
  -6 -12  -4    3.08    1.26
   6  12  -4    4.09    0.92
   6  12   4    2.43    1.01
  -6  12  -4    5.65    1.44
   6  12   4    3.11    0.82
   6  12   4    4.21    0.80
  -6  12  -4    3.22    0.96
   7  12  -4    3.30    0.68
  -7  12   4    2.73    1.00
  -7 -12  -4    2.44    1.22
   7  12  -4    3.15    0.90
   7  12  -4    1.91    0.74
  -7 -12   4   18.98    8.55
   7  12   4    2.65    1.06
  -7  12  -4    3.97    1.29
   7  12   4    2.58    0.70
   8  12  -4    2.36    0.65
  -8  12   4    1.77    1.25
  -8 -12  -4    0.74    1.13
   8  12  -4    3.19    0.89
   8  12  -4    3.46    0.75
  -8  12   4    3.98    1.07
   8  12   4    2.63    0.83
   8  12   4    3.06    0.65
   8  12   4    3.02    0.65
   8  12   4    2.42    0.96
  -8  12  -4    1.82    0.87
  -9  12   4    1.55    1.20
  -9 -12  -4   -0.03    1.23
  -9  12   4    1.09    1.02
   9  12  -4   -0.04    0.54
   9  12  -4    0.84    0.68
  -9  12  -4   -0.69    0.85
   9  12   4    0.82    0.96
   9  12   4    2.49    0.91
  10  12  -4    0.36    0.65
  10  12  -4   -0.20    0.73
 -10 -12  -4    2.78    1.44
 -10  12   4    1.68    1.01
  10  12  -4    0.93    0.53
 -10  12  -4    0.17    0.86
  10  12   4    2.93    1.14
 -11  12   4    0.19    0.97
  11  12   4    4.25    1.19
 -11  12  -4    0.66    0.84
  12  12  -4    3.89    0.83
  12  12   4    4.85    1.47
  13  12  -4    2.31    0.83
 -13  12  -4    0.28    0.82
   0  13  -4    2.13    0.88
   0  13  -4    0.70    1.03
   0  13  -4    0.49    0.93
   0  13   4   -0.61    0.94
   0  13   4   -1.10    0.91
  -1  13   4    0.17    0.93
  -1  13   4    1.59    0.92
   1  13  -4    1.81    1.08
  -1 -13  -4    2.61    2.10
  -1  13   4    2.64    1.01
   1  13  -4    0.56    0.84
  -1  13  -4    0.14    1.11
   1  13   4    3.06    1.08
  -1  13  -4    0.55    0.99
   1  13   4    1.38    0.82
  -1  13  -4    3.12    1.08
   1  13   4    0.34    1.05
   2  13  -4    0.22    0.96
  -2 -13  -4   -2.79    1.79
   2  13  -4    1.81    0.68
  -2  13   4    2.07    0.97
  -2  13   4    0.85    0.83
   2  13  -4    1.97    0.76
  -2  13  -4    0.89    1.17
   2  13   4   -0.26    0.71
   2  13   4    1.36    1.10
  -2  13  -4    2.14    1.27
   2  13   4    1.42    1.13
  -2  13  -4    0.61    1.09
  -3  13   4    7.03    1.18
   3  13  -4    5.32    0.81
  -3  13   4    5.06    0.97
   3  13  -4    5.89    1.22
  -3 -13  -4    2.39    1.77
   3  13  -4    5.11    0.92
   3  13   4    3.65    1.13
  -3  13  -4    3.56    1.35
   3  13   4    5.83    0.97
  -3 -13   4    5.02    9.61
   4  13  -4   -1.00    0.85
  -4  13   4    0.55    0.89
  -4  13   4    0.15    1.04
   4  13  -4    0.01    0.74
   4  13  -4   -0.11    0.55
   4  13   4    1.37    0.76
   4  13   4   -1.37    1.21
  -4 -13   4  -10.89   11.36
  -4  13  -4    2.61    1.65
   4  13   4   -0.37    0.89
   4  13   4   -1.37    0.67
  -4  13  -4    0.31    1.00
   5  13  -4    7.91    1.23
   5  13  -4    9.64    1.68
  -5  13   4    7.93    1.34
   5  13  -4    8.82    1.57
  -5  13  -4    9.74    1.81
   5  13   4   11.34    1.49
   5  13   4   11.11    1.43
   5  13   4    8.65    1.15
   5  13   4   12.26    1.76
   6  13  -4   14.03    1.43
   6  13  -4   13.77    1.50
   6  13  -4   14.60    1.69
  -6  13   4   15.67    1.87
  -6 -13  -4   11.02    1.70
  -6  13   4   10.30    1.42
  -6  13  -4   11.93    1.80
  -6  13  -4   12.47    1.51
   6  13   4   14.70    1.85
   6  13   4   11.50    1.59
   7  13  -4    5.20    0.79
   7  13  -4    4.84    0.79
   7  13  -4    7.32    1.34
  -7  13   4    5.54    1.04
   7  13   4    3.37    0.84
  -7  13  -4    6.19    1.34
  -7  13  -4    4.86    0.99
   8  13  -4    1.04    0.53
  -8  13   4    1.75    0.95
   8  13  -4    0.19    0.76
   8  13  -4    1.15    0.61
  -8 -13  -4   -0.18    1.33
  -8  13   4    0.46    1.13
   8  13   4    0.72    0.90
   8  13   4    0.47    0.77
  -8  13  -4    1.26    0.85
  -9 -13  -4    6.17    1.69
  -9  13   4    4.32    1.08
   9  13  -4    3.90    0.68
   9  13   4    5.43    0.93
   9  13   4    6.18    1.07
  -9  13  -4    5.57    0.94
  10  13  -4    1.34    0.60
 -10  13   4   -0.85    0.86
  10  13  -4    1.51    0.74
  10  13  -4    0.53    0.55
  10  13   4    0.37    1.49
  10  13   4    0.29    1.08
 -11  13   4    1.22    1.15
  11  13  -4    1.71    0.92
 -12  13   4   -0.57    0.90
  12  13  -4   -0.27    0.81
 -12  13  -4   -0.70    0.82
   0  14  -4   10.66    1.31
   0  14  -4   10.69    1.27
   0  14   4    8.99    1.64
   0  14   4   11.26    1.51
   0  14   4    8.10    1.09
   0  14  -4   10.05    1.23
  -1  14   4   -0.15    1.00
  -1  14   4   -0.07    0.89
  -1 -14  -4    3.25    2.95
   1  14  -4   -0.69    0.77
   1  14  -4    2.21    1.04
   1  14   4    0.74    1.01
   1  14   4    0.80    0.89
  -1  14  -4    1.53    1.09
  -1  14  -4   -0.29    0.99
   1  14   4   -0.10    0.79
   2  14  -4    0.79    0.69
  -2  14   4    0.72    0.99
  -2 -14  -4    4.26    2.32
  -2  14   4    0.39    0.77
   2  14  -4    0.99    0.76
   2  14  -4    2.51    1.06
  -2  14   4    1.00    0.96
   2  14   4    2.34    0.86
  -2  14  -4    0.99    1.11
  -2  14  -4    0.55    1.03
   2  14   4    0.34    0.89
   2  14   4   -0.69    0.96
  -2  14  -4    4.26    2.18
   3  14  -4    1.06    0.66
  -3  14   4    1.05    0.99
   3  14  -4    0.75    0.67
   3  14  -4    1.28    0.77
  -3 -14  -4    1.10    1.93
  -3  14   4    0.49    0.85
   3  14   4    0.17    0.93
  -3  14  -4    1.67    1.16
  -3  14  -4    2.22    1.09
   3  14   4    1.17    0.84
   4  14  -4    2.30    0.68
  -4 -14  -4   -1.51    1.71
  -4  14   4    0.85    0.84
  -4  14   4    1.17    0.93
   4  14  -4    1.15    0.59
  -4  14  -4    0.97    1.11
  -4  14  -4    0.73    1.63
  -4  14  -4    1.87    1.02
   4  14   4    1.92    0.78
  -5  14   4   -1.04    0.91
  -5  14   4   -0.05    0.82
   5  14  -4    0.47    0.61
   5  14  -4    0.40    0.58
  -5 -14  -4    2.07    1.61
   5  14  -4    0.17    0.78
   5  14   4    1.07    0.93
  -5  14  -4   -0.24    0.93
  -6  14   4   -0.51    0.86
   6  14  -4    0.36    0.55
   6  14  -4    0.97    0.53
   6  14  -4    0.50    0.77
  -6  14   4    0.54    1.00
  -6 -14  -4    0.06    1.43
   6  14   4    1.80    0.93
  -6  14  -4   -1.37    1.18
  -6  14  -4    0.48    0.87
   6  14   4    0.23    0.73
  -7 -14  -4    2.83    1.62
   7  14  -4    2.00    0.80
   7  14  -4    1.19    0.56
  -7  14   4    1.99    1.00
   7  14  -4    0.23    0.51
  -7  14  -4    0.81    0.83
   7  14   4    0.36    0.66
   8  14  -4    1.18    0.74
   8  14  -4    0.89    0.55
   8  14  -4    0.33    0.51
  -8  14   4    0.61    0.84
   8  14   4    0.02    0.91
   8  14   4    0.27    0.73
   9  14  -4    1.64    0.76
   9  14  -4    0.30    0.61
  -9  14   4   -0.19    0.80
   9  14   4    0.08    0.97
   9  14   4    1.68    1.08
  -9  14  -4    0.75    0.77
  10  14  -4    7.78    1.20
 -10  14   4    5.59    0.93
 -10  14  -4    5.15    0.83
   0  15   4    2.41    0.97
   0  15   4    0.77    0.86
   0  15   4    0.97    0.90
   0  15  -4    1.61    0.84
   1  15  -4   38.37    2.91
  -1  15   4   43.53    3.02
   1  15  -4   38.65    2.86
   1  15  -4   38.77    2.97
  -1  15   4   40.27    2.96
  -1  15   4   46.41    3.01
   1  15   4   45.61    3.10
   1  15   4   37.56    2.91
  -1  15  -4   39.40    2.99
   1  15   4   45.48    2.97
  -1  15  -4   39.63    3.02
  -2  15   4    1.46    0.84
   2  15  -4    0.40    0.86
   2  15  -4    1.13    0.66
  -2  15   4    1.97    0.87
  -2  15   4    1.00    0.81
  -2  15  -4    1.70    1.12
  -2  15  -4    1.75    0.94
   2  15   4   -0.19    0.86
   2  15   4    1.14    0.77
  -3  15   4    6.61    1.05
   3  15  -4    9.24    1.25
   3  15   4    6.81    1.00
   3  15   4    8.88    1.37
  -3  15  -4    8.11    1.11
  -4  15   4    2.98    0.86
   4  15  -4    3.04    0.64
   4  15   4    2.93    0.71
  -4  15  -4    1.86    0.99
   4  15   4    2.55    0.90
   5  15  -4    4.60    0.72
  -5  15   4    6.76    1.03
  -5  15   4    4.00    0.96
   5  15  -4    4.19    0.90
  -5  15  -4    5.68    1.18
   5  15   4    5.51    0.91
   5  15   4    5.30    0.75
   6  15  -4    4.68    0.86
  -6  15   4    3.86    0.92
  -6  15   4    2.68    0.97
   6  15  -4    3.66    0.62
  -6  15  -4    5.65    1.12
   6  15   4    3.16    0.74
   7  15  -4    1.93    0.54
   7  15  -4    1.81    0.53
  -7  15   4    0.29    1.35
  -7  15  -4    0.71    1.04
   7  15   4    2.84    0.85
   7  15   4    2.69    0.80
  -8  15   4    1.58    0.78
   8  15  -4   -0.54    0.70
   8  15  -4   -0.90    0.48
   8  15   4   -0.05    0.85
  -9  15   4    8.85    1.35
   9  15  -4   12.68    1.20
   0  16   4    4.70    0.84
   0  16  -4    4.23    1.00
   0  16   4    3.91    0.72
   0  16  -4    5.90    0.99
  -1  16   4    0.90    0.73
   1  16  -4    1.19    1.36
  -1  16  -4    0.25    0.96
   1  16   4    2.01    0.64
   1  16   4    1.79    0.77
  -1  16  -4    0.26    0.87
  -2  16   4    0.39    0.75
   2  16   4    0.57    0.72
   2  16   4    1.29    0.82
  -3  16   4    3.56    0.84
  -3  16   4    1.64    1.20
   3  16   4    1.76    0.83
   4  16  -4    0.23    0.55
  -4  16   4   -1.31    1.00
  -4  16   4   -0.04    0.84
   4  16   4   -0.96    0.78
   5  16  -4    1.12    0.52
  -5  16   4    1.45    0.84
  -5  16   4    2.24    0.91
   5  16   4    1.66    0.72
   5  16   4    0.71    0.61
   6  16  -4    0.12    0.54
   6  16   4    1.52    0.81
   6  16   4    0.07    0.73
   0  17   4   -0.47    0.74
   1  17   4    4.65    0.79
  -3   0   5   -0.87    0.64
  -4   0  -5    0.11    0.54
  -4   0   5   -0.53    0.81
  -5   0   5   -1.32    0.84
  -5   0  -5   -0.62    0.60
   6   0  -5    0.77    0.66
  -6   0   5    1.24    0.97
  -7   0   5    0.50    1.12
   7   0  -5    1.34    1.23
  -9   0  -5   -2.04    1.65
  -9   0   5   -2.56    2.16
  -9   0  -5   -0.26    1.21
  -9   0   5    0.58    1.17
  -9   0  -5    1.67    1.08
  -9   0  -5   -0.80    1.52
  -9   0   5    1.43    0.72
 -10   0   5   -2.31    2.38
 -10   0   5   -0.55    1.18
 -10   0  -5   -0.42    1.19
 -10   0   5   -0.37    0.85
  10   0  -5    1.12    0.79
 -10   0  -5   -0.98    1.53
  10   0  -5    2.20    1.48
 -11   0  -5    0.22    1.38
  11   0  -5    0.93    0.78
 -11   0   5    3.75    3.15
 -12   0   5    1.98    1.04
 -12   0   5    2.11    0.77
 -12   0   5   -3.84    4.11
 -12   0  -5    4.39    1.27
  12   0  -5    0.74    0.79
 -12   0  -5    3.26    1.30
  13   0  -5    0.51    0.77
 -13   0   5    1.83    0.83
 -13   0   5   -0.55    1.12
  14   0  -5    0.04    0.79
 -14   0   5    2.40    1.13
 -14   0  -5   -0.80    0.98
 -14   0   5   -0.54    8.01
 -14   0   5    1.06    1.19
 -14   0   5    0.94    0.80
 -15   0  -5    0.98    0.90
 -15   0   5  -10.08   11.24
 -15   0   5    0.55    1.49
 -15   0  -5    2.02    2.06
 -16   0  -5    2.54    1.72
 -16   0  -5    1.32    1.03
 -16   0   5    3.69    1.43
 -16   0   5    2.32    1.22
 -17   0   5    1.73    1.45
 -17   0  -5    1.58    0.88
 -17   0   5    1.62    1.46
  17   0  -5    1.57    0.88
 -18   0  -5   -1.06    0.83
 -18   0   5   -1.49    1.73
  18   0  -5    1.18    0.97
 -19   0  -5    1.30    1.08
  -3   1   5   17.10    1.41
  -3  -1  -5   18.69    1.43
  -3  -1   5   17.89    1.53
  -4   1   5    2.21    0.82
  -4  -1  -5    1.08    0.53
   4   1  -5    0.57    0.52
  -4  -1   5    1.32    0.83
  -5  -1  -5   15.00    1.35
   5   1  -5   12.52    1.34
  -5  -1   5   16.39    1.62
  -6  -1  -5    7.96    1.26
   6   1  -5    9.25    1.16
  -6  -1   5    9.96    1.60
  -6   1  -5    6.76    1.12
  -7   1   5   21.30    2.10
   7   1  -5   16.49    1.63
  -7  -1   5   17.91    2.16
  -8   1   5    7.69    2.16
   8   1  -5   11.98    1.45
  -8  -1  -5   11.20    1.23
  -8  -1   5   13.29    2.36
   9   1  -5   13.31    1.75
  -9  -1  -5   18.47    2.29
  -9   1   5   12.78    2.16
  -9   1   5   13.76    2.37
  -9  -1  -5   13.50    1.77
  -9  -1   5   17.70    2.81
  -9   1  -5   17.72    1.83
  -9   1  -5   12.61    2.24
  -9  -1   5   20.67    2.36
  -9   1  -5   15.73    1.89
 -10   1   5    0.76    0.81
 -10   1   5    0.16    1.10
 -10  -1  -5   -0.04    1.79
 -10   1   5   -1.53    1.37
 -10   1   5    0.59    2.42
 -10   1  -5   -0.79    1.34
 -10  -1   5   -1.04    1.00
 -10   1  -5    0.20    1.09
 -10  -1   5   -2.33    2.06
 -11  -1  -5   19.69    2.39
 -11  -1  -5   19.02    2.99
 -11  -1  -5   16.41    1.86
 -11   1   5   15.41    1.60
  11   1  -5   16.99    2.75
  11   1  -5   14.46    1.75
 -11   1   5   11.70    3.12
 -11  -1   5   17.71    2.84
 -11   1  -5   14.51    2.17
  11   1   5   15.29    2.38
 -11  -1   5   17.71    3.94
 -11   1  -5   15.30    2.26
 -11   1  -5   18.18    3.34
 -12  -1  -5    0.87    1.11
 -12  -1  -5    2.75    1.68
 -12   1   5    2.26    4.32
 -12   1  -5    3.48    1.25
 -12  -1   5   -5.54    4.07
  12   1   5    0.56    1.40
 -12   1  -5   -0.07    1.30
 -12   1  -5    3.44    1.22
  12  -1  -5    1.67    0.74
 -12   1  -5    0.05    1.10
 -13  -1  -5    0.81    1.12
 -13  -1  -5    4.83    1.68
  13   1   5    0.38    1.83
 -13   1  -5    2.54    1.37
 -13   1  -5    1.11    1.14
  13  -1  -5    1.96    0.86
 -13   1  -5    3.56    1.12
 -13   1  -5    2.70    1.32
 -13  -1   5    2.76    1.14
 -13  -1   5    4.71    1.27
 -14   1   5   13.32    7.52
 -14  -1  -5    2.03    1.05
 -14  -1  -5    4.63    1.92
  14   1  -5    2.79    0.93
 -14   1  -5    1.40    1.10
 -14   1  -5    3.85    1.28
 -15   1   5    4.42   11.71
  15   1  -5    6.25    1.12
 -15   1   5    8.35    1.48
 -15  -1  -5    9.05    1.64
 -15  -1   5   26.27   12.35
 -15   1  -5    8.23    1.21
  15  -1  -5    5.44    1.07
 -16   1   5    3.04    0.90
 -16   1   5    0.94    1.23
  16   1  -5    1.75    0.85
 -16  -1  -5    3.48    0.98
 -16   1   5    2.35    1.67
 -16   1  -5    2.99    1.11
 -16  -1   5    1.62    1.30
 -16   1  -5    4.07    1.43
 -16  -1   5    3.29    1.53
 -17   1   5    3.21    1.73
 -17   1   5    4.35    1.37
 -17  -1  -5    1.72    0.87
 -17  -1   5    1.79    1.34
 -17   1  -5    1.08    0.98
 -18   1   5    2.05    1.83
  18   1  -5    1.98    0.99
 -18   1   5   -1.38    1.40
 -18   1  -5    1.24    0.96
  18  -1  -5    0.42    0.99
 -19  -1  -5    1.23    0.96
   1   2  -5  147.43    8.78
  -1  -2  -5  141.85    8.77
  -1   2   5  144.92    8.79
   2   2  -5    8.33    0.94
  -2  -2  -5    9.25    0.93
   3   2  -5    4.95    0.90
  -3  -2  -5    6.41    0.84
  -3   2   5    6.39    1.08
  -3  -2   5    5.93    0.93
  -4   2   5   10.14    1.21
   4   2  -5    7.02    0.96
  -4  -2   5    8.34    1.34
  -5   2   5    0.97    0.88
   5   2  -5    0.64    0.42
  -5  -2  -5   -0.01    0.48
  -5  -2   5   -0.57    1.03
  -6  -2  -5   42.24    2.85
   6   2  -5   43.13    2.85
  -6   2   5   42.05    3.07
  -6  -2   5   44.14    3.16
  -7   2   5    1.72    1.10
   7   2  -5    1.70    0.51
  -7  -2   5    2.92    1.29
  -8   2   5   12.20    1.97
  -8  -2  -5    9.53    1.55
  -8  -2  -5   16.37    2.49
   8   2  -5   11.56    1.27
   8   2  -5   10.93    1.27
  -8   2  -5   14.09    1.63
  -8   2  -5    9.24    1.59
  -8   2  -5    9.74    1.65
  -8  -2   5   13.06    2.46
  -9   2   5   32.91    2.79
   9   2  -5   35.23    2.60
  -9   2   5   31.21    3.25
   9   2  -5   36.29    2.53
  -9   2   5   33.75    3.89
  -9  -2  -5   30.27    2.84
   9   2  -5   28.53    3.14
  -9  -2  -5   39.11    2.96
  -9   2   5   29.92    2.50
  -9   2  -5   32.03    2.97
  -9  -2   5   34.06    2.67
  -9  -2   5   35.79    3.55
  -9   2  -5   34.23    2.83
  -9   2  -5   34.66    2.47
 -10   2   5    5.39    1.14
 -10   2   5    6.24    2.51
 -10   2   5    2.43    1.75
 -10  -2  -5    6.68    1.26
  10   2  -5    4.94    0.84
 -10   2   5    5.12    0.91
  10   2  -5    4.48    1.26
 -10   2  -5    3.63    1.35
 -10  -2   5    4.86    1.19
  10   2   5    5.59    1.46
 -10  -2   5    8.09    2.55
 -10  -2   5    4.68    1.60
 -11   2   5   17.31    3.96
 -11  -2  -5   16.26    2.31
  11   2  -5   14.02    2.40
 -11   2   5   15.74    2.04
  11   2  -5   14.87    1.75
  11   2   5   18.16    1.99
 -11   2  -5   18.38    1.93
 -11  -2   5   19.95    3.59
 -11   2  -5   15.01    2.26
 -11  -2   5   17.93    3.17
 -11   2  -5   14.71    2.17
 -12  -2  -5    1.14    1.14
 -12   2   5    2.28    1.08
 -12   2   5    1.52    0.78
 -12  -2  -5    6.81    3.75
 -12   2   5    2.60    4.46
 -12   2   5    1.43    1.60
  12   2  -5    2.64    0.85
 -12  -2   5    1.12    1.29
 -12   2  -5    0.91    1.20
 -12   2  -5    3.17    1.34
 -12  -2   5   -3.65    4.41
 -12   2  -5    0.35    1.14
 -12   2  -5    2.35    1.06
 -12  -2   5    0.77    1.09
  12   2   5    4.15    1.52
  13   2  -5    2.19    0.84
 -13   2   5    1.39    0.78
 -13   2   5    3.58    1.81
 -13   2   5    2.58    1.08
 -13   2   5    6.68    6.48
 -13   2  -5    1.66    1.28
 -13  -2   5    0.56    1.10
  13  -2  -5    1.50    0.80
 -13   2  -5    0.44    1.14
 -13  -2   5  -10.47    7.51
 -13   2  -5    1.05    1.38
  13   2   5    3.47    1.26
 -13  -2   5    1.31    1.33
 -14  -2  -5    2.24    1.15
 -14   2   5    5.88    1.27
 -14   2   5    3.11    0.89
  14   2  -5    3.32    0.91
 -14   2   5    6.82    2.00
 -14   2   5    8.80    7.77
 -14   2  -5    3.89    1.10
 -14  -2   5    3.77    1.48
  14  -2  -5    3.39    0.89
 -14  -2   5    4.63    1.09
  14   2   5    8.25    2.71
 -14   2  -5    4.95    1.27
 -15  -2   5   11.15    1.85
 -16   2   5    2.31    2.05
  16   2  -5    1.64    0.80
 -16   2   5    2.14    1.16
 -16   2   5    3.03    0.86
 -16  -2  -5    0.39    0.85
 -16   2  -5    0.05    0.99
 -16   2  -5    1.27    1.12
 -16  -2   5    1.19    1.11
 -17   2   5    3.40    1.20
  17   2  -5    1.47    0.83
 -17   2   5    3.84    2.15
 -17  -2  -5    3.13    0.84
 -17   2  -5    3.02    1.32
  17  -2  -5    2.85    0.91
 -18   2   5   -1.71    1.18
 -18  -2  -5   -0.32    0.78
 -18   2  -5    0.06    1.20
  18  -2  -5   -0.61    1.06
   0  -3  -5    0.34    0.42
   0   3  -5    1.57    0.38
   1   3  -5  103.93    5.87
  -1   3   5   95.82    5.93
   1  -3  -5   91.35    5.86
  -1   3  -5   89.39    5.84
   2   3  -5   -0.31    0.38
  -2   3   5   -0.91    0.70
  -2   3  -5   -0.78    0.49
  -3   3   5   36.89    2.96
   3   3  -5   33.04    2.29
  -3   3  -5   38.84    2.77
  -3  -3   5   30.80    2.46
  -4   3   5   11.30    1.39
   4   3  -5    8.94    0.95
  -4  -3   5    7.72    1.55
   5   3  -5   28.27    2.01
  -5   3   5   27.98    2.42
  -5  -3   5   30.32    2.35
  -6   3   5    9.50    1.82
  -6  -3   5   11.13    1.82
  -7  -3  -5   67.98    4.37
  -7   3   5   75.71    4.74
   7   3  -5   62.78    4.34
  -7  -3   5   68.27    4.72
  -8  -3  -5    7.07    1.28
   8   3  -5    6.59    1.11
  -8   3   5    4.98    2.11
  -8   3   5    5.66    1.21
  -8   3  -5    7.99    1.51
  -8   3  -5    7.23    1.43
  -8  -3   5    7.80    1.98
  -8   3  -5    5.07    1.37
  -9   3   5    5.96    1.11
  -9   3   5    6.99    2.68
  -9  -3  -5    6.18    1.01
   9   3  -5    5.84    0.90
   9   3  -5    6.15    1.15
  -9   3   5    5.76    0.90
   9  -3  -5   -0.01    3.14
   9   3   5    5.26    1.66
  -9  -3   5    8.23    2.24
  -9   3  -5    7.18    1.36
  -9   3  -5    6.73    1.42
  10   3  -5    0.45    1.07
  10   3  -5    0.64    0.76
 -10  -3  -5    0.57    1.16
 -10   3   5    3.83    3.10
 -10  -3  -5    0.84    1.15
 -10   3   5    0.94    0.88
 -10   3   5   -0.49    1.93
 -10   3  -5    0.40    1.26
  10   3   5    2.03    1.34
 -10   3  -5    0.56    1.00
 -10  -3   5   -0.54    2.60
 -10   3  -5   -0.63    1.16
  11   3  -5   38.32    3.23
 -11   3   5   34.24    5.55
 -11   3   5   38.40    2.49
 -11  -3  -5   36.75    3.02
  11   3  -5   35.92    2.70
 -11   3   5   37.08    2.73
 -11   3   5   27.98    3.91
 -11   3  -5   32.54    2.98
 -11  -3   5   36.66    5.04
 -11   3  -5   34.64    3.13
  11   3   5   37.00    3.06
 -11  -3   5   29.39    4.40
 -11   3  -5   31.63    2.77
 -11   3  -5   32.81    2.79
  12   3  -5   -0.57    1.16
 -12   3   5    3.11    4.62
 -12   3   5    2.39    2.07
 -12  -3  -5    1.79    1.14
 -12   3   5    1.20    1.03
 -12   3   5    1.82    0.79
 -12   3   5    1.57    3.34
 -12   3  -5    1.33    1.20
 -12   3  -5   -0.55    1.02
 -12   3  -5    0.73    1.27
 -12  -3   5   -1.68    4.73
  12   3   5    0.57    1.12
 -12  -3   5    1.45    1.71
 -12   3  -5    1.60    1.33
 -13  -3  -5   22.04    2.60
 -13   3   5   33.14    6.92
 -13   3   5   26.67    2.01
  13   3  -5   25.44    2.22
 -13   3   5   27.33    3.86
 -13   3   5   26.30    2.47
 -13   3  -5   19.08    2.58
 -13  -3   5   21.97    7.16
 -13   3  -5   23.85    2.58
 -13  -3   5   27.20    3.32
 -13   3  -5   21.39    2.30
 -13  -3   5   20.50    2.57
 -13   3  -5   22.24    2.79
  13   3   5   19.71    2.96
 -14   3   5    3.52    2.59
 -14   3   5    1.20    1.09
 -14   3   5    1.70    0.81
 -14  -3  -5    0.09    1.05
  14  -3  -5    0.29    0.86
 -14  -3   5    1.43    0.92
 -14   3  -5    0.02    1.00
 -14   3  -5    2.28    1.14
 -14  -3   5    0.10    1.88
  14   3   5    0.78    1.63
 -15  -3  -5    2.62    1.11
 -15   3   5    3.07    2.73
 -15   3   5    4.90    1.06
  15   3  -5    4.56    0.92
 -15   3   5    4.50    1.47
 -15  -3   5    3.26    1.78
 -15   3  -5    5.53    1.44
 -15   3  -5    2.11    1.43
 -15   3  -5    5.82    1.25
 -16   3   5    4.33    1.19
 -16   3   5    5.47    2.73
 -16  -3  -5    1.94    0.93
 -16   3   5    4.04    0.83
 -16   3  -5    2.49    1.34
  16  -3  -5    3.21    0.93
 -16  -3   5    3.66    1.08
 -16   3  -5    2.66    1.16
 -16   3  -5    3.13    0.91
 -17  -3  -5    3.46    0.88
 -17   3   5    3.03    0.80
 -17   3   5    3.25    1.14
  17   3  -5    2.50    0.88
  17  -3  -5    3.20    1.00
 -17   3  -5    2.95    1.24
 -17   3  -5    2.82    1.17
 -17  -3   5    5.53    1.20
 -18   3   5   -0.03    1.08
  18   3  -5    1.60    0.75
 -18  -3  -5    0.77    0.86
  18  -3  -5    1.32    1.10
 -18   3  -5    2.75    1.71
 -18  -3   5    2.68    1.47
   0   4   5  105.96    6.82
   0   4  -5  111.98    6.70
  -1   4   5   12.53    1.56
   1   4  -5   11.79    1.07
   1   4   5   11.36    1.62
  -1   4  -5    9.77    1.24
   1  -4  -5   14.51    1.26
  -2   4   5    0.59    1.04
   2   4  -5    0.35    0.38
   2   4   5    0.13    1.12
   2  -4  -5   -0.83    0.66
  -2   4  -5   -0.46    0.53
  -3   4   5   -0.05    0.85
   3   4  -5   -0.04    0.34
  -3   4  -5    0.45    0.64
   3  -4  -5    0.29    0.87
  -4   4   5    4.75    1.06
   4   4  -5    5.91    0.89
  -4  -4   5    6.12    1.11
  -4   4  -5    4.32    0.94
   5   4  -5   19.94    1.58
  -5   4   5   22.44    2.09
  -5  -4   5   18.65    2.17
  -6   4   5    1.42    1.36
   6   4  -5    0.12    0.45
  -6  -4   5    0.17    1.22
  -7   4   5    2.49    1.28
   7   4  -5    2.83    0.53
  -7   4   5    1.96    1.04
   7   4  -5    3.19    0.94
  -7   4   5    2.54    1.13
  -7   4  -5    1.40    1.29
  -7   4  -5    2.98    0.95
   8   4  -5   -0.34    0.53
   8   4  -5    0.84    1.02
  -8   4   5   -0.02    1.10
  -8   4   5    2.56    1.08
   8   4  -5    0.02    0.76
  -8   4   5    0.56    0.87
  -8  -4  -5    0.25    1.48
  -8   4   5    0.33    2.22
  -8   4  -5    3.25    1.47
  -8  -4   5    0.57    1.94
  -8   4  -5   -0.24    1.16
  -8   4  -5    1.14    0.87
  -9   4   5   17.86    1.90
   9   4  -5   18.26    2.39
   9   4  -5   22.12    2.20
  -9  -4  -5   22.54    2.60
  -9   4   5   21.88    2.09
  -9   4   5   20.44    2.85
  -9  -4  -5   22.12    1.98
   9   4  -5   19.90    1.82
  -9   4  -5   24.72    2.64
   9  -4  -5   24.63    3.99
  -9   4  -5   20.34    1.97
  -9   4  -5   20.70    2.33
  -9   4  -5   23.74    1.95
   9   4   5   22.65    2.35
  -9  -4   5   17.99    3.39
 -10  -4  -5    0.63    1.20
  10   4  -5    0.63    0.77
 -10  -4  -5    0.28    0.96
  10   4  -5    2.11    0.86
 -10   4   5    2.40    2.78
 -10   4   5    3.13    3.15
 -10  -4   5    0.51    2.66
 -10   4  -5   -0.20    1.05
  10   4   5    1.44    1.02
 -10   4  -5    4.00    1.62
 -10   4  -5    0.45    1.28
 -11  -4  -5    2.94    1.17
 -11   4   5    7.11    2.86
  11   4  -5   -0.02    0.77
 -11   4   5    1.42    0.75
 -11   4   5    9.12    4.18
 -11   4   5    1.45    1.04
 -11   4  -5    1.52    1.02
 -11  -4   5    4.83    3.86
 -11   4  -5    2.62    1.20
  11   4   5   -0.70    1.08
 -11   4  -5    3.75    1.39
 -12   4   5    1.26    0.78
 -12   4   5    1.12    1.08
  12   4  -5    2.59    0.92
 -12   4   5   -0.64    5.49
 -12   4   5    2.98    1.80
  12   4  -5    3.12    1.07
 -12   4  -5    2.29    1.02
 -12  -4   5   11.57    5.07
 -12   4  -5    3.92    1.14
 -12   4  -5    0.94    1.30
  12   4   5    0.37    1.22
 -12   4  -5    0.79    1.39
  13   4  -5    7.86    1.16
  13   4  -5    9.80    1.76
 -13   4   5    9.39    1.40
 -13   4   5   13.08    7.98
 -13   4   5    8.00    1.47
 -13  -4  -5    8.81    1.38
 -13   4  -5    9.82    1.77
 -13   4  -5    7.64    1.46
 -13  -4   5   -0.84    7.90
 -13   4  -5    9.29    1.22
  13   4   5    6.56    1.57
 -13   4  -5   12.06    2.08
 -13  -4   5    9.34    1.41
 -14   4   5    5.35    0.88
  14   4  -5    4.51    0.94
 -14  -4  -5    4.07    1.15
 -14   4   5    5.35    1.17
 -14   4  -5    5.81    1.07
 -14   4  -5    5.52    1.45
  14  -4  -5    4.42    0.93
 -14   4  -5    5.60    1.56
 -14  -4   5    5.93    1.05
 -15  -4  -5    0.25    1.01
 -15   4   5    0.38    0.85
 -15   4   5   -1.90    3.50
 -15   4   5    0.87    1.15
 -15   4  -5    2.46    1.54
 -15   4  -5   -0.17    0.79
  15  -4  -5   -1.00    0.79
 -15  -4   5    0.15    0.93
  16   4  -5    2.21    0.80
 -16   4   5    2.36    1.10
 -16  -4  -5    1.97    0.95
 -16   4  -5    0.93    1.06
 -16  -4   5    2.09    1.00
 -16   4  -5    1.46    0.79
 -16   4  -5    0.37    1.42
 -17  -4  -5    1.51    0.88
  17   4  -5    1.25    0.80
 -17   4   5    0.08    0.70
 -17   4   5    1.80    1.04
 -17   4  -5    2.15    1.07
 -17  -4   5    3.72    1.13
 -17   4  -5    4.43    1.61
 -18   4   5   -1.20    1.03
 -18  -4  -5    0.17    0.97
 -18  -4   5    2.53    1.32
 -18   4  -5   -1.16    1.45
   0   5   5    0.47    1.05
   0   5  -5    0.53    0.40
  -1   5   5  274.63   16.62
   1   5  -5  266.53   16.50
   1   5   5  261.21   16.63
  -1   5  -5  289.18   16.52
   1  -5  -5  275.04   16.51
  -2   5  -5    6.35    1.10
   2  -5  -5    7.57    1.36
  -3   5   5    9.68    1.86
  -3   5  -5    8.18    1.36
   3  -5  -5    7.41    1.20
   4   5  -5    5.68    0.88
  -4   5  -5    5.01    0.98
  -4  -5   5    5.86    1.30
  -5   5   5   42.16    3.27
   5   5  -5   42.78    2.94
  -5  -5   5   47.70    3.39
   6   5  -5    5.52    1.63
  -6  -5  -5    2.07    1.99
  -6   5   5    2.21    1.53
  -6   5   5    2.27    1.08
   6   5  -5    0.68    0.95
  -6  -5   5    2.60    1.62
  -6   5  -5    4.50    1.61
  -6   5  -5    2.12    1.24
  -6   5  -5    1.90    1.09
   7   5  -5   46.42    3.41
  -7   5   5   47.80    3.47
   7   5  -5   49.03    3.14
   7   5  -5   49.66    3.33
  -7   5   5   49.55    3.67
   7   5  -5   43.76    3.29
  -7   5   5   45.10    3.46
  -7   5   5   44.31    3.54
  -7  -5   5   48.37    3.89
  -7   5  -5   48.03    3.29
  -7   5  -5   45.70    3.55
   7   5   5   46.24    3.41
  -7   5  -5   38.42    4.09
   7   5   5   53.26    4.99
   8   5  -5    1.28    0.83
  -8   5   5    4.01    1.24
   8   5  -5    1.97    0.57
  -8  -5  -5    4.05    1.59
  -8   5   5    2.05    1.07
  -8  -5  -5    3.72    3.15
  -8   5   5    1.63    0.81
  -8   5   5    3.52    0.98
  -8   5   5    1.40    2.08
   8   5  -5    1.04    0.81
   8   5  -5    2.44    0.88
  -8   5  -5    1.15    1.60
  -8   5  -5    1.76    1.18
  -8   5  -5    2.85    1.01
   8   5   5    2.84    0.95
  -8  -5   5    2.18    2.19
   8   5   5    2.37    1.28
  -8   5  -5    0.21    0.85
   9   5  -5   19.88    2.18
  -9   5   5   19.09    1.78
  -9  -5  -5   19.70    2.95
  -9   5   5   16.52    2.49
   9   5  -5   16.50    1.95
  -9  -5  -5   18.89    1.84
  -9   5   5   22.51    2.14
  -9   5   5   24.64    3.95
  -9   5  -5   15.18    2.01
   9   5   5   19.30    2.50
  -9   5  -5   16.90    1.92
  -9   5  -5   19.01    2.26
  -9   5  -5   17.18    2.06
   9   5   5   14.20    2.30
 -10  -5  -5    2.58    1.02
 -10  -5  -5   -0.45    1.27
 -10   5   5    0.75    1.03
 -10   5   5   -2.02    3.19
  10   5  -5    0.19    0.77
 -10   5   5    1.79    0.78
  10   5  -5    0.52    0.85
 -10   5  -5    1.42    1.20
 -10   5  -5    1.11    0.96
 -10  -5   5    0.13    3.31
 -10   5  -5    0.77    0.93
 -10   5  -5   -1.59    1.53
  11   5  -5   13.89    1.70
 -11  -5  -5   15.93    2.48
  11   5  -5   10.66    1.78
 -11   5   5   11.71    1.47
 -11   5   5   10.78    1.69
 -11   5   5    5.85    4.66
 -11   5   5   10.93    1.94
  11   5   5   12.56    2.18
 -11   5  -5   13.44    1.77
 -11  -5   5   18.62    4.49
  11   5   5   10.03    1.32
 -11   5  -5   12.27    1.90
 -11   5  -5    8.49    1.80
 -11   5  -5   12.85    2.08
 -12   5   5    2.22    6.59
 -12   5   5    0.44    0.87
 -12   5   5   -1.09    1.60
 -12  -5  -5   -1.51    1.18
 -12   5   5    1.03    1.15
  12   5  -5    0.09    0.85
  12   5  -5    0.43    0.96
  12   5   5   -0.09    1.18
 -12   5  -5   -0.15    0.97
 -12  -5   5    3.34    4.98
 -12   5  -5   -0.18    1.03
 -12   5  -5    2.17    1.63
  13   5  -5    2.79    1.19
 -13   5   5    9.23    9.46
 -13   5   5    5.53    1.70
 -13   5   5    4.31    0.88
 -13   5   5    4.29    1.16
 -13  -5  -5    5.12    1.31
 -13  -5   5    2.72    9.08
 -13   5  -5    5.92    1.91
 -13   5  -5    6.25    1.24
 -13  -5   5    4.59    1.34
 -14   5   5    3.34    1.18
  14   5  -5    0.88    0.77
 -14  -5   5    1.49    0.91
 -14   5  -5    2.29    1.17
 -14   5  -5    1.98    1.44
  14   5   5   -0.89    1.30
 -14   5  -5    0.14    0.84
 -14  -5   5   -1.90   10.51
 -15   5   5    8.21    1.36
 -15   5   5    7.05    1.32
  15   5  -5    5.66    0.99
 -15  -5  -5    5.60    1.17
 -15   5  -5    7.81    1.40
 -15   5  -5    6.41    0.98
 -15   5  -5    7.89    1.30
  15  -5  -5    4.60    1.00
 -15   5  -5    5.92    1.91
 -15  -5   5    6.06    1.10
  16   5  -5    0.13    0.80
 -16   5   5    0.97    1.06
 -16  -5  -5    1.43    0.94
 -16   5  -5    0.78    0.75
  16  -5  -5    1.13    0.87
 -16   5  -5    4.94    1.95
 -16   5  -5    1.62    1.03
  17   5  -5    7.72    1.22
 -17  -5  -5   10.10    2.17
 -17   5   5    9.69    1.75
 -17   5  -5    6.91    1.16
 -17   5  -5    5.36    0.91
 -18   5   5    1.37    1.09
 -18   5  -5    3.95    1.43
 -18  -5   5    2.83    1.30
  -1   6   5   -0.28    1.17
   1   6  -5    0.98    0.44
  -1   6  -5    1.49    1.12
   1   6   5    0.44    1.31
  -2   6   5   -0.09    1.34
  -2   6  -5    1.28    0.57
   2   6   5    1.26    1.66
   2  -6  -5    1.96    0.81
  -3   6   5    5.72    1.41
   3   6  -5    3.13    0.51
  -3   6  -5    2.66    0.76
   3  -6  -5    1.46    1.09
   4   6  -5    6.83    1.00
  -4   6   5    7.29    1.94
  -4   6  -5    7.10    1.10
   5   6  -5   14.39    1.29
   5   6  -5   10.23    1.72
  -5   6   5   14.86    2.06
  -5   6   5   10.26    1.88
   5   6  -5    9.76    1.23
   5   6  -5   15.13    1.50
  -5   6  -5    9.66    1.73
  -5  -6   5   12.69    2.38
   6   6  -5    0.33    0.86
   6   6  -5    0.89    1.25
   6   6  -5    1.67    0.79
   6   6  -5    1.78    0.58
  -6   6   5    0.44    1.03
  -6  -6  -5   -1.99    2.67
  -6   6   5    0.49    1.00
   6   6  -5    0.58    0.68
  -6   6   5    2.48    1.55
  -6  -6   5    3.97    1.94
   6   6   5    2.42    1.24
  -6   6  -5    3.53    1.07
   6   6   5    1.11    0.72
  -6   6  -5    2.18    1.32
  -7   6   5    0.28    1.19
  -7   6   5    1.34    1.06
   7   6  -5    0.39    0.78
  -7   6   5   -0.43    0.94
  -7   6   5   -1.54    1.88
  -7   6   5    0.76    0.89
   7   6  -5    1.17    0.54
   7   6  -5    1.94    0.80
  -7   6  -5    2.42    2.15
   7   6   5    0.94    0.73
  -7   6  -5    2.73    1.26
  -7   6  -5   -0.45    0.89
  -7  -6   5    3.51    2.06
   8   6  -5   -0.19    1.11
  -8   6   5    2.25    1.14
   8   6  -5    0.68    0.67
  -8   6   5    2.17    1.02
  -8  -6  -5    5.85    1.92
   8   6  -5    1.45    0.78
  -8   6   5    0.11    0.89
  -8   6   5   -0.55    2.31
  -8   6   5    3.43    1.13
  -8  -6   5    2.48    2.28
   8   6   5    1.95    1.23
   8   6   5    3.71    0.84
  -8   6  -5   -0.99    1.93
  -8   6  -5    3.99    0.97
  -8   6  -5    2.01    1.22
   9   6  -5    1.37    0.89
   9   6  -5    2.31    0.91
  -9   6   5    1.11    0.82
  -9  -6  -5    1.56    0.82
   9   6  -5    1.33    0.78
  -9  -6  -5   -0.69    1.60
  -9   6   5    0.60    1.37
  -9   6   5    1.29    1.07
  -9   6   5   -1.94    2.88
  -9   6  -5    2.54    1.18
  -9  -6   5    1.09    3.06
  -9   6  -5   -2.78    2.23
  -9   6  -5    1.27    0.80
  -9   6  -5    2.84    0.95
   9   6   5    0.92    1.27
 -10   6   5    2.63    1.26
  10   6  -5    2.75    0.77
  10   6  -5    1.67    0.94
 -10   6   5    2.80    1.19
  10   6  -5    4.11    0.87
 -10  -6  -5    1.47    0.99
 -10  -6  -5    5.34    1.51
 -10   6   5    2.90    0.86
 -10  -6   5    3.97    3.61
  10   6   5    3.35    1.15
 -10   6  -5    2.57    1.24
 -10   6  -5    1.12    2.06
 -10   6  -5    3.05    0.99
 -10   6  -5    3.71    1.03
  10   6   5    3.93    1.23
  10   6   5    2.28    0.91
  11   6  -5    9.53    1.73
  11   6  -5    8.28    1.23
 -11   6   5    9.76    1.62
 -11   6   5    4.84    1.34
 -11  -6  -5    6.15    1.42
 -11  -6  -5    9.82    1.51
 -11   6   5    8.85    1.56
  11   6  -5    7.51    1.41
 -11   6   5    2.30    5.61
 -11   6  -5    5.47    1.44
 -11   6  -5    6.93    1.24
 -11   6  -5    7.68    1.21
 -11  -6   5   16.30    4.87
 -11   6  -5    6.81    2.22
  12   6  -5    1.88    0.90
 -12   6   5    4.25    1.43
 -12   6   5    1.56    0.84
 -12   6   5    7.17    7.92
 -12   6   5    1.93    1.19
 -12  -6  -5    4.77    1.67
  12   6  -5    2.09    0.89
 -12  -6  -5   -0.06    1.34
 -12   6  -5    0.37    2.27
  12   6   5    1.85    1.13
 -12   6  -5    2.28    1.07
 -12   6  -5    0.32    1.09
 -12  -6   5    5.48    6.73
 -13   6   5    2.27    1.61
 -13   6   5    0.12   10.20
 -13  -6   5    5.53    1.23
 -13   6  -5    6.74    2.28
 -14   6   5    2.79    0.86
 -14   6   5    3.09    1.24
  14   6  -5    2.68    0.94
 -14   6   5    2.09    1.72
 -14  -6  -5    3.79    1.32
  14   6   5    3.66    1.47
 -14  -6   5    1.62    0.89
 -14   6  -5    2.80    1.37
 -14   6  -5    3.62    0.95
 -15  -6  -5    1.19    1.21
 -15   6   5    1.79    1.15
  15   6  -5    0.60    0.77
 -15  -6   5    2.56    0.90
 -15   6  -5    0.22    0.80
 -15   6  -5    4.65    2.69
  16   6  -5    0.27    0.64
 -16  -6  -5    0.95    1.24
 -16   6  -5    6.85    3.30
 -16  -6   5    0.02    0.85
 -16   6  -5    0.55    0.69
  16  -6  -5    0.99    0.89
 -16   6  -5   -0.50    1.29
 -16   6  -5    1.63    1.08
  17   6  -5    1.20    0.74
 -17  -6  -5   -0.92    1.65
 -17  -6   5    0.16    1.15
 -17   6  -5    1.30    0.94
   0   7   5   -0.15    1.31
   0   7  -5    0.38    0.50
  -1   7   5    3.89    1.67
   1   7  -5    4.09    0.66
  -1   7  -5    6.66    1.52
   1   7   5    3.64    1.54
  -1   7  -5    3.35    0.68
   2   7  -5    0.02    0.43
  -2   7   5    1.09    1.78
  -2   7   5   -0.48    1.28
  -2   7   5   -1.07    0.98
   2   7   5    0.55    0.92
  -2   7  -5   -0.21    0.61
   3   7  -5    0.53    0.42
  -3   7   5    1.16    1.08
  -3   7   5    0.57    1.92
   3   7  -5    0.92    0.67
   3   7  -5    1.17    0.95
   3   7  -5    0.53    0.78
   3   7   5    2.30    1.00
   3   7   5   -1.64    1.80
   3  -7  -5    0.25    1.24
   3   7   5   -0.09    0.73
  -4   7   5   11.46    1.79
   4   7  -5    9.40    1.31
  -4   7   5   10.61    2.31
   4   7  -5   10.01    1.57
   4   7  -5   11.63    1.17
  -4   7   5   11.89    1.75
   4   7  -5   13.57    1.87
   4   7   5    8.42    1.41
  -4   7  -5    8.41    1.34
   4   7   5    9.78    1.30
   4   7   5   11.72    2.15
   4   7   5    7.68    1.37
   5   7  -5   37.71    2.57
  -5   7   5   35.51    3.87
   5   7  -5   31.41    2.68
   5   7  -5   38.13    2.52
   5   7  -5   35.69    2.65
  -5   7   5   30.78    2.83
   5   7  -5   34.41    3.48
  -5   7   5   36.99    2.83
  -5   7   5   38.64    2.88
   5   7   5   34.79    2.98
  -5   7  -5   31.68    3.61
  -5   7  -5   32.57    2.77
  -5   7  -5   32.14    3.98
  -5  -7   5   37.55    3.58
   5   7   5   34.91    2.53
   5   7   5   41.53    3.31
  -5   7  -5   36.01    3.08
   5   7   5   37.05    3.16
   6   7  -5    0.93    1.22
   6   7  -5   -0.04    0.71
   6   7  -5    1.31    0.59
  -6   7   5    4.00    1.51
  -6   7   5    1.33    1.00
   6   7  -5    1.08    0.65
   6   7   5    1.45    1.05
   6   7   5    2.43    1.19
   6   7   5    1.39    1.02
  -6   7  -5    1.51    1.13
  -6   7  -5   -0.36    0.87
  -6   7  -5    0.16    2.04
  -6   7  -5    2.76    1.48
  -6  -7   5    2.15    2.12
   7   7  -5   -0.04    0.59
   7   7  -5   -0.43    0.72
   7   7  -5    0.43    0.69
  -7   7   5   -0.34    3.00
  -7   7   5    0.32    0.98
  -7   7   5    0.89    1.37
   7   7  -5    0.90    0.50
  -7   7   5    1.90    0.98
  -7  -7  -5   -0.27    3.71
  -7   7  -5    3.97    1.76
  -7   7  -5   -0.47    0.98
   7   7   5    0.92    1.05
  -7   7  -5    2.20    2.30
  -7   7  -5    1.25    1.23
   7   7   5   -0.36    0.56
   7   7   5    0.07    0.98
  -7   7  -5   -0.93    0.87
  -7  -7   5    4.85    2.55
  -8   7   5    4.06    3.78
   8   7  -5    0.71    0.73
  -8   7   5    2.18    0.96
   8   7  -5    1.50    0.68
   8   7  -5    0.28    0.70
  -8   7   5    2.52    1.03
  -8  -7  -5    7.28    4.40
   8   7   5    1.32    1.41
  -8   7  -5    1.71    0.89
  -8   7  -5    2.40    1.25
   8   7   5    0.16    1.00
   8   7   5    0.66    1.21
  -8  -7   5    6.40    2.94
   9   7  -5    8.32    1.55
  -9   7   5    9.93    1.44
  -9   7   5   10.04    1.49
  -9  -7  -5   16.94    5.57
  -9   7   5    9.32    1.12
  -9  -7  -5    6.89    1.21
   9   7  -5    9.61    1.46
   9   7  -5    9.07    1.60
  -9  -7  -5    9.82    2.12
  -9   7   5    8.21    1.38
  -9   7  -5    6.00    2.58
  -9   7  -5    8.85    1.55
   9   7   5    6.27    1.17
  -9   7  -5    8.38    1.30
  -9   7  -5    9.49    1.50
   9   7   5    8.28    1.02
  -9  -7   5   11.02    3.62
   9   7   5    8.22    1.19
 -10   7   5   -0.18    0.84
 -10   7   5    2.08    1.12
 -10   7   5    2.48    5.90
  10   7  -5   -0.77    0.83
  10   7  -5    0.18    0.80
  10   7  -5    1.26    0.73
 -10  -7  -5    0.52    1.81
 -10   7   5    2.01    1.26
 -10  -7  -5    0.06    1.01
  10   7   5    0.56    1.01
 -10   7  -5   -1.75    2.60
 -10   7  -5    0.67    0.84
 -10   7  -5    2.36    1.23
 -10   7  -5    0.45    1.03
 -10  -7   5   -0.24    4.35
 -11   7   5    1.96    0.85
  11   7  -5    2.62    0.90
 -11   7   5    1.03    1.35
 -11  -7  -5    1.21    1.20
  11   7  -5    1.41    0.80
 -11   7   5    3.56    1.16
  11   7  -5    2.89    0.83
 -11   7   5   -2.81    7.25
 -11   7  -5    2.40    1.02
 -11   7  -5   -2.40    2.69
  11   7   5    2.88    1.06
 -11   7  -5    5.09    1.45
 -11  -7   5    0.22    5.31
 -11   7  -5    2.05    1.10
 -12  -7  -5    1.75    1.55
 -12   7   5    3.05    1.25
  12   7  -5    1.87    0.82
 -12  -7  -5    2.77    1.53
 -12   7   5    1.64    0.97
 -12   7   5    3.17    1.34
  12   7  -5    2.52    0.97
 -12   7  -5    2.91    2.83
 -12   7  -5    3.11    0.99
 -12   7  -5    2.37    1.07
 -12   7  -5    2.47    1.36
 -12  -7   5    4.75    1.14
  12   7   5    3.72    1.08
 -12  -7   5   -0.24    6.52
  13   7  -5    1.22    1.50
  13   7  -5    2.91    1.29
 -13   7   5    0.32    1.55
 -13  -7  -5    0.47    1.55
 -13   7  -5    4.40    3.05
 -13   7  -5   -0.21    1.38
  13   7   5    1.21    1.22
 -14   7   5    1.95    0.79
 -14   7   5    5.88    1.59
 -14  -7  -5    3.79    1.54
  14   7  -5    3.90    0.86
 -14   7   5    5.66    1.27
 -14   7  -5    2.74    0.94
 -14   7  -5    5.22    1.11
  14   7   5    0.97    1.50
 -14  -7   5    3.39    1.00
 -14   7  -5    2.25    1.29
 -15  -7  -5    2.28    1.47
 -15   7   5    2.90    0.82
  15   7  -5    2.51    0.74
 -15   7   5    2.45    4.46
 -15   7  -5    2.06    0.76
  15  -7  -5    2.35    0.95
 -15   7  -5    2.39    1.14
 -16   7   5   -0.96    1.01
 -16   7   5   -0.43    0.78
 -16   7  -5    1.38    1.02
 -16   7  -5    2.47    1.25
 -16  -7   5   -0.94    0.94
 -16   7  -5    0.61    0.76
 -17   7   5    2.44    1.16
 -17   7  -5    2.65    0.97
 -17  -7   5    3.70    1.38
 -17   7  -5    2.11    1.18
   0   8  -5    2.24    1.24
   0   8   5    2.20    0.83
   0   8  -5    3.63    0.63
   0   8   5    4.55    1.20
   0   8  -5    3.84    0.91
   0   8  -5    3.01    1.00
   0   8   5    2.87    1.95
   1   8  -5   57.91    3.84
  -1   8   5   59.52    3.90
   1   8  -5   53.13    4.11
  -1   8   5   52.10    4.09
  -1   8   5   58.80    4.49
   1   8  -5   60.46    3.94
   1   8  -5   59.99    3.80
  -1   8   5   52.59    3.93
  -1   8   5   54.89    4.01
   1   8   5   60.46    3.82
  -1   8  -5   53.93    4.06
   1   8   5   55.81    4.59
  -1   8  -5   55.00    4.28
   1   8   5   54.74    4.00
  -1   8  -5   63.02    3.82
   1  -8  -5   63.90    3.96
   1   8   5   56.79    4.00
   2   8  -5    0.46    0.74
  -2   8   5    1.39    0.90
  -2   8   5    2.53    1.08
  -2   8   5   -0.30    1.26
  -2   8   5    3.23    2.02
  -2   8   5    1.89    0.82
   2   8  -5    1.69    0.52
   2   8   5    0.37    0.71
   2   8   5    2.94    0.85
   2   8   5    3.41    1.09
  -2   8  -5    2.70    1.56
  -2   8  -5    3.18    1.36
   2   8   5    0.91    0.90
  -2   8  -5   -0.93    2.09
  -2   8  -5    1.79    0.73
  -2   8  -5   -0.41    1.47
   3   8  -5   25.06    2.09
  -3   8   5   22.15    2.16
   3   8  -5   26.60    2.89
  -3   8   5   23.63    2.40
   3   8  -5   23.35    2.27
  -3   8   5   23.83    2.38
   3   8  -5   23.50    2.03
  -3   8   5   24.98    3.15
   3   8  -5   24.37    1.86
   3   8   5   20.54    2.28
   3   8   5   27.06    2.35
  -3   8  -5   28.76    5.41
   3   8   5   24.26    2.36
  -3   8  -5   24.16    2.22
  -3   8  -5   23.06    2.55
   3  -8  -5   23.62    3.11
  -3   8  -5   29.20    3.47
   3   8   5   26.45    1.95
  -3   8  -5   20.12    2.44
  -3   8  -5   26.32    3.32
   4   8  -5    2.02    0.69
   4   8  -5    2.55    0.66
  -4   8   5    1.72    0.90
  -4   8   5    1.57    2.31
  -4   8   5    1.28    0.91
  -4   8   5   -0.13    0.95
   4   8  -5    3.43    0.87
   4   8  -5    1.63    0.48
   4   8   5    1.93    0.90
   4   8   5    2.76    0.68
  -4   8  -5    2.43    0.97
   4   8   5    0.94    1.04
  -4   8  -5   -0.25    1.76
  -4   8  -5    1.61    2.08
  -5   8   5   12.87    1.84
   5   8  -5   10.93    1.40
   5   8  -5   14.47    1.65
  -5   8   5    9.22    1.29
  -5   8   5   10.55    2.74
  -5   8   5   15.68    1.86
   5   8  -5   12.50    1.45
   5   8  -5   13.55    1.34
   5   8  -5   13.07    1.77
   5   8   5    9.61    1.47
  -5   8  -5    9.07    1.61
   5   8   5   10.92    1.37
  -5  -8   5   11.58    2.62
  -5   8  -5   13.49    1.96
   5   8   5   14.39    2.19
  -5   8  -5   11.07    1.90
   5   8   5   14.63    2.14
   6   8  -5   13.08    1.37
   6   8  -5   15.20    1.82
  -6   8   5   13.15    2.11
   6   8  -5    9.61    1.81
  -6   8   5   14.44    2.42
   6   8  -5   11.73    1.47
  -6   8   5   13.81    3.22
  -6   8  -5   10.33    1.69
  -6   8  -5   10.17    1.94
  -6   8  -5   11.57    2.13
   6   8   5   12.46    1.40
  -6   8  -5   12.96    1.79
  -6  -8   5   11.50    2.91
   6   8   5   11.54    1.44
   6   8   5   14.56    2.07
   6   8   5   13.58    1.44
   7   8  -5   14.39    1.66
  -7   8   5   16.03    2.01
  -7   8   5   11.38    3.62
  -7  -8  -5   12.52    4.68
   7   8  -5   16.98    1.61
   7   8  -5   17.68    1.65
   7   8  -5   18.05    1.99
   7   8   5   17.45    1.64
  -7  -8   5   16.77    3.35
  -7   8  -5   18.20    2.18
   7   8   5   19.17    2.48
  -7   8  -5   14.76    2.67
   7   8   5   15.76    2.17
   8   8  -5   -0.68    0.87
  -8   8   5   -5.16    4.12
  -8   8   5    0.87    1.08
  -8   8   5   -2.27    1.32
  -8   8   5   -0.16    1.06
  -8  -8  -5    3.93    5.23
   8   8  -5    1.11    0.65
   8   8  -5    0.83    0.68
  -8   8  -5    0.24    1.43
   8   8   5    1.46    1.05
  -8   8  -5    0.07    1.72
  -8   8  -5    1.48    1.05
   8   8   5    0.02    0.62
  -8  -8   5   -4.10    3.61
   8   8   5   -0.16    1.21
  -8   8  -5   -3.36    3.49
   8   8   5    1.60    1.09
  -8   8  -5    1.00    0.86
  -9  -8  -5   44.76    8.49
   9   8  -5   35.93    2.57
  -9   8   5   38.15    6.07
  -9   8   5   32.30    2.89
  -9   8   5   33.25    3.04
   9   8  -5   32.36    2.48
  -9   8   5   31.52    2.94
   9   8   5   34.36    2.54
  -9   8  -5   31.27    3.17
  -9   8  -5   29.35    2.68
   9   8   5   36.42    3.32
  -9   8  -5   32.61    2.53
   9   8   5   30.96    3.00
  -9  -8   5   34.10    6.62
 -10   8   5    0.61    1.27
 -10  -8  -5    1.99    7.50
  10   8  -5    1.87    0.74
 -10   8   5   -8.15    6.86
 -10   8   5    0.30    1.23
  10   8  -5    0.90    0.73
 -10  -8  -5    0.01    1.03
  10   8   5    1.22    0.70
 -10  -8   5   -6.98    5.63
 -10   8  -5    0.58    0.93
  10   8   5   -0.25    1.10
 -10   8  -5   -1.45    3.31
 -11   8   5    4.64    1.35
 -11  -8  -5    1.74    1.24
  11   8  -5    4.40    0.83
 -11   8   5    2.26    1.30
 -11  -8  -5    6.56    2.32
 -11   8   5  -13.46    8.92
 -11   8   5    3.46    0.98
  11   8  -5    2.90    0.81
  11   8  -5    4.84    0.96
 -11   8  -5    3.15    1.10
 -11   8  -5   -2.95    3.70
 -11   8  -5    4.82    1.51
 -11   8  -5    3.57    1.05
 -11  -8   5    8.99    6.37
 -12   8   5    0.82    1.46
  12   8  -5    3.02    0.78
 -12  -8  -5    5.59    2.30
 -12   8   5   -8.95   12.07
 -12   8   5    2.69    1.14
  12   8  -5    2.61    1.33
 -12   8   5    1.99    1.61
 -12  -8  -5    3.63    1.55
 -12   8  -5    2.49    1.32
  12   8   5    0.84    1.26
 -12   8  -5    2.35    0.96
 -12   8  -5    2.93    1.08
 -12  -8   5    6.59    8.06
 -13  -8  -5    8.18    2.49
 -13  -8  -5    8.33    2.11
 -13   8   5    6.73    1.35
 -13   8   5    3.42    1.43
 -13  -8   5    4.93    1.01
 -13   8  -5    5.15    1.01
  13   8   5    5.68    1.31
 -13   8  -5    6.45    1.39
 -13   8  -5    4.01    1.11
  14   8  -5   -0.46    0.65
 -14   8   5   -0.18    0.73
 -14   8   5   -1.72    1.15
 -14   8  -5    1.86    0.98
 -14   8  -5   -0.62    0.77
 -14   8  -5    1.70    1.21
 -14  -8   5    0.47    0.93
 -15   8   5    1.94    0.81
 -15   8   5   -2.40    2.15
  15   8  -5    0.64    0.67
 -15   8  -5   -0.65    1.10
 -15   8  -5   -0.31    0.79
  15  -8  -5   -0.96    0.85
 -15  -8   5    0.32    0.95
 -15   8  -5    2.35    1.07
  16   8  -5   -0.63    0.68
 -16   8  -5    1.70    1.12
  16  -8  -5    0.49    1.03
 -16   8  -5    1.38    0.84
 -16  -8   5    1.01    1.23
 -16   8  -5   -0.67    1.18
   0   9   5   -0.85    0.79
   0   9  -5    0.90    0.64
   0   9   5    1.43    0.85
   0   9   5   -1.81    2.35
   0   9   5   -1.48    0.87
   0   9  -5    0.89    0.79
   0   9   5    0.03    0.93
   1   9  -5   14.78    1.67
   1   9  -5   12.59    1.61
   1   9  -5   15.36    1.46
  -1   9   5   12.13    1.75
  -1   9   5   13.42    1.46
  -1   9   5   14.55    2.60
  -1   9   5   11.97    1.45
   1   9  -5   16.10    1.88
  -1   9   5   13.06    1.80
   1   9   5   14.61    2.10
  -1   9  -5   16.24    2.00
  -1   9  -5   14.06    1.58
  -1   9  -5   14.13    1.58
   1   9   5   11.47    1.50
  -1   9  -5   12.71    1.69
   1   9   5   16.22    1.50
   1  -9  -5   16.22    2.15
  -1   9  -5   11.44    2.01
   2   9  -5   24.41    2.46
   2   9  -5   29.74    2.23
  -2   9   5   28.05    2.27
  -2   9   5   26.52    2.38
   2   9  -5   28.35    2.26
  -2   9   5   25.21    3.53
   2   9  -5   29.09    2.17
  -2   9   5   25.15    2.61
   2  -9  -5   29.86    3.19
   2   9   5   29.94    2.12
   2   9   5   28.77    2.41
  -2   9  -5   26.94    2.72
  -2   9  -5   27.26    2.38
   2   9   5   24.59    2.42
  -2   9  -5   25.61    2.82
   2   9   5   31.42    2.54
  -2   9  -5   28.90    3.01
   3   9  -5   34.26    2.83
  -3   9   5   36.65    2.79
   3   9  -5   37.94    2.62
   3   9  -5   35.18    2.62
  -3   9   5   32.44    4.02
  -3   9   5   39.35    2.91
   3   9  -5   37.18    2.65
  -3   9   5   33.62    2.96
  -3   9  -5   43.50    3.57
   3   9   5   34.51    2.81
  -3   9  -5   35.38    2.92
   3   9   5   38.26    2.84
   3   9   5   38.87    2.94
   3  -9  -5   37.87    3.90
   3   9   5   36.90    2.60
  -3   9  -5   30.61    3.66
   4   9  -5    2.83    1.90
   4   9  -5    6.92    1.91
  -4   9   5    4.69    0.93
  -4   9   5    7.82    2.82
  -4   9  -5    4.50    0.97
   4   9   5    6.65    1.14
  -4   9  -5    1.89    1.59
  -4   9  -5    3.67    2.43
   4   9   5    5.22    0.93
   4   9   5    4.03    1.04
  -5   9   5    3.93    2.95
  -5   9   5    1.63    0.91
  -5   9   5    2.53    0.99
   5   9  -5    0.62    0.82
   5   9  -5    1.88    0.53
   5   9  -5    1.29    0.63
   5   9  -5    0.82    0.61
   5   9   5    3.35    0.99
   5   9   5    1.26    0.61
  -5  -9   5    2.72    2.99
  -5   9  -5    0.61    1.88
   5   9   5   -0.21    0.84
   5   9   5    2.88    0.99
  -5   9  -5    0.11    0.86
  -6   9   5   18.06    2.12
  -6   9   5   27.08    5.05
  -6   9   5   18.86    2.16
  -6   9   5   17.26    2.21
   6   9  -5   18.96    1.72
   6   9  -5   17.28    1.70
   6   9  -5   19.05    1.96
   6   9  -5   17.80    1.70
  -6  -9   5   15.31    4.05
   6   9   5   17.49    2.13
   6   9   5   16.78    1.63
  -6   9  -5   15.04    1.85
   6   9   5   21.14    2.14
  -6   9  -5   13.90    2.06
  -6   9  -5   18.04    2.14
   6   9   5   15.07    2.33
  -7   9   5    5.02    4.66
  -7   9   5    5.14    1.06
   7   9  -5    4.28    0.76
  -7   9   5    1.57    1.92
  -7  -9  -5    3.75    5.46
   7   9  -5    4.28    0.93
   7   9  -5    4.12    0.75
   7   9   5    4.92    1.02
   7   9   5    3.82    0.79
  -7   9  -5    2.82    1.65
   7   9   5    4.35    1.06
  -7   9  -5    3.86    0.99
  -7  -9   5    7.54    3.71
   8   9  -5    2.94    0.67
   8   9  -5    3.61    0.89
  -8   9   5    9.44    5.61
  -8   9   5    1.39    1.09
  -8   9   5   -0.30    1.64
  -8  -9  -5   11.14    6.38
  -8   9  -5    3.21    1.51
   8   9   5    1.16    1.08
   8   9   5    1.48    1.10
  -8   9  -5    0.80    1.15
  -8  -9   5    5.53    4.86
   8   9   5    2.59    1.11
  -9   9   5    2.85    1.34
  -9  -9  -5    2.28    1.16
  -9   9   5    3.99    1.23
  -9   9   5   11.78    7.61
  -9   9   5    2.47    1.58
  -9  -9  -5   11.79    6.90
   9   9  -5    4.39    0.87
   9   9   5    2.09    1.45
  -9   9  -5    5.36    1.54
  -9  -9   5    6.99    5.14
   9   9   5    4.85    0.88
  -9   9  -5    2.47    1.14
   9   9   5    3.31    1.09
 -10  -9  -5    0.10    1.11
 -10   9   5   -3.84    8.70
  10   9  -5    0.54    0.75
 -10  -9  -5  -12.92    8.88
 -10   9   5    0.05    1.20
 -10   9  -5    2.62    1.07
 -10   9  -5    1.39    1.48
 -10  -9   5  -10.97    6.70
 -10   9  -5    2.25    0.98
 -11   9   5   -3.81   11.57
  11   9  -5    7.32    1.27
 -11   9   5    9.52    1.49
  11   9  -5    9.71    1.44
 -11  -9  -5    5.75    1.55
 -11   9  -5    6.72    1.11
 -11   9  -5    6.88    1.13
 -11  -9   5   15.18    7.38
 -11   9  -5    4.24    1.46
  12   9  -5    2.34    1.04
 -12   9   5    2.60    1.39
  12   9  -5    1.19    0.74
  12   9  -5    1.55    0.73
 -12  -9  -5    4.40    1.57
 -12   9  -5    3.30    1.42
 -12  -9   5    2.87    1.15
 -12   9  -5    2.58    0.99
  12   9   5    2.02    1.16
 -13   9   5    4.59    1.32
  13   9  -5    5.28    0.88
 -13  -9  -5    7.44    2.80
  13   9  -5    5.69    1.25
  13   9  -5    6.24    1.22
 -13  -9   5    7.57    1.29
 -13   9  -5    5.43    1.05
 -13   9  -5    4.92    0.99
 -13   9  -5    6.00    1.36
 -14   9   5   -0.96    1.23
  14   9  -5   -0.33    0.62
 -14  -9   5    1.35    1.16
  14   9   5    0.14    2.16
 -14   9  -5   -0.86    0.92
 -14   9  -5   -0.47    0.85
 -14   9  -5    1.63    1.19
 -15   9   5    2.31    1.34
  15   9  -5    1.84    0.75
  15  -9  -5    1.94    0.98
 -15   9  -5    3.66    1.05
 -15  -9   5    4.61    1.51
 -16   9  -5   -0.65    1.45
   0  10   5   12.59    1.85
   0  10  -5   13.23    1.79
   0  10  -5   14.56    1.54
   0  10   5   11.54    1.94
   0  10   5   10.98    1.63
   0  10  -5   16.91    2.19
   0 -10  -5   14.01    2.29
   0  10   5   12.24    3.63
   0  10   5   10.54    1.43
   1  10  -5    1.90    0.95
  -1  10   5    3.86    2.68
  -1  10   5    3.28    1.09
  -1  10   5    3.27    1.10
  -1  10   5    3.28    0.77
   1  10  -5    1.40    0.70
  -1  10  -5    2.35    1.18
   1  10   5    2.24    0.91
   1  10   5    2.05    0.81
  -1  10  -5    3.06    0.94
  -1  10  -5    2.12    1.17
  -1  10  -5    1.23    1.08
   1  10   5    0.90    0.75
   1  10   5    1.14    0.98
   2  10  -5    1.24    0.80
  -2  10   5    0.41    0.84
  -2  10   5   -0.25    2.73
   2  10  -5    0.99    0.88
  -2  10   5    2.21    1.06
   2  10  -5    0.34    0.54
   2  10  -5    0.37    0.67
  -2  10   5   -0.26    0.83
   2  10   5    0.72    0.94
  -2  10  -5   -1.15    1.35
  -2  10  -5   -0.56    1.22
   2 -10  -5   -0.62    1.91
  -2  10  -5    2.29    2.02
   2  10   5    1.43    0.94
   2  10   5   -0.23    0.72
  -3  10   5    2.80    1.00
   3  10  -5    2.51    0.92
  -3  10   5    2.22    0.97
  -3  10   5    1.26    0.89
  -3  10   5    3.52    3.04
   3  10  -5    0.01    0.87
   3  10  -5    0.53    0.69
   3  10  -5    0.98    0.69
  -3  10  -5    0.59    1.46
   3  10   5    1.44    0.61
   3  10   5   -0.56    1.02
  -3  10  -5   -0.50    1.33
   3  10   5   -0.38    0.82
  -3  10  -5    1.11    0.97
   4  10  -5    2.69    0.95
   4  10  -5    2.19    0.68
   4  10  -5    2.37    0.67
  -4  10   5    4.33    0.92
  -4  10   5    0.49    1.00
   4  10  -5    1.22    0.67
  -4  10   5    3.41    3.12
   4  10   5    1.72    0.99
  -4  10  -5    2.76    0.95
  -4  10  -5    5.11    1.82
  -4  10  -5    2.96    1.36
   4  10   5    2.78    1.13
   4  10   5    2.85    0.70
   5  10  -5    0.88    0.79
   5  10  -5    0.40    0.66
  -5  10   5    2.08    0.95
  -5  10   5   -0.23    1.04
  -5  10   5    1.94    1.04
   5  10  -5    1.59    0.62
  -5  10   5   -4.20    3.71
   5  10  -5    0.98    0.67
   5  10   5    1.77    0.92
  -5  10  -5   -0.24    1.53
   5  10   5    1.45    0.63
  -5 -10   5    6.95    4.17
   5  10   5   -0.05    1.11
   5  10   5    1.05    0.87
   6  10  -5   20.95    1.80
  -6 -10  -5   15.04    5.94
  -6  10   5   25.00    2.18
  -6  10   5   21.30    2.30
   6  10  -5   22.26    1.91
   6  10  -5   20.22    2.10
  -6  10  -5   16.24    3.05
   6  10   5   22.79    2.33
  -6 -10   5   26.65    5.09
   6  10   5   21.19    1.87
  -6  10  -5   21.43    2.10
  -6  10  -5   21.04    2.63
   7  10  -5    9.25    1.31
   7  10  -5   10.98    1.64
  -7 -10  -5    9.70    1.39
  -7 -10  -5   14.91    8.55
   7  10  -5    8.06    1.42
  -7  10   5   13.34    1.91
  -7  10   5   12.91    1.96
  -7  10   5   15.45    6.02
   7  10   5   10.82    1.95
   7  10   5   11.53    1.39
  -7 -10   5   16.81    5.47
   7  10   5    9.30    1.45
  -7  10  -5   11.66    1.73
   8  10  -5   19.66    2.03
  -8  10   5   24.21    2.53
  -8 -10  -5   19.50    7.50
  -8  10   5   23.19    2.31
   8  10  -5   21.10    1.88
  -8  10   5   26.16    7.83
   8  10  -5   18.72    1.85
  -8  10  -5   23.20    3.21
  -8 -10   5   32.84    6.61
   8  10   5   20.95    1.88
   8  10   5   21.12    2.26
  -8  10  -5   19.88    2.05
  -9 -10  -5    0.61    1.11
  -9 -10  -5   16.96    8.79
   9  10  -5    2.51    0.70
   9  10  -5    2.60    0.62
   9  10  -5    1.35    0.78
  -9  10   5    3.04    1.28
  -9  10   5   -9.44    8.73
  -9  10   5    2.60    1.85
  -9  10   5    2.96    1.15
   9  10   5    3.93    1.04
  -9 -10   5    7.29    6.25
   9  10   5    3.83    0.68
  -9  10  -5    0.45    1.58
 -10 -10  -5   -0.58    1.15
  10  10  -5   -0.55    0.75
 -10  10   5   -6.84   12.27
  10  10  -5   -1.02    0.79
  10  10  -5   -0.02    0.63
 -10  10   5   -0.20    1.56
 -10 -10   5   -8.47    7.69
 -10 -10   5    0.09    1.69
  10  10   5    0.96    1.31
  11  10  -5    0.30    0.71
  11  10  -5    3.30    0.87
 -11 -10  -5    3.85    1.36
 -11  10   5    1.90    1.26
 -11 -10   5    0.41    1.39
 -11  10  -5    0.10    1.47
  11  10   5    1.47    1.06
 -11  10  -5    1.85    0.94
  12  10  -5    1.31    0.66
 -12  10   5    1.47    1.50
  12  10  -5    1.70    0.92
  12  10  -5    0.22    0.65
 -12 -10  -5    4.90    1.71
 -12  10  -5    0.61    0.89
 -12 -10   5    0.22    1.35
 -12  10  -5    0.81    1.53
  13  10  -5    2.75    1.70
 -13  10   5    2.31    1.18
  13  10  -5    3.19    1.08
 -13  10   5    0.86    1.71
  13  10   5    3.29    1.84
 -13  10  -5    3.02    1.60
  14  10  -5    0.37    0.69
 -14  10  -5   -1.27    0.87
  15  10  -5   -0.97    0.76
 -15  10  -5   -1.04    1.77
   0  11   5   -1.16    0.90
   0  11  -5   -1.54    0.88
   0  11  -5    1.18    1.10
   0  11  -5   -1.30    0.82
   0  11   5    0.93    0.81
   0  11   5    2.06    1.19
   0  11   5    0.01    0.79
  -1  11   5    8.70    1.29
   1  11  -5   10.09    1.29
  -1  11   5   11.15    1.64
  -1 -11  -5    8.46    1.72
   1  11  -5   11.47    1.24
   1  11  -5   11.92    1.93
  -1  11   5   10.52    1.48
  -1  11   5    6.36    4.70
   1  11   5   10.26    1.58
  -1  11  -5   10.71    1.51
  -1  11  -5    9.05    1.31
   1  11   5   13.70    2.02
   1  11   5   10.26    1.38
  -1  11  -5   11.96    1.89
   1 -11  -5   14.48    2.35
   2  11  -5    1.53    0.94
   2  11  -5    1.32    0.71
  -2  11   5    2.61    0.93
  -2  11   5    1.80    0.95
  -2  11   5    2.31    1.10
  -2 -11  -5    0.37    1.32
   2  11   5    1.77    0.98
  -2  11  -5    0.57    1.28
  -2  11  -5    0.85    1.13
   2  11   5    2.22    0.86
  -2  11  -5    2.83    1.17
   2  11   5    2.34    1.13
   2  11   5    1.85    0.82
  -2  11  -5    2.25    1.09
   2 -11  -5    6.94    3.34
   3  11  -5    5.35    1.04
  -3  11   5    4.03    0.97
  -3  11   5    2.45    1.08
   3  11  -5    4.95    0.88
   3  11  -5    3.95    0.88
  -3  11   5    4.08    0.98
   3  11   5    4.75    1.19
  -3  11  -5    5.39    1.43
  -3  11  -5    4.77    1.06
   3  11   5    3.50    0.85
   3  11   5    5.00    1.06
   3  11   5    2.75    0.87
  -4  11   5    2.71    0.95
   4  11  -5    2.18    0.71
   4  11  -5    2.34    0.88
  -4  11   5    2.01    1.11
  -4  11  -5   -0.25    1.31
   4  11   5    1.02    0.73
   4  11   5    0.73    1.06
   4  11   5    0.54    1.06
  -4 -11   5    9.12    7.33
   5  11  -5   59.75    3.89
  -5  11   5   57.64    4.00
   5  11  -5   55.48    3.77
  -5  11   5   57.26    4.04
   5  11  -5   52.89    4.00
  -5  11   5   61.90    4.04
  -5 -11  -5   54.43    4.26
   5  11   5   56.82    4.06
  -5  11  -5   61.46    4.02
   5  11   5   55.64    3.95
   5  11   5   57.38    3.82
  -5  11  -5   59.40    4.47
   5  11   5   54.80    4.12
  -5 -11   5   46.31    8.85
  -6 -11  -5    0.58    1.17
   6  11  -5    1.62    0.64
  -6  11   5   -4.58    6.75
  -6  11   5    3.12    0.98
  -6  11   5    4.07    1.16
   6  11  -5    2.67    0.93
  -6 -11  -5  -11.22    7.05
   6  11   5    2.17    0.94
   6  11   5    2.48    1.02
   6  11   5    0.89    0.66
  -6  11  -5    4.27    1.45
   6  11   5    2.38    1.22
  -6  11  -5    1.05    0.96
  -7  11   5    3.70    1.11
   7  11  -5    2.69    0.91
   7  11  -5    3.66    0.77
  -7 -11  -5    2.53    1.23
  -7  11   5   -8.50    7.36
  -7  11   5    2.42    1.05
   7  11  -5    1.69    0.77
   7  11   5    3.85    1.35
  -7  11  -5    1.91    0.96
   7  11   5    1.66    0.95
  -7  11  -5   -0.51    1.51
   7  11   5    1.39    0.94
   8  11  -5    4.27    0.87
  -8  11   5    5.83    1.17
  -8 -11  -5    9.68    9.27
  -8 -11  -5    4.22    1.31
   8  11  -5    4.56    0.97
  -8  11   5    8.99    9.60
   8  11  -5    4.31    0.72
  -8  11   5    4.22    1.17
   8  11   5    5.14    1.07
   8  11   5    6.35    0.87
  -9 -11  -5    2.93    1.32
   9  11  -5    4.75    0.73
   9  11   5    5.18    1.11
  -9  11  -5   10.00    2.44
  -9  11  -5    5.19    1.17
   9  11   5    5.75    1.11
 -10 -11  -5    0.86    1.19
  10  11  -5   -0.20    0.73
  10  11  -5   -0.14    0.71
 -10  11   5    0.90    1.16
  10  11  -5   -0.01    0.57
  10  11   5    1.60    1.07
 -10  11  -5    2.49    2.24
 -11 -11  -5    6.14    1.54
 -11  11   5    5.14    1.17
  11  11  -5    5.08    0.90
  11  11  -5    4.43    0.71
 -11  11  -5    6.76    2.22
 -11  11  -5    5.52    0.98
  12  11  -5    1.63    0.72
  12  11  -5    1.89    0.82
 -12  11   5    2.24    1.17
  12  11  -5    2.20    0.69
 -12  11  -5    1.70    0.84
 -12  11  -5    1.15    2.08
  12  11   5    3.50    1.54
  13  11  -5    5.35    1.85
 -13  11  -5    3.12    2.22
  13  11   5    6.84    3.20
  14  11  -5    1.55    0.76
 -14  11  -5    2.01    0.91
  14 -11  -5   -1.08    1.23
   0 -12  -5    9.10    2.22
   0  12   5    6.11    1.32
   0  12   5    6.93    1.08
   0  12  -5    7.67    1.09
   0  12  -5    6.28    1.24
   0  12   5    5.37    1.03
  -1  12   5   15.17    2.15
   1  12  -5   17.64    1.76
   1  12  -5   15.79    2.07
   1  12  -5   14.85    2.08
  -1  12   5   17.59    1.99
  -1 -12  -5   18.25    2.57
   1  12   5   18.47    1.80
   1  12   5   15.86    2.02
  -1  12  -5   12.99    2.05
  -1  12  -5   19.87    2.12
  -2  12   5    0.56    0.89
   2  12  -5   -0.78    0.86
  -2  12   5    2.24    1.03
   2  12  -5    1.38    1.03
  -2  12   5    0.71    0.94
   2  12  -5    0.75    0.70
   2  12   5    0.67    0.97
  -2  12  -5    0.90    1.25
   2  12   5    0.73    0.75
   2  12   5    0.70    0.96
  -2  12  -5   -0.85    1.17
  -2  12  -5    0.37    1.25
   2  12   5   -0.10    0.85
  -2  12  -5    1.97    1.19
  -3  12   5   -1.25    0.93
   3  12  -5   -1.76    0.91
  -3  12   5  -12.74    7.93
   3  12  -5   -0.64    0.76
  -3 -12  -5   -1.82    1.38
  -3  12   5    1.14    0.92
   3  12  -5    0.45    0.69
   3  12   5    1.05    0.82
   3  12   5   -0.55    0.95
   3  12   5   -0.78    1.09
  -3  12  -5   -1.44    1.37
  -3 -12   5   -0.47    7.01
   3  12   5    0.66    0.74
  -3  12  -5   -0.74    1.05
  -3  12  -5    1.33    1.14
  -4  12   5    0.63    1.05
  -4 -12  -5   -1.57    1.32
   4  12  -5    0.90    0.64
   4  12  -5    1.16    0.78
  -4  12   5    0.80    0.91
   4  12  -5    1.65    0.94
  -4  12   5    1.70    1.00
   4  12   5    0.46    0.73
   4  12   5    0.57    0.76
   4  12   5    0.14    0.91
  -4 -12   5  -11.54    7.64
   4  12   5    0.96    1.17
  -4  12  -5    0.64    1.09
   5  12  -5    2.66    0.90
  -5  12   5   -0.15    0.99
  -5 -12  -5   -0.14    1.12
  -5  12   5    2.36    0.95
   5  12  -5    1.19    0.60
  -5  12  -5    0.34    1.00
  -5 -12   5    4.75    7.78
   5  12   5    0.42    1.00
   5  12   5    1.16    0.70
   5  12   5    1.77    0.79
   6  12  -5    0.68    0.81
  -6  12   5   -3.86    9.02
   6  12  -5    0.83    0.69
   6  12  -5    0.48    0.53
  -6 -12  -5   -0.17    1.11
  -6  12   5    1.65    1.07
  -6  12   5    0.97    0.84
   6  12   5    0.63    1.47
  -6 -12   5    8.97    8.58
  -6  12  -5    0.95    0.94
   6  12   5    0.82    0.61
   7  12  -5   -0.33    0.57
  -7 -12  -5   -0.24    1.08
  -7  12   5   -0.88    1.17
   7  12  -5    0.64    0.86
   7  12   5   -0.34    1.39
  -7  12  -5    0.71    0.87
   7  12   5    0.65    0.83
  -7  12  -5   -0.95    1.30
  -8  12   5    2.13    1.10
  -8  12   5    0.20    1.15
   8  12  -5    1.37    0.58
   8  12  -5    2.34    0.73
   8  12  -5    1.00    0.79
  -8 -12  -5    0.76    1.13
   8  12   5    2.52    0.88
  -8  12  -5    1.19    0.94
   8  12   5    2.90    1.06
   9  12  -5    7.85    1.08
   9  12  -5    7.49    1.26
  -9 -12  -5    8.03    1.41
   9  12  -5    5.52    0.96
  -9  12   5    9.21    1.39
  -9  12  -5    5.32    1.00
  10  12  -5    6.27    0.94
  10  12  -5    5.40    0.82
  10  12  -5    6.21    0.93
 -10  12  -5    6.38    1.03
  10  12   5    6.55    1.31
  11  12  -5    8.03    1.33
  11  12  -5    5.47    0.86
  11  12  -5    7.00    1.04
 -11  12  -5    8.18    1.34
  12  12  -5    3.43    0.79
 -12  12   5    2.08    1.29
 -13  12  -5    1.42    0.86
  13 -12  -5    0.18    1.11
   0  13   5    0.42    0.83
   0  13  -5    1.29    0.92
   0  13  -5    2.02    1.12
   0  13   5    0.14    1.01
   0 -13  -5    6.15    2.73
   1  13  -5   12.06    1.59
  -1  13   5   11.97    1.55
  -1  13   5   11.51    1.67
  -1 -13  -5   11.04    2.44
   1  13  -5   13.11    1.69
   1  13  -5    9.57    1.44
  -1  13   5   11.23    1.81
   1  13   5    8.59    1.33
  -1  13  -5   13.30    2.16
  -1  13  -5   13.62    1.96
   1  13   5    8.94    1.62
  -1  13  -5   13.42    1.83
   1  13   5   10.87    1.93
  -2  13   5   -1.35    0.89
   2  13  -5    0.03    0.91
   2  13  -5   -0.17    0.68
  -2 -13  -5   -1.87    1.77
  -2  13   5    0.03    0.96
   2  13  -5    1.36    0.84
   2  13   5    2.16    1.06
  -2 -13   5   -0.94   10.06
   2  13   5    0.05    0.80
  -2  13  -5    0.99    1.39
  -2  13  -5    1.95    1.20
  -3 -13  -5    5.00    1.76
   3  13  -5    7.24    1.18
  -3  13   5    8.92    1.66
  -3  13   5    5.89    1.15
   3  13  -5    7.67    1.06
   3  13  -5    7.77    0.97
  -3 -13   5   -4.51   10.49
  -3  13  -5    6.18    1.24
  -3  13  -5    8.78    1.55
   3  13   5    6.40    1.74
   3  13   5    9.99    1.41
  -4  13   5    0.61    1.05
   4  13  -5    0.37    0.74
   4  13  -5    0.27    0.75
  -4  13   5    1.10    1.01
  -4  13   5    2.05    1.73
  -4  13  -5    2.52    1.15
   4  13   5    1.91    0.76
  -4  13  -5    0.90    1.82
   4  13   5   -0.05    1.11
  -4  13  -5    1.24    1.06
   4  13   5    1.07    1.27
   5  13  -5   42.83    3.00
  -5  13   5   44.78    3.19
   5  13  -5   44.59    3.20
  -5  13   5   45.09    3.14
   5  13  -5   42.76    2.89
  -5 -13  -5   34.69    3.53
   5  13   5   36.69    2.94
   5  13   5   45.09    3.20
  -5  13  -5   40.15    3.18
   6  13  -5    0.25    0.68
   6  13  -5   -0.04    0.81
  -6  13   5    1.58    0.97
  -6  13   5    0.33    0.91
   6  13  -5   -0.42    0.55
   6  13   5    1.21    1.00
  -6  13  -5    0.29    1.20
  -6  13  -5   -0.24    0.88
   7  13  -5    1.45    0.81
  -7 -13  -5    3.45    1.47
  -7  13   5    1.82    1.00
   7  13  -5    1.15    0.64
   7  13  -5    1.33    0.64
  -7  13   5    1.96    1.02
  -7  13  -5    2.59    0.94
  -7  13  -5    0.70    1.33
   7  13   5    2.91    1.04
   7  13   5    0.81    0.77
   8  13  -5   -0.23    0.60
  -8  13   5    0.83    0.99
   8  13  -5    1.09    0.77
  -8  13   5    2.03    0.95
  -8  13  -5    0.30    0.86
   8  13   5    1.12    1.00
   8  13   5    0.44    1.02
  -9  13   5    1.16    0.99
   9  13  -5    1.02    0.61
   9  13  -5    2.08    0.55
   9  13   5    1.10    1.13
  10  13  -5    2.08    0.61
  10  13  -5    1.39    0.76
 -10  13  -5    3.07    0.79
 -11  13   5    1.57    0.94
  11  13  -5   -0.26    0.68
  11  13  -5    0.27    1.12
 -11  13  -5   -0.77    0.70
 -12  13   5    3.82    1.01
 -12  13  -5    3.30    0.94
   0  14   5    2.95    0.87
   0  14   5    2.17    0.84
   0  14   5    2.02    0.92
   0  14  -5    2.55    0.92
   0  14  -5    3.02    1.05
   0  14  -5    1.31    0.95
   1  14  -5    3.03    0.84
   1  14  -5    2.49    0.89
  -1  14   5    2.40    0.82
  -1  14   5    3.19    0.93
  -1 -14  -5    5.80    3.78
  -1  14  -5    2.31    1.17
   1  14   5    2.49    0.98
   1  14   5    3.00    0.95
  -1  14  -5    3.39    1.05
  -1  14  -5    1.65    1.03
  -2 -14  -5    4.65    2.56
  -2  14   5    1.40    1.00
   2  14  -5    0.86    0.73
   2  14  -5   -0.39    0.95
  -2  14  -5    2.07    1.10
   2  14   5    1.17    0.95
   2  14   5   -0.32    0.79
   2  14   5    0.79    1.00
  -3 -14  -5    6.45    2.15
  -3  14   5    3.11    0.86
  -3  14   5    3.24    1.01
   3  14  -5    3.53    0.77
  -3  14   5    3.52    0.95
   3  14   5    3.37    0.86
  -3  14  -5    2.72    1.51
   3  14   5    3.66    1.04
   3  14   5    5.15    1.02
  -3  14  -5    2.42    1.28
  -4 -14  -5    3.79    2.04
   4  14  -5    1.46    0.66
  -4  14   5    1.64    0.93
   4  14  -5    1.41    0.87
   4  14  -5    0.13    0.59
  -4  14   5    0.11    0.92
  -4  14  -5   -0.27    1.07
   4  14   5    0.52    0.79
  -4  14  -5    2.15    1.10
   4  14   5    2.99    1.43
   4  14   5    0.87    0.92
  -5  14   5    3.59    0.97
   5  14  -5    6.07    1.03
   5  14  -5    5.30    0.81
  -5 -14  -5    7.09    1.80
   5  14  -5    6.17    0.79
  -5  14  -5    5.21    1.08
   5  14   5    4.67    1.02
  -5  14  -5    5.20    1.18
   5  14   5    5.34    0.85
   6  14  -5    5.91    0.99
  -6  14   5    6.19    1.03
  -6  14   5    6.03    1.10
   6  14  -5    6.51    1.01
  -6 -14  -5    6.02    1.81
   6  14   5    4.75    0.82
   6  14   5    4.76    1.07
  -6  14  -5    5.06    1.04
  -7  14   5    2.72    1.05
   7  14  -5    3.75    0.89
  -7  14   5    4.35    0.93
   7  14   5    3.03    0.74
   8  14  -5   -0.23    0.51
  -8  14   5    0.61    0.89
   8  14  -5    0.54    0.54
   8  14  -5    1.63    0.79
   8  14   5   -0.33    0.94
   8  14   5   -1.72    1.51
   9  14  -5    8.15    1.37
   9  14  -5   10.00    1.06
   9  14   5   12.54    1.57
 -10  14   5    0.74    0.85
  10  14  -5    1.53    0.72
   0  15   5   -0.48    0.83
   0  15   5    0.15    0.88
   0  15  -5    1.12    0.84
   0  15  -5   -0.04    0.94
   0  15   5    0.57    0.85
  -1  15   5    2.19    0.82
  -1  15   5    2.07    0.89
   1  15  -5    1.36    0.89
   1  15  -5    0.86    0.75
  -1  15  -5    0.54    0.93
   1  15   5    0.62    0.95
   1  15   5    2.87    0.85
  -1  15  -5    1.81    1.04
   1  15   5    0.95    0.85
   2  15  -5    2.76    0.90
  -2  15   5    1.24    0.81
   2  15  -5    2.11    0.77
   2  15  -5    0.24    0.82
  -2  15   5    0.18    0.76
  -2  15   5    1.32    0.86
  -2  15  -5    3.22    0.95
   2  15   5    1.71    2.57
   2  15   5    0.13    0.78
   3  15  -5    1.59    0.67
   3  15  -5    2.10    0.89
  -3  15   5    1.46    0.83
  -3  15   5    2.26    0.86
  -3  15  -5    0.82    1.01
   3  15   5    3.30    0.83
   3  15   5    1.77    0.73
  -4  15   5   -0.68    0.79
   4  15  -5    0.06    0.59
   4  15  -5    1.46    0.67
  -4  15   5    1.36    0.86
   4  15   5    0.38    0.79
   4  15   5   -0.90    0.69
  -4  15  -5    0.74    1.24
  -5  15   5    0.52    0.85
   5  15  -5    0.62    0.79
   5  15  -5    1.11    0.56
   5  15   5    0.24    0.82
   5  15   5    1.27    0.68
  -6  15   5    0.19    0.89
   6  15  -5    0.53    0.74
   6  15  -5    0.08    0.53
   6  15   5   -1.08    0.82
  -7  15   5    2.55    0.95
   7  15  -5    2.22    0.77
   7  15  -5    2.90    0.80
   7  15   5    3.03    0.89
   7  15   5    3.30    0.89
   8  15  -5   -0.58    0.48
  -8  15   5   -1.26    0.78
   8  15   5    1.31    1.13
   0  16  -5    2.19    0.85
   0  16  -5    1.96    1.00
   0  16   5    2.19    0.72
   1  16  -5   -0.77    0.88
  -1  16   5   -0.44    0.70
   1  16  -5    1.24    0.80
   1  16   5    0.77    0.58
   2  16  -5    1.98    0.76
  -2  16  -5    3.99    1.12
   2  16   5    3.08    0.63
   2  16   5    1.62    0.78
   3  16  -5    1.68    0.61
   3  16  -5    1.68    0.80
   3  16   5    0.44    0.83
  -4  16   5    4.44    1.02
  -4  16   5    3.15    0.89
   4  16  -5    1.86    0.59
   4  16   5    2.86    0.63
  -5  16   5    3.41    0.98
   5  16  -5    2.64    0.81
   5  16   5    2.09    0.77
   5  16   5    2.35    0.68
   6  16  -5    0.29    0.57
  -1   0  -6    9.72    1.02
   2   0  -6  188.62   12.00
  -2   0  -6  205.50   11.92
   3   0  -6   34.93    2.55
  -3   0  -6   41.89    2.53
  -3   0   6   36.75    2.54
   4   0  -6   62.91    4.24
  -4   0  -6   71.58    4.23
  -4   0   6   66.14    4.28
  -5   0  -6    2.16    0.60
  -5   0   6    3.25    0.99
   5   0  -6    2.09    0.61
  -6   0   6   -0.21    1.10
  -6   0  -6    0.45    0.67
  -7   0  -6    2.39    0.82
  -7   0   6    1.37    1.21
   7   0  -6    1.47    0.83
  -8   0   6  276.04   16.19
  -8   0  -6  281.10   16.85
  -8   0   6  251.68   16.24
  -8   0  -6  251.65   16.18
   9   0  -6   13.78    1.61
  -9   0   6   11.79    2.58
  -9   0   6   11.94    1.38
  -9   0  -6   13.63    1.55
  -9   0  -6   12.14    1.80
  -9   0  -6   10.10    1.46
 -10   0  -6    4.86    1.22
 -10   0  -6    5.98    1.42
 -10   0   6    4.53    1.21
 -10   0  -6    7.41    1.51
  10   0  -6    5.39    1.37
 -10   0   6    8.37    2.58
 -11   0   6    3.46    1.21
 -11   0  -6    6.23    1.63
 -11   0   6    2.94    3.06
 -11   0  -6    3.58    1.48
 -11   0   6    2.90    0.94
 -12   0  -6    2.53    1.23
 -12   0   6    0.27    1.14
 -12   0  -6    1.07    1.43
 -12   0   6   -0.76    0.78
 -12   0   6   -0.18    1.30
 -12   0   6   -0.80    4.05
  12   0  -6    0.04    0.76
 -12   0  -6    0.01    1.03
 -13   0   6   35.13    3.00
 -13   0   6   37.05    2.66
 -13   0   6   32.05    8.85
 -13   0  -6   34.97    2.94
 -13   0  -6   41.07    3.62
 -13   0   6   30.54    3.05
  13   0  -6   34.26    2.75
 -14   0   6   -0.09    8.48
 -14   0  -6    2.38    1.02
 -14   0   6    3.75    0.88
 -14   0   6    4.41    1.42
 -15   0  -6    0.77    0.95
 -15   0  -6    1.79    1.60
  15   0  -6   -0.32    1.01
 -16   0   6   13.09    1.87
  16   0  -6   13.73    1.62
 -16   0   6   12.59    2.41
 -16   0  -6   12.79    1.88
 -17   0   6    4.33    1.60
 -17   0  -6    2.11    0.92
  17   0  -6    2.74    0.87
 -17   0   6    5.25    1.57
 -18   0  -6    9.65    1.58
  18   0  -6    6.47    1.07
   0  -1  -6   -0.37    0.37
   0   1  -6    0.52    0.46
   1   1  -6    9.71    1.04
  -1   1  -6   10.59    1.10
   2   1  -6   -0.65    0.45
  -2  -1  -6   -0.02    0.42
  -3  -1  -6   21.33    1.66
  -3   1   6   21.52    1.70
   3   1  -6   21.35    1.62
  -3   1  -6   24.03    1.72
   4   1  -6   68.24    4.44
  -4   1   6   71.37    4.48
  -4  -1  -6   74.60    4.44
  -4  -1   6   70.38    4.52
  -4   1  -6   68.68    4.47
  -5  -1  -6   42.15    2.65
   5   1  -6   35.49    2.60
  -5   1   6   41.86    2.81
  -5  -1   6   35.08    2.76
   6   1  -6   33.17    2.41
  -6  -1  -6   35.02    2.48
  -6  -1   6   36.88    2.74
  -7   1   6   46.77    3.27
   7   1  -6   44.57    2.97
  -7  -1  -6   39.77    2.99
  -7   1  -6   42.37    3.23
  -7  -1   6   43.26    3.32
  -8   1   6   -0.55    1.15
  -8   1   6    0.80    0.67
   8   1  -6    2.30    0.81
  -8  -1  -6    2.00    1.45
  -8   1   6   -1.91    1.82
   8   1  -6   -0.22    0.68
  -8   1  -6    0.00    1.19
   9   1  -6    4.23    0.86
   9   1  -6    5.14    1.27
  -9  -1  -6    5.10    1.35
  -9  -1  -6    3.53    1.19
  -9   1   6    1.12    2.10
  -9   1  -6    5.95    1.44
  -9  -1   6    1.26    2.01
  -9   1  -6    4.87    1.22
  -9  -1   6    4.08    1.29
   9  -1  -6    5.10    1.44
  10   1  -6    1.69    0.66
 -10  -1  -6    2.60    1.87
  10   1  -6    3.59    1.21
 -10   1   6    1.93    2.41
 -10  -1  -6   -0.04    1.20
 -10  -1  -6    2.03    1.27
 -10   1  -6    0.84    1.23
 -10   1  -6    1.45    1.24
  10  -1  -6    1.09    1.38
 -10   1  -6   -0.44    1.20
 -10  -1   6    1.69    0.88
 -10  -1   6    1.41    1.32
 -11   1   6    2.46    1.13
 -11  -1  -6    2.43    1.72
 -11   1  -6    3.07    2.01
 -11  -1   6    2.29    1.12
 -12   1   6    3.74    4.20
  12   1  -6    1.53    1.40
  12   1  -6    1.10    0.75
 -12   1   6    0.73    0.71
 -12   1   6    1.00    1.01
 -12  -1  -6    1.26    1.17
 -12  -1   6   -0.69    1.23
 -12   1  -6    1.10    1.11
 -12  -1   6   -3.94    4.35
 -12   1  -6    2.07    1.20
 -12   1  -6    2.25    1.31
 -12  -1   6    1.17    1.19
  12  -1  -6    1.28    0.78
 -13   1   6    2.22    6.95
 -13   1   6    5.27    1.57
  13   1  -6    2.13    0.86
 -13   1   6    4.23    1.12
 -13  -1  -6    2.96    1.91
 -13  -1  -6   -0.01    1.09
 -13  -1   6    3.20    1.22
 -13  -1   6    1.54    1.30
 -13  -1   6    3.90    0.97
 -13  -1   6    3.38    6.60
 -13   1  -6    3.63    1.37
 -13   1  -6    2.05    1.07
  13  -1  -6    2.38    0.83
 -14   1   6   26.05    8.02
 -14  -1  -6   17.16    2.42
 -14   1   6   19.18    2.34
 -14   1   6   15.18    1.72
 -14  -1  -6   14.01    2.19
 -14   1   6   17.99    2.26
  14   1  -6   13.81    1.96
 -14  -1   6   15.25    2.40
 -14  -1   6   17.96    1.83
 -14   1  -6   17.19    2.31
 -14  -1   6   16.25    2.31
 -14   1  -6   15.45    1.89
 -15   1   6    1.87    1.81
  15   1  -6    0.65    1.34
 -15   1  -6    2.64    1.28
 -15  -1   6    2.94    1.50
 -15   1  -6    4.40    1.59
  15  -1  -6    0.44    1.26
  16   1  -6   -0.25    0.77
 -16  -1  -6    0.20    0.91
 -16   1   6    2.45    1.20
 -16   1   6    4.31    1.84
 -16   1   6    0.95    0.89
 -16  -1   6   -0.87    1.25
 -16   1  -6    0.08    1.46
 -16  -1   6    2.34    1.40
 -16   1  -6    1.89    1.00
 -17   1   6    4.49    1.35
 -17  -1  -6    4.08    1.00
  17   1  -6    3.65    0.86
 -17   1   6    4.25    1.92
 -17  -1   6    6.20    1.50
 -17   1  -6    3.39    1.06
  17  -1  -6    4.21    0.95
 -18   1   6   -0.21    2.05
 -18   1   6    1.20    1.41
  18   1  -6    1.54    0.93
  18  -1  -6    2.37    0.90
 -18   1  -6    0.22    1.27
 -18  -1   6    0.64    1.61
   0   2  -6   18.61    1.45
   0  -2  -6   20.71    1.53
  -1  -2  -6    0.87    0.44
   1   2  -6    0.76    0.35
   1  -2  -6    1.36    0.49
  -1   2  -6    1.08    0.43
  -2   2   6   13.98    1.31
   2   2  -6   15.87    1.21
  -2  -2  -6   14.53    1.23
  -2   2  -6   15.07    1.32
   2  -2  -6   12.54    1.51
  -3  -2  -6    0.44    0.42
  -3   2   6    1.57    0.87
   3   2  -6   -0.06    0.40
  -3   2  -6    0.35    0.60
  -3  -2   6    0.29    0.81
  -4   2   6   71.46    4.50
  -4  -2  -6   78.29    4.42
   4   2  -6   72.01    4.43
  -4   2  -6   61.60    4.44
  -4  -2   6   67.50    4.54
   5   2  -6    2.47    0.57
  -5   2   6    3.50    1.02
  -5  -2  -6    1.93    0.52
  -5   2  -6    0.82    0.82
  -6   2   6    2.24    1.08
  -6  -2  -6   -0.16    0.60
   6   2  -6    0.11    0.49
  -6  -2   6    0.95    1.18
   7   2  -6    2.20    0.94
  -7   2   6    1.30    1.14
  -7  -2  -6    0.30    0.70
  -7  -2   6    1.05    1.29
  -8   2   6   10.67    1.76
   8   2  -6   10.09    1.17
  -8   2   6    8.34    1.18
  -8  -2  -6    8.96    1.10
   8   2  -6    6.85    0.92
  -8  -2  -6   11.41    1.58
  -8   2  -6    7.64    1.47
  -8   2  -6    7.04    1.29
  -8   2  -6    9.87    1.45
  -9  -2  -6    9.52    1.44
  -9  -2  -6    5.40    1.13
   9   2  -6    8.19    1.32
   9   2  -6    9.66    1.51
  -9   2   6    6.23    1.15
  -9   2   6    7.86    2.33
   9   2  -6    7.46    1.00
  -9  -2   6    9.95    2.33
  -9   2  -6    7.63    1.39
  -9   2  -6    9.27    1.26
  -9   2  -6    6.15    1.21
  -9   2  -6    7.02    1.34
  -9  -2   6    6.20    0.94
  10   2  -6    7.85    1.45
 -10   2   6    9.42    1.87
 -10   2   6   11.07    3.15
 -10   2   6    7.10    1.17
 -10  -2  -6    9.21    1.39
 -10   2  -6    7.14    1.31
 -10   2  -6    8.03    1.28
 -10   2  -6    6.94    1.33
 -10  -2   6    8.34    2.63
  10  -2  -6    5.70    1.50
  11   2  -6   -0.07    0.64
 -11   2   6    1.36    1.10
 -11   2   6   -3.02    3.69
 -11  -2  -6   -1.90    1.21
 -11   2   6   -2.40    2.14
 -11   2   6   -1.12    0.78
  11   2  -6   -0.92    1.07
 -11   2  -6    0.62    1.18
 -11   2  -6   -1.99    1.10
 -11  -2   6    3.90    2.36
 -11  -2   6   -1.76    2.98
  12   2  -6    1.81    0.83
 -12   2   6    1.77    0.81
 -12   2   6    1.54    1.76
 -12  -2  -6    2.93    1.21
 -12   2   6    5.19    4.54
 -12   2  -6    0.66    1.23
 -12  -2   6    2.98    1.43
 -12   2  -6    1.34    1.11
  13   2  -6   14.84    1.83
 -13   2   6    6.75    6.17
 -13   2   6   10.69    1.59
 -13   2   6   15.02    2.07
  13  -2  -6   10.12    1.65
 -13  -2   6   16.14    5.87
 -13  -2   6   14.04    2.58
 -13   2  -6   13.08    1.46
 -13   2  -6    9.56    1.60
 -13  -2   6   11.39    1.70
 -13   2  -6   12.13    2.16
 -13   2  -6   12.87    1.63
 -14   2   6   13.41    2.10
 -14   2   6    7.81    7.85
  14   2  -6    7.72    1.17
 -14   2   6   12.48    1.54
 -14  -2  -6    7.60    1.30
 -14  -2   6   11.60    1.55
 -14   2  -6   11.28    1.58
 -14  -2   6   15.42    8.96
 -14   2  -6    7.92    1.46
 -14   2  -6   13.26    2.35
 -14   2  -6   10.11    1.21
  14  -2  -6    9.44    1.57
 -14  -2   6   12.35    1.94
 -15   2   6    0.68    1.61
 -15   2  -6    2.89    1.32
 -15  -2   6    3.06    1.59
  15  -2  -6    1.38    0.88
 -16   2   6    2.54    1.16
 -16  -2  -6    1.79    0.90
  16   2  -6    3.46    0.85
 -16   2   6    4.06    0.88
 -16   2   6    5.39    2.26
  16  -2  -6    3.26    0.92
 -16   2  -6    2.51    1.07
 -16  -2   6    2.72    1.13
 -16   2  -6    3.01    1.22
 -16  -2   6    0.65    1.94
 -17   2   6    0.94    1.18
 -17   2   6    0.91    0.70
  17   2  -6    0.34    0.74
 -17   2   6    2.13    2.78
 -17  -2  -6    1.08    0.85
 -17   2  -6    0.39    1.37
 -17   2  -6    1.51    0.99
  17  -2  -6    0.22    0.82
 -17  -2   6    3.44    1.27
 -18  -2  -6   -0.24    1.39
  18   2  -6    1.69    0.82
  18  -2  -6    0.68    0.96
 -18  -2   6    1.07    1.52
 -18   2  -6    2.04    1.08
   0   3  -6    0.21    0.43
   0  -3  -6    0.33    0.51
   1   3  -6    1.11    0.40
  -1   3  -6    0.80    0.39
  -2  -3  -6   17.90    1.32
  -2   3   6   14.47    1.59
   2   3  -6   17.37    1.36
  -2   3  -6   15.60    1.45
   2  -3  -6   16.49    1.48
   3   3  -6    7.56    0.92
  -3  -3  -6    8.52    0.96
  -3   3   6    7.61    1.29
   3  -3  -6   10.57    1.43
  -3   3  -6    7.45    1.18
  -3  -3   6    6.76    1.13
  -4  -3  -6   87.25    4.99
  -4   3   6   81.32    5.08
   4   3  -6   79.94    4.97
  -4   3  -6   72.47    5.01
  -4  -3   6   76.30    5.09
  -5   3   6   19.48    2.07
   5   3  -6   18.67    1.49
  -5   3  -6   18.47    1.95
  -5  -3   6   19.26    1.98
  -6  -3  -6   15.18    1.34
   6   3  -6   14.95    1.32
  -6   3   6   14.44    2.08
  -6  -3   6   12.62    1.97
   7   3  -6    6.34    1.11
  -7  -3  -6    9.45    1.26
   8   3  -6    2.03    1.10
   8   3  -6    0.23    0.69
   8   3  -6    1.49    0.62
  -8  -3  -6    0.29    1.41
  -8   3   6    0.43    1.03
  -8   3   6    3.80    2.02
  -8  -3  -6    0.60    0.71
  -8   3  -6   -0.97    1.25
  -8  -3   6    0.07    1.82
  -8   3  -6    1.01    1.22
  -8   3  -6    2.29    1.08
  -8   3  -6   -1.18    1.01
  -9   3   6    5.73    2.67
  -9  -3  -6    6.78    1.42
   9   3  -6    5.42    1.08
  -9   3   6    7.70    1.35
  -9   3   6    7.34    2.53
   9   3  -6    5.05    0.92
   9   3  -6    6.38    0.89
  -9   3  -6    6.64    1.13
  -9   3  -6    5.87    1.27
  -9  -3   6    8.29    2.33
  -9   3  -6    7.39    1.18
  -9   3  -6    4.93    1.34
   9  -3  -6    3.83    1.82
 -10   3   6    2.81    1.16
 -10   3   6    0.92    2.50
 -10   3   6    0.78    2.44
 -10   3   6    2.89    0.95
 -10  -3  -6    3.22    1.25
  10   3  -6    1.98    0.87
 -10   3   6    7.80    3.22
  10   3  -6    2.22    0.96
 -10  -3   6    1.88    1.88
 -10  -3   6    7.35    2.94
  10  -3  -6    5.68    1.92
 -10   3  -6    2.89    1.29
 -10   3  -6    1.31    1.26
 -10   3  -6    2.20    1.01
 -11  -3  -6    2.78    1.25
  11   3  -6    3.93    0.88
 -11   3   6    0.19    3.88
  11   3  -6    3.56    1.03
 -11   3   6    8.23    2.22
 -11   3  -6    5.56    1.14
 -11   3  -6    1.41    1.34
 -11  -3   6    4.71    1.79
 -11   3  -6    3.61    1.33
 -11  -3   6    6.92    3.48
 -12   3   6    5.45    4.73
 -12   3   6    1.39    1.11
 -12   3   6   -0.28    2.37
  12   3  -6    1.32    0.91
 -12  -3  -6   -0.90    1.14
 -12   3   6    1.30    0.77
 -12   3  -6    1.58    1.18
 -12  -3   6    2.51    4.72
  12   3   6    1.81    2.47
 -12   3  -6    2.08    1.07
 -12   3  -6    2.82    1.22
 -12   3  -6    3.50    1.30
  13   3  -6    2.30    1.31
  13   3  -6    1.38    0.91
 -13  -3  -6    2.42    1.14
 -13   3  -6    2.60    1.15
 -13  -3   6   -4.67    6.70
 -13  -3   6    3.90    1.60
 -13   3  -6    2.95    1.33
 -13   3  -6    2.66    1.26
 -13   3  -6    4.60    1.26
 -14   3   6    9.10    9.75
 -14   3   6   -1.51    2.83
 -14  -3  -6    1.47    1.01
 -14   3   6    4.52    1.21
  14   3  -6    2.70    0.88
 -14   3   6    2.41    0.89
 -14   3  -6    0.34    1.31
 -14  -3   6    1.41    0.98
 -14   3  -6    3.78    1.20
 -14   3  -6    1.30    0.93
  14  -3  -6    2.80    0.95
 -14  -3   6    3.77   10.93
 -14  -3   6    3.88    1.87
 -14   3  -6    3.16    1.33
  15   3  -6    1.48    0.82
 -15   3   6    2.99    1.14
 -15   3   6    0.28    2.95
 -15   3   6    1.22    0.79
 -15   3  -6    2.23    1.33
  15   3   6    2.12    1.09
  15  -3  -6    1.37    0.74
 -15   3  -6    2.69    1.24
 -15  -3   6   -0.31    1.03
 -15   3  -6   -0.77    1.19
 -15   3  -6    1.39    0.93
 -16   3   6    0.52    1.11
 -16   3   6    1.50    0.82
 -16  -3  -6    0.92    0.85
  16  -3  -6    1.16    0.81
 -16   3  -6   -0.04    0.83
 -16   3  -6    0.73    1.12
 -16  -3   6    3.10    1.11
 -16   3  -6    1.40    1.17
 -17  -3  -6    0.92    0.82
 -17   3   6    1.32    1.06
 -17   3   6   -0.32    0.69
  17   3  -6    1.04    0.79
  17  -3  -6   -0.76    0.90
 -17   3  -6    0.10    1.23
 -17  -3   6    0.96    1.05
 -17   3  -6    1.22    1.16
  18   3  -6    1.74    0.72
 -18  -3  -6    1.05    0.87
 -18   3   6   -1.13    1.06
 -18   3  -6    2.81    1.52
  18  -3  -6   -1.32    1.04
 -18  -3   6   -1.21    1.41
   0  -4  -6  118.86    7.36
   0   4  -6  123.93    7.38
   0   4   6  117.43    7.51
  -1  -4  -6   69.67    4.53
   1   4  -6   71.12    4.54
  -1   4   6   71.76    4.70
   1  -4  -6   75.22    4.58
  -1   4  -6   73.66    4.57
  -2   4  -6    5.48    0.70
   2  -4  -6    4.77    0.85
  -3   4   6    2.57    0.95
   3   4  -6    4.13    0.71
  -3   4  -6    2.44    0.69
   3  -4  -6    3.58    0.84
  -3  -4   6    3.19    1.04
   4   4  -6   10.07    1.00
  -4   4   6    8.37    1.65
  -4  -4   6    8.74    1.34
  -4   4  -6    9.02    1.01
   4  -4  -6    7.10    1.29
   5   4  -6   11.93    1.20
  -5   4   6   13.06    1.88
  -5  -4   6   11.28    1.84
  -5   4  -6   13.39    1.44
   6   4  -6   49.00    3.25
  -6  -4  -6   48.55    3.26
  -6   4   6   55.79    3.71
  -6  -4   6   43.95    3.64
  -7   4   6    2.52    1.04
   7   4  -6    3.41    0.64
   7   4  -6    5.15    1.17
  -7   4   6    5.32    1.94
   7   4  -6    4.01    1.00
  -7  -4  -6    4.62    0.76
  -7   4   6    4.89    1.25
   7   4  -6    3.39    0.93
  -7   4  -6    3.69    0.98
  -7  -4   6    5.96    1.72
  -8  -4  -6    1.31    1.53
  -8  -4  -6    3.76    0.79
   8   4  -6    3.53    0.95
  -8   4   6    2.01    0.88
  -8   4   6    5.41    2.24
  -8   4   6    4.16    1.19
  -8   4   6    2.69    1.64
   8   4  -6    2.97    0.88
  -8   4   6    3.90    1.09
   8   4   6    5.33    1.20
  -8   4  -6    2.96    1.42
  -8   4  -6    3.87    0.90
  -8  -4   6    4.68    1.95
  -8   4  -6    2.78    0.91
  -9   4   6    5.28    2.66
  -9   4   6    2.10    0.98
  -9   4   6    3.23    1.70
  -9   4   6    0.27    0.83
   9   4  -6    1.67    0.65
  -9  -4  -6    0.84    0.85
   9   4  -6    2.38    1.00
   9  -4  -6    2.27    1.50
   9   4   6    2.05    1.36
  -9  -4   6    2.36    2.41
  -9   4  -6    1.73    0.90
  -9   4  -6    1.70    1.34
  -9  -4   6    1.46    1.89
  -9   4  -6    3.37    1.14
  10   4  -6   11.61    1.91
  10   4  -6    8.67    1.60
  10   4  -6   14.69    1.68
 -10   4   6   10.61    1.81
 -10   4   6   12.90    1.76
 -10  -4  -6   10.59    1.47
 -10   4   6   11.37    1.35
 -10   4   6   11.58    3.48
 -10   4  -6   11.19    1.81
  10  -4  -6   15.70    2.23
 -10   4  -6   15.28    2.19
 -10  -4   6   14.84    3.17
  10   4   6    8.33    1.51
 -10   4  -6   13.89    1.89
 -10   4  -6   10.63    1.82
 -11   4   6    0.56    0.99
 -11  -4  -6   -0.72    1.24
 -11   4   6    0.06    1.83
  11   4  -6   -0.19    0.76
  11   4  -6    0.00    0.82
 -11   4   6   -7.40    4.27
 -11   4  -6   -1.21    1.33
 -11  -4   6    4.33    2.27
 -11   4  -6    0.66    0.99
 -11   4  -6    0.31    1.11
 -11   4  -6    0.87    1.30
  11   4   6    2.34    1.39
 -11  -4   6    1.10    3.64
  12   4  -6    1.26    0.81
 -12   4   6   -4.47    3.24
 -12   4   6    0.19    0.78
  12   4  -6    1.23    1.01
 -12  -4  -6   -0.05    1.16
 -12   4  -6    1.94    1.21
 -12  -4   6   -3.26    2.02
  12   4   6   -0.40    1.48
 -12   4  -6    0.29    1.37
 -13   4   6    6.36    7.92
 -13   4   6    5.89    1.24
  13   4  -6    5.27    1.03
  13   4  -6    3.96    1.21
  13   4   6    6.94    1.93
 -13  -4   6    5.59    1.21
 -13   4  -6    5.34    1.13
 -13  -4   6   -7.32    7.84
 -13   4  -6    4.58    1.31
 -13   4  -6    2.52    1.43
 -14   4   6   -4.45    4.68
 -14   4   6    1.85    1.02
 -14  -4  -6    3.53    1.12
  14   4  -6    2.40    0.87
 -14   4   6    3.72    0.80
 -14  -4   6    3.74    1.09
 -14   4  -6    4.21    0.97
 -14   4  -6    6.52    1.47
  14  -4  -6    3.11    0.85
 -14   4  -6    1.21    1.29
 -15   4   6   -4.74    4.92
 -15  -4  -6    1.84    1.02
 -15   4   6    1.25    1.18
  15   4  -6    0.58    0.73
 -15   4  -6    2.77    1.17
  15  -4  -6   -0.34    0.78
 -15   4  -6   -0.21    0.90
 -15  -4   6    0.30    0.96
 -16   4   6    1.56    0.74
  16   4  -6    0.83    0.77
 -16  -4  -6    0.98    0.90
 -16   4  -6    1.29    0.82
 -16  -4   6    1.89    1.04
 -16   4  -6    0.83    1.19
 -16   4  -6    1.44    1.31
  16  -4  -6    0.94    0.84
 -17   4   6    0.65    0.70
 -17   4   6    1.09    1.06
  17   4  -6    1.71    0.77
 -17   4  -6    4.27    1.52
 -17  -4   6    2.39    1.07
 -17   4  -6    1.52    1.09
 -18   4   6    1.09    0.81
  18   4  -6    0.17    0.75
 -18   4  -6    3.03    1.65
  18  -4  -6    1.87    1.20
 -18  -4   6    2.20    1.36
   0  -5  -6    0.44    0.58
   0   5  -6   -0.62    0.41
   0   5   6   -0.29    1.16
  -1   5   6   14.46    1.94
   1   5   6   12.92    2.03
  -1   5  -6   13.55    1.26
   2   5  -6    0.43    0.36
  -2   5  -6    0.86    0.53
   2  -5  -6    1.67    0.79
   2   5   6    3.99    1.50
  -3   5   6  100.09    5.90
   3   5  -6   83.75    5.81
  -3   5  -6   91.15    5.61
   3  -5  -6   82.95    5.66
  -4   5   6   11.54    1.74
   4   5  -6    8.78    1.05
  -4  -5   6   10.56    1.81
   4  -5  -6    7.32    1.81
  -4   5  -6    9.36    1.07
  -5   5   6    1.47    1.15
  -5  -5   6    0.09    1.36
   6   5  -6   10.85    1.56
   6   5  -6   14.84    1.72
   6   5  -6   15.09    2.03
  -6   5   6   13.49    2.25
   6   5  -6   11.43    1.25
   6   5  -6   10.61    1.26
  -6  -5   6   16.29    2.52
  -6   5  -6   11.56    1.60
  -6   5  -6   10.33    1.78
  -6   5  -6   13.55    2.10
   7   5  -6    3.36    0.61
  -7   5   6    0.87    1.79
  -7  -5  -6    3.13    0.73
  -7   5   6    2.00    1.22
   7   5  -6    1.92    0.82
   7   5  -6    5.10    0.91
  -7   5   6    3.94    1.01
  -7   5   6    5.42    1.13
   7   5  -6    1.69    1.12
  -7   5   6    1.49    1.36
  -7   5  -6    4.78    1.05
  -7   5  -6    6.17    1.66
  -7   5  -6    5.84    1.25
  -7  -5   6    3.85    2.02
  -7   5  -6    3.25    0.91
   8   5  -6   -0.62    0.71
  -8   5   6    0.79    1.01
   8   5  -6    1.71    0.64
   8   5  -6   -0.74    0.83
   8   5  -6   -0.93    0.74
  -8   5   6   -1.10    2.12
  -8  -5  -6    0.41    0.69
  -8  -5  -6   -0.62    1.73
  -8   5   6    1.17    0.93
  -8   5   6   -0.60    0.85
  -8   5   6    0.27    1.31
  -8  -5   6   -3.24    2.22
  -8   5  -6    1.77    0.84
  -8   5  -6    1.56    1.54
   8   5   6    0.22    0.96
  -8   5  -6    2.09    1.21
   8   5   6   -1.52    1.59
   9   5  -6    5.04    0.91
  -9  -5  -6    4.83    1.07
  -9   5   6    8.38    2.79
   9   5  -6    5.74    0.96
  -9   5   6    6.18    1.15
  -9  -5   6    7.18    2.78
   9  -5  -6    3.88    1.59
  -9   5  -6    7.67    1.49
 -10   5   6    2.12    0.75
 -10  -5  -6    4.06    1.40
 -10   5   6    0.24    1.03
 -10   5   6   -4.02    3.27
  10   5  -6    1.81    1.83
  10   5  -6    2.37    0.88
 -10  -5   6    2.31    3.37
 -10   5  -6    1.77    1.44
  10  -5  -6    5.18    1.89
 -10   5  -6    0.73    0.92
 -10   5  -6    0.27    1.16
[truncated: 1,052,761 more chars]
