# Supplementary material for: Synthesis and Characterization of Bipyridyl-(Imidazole)n Mn(II) Compounds and Their Evaluation as Potential Precatalysts for Water Oxidation
Source: Molecules. 2023 Oct 23;28(20):7221. doi: 10.3390/molecules28207221 (PMC10608871; doi:10.3390/molecules28207221)
Supplement: Supplementary file 1 [file molecules-28-07221-s001.zip › crystal_data_for_resubmission/compound3_cif.cif]

 
data_cu_c_sc_044_final
 
_audit_creation_method            'SHELXL-2018/3'
_chemical_name_systematic         ?
_chemical_name_common             ?
_chemical_melting_point           ?
_chemical_formula_moiety          'C19 H18 Cl2 Mn N6 O' 
_chemical_formula_sum
 'C19 H18 Cl2 Mn N6 O' 
_chemical_formula_weight          472.23

loop_
 _atom_type_symbol
 _atom_type_description
 _atom_type_scat_dispersion_real
 _atom_type_scat_dispersion_imag
 _atom_type_scat_source
 'C'  'C'   0.0181   0.0091
 'International Tables Vol C Tables 4.2.6.8 and 6.1.1.4'
 'H'  'H'   0.0000   0.0000
 'International Tables Vol C Tables 4.2.6.8 and 6.1.1.4'
 'Cl'  'Cl'   0.3639   0.7018
 'International Tables Vol C Tables 4.2.6.8 and 6.1.1.4'
 'Mn'  'Mn'  -0.5299   2.8052
 'International Tables Vol C Tables 4.2.6.8 and 6.1.1.4'
 'N'  'N'   0.0311   0.0180
 'International Tables Vol C Tables 4.2.6.8 and 6.1.1.4'
 'O'  'O'   0.0492   0.0322
 'International Tables Vol C Tables 4.2.6.8 and 6.1.1.4'
 
_space_group_crystal_system       monoclinic
_space_group_IT_number            15
_space_group_name_H-M_alt         'C 2/c'
_space_group_name_Hall            '-C 2yc'
 
_shelx_space_group_comment
;
The symmetry employed for this shelxl refinement is uniquely defined
by the following loop, which should always be used as a source of
symmetry information in preference to the above space-group names.
They are only intended as comments.
;
 
loop_
 _space_group_symop_operation_xyz
 'x, y, z'
 '-x, y, -z+1/2'
 'x+1/2, y+1/2, z'
 '-x+1/2, y+1/2, -z+1/2'
 '-x, -y, -z'
 'x, -y, z-1/2'
 '-x+1/2, -y+1/2, -z'
 'x+1/2, -y+1/2, z-1/2'
 
_cell_length_a                    19.775(5)
_cell_length_b                    17.494(4)
_cell_length_c                    14.574(4)
_cell_angle_alpha                 90
_cell_angle_beta                  129.016(8)
_cell_angle_gamma                 90
_cell_volume                      3917.3(17)
_cell_formula_units_Z             8
_cell_measurement_temperature     160(2)
_cell_measurement_reflns_used     1707
_cell_measurement_theta_min       3.829
_cell_measurement_theta_max       80.305
 
_exptl_crystal_description        'prism frag'
_exptl_crystal_colour             'yellow'
_exptl_crystal_density_meas       ?
_exptl_crystal_density_method     ?
_exptl_crystal_density_diffrn     1.601          
_exptl_crystal_F_000              1928
_exptl_transmission_factor_min    ?
_exptl_transmission_factor_max    ?
_exptl_crystal_size_max           0.325
_exptl_crystal_size_mid           0.231
_exptl_crystal_size_min           0.121
_exptl_absorpt_coefficient_mu     8.198
_shelx_estimated_absorpt_T_min    0.176
_shelx_estimated_absorpt_T_max    0.437
_exptl_absorpt_correction_type    'multi-scan'
_exptl_absorpt_correction_T_min   0.176
_exptl_absorpt_correction_T_max   0.437
_exptl_absorpt_process_details    'Sadabs'
_diffrn_ambient_temperature       160(2)
_diffrn_radiation_wavelength      1.54178
_diffrn_radiation_type            CuK\a
_diffrn_source                    ?
_diffrn_measurement_device_type   'Bruker AXS D8 Venture  '
_diffrn_measurement_method        'profile data from \q/2\q scans'
_diffrn_detector_area_resol_mean  ?
_diffrn_reflns_number             25587
_diffrn_reflns_av_unetI/netI      0.0290
_diffrn_reflns_av_R_equivalents   0.0483
_diffrn_reflns_limit_h_min        -23
_diffrn_reflns_limit_h_max        25
_diffrn_reflns_limit_k_min        -21
_diffrn_reflns_limit_k_max        22
_diffrn_reflns_limit_l_min        -18
_diffrn_reflns_limit_l_max        17
_diffrn_reflns_theta_min          3.829
_diffrn_reflns_theta_max          80.305
_diffrn_reflns_theta_full         67.679
_diffrn_measured_fraction_theta_max   0.986
_diffrn_measured_fraction_theta_full  0.999
_diffrn_reflns_Laue_measured_fraction_max    0.986
_diffrn_reflns_Laue_measured_fraction_full   0.999
_diffrn_reflns_point_group_measured_fraction_max   0.986
_diffrn_reflns_point_group_measured_fraction_full  0.999
_reflns_number_total              4230
_reflns_number_gt                 3698
_reflns_threshold_expression      'I > 2\s(I)'
_reflns_Friedel_coverage          0.000
_reflns_Friedel_fraction_max      .
_reflns_Friedel_fraction_full     .
 
_reflns_special_details
;
 Reflections were merged by SHELXL according to the crystal
 class for the calculation of statistics and refinement.
 
 _reflns_Friedel_fraction is defined as the number of unique
 Friedel pairs measured divided by the number that would be
 possible theoretically, ignoring centric projections and
 systematic absences.
;
 
_computing_data_collection 'APEX4 v2021.4-0'
_computing_cell_refinement 'APEX4 v2021.4-0'
_computing_data_reduction  'Saint, APEX4 v2021.4-0.'
_computing_structure_solution 'SHELXT'
_computing_structure_refinement 'SHELXTL-2018/3'
_computing_molecular_graphics  'Mercury V.4.2.0,POV-Ray v 3.7'
_computing_publication_material 'APEX4 v2021.4-0'
_refine_special_details           ?
_refine_ls_structure_factor_coef  Fsqd
_refine_ls_matrix_type            full
_refine_ls_weighting_scheme       calc
_refine_ls_weighting_details
'w=1/[\s^2^(Fo^2^)+(0.0414P)^2^+8.4720P] where P=(Fo^2^+2Fc^2^)/3'
_atom_sites_solution_primary      ?
_atom_sites_solution_secondary    ?
_atom_sites_solution_hydrogens    geom
_refine_ls_hydrogen_treatment     constr
_refine_ls_extinction_method      'SHELXL-2018/3 (Sheldrick 2018)'
_refine_ls_extinction_coef        0.00011(2)
_refine_ls_extinction_expression
 'Fc^*^=kFc[1+0.001xFc^2^\l^3^/sin(2\q)]^-1/4^'
_refine_ls_number_reflns          4230
_refine_ls_number_parameters      266
_refine_ls_number_restraints      0
_refine_ls_R_factor_all           0.0458
_refine_ls_R_factor_gt            0.0374
_refine_ls_wR_factor_ref          0.0934
_refine_ls_wR_factor_gt           0.0886
_refine_ls_goodness_of_fit_ref    1.038
_refine_ls_restrained_S_all       1.038
_refine_ls_shift/su_max           0.001
_refine_ls_shift/su_mean          0.000
 
loop_
 _atom_site_label
 _atom_site_type_symbol
 _atom_site_fract_x
 _atom_site_fract_y
 _atom_site_fract_z
 _atom_site_U_iso_or_equiv
 _atom_site_adp_type
 _atom_site_occupancy
 _atom_site_site_symmetry_order  
 _atom_site_calc_flag
 _atom_site_refinement_flags_posn
 _atom_site_refinement_flags_adp
 _atom_site_refinement_flags_occupancy
 _atom_site_disorder_assembly
 _atom_site_disorder_group
Mn1 Mn 0.26154(2) 0.32164(2) 0.73778(3) 0.02170(11) Uani 1 1 d . . . . .
Cl1 Cl 0.38436(4) 0.40247(3) 0.78879(5) 0.03042(15) Uani 1 1 d . . . . .
Cl2 Cl 0.18034(4) 0.44103(3) 0.71888(5) 0.02655(14) Uani 1 1 d . . . . .
O1 O 0.25316(12) 0.06959(9) 0.86236(16) 0.0283(4) Uani 1 1 d . . . . .
H1 H 0.267100 0.036456 0.835232 0.042 Uiso 1 1 calc R U . . .
N1 N 0.36325(13) 0.23873(12) 0.86721(17) 0.0241(4) Uani 1 1 d . . . . .
N2 N 0.41996(13) 0.13490(11) 0.97659(17) 0.0241(4) Uani 1 1 d . . . . .
N3 N 0.19876(14) 0.26999(12) 0.81595(18) 0.0257(4) Uani 1 1 d . . . . .
N4 N 0.15582(14) 0.17912(12) 0.87478(19) 0.0289(5) Uani 1 1 d . . . . .
N5 N 0.20097(12) 0.20464(11) 0.63578(17) 0.0215(4) Uani 1 1 d . . . . .
N6 N 0.19991(14) 0.33622(11) 0.54446(18) 0.0251(4) Uani 1 1 d . . . . .
C1 C 0.45220(16) 0.24642(15) 0.9451(2) 0.0261(5) Uani 1 1 d . . . . .
H1A H 0.483742 0.289674 0.950836 0.031 Uiso 1 1 calc R U . . .
C2 C 0.48783(16) 0.18259(15) 1.0122(2) 0.0268(5) Uani 1 1 d . . . . .
H2 H 0.548065 0.172685 1.072339 0.032 Uiso 1 1 calc R U . . .
C3 C 0.34559(15) 0.17128(13) 0.8875(2) 0.0227(5) Uani 1 1 d . . . . .
C4 C 0.14542(17) 0.30155(15) 0.8366(2) 0.0289(5) Uani 1 1 d . . . . .
H4 H 0.129844 0.354010 0.827199 0.035 Uiso 1 1 calc R U . . .
C5 C 0.11883(17) 0.24638(16) 0.8724(2) 0.0307(5) Uani 1 1 d . . . . .
H5 H 0.081626 0.252841 0.892049 0.037 Uiso 1 1 calc R U . . .
C6 C 0.20390(15) 0.19685(14) 0.8408(2) 0.0236(5) Uani 1 1 d . . . . .
C7 C 0.25267(15) 0.14164(13) 0.8208(2) 0.0239(5) Uani 1 1 d . . . . .
C8 C 0.20178(15) 0.14015(13) 0.6857(2) 0.0228(5) Uani 1 1 d . . . . .
C9 C 0.15535(16) 0.07543(14) 0.6217(2) 0.0278(5) Uani 1 1 d . . . . .
H9 H 0.155350 0.031256 0.659593 0.033 Uiso 1 1 calc R U . . .
C10 C 0.10916(17) 0.07716(14) 0.5012(2) 0.0298(5) Uani 1 1 d . . . . .
H10 H 0.076155 0.033892 0.454557 0.036 Uiso 1 1 calc R U . . .
C11 C 0.11085(16) 0.14172(14) 0.4485(2) 0.0275(5) Uani 1 1 d . . . . .
H11 H 0.081738 0.142686 0.366098 0.033 Uiso 1 1 calc R U . . .
C12 C 0.15604(15) 0.20527(13) 0.5183(2) 0.0223(5) Uani 1 1 d . . . . .
C13 C 0.15581(15) 0.27865(13) 0.4674(2) 0.0227(5) Uani 1 1 d . . . . .
C14 C 0.11250(17) 0.28787(15) 0.3473(2) 0.0285(5) Uani 1 1 d . . . . .
H14 H 0.082712 0.246197 0.294278 0.034 Uiso 1 1 calc R U . . .
C15 C 0.11365(17) 0.35893(16) 0.3065(2) 0.0315(6) Uani 1 1 d . . . . .
H15 H 0.082773 0.367126 0.224542 0.038 Uiso 1 1 calc R U . . .
C16 C 0.15980(18) 0.41749(15) 0.3856(2) 0.0310(6) Uani 1 1 d . . . . .
H16 H 0.162126 0.466570 0.359762 0.037 Uiso 1 1 calc R U . . .
C17 C 0.20260(18) 0.40307(14) 0.5033(2) 0.0303(5) Uani 1 1 d . . . . .
H17 H 0.235957 0.443126 0.558258 0.036 Uiso 1 1 calc R U . . .
C18 C 0.43500(17) 0.06255(14) 1.0376(2) 0.0308(5) Uani 1 1 d . . . . .
H18A H 0.401260 0.061884 1.065869 0.046 Uiso 1 1 calc R U . . .
H18B H 0.497064 0.057484 1.104941 0.046 Uiso 1 1 calc R U . . .
H18C H 0.416751 0.019902 0.982918 0.046 Uiso 1 1 calc R U . . .
C19 C 0.1438(2) 0.10632(17) 0.9130(3) 0.0415(7) Uani 1 1 d . . . . .
H19A H 0.121453 0.067813 0.851186 0.062 Uiso 1 1 calc R U . . .
H19B H 0.102119 0.113353 0.927696 0.062 Uiso 1 1 calc R U . . .
H19C H 0.199689 0.089207 0.985802 0.062 Uiso 1 1 calc R U . . .
 
loop_
 _atom_site_aniso_label
 _atom_site_aniso_U_11
 _atom_site_aniso_U_22
 _atom_site_aniso_U_33
 _atom_site_aniso_U_23
 _atom_site_aniso_U_13
 _atom_site_aniso_U_12
Mn1 0.0231(2) 0.01840(19) 0.02215(19) 0.00071(14) 0.01355(16) 0.00200(14)
Cl1 0.0274(3) 0.0239(3) 0.0388(3) 0.0000(2) 0.0203(3) 0.0000(2)
Cl2 0.0270(3) 0.0202(3) 0.0329(3) -0.0025(2) 0.0190(2) -0.0003(2)
O1 0.0313(9) 0.0212(8) 0.0341(9) 0.0058(7) 0.0214(8) 0.0023(7)
N1 0.0219(10) 0.0264(10) 0.0242(10) 0.0029(8) 0.0145(8) 0.0014(8)
N2 0.0231(10) 0.0241(10) 0.0243(10) 0.0035(8) 0.0145(8) 0.0027(8)
N3 0.0283(11) 0.0244(10) 0.0272(10) 0.0007(8) 0.0188(9) 0.0031(8)
N4 0.0298(11) 0.0305(11) 0.0317(11) 0.0016(9) 0.0219(10) -0.0008(9)
N5 0.0206(9) 0.0214(9) 0.0242(9) 0.0006(7) 0.0149(8) 0.0019(7)
N6 0.0298(11) 0.0215(10) 0.0279(10) 0.0022(8) 0.0200(9) 0.0040(8)
C1 0.0222(12) 0.0315(13) 0.0266(12) 0.0006(10) 0.0163(10) -0.0025(10)
C2 0.0208(11) 0.0342(13) 0.0256(11) 0.0036(10) 0.0146(10) 0.0030(10)
C3 0.0232(11) 0.0240(11) 0.0230(11) 0.0029(9) 0.0156(10) 0.0040(9)
C4 0.0318(13) 0.0320(13) 0.0271(12) 0.0002(10) 0.0205(11) 0.0057(10)
C5 0.0290(13) 0.0369(14) 0.0320(13) 0.0019(11) 0.0220(11) 0.0040(11)
C6 0.0216(11) 0.0269(12) 0.0224(11) 0.0010(9) 0.0139(10) -0.0005(9)
C7 0.0253(12) 0.0201(11) 0.0262(12) 0.0034(9) 0.0162(10) 0.0009(9)
C8 0.0220(11) 0.0224(11) 0.0264(11) 0.0015(9) 0.0164(10) 0.0037(9)
C9 0.0253(12) 0.0211(12) 0.0354(13) 0.0014(10) 0.0184(11) 0.0019(9)
C10 0.0279(13) 0.0227(12) 0.0337(13) -0.0052(10) 0.0169(11) 0.0004(10)
C11 0.0269(12) 0.0275(12) 0.0246(11) -0.0027(9) 0.0146(10) 0.0035(10)
C12 0.0199(11) 0.0240(11) 0.0253(11) 0.0003(9) 0.0154(9) 0.0042(9)
C13 0.0211(11) 0.0245(12) 0.0260(11) 0.0004(9) 0.0165(10) 0.0039(9)
C14 0.0280(12) 0.0331(13) 0.0256(12) 0.0008(10) 0.0175(10) 0.0035(10)
C15 0.0321(13) 0.0383(14) 0.0278(12) 0.0079(11) 0.0207(11) 0.0112(11)
C16 0.0363(14) 0.0277(13) 0.0392(14) 0.0096(11) 0.0288(12) 0.0099(11)
C17 0.0383(14) 0.0230(12) 0.0346(13) 0.0011(10) 0.0254(12) 0.0031(10)
C18 0.0310(13) 0.0259(12) 0.0296(12) 0.0074(10) 0.0163(11) 0.0065(10)
C19 0.0479(17) 0.0363(15) 0.0579(19) 0.0073(13) 0.0417(16) -0.0018(13)
 
_geom_special_details
;
 All esds (except the esd in the dihedral angle between two l.s. planes)
 are estimated using the full covariance matrix.  The cell esds are taken
 into account individually in the estimation of esds in distances, angles
 and torsion angles; correlations between esds in cell parameters are only
 used when they are defined by crystal symmetry.  An approximate (isotropic)
 treatment of cell esds is used for estimating esds involving l.s. planes.
;
 
loop_
 _geom_bond_atom_site_label_1
 _geom_bond_atom_site_label_2
 _geom_bond_distance
 _geom_bond_site_symmetry_2
 _geom_bond_publ_flag
Mn1 N1 2.220(2) . ?
Mn1 N6 2.273(2) . ?
Mn1 N3 2.331(2) . ?
Mn1 N5 2.365(2) . ?
Mn1 Cl1 2.4855(9) . ?
Mn1 Cl2 2.5415(8) . ?
O1 C7 1.396(3) . ?
O1 H1 0.8400 . ?
N1 C3 1.316(3) . ?
N1 C1 1.374(3) . ?
N2 C3 1.360(3) . ?
N2 C2 1.375(3) . ?
N2 C18 1.466(3) . ?
N3 C6 1.316(3) . ?
N3 C4 1.382(3) . ?
N4 C6 1.356(3) . ?
N4 C5 1.374(3) . ?
N4 C19 1.469(3) . ?
N5 C8 1.337(3) . ?
N5 C12 1.343(3) . ?
N6 C17 1.331(3) . ?
N6 C13 1.343(3) . ?
C1 C2 1.354(3) . ?
C1 H1A 0.9500 . ?
C2 H2 0.9500 . ?
C3 C7 1.530(3) . ?
C4 C5 1.350(4) . ?
C4 H4 0.9500 . ?
C5 H5 0.9500 . ?
C6 C7 1.517(3) . ?
C7 C8 1.547(3) . ?
C8 C9 1.385(3) . ?
C9 C10 1.378(4) . ?
C9 H9 0.9500 . ?
C10 C11 1.379(4) . ?
C10 H10 0.9500 . ?
C11 C12 1.388(3) . ?
C11 H11 0.9500 . ?
C12 C13 1.482(3) . ?
C13 C14 1.391(3) . ?
C14 C15 1.384(4) . ?
C14 H14 0.9500 . ?
C15 C16 1.373(4) . ?
C15 H15 0.9500 . ?
C16 C17 1.377(4) . ?
C16 H16 0.9500 . ?
C17 H17 0.9500 . ?
C18 H18A 0.9800 . ?
C18 H18B 0.9800 . ?
C18 H18C 0.9800 . ?
C19 H19A 0.9800 . ?
C19 H19B 0.9800 . ?
C19 H19C 0.9800 . ?
 
loop_
 _geom_angle_atom_site_label_1
 _geom_angle_atom_site_label_2
 _geom_angle_atom_site_label_3
 _geom_angle
 _geom_angle_site_symmetry_1
 _geom_angle_site_symmetry_3
 _geom_angle_publ_flag
N1 Mn1 N6 128.20(7) . . ?
N1 Mn1 N3 78.93(8) . . ?
N6 Mn1 N3 127.90(8) . . ?
N1 Mn1 N5 78.35(7) . . ?
N6 Mn1 N5 69.74(7) . . ?
N3 Mn1 N5 75.93(7) . . ?
N1 Mn1 Cl1 85.73(6) . . ?
N6 Mn1 Cl1 88.13(6) . . ?
N3 Mn1 Cl1 142.65(6) . . ?
N5 Mn1 Cl1 133.89(5) . . ?
N1 Mn1 Cl2 143.27(6) . . ?
N6 Mn1 Cl2 87.95(5) . . ?
N3 Mn1 Cl2 82.94(5) . . ?
N5 Mn1 Cl2 127.43(5) . . ?
Cl1 Mn1 Cl2 89.81(3) . . ?
C7 O1 H1 109.5 . . ?
C3 N1 C1 106.6(2) . . ?
C3 N1 Mn1 123.37(16) . . ?
C1 N1 Mn1 129.93(16) . . ?
C3 N2 C2 106.8(2) . . ?
C3 N2 C18 131.9(2) . . ?
C2 N2 C18 121.2(2) . . ?
C6 N3 C4 105.4(2) . . ?
C6 N3 Mn1 122.59(16) . . ?
C4 N3 Mn1 131.78(17) . . ?
C6 N4 C5 106.2(2) . . ?
C6 N4 C19 131.0(2) . . ?
C5 N4 C19 122.8(2) . . ?
C8 N5 C12 118.2(2) . . ?
C8 N5 Mn1 124.08(15) . . ?
C12 N5 Mn1 117.44(15) . . ?
C17 N6 C13 118.1(2) . . ?
C17 N6 Mn1 121.01(17) . . ?
C13 N6 Mn1 120.80(16) . . ?
C2 C1 N1 109.2(2) . . ?
C2 C1 H1A 125.4 . . ?
N1 C1 H1A 125.4 . . ?
C1 C2 N2 106.7(2) . . ?
C1 C2 H2 126.6 . . ?
N2 C2 H2 126.6 . . ?
N1 C3 N2 110.7(2) . . ?
N1 C3 C7 122.9(2) . . ?
N2 C3 C7 126.3(2) . . ?
C5 C4 N3 109.5(2) . . ?
C5 C4 H4 125.2 . . ?
N3 C4 H4 125.2 . . ?
C4 C5 N4 107.0(2) . . ?
C4 C5 H5 126.5 . . ?
N4 C5 H5 126.5 . . ?
N3 C6 N4 111.9(2) . . ?
N3 C6 C7 120.9(2) . . ?
N4 C6 C7 127.0(2) . . ?
O1 C7 C6 108.82(19) . . ?
O1 C7 C3 110.65(19) . . ?
C6 C7 C3 108.45(19) . . ?
O1 C7 C8 111.00(19) . . ?
C6 C7 C8 105.80(18) . . ?
C3 C7 C8 111.92(19) . . ?
N5 C8 C9 123.2(2) . . ?
N5 C8 C7 117.0(2) . . ?
C9 C8 C7 119.7(2) . . ?
C10 C9 C8 117.9(2) . . ?
C10 C9 H9 121.1 . . ?
C8 C9 H9 121.1 . . ?
C9 C10 C11 120.0(2) . . ?
C9 C10 H10 120.0 . . ?
C11 C10 H10 120.0 . . ?
C10 C11 C12 118.5(2) . . ?
C10 C11 H11 120.7 . . ?
C12 C11 H11 120.7 . . ?
N5 C12 C11 122.2(2) . . ?
N5 C12 C13 115.9(2) . . ?
C11 C12 C13 121.9(2) . . ?
N6 C13 C14 121.8(2) . . ?
N6 C13 C12 115.8(2) . . ?
C14 C13 C12 122.4(2) . . ?
C15 C14 C13 118.7(2) . . ?
C15 C14 H14 120.6 . . ?
C13 C14 H14 120.6 . . ?
C16 C15 C14 119.5(2) . . ?
C16 C15 H15 120.3 . . ?
C14 C15 H15 120.3 . . ?
C15 C16 C17 118.1(2) . . ?
C15 C16 H16 120.9 . . ?
C17 C16 H16 120.9 . . ?
N6 C17 C16 123.7(2) . . ?
N6 C17 H17 118.1 . . ?
C16 C17 H17 118.1 . . ?
N2 C18 H18A 109.5 . . ?
N2 C18 H18B 109.5 . . ?
H18A C18 H18B 109.5 . . ?
N2 C18 H18C 109.5 . . ?
H18A C18 H18C 109.5 . . ?
H18B C18 H18C 109.5 . . ?
N4 C19 H19A 109.5 . . ?
N4 C19 H19B 109.5 . . ?
H19A C19 H19B 109.5 . . ?
N4 C19 H19C 109.5 . . ?
H19A C19 H19C 109.5 . . ?
H19B C19 H19C 109.5 . . ?
 
loop_
 _geom_torsion_atom_site_label_1
 _geom_torsion_atom_site_label_2
 _geom_torsion_atom_site_label_3
 _geom_torsion_atom_site_label_4
 _geom_torsion
 _geom_torsion_site_symmetry_1
 _geom_torsion_site_symmetry_2
 _geom_torsion_site_symmetry_3
 _geom_torsion_site_symmetry_4
 _geom_torsion_publ_flag
C3 N1 C1 C2 0.2(3) . . . . ?
Mn1 N1 C1 C2 176.01(17) . . . . ?
N1 C1 C2 N2 -0.7(3) . . . . ?
C3 N2 C2 C1 1.0(3) . . . . ?
C18 N2 C2 C1 -175.2(2) . . . . ?
C1 N1 C3 N2 0.5(3) . . . . ?
Mn1 N1 C3 N2 -175.71(15) . . . . ?
C1 N1 C3 C7 178.3(2) . . . . ?
Mn1 N1 C3 C7 2.1(3) . . . . ?
C2 N2 C3 N1 -0.9(3) . . . . ?
C18 N2 C3 N1 174.7(2) . . . . ?
C2 N2 C3 C7 -178.7(2) . . . . ?
C18 N2 C3 C7 -3.0(4) . . . . ?
C6 N3 C4 C5 -0.7(3) . . . . ?
Mn1 N3 C4 C5 173.88(18) . . . . ?
N3 C4 C5 N4 0.2(3) . . . . ?
C6 N4 C5 C4 0.3(3) . . . . ?
C19 N4 C5 C4 178.1(2) . . . . ?
C4 N3 C6 N4 0.9(3) . . . . ?
Mn1 N3 C6 N4 -174.27(15) . . . . ?
C4 N3 C6 C7 175.9(2) . . . . ?
Mn1 N3 C6 C7 0.7(3) . . . . ?
C5 N4 C6 N3 -0.8(3) . . . . ?
C19 N4 C6 N3 -178.3(3) . . . . ?
C5 N4 C6 C7 -175.4(2) . . . . ?
C19 N4 C6 C7 7.1(4) . . . . ?
N3 C6 C7 O1 175.7(2) . . . . ?
N4 C6 C7 O1 -10.1(3) . . . . ?
N3 C6 C7 C3 55.3(3) . . . . ?
N4 C6 C7 C3 -130.5(2) . . . . ?
N3 C6 C7 C8 -65.0(3) . . . . ?
N4 C6 C7 C8 109.2(3) . . . . ?
N1 C3 C7 O1 -178.4(2) . . . . ?
N2 C3 C7 O1 -0.9(3) . . . . ?
N1 C3 C7 C6 -59.1(3) . . . . ?
N2 C3 C7 C6 118.4(2) . . . . ?
N1 C3 C7 C8 57.2(3) . . . . ?
N2 C3 C7 C8 -125.3(2) . . . . ?
C12 N5 C8 C9 -3.2(3) . . . . ?
Mn1 N5 C8 C9 170.33(18) . . . . ?
C12 N5 C8 C7 -178.9(2) . . . . ?
Mn1 N5 C8 C7 -5.4(3) . . . . ?
O1 C7 C8 N5 -175.99(19) . . . . ?
C6 C7 C8 N5 66.1(3) . . . . ?
C3 C7 C8 N5 -51.8(3) . . . . ?
O1 C7 C8 C9 8.1(3) . . . . ?
C6 C7 C8 C9 -109.8(2) . . . . ?
C3 C7 C8 C9 132.3(2) . . . . ?
N5 C8 C9 C10 2.7(4) . . . . ?
C7 C8 C9 C10 178.4(2) . . . . ?
C8 C9 C10 C11 0.6(4) . . . . ?
C9 C10 C11 C12 -3.3(4) . . . . ?
C8 N5 C12 C11 0.2(3) . . . . ?
Mn1 N5 C12 C11 -173.68(18) . . . . ?
C8 N5 C12 C13 178.76(19) . . . . ?
Mn1 N5 C12 C13 4.8(3) . . . . ?
C10 C11 C12 N5 2.9(4) . . . . ?
C10 C11 C12 C13 -175.5(2) . . . . ?
C17 N6 C13 C14 -1.1(3) . . . . ?
Mn1 N6 C13 C14 175.49(18) . . . . ?
C17 N6 C13 C12 179.2(2) . . . . ?
Mn1 N6 C13 C12 -4.3(3) . . . . ?
N5 C12 C13 N6 -0.6(3) . . . . ?
C11 C12 C13 N6 177.9(2) . . . . ?
N5 C12 C13 C14 179.7(2) . . . . ?
C11 C12 C13 C14 -1.8(4) . . . . ?
N6 C13 C14 C15 -1.4(4) . . . . ?
C12 C13 C14 C15 178.3(2) . . . . ?
C13 C14 C15 C16 2.3(4) . . . . ?
C14 C15 C16 C17 -0.8(4) . . . . ?
C13 N6 C17 C16 2.8(4) . . . . ?
Mn1 N6 C17 C16 -173.8(2) . . . . ?
C15 C16 C17 N6 -1.9(4) . . . . ?
 
_refine_diff_density_max    0.832
_refine_diff_density_min   -0.292
_refine_diff_density_rms    0.072

_shelx_res_file
;
TITL Cu_C_SC_044_Final in C2/c
    cu_c_sc_044_final.res
    created by SHELXL-2018/3 at 11:32:26 on 20-May-2022
CELL 1.54178  19.77494  17.49360  14.57430  90.0000 129.0165  90.0000
ZERR    8.00   0.00509   0.00440   0.00350   0.0000   0.0078   0.0000
LATT 7
SYMM -X, Y, 1/2-Z
SFAC C  H  Cl Mn N  O
UNIT 152  144  16  8  48  8

LIST 4

BOND $H

FMAP 2

PLAN 3

L.S. 9000

ACTA

TEMP -113.15

CONF

HTAB

SIZE 0.121 .231 .325

WGHT    0.041400    8.471999
EXTI    0.000107
FVAR       0.07107
MN1   4    0.261536    0.321644    0.737784    11.00000    0.02309    0.01840 =
         0.02215    0.00071    0.01355    0.00200
CL1   3    0.384357    0.402473    0.788792    11.00000    0.02742    0.02393 =
         0.03885   -0.00001    0.02035    0.00001
CL2   3    0.180342    0.441033    0.718883    11.00000    0.02700    0.02020 =
         0.03286   -0.00251    0.01904   -0.00032
O1    6    0.253162    0.069594    0.862363    11.00000    0.03129    0.02117 =
         0.03412    0.00575    0.02140    0.00232
AFIX 147
H1    2    0.267100    0.036456    0.835232    11.00000   -1.50000
AFIX   0
N1    5    0.363249    0.238730    0.867214    11.00000    0.02189    0.02637 =
         0.02424    0.00289    0.01454    0.00137
N2    5    0.419957    0.134897    0.976595    11.00000    0.02305    0.02410 =
         0.02430    0.00346    0.01453    0.00266
N3    5    0.198765    0.269995    0.815947    11.00000    0.02827    0.02442 =
         0.02718    0.00065    0.01881    0.00309
N4    5    0.155823    0.179125    0.874779    11.00000    0.02983    0.03048 =
         0.03172    0.00165    0.02195   -0.00079
N5    5    0.200966    0.204641    0.635784    11.00000    0.02059    0.02141 =
         0.02418    0.00056    0.01487    0.00187
N6    5    0.199908    0.336221    0.544457    11.00000    0.02981    0.02150 =
         0.02786    0.00217    0.02002    0.00399
C1    1    0.452205    0.246416    0.945051    11.00000    0.02215    0.03146 =
         0.02664    0.00060    0.01632   -0.00253
AFIX  43
H1A   2    0.483742    0.289674    0.950836    11.00000   -1.20000
AFIX   0
C2    1    0.487829    0.182591    1.012224    11.00000    0.02077    0.03419 =
         0.02561    0.00357    0.01464    0.00304
AFIX  43
H2    2    0.548065    0.172685    1.072339    11.00000   -1.20000
AFIX   0
C3    1    0.345592    0.171278    0.887500    11.00000    0.02323    0.02397 =
         0.02303    0.00291    0.01556    0.00397
C4    1    0.145422    0.301555    0.836642    11.00000    0.03181    0.03204 =
         0.02707    0.00025    0.02049    0.00575
AFIX  43
H4    2    0.129844    0.354010    0.827199    11.00000   -1.20000
AFIX   0
C5    1    0.118833    0.246383    0.872350    11.00000    0.02903    0.03685 =
         0.03199    0.00192    0.02198    0.00400
AFIX  43
H5    2    0.081626    0.252841    0.892049    11.00000   -1.20000
AFIX   0
C6    1    0.203900    0.196855    0.840794    11.00000    0.02161    0.02688 =
         0.02241    0.00098    0.01385   -0.00050
C7    1    0.252672    0.141642    0.820770    11.00000    0.02526    0.02010 =
         0.02622    0.00341    0.01621    0.00092
C8    1    0.201785    0.140155    0.685716    11.00000    0.02196    0.02236 =
         0.02643    0.00153    0.01636    0.00367
C9    1    0.155354    0.075433    0.621688    11.00000    0.02529    0.02111 =
         0.03542    0.00139    0.01841    0.00191
AFIX  43
H9    2    0.155350    0.031256    0.659593    11.00000   -1.20000
AFIX   0
C10   1    0.109155    0.077160    0.501223    11.00000    0.02791    0.02275 =
         0.03372   -0.00523    0.01692    0.00039
AFIX  43
H10   2    0.076155    0.033892    0.454557    11.00000   -1.20000
AFIX   0
C11   1    0.110854    0.141723    0.448461    11.00000    0.02695    0.02754 =
         0.02458   -0.00266    0.01460    0.00349
AFIX  43
H11   2    0.081738    0.142686    0.366098    11.00000   -1.20000
AFIX   0
C12   1    0.156042    0.205272    0.518339    11.00000    0.01992    0.02403 =
         0.02527    0.00034    0.01539    0.00417
C13   1    0.155811    0.278652    0.467372    11.00000    0.02115    0.02450 =
         0.02596    0.00040    0.01649    0.00391
C14   1    0.112505    0.287875    0.347290    11.00000    0.02797    0.03309 =
         0.02563    0.00085    0.01750    0.00353
AFIX  43
H14   2    0.082712    0.246197    0.294278    11.00000   -1.20000
AFIX   0
C15   1    0.113654    0.358932    0.306529    11.00000    0.03215    0.03831 =
         0.02777    0.00787    0.02067    0.01116
AFIX  43
H15   2    0.082773    0.367126    0.224542    11.00000   -1.20000
AFIX   0
C16   1    0.159804    0.417494    0.385580    11.00000    0.03633    0.02765 =
         0.03925    0.00958    0.02876    0.00991
AFIX  43
H16   2    0.162126    0.466570    0.359762    11.00000   -1.20000
AFIX   0
C17   1    0.202601    0.403074    0.503287    11.00000    0.03829    0.02304 =
         0.03462    0.00107    0.02541    0.00315
AFIX  43
H17   2    0.235957    0.443126    0.558258    11.00000   -1.20000
AFIX   0
C18   1    0.435005    0.062547    1.037639    11.00000    0.03098    0.02595 =
         0.02962    0.00745    0.01625    0.00646
AFIX 137
H18A  2    0.401260    0.061884    1.065869    11.00000   -1.50000
H18B  2    0.497064    0.057484    1.104941    11.00000   -1.50000
H18C  2    0.416751    0.019902    0.982918    11.00000   -1.50000
AFIX   0
C19   1    0.143768    0.106316    0.913050    11.00000    0.04793    0.03630 =
         0.05792    0.00735    0.04174   -0.00183
AFIX 137
H19A  2    0.121453    0.067813    0.851186    11.00000   -1.50000
H19B  2    0.102119    0.113353    0.927696    11.00000   -1.50000
H19C  2    0.199689    0.089207    0.985802    11.00000   -1.50000
AFIX   0
HKLF 4


REM  Cu_C_SC_044_Final in C2/c
REM wR2 = 0.093363, GooF = S = 1.03828, Restrained GooF = 1.03828 for all data
REM R1 = 0.037419 for 3698 Fo > 4sig(Fo) and 0.045767 for all 4230 data
REM 266 parameters refined using 0 restraints

END

WGHT      0.0414      8.4716

REM Instructions for potential hydrogen bonds
EQIV $1 -x+1/2, y-1/2, -z+3/2
HTAB O1 Cl2_$1
HTAB C1 Cl1
EQIV $2 x+1/2, -y+1/2, z+1/2
HTAB C2 Cl2_$2
HTAB C4 Cl2
HTAB C9 Cl1_$1
HTAB C9 Cl2_$1
EQIV $3 -x+1/2, -y+1/2, -z+1
HTAB C11 Cl1_$3
EQIV $4 x, -y+1, z-1/2
HTAB C16 Cl2_$4
HTAB C17 Cl1
EQIV $5 -x+1/2, y+1/2, -z+3/2
HTAB C17 O1_$5
HTAB C18 Cl2_$2
HTAB C18 Cl2_$1

REM Highest difference peak  0.832,  deepest hole -0.292,  1-sigma level  0.072
Q1    1   0.1874  0.4014  0.7650  11.00000  0.05    0.83
Q2    1   0.3986  0.4081  0.8568  11.00000  0.05    0.55
Q3    1   0.2773  0.3395  0.7023  11.00000  0.05    0.47
;
_shelx_res_checksum   44746

_shelx_hkl_file
;
  -1   0   1   -0.01    0.04
   1   0  -1    0.00    0.04
   1   0  -1    0.00    0.06
  -1   0   1   -0.04    0.03
   2   0  -2  488.47   13.79
  -2   0   2  396.26   13.82
  -2   0   2  505.55   13.82
   2   0  -2  466.65   13.86
   3   0  -3    0.07    0.15
  -3   0   3    0.08    0.10
  -3   0   3   -0.11    0.17
  -4   0   4  209.77    6.43
  -4   0   4  212.22    6.39
  -5   0   5    0.09    0.18
   5   0  -5   -0.12    0.21
  -6   0   6   11.20    0.60
  -7   0   7    0.01    0.26
  -8   0   8   18.69    0.98
  -9   0   9   -0.30    0.38
   9   0  -9    0.05    0.54
   9   0  -9   -0.56    0.51
   9   0  -9    0.53    0.69
   9   0  -9   -0.55    0.54
  10   0 -10    6.03    0.86
  10   0 -10    6.04    0.84
  10   0 -10    7.06    0.81
  10   0 -10    5.34    0.90
 -10   0  10    6.46    0.86
  11   0 -11    0.25    0.50
  11   0 -11    0.30    0.74
 -11   0  11    0.23    0.61
  11   0 -11   -0.45    0.46
  11   0 -11   -0.39    0.71
  12   0 -12   14.11    1.13
  12   0 -12   14.90    1.09
 -12   0  12   13.16    1.52
  12   0 -12   14.14    1.20
  12   0 -12   14.59    1.29
 -13   0  13    0.66    0.77
  13   0 -13   -0.47    0.52
  13   0 -13   -0.59    0.58
  13   0 -13    0.55    0.56
  13   0 -13    0.36    0.53
  14   0 -14   26.85    1.52
  14   0 -14   28.97    1.49
 -14   0  14   21.55    2.76
  14   0 -14   28.89    1.55
  14   0 -14   28.56    1.46
  15   0 -15    0.24    0.48
 -15   0  15   -0.05    0.99
  15   0 -15    0.12    0.49
  15   0 -15    0.67    0.48
  15   0 -15   -0.28    0.53
  16   0 -16   13.36    0.91
  16   0 -16   12.50    0.92
  16   0 -16   12.84    0.92
  17   0 -17    0.01    0.38
  17   0 -17    0.28    0.51
  18   0 -18    5.71    0.56
   0  -1   0    0.02    0.02
   0  -1   0   -0.03    0.03
   0   1   0   -0.03    0.03
  -1   1   1   16.79    0.54
  -1   1   1   15.87    0.59
   2  -1  -2   -0.06    0.11
   2  -1  -2    0.10    0.11
  -2  -1   2    0.03    0.07
  -2  -1   2    0.02    0.07
  -2   1   2    0.04    0.08
   2   1  -2   -0.11    0.10
  -2   1   2    0.46    0.19
  -3  -1   3    7.26    0.34
   3  -1  -3    7.43    0.42
  -3  -1   3    7.24    0.32
  -3   1   3    7.47    0.36
   3   1  -3    7.50    0.41
  -4  -1   4    0.04    0.20
   4  -1  -4   -0.06    0.17
  -4  -1   4   -0.06    0.12
   4  -1  -4    0.04    0.20
  -4   1   4    0.10    0.16
  -5  -1   5    7.10    0.71
  -5  -1   5    8.23    0.43
  -5   1   5    7.47    0.45
  -6  -1   6    0.04    0.19
  -6   1   6    0.24    0.22
  -7  -1   7   57.86    2.02
  -7   1   7   58.58    2.05
  -8  -1   8   -0.23    0.31
  -8   1   8   -0.18    0.35
  -9  -1   9    4.00    0.65
   9  -1  -9    3.60    0.72
   9  -1  -9    3.22    0.62
   9  -1  -9    3.76    0.60
   9  -1  -9    3.43    0.78
   9   1  -9    3.13    0.66
  -9   1   9    3.28    0.55
   9   1  -9    3.64    0.74
   9   1  -9    2.52    0.69
   9   1  -9    3.98    0.70
  10  -1 -10   -0.60    0.60
  10  -1 -10    0.48    0.54
 -10  -1  10    0.48    0.49
  10  -1 -10    0.29    0.68
  10  -1 -10    0.63    0.50
  10   1 -10   -0.76    0.44
  10   1 -10   -0.03    0.60
  10   1 -10   -0.09    0.58
 -10   1  10    0.47    0.50
  10   1 -10   -0.58    0.46
  11  -1 -11   10.27    1.01
 -11  -1  11    9.58    1.16
  11  -1 -11   10.24    0.98
  11  -1 -11    9.24    1.09
  11   1 -11    8.94    0.97
  11   1 -11    9.25    1.11
  11   1 -11    7.93    1.02
 -11   1  11   10.04    1.07
  12  -1 -12   -0.58    0.48
 -12  -1  12   -0.37    0.87
  12  -1 -12   -0.04    0.49
  12  -1 -12    0.50    0.65
  12  -1 -12    1.11    0.60
  12   1 -12   -0.28    0.54
  12   1 -12    0.09    0.54
  12   1 -12    0.08    0.55
  12   1 -12    0.84    0.51
 -12   1  12    0.23    0.88
 -13  -1  13   33.52    2.31
  13  -1 -13   35.93    1.78
  13  -1 -13   36.64    1.71
 -13  -1  13   38.19    2.10
  13  -1 -13   37.74    1.68
  13  -1 -13   35.73    1.73
  13   1 -13   32.74    1.62
  13   1 -13   31.89    1.67
  13   1 -13   32.77    1.75
  13   1 -13   35.94    1.72
 -13   1  13   34.18    2.35
  14  -1 -14    0.12    0.60
  14  -1 -14    0.36    0.50
  14  -1 -14   -0.12    0.56
 -14  -1  14    2.72    1.63
  14  -1 -14    0.28    0.51
  14   1 -14   -0.09    0.53
  14   1 -14   -0.90    0.52
  14   1 -14    0.35    0.54
 -14   1  14    2.17    1.86
  14   1 -14   -0.05    0.57
  15  -1 -15   28.93    1.38
  15  -1 -15   25.29    1.33
 -15  -1  15   29.57    2.01
  15  -1 -15   27.63    1.37
  15  -1 -15   26.95    1.35
  15   1 -15   28.64    1.40
  15   1 -15   26.28    1.36
  15   1 -15   25.35    1.42
 -15   1  15   26.16    2.09
  15   1 -15   24.77    1.34
  16  -1 -16    0.03    0.41
  16  -1 -16    0.27    0.53
  16  -1 -16    0.41    0.47
  16  -1 -16   -0.01    0.42
  16   1 -16   -0.68    0.47
  16   1 -16    0.25    0.43
  16   1 -16   -0.37    0.47
  17  -1 -17    4.70    0.61
  17  -1 -17    5.71    0.64
  17   1 -17    3.93    0.54
  17   1 -17    3.63    0.53
  17   1 -17    4.05    0.70
  18  -1 -18   -0.31    0.33
  18   1 -18   -0.58    0.31
   0  -2   0  569.72   16.83
   0  -2   0  562.26   16.81
  -1  -2   1    0.00    0.06
  -1  -2   1   -0.02    0.03
   1  -2  -1   -0.02    0.09
  -1   2   1   -0.01    0.08
  -2  -2   2    0.71    0.09
   2  -2  -2    0.65    0.19
  -2  -2   2    0.71    0.11
   2  -2  -2    0.68    0.14
  -2   2   2    0.70    0.14
   3  -2  -3   -0.14    0.18
  -3  -2   3    0.09    0.09
   3  -2  -3    0.05    0.15
  -3  -2   3   -0.11    0.13
  -3   2   3   -0.13    0.12
   4  -2  -4  169.82    5.21
  -4  -2   4  173.22    5.13
  -4  -2   4  169.92    5.10
   4  -2  -4  162.33    5.17
  -4   2   4  168.06    5.18
   5  -2  -5   -0.07    0.19
  -5  -2   5    0.38    0.34
  -5  -2   5    0.04    0.14
  -5   2   5   -0.08    0.19
  -6  -2   6  134.91    4.14
   6  -2  -6  128.52    4.25
  -6   2   6  134.58    4.21
  -7  -2   7    0.29    0.25
  -7   2   7    0.17    0.26
  -8  -2   8   26.02    1.13
  -8   2   8   25.20    1.21
   9  -2  -9   -0.15    0.74
   9  -2  -9   -0.29    0.51
   9  -2  -9    1.13    0.55
   9  -2  -9    0.81    0.62
  -9  -2   9   -0.46    0.36
  -9   2   9    0.14    0.42
   9   2  -9   -1.05    0.55
   9   2  -9   -0.85    0.52
   9   2  -9    0.07    0.45
   9   2  -9    0.05    0.65
  10  -2 -10   -0.38    0.57
  10  -2 -10    0.14    0.53
 -10  -2  10    0.45    0.50
  10  -2 -10   -0.05    0.43
  10   2 -10   -0.56    0.60
  10   2 -10    0.82    0.47
  10   2 -10   -0.39    0.51
  10   2 -10   -0.12    0.54
 -10   2  10    0.00    0.51
  11  -2 -11   -0.56    0.50
 -11  -2  11   -0.15    0.70
  11  -2 -11    0.17    0.57
  11  -2 -11    0.16    0.48
  11   2 -11    1.47    1.10
  11   2 -11   -0.78    0.48
  11   2 -11    0.03    0.56
 -11   2  11   -0.32    0.65
  11   2 -11    0.28    0.47
  12  -2 -12    5.85    0.82
  12  -2 -12    4.26    0.73
  12  -2 -12    3.14    0.74
  12  -2 -12    4.30    0.67
 -12  -2  12    3.66    1.00
 -12   2  12    4.56    1.02
  12   2 -12    3.48    0.61
  12   2 -12    3.47    0.69
  12   2 -12    3.14    0.69
  12   2 -12    3.66    0.67
  13  -2 -13   -0.27    0.61
 -13  -2  13    0.83    1.22
  13  -2 -13   -0.34    0.58
  13  -2 -13    0.16    0.55
 -13  -2  13    0.06    0.76
  13  -2 -13   -0.15    0.54
 -13   2  13    3.45    1.29
  13   2 -13   -0.28    0.62
  13   2 -13    0.54    0.58
  13   2 -13   -0.66    0.56
  14  -2 -14   10.24    1.02
  14  -2 -14    9.87    1.02
 -14  -2  14    8.72    1.83
 -14  -2  14   14.33    2.32
  14  -2 -14   10.05    1.02
  14  -2 -14    8.36    1.00
 -14  -2  14   12.21    1.75
  14   2 -14    7.04    1.06
 -14   2  14   13.11    1.68
  14   2 -14    8.32    1.06
 -14   2  14    5.83    2.33
  14   2 -14    8.03    1.07
  14   2 -14    9.22    1.01
  15  -2 -15    0.01    0.47
  15  -2 -15   -0.26    0.46
  15  -2 -15    0.39    0.55
  15  -2 -15    0.40    0.45
  15   2 -15   -0.10    0.52
 -15   2  15   -0.26    1.03
  15   2 -15   -0.60    0.43
  15   2 -15    0.56    0.54
  16  -2 -16   13.33    0.90
  16  -2 -16   10.57    0.89
  16  -2 -16   12.61    0.88
  16   2 -16   12.09    0.88
  16   2 -16   11.36    0.87
  16   2 -16   11.65    0.93
  17   2 -17    0.15    0.42
  17   2 -17    0.07    0.36
  17   2 -17    0.65    0.40
  18  -2 -18    1.70    0.42
   0  -3   0   -0.12    0.14
   0  -3   0    0.04    0.08
  -1  -3   1   32.87    1.08
  -1  -3   1   34.59    1.06
   1  -3  -1   33.31    1.13
  -1  -3   1   34.20    1.10
  -1   3   1   34.75    1.12
  -2  -3   2    0.01    0.07
  -2  -3   2   -0.04    0.11
   2  -3  -2   -0.05    0.14
   2  -3  -2    0.11    0.18
  -2   3   2   -0.11    0.12
   3  -3  -3   27.48    1.01
  -3  -3   3   28.71    0.91
  -3   3   3   28.62    1.02
   4  -3  -4    0.51    0.29
   4  -3  -4    0.21    0.18
  -4  -3   4   -0.05    0.12
  -4  -3   4    0.02    0.23
  -4   3   4    0.16    0.17
  -5  -3   5   69.23    2.17
   5  -3  -5   64.89    2.29
  -5  -3   5   69.31    2.29
   5  -3  -5   69.69    2.30
  -5   3   5   69.09    2.27
  -6  -3   6    0.09    0.18
   6  -3  -6   -0.03    0.24
  -6   3   6    0.33    0.26
  -7  -3   7   58.25    2.00
  -7   3   7   58.50    2.08
  -8  -3   8   -0.51    0.28
   8  -3  -8    0.75    0.49
   8   3  -8   -0.21    0.52
   8   3  -8    0.06    0.61
  -8   3   8   -0.20    0.38
   8   3  -8    1.05    0.59
   9  -3  -9   21.23    1.17
   9  -3  -9   18.40    1.66
   9  -3  -9   20.25    1.34
   9  -3  -9   22.29    1.40
  -9  -3   9   21.35    1.10
   9  -3  -9   21.74    1.31
   9   3  -9   19.63    1.31
   9   3  -9   22.65    1.14
   9   3  -9   21.30    1.11
   9   3  -9   20.97    1.19
   9   3  -9   21.44    1.59
  -9   3   9   20.91    1.15
  10  -3 -10    0.28    0.65
  10  -3 -10    0.23    0.50
  10  -3 -10    1.95    0.78
  10  -3 -10   -0.14    0.54
  10  -3 -10    0.14    0.57
 -10  -3  10   -0.18    0.54
 -10   3  10    0.12    0.52
  10   3 -10   -0.52    0.48
  10   3 -10    1.36    0.71
  10   3 -10   -0.05    0.51
  10   3 -10    0.62    0.48
  11  -3 -11    2.58    0.56
  11  -3 -11    2.30    0.63
  11  -3 -11    3.34    0.77
 -11  -3  11    4.06    0.84
  11  -3 -11    4.06    0.71
  11  -3 -11    4.27    0.84
  11   3 -11    3.18    0.61
  11   3 -11    1.20    0.83
  11   3 -11    2.60    0.67
  11   3 -11    2.50    0.61
 -11   3  11    1.49    0.76
  12  -3 -12    0.11    0.54
  12  -3 -12    0.26    0.49
 -12  -3  12    0.89    0.95
  12  -3 -12   -0.64    0.48
  12  -3 -12   -0.24    0.62
 -12  -3  12    0.70    0.75
 -12   3  12    0.18    0.88
  12   3 -12    0.40    0.53
  12   3 -12   -0.42    0.58
  12   3 -12    0.43    0.58
  12   3 -12   -0.43    0.61
 -13  -3  13    5.69    1.06
  13  -3 -13    5.00    0.76
 -13  -3  13    6.90    1.44
  13  -3 -13    4.76    0.73
  13  -3 -13    4.19    0.71
  13  -3 -13    4.48    0.77
 -13   3  13    4.75    0.90
  13   3 -13    3.83    0.79
  13   3 -13    5.11    0.79
  13   3 -13    4.52    0.77
 -13   3  13    5.56    1.51
 -14  -3  14   -0.02    0.96
  14  -3 -14   -0.13    0.50
  14  -3 -14    0.28    0.48
  14  -3 -14    0.09    0.45
 -14  -3  14   -0.86    1.73
 -14   3  14    1.44    0.93
  14   3 -14   -0.14    0.54
  14   3 -14    0.00    0.61
  14   3 -14   -1.14    0.70
  14   3 -14   -0.20    0.52
  15  -3 -15    0.97    0.50
  15  -3 -15    2.03    0.60
 -15  -3  15    0.64    1.15
  15  -3 -15    1.34    0.53
 -15   3  15   -1.55    1.12
  15   3 -15    1.01    0.57
  15   3 -15    1.47    0.55
  15   3 -15    1.25    0.53
  16  -3 -16    0.66    0.44
  16  -3 -16    0.18    0.57
  16  -3 -16    0.54    0.44
  16   3 -16    0.21    0.43
  16   3 -16    0.21    0.47
  16   3 -16   -0.20    0.44
  17  -3 -17    0.24    0.41
  17   3 -17    0.10    0.36
  17   3 -17    0.51    0.45
  17   3 -17    0.48    0.43
  18   3 -18   -0.03    0.31
   0  -4   0  250.45    7.53
   0   4   0  250.97    7.50
  -1  -4   1   -0.04    0.11
   1  -4  -1   -0.08    0.14
  -1  -4   1    0.08    0.18
  -1  -4   1   -0.12    0.08
  -1   4   1   -0.22    0.13
   2  -4  -2    4.97    0.39
  -2  -4   2    5.17    0.24
  -2  -4   2    4.64    0.36
   2  -4  -2    4.27    0.35
  -2   4   2    5.17    0.34
   3  -4  -3   -0.10    0.17
  -3  -4   3   -0.08    0.08
  -3  -4   3    0.16    0.19
   3  -4  -3    0.16    0.22
  -3   4   3   -0.22    0.17
  -4  -4   4   13.37    0.52
   4  -4  -4   13.25    0.73
   4  -4  -4   13.80    0.66
  -4  -4   4   13.83    0.67
  -4   4   4   13.78    0.64
  -5  -4   5    0.09    0.44
   5  -4  -5   -0.66    0.35
   5  -4  -5    0.02    0.25
  -5  -4   5   -0.01    0.13
  -5   4   5    0.15    0.22
  -6  -4   6    8.91    0.48
   6  -4  -6    8.62    0.67
  -6   4   6    8.51    0.62
  -7  -4   7    0.11    0.24
  -7   4   7    0.13    0.33
   8  -4  -8   35.80    1.74
   8  -4  -8   35.36    1.56
  -8  -4   8   39.64    1.48
   8   4  -8   38.05    1.56
   8   4  -8   36.49    1.76
  -8   4   8   37.76    1.58
   8   4  -8   39.68    1.61
   8   4  -8   37.81    1.62
  -9  -4   9   -0.35    0.39
   9  -4  -9   -0.02    0.48
   9  -4  -9    0.80    0.57
   9  -4  -9    1.14    0.81
   9  -4  -9    0.73    0.54
  -9   4   9   -0.03    0.46
   9   4  -9    1.06    0.48
   9   4  -9    0.22    0.44
   9   4  -9   -1.03    0.58
   9   4  -9    0.72    0.44
  10  -4 -10    0.02    0.62
  10  -4 -10    1.07    0.56
  10  -4 -10   -0.24    0.76
 -10  -4  10    0.55    0.52
  10  -4 -10    0.46    0.49
  10  -4 -10    0.60    0.55
 -10   4  10    0.47    0.58
  10   4 -10    0.95    0.46
  10   4 -10    0.55    0.57
  10   4 -10    0.32    0.49
  10   4 -10    0.47    0.49
  10   4 -10   -0.62    0.83
 -11  -4  11   -0.90    0.65
  11  -4 -11   -0.43    0.75
  11  -4 -11   -0.24    0.46
  11  -4 -11    0.39    0.54
  11  -4 -11    0.86    0.60
  11   4 -11    0.46    0.50
  11   4 -11    0.22    0.96
  11   4 -11   -0.56    0.48
  12  -4 -12   -0.01    0.49
  12  -4 -12    0.08    0.58
  12  -4 -12   -0.48    0.48
 -12  -4  12    1.88    0.98
 -12  -4  12    1.05    0.86
  12  -4 -12    0.97    0.70
  12  -4 -12    0.58    0.62
  12   4 -12    0.12    0.53
  12   4 -12    0.24    0.57
  12   4 -12    0.44    0.51
  12   4 -12    0.00    0.76
 -12   4  12    0.35    1.10
  13  -4 -13   -0.31    0.47
  13  -4 -13   -0.93    0.51
  13  -4 -13   -0.98    0.63
  13  -4 -13   -0.63    0.50
 -13  -4  13   -0.95    0.82
 -13  -4  13    0.57    1.30
 -13   4  13   -0.87    0.75
  13   4 -13   -0.66    0.82
 -13   4  13   -1.49    1.76
  13   4 -13   -0.64    0.55
  13   4 -13    0.44    0.54
  13   4 -13   -0.20    0.61
  14  -4 -14    1.62    0.57
  14  -4 -14    0.61    0.52
 -14  -4  14    0.83    0.91
  14  -4 -14    1.97    1.14
  14  -4 -14    0.96    0.59
  14   4 -14    1.03    0.57
  14   4 -14    0.81    0.55
  14   4 -14    0.58    0.62
 -14   4  14    1.68    0.98
  15  -4 -15    0.77    0.46
 -15  -4  15   -1.16    1.16
  15  -4 -15   -0.41    0.60
  15  -4 -15   -0.22    0.43
 -15  -4  15    0.71    1.86
  15   4 -15   -0.40    0.45
  15   4 -15   -0.08    0.44
  15   4 -15    0.23    0.52
  16  -4 -16   17.68    0.98
  16  -4 -16   18.44    0.96
  16   4 -16   16.65    0.98
  16   4 -16   15.90    0.97
  16   4 -16   16.21    1.01
  17  -4 -17   -0.12    0.42
  17   4 -17   -0.18    0.34
  17   4 -17    0.33    0.42
  17   4 -17   -0.15    0.40
   0  -5   0    0.00    0.12
   0  -5   0    0.14    0.12
   0   5   0    0.24    0.18
   1  -5  -1   36.24    1.26
  -1  -5   1   35.71    1.17
  -1  -5   1   35.46    1.19
  -1  -5   1   32.14    1.32
   1  -5  -1   40.68    1.25
  -1   5   1   37.47    1.23
   2  -5  -2    0.21    0.21
   2  -5  -2    0.19    0.18
  -2  -5   2    0.03    0.13
  -2  -5   2   -0.12    0.10
  -2  -5   2   -0.18    0.26
   3  -5  -3   47.86    1.61
  -3  -5   3   46.64    1.65
   3  -5  -3   48.70    1.72
  -3  -5   3   49.52    1.55
  -3   5   3   49.50    1.66
  -4  -5   4   -0.45    0.36
  -4  -5   4    0.00    0.13
   4  -5  -4    0.15    0.23
   4  -5  -4   -0.52    0.28
  -4   5   4    0.28    0.24
   5  -5  -5    3.71    0.64
  -5  -5   5    2.38    0.29
   5  -5  -5    2.56    0.49
  -5   5   5    2.74    0.43
  -6  -5   6   -0.07    0.19
   6  -5  -6    0.29    0.29
   6  -5  -6   -0.29    0.60
  -6   5   6    0.23    0.27
  -7  -5   7   16.38    0.79
  -7   5   7   17.79    0.95
   8  -5  -8   -0.70    0.55
   8  -5  -8    0.14    0.43
  -8  -5   8    0.62    0.31
   8  -5  -8    0.01    0.51
   8   5  -8   -0.24    0.56
   8   5  -8   -0.29    0.44
   8   5  -8   -0.19    0.44
  -8   5   8    0.63    0.45
   8   5  -8    0.33    0.43
   9  -5  -9   67.14    2.43
   9  -5  -9   65.39    2.43
  -9  -5   9   67.69    2.43
   9  -5  -9   65.34    2.62
   9  -5  -9   62.89    2.70
   9  -5  -9   65.29    2.48
   9   5  -9   69.61    2.39
   9   5  -9   70.78    2.48
   9   5  -9   65.13    2.56
   9   5  -9   65.29    2.39
  -9   5   9   67.46    2.54
  10  -5 -10    0.07    0.76
  10  -5 -10   -0.40    0.48
  10  -5 -10   -0.22    0.48
  10  -5 -10   -0.08    0.73
 -10  -5  10    0.82    0.51
  10  -5 -10   -0.08    0.56
  10   5 -10   -0.33    0.42
 -10   5  10   -0.16    0.64
  10   5 -10    0.03    0.56
  10   5 -10    0.40    0.69
 -11  -5  11   25.32    1.52
  11  -5 -11   24.48    1.33
  11  -5 -11   23.89    1.56
  11  -5 -11   25.62    1.25
 -11  -5  11   26.69    1.67
  11  -5 -11   24.81    1.40
  11  -5 -11   23.67    1.31
  11   5 -11   25.13    1.30
 -11   5  11   24.71    1.76
  11   5 -11   25.11    1.37
  11   5 -11   23.85    1.26
  11   5 -11   22.59    1.42
  12  -5 -12    0.41    0.54
  12  -5 -12    0.12    0.56
 -12  -5  12   -0.86    0.89
  12  -5 -12   -0.10    0.50
  12  -5 -12   -0.98    0.65
  12  -5 -12    0.20    0.52
 -12  -5  12   -0.53    0.75
  12   5 -12    1.25    0.54
  12   5 -12    0.17    0.51
  12   5 -12   -0.14    0.58
 -13  -5  13   32.13    2.10
  13  -5 -13   30.03    1.61
  13  -5 -13   31.00    1.54
 -13  -5  13   30.31    2.35
  13  -5 -13   30.20    1.56
 -13   5  13   29.20    1.91
  13   5 -13   32.49    1.59
  13   5 -13   31.17    1.62
  13   5 -13   30.49    1.61
 -14  -5  14    1.54    1.15
  14  -5 -14    0.52    0.65
  14  -5 -14   -0.03    0.49
  14   5 -14    0.36    0.57
 -14   5  14    0.63    1.20
  14   5 -14   -0.30    0.52
  14   5 -14   -0.52    0.51
  15  -5 -15    0.83    0.51
 -15  -5  15    0.57    0.95
 -15  -5  15   -1.70    1.34
  15  -5 -15   -0.39    0.41
  15   5 -15    0.33    0.45
  15   5 -15    0.56    0.49
  15   5 -15   -0.22    0.43
  16  -5 -16    0.58    0.41
  16  -5 -16   -0.57    0.47
  16   5 -16   -0.45    0.45
  16   5 -16    0.33    0.44
  16   5 -16   -0.48    0.39
  17   5 -17    0.63    0.41
  17   5 -17   -0.92    0.46
   0  -6   0   75.52    2.33
   0  -6   0   69.35    2.23
   1  -6  -1    0.08    0.23
  -1  -6   1   -0.07    0.13
   1  -6  -1    0.05    0.19
  -1  -6   1   -0.16    0.14
   2  -6  -2   28.57    1.03
  -2  -6   2   29.31    1.01
  -2  -6   2   27.22    1.29
  -2  -6   2   29.44    1.01
   2  -6  -2   30.36    1.16
  -2   6   2   29.78    1.08
   3  -6  -3    0.43    0.27
  -3  -6   3   -0.12    0.12
  -3  -6   3   -0.18    0.48
  -3   6   3    0.36    0.26
  -4  -6   4   51.12    1.63
  -4  -6   4   49.27    1.69
  -4  -6   4   46.55    1.96
   4  -6  -4   49.32    1.72
   4  -6  -4   51.16    1.86
  -4   6   4   50.91    1.76
   5  -6  -5    0.33    0.43
   5  -6  -5   -0.08    0.31
  -5  -6   5    0.11    0.18
  -5   6   5   -0.24    0.28
  -6  -6   6  159.99    5.02
  -6   6   6  164.22    5.17
   7  -6  -7   -0.52    0.62
   7  -6  -7   -0.01    0.47
  -7  -6   7   -0.09    0.26
   7  -6  -7    0.22    0.46
   7   6  -7   -0.35    0.46
   7   6  -7   -0.38    0.50
  -7   6   7   -0.12    0.39
   7   6  -7   -0.14    0.42
   8  -6  -8   18.32    1.08
   8  -6  -8   17.50    1.18
  -8  -6   8   18.66    0.96
   8   6  -8   19.08    1.12
   8   6  -8   19.80    1.42
   8   6  -8   19.95    1.03
  -8   6   8   19.80    1.18
   8   6  -8   18.87    1.05
  -9  -6   9    0.25    0.40
   9  -6  -9    0.05    0.51
   9  -6  -9   -0.10    0.86
   9  -6  -9   -0.23    0.47
  -9  -6   9    0.37    0.53
   9   6  -9    0.51    0.45
   9   6  -9   -0.77    0.44
   9   6  -9   -0.37    0.39
   9   6  -9    0.03    0.57
  -9   6   9   -0.74    0.61
  10  -6 -10   33.24    1.55
  10  -6 -10   31.49    1.59
 -10  -6  10   32.20    1.61
  10  -6 -10   32.44    1.57
  10  -6 -10   34.39    1.79
 -10  -6  10   35.29    1.81
  10  -6 -10   33.56    1.83
 -10   6  10   33.62    1.89
  10   6 -10   35.08    1.53
  10   6 -10   31.89    1.63
  10   6 -10   34.52    1.57
  10   6 -10   35.71    1.46
 -11  -6  11    0.37    0.66
 -11  -6  11   -0.05    0.68
  11  -6 -11    0.97    0.67
  11  -6 -11   -0.06    0.46
  11  -6 -11    1.53    0.81
  11  -6 -11   -0.19    0.51
  11   6 -11    0.53    0.50
  11   6 -11    0.35    0.54
 -11   6  11   -0.62    1.06
  11   6 -11   -0.14    0.45
  11   6 -11   -0.37    0.54
  12  -6 -12    1.56    0.65
  12  -6 -12    1.20    0.57
 -12  -6  12    1.18    0.95
 -12  -6  12    1.06    0.98
  12  -6 -12    1.47    0.80
  12   6 -12    1.21    0.61
  12   6 -12    1.55    0.57
  12   6 -12    1.67    0.58
 -13  -6  13    3.30    1.50
 -13  -6  13    0.83    1.11
  13  -6 -13    0.88    0.53
  13  -6 -13   -0.51    0.57
  13  -6 -13    0.03    0.54
  13   6 -13   -0.07    0.56
 -13   6  13    0.07    1.19
  13   6 -13    0.45    0.55
 -14  -6  14    5.15    1.36
  14  -6 -14    6.93    0.97
  14   6 -14    6.75    0.96
  14   6 -14    9.57    1.45
  14   6 -14    7.26    1.09
  15  -6 -15    0.33    0.56
  15  -6 -15    0.18    0.43
  15   6 -15    0.59    0.52
  15   6 -15    0.52    0.49
  15   6 -15   -0.16    0.44
  16  -6 -16    2.31    0.44
  16   6 -16    1.93    0.49
  16   6 -16    2.23    0.51
  16   6 -16    2.62    0.53
  17   6 -17    1.17    0.37
  17   6 -17    0.24    0.39
  17   6 -17   -0.23    0.34
   0  -7   0    0.12    0.21
   0  -7   0    0.08    0.16
  -1  -7   1   13.45    0.57
   1  -7  -1   14.11    0.68
  -1  -7   1   14.59    0.63
  -1   7   1   13.55    0.75
  -2  -7   2   -0.10    0.14
   2  -7  -2   -0.21    0.24
  -2  -7   2    0.16    0.18
  -2   7   2   -0.43    0.28
   3  -7  -3   13.58    0.75
  -3  -7   3   13.34    0.60
   3  -7  -3   13.57    0.79
  -3  -7   3   12.61    0.61
  -3   7   3   12.50    0.72
  -4  -7   4    0.05    0.17
  -4  -7   4   -0.04    0.20
   4  -7  -4   -0.19    0.38
   4  -7  -4    0.00    0.35
  -4   7   4   -0.25    0.30
   5  -7  -5    1.18    0.49
  -5  -7   5    0.80    0.29
  -5  -7   5    0.58    0.24
  -5   7   5    0.91    0.38
  -6  -7   6    0.27    0.26
   6  -7  -6   -0.16    0.74
  -6  -7   6   -0.13    0.22
   6   7  -6    0.74    0.45
   6   7  -6    0.88    0.48
  -6   7   6    0.21    0.43
  -7  -7   7   10.62    0.69
  -7  -7   7   11.16    0.78
   7  -7  -7    9.60    0.98
   7  -7  -7    9.89    0.89
   7   7  -7   10.92    0.84
  -7   7   7   10.12    0.93
   7   7  -7   11.92    0.82
   7   7  -7   11.39    0.92
   8  -7  -8   -0.24    0.48
   8  -7  -8    0.32    0.42
  -8  -7   8   -0.23    0.37
  -8  -7   8    0.21    0.35
   8   7  -8    0.24    0.43
   8   7  -8    0.02    0.43
   8   7  -8    0.86    0.61
   8   7  -8   -0.07    0.46
  -8   7   8   -0.97    0.63
  -9  -7   9   62.57    2.36
   9  -7  -9   66.85    2.36
  -9  -7   9   67.00    2.53
   9  -7  -9   65.54    2.42
   9  -7  -9   57.26    2.84
   9   7  -9   64.19    2.45
   9   7  -9   66.57    2.59
   9   7  -9   68.00    2.36
   9   7  -9   65.71    2.49
 -10  -7  10   -0.94    0.54
  10  -7 -10   -0.62    0.43
  10  -7 -10   -0.15    0.45
 -10  -7  10   -0.38    0.63
  10   7 -10    0.22    0.46
  10   7 -10   -0.22    0.44
  10   7 -10    0.38    0.41
  10   7 -10   -0.40    0.58
 -10   7  10   -1.06    1.03
 -11  -7  11    3.11    0.88
  11  -7 -11    2.98    0.88
  11  -7 -11    3.09    0.67
 -11  -7  11    2.80    0.90
  11  -7 -11    3.54    0.54
  11   7 -11    3.30    0.62
  11   7 -11    3.11    0.64
  11   7 -11    2.39    0.65
  11   7 -11    3.49    0.54
  12  -7 -12   -0.20    0.66
  12  -7 -12    0.22    0.49
 -12  -7  12    0.27    0.97
 -12  -7  12   -1.40    1.06
  12  -7 -12    0.47    0.49
  12   7 -12   -0.88    0.56
  12   7 -12    0.64    0.53
  12   7 -12   -0.47    0.55
  13  -7 -13    2.20    0.51
  13  -7 -13    2.28    0.60
 -13  -7  13    3.81    1.12
 -13  -7  13   -0.53    1.60
  13  -7 -13    3.68    0.75
  13   7 -13    3.16    0.69
  13   7 -13    2.92    0.62
 -14  -7  14   -1.47    1.33
  14  -7 -14    0.32    0.46
  14  -7 -14   -0.32    0.53
  14  -7 -14    0.59    0.65
  14   7 -14   -0.10    0.54
  14   7 -14    0.46    0.52
  14   7 -14   -0.47    0.53
  15  -7 -15    1.78    0.72
  15  -7 -15    2.31    0.47
  15   7 -15    2.14    0.53
  15   7 -15    1.75    0.53
  15   7 -15    1.93    0.55
  16  -7 -16   -0.39    0.34
  16   7 -16   -0.27    0.38
  16   7 -16    0.68    0.45
  16   7 -16    0.09    0.43
  17   7 -17    7.57    0.79
  17   7 -17   10.79    0.65
  17   7 -17    9.95    0.63
   0  -8   0  346.17   10.54
  -1  -8   1   -0.02    0.18
  -1  -8   1   -0.09    0.23
   1  -8  -1   -0.09    0.25
  -2  -8   2  124.41    3.85
   2  -8  -2  125.49    4.00
  -2  -8   2  116.52    3.76
   3  -8  -3   -0.21    0.36
  -3  -8   3    0.06    0.21
  -3  -8   3   -0.25    0.19
  -3   8   3    0.18    0.49
   4  -8  -4    9.90    0.87
  -4  -8   4   10.74    0.61
  -4  -8   4   10.37    0.60
  -4   8   4    9.50    0.85
  -5  -8   5    0.26    0.25
  -5  -8   5    0.17    0.25
   5  -8  -5    0.11    0.53
   5   8  -5    0.05    0.42
   5   8  -5    0.27    0.41
  -5   8   5    0.05    0.50
  -6  -8   6    4.94    0.54
  -6  -8   6    4.15    0.56
   6   8  -6    5.91    0.86
   6   8  -6    4.37    0.67
   6   8  -6    4.65    0.79
   6   8  -6    4.47    0.71
   7  -8  -7   -0.61    0.56
   7  -8  -7   -0.75    0.39
  -7  -8   7   -0.29    0.35
  -7  -8   7   -0.54    0.34
   7   8  -7    0.31    0.39
   7   8  -7    0.04    0.45
   7   8  -7    0.82    0.93
  -7   8   7    0.21    0.65
   7   8  -7    0.28    0.50
   8  -8  -8    2.04    0.60
  -8  -8   8    1.49    0.44
  -8  -8   8    1.11    0.50
   8  -8  -8    2.16    0.48
  -8   8   8    1.24    0.83
   8   8  -8    2.64    0.58
   8   8  -8    0.72    0.75
   8   8  -8    1.78    0.49
   8   8  -8    2.26    0.48
   8   8  -8    1.55    0.53
   9  -8  -9   -0.57    0.42
  -9  -8   9   -0.59    0.49
   9  -8  -9   -0.15    0.46
  -9  -8   9   -0.84    0.42
   9   8  -9   -0.86    0.44
   9   8  -9    0.07    0.40
   9   8  -9    0.11    0.45
   9   8  -9   -0.75    0.67
 -10  -8  10    7.37    1.01
  10  -8 -10    5.49    0.95
 -10  -8  10    5.62    0.87
  10  -8 -10    7.12    0.82
  10   8 -10    6.76    0.81
  10   8 -10    7.51    1.15
  10   8 -10    6.73    0.81
  10   8 -10    9.34    0.93
  11  -8 -11    0.32    0.50
  11  -8 -11    0.21    0.40
 -11  -8  11    1.02    0.81
 -11  -8  11   -0.28    0.82
  11   8 -11   -0.27    0.64
  11   8 -11   -0.06    0.50
  11   8 -11   -0.04    0.43
  11   8 -11    0.17    0.60
  12  -8 -12   52.24    2.13
 -12  -8  12   52.98    2.71
  12  -8 -12   52.25    2.02
 -12  -8  12   51.51    2.67
  12   8 -12   51.82    2.21
  12   8 -12   55.73    2.13
  12   8 -12   55.23    2.28
 -13  -8  13   -0.34    1.25
  13  -8 -13    0.79    0.55
  13   8 -13   -0.69    0.51
  13   8 -13    0.47    0.52
  14  -8 -14   24.03    1.21
 -14  -8  14   22.57    3.00
  14  -8 -14   20.99    1.13
  14   8 -14   23.35    1.29
  14   8 -14   23.08    1.28
  14   8 -14   21.96    1.26
  15  -8 -15    0.11    0.39
  15   8 -15    0.09    0.44
  15   8 -15   -0.27    0.45
  15   8 -15   -0.65    0.45
  16   8 -16   28.50    1.24
  16   8 -16   30.93    1.30
 -16   8  16   31.02    1.18
  16   8 -16   32.83    1.32
  17   8 -17    0.84    0.44
  17   8 -17   -0.07    0.36
   0  -9   0    0.09    0.28
  -1  -9   1    6.73    0.51
   1  -9  -1    6.08    0.58
   2  -9  -2   -0.09    0.34
  -2  -9   2    0.21    0.25
  -2  -9   2    0.10    0.30
  -3  -9   3   52.80    1.83
   3  -9  -3   52.72    2.05
  -3  -9   3   50.82    1.77
  -4  -9   4    0.12    0.27
  -4  -9   4    0.51    0.29
   4  -9  -4    0.54    0.52
   4   9  -4   -0.63    0.44
   4   9  -4   -0.57    0.46
   4   9  -4   -0.43    0.41
   5  -9  -5   80.75    3.14
  -5  -9   5   87.42    2.88
  -5  -9   5   87.10    2.88
   5   9  -5   83.64    2.92
   5   9  -5   87.17    2.97
   5   9  -5   89.00    2.97
   5   9  -5   87.12    2.91
   6  -9  -6   -0.01    0.70
  -6  -9   6   -0.38    0.32
  -6  -9   6    0.29    0.36
   6   9  -6   -0.70    0.44
   6   9  -6    0.04    0.36
  -7  -9   7    3.30    0.51
   7  -9  -7    3.72    0.69
  -7  -9   7    3.96    0.63
   7  -9  -7    3.96    0.54
   7   9  -7    4.10    0.63
   7   9  -7    3.51    0.67
   7   9  -7    4.70    0.82
   7   9  -7    4.87    0.69
  -8  -9   8    0.19    0.43
   8  -9  -8   -0.05    0.41
   8  -9  -8   -0.54    0.52
  -8  -9   8    0.41    0.48
   8   9  -8    0.02    0.39
   8   9  -8   -0.38    0.42
   8   9  -8   -1.34    0.81
   8   9  -8   -0.08    0.48
   8   9  -8   -0.10    0.45
  -9  -9   9    1.65    0.62
   9  -9  -9    1.79    0.49
   9  -9  -9    1.32    0.56
  -9  -9   9    1.80    0.55
   9   9  -9    1.03    0.76
   9   9  -9    1.17    0.47
   9   9  -9    1.18    0.57
   9   9  -9    1.66    0.50
 -10  -9  10   -0.02    0.69
 -10  -9  10    0.98    0.67
  10  -9 -10   -0.09    0.52
  10  -9 -10   -0.17    0.42
  10   9 -10    0.30    0.45
  10   9 -10    0.23    0.49
  10   9 -10   -0.86    0.68
  10   9 -10    0.63    0.51
 -11  -9  11    0.22    0.90
  11  -9 -11    0.14    0.51
  11  -9 -11    0.70    0.43
 -11  -9  11    0.32    0.91
  11   9 -11    0.63    0.48
  11   9 -11    0.84    0.65
  11   9 -11   -0.01    0.43
  11   9 -11    0.46    0.56
 -12  -9  12   -0.67    1.26
  12  -9 -12   -0.13    0.55
 -12  -9  12    0.87    1.10
  12  -9 -12    0.52    0.40
  12   9 -12    0.78    0.49
  12   9 -12   -0.10    0.66
  12   9 -12    0.53    0.50
  12   9 -12   -0.44    0.53
  13  -9 -13    2.38    0.54
  13  -9 -13    1.76    0.46
 -13  -9  13    0.34    1.42
  13   9 -13    2.34    0.64
  13   9 -13    2.58    0.67
  13   9 -13    2.21    0.57
  14  -9 -14   -0.22    0.37
  14  -9 -14   -0.65    0.43
  14   9 -14    0.23    0.54
  14   9 -14   -0.27    0.48
  14   9 -14    0.12    0.51
  15  -9 -15    2.61    0.64
  15  -9 -15    0.98    0.39
 -15   9  15    1.42    0.39
  15   9 -15    1.62    0.47
  15   9 -15    2.51    0.62
  15   9 -15    1.02    0.45
 -16   9  16   -0.84    0.43
  16   9 -16   -0.19    0.35
  16   9 -16   -0.30    0.54
   0 -10   0    0.97    0.38
   1 -10  -1    0.52    0.40
  -1 -10   1    0.25    0.31
   1  10  -1   -0.10    0.73
   1  10  -1    0.25    0.56
  -2 -10   2   43.08    1.59
   2 -10  -2   43.05    1.78
   2  10  -2   40.60    1.80
   2  10  -2   42.16    1.68
  -2  10   2   38.21    1.71
   2  10  -2   38.64    1.67
  -3 -10   3    0.53    0.38
  -3 -10   3    0.07    0.29
   3  10  -3    0.21    0.46
   3  10  -3    0.38    0.41
   3  10  -3    0.16    0.47
  -3  10   3    0.11    0.51
   4 -10  -4   21.01    1.32
  -4 -10   4   19.09    1.00
  -4 -10   4   20.97    0.99
   4  10  -4   20.11    1.19
   4  10  -4   17.88    1.11
  -4  10   4   19.36    1.12
   4  10  -4   20.13    1.06
   4  10  -4   18.83    1.06
  -5 -10   5   -0.08    0.39
   5 -10  -5   -0.29    0.82
  -5 -10   5    0.50    0.37
   5  10  -5    0.22    0.37
   5  10  -5    0.18    0.38
   5  10  -5    0.16    0.47
   5  10  -5    1.28    0.50
  -6 -10   6   26.79    1.25
   6 -10  -6   22.89    1.66
  -6 -10   6   27.27    1.28
   6 -10  -6   28.51    1.27
   6  10  -6   25.11    1.25
   6  10  -6   25.88    1.21
   6  10  -6   27.38    1.32
   6  10  -6   28.39    1.34
  -7 -10   7    0.06    0.43
   7 -10  -7    0.54    0.69
  -7 -10   7    0.48    0.51
   7 -10  -7    0.12    0.64
   7  10  -7    0.11    0.40
   7  10  -7   -0.21    0.46
   7  10  -7   -0.60    0.45
   7  10  -7   -0.28    0.43
   8 -10  -8    0.03    0.56
  -8 -10   8    0.13    0.48
   8 -10  -8    0.44    0.41
  -8 -10   8   -0.28    0.57
   8  10  -8    0.29    0.43
   8  10  -8    0.13    0.45
   8  10  -8    0.68    0.46
   8  10  -8    0.03    0.44
  -9 -10   9    0.33    0.68
   9 -10  -9   -0.56    0.38
  -9 -10   9    0.11    0.66
   9 -10  -9   -0.48    0.52
   9  10  -9   -0.12    0.53
   9  10  -9   -0.40    0.40
   9  10  -9   -0.46    0.92
 -10 -10  10   11.01    1.31
 -10 -10  10   13.66    1.54
  10 -10 -10   11.30    0.92
  10 -10 -10   13.11    1.08
  10  10 -10   11.05    1.03
  10  10 -10   11.25    0.99
  10  10 -10   10.58    1.42
  10  10 -10   12.18    0.93
  11 -10 -11   -0.72    0.53
 -11 -10  11   -0.22    1.05
 -11 -10  11   -0.88    1.00
  11 -10 -11    0.37    0.41
  11  10 -11    0.08    0.44
  11  10 -11    0.07    0.49
  11  10 -11   -0.82    0.73
  11  10 -11   -0.01    0.53
  12 -10 -12    0.28    0.39
  12 -10 -12    1.28    0.54
  12  10 -12    0.32    0.49
  12  10 -12    0.45    0.43
  12  10 -12   -0.71    0.65
  12  10 -12   -0.32    0.54
  13 -10 -13   -0.41    0.45
  13 -10 -13   -0.23    0.38
  13  10 -13   -1.05    0.61
  13  10 -13    0.34    0.53
  13  10 -13    0.00    0.46
  14 -10 -14    2.11    0.45
  14 -10 -14    2.52    0.50
  14  10 -14    2.44    0.57
 -14  10  14    3.05    0.46
  14  10 -14    2.79    0.53
  15 -10 -15   -0.07    0.53
 -15  10  15    0.56    0.63
  15  10 -15   -0.70    0.37
  15  10 -15    1.04    0.44
  16  10 -16    0.99    0.37
  16  10 -16    1.07    0.38
   0 -11   0   -0.30    0.40
   0  11   0    0.19    0.48
   0  11   0    0.04    0.49
   1 -11  -1    7.81    0.89
  -1 -11   1    8.53    0.76
   1  11  -1    8.11    1.13
   1  11  -1    8.45    0.80
   1  11  -1    7.98    0.84
  -1  11   1    8.20    0.88
  -1  11   1    9.39    0.93
  -1  11   1    9.22    1.33
  -2 -11   2   -0.11    0.35
   2 -11  -2    0.98    0.58
   2  11  -2   -0.33    0.50
  -2  11   2    0.37    0.81
  -2  11   2    0.35    0.59
  -2  11   2    0.31    0.52
   2  11  -2   -0.59    0.43
   2  11  -2    0.61    0.44
   3 -11  -3   36.37    1.85
  -3 -11   3   35.25    1.46
   3  11  -3   32.00    1.63
   3  11  -3   35.01    1.55
   3  11  -3   34.44    1.49
  -3  11   3   34.15    2.00
  -3  11   3   34.25    1.53
  -3  11   3   33.16    1.65
  -4 -11   4   -0.33    0.34
   4 -11  -4   -1.32    0.89
   4  11  -4    0.69    0.56
  -4  11   4    0.28    0.48
   4  11  -4   -0.16    0.36
   4  11  -4    0.85    0.46
   4  11  -4   -0.24    0.42
  -5 -11   5   22.18    1.16
  -5 -11   5   21.58    1.28
  -5  11   5   22.51    1.18
   5  11  -5   22.25    1.13
   5  11  -5   23.47    1.24
   5  11  -5   23.34    1.21
  -6 -11   6    0.31    0.56
  -6 -11   6   -0.33    0.43
   6 -11  -6   -0.23    0.37
   6  11  -6   -0.17    0.39
   6  11  -6    0.02    0.54
   6  11  -6   -0.11    0.39
   7 -11  -7    9.63    0.79
  -7 -11   7   11.13    1.15
  -7 -11   7   11.08    0.96
   7  11  -7    9.50    0.91
   7  11  -7    8.33    0.89
   7  11  -7    9.18    0.86
   7  11  -7    9.87    0.87
   8 -11  -8    0.03    0.61
   8 -11  -8    0.62    0.39
  -8 -11   8    0.53    0.71
  -8 -11   8    0.23    0.58
   8  11  -8    0.20    0.42
   8  11  -8   -0.03    0.44
   8  11  -8    0.30    0.43
   8  11  -8    0.63    0.52
   9 -11  -9    1.22    0.47
  -9 -11   9   -0.01    0.73
  -9 -11   9    0.71    0.83
   9 -11  -9   -0.16    0.58
   9  11  -9    0.52    0.44
   9  11  -9    1.23    0.52
   9  11  -9    0.07    0.44
  10 -11 -10    0.92    0.57
  10 -11 -10   -0.25    0.41
 -10 -11  10    1.32    0.92
 -10 -11  10    1.34    0.95
  10  11 -10   -0.59    0.47
  10  11 -10   -0.33    0.50
  10  11 -10    0.37    0.46
  11 -11 -11    0.77    0.55
  11 -11 -11    0.11    0.36
 -11 -11  11    2.15    1.29
 -11 -11  11    0.21    1.28
  11  11 -11    0.30    0.41
  11  11 -11    0.12    0.55
  11  11 -11    0.35    0.45
  12 -11 -12   -0.22    0.46
  12 -11 -12   -0.07    0.38
  12  11 -12    0.61    0.43
  12  11 -12    0.43    0.47
  12  11 -12   -0.29    0.50
 -12  11  12    0.18    0.46
  13 -11 -13    0.10    0.37
  13 -11 -13    0.98    0.47
  13  11 -13    0.38    0.44
 -13  11  13    0.46    0.42
  13  11 -13   -0.31    0.51
  14 -11 -14    0.76    0.36
  14 -11 -14    0.07    0.43
 -14  11  14   -0.42    0.38
  14  11 -14   -0.33    0.44
  14  11 -14    0.03    0.40
  15  11 -15    4.80    0.73
 -15  11  15    4.87    0.64
  15  11 -15    5.88    0.68
   0 -12   0   60.23    2.37
   0  12   0   63.95    2.25
   0  12   0   56.56    2.39
   0  12   0   62.42    2.28
  -1 -12   1    0.15    0.45
   1 -12  -1    0.92    0.65
  -1  12   1    0.10    0.45
   1  12  -1   -0.02    0.40
   1  12  -1   -0.24    0.42
  -1  12   1    0.13    0.68
   1  12  -1   -0.30    0.54
  -1  12   1    0.65    0.50
   2 -12  -2   22.46    1.52
  -2 -12   2   21.82    1.21
   2  12  -2   21.31    1.13
  -2  12   2   20.96    1.20
   2  12  -2   22.81    1.17
   2  12  -2   20.37    1.32
  -2  12   2   23.41    1.49
   2  12  -2   24.09    1.49
  -2  12   2   22.42    1.22
  -3 -12   3    0.22    0.45
   3 -12  -3   -1.60    0.81
   3  12  -3   -0.37    0.52
   3  12  -3   -0.26    0.38
   3  12  -3    0.08    0.58
  -3  12   3    0.15    0.49
  -3  12   3    0.20    0.61
  -3  12   3    1.44    0.82
   3  12  -3    0.30    0.35
   4 -12  -4   15.52    1.03
  -4 -12   4   16.98    1.08
   4  12  -4   16.13    1.04
   4  12  -4   17.04    1.06
   4  12  -4   18.11    1.13
   4  12  -4   16.73    1.09
  -4  12   4   15.28    1.04
   5 -12  -5    0.40    0.39
  -5 -12   5   -0.70    0.49
   5  12  -5    0.13    0.48
  -5  12   5    0.85    0.47
   5  12  -5   -0.66    0.41
   5  12  -5    0.08    0.45
   6 -12  -6    1.23    0.42
  -6 -12   6    1.27    0.60
   6  12  -6    0.98    0.50
  -6  12   6    1.86    0.56
   6  12  -6    0.45    0.51
   6  12  -6    2.23    0.50
   6  12  -6    1.61    0.55
   7 -12  -7   -0.21    0.38
   7 -12  -7    1.36    0.93
  -7 -12   7   -0.89    0.63
   7  12  -7   -0.40    0.43
   7  12  -7    0.34    0.50
   7  12  -7   -0.57    0.49
  -7  12   7   -0.43    0.46
   7  12  -7    0.34    0.45
  -8 -12   8   20.11    1.46
   8 -12  -8   21.99    1.19
   8 -12  -8   23.89    1.55
  -8  12   8   22.51    1.22
   8  12  -8   21.88    1.24
   8  12  -8   21.91    1.20
   8  12  -8   23.04    1.24
   8  12  -8   21.40    1.19
  -9 -12   9   -1.08    0.86
   9 -12  -9    0.41    0.41
   9 -12  -9    0.98    0.68
   9  12  -9   -0.31    0.46
   9  12  -9    1.28    0.58
  -9  12   9    0.17    0.48
   9  12  -9   -0.14    0.47
 -10 -12  10   10.81    1.47
  10 -12 -10   10.02    0.87
  10 -12 -10    8.52    1.12
 -10  12  10    9.70    0.88
  10  12 -10    9.53    0.90
  10  12 -10    8.75    0.85
  10  12 -10    8.77    0.98
  11 -12 -11   -0.31    0.56
  11  12 -11   -0.80    0.58
 -11  12  11    0.40    0.47
  11  12 -11    0.12    0.65
  12 -12 -12    0.87    0.41
  12 -12 -12    1.39    0.52
 -12  12  12    1.00    0.46
  12  12 -12    0.50    0.39
  12  12 -12    0.74    0.47
  12  12 -12   -0.10    0.54
  13 -12 -13   -0.05    0.48
  13 -12 -13   -0.04    0.34
  13  12 -13    0.00    0.52
  13  12 -13    0.22    0.45
 -13  12  13    0.05    0.39
  14 -12 -14    5.26    0.78
  14  12 -14    4.47    0.64
 -14  12  14    3.40    0.59
  14  12 -14    4.77    0.68
  15  12 -15    0.32    0.38
  15  12 -15    0.82    0.42
   0 -13   0   -0.17    0.62
   0  13   0    0.43    0.49
   0  13   0   -0.25    0.55
   0  13   0   -0.35    0.41
   1 -13  -1    4.24    0.73
  -1 -13   1    5.85    0.92
   1 -13  -1    4.44    0.98
  -1  13   1    4.35    0.90
  -1  13   1    4.58    0.83
   1  13  -1    3.59    0.58
   1  13  -1    4.70    0.72
  -1  13   1    3.74    0.57
   2 -13  -2    1.14    0.94
  -2 -13   2    0.14    0.61
   2 -13  -2   -0.47    0.48
   2  13  -2    0.40    0.44
  -2  13   2    0.08    0.65
  -2  13   2    0.43    0.57
  -2  13   2   -0.01    0.47
   2  13  -2   -0.28    0.41
   2  13  -2   -0.78    0.70
   3 -13  -3  136.63    4.73
   3 -13  -3  130.99    4.83
  -3 -13   3  128.98    4.46
  -3  13   3  126.62    4.33
   3  13  -3  126.78    4.32
  -3  13   3  132.98    4.26
   3  13  -3  131.37    4.33
   3  13  -3  131.34    4.30
  -3  13   3  127.44    4.37
   3  13  -3  126.85    4.39
   4 -13  -4   -1.80    1.41
  -4 -13   4    0.22    0.54
   4 -13  -4   -0.06    0.43
   4  13  -4   -0.04    0.56
   4  13  -4    0.48    0.43
   4  13  -4    0.23    0.47
  -4  13   4   -0.38    0.45
   4  13  -4   -0.19    0.49
  -4  13   4    0.96    0.71
  -5 -13   5   23.92    1.43
   5 -13  -5   22.84    1.20
   5  13  -5   23.34    1.34
  -5  13   5   23.11    1.25
   5  13  -5   23.86    1.25
   5  13  -5   24.09    1.35
   5  13  -5   23.68    1.32
   6 -13  -6    0.30    0.42
   6  13  -6    0.09    0.46
  -6  13   6   -0.18    0.44
   6  13  -6    0.47    0.53
   6  13  -6   -0.05    0.55
   6  13  -6   -0.18    0.42
   7 -13  -7   11.21    0.89
  -7 -13   7    9.48    1.31
  -7  13   7   11.43    0.96
   7  13  -7    9.29    0.95
   7  13  -7   10.65    0.95
   7  13  -7    9.68    0.99
   7  13  -7   10.47    0.94
   8 -13  -8    0.16    0.43
  -8 -13   8   -1.38    0.88
   8  13  -8   -0.19    0.47
   8  13  -8   -0.17    0.53
  -8  13   8    0.27    0.48
   8  13  -8    0.28    0.43
   9 -13  -9    3.15    0.83
  -9 -13   9    0.03    1.10
   9 -13  -9    2.78    0.55
  -9  13   9    3.39    0.61
   9  13  -9    3.70    0.64
   9  13  -9    2.99    0.59
   9  13  -9    2.84    0.58
  10 -13 -10    0.96    0.39
  10 -13 -10   -0.46    0.67
  10  13 -10   -0.44    0.40
  11 -13 -11   26.78    1.25
  11 -13 -11   29.34    1.42
 -11  13  11   27.79    1.28
  11  13 -11   27.51    1.35
  11  13 -11   27.52    1.28
  11  13 -11   28.85    1.44
  12 -13 -12   -0.12    0.35
  12  13 -12    0.43    0.42
  12  13 -12   -0.24    0.52
 -12  13  12    0.09    0.38
  13 -13 -13   10.07    0.70
 -13  13  13   11.16    0.69
  13  13 -13   10.34    0.76
  13  13 -13   10.45    0.87
  14 -13 -14    0.21    0.34
 -14  13  14    0.08    0.44
  14  13 -14   -0.56    0.43
  14  13 -14   -0.17    0.52
   0 -14   0    1.90    0.92
   0  14   0    3.41    0.69
   0  14   0    1.91    0.54
   1 -14  -1    1.45    1.02
  -1 -14   1    0.20    0.79
   1 -14  -1    0.34    0.65
  -1  14   1   -0.45    0.60
  -1  14   1   -0.06    0.47
   1  14  -1    0.69    0.46
   1  14  -1   -0.42    0.54
  -1  14   1   -0.45    0.44
   1  14  -1   -0.43    0.42
   2 -14  -2   12.30    1.06
   2 -14  -2   16.40    2.00
  -2 -14   2   13.52    1.24
  -2  14   2   14.83    1.24
  -2  14   2   13.86    1.07
   2  14  -2   12.82    1.16
  -2  14   2   13.88    0.99
   2  14  -2   13.93    0.99
   2  14  -2   15.81    1.07
   3 -14  -3   -0.10    0.45
   3 -14  -3   -0.78    1.50
  -3 -14   3   -0.58    0.70
   3  14  -3    0.31    0.45
   3  14  -3    1.30    0.64
  -3  14   3    0.89    0.55
   3  14  -3   -0.04    0.45
  -3  14   3    0.04    0.49
   3  14  -3   -0.60    0.52
   4 -14  -4   40.00    1.70
  -4 -14   4   39.68    2.00
  -4  14   4   39.84    1.76
   4  14  -4   41.19    1.88
   4  14  -4   42.93    1.81
   4  14  -4   38.47    1.80
  -4  14   4   44.67    2.19
   4  14  -4   41.81    1.74
   5 -14  -5    0.58    0.42
  -5 -14   5    0.67    0.75
   5  14  -5    0.49    0.47
   5  14  -5    0.45    0.61
   5  14  -5   -0.34    0.49
  -5  14   5    0.13    0.45
   5  14  -5   -0.44    0.47
   6 -14  -6    6.92    0.85
  -6 -14   6    6.71    1.04
   6  14  -6    6.92    0.96
  -6  14   6    7.56    0.83
   6  14  -6    9.47    1.02
   6  14  -6    7.07    0.90
   6  14  -6    7.94    0.91
   7 -14  -7   -0.09    0.43
  -7 -14   7   -1.51    0.91
   7  14  -7   -0.20    0.61
  -7  14   7    0.38    0.45
   7  14  -7   -0.80    0.43
   7  14  -7   -0.27    0.54
   7  14  -7    0.49    0.52
   8 -14  -8   15.23    1.02
  -8 -14   8   13.22    1.83
   8  14  -8   15.19    1.06
   8  14  -8   15.74    1.04
  -8  14   8   13.68    1.01
   8  14  -8   17.65    1.18
   9 -14  -9    0.28    0.40
   9  14  -9    0.17    0.49
   9  14  -9    0.71    0.63
   9  14  -9    0.11    0.46
  -9  14   9   -0.41    0.56
  10 -14 -10    5.48    0.71
  10  14 -10    6.42    0.73
 -10  14  10    6.67    0.75
  10  14 -10    5.31    0.90
  10  14 -10    7.13    0.82
  11 -14 -11   -0.07    0.31
 -11  14  11    0.44    0.43
  11  14 -11   -0.64    0.55
  11  14 -11    0.25    0.39
  11  14 -11   -0.79    0.40
  12 -14 -12    2.22    0.38
  12  14 -12    2.08    0.50
  12  14 -12    1.89    0.61
 -12  14  12    2.07    0.42
  13 -14 -13    0.18    0.29
  13  14 -13   -0.25    0.52
 -13  14  13   -0.66    0.39
  13  14 -13   -0.06    0.38
  14  14 -14   -0.05    0.38
   0 -15   0    0.20    1.13
   0  15   0    0.93    0.53
   0  15   0   -0.26    0.57
   0  15   0    0.19    0.40
  -1 -15   1   32.71    2.99
   1 -15  -1   36.45    2.63
   1 -15  -1   31.89    1.80
  -1  15   1   37.48    1.56
   1  15  -1   35.43    1.67
  -1  15   1   37.10    1.71
   1  15  -1   35.97    1.58
  -1  15   1   38.94    1.77
   1  15  -1   37.42    1.78
   2 -15  -2   -0.99    0.53
  -2 -15   2   -0.28    0.93
   2 -15  -2    2.47    1.59
  -2  15   2   -0.07    0.50
  -2  15   2   -0.54    0.67
   2  15  -2    0.05    0.52
   2  15  -2   -0.09    0.44
   2  15  -2   -0.01    0.55
  -2  15   2    0.00    0.49
   3 -15  -3    2.74    0.55
  -3 -15   3    2.05    0.95
  -3  15   3    3.02    0.66
  -3  15   3    2.46    0.68
   3  15  -3    1.91    0.60
   3  15  -3    3.52    0.64
   3  15  -3    2.78    0.71
  -3  15   3    2.50    0.78
   3  15  -3    0.79    0.86
   4 -15  -4   -0.83    0.43
  -4 -15   4   -1.18    0.88
   4  15  -4    1.28    0.71
  -4  15   4   -0.93    0.71
   4  15  -4   -0.78    0.50
   4  15  -4    0.16    0.57
   4  15  -4    0.11    0.44
  -4  15   4   -0.08    0.47
   5 -15  -5    1.04    0.47
  -5 -15   5    3.10    1.14
   5  15  -5    1.40    0.70
   5  15  -5    0.63    0.58
  -5  15   5    0.92    0.56
   5  15  -5    0.88    0.55
   5  15  -5    1.10    0.52
   6 -15  -6    0.80    0.49
  -6 -15   6   -1.42    1.08
   6  15  -6   -0.28    0.47
   6  15  -6    0.39    0.61
   6  15  -6    0.59    0.53
  -6  15   6    0.67    0.50
   6  15  -6   -0.47    0.54
  -7 -15   7   -2.52    1.30
   7 -15  -7    0.54    0.48
   7  15  -7    1.55    0.53
  -7  15   7    1.14    0.49
   7  15  -7    1.95    0.65
   8 -15  -8    0.63    0.47
   8  15  -8   -0.15    0.46
  -8  15   8   -0.06    0.68
   8  15  -8   -0.10    0.41
   8  15  -8   -0.75    0.55
   9 -15  -9    1.11    0.39
   9  15  -9    0.12    0.59
   9  15  -9    1.71    0.51
   9  15  -9    0.52    0.47
  -9  15   9    1.35    0.48
  10 -15 -10    0.23    0.39
  10  15 -10    0.38    0.56
  10  15 -10    0.15    0.43
 -10  15  10    0.48    0.42
  10  15 -10   -0.14    0.42
  11 -15 -11    1.38    0.37
  11  15 -11    1.06    0.39
  11  15 -11    1.60    0.57
 -11  15  11    1.39    0.42
  11  15 -11    1.71    0.57
  12 -15 -12    0.28    0.31
  12  15 -12    0.20    0.53
  12  15 -12    0.16    0.40
 -12  15  12    0.57    0.38
  13 -15 -13    1.31    0.31
  13  15 -13    3.08    1.12
  13  15 -13    0.69    0.41
   0 -16   0   16.83    2.72
   0  16   0   21.60    1.28
   0  16   0   21.96    1.31
   0  16   0   22.01    1.20
   1 -16  -1   -0.05    0.85
  -1 -16   1   -0.55    1.41
   1 -16  -1   -3.52    1.93
  -1  16   1    0.21    0.61
   1  16  -1   -0.27    0.56
  -1  16   1    0.73    0.55
  -1  16   1    0.65    0.46
   1  16  -1    0.58    0.56
   1  16  -1    0.18    0.45
   2 -16  -2   51.95    2.08
  -2 -16   2   51.00    2.97
  -2  16   2   49.94    2.08
   2  16  -2   51.58    2.11
   2  16  -2   52.85    2.06
  -2  16   2   53.51    1.99
  -2  16   2   51.01    2.11
   2  16  -2   51.67    2.18
   3 -16  -3    0.81    0.52
  -3 -16   3    3.28    1.32
   3  16  -3    0.04    0.44
   3  16  -3   -0.33    0.56
   3  16  -3   -0.37    0.48
  -3  16   3   -0.28    0.51
  -3  16   3    0.12    0.58
  -4 -16   4   35.70    2.52
   4 -16  -4   38.59    1.61
  -4  16   4   37.95    1.65
   4  16  -4   37.85    1.71
   4  16  -4   32.80    1.76
   4  16  -4   37.54    1.69
  -4  16   4   41.22    1.76
   5 -16  -5   -0.77    0.45
  -5 -16   5    0.15    1.37
   5  16  -5   -0.20    0.53
   5  16  -5    0.37    0.73
  -5  16   5   -0.24    0.48
   5  16  -5    0.45    0.49
   5  16  -5   -0.62    0.46
   6 -16  -6   15.19    0.96
   6  16  -6   10.28    1.10
  -6  16   6   12.57    0.96
   6  16  -6   10.27    1.12
   6  16  -6   12.23    1.00
   6  16  -6   12.83    1.02
   7 -16  -7    0.45    0.39
   7  16  -7    0.03    0.43
   7  16  -7   -0.18    0.62
   7  16  -7   -0.09    0.43
  -7  16   7   -0.51    0.45
   8 -16  -8    4.02    0.66
   8  16  -8    4.00    0.65
   8  16  -8    3.39    0.58
   8  16  -8    5.13    0.74
  -8  16   8    4.15    0.70
   9 -16  -9    0.30    0.34
   9  16  -9    0.07    0.47
   9  16  -9    0.52    0.65
  -9  16   9   -0.46    0.40
   9  16  -9   -0.57    0.41
  10 -16 -10    5.01    0.59
  10  16 -10    5.22    0.63
 -10  16  10    5.32    0.64
  10  16 -10    5.20    0.69
  10  16 -10    6.15    0.75
  11 -16 -11   -0.16    0.27
  11  16 -11    0.34    0.36
  11  16 -11    0.46    0.64
 -11  16  11   -0.44    0.38
  12 -16 -12    7.98    0.54
  12  16 -12    7.10    0.67
   0  17   0    0.56    0.51
   0  17   0   -0.23    0.51
   0  17   0    0.10    0.46
  -1 -17   1    7.88    2.49
   1  17  -1   10.71    1.00
   1  17  -1   12.80    0.94
  -1  17   1   11.43    0.89
  -1  17   1    9.68    1.01
   1  17  -1   11.90    1.01
  -1  17   1    9.10    1.10
  -2 -17   2    2.35    2.41
   2 -17  -2    0.48    0.68
   2  17  -2    0.68    0.57
   2  17  -2    0.69    0.48
   2  17  -2   -0.12    0.44
  -2  17   2    0.34    0.52
  -2  17   2   -0.53    0.44
   3 -17  -3    2.11    0.62
   3  17  -3    3.09    0.54
  -3  17   3    3.15    0.64
  -3  17   3    4.68    0.78
   3  17  -3    2.18    0.62
   3  17  -3    2.80    0.62
   4  17  -4   -0.70    0.40
   4  17  -4   -0.45    0.46
   4  17  -4    0.51    0.51
  -4  17   4    0.25    0.45
   5 -17  -5    1.11    0.53
   5  17  -5    1.39    0.63
   5  17  -5    0.51    0.61
   5  17  -5    1.22    0.51
  -5  17   5    1.33    0.47
   6 -17  -6   -0.58    0.46
   6  17  -6    0.30    0.48
   6  17  -6    0.35    0.47
   7 -17  -7    5.48    0.74
   7  17  -7    5.19    0.76
   7  17  -7    5.53    0.76
  -7  17   7    4.56    0.68
   8 -17  -8    0.05    0.37
   8  17  -8    0.16    0.43
  -8  17   8    0.18    0.42
   8  17  -8    0.22    0.75
   8  17  -8    0.23    0.42
   9 -17  -9   10.13    0.68
  -9  17   9    9.13    0.67
   9  17  -9    8.71    0.76
   9  17  -9    8.35    0.74
   9  17  -9    8.39    1.11
  10 -17 -10   -0.01    0.31
  10  17 -10   -0.18    0.37
  10  17 -10   -0.49    0.36
 -10  17  10   -0.13    0.37
  11 -17 -11    1.48    0.30
  11  17 -11    0.40    0.39
   0  18   0    0.19    0.37
   0  18   0    1.11    0.52
   0  18   0   -0.32    0.51
   1  18  -1   -0.12    0.47
   1  18  -1   -0.44    0.36
   1  18  -1    0.48    0.49
  -1  18   1   -0.12    0.44
  -1  18   1   -1.04    0.55
  -1  18   1    0.15    0.42
   2  18  -2    3.51    0.63
   2  18  -2    2.40    0.47
  -2  18   2    2.83    0.54
  -2  18   2    3.31    0.60
   2  18  -2    2.67    0.56
   3 -18  -3   -1.25    0.63
   3  18  -3   -0.13    0.47
   3  18  -3    0.01    0.49
   3  18  -3   -0.55    0.36
  -3  18   3   -0.04    0.49
   4 -18  -4    0.20    0.55
   4  18  -4    0.13    0.50
  -4  18   4    0.37    0.48
   4  18  -4    0.51    0.48
   5 -18  -5   -0.55    0.47
   5  18  -5    0.50    0.44
  -5  18   5    0.51    0.46
   5  18  -5   -0.23    0.46
   6 -18  -6    0.46    0.43
  -6  18   6    0.27    0.40
   6  18  -6   -0.29    0.45
   6  18  -6    0.41    0.48
   7 -18  -7   -0.75    0.38
   7  18  -7    0.94    0.46
  -7  18   7    0.05    0.39
   7  18  -7    0.01    0.45
   8 -18  -8    0.72    0.37
   8  18  -8    0.16    0.44
  -8  18   8    0.25    0.36
   8  18  -8   -0.54    0.40
   9 -18  -9    0.10    0.32
   9  18  -9   -0.15    0.36
  -9  18   9   -0.55    0.38
   9  18  -9    0.28    0.38
  10 -18 -10    0.73    0.29
  10  18 -10    0.95    0.38
   0  19   0    0.61    0.53
  -1  19   1    4.49    0.72
   1  19  -1    4.06    0.59
   1  19  -1    4.63    0.76
  -1  19   1    5.53    0.91
   2  19  -2    0.06    0.47
   2  19  -2    0.50    0.46
   3  19  -3   11.26    0.86
  -3  19   3    9.87    0.78
   3  19  -3   11.45    0.84
   4 -19  -4    0.39    0.59
   4  19  -4    0.45    0.44
  -4  19   4   -0.68    0.39
   4  19  -4   -0.23    0.43
   5 -19  -5    0.20    0.47
  -5  19   5    0.68    0.42
   5  19  -5   -0.30    0.41
   5  19  -5    0.55    0.43
   6 -19  -6    0.57    0.44
   6  19  -6    0.25    0.42
  -6  19   6    0.57    0.40
   6  19  -6   -0.25    0.39
   7 -19  -7    4.21    0.79
   7  19  -7    4.09    0.64
   7  19  -7    3.36    0.50
   8 -19  -8   -0.33    0.34
   8  19  -8    0.27    0.43
   8  19  -8   -0.60    0.71
   9 -19  -9    1.88    0.38
   9  19  -9    2.77    0.42
   0  20   0    0.87    0.43
   1  20  -1    0.21    0.41
  -1  20   1    0.26    0.38
   1  20  -1    1.03    0.75
  -2  20   2    4.16    0.58
   2  20  -2    5.55    0.66
   2  20  -2    5.82    0.67
  -3  20   3   -0.53    0.33
   3  20  -3    0.03    0.42
   4  20  -4    7.53    0.67
  -4  20   4    6.77    0.65
   4  20  -4    7.34    0.66
   5  20  -5   -0.84    0.58
   5  20  -5    0.39    0.39
   6  20  -6    5.00    0.61
  -6  20   6    4.60    0.56
   7  20  -7    0.84    0.38
   7  20  -7   -0.32    0.37
   8  20  -8    1.59    0.40
   0  21   0   -0.46    0.34
  -1  21   1    3.27    0.75
   1  21  -1    2.91    0.53
  -2  21   2   -0.29    0.35
   3  21  -3   -0.43    0.35
  -3  21   3    0.53    0.37
   4  21  -4   -0.37    0.36
   5  21  -5   10.65    0.72
   6  21  -6   -0.29    0.48
   1  22  -1    0.81    0.59
  17   0 -18   -0.15    0.33
  16   0 -17   -0.65    0.55
  16   0 -17    0.11    0.35
  15   0 -16    0.60    0.47
  15   0 -16    0.07    0.48
  15   0 -16    0.10    0.53
  15   0 -16    0.12    0.41
  14   0 -15    0.34    0.53
  14   0 -15   -0.04    0.58
  14   0 -15   -0.55    0.49
  14   0 -15   -0.33    0.50
 -14   0  15   -0.58    0.96
 -13   0  14    0.36    1.37
  13   0 -14   -0.14    0.54
  13   0 -14   -0.36    0.52
 -13   0  14   -3.79    1.89
 -13   0  14    0.47    0.85
  13   0 -14    0.14    0.61
  13   0 -14    0.46    0.58
  12   0 -13   -0.56    0.61
  12   0 -13    0.68    0.61
  12   0 -13    0.26    0.48
 -12   0  13   -0.11    0.71
 -12   0  13    0.54    1.00
  12   0 -13    0.80    0.52
 -12   0  13   -0.63    1.21
  11   0 -12   -0.36    0.42
 -11   0  12   -0.41    0.65
  11   0 -12   -0.24    0.63
  11   0 -12   -0.40    0.49
 -11   0  12    0.70    0.93
  11   0 -12    0.26    0.53
  10   0 -11    0.03    0.64
  10   0 -11    0.96    0.51
 -10   0  11    0.17    0.71
  10   0 -11    0.17    0.64
   9   0 -10    0.37    0.63
   9   0 -10   -0.64    0.50
  -9   0  10    0.67    0.47
   9   0 -10   -0.82    0.56
   8   0  -9    0.40    0.53
  -8   0   9    0.09    0.41
   8   0  -9   -0.57    0.55
   8   0  -9    0.23    0.53
  -7   0   8   -0.07    0.32
  -6   0   7    0.10    0.25
  -5   0   6    0.13    0.21
  -4   0   5    0.14    0.16
  -3   0   4    0.09    0.13
   2   0  -3    0.06    0.14
  -2   0   3    0.19    0.11
   1   0  -2   -0.08    0.09
   0   0  -1    0.18    0.06
   0   0  -1   -0.03    0.05
   0   0   1    0.14    0.09
   0   0   1    0.07    0.05
  -1   0   0   -0.01    0.03
  -1   0   0    0.03    0.03
   2   0  -1   -0.09    0.10
   3   0  -2   -0.20    0.14
   4   0  -3    0.04    0.16
  -4   0   3    0.13    0.12
  -4   0   3   -0.05    0.09
  -5   0   4    0.26    0.19
   5   0  -4   -0.02    0.19
  -5   0   4   -0.06    0.11
   6   0  -5   -0.27    0.22
  -6   0   5    0.30    0.19
  -6   0   5   -0.34    0.37
   7   0  -6    0.13    0.27
  -7   0   6    0.01    0.22
   8   0  -7    0.07    0.34
  -8   0   7    0.01    0.24
  -9   0   8   -0.13    0.30
 -10   0   9   -0.23    0.40
  10   0  -9    1.06    0.72
  10   0  -9    0.46    0.54
  10   0  -9    0.69    0.51
  10   0  -9    0.06    0.53
  11   0 -10   -0.73    0.50
 -11   0  10   -0.28    0.51
  11   0 -10    0.04    0.52
  11   0 -10    0.09    0.50
  11   0 -10    0.80    0.63
  12   0 -11   -0.34    0.55
  12   0 -11    0.22    0.48
  12   0 -11   -0.67    0.39
  12   0 -11    0.91    0.66
 -12   0  11    0.65    0.64
  13   0 -12   -0.70    0.57
  13   0 -12    0.15    0.48
  13   0 -12   -1.04    0.51
 -13   0  12    0.40    0.79
  13   0 -12   -0.27    0.56
  14   0 -13    1.17    0.57
  14   0 -13   -0.86    0.57
  14   0 -13    0.17    0.53
 -14   0  13   -0.02    1.11
  14   0 -13    0.18    0.50
  15   0 -14   -0.56    0.48
  15   0 -14   -0.72    0.47
 -15   0  14    0.07    0.85
  15   0 -14    0.72    0.53
 -15   0  14    1.76    1.65
  15   0 -14    0.15    0.58
  16   0 -15    0.73    0.51
  16   0 -15    0.09    0.43
 -16   0  15    0.92    0.99
  16   0 -15   -0.25    0.44
  16   0 -15   -0.31    0.52
  17   0 -16    0.74    0.46
  17   0 -16    0.05    0.42
  17   0 -16    0.84    0.39
  18   0 -17   -0.15    0.36
  18   0 -17   -0.17    0.42
  19   0 -18    0.42    0.31
  17  -1 -18    0.52    0.38
  17   1 -18    0.10    0.33
  16  -1 -17    0.33    0.38
  16   1 -17   -0.38    0.36
  16   1 -17   -0.63    0.76
  16   1 -17   -0.14    0.45
  15  -1 -16    8.84    0.82
  15  -1 -16    8.74    0.84
  15  -1 -16    9.00    0.90
  15  -1 -16    7.32    0.82
  15   1 -16    7.90    0.84
  15   1 -16    8.67    0.89
  15   1 -16    9.11    0.82
  14  -1 -15    0.29    0.60
 -14  -1  15    0.20    1.01
  14  -1 -15    0.62    0.51
  14  -1 -15    0.03    0.49
  14   1 -15    0.20    0.55
  14   1 -15   -0.50    0.47
  14   1 -15   -0.07    0.47
 -14   1  15    0.43    1.00
  14   1 -15    0.50    0.54
 -13  -1  14    0.78    0.84
  13  -1 -14    1.36    0.53
  13  -1 -14    1.89    0.65
 -13  -1  14    1.56    1.07
  13  -1 -14    2.62    0.58
  13  -1 -14    2.39    0.71
 -13  -1  14   -0.97    1.81
 -13   1  14    1.38    0.83
  13   1 -14    1.55    0.57
  13   1 -14    1.23    0.57
  13   1 -14    1.30    0.65
  13   1 -14    2.18    0.62
 -13   1  14    2.18    1.98
 -12  -1  13    0.82    0.77
  12  -1 -13   -0.42    0.49
  12  -1 -13    0.16    0.56
  12  -1 -13   -0.05    0.58
 -12  -1  13   -0.25    1.22
  12  -1 -13   -0.47    0.47
 -12   1  13   -0.23    0.72
  12   1 -13   -0.05    0.57
  12   1 -13    0.96    0.62
  12   1 -13    0.74    0.52
  12   1 -13    0.03    0.62
 -12   1  13    1.39    1.24
  11  -1 -12    0.12    0.50
 -11  -1  12    0.34    0.67
  11  -1 -12    0.34    0.56
 -11  -1  12    0.18    0.89
  11  -1 -12    1.13    0.61
 -11   1  12   -0.18    1.00
 -11   1  12    0.01    0.94
  11   1 -12   -0.50    0.62
  11   1 -12    0.27    0.57
  11   1 -12    0.46    0.52
  11   1 -12    0.42    0.56
 -10  -1  11   -0.36    0.73
  10  -1 -11    0.82    0.78
  10  -1 -11    0.45    0.70
  10  -1 -11    0.50    0.46
  10   1 -11    0.52    0.60
  10   1 -11    0.46    0.45
 -10   1  11    1.08    0.70
   9  -1 -10   15.80    1.15
   9  -1 -10   16.92    1.27
   9  -1 -10   16.81    1.34
   9  -1 -10   16.40    1.08
  -9  -1  10   14.90    1.16
   9   1 -10   15.68    1.17
   9   1 -10   15.10    1.19
  -9   1  10   16.61    1.11
   9   1 -10   16.82    1.17
   9   1 -10   15.80    1.15
   8  -1  -9   -0.28    0.49
   8  -1  -9   -0.53    0.66
  -8  -1   9    0.25    0.40
   8  -1  -9   -0.79    0.56
   8   1  -9   -0.76    0.53
   8   1  -9    0.24    0.62
  -8   1   9   -0.47    0.37
   8   1  -9   -0.42    0.58
  -7  -1   8   54.73    1.98
  -7   1   8   52.07    1.97
  -6  -1   7    0.14    0.24
  -6   1   7    0.34    0.29
  -5  -1   6   13.70    0.65
  -5   1   6   13.44    0.69
  -4  -1   5    0.28    0.16
  -4   1   5   -0.20    0.17
   3  -1  -4   63.70    2.08
  -3  -1   4   65.51    2.05
  -3   1   4   64.35    2.08
  -2  -1   3    0.04    0.09
   2  -1  -3   -0.09    0.14
  -2   1   3   -0.16    0.11
   2   1  -3    0.05    0.14
  -1  -1   2   73.38    2.26
  -1  -1   2   74.32    2.30
   1  -1  -2   74.65    2.31
   1   1  -2   75.18    2.27
  -1   1   2   72.66    2.28
   0  -1   1    0.02    0.05
   0  -1  -1    0.11    0.09
   0  -1  -1    0.01    0.06
   0  -1   1   -0.04    0.07
   0   1   1   -0.04    0.05
   0   1  -1   -0.08    0.06
   1  -1   0    1.65    0.12
  -1   1   0    1.94    0.14
  -1   1   0    1.48    0.11
   2  -1  -1    0.27    0.11
   2   1  -1    0.01    0.09
   3  -1  -2   22.90    0.84
   3  -1  -2   22.09    0.73
  -3   1   2   24.30    0.76
   3   1  -2   22.79    0.83
   4  -1  -3   -0.03    0.15
   4   1  -3    0.47    0.19
  -4   1   3    0.12    0.22
  -4   1   3   -0.01    0.11
  -5  -1   4    4.83    0.26
   5  -1  -4    4.91    0.43
  -5  -1   4    4.82    0.29
  -5   1   4    4.84    0.31
  -5   1   4    4.58    0.59
   6  -1  -5    0.17    0.23
  -6  -1   5   -0.24    0.27
  -6  -1   5    0.20    0.18
   6   1  -5   -0.15    0.23
  -6   1   5   -0.05    0.17
  -7  -1   6   70.44    2.58
   7  -1  -6   70.34    2.53
  -7  -1   6   75.97    2.40
  -7   1   6   75.88    2.44
   7   1  -6   74.55    2.56
  -8  -1   7   -0.13    0.25
   8  -1  -7    0.25    0.33
  -8   1   7   -0.06    0.23
  -9  -1   8    0.43    0.34
  -9   1   8    0.52    0.36
   9   1  -8   -0.48    1.03
  10  -1  -9    0.08    0.66
  10  -1  -9   -0.84    0.50
 -10  -1   9   -0.04    0.36
  10  -1  -9   -0.09    0.52
  10  -1  -9   -0.14    0.49
  10   1  -9    0.09    0.62
  10   1  -9    0.66    0.49
  10   1  -9   -0.38    0.64
 -10   1   9   -0.09    0.41
  10   1  -9   -0.07    0.47
  11  -1 -10    1.27    0.69
  11  -1 -10    1.26    0.55
 -11  -1  10    1.11    0.54
  11  -1 -10    0.96    0.58
  11  -1 -10    0.26    0.58
 -11   1  10    1.34    0.55
  11   1 -10    1.13    0.51
  11   1 -10    1.40    0.56
  11   1 -10    1.08    0.60
  11   1 -10    1.74    0.55
  12  -1 -11   -0.01    0.63
  12  -1 -11    0.81    0.49
  12  -1 -11    0.18    0.52
  12  -1 -11   -0.16    0.52
 -12  -1  11    0.78    0.60
  12   1 -11   -0.29    0.61
 -12   1  11    0.30    0.61
  12   1 -11    0.24    0.56
  12   1 -11   -0.11    0.47
  12   1 -11   -1.03    0.52
 -13  -1  12   25.51    1.76
  13  -1 -12   26.91    1.43
  13  -1 -12   26.00    1.56
  13  -1 -12   27.79    1.49
  13  -1 -12   28.70    1.51
 -13   1  12   27.70    1.71
  13   1 -12   26.26    1.38
  13   1 -12   26.25    1.44
  13   1 -12   27.56    1.51
  13   1 -12   24.82    1.51
  14  -1 -13   -0.34    0.52
  14  -1 -13    0.55    0.54
  14  -1 -13    0.19    0.50
 -14  -1  13   -0.99    1.08
  14  -1 -13    0.36    0.62
  14   1 -13    0.32    0.56
  14   1 -13    0.18    0.57
  14   1 -13    1.20    0.70
 -14   1  13   -0.06    1.16
  14   1 -13    1.50    0.60
  15  -1 -14    3.53    0.65
 -15  -1  14    2.52    0.94
 -15  -1  14    4.72    1.71
  15  -1 -14    5.17    0.86
  15  -1 -14    4.10    0.71
  15  -1 -14    3.15    0.64
 -15   1  14    2.55    1.75
  15   1 -14    4.85    0.90
 -15   1  14    4.47    0.96
  15   1 -14    3.54    0.68
  15   1 -14    2.97    0.72
  15   1 -14    3.50    0.62
  16  -1 -15    0.57    0.53
  16  -1 -15    0.61    0.47
  16  -1 -15   -0.11    0.47
 -16  -1  15    0.90    1.06
  16  -1 -15    0.47    0.52
  16   1 -15   -0.28    0.48
 -16   1  15    0.60    1.07
  16   1 -15    0.26    0.48
  16   1 -15    0.15    0.53
  17  -1 -16    1.41    0.49
  17  -1 -16    1.08    0.45
  17   1 -16    0.97    0.50
  17   1 -16    0.43    0.44
  17   1 -16    1.09    0.45
  18  -1 -17   -0.43    0.44
  18  -1 -17    0.12    0.33
  18   1 -17    0.90    0.39
  18   1 -17   -0.66    0.34
  18   1 -17   -0.21    0.52
  19   1 -18    0.20    0.31
  17   2 -18    0.41    0.30
  16  -2 -17   29.43    1.24
  16   2 -17   28.67    1.25
  16   2 -17   28.70    1.26
  16   2 -17   34.01    1.30
  15  -2 -16    0.83    0.41
  15  -2 -16    0.29    0.45
  15   2 -16   -0.30    0.50
  15   2 -16    0.11    0.42
  15   2 -16   -0.24    0.45
  14  -2 -15   16.61    1.08
  14  -2 -15   17.84    1.15
  14  -2 -15   18.81    1.11
  14  -2 -15   18.30    1.12
 -14  -2  15   20.20    1.90
 -14  -2  15   19.70    2.14
 -14   2  15   16.35    1.95
  14   2 -15   17.75    1.21
  14   2 -15   17.21    1.15
  14   2 -15   17.93    1.18
  14   2 -15   18.98    1.20
 -13  -2  14    0.53    1.24
  13  -2 -14    0.44    0.54
 -13  -2  14    1.08    1.78
  13  -2 -14   -0.04    0.67
 -13  -2  14    0.59    0.92
  13  -2 -14    0.38    0.57
  13  -2 -14    0.63    0.53
  13   2 -14    0.11    0.58
  13   2 -14   -0.87    0.60
  13   2 -14   -0.40    0.47
  13   2 -14    0.13    0.55
 -12  -2  13    0.77    0.77
  12  -2 -13    1.10    0.70
 -12  -2  13    0.96    1.31
  12  -2 -13    0.45    0.59
  12  -2 -13   -0.83    0.50
  12  -2 -13   -0.38    0.50
  12   2 -13    0.30    0.59
  12   2 -13    1.45    0.61
 -12   2  13   -0.28    0.72
 -12   2  13   -0.55    1.42
  12   2 -13   -0.28    0.55
  12   2 -13    0.25    0.66
  11  -2 -12    0.00    0.54
 -11  -2  12   -1.51    0.88
  11  -2 -12   -0.71    0.67
  11  -2 -12   -0.54    0.58
 -11  -2  12    0.50    0.69
  11  -2 -12    0.46    0.50
  11   2 -12   -0.02    0.59
  11   2 -12   -0.31    0.57
  11   2 -12    0.28    0.56
 -11   2  12   -0.41    0.98
 -11   2  12   -1.99    1.20
  11   2 -12   -0.66    0.54
  10  -2 -11   14.72    1.40
  10  -2 -11   16.36    1.14
  10  -2 -11   15.80    1.08
  10  -2 -11   17.15    1.98
 -10  -2  11   14.07    1.34
 -10   2  11   13.47    2.02
  10   2 -11   16.46    1.13
  10   2 -11   15.72    1.19
  10   2 -11   16.31    1.21
  10   2 -11   14.31    1.10
 -10   2  11   17.05    1.35
   9  -2 -10    0.37    0.55
   9  -2 -10    0.29    0.45
   9  -2 -10    1.87    0.83
  -9  -2  10   -0.44    0.52
   9  -2 -10   -0.31    0.58
   9   2 -10   -0.56    0.51
  -9   2  10    1.29    1.09
   9   2 -10   -0.45    0.45
   9   2 -10   -0.45    0.60
  -9   2  10    0.09    0.54
   8  -2  -9    0.79    0.60
   8  -2  -9    0.45    0.98
   8  -2  -9    0.55    0.43
  -8  -2   9    1.38    0.47
   8   2  -9    1.96    0.60
   8   2  -9    1.79    0.56
  -8   2   9    1.11    0.47
   8   2  -9    1.49    0.58
   8   2  -9   -0.09    0.71
  -7  -2   8   -0.12    0.30
  -7   2   8   -0.51    0.38
  -6  -2   7   27.50    1.12
  -6   2   7   27.98    1.17
  -5  -2   6   -0.04    0.19
   5  -2  -6    0.25    0.47
  -5   2   6   -0.19    0.22
  -4  -2   5  135.18    4.21
   4  -2  -5  135.15    4.29
  -4   2   5  139.56    4.28
   3  -2  -4    0.08    0.21
  -3  -2   4    0.11    0.11
  -3   2   4    0.00    0.14
  -2  -2   3  750.32   22.22
   2  -2  -3  730.66   22.31
  -2  -2   3  756.65   22.28
  -2   2   3  750.59   22.27
   1  -2  -2    0.01    0.16
  -1  -2   2    0.04    0.07
  -1  -2   2   -0.07    0.17
  -1  -2   2   -0.05    0.10
  -1   2   2   -0.01    0.10
   0  -2  -1   27.44    0.91
   0  -2   1   27.77    0.88
   0  -2  -1   25.72    0.88
   0  -2   1   26.96    0.87
   0   2   1   27.43    0.86
   0   2  -1   27.07    0.88
   1  -2   0    0.02    0.07
   1  -2   0   -0.03    0.07
  -1   2   0   -0.04    0.07
   2  -2  -1    2.65    0.21
   2  -2  -1    2.70    0.23
   2   2  -1    2.76    0.22
  -2   2   1    2.68    0.21
   3  -2  -2    0.13    0.15
   3  -2  -2    0.37    0.17
  -3   2   2   -0.04    0.10
   3   2  -2    0.08    0.13
   4  -2  -3  296.65    9.13
   4   2  -3  306.16    9.13
  -4   2   3  303.15    9.08
   5  -2  -4    0.40    0.20
  -5   2   4    0.00    0.16
   5   2  -4   -0.18    0.18
  -6  -2   5    3.22    0.38
  -6  -2   5    3.28    0.30
   6  -2  -5    3.55    0.44
  -6   2   5    3.51    0.37
   6   2  -5    3.12    0.44
  -7  -2   6   -0.29    0.19
   7  -2  -6   -0.15    0.28
  -7  -2   6    0.15    0.48
  -7   2   6    0.11    0.22
  -8  -2   7    1.52    0.31
   8  -2  -7    2.09    0.40
  -8   2   7    1.70    0.36
  -9  -2   8    0.14    0.36
   9  -2  -8    0.76    0.56
   9  -2  -8   -0.28    0.60
   9   2  -8   -0.10    0.54
   9   2  -8    0.05    0.55
   9   2  -8   -0.65    0.62
  -9   2   8    0.43    0.37
  10  -2  -9    1.11    0.54
  10  -2  -9    0.81    0.72
  10  -2  -9    1.38    0.50
  10  -2  -9    1.72    0.59
 -10  -2   9    0.92    0.44
  10   2  -9    0.93    0.61
  10   2  -9    1.09    0.51
  10   2  -9    1.33    0.53
 -10   2   9    1.52    0.49
  10   2  -9    2.36    0.66
  10   2  -9    1.71    0.72
  11  -2 -10   -0.31    0.47
  11  -2 -10    0.06    0.67
  11  -2 -10    0.42    0.95
  11  -2 -10   -0.44    0.52
 -11  -2  10   -0.02    0.47
  11  -2 -10   -0.58    0.52
  11   2 -10    0.19    0.48
 -11   2  10   -0.23    0.52
  11   2 -10   -0.08    0.61
  11   2 -10   -0.47    0.54
  11   2 -10   -0.57    0.51
  12  -2 -11    0.35    0.52
  12  -2 -11   -0.18    0.51
 -12  -2  11   -0.38    0.65
  12  -2 -11    0.22    0.63
  12  -2 -11    0.34    0.51
  12   2 -11    0.51    0.58
  12   2 -11   -0.22    0.53
  12   2 -11   -0.02    0.58
  12   2 -11    0.31    0.48
 -12   2  11   -0.59    0.58
  13  -2 -12    0.27    0.51
 -13  -2  12   -1.61    1.31
  13  -2 -12    0.05    0.61
  13  -2 -12    0.28    0.58
  13  -2 -12    0.30    0.52
 -13   2  12   -0.01    0.78
  13   2 -12    0.25    0.49
  13   2 -12    0.70    0.67
  13   2 -12    0.37    0.55
  13   2 -12   -0.14    0.51
  14  -2 -13   36.55    1.76
  14  -2 -13   35.85    1.65
  14  -2 -13   37.21    1.70
  14  -2 -13   36.18    1.68
 -14  -2  13   31.12    2.29
  14   2 -13   35.90    1.70
 -14   2  13   37.23    2.33
  14   2 -13   34.82    1.70
  14   2 -13   35.30    1.78
  14   2 -13   35.09    1.71
  15  -2 -14   -0.52    0.51
 -15  -2  14    1.45    1.59
 -15  -2  14    1.00    0.84
  15  -2 -14   -0.61    0.49
  15  -2 -14    0.29    0.58
  15  -2 -14   -0.26    0.55
  15   2 -14    0.30    0.48
  15   2 -14   -0.23    0.52
  15   2 -14   -0.67    0.58
 -15   2  14    0.37    0.90
  15   2 -14    0.27    0.62
  16  -2 -15   12.15    0.90
 -16  -2  15   10.80    1.80
  16  -2 -15   11.53    0.93
  16  -2 -15   13.21    0.98
  16  -2 -15   12.07    0.99
 -16   2  15    9.63    1.86
  16   2 -15   12.22    1.00
  16   2 -15   11.95    0.97
  16   2 -15   11.87    1.01
  17  -2 -16    0.80    0.42
  17  -2 -16   -0.34    0.45
  17   2 -16   -0.04    0.40
  17   2 -16    0.22    0.41
  17   2 -16    0.19    0.45
  18  -2 -17    6.40    0.79
  18  -2 -17    4.94    0.64
  18   2 -17    6.47    0.63
  18   2 -17    5.91    0.66
  19   2 -18    0.66    0.29
  17   3 -18    2.41    0.40
  16  -3 -17   -0.29    0.39
  16   3 -17   -0.40    0.35
  16   3 -17    0.46    0.45
  16   3 -17    0.39    0.45
  15  -3 -16   10.94    0.86
  15  -3 -16   10.72    0.82
  15   3 -16   10.28    0.92
  15   3 -16    9.00    0.89
  15   3 -16    9.31    0.83
 -14  -3  15    0.19    0.92
  14  -3 -15    0.01    0.66
 -14  -3  15   -0.09    1.11
  14  -3 -15   -0.50    0.46
  14  -3 -15   -0.63    0.44
 -14   3  15   -0.96    1.20
  14   3 -15   -0.53    0.50
  14   3 -15   -0.06    0.50
  14   3 -15   -0.09    0.48
 -13  -3  14    6.70    1.23
  13  -3 -14    6.74    0.97
  13  -3 -14    5.61    0.95
 -13  -3  14    7.94    1.95
  13  -3 -14    7.03    0.95
  13  -3 -14    5.68    0.85
 -13   3  14    5.57    1.00
  13   3 -14    5.02    0.83
  13   3 -14    5.98    0.97
  13   3 -14    5.74    1.00
  13   3 -14    7.48    1.04
 -12  -3  13   -0.31    1.29
  12  -3 -13    0.16    0.50
  12  -3 -13   -0.89    0.73
  12  -3 -13   -0.57    0.49
  12  -3 -13    0.33    0.56
 -12  -3  13   -0.36    0.81
 -12   3  13   -0.16    0.72
  12   3 -13   -1.08    0.62
  12   3 -13   -0.60    0.59
  12   3 -13   -0.17    0.47
  12   3 -13   -0.19    0.56
 -12   3  13   -2.19    1.55
  11  -3 -12    7.60    0.93
  11  -3 -12    6.32    1.00
 -11  -3  12    7.70    1.20
 -11  -3  12    6.99    1.27
  11  -3 -12    6.86    1.20
  11  -3 -12    6.15    1.02
  11   3 -12    6.37    0.97
  11   3 -12    6.84    1.01
  11   3 -12    6.29    0.83
  11   3 -12    7.89    0.99
 -11   3  12    6.88    1.20
 -11   3  12    7.10    1.17
  10  -3 -11   -0.86    0.78
 -10  -3  11   -0.75    0.67
  10  -3 -11    0.27    0.56
 -10  -3  11    0.46    0.67
  10  -3 -11    1.19    0.63
  10  -3 -11   -0.04    0.43
 -10   3  11   -0.68    0.72
  10   3 -11    0.28    0.52
  10   3 -11   -0.07    0.68
  10   3 -11    0.15    0.52
   9  -3 -10   46.32    2.00
   9  -3 -10   47.44    1.83
   9  -3 -10   46.07    2.22
   9  -3 -10   38.86    1.93
   9  -3 -10   47.83    1.98
  -9  -3  10   47.94    2.00
   9   3 -10   46.45    1.89
   9   3 -10   43.67    1.92
  -9   3  10   46.98    2.00
   9   3 -10   40.98    2.02
   9   3 -10   46.81    1.84
  -9   3  10   46.47    2.85
   8  -3  -9   -0.53    0.41
  -8  -3   9    0.44    0.43
   8  -3  -9   -0.35    0.65
   8  -3  -9   -0.04    0.59
   8   3  -9   -0.80    0.45
   8   3  -9    0.69    0.49
   8   3  -9   -0.02    0.50
  -8   3   9    0.03    0.43
   8   3  -9    0.74    0.47
   7  -3  -8   49.91    2.05
  -7  -3   8   53.37    1.98
   7   3  -8   59.12    2.52
   7   3  -8   56.20    2.36
  -6  -3   7    0.03    0.23
  -6   3   7    0.10    0.29
   5  -3  -6  142.16    4.71
  -5  -3   6  147.39    4.59
  -5   3   6  154.34    4.69
  -4  -3   5    0.10    0.14
  -4   3   5    0.22    0.22
  -3  -3   4  195.15    6.06
   3  -3  -4  202.05    6.19
  -3   3   4  203.66    6.13
   2  -3  -3   -0.02    0.20
  -2  -3   3    0.26    0.26
  -2  -3   3   -0.11    0.09
  -2   3   3    0.06    0.14
  -1  -3   2   62.95    1.98
  -1  -3   2   59.98    2.02
  -1  -3   2   64.15    1.95
   1   3  -2   62.47    1.94
  -1   3   2   64.85    1.98
   0  -3   1    0.02    0.08
   0  -3   1   -0.10    0.10
   0  -3  -1   -0.01    0.10
   0  -3  -1    0.20    0.15
   0   3  -1    0.03    0.12
  -1  -3   0    3.30    0.18
   1  -3   0    3.44    0.22
  -1  -3   0    3.57    0.17
   1  -3   0    3.46    0.24
  -1   3   0    4.03    0.24
   2  -3  -1   -0.08    0.12
   2  -3  -1   -0.17    0.11
  -2   3   1   -0.07    0.12
   3  -3  -2   27.87    1.01
   3  -3  -2   26.03    0.96
  -3   3   2   27.99    0.95
   3   3  -2   25.82    0.93
   4  -3  -3   -0.30    0.20
   4  -3  -3    0.14    0.18
  -4   3   3    0.12    0.15
   4   3  -3   -0.07    0.16
   5  -3  -4   42.89    1.53
  -5   3   4   43.80    1.49
  -6  -3   5    0.25    0.23
  -6  -3   5   -0.27    0.15
   6  -3  -5    0.07    0.22
  -6   3   5    0.14    0.23
  -7  -3   6   65.24    2.14
   7  -3  -6   66.74    2.31
  -7  -3   6   65.70    2.27
  -7   3   6   65.59    2.25
   8  -3  -7   -0.42    0.31
  -8  -3   7    0.35    0.37
  -8   3   7    0.08    0.27
   9  -3  -8  126.10    4.24
  -9  -3   8  127.84    4.12
   9  -3  -8  125.97    4.19
   9   3  -8  125.18    4.14
   9   3  -8  122.82    4.28
   9   3  -8  131.45    4.24
  -9   3   8  134.70    4.22
  10  -3  -9   -0.37    0.59
  10  -3  -9   -0.96    0.60
  10  -3  -9   -0.17    0.57
  10  -3  -9   -1.13    0.67
  10  -3  -9   -0.53    0.47
 -10  -3   9    0.10    0.43
  10   3  -9   -0.31    0.53
  10   3  -9   -0.34    0.42
  10   3  -9   -1.43    0.74
  10   3  -9    0.80    0.58
 -10   3   9    0.49    0.44
  10   3  -9   -0.14    0.48
  11  -3 -10   44.24    1.82
  11  -3 -10   40.96    1.79
  11  -3 -10   44.48    1.86
 -11  -3  10   41.99    1.84
  11  -3 -10   42.53    1.99
  11  -3 -10   41.06    1.86
  11   3 -10   41.72    1.87
  11   3 -10   46.23    1.91
  11   3 -10   41.16    1.79
 -11   3  10   44.44    1.87
  11   3 -10   43.53    1.91
  11   3 -10   42.25    1.76
  12  -3 -11   -0.11    0.50
  12  -3 -11   -0.26    0.63
  12  -3 -11    0.42    0.55
  12  -3 -11   -0.17    0.47
 -12  -3  11   -0.14    0.65
  12  -3 -11    0.90    0.78
 -12   3  11   -0.50    0.65
  12   3 -11   -0.43    0.64
  12   3 -11    0.67    0.51
  12   3 -11   -0.14    0.46
  12   3 -11   -0.30    0.58
  13  -3 -12   13.86    1.24
  13  -3 -12   15.31    1.14
 -13  -3  12   14.59    1.55
  13  -3 -12   14.09    1.13
  13  -3 -12   14.82    1.10
  13   3 -12   13.67    1.21
  13   3 -12   13.75    1.14
  13   3 -12   13.01    1.12
  13   3 -12   13.14    1.24
  14  -3 -13    0.10    0.50
 -14  -3  13    0.68    0.94
  14  -3 -13   -0.33    0.50
 -14  -3  13    0.14    1.17
  14  -3 -13   -0.33    0.55
  14  -3 -13   -0.32    0.51
  14   3 -13   -0.24    0.58
  14   3 -13   -1.27    0.65
 -14   3  13   -2.52    1.27
  14   3 -13   -0.37    0.53
  14   3 -13    0.48    0.58
  15  -3 -14   14.30    1.09
  15  -3 -14   14.25    1.05
  15  -3 -14   14.05    1.12
  15  -3 -14   14.36    1.04
 -15  -3  14   14.51    1.84
  15   3 -14   13.71    1.16
 -15   3  14   14.40    1.77
  15   3 -14   13.04    1.12
  15   3 -14   16.16    1.14
  16  -3 -15    0.27    0.49
  16  -3 -15   -0.52    0.53
 -16  -3  15   -2.02    1.10
  16  -3 -15   -0.25    0.43
 -16   3  15   -0.16    1.26
  16   3 -15    0.36    0.51
  16   3 -15    0.27    0.49
  16   3 -15    0.05    0.46
  17  -3 -16   -0.16    0.43
  17  -3 -16    0.08    0.47
  17   3 -16    0.79    0.48
  17   3 -16    0.00    0.42
  17   3 -16    0.95    0.43
  18  -3 -17    0.10    0.44
  18   3 -17    0.00    0.39
  18   3 -17    0.39    0.36
  18   3 -17    0.16    0.36
  19   3 -18    0.86    0.32
  17   4 -18   -0.03    0.33
  16  -4 -17    2.14    0.50
  16   4 -17    2.15    0.48
  16   4 -17    2.21    0.65
  16   4 -17    2.08    0.44
  15  -4 -16    0.12    0.39
  15  -4 -16   -0.27    0.42
  15   4 -16   -0.11    0.47
  15   4 -16    0.18    0.40
  15   4 -16   -0.08    0.48
  14  -4 -15    2.76    0.56
  14  -4 -15    2.16    0.51
 -14  -4  15    0.91    1.23
 -14  -4  15    1.85    0.90
  14   4 -15    2.47    0.57
  14   4 -15    2.49    0.60
  14   4 -15    1.95    0.59
 -13  -4  14   -4.08    2.63
 -13  -4  14    0.09    1.02
  13  -4 -14   -0.01    0.52
  13  -4 -14   -0.66    0.50
  13   4 -14    0.48    0.55
  13   4 -14    0.69    0.63
 -13   4  14   -1.41    0.94
  13   4 -14   -1.16    0.59
  12  -4 -13    9.82    1.05
 -12  -4  13   12.75    1.67
  12  -4 -13   10.74    1.27
 -12  -4  13   10.30    1.69
  12  -4 -13   10.95    1.03
  12  -4 -13   11.40    1.15
  12   4 -13   11.39    1.10
  12   4 -13   11.34    1.11
  12   4 -13   11.59    1.10
 -12   4  13   11.81    1.49
  11  -4 -12   -0.28    0.44
  11  -4 -12   -0.06    0.66
  11  -4 -12   -1.42    0.74
  11  -4 -12   -0.53    0.53
 -11  -4  12   -0.89    0.72
  11  -4 -12   -0.52    0.53
  11   4 -12    0.00    0.52
 -11   4  12   -0.17    0.64
 -11   4  12   -0.79    1.18
  11   4 -12   -0.65    0.49
  11   4 -12   -0.49    0.53
  11   4 -12   -0.28    0.77
  10  -4 -11    9.99    1.08
 -10  -4  11   11.80    1.25
  10  -4 -11    8.51    1.53
  10  -4 -11   10.60    0.93
  10  -4 -11    9.96    1.08
 -10  -4  11   11.17    1.22
  10   4 -11   10.84    1.01
  10   4 -11   11.66    1.03
  10   4 -11   11.39    1.42
  10   4 -11    9.32    1.00
 -10   4  11   10.88    1.39
   9  -4 -10    0.19    0.40
   9  -4 -10    0.87    0.54
   9  -4 -10    1.31    0.89
  -9  -4  10    0.00    0.53
   9  -4 -10   -0.36    0.59
   9  -4 -10    0.10    0.60
  -9  -4  10   -0.50    0.49
   9   4 -10    0.38    0.51
   9   4 -10    0.37    0.49
   9   4 -10   -0.39    0.42
   9   4 -10    0.42    0.51
  -9   4  10   -1.17    0.59
   8  -4  -9   42.90    1.93
   8  -4  -9   42.39    1.73
  -8  -4   9   46.32    1.77
   8  -4  -9   42.74    2.48
   8  -4  -9   42.60    1.88
   8  -4  -9   38.61    1.76
   8   4  -9   43.58    1.77
   8   4  -9   44.05    1.86
   8   4  -9   42.67    1.68
  -8   4   9   43.19    1.83
   8   4  -9   42.58    1.74
  -7  -4   8    0.06    0.33
   7  -4  -8    0.57    0.52
   7   4  -8    0.24    0.51
   7   4  -8   -0.38    0.51
   7   4  -8    0.02    0.46
   7   4  -8    0.14    0.59
  -6  -4   7  160.12    5.09
  -6   4   7  165.38    5.19
  -5  -4   6    0.21    0.19
   5  -4  -6    0.43    0.49
  -5   4   6    0.10    0.28
   4  -4  -5   15.53    0.88
  -4  -4   5   17.35    0.67
  -4   4   5   15.73    0.75
   3  -4  -4    0.13    0.26
  -3  -4   4    0.12    0.13
  -3   4   4   -0.03    0.17
   2  -4  -3   21.56    0.90
  -2  -4   3   19.57    0.76
  -2  -4   3   19.68    0.72
  -2   4   3   20.79    0.79
   1  -4  -2    0.16    0.18
  -1  -4   2    0.15    0.13
  -1  -4   2   -0.07    0.09
  -1   4   2    0.09    0.16
   0  -4   1   17.99    0.66
   0  -4  -1   18.41    0.69
   0  -4   1   18.84    0.67
   0   4   1   18.85    0.64
   1  -4   0   -0.02    0.12
  -1  -4   0    0.09    0.09
   1  -4   0   -0.06    0.11
  -1  -4   0   -0.05    0.14
  -1   4   0   -0.03    0.13
   2  -4  -1   30.69    1.06
   2  -4  -1   32.96    1.12
  -2  -4   1   32.35    1.01
  -2  -4   1   32.42    1.00
  -2   4   1   32.79    1.11
   3  -4  -2    0.16    0.19
   3  -4  -2   -0.04    0.21
  -3   4   2   -0.04    0.15
   4  -4  -3   47.52    1.61
  -4   4   3   47.89    1.62
   5  -4  -4    0.82    0.32
   5  -4  -4    0.01    0.22
  -5  -4   4    0.02    0.13
  -5   4   4    0.19    0.20
  -6  -4   5   12.05    0.49
  -6  -4   5   10.83    0.59
   6  -4  -5   11.48    0.68
  -6   4   5   11.58    0.64
  -7  -4   6    0.16    0.19
   7  -4  -6    0.13    0.27
  -7   4   6   -0.16    0.28
  -8  -4   7    8.92    0.58
   8  -4  -7    7.32    0.72
  -8   4   7    9.11    0.66
   9  -4  -8   -0.93    0.55
   9  -4  -8    0.07    0.60
   9  -4  -8    0.74    0.54
  -9  -4   8   -0.08    0.33
   9  -4  -8    0.51    0.65
  -9   4   8    0.07    0.37
   9   4  -8   -0.04    0.45
   9   4  -8    0.18    0.54
   9   4  -8    0.21    0.61
   9   4  -8    0.39    0.47
  10  -4  -9    6.01    0.92
  10  -4  -9    7.90    1.02
  10  -4  -9    8.34    1.23
  10  -4  -9    7.57    0.90
  10  -4  -9    9.03    0.95
 -10  -4   9    8.66    0.79
  10   4  -9    6.45    0.98
 -10   4   9    7.52    0.84
  10   4  -9    8.03    0.91
  10   4  -9    8.97    0.80
  10   4  -9    9.03    1.10
  11  -4 -10   -0.28    0.52
  11  -4 -10   -0.12    0.63
  11  -4 -10   -0.41    0.65
  11  -4 -10    0.42    0.49
  11  -4 -10    0.34    0.51
 -11  -4  10    0.21    0.52
  11   4 -10    2.14    0.83
  11   4 -10   -0.74    0.57
  11   4 -10    0.82    0.54
  11   4 -10    0.51    0.78
 -11   4  10    0.18    0.57
  11   4 -10    0.89    0.47
  12  -4 -11   26.64    1.43
 -12  -4  11   27.58    1.60
  12  -4 -11   27.11    1.35
  12  -4 -11   26.75    1.39
  12  -4 -11   26.91    1.54
  12  -4 -11   26.19    1.44
  12   4 -11   27.86    1.49
  12   4 -11   23.46    1.61
 -12   4  11   27.85    1.63
  12   4 -11   27.12    1.38
  12   4 -11   26.91    1.49
  13  -4 -12   -0.13    0.54
 -13  -4  12    0.41    0.93
  13  -4 -12    0.23    0.51
  13  -4 -12    0.69    0.61
  13  -4 -12    0.61    0.54
  13  -4 -12    0.13    0.59
  13   4 -12    0.22    0.52
 -13   4  12   -0.15    1.00
  13   4 -12   -0.44    0.49
  13   4 -12   -1.30    0.76
  13   4 -12   -0.21    0.55
  14  -4 -13    0.20    0.53
 -14  -4  13    0.85    0.94
  14  -4 -13   -0.21    0.52
  14  -4 -13    0.02    0.56
  14  -4 -13   -0.06    0.53
  14  -4 -13    0.49    1.23
 -14  -4  13    2.25    1.23
  14   4 -13   -0.37    0.54
 -14   4  13   -0.69    1.54
  14   4 -13   -0.39    0.52
  14   4 -13    0.30    0.62
  15  -4 -14   -0.26    0.50
  15  -4 -14   -0.17    0.87
  15  -4 -14   -0.16    0.50
  15  -4 -14   -0.15    0.49
 -15  -4  14    0.42    1.10
  15   4 -14    0.27    0.56
  15   4 -14    0.59    0.49
  15   4 -14   -0.43    0.53
 -15   4  14   -0.69    0.96
  16  -4 -15    7.13    0.84
  16  -4 -15    5.45    0.79
  16  -4 -15    5.39    0.74
 -16  -4  15    5.13    1.44
  16   4 -15    4.83    0.84
  16   4 -15    4.92    0.70
  16   4 -15    4.53    0.80
  17  -4 -16   -0.46    0.43
  17  -4 -16   -0.86    1.06
  17   4 -16    0.16    0.48
  17   4 -16    0.56    0.39
  17   4 -16    0.06    0.44
  18  -4 -17    5.71    0.68
  18   4 -17    8.04    0.86
  18   4 -17    6.11    0.63
  16   5 -17    0.87    0.43
  16   5 -17   -0.08    0.35
  15  -5 -16    0.16    0.37
  15  -5 -16   -0.30    0.50
  15   5 -16    0.51    0.48
  15   5 -16    0.61    0.40
  15   5 -16    0.42    0.45
  14  -5 -15   -0.07    0.42
 -14  -5  15    1.19    1.31
  14  -5 -15    0.10    0.50
  14   5 -15    0.04    0.54
  14   5 -15   -0.46    0.45
  14   5 -15   -0.17    0.50
  13  -5 -14    0.92    0.74
 -13  -5  14    2.70    1.20
  13  -5 -14    0.95    0.54
  13   5 -14    0.67    0.60
  13   5 -14    1.51    0.56
  13   5 -14    1.40    0.64
  12  -5 -13   -0.43    0.53
  12  -5 -13    1.11    0.87
 -12  -5  13   -1.60    1.33
  12  -5 -13   -0.31    0.47
  12  -5 -13    0.24    0.61
 -12  -5  13   -0.76    0.97
  12   5 -13   -0.41    0.58
  12   5 -13    0.12    0.54
 -12   5  13   -0.21    0.91
  12   5 -13   -0.17    0.58
  11  -5 -12   13.20    1.20
  11  -5 -12   12.99    1.48
  11  -5 -12   14.02    1.12
 -11  -5  12   17.26    1.57
  11  -5 -12   14.44    1.07
  11  -5 -12   13.30    1.09
 -11  -5  12   16.03    1.63
 -11   5  12   15.43    1.36
  11   5 -12   16.24    1.18
  11   5 -12   14.73    1.12
  11   5 -12   14.46    1.15
 -10  -5  11   -0.62    0.69
 -10  -5  11   -0.53    0.60
  10  -5 -11   -0.45    0.49
  10  -5 -11   -0.58    0.88
  10  -5 -11    0.36    0.52
  10  -5 -11   -0.05    0.57
  10  -5 -11    0.02    0.50
 -10   5  11   -1.68    0.98
  10   5 -11    0.07    0.50
  10   5 -11    0.11    0.49
  10   5 -11    0.16    0.48
   9  -5 -10  125.63    4.41
  -9  -5  10  135.31    4.46
   9  -5 -10  126.46    4.58
   9  -5 -10  130.27    4.27
  -9  -5  10  136.87    4.56
   9  -5 -10  128.11    4.36
   9   5 -10  136.39    4.36
  -9   5  10  127.74    4.50
   9   5 -10  135.44    4.27
   9   5 -10  128.70    4.44
   9   5 -10  125.57    4.79
   8  -5  -9   -0.44    0.55
   8  -5  -9   -0.54    0.46
   8  -5  -9    0.25    0.76
   8  -5  -9   -0.30    0.47
  -8  -5   9    0.19    0.39
   8   5  -9    0.69    0.43
   8   5  -9   -0.13    0.49
   8   5  -9    0.21    0.44
  -8   5   9   -0.22    0.58
   8   5  -9    0.17    0.45
   7  -5  -8  132.92    4.56
  -7  -5   8  144.95    4.55
  -7  -5   8  144.99    4.66
   7  -5  -8  136.81    4.64
   7  -5  -8  139.07    4.56
  -7   5   8  143.52    4.69
   7   5  -8  145.37    4.58
   7   5  -8  145.58    4.54
   7   5  -8  139.29    4.54
   7   5  -8  139.63    4.65
  -6  -5   7   -0.15    0.24
  -6  -5   7    0.31    0.32
  -6   5   7    0.71    0.37
  -5  -5   6   73.89    2.50
   5  -5  -6   71.70    2.62
  -5  -5   6   74.52    2.42
  -5   5   6   74.68    2.53
  -4  -5   5    0.10    0.18
  -4  -5   5   -0.11    0.15
   4  -5  -5    0.25    0.35
  -4   5   5   -0.39    0.25
   3  -5  -4    1.17    0.33
  -3  -5   4    0.94    0.20
  -3  -5   4    1.01    0.18
  -3   5   4    0.73    0.26
  -2  -5   3    0.07    0.12
  -2  -5   3   -0.06    0.15
   2  -5  -3    0.11    0.23
  -2   5   3   -0.09    0.22
  -1  -5   2    1.34    0.22
  -1  -5   2    1.85    0.26
   1  -5  -2    1.58    0.28
   0  -5  -1   -0.13    0.15
   0  -5   1   -0.07    0.13
   0  -5   1    0.03    0.14
   0   5  -1    0.34    0.21
   1  -5   0   79.19    2.50
  -1  -5   0   74.31    2.52
   1  -5   0   77.30    2.44
  -1  -5   0   82.02    2.47
  -1   5   0   82.15    2.51
  -2  -5   1   -0.02    0.12
  -2  -5   1   -0.19    0.16
  -2  -5   1   -0.06    0.09
   2  -5  -1   -0.04    0.16
   2  -5  -1   -0.19    0.15
  -2   5   1   -0.25    0.22
  -3  -5   2   25.87    0.89
   3  -5  -2   26.06    1.03
  -3  -5   2   26.20    0.84
   3  -5  -2   24.19    0.95
  -3   5   2   27.81    1.00
   4  -5  -3    0.23    0.20
   4  -5  -3   -0.02    0.27
  -4  -5   3   -0.09    0.24
  -4  -5   3    0.00    0.09
  -4   5   3    0.29    0.21
  -5  -5   4    0.88    0.15
  -5  -5   4    0.80    0.33
   5  -5  -4    0.65    0.34
  -5   5   4    0.89    0.28
  -6  -5   5    0.12    0.35
   6  -5  -5    0.46    0.29
  -6  -5   5    0.01    0.15
   6  -5  -5   -0.79    0.51
  -6   5   5   -0.04    0.25
   7  -5  -6  143.87    4.62
  -7  -5   6  145.21    4.45
  -7   5   6  144.05    4.62
  -8  -5   7    0.45    0.27
   8  -5  -7   -0.17    0.38
   8   5  -7   -0.13    0.49
   8   5  -7    1.61    0.62
   9  -5  -8   82.69    3.11
  -9  -5   8   86.32    2.82
   9  -5  -8   80.68    2.93
   9  -5  -8   86.67    2.90
   9  -5  -8   79.96    2.95
   9  -5  -8   78.46    3.09
   9   5  -8   87.46    2.90
   9   5  -8   81.86    3.03
   9   5  -8   89.11    2.96
  -9   5   8   86.92    2.98
   9   5  -8   82.62    2.87
  10  -5  -9   -0.59    0.64
  10  -5  -9   -0.57    0.46
  10  -5  -9    0.41    0.47
  10  -5  -9   -0.71    0.43
  10  -5  -9   -0.17    0.62
 -10  -5   9   -0.52    0.41
  10   5  -9    0.64    0.53
 -10   5   9    0.02    0.51
  10   5  -9   -0.33    0.41
  10   5  -9   -0.33    0.47
  11  -5 -10   19.74    1.22
 -11  -5  10   21.07    1.28
  11  -5 -10   20.73    1.40
  11  -5 -10   20.62    1.20
  11  -5 -10   19.82    1.15
  11  -5 -10   22.00    1.33
  11   5 -10   21.74    1.19
  11   5 -10   19.04    1.60
  11   5 -10   22.69    1.28
  11   5 -10   21.28    1.15
 -11   5  10   20.90    1.36
  12  -5 -11   -0.37    0.49
  12  -5 -11   -0.08    0.48
  12  -5 -11    0.77    0.48
  12  -5 -11   -0.81    0.57
 -12  -5  11   -0.03    0.68
  12  -5 -11    0.51    0.56
  12   5 -11    0.00    0.52
  12   5 -11   -0.69    0.54
  12   5 -11    0.21    0.48
 -13  -5  12    0.64    0.89
  13  -5 -12    2.47    0.66
 -13  -5  12    2.59    0.98
  13  -5 -12    1.20    0.53
  13  -5 -12    1.76    0.56
  13  -5 -12    1.24    0.62
  13  -5 -12    0.70    0.56
  13   5 -12   -0.09    0.59
  13   5 -12    0.05    0.59
 -13   5  12   -0.05    1.23
  13   5 -12    0.72    0.47
  14  -5 -13    0.32    0.55
  14  -5 -13    0.35    0.59
 -14  -5  13   -0.35    0.94
  14  -5 -13    0.30    0.64
  14  -5 -13   -0.25    0.48
 -14  -5  13    2.16    1.34
  14   5 -13   -0.08    0.61
  14   5 -13    0.14    0.59
  14   5 -13   -0.22    0.54
  15  -5 -14   32.46    1.54
 -15  -5  14   37.85    2.51
  15  -5 -14   36.20    1.72
  15  -5 -14   35.15    1.59
  15   5 -14   34.73    1.93
 -15   5  14   31.71    2.38
  15   5 -14   34.80    1.86
  16  -5 -15    0.37    0.59
  16  -5 -15    0.27    0.46
 -16  -5  15   -1.86    1.38
  16  -5 -15    0.02    0.44
  16   5 -15    0.32    0.47
  16   5 -15    0.28    0.48
  16   5 -15    0.61    0.46
  17  -5 -16    4.69    0.57
  17   5 -16    6.40    0.74
  17   5 -16    4.80    0.67
  17   5 -16    4.42    0.65
  18   5 -17    0.47    0.36
  18   5 -17    0.07    0.36
  18   5 -17    0.33    0.36
  16   6 -17    0.53    0.40
  16   6 -17    0.23    0.38
  16   6 -17    0.86    0.39
  15  -6 -16    0.20    0.37
 -15  -6  16   -0.90    0.94
  15   6 -16   -0.61    0.43
  15   6 -16   -0.23    0.45
  15   6 -16    0.50    0.44
  14  -6 -15    3.80    0.58
 -14  -6  15    1.23    1.62
  14  -6 -15    5.57    0.92
  14   6 -15    3.27    0.64
  14   6 -15    2.81    0.60
  14   6 -15    3.14    0.62
  13  -6 -14   -1.73    1.12
  13  -6 -14    0.04    0.57
 -13  -6  14   -1.24    1.09
  13  -6 -14    0.70    0.58
  13   6 -14    0.90    0.72
 -12  -6  13   21.20    2.46
 -12  -6  13   25.87    2.07
  12  -6 -13   24.22    1.49
  12  -6 -13   24.32    1.36
  12  -6 -13   22.77    1.25
  12   6 -13   23.41    1.42
  12   6 -13   25.02    1.40
  12   6 -13   24.81    1.43
  11  -6 -12   -0.84    0.60
 -11  -6  12    1.43    1.03
  11  -6 -12   -0.36    0.48
 -11  -6  12    0.27    0.80
  11  -6 -12   -0.77    0.44
  11   6 -12   -0.25    0.48
  11   6 -12    0.51    0.55
 -11   6  12    0.38    0.83
  11   6 -12   -0.71    0.52
  10  -6 -11    6.12    0.87
  10  -6 -11    6.05    0.79
 -10  -6  11    5.81    0.90
  10  -6 -11    7.78    1.19
 -10  -6  11    6.55    0.95
  10   6 -11    6.31    0.79
  10   6 -11    8.44    0.90
 -10   6  11    5.12    0.83
  10   6 -11    5.87    0.88
  10   6 -11    5.80    1.02
   9  -6 -10    0.36    0.72
   9  -6 -10   -0.49    0.73
  -9  -6  10    0.55    0.57
   9  -6 -10   -0.84    0.42
  -9  -6  10   -0.39    0.56
   9   6 -10   -0.02    0.53
   9   6 -10    0.06    0.45
  -9   6  10    1.05    0.86
   9   6 -10    0.22    0.45
   9   6 -10    0.18    0.40
  -8  -6   9    6.58    0.90
   8  -6  -9    6.35    0.95
   8  -6  -9    7.72    1.06
   8  -6  -9    6.77    0.79
  -8  -6   9    7.10    0.75
   8   6  -9    7.78    0.82
   8   6  -9    6.85    0.78
  -8   6   9    6.31    0.90
   8   6  -9    7.16    1.03
   8   6  -9    7.35    0.77
   7  -6  -8    0.68    0.44
  -7  -6   8   -0.09    0.33
  -7  -6   8   -0.46    0.28
   7  -6  -8    0.11    0.44
   7  -6  -8   -0.06    0.62
   7   6  -8    0.18    0.40
   7   6  -8   -0.29    0.39
   7   6  -8    1.35    0.63
  -7   6   8   -0.09    0.50
  -6  -6   7   23.07    0.99
   6  -6  -7   20.09    1.22
  -6  -6   7   22.45    1.07
   6   6  -7   21.23    1.17
   6   6  -7   20.34    1.10
  -6   6   7   23.11    1.13
   6   6  -7   23.24    1.13
  -5  -6   6    0.15    0.21
  -5  -6   6   -0.02    0.24
   5  -6  -6   -0.56    0.55
  -5   6   6    0.80    0.40
  -4  -6   5   75.84    2.44
  -4  -6   5   74.54    2.48
   4  -6  -5   74.10    2.62
  -4   6   5   74.91    2.53
  -3  -6   4    0.00    0.17
   3  -6  -4   -0.15    0.31
  -3  -6   4    0.10    0.17
  -3   6   4    0.07    0.29
  -2  -6   3  130.08    4.02
  -2  -6   3  128.68    4.02
   2  -6  -3  127.54    4.16
  -2   6   3  132.21    4.06
  -1  -6   2    0.01    0.15
  -1  -6   2   -0.05    0.14
   1  -6  -2   -0.02    0.22
   0  -6   1   28.68    1.00
   0  -6  -1   29.39    1.08
   0  -6   1   29.83    1.05
   1  -6   0    0.00    0.15
   1  -6   0    0.10    0.18
  -1  -6   0   -0.07    0.13
  -1   6   0   -0.07    0.25
   2  -6  -1   21.07    0.84
   2  -6  -1   19.89    0.77
  -2  -6   1   19.82    0.71
  -2  -6   1   21.50    0.73
  -2  -6   1   17.63    0.89
  -2   6   1   20.50    0.83
  -3  -6   2   -0.07    0.11
   3  -6  -2   -0.13    0.23
  -3  -6   2   -0.15    0.14
  -3  -6   2    0.45    0.30
   3  -6  -2   -0.12    0.22
  -3   6   2   -0.21    0.21
  -4  -6   3   36.09    1.33
   4  -6  -3   34.78    1.30
   4  -6  -3   38.64    1.44
  -4  -6   3   35.59    1.19
  -4   6   3   37.90    1.36
  -5  -6   4    0.00    0.36
   5  -6  -4    0.72    0.42
  -5  -6   4   -0.05    0.15
  -5   6   4    0.07    0.26
  -6  -6   5   78.91    2.39
  -6  -6   5   75.20    2.60
   6  -6  -5   77.93    2.55
   6  -6  -5   68.96    3.15
  -6   6   5   76.21    2.58
  -7  -6   6   -0.02    0.21
   7  -6  -6    0.01    0.36
  -7   6   6    0.03    0.32
   8  -6  -7    0.15    0.55
  -8  -6   7    1.05    0.30
   8  -6  -7    0.72    0.53
   8  -6  -7    0.15    0.49
   8  -6  -7    0.29    0.41
   8   6  -7    1.48    0.44
   8   6  -7    1.68    0.46
   8   6  -7    1.53    0.52
   9  -6  -8   -0.27    0.72
   9  -6  -8    0.22    0.51
   9  -6  -8   -0.69    0.45
  -9  -6   8   -0.32    0.33
   9  -6  -8   -0.63    0.82
   9  -6  -8   -0.41    0.50
   9   6  -8   -0.41    0.39
   9   6  -8   -0.04    0.52
   9   6  -8   -0.24    0.44
  -9   6   8   -0.13    0.48
  10  -6  -9   34.58    1.69
  10  -6  -9   34.96    1.78
  10  -6  -9   30.90    1.51
 -10  -6   9   32.93    1.43
  10  -6  -9   30.54    1.51
  10  -6  -9   32.75    1.45
 -10   6   9   33.61    1.64
  10   6  -9   32.36    1.67
  10   6  -9   32.44    1.44
  10   6  -9   32.68    1.52
  10   6  -9   32.01    1.43
  11  -6 -10    0.25    0.48
  11  -6 -10    0.86    0.79
 -11  -6  10   -0.62    0.54
  11  -6 -10   -0.54    0.46
  11  -6 -10    0.15    0.44
  11   6 -10   -0.14    0.53
  11   6 -10    0.79    0.46
 -11   6  10   -0.98    0.77
  11   6 -10    0.22    0.54
 -12  -6  11    5.55    1.02
 -12  -6  11    6.35    0.98
  12  -6 -11    6.18    1.11
  12  -6 -11    4.74    0.87
  12  -6 -11    5.25    0.84
  12  -6 -11    6.11    0.84
  12   6 -11    6.73    0.86
  12   6 -11    7.12    0.85
 -12   6  11    7.12    1.24
  12   6 -11    5.14    0.76
  12   6 -11    4.76    0.75
  13  -6 -12   -0.08    0.47
  13  -6 -12    1.10    0.67
 -13  -6  12    0.42    0.96
 -13  -6  12   -0.48    0.88
  13  -6 -12    0.09    0.59
  13  -6 -12    0.63    0.54
  13   6 -12   -0.58    0.54
 -13   6  12    2.45    2.28
  13   6 -12   -0.29    0.55
  13   6 -12    0.20    0.48
  14  -6 -13   16.65    1.07
  14  -6 -13   15.43    1.20
  14  -6 -13   19.33    1.27
  14  -6 -13   16.22    1.14
 -14  -6  13   13.16    2.22
 -14  -6  13   19.91    2.47
  14   6 -13   14.91    1.27
  14   6 -13   17.32    1.18
  14   6 -13   15.38    1.22
 -14   6  13   14.88    1.97
 -15  -6  14    1.73    1.39
  15  -6 -14    0.01    0.54
  15  -6 -14    0.16    0.49
  15  -6 -14    0.67    0.63
  15   6 -14   -0.03    0.54
  15   6 -14    0.06    0.55
  15   6 -14    0.29    0.57
  16  -6 -15   -0.15    0.37
  16  -6 -15    1.24    0.54
  16   6 -15    0.32    0.48
  16   6 -15    0.93    0.50
  16   6 -15    0.21    0.47
  17   6 -16   -0.10    0.40
  17   6 -16    0.34    0.41
  17   6 -16   -0.31    0.41
  18   6 -17    2.67    0.48
  18   6 -17    2.31    0.41
  18   6 -17    2.86    0.45
  16   7 -17    0.22    0.36
  16   7 -17    0.87    0.39
  16   7 -17    0.18    0.43
 -15  -7  16    1.64    0.84
  15  -7 -16    1.40    0.40
  15   7 -16    1.29    0.47
  15   7 -16    1.00    0.45
  15   7 -16    1.44    0.47
  14  -7 -15    0.03    0.39
  14   7 -15   -0.16    0.46
  14   7 -15    0.22    0.48
  14   7 -15   -0.62    0.48
  13  -7 -14    1.33    0.69
  13  -7 -14    0.83    0.55
  13  -7 -14    0.28    0.47
 -13  -7  14   -0.59    1.26
  13   7 -14   -0.83    0.53
  13   7 -14    0.05    0.52
  13   7 -14    0.26    0.56
  12  -7 -13    0.19    0.51
  12  -7 -13    0.08    0.70
  12  -7 -13    0.27    0.44
 -12  -7  13    1.60    1.48
 -12  -7  13   -1.10    1.06
  12   7 -13   -0.06    0.50
  12   7 -13    0.18    0.56
 -11  -7  12   22.01    1.97
  11  -7 -12   22.57    1.16
  11  -7 -12   22.33    1.31
  11  -7 -12   22.78    1.59
 -11  -7  12   25.29    2.01
  11   7 -12   21.95    1.27
  11   7 -12   21.21    1.34
  11   7 -12   19.98    1.34
  10  -7 -11    0.11    0.43
 -10  -7  11    0.42    0.78
  10  -7 -11   -0.47    0.46
  10  -7 -11   -0.71    0.80
  10   7 -11    0.62    0.45
  10   7 -11   -0.42    0.48
  10   7 -11    0.03    0.56
  10   7 -11   -0.60    0.44
  -9  -7  10    2.67    0.66
   9  -7 -10    1.97    0.47
  -9  -7  10    1.36    0.62
   9  -7 -10    3.94    0.97
   9  -7 -10    1.66    0.49
   9   7 -10    2.70    0.52
   9   7 -10    2.43    0.69
   9   7 -10    1.62    0.55
  -9   7  10    0.72    0.69
   9   7 -10    2.11    0.54
   8  -7  -9   -0.14    0.45
  -8  -7   9   -0.20    0.46
   8  -7  -9   -0.37    0.39
  -8  -7   9   -0.12    0.44
   8   7  -9    0.11    0.48
   8   7  -9   -0.60    0.40
  -8   7   9    2.55    0.95
   8   7  -9   -0.18    0.59
   8   7  -9    0.18    0.38
   7  -7  -8    5.72    0.69
   7  -7  -8    7.63    0.77
  -7  -7   8    7.69    0.69
  -7  -7   8    7.12    0.78
   7   7  -8    6.93    0.80
   7   7  -8    7.48    0.78
   7   7  -8    7.41    0.78
   7   7  -8    7.54    1.13
  -6  -7   7   -0.01    0.29
  -6  -7   7    0.21    0.33
   6  -7  -7    0.27    0.45
   6   7  -7   -0.79    0.40
   6   7  -7   -0.27    0.44
   6   7  -7    0.87    0.52
   6   7  -7   -0.61    0.39
  -6   7   7   -0.23    0.55
  -5  -7   6   16.44    0.85
  -5  -7   6   16.11    0.82
   5  -7  -6   15.42    1.18
   5   7  -6   17.31    0.97
   5   7  -6   20.61    1.33
  -5   7   6   17.19    1.01
   4  -7  -5    0.65    0.42
  -4   7   5    0.93    0.42
   3  -7  -4   26.06    1.20
  -3  -7   4   23.63    0.98
  -3  -7   4   23.39    0.96
  -3   7   4   24.82    1.10
  -2  -7   3    0.04    0.17
   2  -7  -3   -0.18    0.28
  -2  -7   3    0.34    0.20
  -2   7   3   -0.16    0.38
  -1  -7   2   37.91    1.32
   1  -7  -2   36.53    1.41
  -1  -7   2   36.98    1.27
   0  -7  -1   -0.01    0.19
   0  -7   1   -0.05    0.18
   0  -7   1    0.05    0.17
   1  -7   0    0.99    0.22
   1  -7   0    1.15    0.22
  -1  -7   0    1.03    0.23
  -1   7   0    1.34    0.38
  -2  -7   1   -0.09    0.15
   2  -7  -1    0.06    0.21
   2  -7  -1    0.61    0.26
  -2  -7   1   -0.26    0.18
  -3  -7   2    0.11    0.52
   3  -7  -2    0.37    0.30
  -3  -7   2    0.22    0.16
   3  -7  -2    0.00    0.28
  -3  -7   2    0.70    0.20
  -3   7   2    0.26    0.30
   4  -7  -3    0.13    0.28
  -4  -7   3    0.06    0.56
   4  -7  -3   -0.01    0.34
  -4  -7   3    0.04    0.14
  -5  -7   4  163.85    5.26
  -5  -7   4  170.12    5.21
   5  -7  -4  176.76    5.47
  -5   7   4  170.93    5.37
   6  -7  -5    0.35    0.54
   6  -7  -5   -0.39    0.33
  -6   7   5   -0.15    0.33
   7  -7  -6   83.77    3.02
   7  -7  -6   88.56    3.01
  -7  -7   6   90.50    2.87
  -7   7   6   88.76    3.06
   7   7  -6   97.60    3.24
   7   7  -6   88.32    3.02
   7   7  -6   87.75    3.00
  -8  -7   7    0.32    0.30
   8  -7  -7    0.39    0.57
   8  -7  -7   -0.67    0.43
   8   7  -7   -0.20    0.43
   8   7  -7   -0.51    0.88
   8   7  -7    0.33    0.50
  -8   7   7    0.49    0.62
   8   7  -7   -0.08    0.37
   9  -7  -8   26.15    1.29
   9  -7  -8   22.81    2.61
   9  -7  -8   24.49    1.60
   9  -7  -8   26.33    1.38
  -9  -7   8   25.42    1.17
   9   7  -8   24.94    1.21
   9   7  -8   28.74    1.33
  -9   7   8   26.09    1.45
   9   7  -8   27.65    1.26
   9   7  -8   27.00    1.54
   9   7  -8   24.18    1.51
 -10  -7   9   -0.07    0.53
  10  -7  -9   -0.44    0.82
  10  -7  -9   -0.70    0.79
  10  -7  -9    1.08    0.74
  10   7  -9    0.08    0.58
  10   7  -9   -0.54    0.45
  10   7  -9    0.17    0.43
 -10   7   9    0.49    0.76
  10   7  -9    0.41    0.64
  11  -7 -10    5.09    0.75
 -11  -7  10    7.14    0.98
  11  -7 -10    5.76    0.87
  11  -7 -10    6.97    1.19
  11  -7 -10    5.81    0.89
 -11  -7  10    5.91    0.93
  11   7 -10    5.77    0.83
  11   7 -10    6.79    0.90
  11   7 -10    6.05    0.85
 -11   7  10    7.08    1.07
  11   7 -10    5.24    0.81
 -12  -7  11   -0.62    0.68
 -12  -7  11    0.40    0.74
  12  -7 -11    0.33    0.67
  12  -7 -11    0.52    0.42
  12  -7 -11    0.08    0.53
  12  -7 -11    1.42    0.75
  12   7 -11   -0.62    0.42
  12   7 -11   -0.17    0.58
  12   7 -11    0.27    0.47
  12   7 -11   -0.54    0.56
  13  -7 -12   17.60    1.22
  13  -7 -12   15.98    1.39
 -13  -7  12   18.25    1.71
 -13  -7  12   17.86    1.85
  13  -7 -12   16.27    1.35
  13  -7 -12   16.33    1.04
  13   7 -12   18.01    1.26
  13   7 -12   16.86    1.17
  13   7 -12   18.89    1.32
  14  -7 -13    1.27    0.81
 -14  -7  13    1.38    1.11
  14  -7 -13   -1.11    0.91
  14  -7 -13   -0.48    0.47
  14   7 -13   -0.39    0.59
  14   7 -13    0.56    0.59
  14   7 -13    0.18    0.52
  15  -7 -14    3.86    0.63
  15  -7 -14    4.86    0.87
  15  -7 -14    3.71    0.72
  15   7 -14    3.72    0.66
  15   7 -14    4.74    0.70
  15   7 -14    4.23    0.71
  16  -7 -15    0.16    0.42
  16   7 -15   -0.03    0.48
  16   7 -15    0.23    0.46
  16   7 -15    0.68    0.50
  17   7 -16    4.48    0.64
  17   7 -16    6.62    1.06
  17   7 -16    4.57    0.62
  18   7 -17    0.54    0.35
  18   7 -17   -0.08    0.35
  16   8 -17   -0.32    0.36
  15  -8 -16    0.76    0.36
 -15  -8  16    0.57    0.82
  15   8 -16    0.13    0.40
  15   8 -16    0.64    0.42
  15   8 -16    1.30    0.46
  14  -8 -15    2.62    0.47
  14   8 -15    1.66    0.51
  14   8 -15    1.80    0.52
  14   8 -15    1.43    0.52
  13  -8 -14   -0.10    0.43
  13  -8 -14    0.30    0.48
  13   8 -14   -0.16    0.47
  13   8 -14   -0.85    0.46
  13   8 -14    1.15    0.55
 -12  -8  13   -0.68    1.21
  12  -8 -13    0.49    0.56
  12   8 -13    1.16    0.56
  12   8 -13   -0.18    0.49
  11  -8 -12    0.37    0.45
 -11  -8  12   -0.62    1.14
  11  -8 -12   -0.10    0.50
  11   8 -12   -0.54    0.58
  11   8 -12   -0.33    0.53
  11   8 -12    0.20    0.47
 -10  -8  11   31.06    1.78
  10  -8 -11   28.99    1.48
 -10  -8  11   29.90    1.88
  10  -8 -11   29.55    1.37
  10   8 -11   30.05    1.60
  10   8 -11   29.66    1.45
  10   8 -11   29.67    1.40
  10   8 -11   27.63    1.45
  -9  -8  10    0.32    0.59
   9  -8 -10    0.48    0.52
   9  -8 -10    0.49    0.42
  -9  -8  10   -0.42    0.64
   9   8 -10    0.25    0.40
   9   8 -10    0.33    0.64
   9   8 -10    0.77    0.48
   9   8 -10   -0.25    0.49
   8  -8  -9    5.01    0.74
   8  -8  -9    4.29    0.63
  -8  -8   9    5.70    0.99
  -8  -8   9    4.80    0.80
   8   8  -9    3.85    0.58
   8   8  -9    4.72    0.75
   8   8  -9    5.05    0.76
   8   8  -9    3.49    0.71
  -7  -8   8   -0.35    0.39
   7  -8  -8    0.07    0.37
  -7  -8   8   -0.09    0.43
   7  -8  -8    0.34    0.45
   7   8  -8   -0.77    0.39
   7   8  -8   -0.72    0.39
   7   8  -8    0.33    0.68
   7   8  -8    0.09    0.42
  -6  -8   7  100.44    3.38
  -6  -8   7   99.35    3.41
   6  -8  -7   96.25    3.42
   6   8  -7  102.07    3.38
   6   8  -7  102.68    3.38
   6   8  -7  104.55    3.38
   6   8  -7   96.99    3.61
   6   8  -7  107.69    3.43
  -5  -8   6    0.22    0.27
   5  -8  -6    1.11    0.66
  -5  -8   6    0.09    0.30
   5   8  -6   -0.01    0.48
   5   8  -6    0.60    0.41
   5   8  -6    0.07    0.47
   5   8  -6    0.70    0.46
   4  -8  -5   29.83    1.48
  -4  -8   5   29.60    1.21
  -4  -8   5   29.00    1.20
   4   8  -5   33.36    1.85
   3  -8  -4    0.64    0.42
  -3  -8   4   -0.04    0.23
  -3  -8   4    0.07    0.23
  -2  -8   3    0.39    0.24
  -2  -8   3    0.26    0.22
   2  -8  -3    0.51    0.36
  -1  -8   2    0.35    0.21
   1  -8  -2    0.26    0.29
  -1  -8   2   -0.05    0.20
   0  -8  -1    1.08    0.31
   0  -8   1    1.27    0.29
   0  -8   1    1.20    0.22
  -1  -8   0    0.37    0.23
   1  -8   0   -0.05    0.23
   1  -8   0   -0.44    0.26
   2  -8  -1    1.56    0.33
  -2  -8   1    1.85    0.27
   2  -8  -1    1.50    0.37
   3  -8  -2    0.29    0.36
  -3  -8   2   -0.20    0.23
  -3  -8   2    0.15    0.19
   3  -8  -2    0.58    0.35
  -3   8   2    0.34    0.42
   4  -8  -3  144.06    4.61
  -4  -8   3  147.09    4.57
  -4  -8   3  143.98    4.56
   4  -8  -3  151.02    4.82
  -4   8   3  152.62    4.72
  -5  -8   4    0.11    0.21
   5  -8  -4   -0.18    0.50
  -5  -8   4    0.01    0.24
  -5   8   4    0.13    0.41
   6  -8  -5    1.16    0.47
  -6  -8   5    1.62    0.66
   6  -8  -5    2.16    0.54
  -6  -8   5    2.21    0.40
  -6   8   5    1.76    0.49
   6   8  -5    1.68    0.49
   6   8  -5    2.23    0.52
  -7  -8   6   -0.30    0.30
   7  -8  -6   -0.92    0.70
   7  -8  -6    0.35    0.42
  -7  -8   6    0.18    0.26
   7   8  -6    0.89    0.52
  -7   8   6   -0.33    0.49
   7   8  -6    0.24    0.38
   7   8  -6    0.02    0.51
   7   8  -6    0.60    0.37
  -8  -8   7    7.27    0.73
  -8  -8   7    7.69    0.67
   8  -8  -7    8.89    0.98
   8  -8  -7    8.46    0.80
   8   8  -7    7.60    0.96
   8   8  -7    6.96    1.11
   8   8  -7    7.66    0.77
   8   8  -7    8.60    0.92
   8   8  -7    7.04    0.78
  -9  -8   8    0.01    0.47
  -9  -8   8    0.11    0.41
   9  -8  -8   -0.55    0.56
   9  -8  -8    0.40    0.41
   9   8  -8   -0.29    0.79
   9   8  -8   -1.17    0.60
   9   8  -8   -0.04    0.51
   9   8  -8    0.41    0.43
  -9   8   8   -0.09    0.72
   9   8  -8   -0.32    0.38
  10  -8  -9   14.60    0.99
  10  -8  -9   18.04    1.55
 -10  -8   9   15.86    1.23
 -10  -8   9   13.77    0.99
  10  -8  -9   13.73    1.09
  10   8  -9   15.83    1.05
  10   8  -9   14.61    0.98
  10   8  -9   15.34    1.03
  11  -8 -10    1.47    0.87
  11  -8 -10   -0.32    0.40
 -11  -8  10    0.48    0.67
  11  -8 -10    0.55    0.54
  11  -8 -10   -0.64    1.09
 -11  -8  10   -0.17    0.68
  11   8 -10   -0.68    0.50
  11   8 -10    0.08    0.43
  11   8 -10   -1.10    0.63
  11   8 -10   -0.30    0.45
 -12  -8  11    7.11    1.04
  12  -8 -11    9.16    1.02
  12  -8 -11    8.07    1.45
 -12  -8  11    6.44    1.06
  12  -8 -11    8.74    1.46
  12  -8 -11    8.77    0.81
  12   8 -11    7.65    0.89
  12   8 -11    7.55    0.88
  12   8 -11    8.83    1.12
  12   8 -11    7.23    0.97
 -13  -8  12    0.75    1.09
  13  -8 -12    0.80    0.52
  13  -8 -12   -0.02    0.77
  13  -8 -12    0.31    0.42
 -13  -8  12   -1.14    0.99
  13   8 -12   -0.06    0.62
  13   8 -12    0.60    0.57
  13   8 -12   -0.34    0.46
  13   8 -12   -0.50    0.49
  14  -8 -13    5.94    0.91
 -14  -8  13    4.40    1.38
  14  -8 -13    5.78    0.98
  14  -8 -13    7.01    0.78
  14   8 -13    5.96    0.98
  14   8 -13    7.89    0.96
  14   8 -13    6.04    0.84
  15  -8 -14    0.42    0.45
  15  -8 -14   -0.82    0.46
  15   8 -14    0.76    0.55
  15   8 -14    0.12    0.50
  15   8 -14    0.22    0.52
  16  -8 -15    0.03    0.42
  16   8 -15   -0.09    0.42
  16   8 -15    1.02    0.50
  16   8 -15    0.15    0.46
  17   8 -16   -0.09    0.34
  17   8 -16   -0.02    0.53
  17   8 -16    0.21    0.41
 -17   8  16   -0.10    0.36
  18   8 -17    1.11    0.39
 -15  -9  16    3.03    1.19
  15   9 -16    1.46    0.47
  15   9 -16    0.42    0.41
  15   9 -16    1.53    0.66
  14  -9 -15    0.20    0.37
  14  -9 -15   -0.04    0.98
 -14   9  15    0.68    0.42
  14   9 -15    0.80    0.53
  14   9 -15   -0.22    0.44
  14   9 -15   -0.01    0.42
  13  -9 -14    1.74    0.47
  13  -9 -14    1.94    0.48
  13   9 -14    1.07    0.53
  13   9 -14    0.49    0.50
  13   9 -14    0.33    0.55
  12  -9 -13   -0.02    0.40
 -12  -9  13   -1.01    1.32
  12  -9 -13   -0.31    0.45
  12   9 -13   -0.63    0.60
  12   9 -13    0.15    0.49
  12   9 -13    0.51    0.60
  11  -9 -12    1.49    0.45
  11  -9 -12    1.50    0.57
 -11  -9  12    2.44    1.37
 -11  -9  12    0.50    1.03
  11   9 -12    2.06    0.56
  11   9 -12    1.00    0.66
  11   9 -12    1.85    0.57
  10  -9 -11    0.17    0.56
  10  -9 -11   -0.29    0.40
 -10  -9  11    1.65    0.88
 -10  -9  11    0.69    0.99
  10   9 -11   -0.52    0.47
  10   9 -11    0.21    0.45
  10   9 -11   -0.19    0.63
  10   9 -11    0.04    0.50
   9  -9 -10   13.37    1.06
  -9  -9  10   13.16    1.40
   9  -9 -10   13.44    0.96
  -9  -9  10   13.06    1.35
   9   9 -10   13.23    1.02
   9   9 -10   14.27    1.26
   9   9 -10   15.23    0.96
   9   9 -10   13.40    1.06
  -8  -9   9   -0.01    0.55
   8  -9  -9    0.45    0.51
  -8  -9   9    0.32    0.61
   8  -9  -9   -0.04    0.38
   8   9  -9    0.17    0.39
   8   9  -9   -0.42    0.45
   8   9  -9    0.38    0.45
   8   9  -9    0.21    0.70
   7  -9  -8    2.35    0.61
  -7  -9   8    3.45    0.61
  -7  -9   8    3.34    0.65
   7  -9  -8    1.75    0.69
   7   9  -8    2.85    0.59
   7   9  -8    2.67    0.49
   7   9  -8    3.28    0.72
   7   9  -8    1.36    0.80
   6  -9  -7   -0.15    0.48
  -6  -9   7    0.51    0.40
  -6  -9   7    0.00    0.38
   6   9  -7    2.57    1.48
   6   9  -7   -0.03    0.39
   6   9  -7   -0.10    0.49
   6   9  -7   -0.06    0.45
   6   9  -7    0.77    0.41
  -5  -9   6    8.52    0.69
   5  -9  -6    8.25    0.92
  -5  -9   6    7.96    0.72
   5   9  -6    9.56    0.78
   5   9  -6   10.00    0.81
   5   9  -6    8.42    0.77
   5   9  -6    9.16    0.83
   4  -9  -5    0.51    0.57
  -4  -9   5    0.25    0.28
  -4  -9   5    0.15    0.32
   4   9  -5   -0.02    0.47
   4   9  -5   -0.37    0.40
   4   9  -5   -0.40    0.42
   4   9  -5    0.19    0.44
   3  -9  -4    8.05    0.89
  -3  -9   4    7.68    0.60
  -3  -9   4    8.22    0.61
   3   9  -4    7.05    0.79
   3   9  -4    8.00    0.84
   3   9  -4    6.39    0.79
  -2  -9   3   -0.31    0.26
  -2  -9   3   -0.03    0.30
   2  -9  -3   -0.07    0.40
  -1  -9   2   61.34    2.51
   1  -9  -2   72.75    2.47
  -1  -9   2   70.29    2.23
   0  -9   1    0.11    0.24
   0  -9   1    0.20    0.31
   0  -9  -1    0.29    0.28
  -1  -9   0   22.46    0.99
   1  -9   0   22.48    1.03
   1  -9   0   21.45    0.99
   2  -9  -1    0.32    0.29
  -3  -9   2    0.28    0.25
   3  -9  -2    0.78    0.39
   4  -9  -3    0.20    0.47
  -4  -9   3   -0.33    0.24
  -4  -9   3   -0.43    0.32
  -5  -9   4    6.63    0.52
   5  -9  -4    6.68    0.73
   5  -9  -4    6.63    1.00
  -5  -9   4    7.99    0.65
   5   9  -4    7.30    0.92
   5   9  -4    6.36    0.80
   5   9  -4    7.19    0.76
   6  -9  -5    1.60    0.81
   6  -9  -5   -0.41    0.42
  -6  -9   5    0.15    0.30
  -6  -9   5   -0.05    0.32
   6   9  -5   -0.48    0.32
   6   9  -5    0.55    0.54
   6   9  -5   -0.63    0.58
  -6   9   5   -0.79    0.62
   6   9  -5   -0.27    0.44
  -7  -9   6    4.03    0.64
   7  -9  -6    4.46    0.69
  -7  -9   6    4.93    0.56
   7  -9  -6    4.49    0.87
   7   9  -6    4.78    0.64
   7   9  -6    4.03    0.70
   7   9  -6    3.99    0.69
   7   9  -6    5.16    0.84
   8  -9  -7    0.14    0.63
  -8  -9   7    0.24    0.40
  -8  -9   7    0.37    0.42
   8  -9  -7    0.44    0.39
   8   9  -7   -0.04    0.42
   8   9  -7   -0.40    0.47
   8   9  -7   -0.69    0.39
   8   9  -7   -0.49    0.48
  -9  -9   8    4.92    0.72
   9  -9  -8    3.50    1.06
  -9  -9   8    4.58    0.65
   9  -9  -8    4.72    0.67
   9   9  -8    5.83    0.74
   9   9  -8    5.15    1.00
   9   9  -8    5.23    0.73
   9   9  -8    4.54    0.74
   9   9  -8    5.37    0.69
 -10  -9   9   -0.58    0.52
  10  -9  -9   -0.27    0.38
 -10  -9   9   -0.19    0.60
  10  -9  -9    0.25    0.49
  10   9  -9   -0.24    0.43
  10   9  -9   -0.61    0.43
  10   9  -9    0.60    0.50
 -11  -9  10   28.41    1.60
  11  -9 -10   29.06    1.50
 -11  -9  10   29.42    1.81
  11  -9 -10   25.80    1.35
  11   9 -10   29.01    1.51
  11   9 -10   30.64    1.65
  11   9 -10   27.57    1.40
  11   9 -10   28.02    1.34
 -12  -9  11    0.64    0.84
  12  -9 -11   -0.17    0.39
  12  -9 -11   -0.25    0.54
 -12  -9  11    0.45    0.88
  12   9 -11    0.43    0.39
  12   9 -11    0.11    0.60
  12   9 -11    0.51    0.48
  12   9 -11   -0.76    0.63
  13  -9 -12    0.55    0.39
 -13  -9  12    0.19    1.19
  13  -9 -12    0.19    0.57
 -13  -9  12    0.32    1.26
  13   9 -12    0.84    0.63
  13   9 -12    0.70    0.46
  13   9 -12    0.63    0.51
  13   9 -12    1.36    0.65
  14  -9 -13    0.15    0.47
 -14  -9  13    1.63    1.50
  14  -9 -13   -0.53    0.41
  14   9 -13   -0.51    0.54
  14   9 -13    0.29    0.48
  14   9 -13   -0.61    0.58
  15  -9 -14   21.37    1.08
  15  -9 -14   19.25    1.01
  15   9 -14   19.86    1.13
  15   9 -14   19.36    1.20
  15   9 -14   16.73    1.10
  16   9 -15    1.23    0.58
  16   9 -15    0.48    0.45
  16   9 -15    0.55    0.48
  17   9 -16   10.74    0.67
 -17   9  16   10.30    0.66
  17   9 -16    9.84    0.66
  15  10 -16   -0.23    0.40
  15  10 -16    0.23    0.41
  14  10 -15    1.04    0.44
 -14  10  15    1.64    0.47
  14  10 -15    3.02    0.73
  13 -10 -14    0.58    0.39
  13 -10 -14    0.21    0.43
  13  10 -14    0.43    0.49
  13  10 -14   -0.26    0.43
  13  10 -14   -0.14    0.58
 -13  10  14   -0.28    0.42
  12 -10 -13   10.76    0.91
 -12 -10  13    9.82    2.00
  12 -10 -13   12.62    0.84
  12  10 -13   10.08    0.98
  12  10 -13   11.21    0.89
  12  10 -13    8.88    1.14
  11 -10 -12   -0.51    0.35
  11 -10 -12    0.16    0.52
 -11 -10  12    0.74    1.23
  11  10 -12    0.09    0.50
  11  10 -12   -0.49    0.40
  11  10 -12   -0.15    0.69
  11  10 -12    0.02    0.52
  10 -10 -11    6.28    0.76
  10 -10 -11    5.10    0.93
 -10 -10  11    6.49    1.18
  10  10 -11    6.19    0.88
  10  10 -11    5.32    0.90
  10  10 -11    6.84    0.88
  10  10 -11    6.57    0.79
  -9 -10  10   -0.19    0.75
   9 -10 -10   -0.54    0.54
  -9 -10  10    0.56    0.78
   9  10 -10   -0.50    0.46
   9  10 -10   -0.14    0.38
   9  10 -10    0.01    0.77
   9  10 -10   -0.32    0.50
   8 -10  -9    6.02    0.79
  -8 -10   9    6.81    0.94
   8 -10  -9    5.99    0.73
  -8 -10   9    5.53    0.84
   8  10  -9    6.49    0.87
   8  10  -9    6.94    0.82
   8  10  -9    6.76    0.84
   8  10  -9    7.98    1.04
   7 -10  -8   -0.18    0.54
   7 -10  -8    0.29    0.37
  -7 -10   8   -0.29    0.55
  -7 -10   8    0.53    0.53
   7  10  -8   -0.20    0.43
   7  10  -8    0.13    0.41
   7  10  -8   -0.23    0.45
   6 -10  -7   30.68    1.58
  -6 -10   7   32.75    1.52
  -6 -10   7   31.17    1.53
   6  10  -7   33.96    1.51
   6  10  -7   34.19    1.46
   5 -10  -6   -0.48    0.72
  -5 -10   6    0.18    0.40
  -5 -10   6   -0.69    0.40
   5 -10  -6    1.48    1.23
   5  10  -6    0.12    0.37
   5  10  -6   -0.22    0.41
   5  10  -6    0.37    0.39
   5  10  -6    0.45    0.42
   4 -10  -5   80.14    3.41
  -4 -10   5   89.53    2.98
  -4 -10   5   92.26    3.06
  -4  10   5   79.43    3.38
   4  10  -5   95.51    3.09
   4  10  -5   93.67    3.06
   4  10  -5   90.14    3.01
   4  10  -5   90.87    3.05
  -4  10   5   86.07    3.06
   3 -10  -4   -0.39    0.59
  -3 -10   4   -0.58    0.31
   3  10  -4    1.11    0.53
   3  10  -4    0.20    0.42
   3  10  -4   -0.06    0.40
  -3  10   4    0.12    0.50
   3  10  -4   -0.14    0.40
  -2 -10   3  178.86    5.58
   2 -10  -3  186.78    5.80
  -2 -10   3  178.10    5.46
   2  10  -3  171.11    5.58
   2  10  -3  175.73    5.62
   2  10  -3  168.53    5.53
  -2  10   3  170.10    5.60
   1 -10  -2    0.27    0.45
  -1 -10   2    0.27    0.31
  -1 -10   2   -0.42    0.36
   1  10  -2    0.16    0.49
   1  10  -2   -0.10    0.44
   0 -10  -1  104.23    3.60
   0 -10   1  106.08    3.55
   0  10  -1  120.27    3.97
   0  10  -1   96.69    3.52
   1 -10   0    0.04    0.34
  -1 -10   0    0.22    0.33
  -1  10   0    0.38    0.52
  -2 -10   1   58.64    2.01
   2  10  -1   55.50    2.11
   2  10  -1   53.77    2.10
  -2  10   1   53.07    2.09
   3 -10  -2   -0.32    0.46
  -3 -10   2    0.21    0.28
  -3  10   2   -0.57    0.51
   3  10  -2   -0.77    0.57
   3  10  -2    0.14    0.45
   3  10  -2    0.02    0.50
   4 -10  -3   68.80    2.51
  -4 -10   3   72.30    2.41
   4 -10  -3   72.01    2.70
   4  10  -3   69.47    2.51
   4  10  -3   70.45    2.46
  -4  10   3   66.28    2.51
   4  10  -3   70.26    2.53
  -5 -10   4   -0.04    0.43
  -5 -10   4   -0.21    0.32
   5 -10  -4   -0.71    0.72
   5 -10  -4   -0.01    0.41
   5  10  -4    0.48    0.59
   5  10  -4   -0.47    0.48
   5  10  -4    0.57    0.43
   5  10  -4    0.46    0.38
  -5  10   4    0.08    0.46
  -6 -10   5   25.90    1.26
  -6 -10   5   26.85    1.16
   6 -10  -5   25.97    1.26
   6  10  -5   27.04    1.32
   6  10  -5   25.02    1.21
   6  10  -5   27.99    1.40
   6  10  -5   24.49    1.23
   7 -10  -6    1.19    0.82
  -7 -10   6   -0.41    0.47
  -7 -10   6   -0.19    0.36
   7 -10  -6    0.07    0.40
   7  10  -6   -0.93    0.49
   7  10  -6    0.13    0.37
   7  10  -6    0.31    0.50
   7  10  -6   -0.40    0.35
  -8 -10   7   10.08    0.84
   8 -10  -7   10.92    0.80
  -8 -10   7    6.98    0.98
   8 -10  -7    9.76    1.11
   8  10  -7    9.12    0.83
   8  10  -7    8.48    0.97
   8  10  -7    9.82    0.86
   8  10  -7    7.34    0.94
   9 -10  -8   -0.39    0.39
  -9 -10   8   -0.40    0.58
   9 -10  -8   -1.08    0.55
  -9 -10   8   -0.18    0.49
   9  10  -8   -0.07    0.51
   9  10  -8   -0.10    0.42
   9  10  -8   -0.13    0.48
   9  10  -8    0.45    0.41
 -10 -10   9   16.81    1.64
  10 -10  -9   17.49    1.09
  10 -10  -9   18.68    1.24
 -10 -10   9   16.99    1.45
  10  10  -9   18.21    1.11
  10  10  -9   19.75    1.19
  10  10  -9   19.09    1.08
  11 -10 -10    0.05    0.44
  11 -10 -10   -0.53    0.59
 -11 -10  10    1.06    0.80
 -11 -10  10   -0.40    0.88
  11  10 -10   -0.38    0.45
  11  10 -10   -0.26    0.80
  11  10 -10    0.37    0.44
  11  10 -10    0.27    0.58
 -12 -10  11    3.90    1.08
  12 -10 -11    5.07    0.72
  12 -10 -11    6.55    0.99
  12  10 -11    5.83    0.86
  12  10 -11    6.63    0.80
  12  10 -11    6.03    0.82
 -13 -10  12   -0.28    1.36
  13  10 -12    0.95    0.50
  13  10 -12    0.72    0.71
  13  10 -12    0.29    0.69
  13  10 -12    0.61    0.60
  14 -10 -13    2.53    0.45
  14 -10 -13    2.88    0.54
  14  10 -13    2.21    0.56
  14  10 -13    1.37    0.59
  15 -10 -14   -0.56    0.40
  15 -10 -14    0.60    0.40
  15  10 -14   -0.08    0.45
 -15  10  14    0.21    0.37
  15  10 -14    0.32    0.45
  16 -10 -15   -0.70    0.55
 -16  10  15    0.76    0.58
  16  10 -15    1.30    0.43
  16  10 -15    0.60    0.41
  17  10 -16    0.55    0.36
  17  10 -16    0.54    0.35
  15  11 -16    2.60    0.44
  14  11 -15    0.50    0.41
  14  11 -15   -0.18    0.54
  13 -11 -14   20.38    1.01
  13 -11 -14   20.93    0.94
 -13  11  14   18.04    0.95
  13  11 -14   19.76    1.05
  13  11 -14   19.54    1.10
  12 -11 -13    0.57    0.39
  12 -11 -13   -0.23    0.45
  12  11 -13    0.66    0.50
  12  11 -13    0.45    0.44
  12  11 -13   -0.47    0.84
  11 -11 -12   35.70    1.50
 -11 -11  12   34.81    3.13
  11 -11 -12   35.99    1.57
 -11  11  12   34.78    1.50
  11  11 -12   36.68    1.64
  11  11 -12   35.76    1.58
  10 -11 -11    0.15    0.57
 -10 -11  11    1.26    1.25
  10 -11 -11    0.10    0.41
 -10 -11  11   -0.35    1.30
 -10  11  11    0.05    0.44
  10  11 -11    0.16    0.44
  10  11 -11    0.81    0.48
  10  11 -11    0.75    0.58
  -9 -11  10   20.12    1.89
   9 -11 -10   24.88    1.23
  -9 -11  10   25.26    1.79
   9 -11 -10   22.93    1.29
   9  11 -10   24.64    1.38
   9  11 -10   26.10    1.33
   9  11 -10   23.28    1.26
   8 -11  -9    0.42    0.42
  -8 -11   9   -0.20    0.74
  -8 -11   9   -0.29    0.78
   8 -11  -9    0.98    0.59
   8  11  -9    0.39    0.43
   8  11  -9   -0.06    0.47
   8  11  -9    0.32    0.51
   7 -11  -8   30.37    1.59
  -7 -11   8   31.15    1.59
  -7 -11   8   28.09    1.65
   7 -11  -8   31.41    1.38
   7  11  -8   30.25    1.43
   7  11  -8   31.21    1.46
   7  11  -8   30.86    1.41
  -6 -11   7    0.36    0.59
   6 -11  -7   -0.90    1.19
  -6 -11   7    1.64    0.62
   6 -11  -7   -0.24    0.37
  -6  11   7    0.13    0.47
   6  11  -7    0.20    0.40
   6  11  -7    0.03    0.44
   6  11  -7   -0.18    0.50
   6  11  -7   -0.48    0.39
  -5 -11   6   60.61    2.33
   5 -11  -6   54.19    2.53
  -5 -11   6   61.26    2.27
   5  11  -6   51.84    2.82
  -5  11   6   59.64    2.23
   5  11  -6   60.42    2.46
   5  11  -6   63.73    2.24
   5  11  -6   62.88    2.32
   4 -11  -5    1.14    0.95
  -4 -11   5    0.41    0.43
  -4  11   5   -0.10    0.48
   4  11  -5    0.64    0.44
   4  11  -5    0.29    0.41
  -4  11   5   -0.98    0.75
   4  11  -5    0.93    0.48
   4  11  -5    0.03    0.48
  -3 -11   4   35.53    1.53
  -3 -11   4   33.70    1.50
   3 -11  -4   32.19    1.86
  -3  11   4   32.93    1.51
   3  11  -4   33.39    1.50
  -3  11   4   34.08    1.77
   3  11  -4   33.06    1.44
   3  11  -4   35.10    1.57
  -3  11   4   35.17    1.80
   3  11  -4   34.16    1.55
   2 -11  -3   -0.02    0.65
  -2 -11   3   -0.23    0.36
   2  11  -3   -0.07    0.35
  -2  11   3    0.30    0.58
   2  11  -3   -0.43    0.47
   2  11  -3   -0.21    0.54
   2  11  -3    0.03    0.40
  -2  11   3    0.08    0.65
  -2  11   3    0.05    0.46
   1 -11  -2   28.82    1.46
  -1 -11   2   27.06    1.26
   1  11  -2   30.24    1.42
   1  11  -2   27.52    1.27
  -1  11   2   26.28    1.33
  -1  11   2   26.26    1.33
   1  11  -2   25.68    1.27
  -1  11   2   28.50    1.32
   1  11  -2   24.97    1.42
  -1  11   2   23.89    1.56
   0 -11  -1    0.05    0.45
   0 -11   1   -0.29    0.41
   0  11   1   -0.20    0.62
   0  11   1    0.32    0.52
   0  11   1    0.62    0.51
   0  11  -1   -0.52    0.64
   0  11  -1   -0.74    0.41
   0  11  -1   -0.51    0.41
  -1 -11   0   52.67    2.02
   1 -11   0   54.11    2.06
   1  11   0   50.74    2.16
  -1  11   0   51.71    1.97
  -1  11   0   53.25    1.99
   1  11   0   53.09    1.99
   1  11   0   50.66    1.98
  -1  11   0   49.63    2.23
   2 -11  -1   -0.01    0.50
  -2 -11   1    0.61    0.41
  -2  11   1   -0.08    0.42
   2  11  -1    0.50    0.45
   2  11  -1    0.24    0.43
   2  11  -1    0.36    0.55
  -2  11   1   -0.58    0.49
  -3 -11   2   92.91    3.14
   3 -11  -2   88.52    3.17
   3 -11  -2   96.32    3.40
   3  11  -2   92.29    3.13
   3  11  -2   91.09    3.18
   3  11  -2   91.77    3.24
  -3  11   2   93.91    3.19
  -3  11   2   92.68    3.19
  -4 -11   3   -0.27    0.33
   4 -11  -3   -0.55    0.45
   4  11  -3    0.01    0.44
   4  11  -3    0.22    0.42
   4  11  -3    0.57    0.46
  -4  11   3   -0.47    0.75
   4  11  -3    0.03    0.72
  -4  11   3    0.00    0.47
   5 -11  -4    9.07    0.83
  -5 -11   4    9.81    0.75
   5  11  -4   10.02    0.93
  -5  11   4    8.79    0.87
   5  11  -4    8.12    0.83
   5  11  -4    8.60    1.06
   5  11  -4    9.78    0.81
  -6 -11   5    0.13    0.45
   6 -11  -5   -0.13    0.41
  -6  11   5    0.95    0.52
   6  11  -5   -0.38    0.36
   6  11  -5   -0.51    0.41
   6  11  -5   -0.17    0.53
   6  11  -5   -0.21    0.43
   7 -11  -6    1.97    0.45
  -7 -11   6    2.28    0.53
   7  11  -6    1.81    0.52
   7  11  -6    2.29    0.46
   7  11  -6    3.31    0.55
   7  11  -6    2.00    0.58
   8 -11  -7    0.63    0.82
  -8 -11   7   -0.26    0.56
   8 -11  -7   -0.39    0.38
   8  11  -7    0.83    0.48
   8  11  -7   -0.09    0.42
   8  11  -7   -0.09    0.39
   8  11  -7    0.26    0.47
  -9 -11   8   24.28    1.73
   9 -11  -8   27.01    1.58
   9 -11  -8   28.83    1.35
  -9 -11   8   28.41    1.61
   9  11  -8   28.76    1.36
   9  11  -8   28.91    1.46
   9  11  -8   26.67    1.35
   9  11  -8   27.64    1.37
  10 -11  -9    0.37    0.59
 -10 -11   9   -0.96    0.71
  10 -11  -9   -0.28    0.41
  10  11  -9   -0.23    0.45
  10  11  -9    0.04    0.52
  10  11  -9   -0.51    0.37
  11 -11 -10   82.93    2.90
  11 -11 -10   84.34    2.95
 -11 -11  10   78.90    3.24
 -11 -11  10   69.60    3.46
  11  11 -10   86.89    3.09
  11  11 -10   85.72    2.94
  11  11 -10   84.68    2.90
  12 -11 -11    0.66    0.56
  12 -11 -11    0.38    0.40
  12  11 -11    0.47    0.45
  12  11 -11    0.43    0.40
  12  11 -11    0.23    0.58
  13 -11 -12   28.59    1.30
  13 -11 -12   30.57    1.39
  13  11 -12   28.29    1.31
  13  11 -12   28.40    1.36
  13  11 -12   27.69    1.52
  14 -11 -13    0.63    0.47
  14 -11 -13   -0.18    0.37
  14  11 -13   -0.25    0.43
 -14  11  13   -0.10    0.37
  14  11 -13   -0.46    0.49
  15 -11 -14    6.64    0.65
 -15  11  14    6.01    0.63
  15  11 -14    6.17    0.73
  15  11 -14    6.75    0.72
  16  11 -15   -0.16    0.40
 -16  11  15    0.76    0.35
  16  11 -15   -0.37    0.42
  14  12 -15    0.79    0.41
  14  12 -15    0.23    0.38
  13 -12 -14   -0.02    0.34
  13  12 -14    0.34    0.41
  13  12 -14    0.20    0.44
 -13  12  14    0.41    0.44
  12 -12 -13   12.24    0.85
  12 -12 -13   10.04    0.72
  12  12 -13    9.74    0.79
  12  12 -13    8.63    0.83
 -12  12  13    9.08    0.73
  11 -12 -12   -0.01    0.46
  11 -12 -12   -0.29    0.37
  11  12 -12   -0.54    0.41
  11  12 -12   -0.22    0.49
 -11  12  12   -0.07    0.42
  10 -12 -11   29.27    1.50
  10 -12 -11   29.02    1.42
 -10  12  11   28.47    1.30
  10  12 -11   27.18    1.45
  10  12 -11   28.83    1.42
  10  12 -11   28.62    1.73
   9 -12 -10   -0.14    0.39
  -9 -12  10    1.19    1.15
   9 -12 -10    0.63    0.61
   9  12 -10    0.81    0.45
   9  12 -10   -0.45    0.47
   9  12 -10    0.63    0.51
  -9  12  10   -0.29    0.47
   8 -12  -9    2.68    0.70
  -8 -12   9    2.14    0.98
   8 -12  -9    3.03    0.57
   8  12  -9    2.15    0.55
   8  12  -9    2.44    0.57
   8  12  -9    2.59    0.64
  -8  12   9    2.78    0.56
   7 -12  -8   -0.38    0.39
  -7 -12   8    0.25    0.73
   7 -12  -8   -0.92    0.66
   7  12  -8    0.49    0.50
  -7  12   8    0.78    0.49
   7  12  -8    0.13    0.45
   7  12  -8    0.67    0.46
  -6 -12   7    1.07    0.69
   6 -12  -7    1.25    0.44
   6 -12  -7   -0.58    0.85
   6  12  -7    1.02    0.46
   6  12  -7    0.90    0.48
   6  12  -7    0.80    0.51
   6  12  -7    0.71    0.48
  -6  12   7    0.90    0.48
  -5 -12   6    0.29    0.61
   5 -12  -6   -0.17    0.40
   5  12  -6    0.01    0.43
   5  12  -6    0.17    0.43
   5  12  -6   -0.33    0.43
  -5  12   6   -0.31    0.47
   5  12  -6    0.35    0.46
  -4 -12   5    0.40    0.55
   4 -12  -5   -0.78    1.22
  -4  12   5    0.75    0.81
   4  12  -5    0.84    0.51
   4  12  -5    0.72    0.39
  -4  12   5    0.45    0.69
   4  12  -5    1.06    0.46
  -3 -12   4    0.05    0.48
   3 -12  -4   -0.58    0.96
   3  12  -4   -0.17    0.42
   3  12  -4   -0.47    0.48
   3  12  -4    0.48    0.48
  -3  12   4   -0.04    0.67
   3  12  -4   -0.33    0.41
  -3  12   4    1.16    0.70
  -3  12   4   -0.08    0.43
  -2 -12   3    8.08    0.88
   2 -12  -3    8.24    1.09
  -2  12   3    7.94    1.01
   2  12  -3    7.72    0.82
   2  12  -3   10.52    0.97
  -2  12   3    7.93    1.19
   2  12  -3    9.29    0.95
   2  12  -3    9.46    0.79
  -2  12   3    8.31    0.84
  -1 -12   2    0.05    0.46
   1 -12  -2    0.44    0.66
   1  12  -2    0.60    0.44
   1  12  -2    0.60    0.43
  -1  12   2   -0.03    0.46
  -1  12   2    0.11    0.46
   1  12  -2   -0.60    0.61
   1  12  -2   -0.55    0.53
  -1  12   2    0.17    0.58
   0 -12   1   38.73    1.72
   0 -12  -1   39.10    1.81
   0  12  -1   39.54    1.63
   0  12  -1   37.62    1.77
   0  12   1   37.14    1.79
   0  12   1   38.90    1.61
   0  12   1   39.89    1.66
   0  12  -1   38.33    1.61
   0  12  -1   36.22    1.76
   1 -12   0    0.42    0.55
  -1 -12   0   -0.01    0.45
   1  12   0    0.10    0.56
   1  12   0   -0.32    0.45
  -1  12   0    0.06    0.80
  -1  12   0    0.19    0.44
  -1  12   0   -0.39    0.64
  -1  12   0    0.44    0.46
   1  12   0   -0.36    0.43
  -2 -12   1   51.00    2.02
   2 -12  -1   49.52    2.20
   2 -12  -1   47.03    2.02
  -2  12   1   47.59    2.14
   2  12  -1   51.50    1.95
  -2  12   1   51.60    1.91
   2  12  -1   50.13    1.94
  -2  12   1   50.34    1.96
   2  12  -1   46.92    2.10
  -3 -12   2   -0.75    0.44
   3 -12  -2   -0.32    0.50
   3 -12  -2   -0.30    0.77
   3  12  -2    0.31    0.57
  -3  12   2   -0.63    0.51
   3  12  -2   -0.46    0.44
   3  12  -2   -0.35    0.43
  -3  12   2   -0.62    0.89
  -3  12   2   -0.46    0.49
  -4 -12   3    8.61    0.80
   4 -12  -3   10.17    1.29
   4 -12  -3    7.81    0.83
   4  12  -3    8.21    0.82
   4  12  -3    6.37    0.91
  -4  12   3    8.19    0.86
   4  12  -3    7.70    1.22
  -4  12   3    9.36    1.13
   4  12  -3    7.21    0.84
   5 -12  -4   -0.32    0.41
  -5 -12   4    0.04    0.45
  -5  12   4    0.26    0.58
   5  12  -4   -1.03    0.62
   5  12  -4    0.50    0.79
   5  12  -4   -0.11    0.51
  -6 -12   5    5.69    0.71
   6 -12  -5    5.49    0.75
   6  12  -5    6.07    0.81
   6  12  -5    6.79    0.85
   6  12  -5    5.32    0.74
   6  12  -5    5.95    0.75
  -6  12   5    5.84    0.84
  -7 -12   6    0.13    0.52
   7 -12  -6    0.20    0.45
   7  12  -6    0.45    0.56
   7  12  -6    0.90    0.41
   7  12  -6   -0.36    0.42
   7  12  -6   -0.22    0.44
  -7  12   6    0.01    0.44
   8 -12  -7    2.76    1.01
   8 -12  -7    3.77    0.58
  -8 -12   7    2.97    0.81
   8  12  -7    3.60    0.69
  -8  12   7    3.26    0.61
   8  12  -7    3.57    0.59
   8  12  -7    3.68    0.63
   8  12  -7    3.05    0.63
   9 -12  -8    0.58    0.76
  -9 -12   8   -0.19    0.70
   9 -12  -8    0.12    0.40
   9  12  -8   -0.29    0.44
  -9  12   8   -0.29    0.47
   9  12  -8   -0.22    0.45
   9  12  -8    1.03    0.54
   9  12  -8   -0.35    0.43
 -10 -12   9   34.55    1.97
  10 -12  -9   34.56    1.82
  10 -12  -9   38.19    1.59
  10  12  -9   39.41    1.75
 -10  12   9   36.22    1.62
  10  12  -9   37.23    1.63
  10  12  -9   38.82    1.65
  11 -12 -10   -0.51    0.65
 -11 -12  10   -1.37    1.06
  11 -12 -10   -0.11    0.41
  11  12 -10   -0.29    0.41
  11  12 -10   -0.19    0.58
  11  12 -10    0.42    0.46
 -11  12  10   -0.08    0.46
  12 -12 -11   22.66    1.30
  12 -12 -11   20.33    1.09
  12  12 -11   20.83    1.27
  12  12 -11   20.91    1.19
  12  12 -11   20.55    1.11
 -12  12  11   21.23    1.11
  13 -12 -12   -0.23    0.36
  13 -12 -12    0.77    0.56
 -13  12  12    0.43    0.39
  13  12 -12   -0.34    0.40
  13  12 -12   -0.24    0.40
  13  12 -12   -0.93    0.56
  14 -12 -13    0.36    0.36
 -14  12  13    0.08    0.40
  14  12 -13    0.02    0.42
  14  12 -13    0.00    0.52
  15 -12 -14   -0.28    0.41
 -15  12  14    0.16    0.52
  15  12 -14    0.12    0.41
  15  12 -14    1.26    0.48
  16  12 -15    2.18    0.40
  16  12 -15    1.98    0.47
  13 -13 -14   -0.30    0.32
  13  13 -14   -0.36    0.52
  12 -13 -13    0.08    0.34
  12  13 -13   -0.29    0.44
 -12  13  13    0.25    0.53
  12  13 -13   -0.43    0.40
  11 -13 -12    3.78    0.63
  11 -13 -12    2.44    0.43
  11  13 -12    3.25    0.65
 -11  13  12    2.72    0.51
  11  13 -12    3.63    0.53
  10 -13 -11    0.14    0.36
  10 -13 -11    0.60    0.57
  10  13 -11   -0.23    0.45
  10  13 -11   -0.16    0.39
  10  13 -11    0.33    0.51
 -10  13  11    0.17    0.41
   9 -13 -10   14.63    1.26
   9 -13 -10   13.94    0.95
   9  13 -10   13.31    0.95
   9  13 -10   12.23    1.02
   9  13 -10   13.52    1.00
   8 -13  -9   -0.05    0.38
   8 -13  -9    0.94    0.77
  -8 -13   9    0.77    1.14
  -8  13   9    0.23    0.46
   8  13  -9   -0.67    0.47
   8  13  -9   -0.37    0.43
   8  13  -9   -0.72    0.41
  -7 -13   8    1.70    1.00
   7 -13  -8    2.59    1.07
   7 -13  -8    2.05    0.49
   7  13  -8    1.41    0.55
   7  13  -8    1.85    0.53
   7  13  -8    0.83    0.49
  -7  13   8    1.45    0.50
  -6 -13   7    1.62    0.84
   6 -13  -7    0.23    0.40
   6  13  -7    0.09    0.48
   6  13  -7   -0.45    0.44
   6  13  -7   -0.42    0.49
   6  13  -7    0.85    0.47
  -6  13   7    0.81    0.46
   5 -13  -6    3.28    0.52
  -5 -13   6    3.83    0.89
   5  13  -6    3.47    0.65
   5  13  -6    4.08    0.66
   5  13  -6    3.65    0.66
  -5  13   6    3.53    0.59
   5  13  -6    3.99    0.63
  -4 -13   5   -0.03    0.63
   4 -13  -5    0.18    0.42
  -4  13   5    1.46    0.74
  -4  13   5   -0.02    0.44
   4  13  -5    0.23    0.47
   4  13  -5    0.79    0.47
   4  13  -5   -0.27    0.50
   4  13  -5    0.41    0.48
   3 -13  -4    5.61    1.42
  -3 -13   4    3.53    0.73
  -3  13   4    4.76    0.77
   3  13  -4    3.32    0.59
   3  13  -4    3.62    0.58
   3  13  -4    3.02    0.59
  -3  13   4    3.21    0.56
   3  13  -4    2.86    0.50
   2 -13  -3   -0.20    0.93
  -2 -13   3    0.19    0.60
   2  13  -3    0.86    0.44
   2  13  -3   -0.19    0.55
  -2  13   3   -0.50    0.49
  -2  13   3    0.09    0.63
   2  13  -3   -0.15    0.58
  -2  13   3    0.35    0.54
   2  13  -3   -0.05    0.44
  -1 -13   2    1.46    0.62
   1 -13  -2    0.92    0.94
  -1  13   2    0.73    0.47
  -1  13   2    1.94    0.60
   1  13  -2    0.89    0.48
   1  13  -2    0.98    0.42
   1  13  -2    2.07    0.66
   1  13  -2    1.38    0.60
   0 -13   1    0.45    0.60
   0 -13  -1   -0.60    0.70
   0  13   1   -0.24    0.44
   0  13  -1    0.55    0.67
   0  13   1   -0.02    0.43
   0  13  -1   -0.11    0.40
   0  13   1    0.47    0.61
   0  13  -1   -0.94    0.55
  -1 -13   0    4.54    0.82
   1 -13   0    3.95    0.84
   1  13   0    3.96    0.62
  -1  13   0    5.64    0.79
  -1  13   0    5.79    0.88
   1  13   0    4.73    0.78
   1  13   0    4.72    0.76
   2 -13  -1    1.32    0.68
  -2 -13   1   -0.32    0.52
   2 -13  -1    0.32    0.84
   2  13  -1    0.88    0.65
  -2  13   1   -0.29    0.40
  -2  13   1   -0.48    0.70
   2  13  -1    0.03    0.54
  -3 -13   2   -0.32    0.55
   3 -13  -2    0.44    0.54
   3 -13  -2   -0.04    1.05
   3  13  -2    0.25    0.45
   3  13  -2   -0.39    0.55
  -3  13   2    1.40    0.81
  -3  13   2   -0.19    0.51
   3  13  -2    0.11    0.44
  -3  13   2    0.66    0.52
   4 -13  -3    2.00    1.37
  -4 -13   3   -0.06    0.59
   4 -13  -3    0.32    0.53
   4  13  -3   -0.19    0.48
  -4  13   3   -0.30    0.47
   4  13  -3    0.27    0.45
   4  13  -3   -0.37    0.39
  -4  13   3   -0.96    0.59
   5 -13  -4    4.10    0.75
  -5 -13   4    3.57    0.66
   5  13  -4    4.72    1.01
   5  13  -4    3.11    0.60
  -5  13   4    3.68    0.61
   5  13  -4    3.90    0.65
   5  13  -4    3.80    0.71
  -6 -13   5   -0.35    0.58
   6 -13  -5   -0.52    0.41
   6  13  -5    0.65    0.44
   6  13  -5   -0.22    0.47
  -6  13   5   -0.14    0.46
   6  13  -5    0.19    0.64
   6  13  -5   -0.26    0.45
  -7 -13   6    2.20    0.66
   7 -13  -6    2.10    0.49
   7  13  -6    2.58    0.59
   7  13  -6    2.54    0.53
   7  13  -6    2.17    0.66
  -7  13   6    3.32    0.60
   8 -13  -7   -0.48    0.40
  -8 -13   7   -0.29    0.74
  -8  13   7    0.08    0.52
   8  13  -7   -0.42    0.52
   8  13  -7    0.35    0.44
   8  13  -7   -0.54    0.54
   8  13  -7    0.11    0.48
   9 -13  -8    6.68    0.79
  -9 -13   8    8.26    1.15
   9  13  -8    6.78    0.99
  -9  13   8    7.19    0.89
   9  13  -8    7.29    0.88
   9  13  -8    7.46    0.84
   9  13  -8    7.43    0.86
  10 -13  -9   -0.30    0.79
  10 -13  -9   -0.18    0.39
 -10 -13   9    0.50    1.07
 -10  13   9   -0.42    0.46
  10  13  -9   -0.13    0.46
  10  13  -9    0.50    0.49
  10  13  -9    0.20    0.54
  11 -13 -10   21.13    1.19
  11 -13 -10   22.30    1.51
  11  13 -10   21.00    1.33
 -11  13  10   17.68    1.59
  11  13 -10   18.33    1.42
  12 -13 -11    0.33    0.36
  12  13 -11    0.01    0.38
  12  13 -11   -0.20    0.56
 -12  13  11    0.64    0.42
  12  13 -11    0.42    0.44
  13 -13 -12    2.12    0.42
  13  13 -12    3.02    0.47
 -13  13  12    2.63    0.47
  13  13 -12    3.73    0.70
  13  13 -12    2.88    0.63
  14 -13 -13   -0.06    0.32
 -14  13  13    0.53    0.37
  14  13 -13   -0.25    0.37
  14  13 -13   -0.04    0.51
  15 -13 -14    6.32    0.59
  15  13 -14    7.36    0.72
 -15  13  14    6.51    0.58
  15  13 -14    6.29    0.64
  13  14 -14    1.25    0.51
  13  14 -14   -0.11    0.39
  12 -14 -13    5.42    0.56
  12  14 -13    6.13    0.68
  12  14 -13    5.98    0.64
 -12  14  13    5.61    0.78
  11 -14 -12    0.25    0.29
  11  14 -12    0.29    0.45
  11  14 -12    0.35    0.52
 -11  14  12    0.03    0.41
  10 -14 -11    3.91    0.60
  10 -14 -11    6.77    1.42
  10  14 -11    3.66    0.54
  10  14 -11    4.07    0.65
 -10  14  11    4.11    0.67
  10  14 -11    3.11    0.56
   9 -14 -10    0.25    0.42
   9  14 -10    0.01    0.53
   9  14 -10    0.19    0.40
   9  14 -10   -0.04    0.47
  -9  14  10    0.07    0.41
   8 -14  -9    0.17    0.40
   8  14  -9    0.12    0.56
   8  14  -9   -0.19    0.44
   8  14  -9    0.29    0.43
   7 -14  -8    0.18    0.40
  -7 -14   8   -1.05    1.12
   7  14  -8   -0.50    0.42
  -7  14   8   -0.83    0.43
   7  14  -8    0.07    0.50
   7  14  -8    1.02    0.52
  -6 -14   7    9.18    1.54
   6 -14  -7    8.23    0.78
   6  14  -7    8.86    0.93
   6  14  -7    8.45    0.93
  -6  14   7    8.66    0.88
   6  14  -7    9.21    0.96
   5 -14  -6    0.68    0.43
  -5 -14   6    2.00    0.92
   5  14  -6   -0.12    0.45
   5  14  -6    0.36    0.52
   5  14  -6    0.02    0.51
  -5  14   6   -0.28    0.48
   5  14  -6   -0.41    0.53
   4 -14  -5   33.02    1.46
  -4 -14   5   33.99    1.87
  -4  14   5   31.19    1.72
   4  14  -5   31.45    1.58
   4  14  -5   33.30    1.56
   4  14  -5   32.60    1.64
   4  14  -5   31.40    1.49
  -4  14   5   32.33    1.51
   3 -14  -4   -0.45    0.40
  -3 -14   4   -0.69    0.76
   3 -14  -4   -1.51    1.67
  -3  14   4   -0.08    0.63
  -3  14   4   -0.05    0.59
  -3  14   4    0.17    0.50
   3  14  -4    0.01    0.53
   3  14  -4    0.51    0.55
   3  14  -4    0.46    0.44
   2 -14  -3   21.25    1.18
   2 -14  -3   20.05    2.19
  -2 -14   3   21.92    1.52
  -2  14   3   19.05    1.20
  -2  14   3   21.47    1.20
   2  14  -3   19.85    1.17
  -2  14   3   21.62    1.36
   2  14  -3   21.84    1.28
   2  14  -3   21.66    1.22
   2  14  -3   20.28    1.35
   1 -14  -2    0.46    1.07
  -1 -14   2   -1.49    0.74
   1 -14  -2   -0.25    0.49
  -1  14   2    0.71    0.44
  -1  14   2   -0.57    0.54
  -1  14   2   -0.22    0.52
   1  14  -2   -0.01    0.54
   1  14  -2    0.38    0.47
   1  14  -2   -0.22    0.48
   0 -14  -1   -0.65    0.90
   0 -14   1    0.71    0.83
   0 -14  -1   -0.56    0.62
   0  14   1   -0.31    0.39
   0  14  -1    0.46    0.56
   0  14  -1    0.13    0.50
   0  14   1    0.47    0.48
   0  14   1    0.57    0.56
   0  14  -1    2.10    1.16
  -1 -14   0   -0.13    0.79
   1 -14   0   -0.43    0.94
   1  14   0    0.27    0.47
   1  14   0    0.40    0.58
  -1  14   0    0.20    0.45
  -1  14   0   -0.41    0.64
  -1  14   0   -0.36    0.43
   1  14   0    0.13    0.44
   2 -14  -1    3.52    0.84
  -2 -14   1    2.72    0.85
   2 -14  -1    2.47    1.14
  -2  14   1    4.02    0.77
  -2  14   1    3.22    0.62
   2  14  -1    2.51    0.59
  -2  14   1    2.59    0.58
   2  14  -1    2.96    0.57
   2  14  -1    2.60    0.66
  -3 -14   2   -0.06    0.66
   3 -14  -2    0.62    1.35
  -3  14   2   -0.70    0.48
   3  14  -2   -0.46    0.47
  -3  14   2   -0.28    0.79
   3  14  -2   -0.26    0.42
   3  14  -2    0.11    0.55
  -3  14   2    0.65    0.55
  -4 -14   3   44.35    2.11
   4 -14  -3   44.36    1.84
   4  14  -3   45.80    1.92
   4  14  -3   42.07    2.00
   4  14  -3   47.48    1.86
  -4  14   3   45.22    1.90
  -4  14   3   47.53    1.90
   5 -14  -4   -0.03    0.41
   5  14  -4    0.21    0.48
   5  14  -4    0.19    0.45
   5  14  -4   -0.59    0.76
  -5  14   4    0.13    0.47
   5  14  -4   -0.42    0.56
  -6 -14   5   10.57    1.23
   6 -14  -5   10.60    0.94
   6  14  -5   10.15    0.90
   6  14  -5    9.69    1.05
   6  14  -5   10.63    1.06
  -6  14   5    9.54    0.89
  -7 -14   6    0.03    0.80
   7 -14  -6   -0.12    0.44
  -7  14   6    0.02    0.47
   7  14  -6   -0.42    0.49
   7  14  -6    1.01    0.55
   7  14  -6   -1.17    0.64
   7  14  -6    1.04    0.51
  -8 -14   7    8.41    1.46
   8 -14  -7    9.28    0.92
   8  14  -7    9.69    0.90
  -8  14   7    9.43    0.92
   8  14  -7   10.15    1.03
   8  14  -7    8.34    0.95
   8  14  -7    9.43    0.98
   9 -14  -8    0.26    0.43
  -9 -14   8    0.44    1.11
   9  14  -8    0.43    0.66
   9  14  -8    0.26    0.48
   9  14  -8   -0.57    0.44
   9  14  -8    0.59    0.47
  -9  14   8   -0.73    0.43
  10 -14  -9    6.81    0.75
  10  14  -9    6.88    0.96
  10  14  -9    6.66    0.84
  10  14  -9    8.34    0.99
  11 -14 -10    0.00    0.38
 -11  14  10    0.04    0.39
  11  14 -10   -0.12    0.36
  11  14 -10   -0.33    0.56
  11  14 -10    0.24    0.48
  12 -14 -11    1.62    0.40
  12  14 -11    2.02    0.65
  12  14 -11    2.23    0.45
  12  14 -11    1.04    0.45
 -12  14  11    1.84    0.44
  13 -14 -12   -0.21    0.31
  13  14 -12   -0.69    0.39
  13  14 -12    0.11    0.55
 -13  14  12    0.04    0.35
 -14  14  13    1.25    0.37
  14  14 -13    1.83    0.54
  15  14 -14    0.38    0.38
  12 -15 -13   -0.17    0.30
  12  15 -13    0.30    0.54
  12  15 -13   -0.69    0.38
  11 -15 -12    7.17    0.58
  11  15 -12    6.79    0.69
 -11  15  12    5.23    0.70
  11  15 -12    7.33    0.80
  10 -15 -11   -0.30    0.30
 -10  15  11   -0.65    0.42
  10  15 -11    0.14    0.37
  10  15 -11    0.66    0.53
  10  15 -11    0.32    0.40
   9 -15 -10    0.54    0.36
   9  15 -10    0.08    0.45
   9  15 -10    1.05    0.56
   9  15 -10    0.69    0.47
  -9  15  10    0.38    0.45
   8  15  -9    0.38    0.55
  -8  15   9    0.73    0.44
   8  15  -9    0.00    0.40
   8  15  -9    0.61    0.48
   7 -15  -8   26.09    1.26
   7  15  -8   24.42    1.26
   7  15  -8   25.01    1.34
  -7  15   8   25.05    1.33
   7  15  -8   22.40    1.28
   6 -15  -7   -0.08    0.41
   6  15  -7   -0.11    0.45
   6  15  -7    0.31    0.51
  -6  15   7    0.91    0.50
   6  15  -7    0.89    0.61
   5 -15  -6   95.83    3.29
  -5 -15   6   97.01    3.92
   5  15  -6   93.75    3.39
   5  15  -6   98.73    3.38
  -5  15   6   95.24    3.31
   5  15  -6   96.24    3.45
   5  15  -6   96.61    3.35
  -4 -15   5    1.78    1.12
   4 -15  -5    0.30    0.45
   4  15  -5   -0.36    0.44
   4  15  -5    0.30    0.55
  -4  15   5    0.22    0.47
   4  15  -5   -0.43    0.54
   4  15  -5    0.88    0.46
   3 -15  -4    9.44    0.90
  -3 -15   4    9.77    1.64
   3  15  -4   10.25    1.07
   3  15  -4    9.11    0.89
  -3  15   4    6.48    1.18
  -3  15   4   10.94    1.07
   3  15  -4    7.60    1.03
   3  15  -4    9.50    0.94
  -3  15   4    7.32    0.93
  -2 -15   3    2.46    1.03
   2 -15  -3    0.25    0.43
  -2  15   3    0.22    0.54
   2  15  -3   -0.45    0.49
   2  15  -3   -0.30    0.48
  -2  15   3   -1.03    0.61
   2  15  -3    1.03    0.61
   2  15  -3   -0.50    0.55
  -2  15   3    0.11    0.52
  -1 -15   2   20.70    1.85
   1 -15  -2   18.02    1.19
  -1  15   2   18.97    1.09
  -1  15   2   19.49    1.28
   1  15  -2   16.71    1.31
  -1  15   2   19.75    1.19
   1  15  -2   20.37    1.21
   1  15  -2   17.00    1.08
   0 -15  -1   -2.14    1.33
   0 -15  -1   -0.60    0.63
   0 -15   1   -2.06    1.30
   0  15  -1    0.18    0.52
   0  15   1   -0.42    0.51
   0  15   1   -0.14    0.55
   0  15  -1    0.06    0.45
   0  15  -1   -0.53    0.54
   0  15   1   -0.22    0.41
   1 -15   0    8.50    1.50
  -1 -15   0    7.24    1.83
   1  15   0    7.36    0.81
  -1  15   0    5.29    0.92
   1  15   0    6.33    1.03
   1  15   0    6.54    0.91
  -1  15   0    6.75    0.80
  -1  15   0    6.05    1.08
   2 -15  -1    0.74    1.54
   2 -15  -1    0.16    0.84
  -2 -15   1    0.65    1.09
   2  15  -1   -0.40    0.47
  -2  15   1    0.99    0.66
   2  15  -1    0.15    0.48
   2  15  -1   -0.51    0.54
  -2  15   1   -0.69    0.50
  -2  15   1    0.17    0.47
  -3 -15   2   21.12    1.68
   3 -15  -2   20.41    1.36
  -3  15   2   21.73    1.20
   3  15  -2   20.48    1.24
  -3  15   2   21.44    1.25
   3  15  -2   20.92    1.22
  -3  15   2   17.15    1.55
   3  15  -2   20.39    1.41
   4 -15  -3   -0.87    0.49
  -4 -15   3    0.04    0.89
   4  15  -3    0.01    0.43
   4  15  -3   -0.42    0.55
   4  15  -3   -0.11    0.46
  -4  15   3   -0.48    0.59
  -4  15   3   -0.03    0.45
  -5 -15   4    3.39    1.06
   5 -15  -4    2.76    0.55
   5  15  -4    3.16    0.59
  -5  15   4    3.14    0.63
   5  15  -4    3.18    0.60
   5  15  -4    2.69    0.66
   6 -15  -5   -0.32    0.48
  -6 -15   5    0.58    0.93
   6  15  -5    0.81    0.79
   6  15  -5   -0.20    0.51
  -6  15   5   -0.52    0.45
   6  15  -5   -0.44    0.45
   6  15  -5   -0.19    0.50
   7 -15  -6    6.12    0.84
  -7 -15   6    7.78    1.31
   7  15  -6    7.49    1.11
  -7  15   6    6.64    0.84
   7  15  -6    6.79    0.95
   7  15  -6    5.13    0.73
   7  15  -6    7.03    0.91
  -8 -15   7   -1.74    1.34
   8 -15  -7    0.16    0.43
  -8  15   7   -0.18    0.44
   8  15  -7    0.16    0.51
   8  15  -7   -0.08    0.47
   8  15  -7   -0.49    0.50
  -9  15   8    5.38    0.83
  10 -15  -9    0.07    0.39
 -10  15   9    0.35    0.42
  10  15  -9    0.49    0.49
  10  15  -9    0.27    0.42
  10  15  -9    1.55    0.65
  11 -15 -10    6.07    0.66
 -11  15  10    6.18    0.65
  11  15 -10    6.39    0.90
  11  15 -10    6.77    0.74
  11  15 -10    5.42    0.68
  12 -15 -11    0.03    0.33
  12  15 -11    0.42    0.40
  12  15 -11    0.03    0.36
  12  15 -11   -0.37    0.60
 -12  15  11    0.10    0.36
  13 -15 -12    8.18    0.59
 -13  15  12    7.60    0.59
  13  15 -12    7.59    0.68
  13  15 -12    5.60    0.86
  14  15 -13    0.40    0.39
  11 -16 -12    0.37    0.26
  11  16 -12   -0.33    0.59
  11  16 -12    0.61    0.39
 -10 -16  11   -0.20    0.68
 -10 -16  11    1.04    0.77
  10 -16 -11    0.04    0.30
  10  16 -11    0.55    0.39
  10  16 -11   -0.37    0.67
 -10  16  11   -0.37    0.42
   9 -16 -10    0.13    0.34
  -9  16  10   -0.49    0.40
   9  16 -10   -0.53    0.41
   9  16 -10   -0.23    0.38
   9  16 -10    0.80    0.55
   8 -16  -9    1.13    0.41
  -8  16   9    1.20    0.46
   8  16  -9    0.19    0.45
   8  16  -9    0.64    0.47
   8  16  -9    0.98    0.56
   7 -16  -8   -0.35    0.38
   7  16  -8    0.26    0.49
  -7  16   8    0.93    0.46
   7  16  -8   -0.04    0.45
   7  16  -8    0.95    0.56
   6 -16  -7    0.77    0.43
   6  16  -7    1.16    0.53
   6  16  -7    0.77    0.51
  -6  16   7    1.73    0.52
   6  16  -7    0.18    0.58
   5 -16  -6    0.22    0.42
  -5  16   6    0.01    0.45
   5  16  -6   -0.78    0.73
   5  16  -6    0.60    0.49
   5  16  -6    0.29    0.51
   4 -16  -5    1.67    0.44
  -4 -16   5   -2.00    1.45
   4  16  -5    2.48    0.67
  -4  16   5    2.35    0.57
   4  16  -5    1.63    0.62
   4  16  -5    1.64    0.56
   4  16  -5    2.16    0.56
   3 -16  -4   -0.39    0.44
  -3 -16   4    2.49    1.46
   3  16  -4   -0.39    0.63
   3  16  -4   -0.12    0.57
  -3  16   4   -0.67    0.67
  -3  16   4   -0.28    0.45
   3  16  -4   -0.35    0.46
  -3  16   4   -0.82    0.61
   3  16  -4    0.09    0.47
   2 -16  -3    3.51    0.58
  -2 -16   3    6.51    1.55
   2  16  -3    4.14    0.75
   2  16  -3    3.47    0.67
  -2  16   3    4.34    0.74
  -2  16   3    5.11    0.82
  -2  16   3    4.82    0.72
   2  16  -3    4.43    0.67
   1 -16  -2    0.24    0.55
   1 -16  -2    1.48    2.19
  -1 -16   2    0.45    1.56
   1  16  -2   -0.45    0.52
   1  16  -2    0.32    0.56
  -1  16   2   -0.20    0.53
   1  16  -2    0.25    0.47
  -1  16   2    0.11    0.45
  -1  16   2   -0.04    0.60
   0 -16  -1   72.74    2.86
   0 -16   1   73.64    3.90
   0 -16  -1   70.71    3.98
   0  16  -1   77.87    2.84
   0  16  -1   79.59    2.82
   0  16  -1   79.82    2.75
   0  16   1   77.87    2.82
   0  16   1   77.78    2.81
   0  16   1   78.55    2.71
   1 -16   0   -1.24    2.02
  -1 -16   0    0.10    1.50
  -1  16   0   -0.60    0.43
   1  16   0    0.33    0.42
  -1  16   0   -0.25    0.58
  -1  16   0   -0.03    0.54
   1  16   0   -0.68    0.52
   1  16   0    0.39    0.49
  -2 -16   1  108.92    4.57
  -2  16   1  114.81    3.96
   2  16  -1  117.74    3.94
   2  16  -1  116.19    3.98
  -2  16   1  109.05    3.88
  -2  16   1  122.74    3.84
   2  16  -1  112.49    3.84
   3 -16  -2   -0.26    0.64
  -3 -16   2    0.77    1.37
   3  16  -2    0.52    0.49
   3  16  -2   -0.40    0.45
   3  16  -2   -0.22    0.56
  -3  16   2   -0.26    0.47
  -3  16   2   -0.79    0.51
  -4 -16   3    1.13    1.22
   4 -16  -3    1.28    0.57
  -4  16   3    2.15    0.58
   4  16  -3    0.59    0.61
   4  16  -3    1.95    0.58
   4  16  -3    1.77    0.57
  -4  16   3    1.35    0.65
   5 -16  -4   -0.39    0.47
  -5 -16   4    0.91    1.24
   5  16  -4    0.69    0.48
  -5  16   4   -0.06    0.53
   5  16  -4    0.70    0.60
   5  16  -4   -0.67    0.47
  -6 -16   5   -2.04    1.36
   6 -16  -5    0.74    0.47
   6  16  -5   -0.36    0.55
  -6  16   5    0.10    0.49
   6  16  -5    0.31    0.53
   6  16  -5   -0.02    0.53
   7 -16  -6   -0.59    0.41
  -7  16   6   -0.46    0.42
   7  16  -6    0.07    0.58
   7  16  -6    0.08    0.50
   7  16  -6   -0.48    0.48
   7  16  -6   -0.02    0.92
   8 -16  -7    2.48    0.52
   8  16  -7    0.62    0.76
   8  16  -7    3.32    0.59
  -8  16   7    2.23    0.52
   8  16  -7    2.27    0.60
   9 -16  -8   -0.10    0.41
   9  16  -8   -0.82    0.74
   9  16  -8    0.16    0.44
  -9  16   8   -0.17    0.40
   9  16  -8    0.17    0.47
  10 -16  -9    0.65    0.34
  10  16  -9    0.42    0.43
  10  16  -9    0.51    0.41
 -10  16   9    0.05    0.38
  10  16  -9   -0.89    0.72
  11 -16 -10    0.00    0.34
  11  16 -10    0.80    0.99
  11  16 -10    0.10    0.38
  11  16 -10   -0.32    0.40
 -11  16  10   -0.14    0.34
  12 -16 -11    8.43    0.62
  12  16 -11    6.26    0.66
 -12  16  11    8.57    0.87
  12  16 -11    8.05    1.13
  13 -16 -12    0.22    0.29
  13  16 -12   -0.20    0.38
  11 -17 -12    4.41    0.47
  10 -17 -11    0.06    0.29
  10  17 -11   -0.18    0.38
   9 -17 -10    7.58    0.60
  -9  17  10    8.37    0.68
   9  17 -10    5.04    0.89
   9  17 -10    5.83    0.64
   9  17 -10    6.83    0.68
   8 -17  -9    0.30    0.34
   8  17  -9    0.77    0.47
  -8  17   9    0.16    0.39
   8  17  -9   -0.06    0.40
   8  17  -9    0.43    0.63
   7 -17  -8    8.72    0.72
   7  17  -8    9.70    0.81
  -7  17   8    8.28    0.70
   7  17  -8    9.68    0.92
   6 -17  -7   -0.04    0.41
  -6  17   7   -0.36    0.41
   6  17  -7   -0.03    0.46
   6  17  -7   -0.35    0.59
   6  17  -7   -0.33    0.43
   5 -17  -6    6.80    0.80
   5  17  -6    8.07    0.87
  -5  17   6    6.38    0.75
   5  17  -6    5.10    0.77
   5  17  -6    6.62    0.93
   4 -17  -5   -0.04    0.47
   4  17  -5   -1.02    0.63
   4  17  -5   -0.04    0.51
  -4  17   5   -0.16    0.47
   3  17  -4    6.06    0.89
  -3  17   4    7.03    0.96
   3  17  -4    6.58    1.01
  -3  17   4    7.85    1.03
   2 -17  -3    0.05    0.52
   2  17  -3   -0.85    0.46
   2  17  -3    0.26    0.47
  -2  17   3    0.55    0.54
  -2  17   3    0.57    0.48
   2  17  -3   -0.01    0.54
   1 -17  -2   26.00    1.41
  -1 -17   2   26.56    4.49
   1  17  -2   26.09    1.28
   1  17  -2   28.03    1.40
  -1  17   2   28.65    1.28
  -1  17   2   25.39    1.35
  -1  17   2   26.80    1.42
   1  17  -2   26.50    1.40
   0 -17  -1    6.60    4.43
   0  17  -1   -0.85    0.52
   0  17   1    0.40    0.53
   0  17   1    0.41    0.48
   0  17   1   -0.76    0.49
   0  17  -1    0.11    0.52
   0  17  -1   -0.15    0.40
  -1 -17   0    9.33    2.51
  -1  17   0   14.53    1.14
  -1  17   0   15.09    0.97
   1  17   0   14.46    1.07
   1  17   0   14.80    0.98
  -1  17   0   13.51    1.09
   1  17   0   14.46    1.09
  -2 -17   1    1.32    1.95
  -2  17   1    0.20    0.43
   2  17  -1   -0.07    0.49
  -2  17   1   -0.35    0.53
   2  17  -1    0.29    0.46
   2  17  -1   -0.08    0.55
  -2  17   1    0.69    0.64
   3 -17  -2   11.84    1.39
  -3 -17   2   17.23    2.89
   3  17  -2   12.92    0.94
   3  17  -2   10.67    0.99
  -3  17   2   12.17    1.03
   3  17  -2   11.17    1.11
   4 -17  -3    0.99    1.02
   4  17  -3   -0.35    0.52
  -4  17   3   -0.03    0.49
   4  17  -3   -0.20    0.53
   4  17  -3   -0.33    0.47
   5 -17  -4    0.80    0.63
  -5  17   4   -0.25    0.43
   5  17  -4    0.59    0.45
   5  17  -4   -0.46    0.51
   5  17  -4   -0.11    0.46
   6 -17  -5    0.30    0.51
   6  17  -5   -0.22    0.47
  -6  17   5    0.22    0.44
   6  17  -5    0.02    0.49
   6  17  -5   -0.25    0.43
   7 -17  -6    3.08    0.58
   7  17  -6    2.10    0.53
   7  17  -6    1.97    0.58
  -7  17   6    3.22    0.54
   7  17  -6    2.85    0.56
   8 -17  -7    0.52    0.38
  -8  17   7    0.44    0.44
   8  17  -7    0.39    0.45
   8  17  -7    0.16    0.45
   9 -17  -8    1.99    0.44
   9  17  -8    1.73    0.48
   9  17  -8    1.62    0.49
  -9  17   8    1.52    0.41
  10 -17  -9   -0.30    0.33
 -10  17   9    0.17    0.35
  10  17  -9   -0.30    0.39
  11 -17 -10    5.25    0.55
  11  17 -10    4.50    0.60
  11  17 -10    5.15    0.57
 -11  17  10    5.95    0.66
  12 -17 -11   -0.33    0.29
 -12  17  11   -0.02    0.40
  12  17 -11    0.29    0.40
  10 -18 -11    2.18    0.52
  10  18 -11    1.33    0.58
   9 -18 -10    0.02    0.27
   9  18 -10   -0.41    0.38
   8 -18  -9    0.09    0.31
  -8  18   9   -0.87    0.45
   8  18  -9    0.05    0.37
   8  18  -9   -0.55    0.40
   7 -18  -8    0.18    0.36
   7  18  -8   -0.73    0.40
   7  18  -8   -0.53    0.39
   6 -18  -7   21.68    1.02
  -6  18   7   20.60    0.99
   6  18  -7   17.96    1.05
   6  18  -7   20.74    1.08
   5 -18  -6   -0.23    0.43
  -5  18   6   -0.56    0.43
   5  18  -6   -0.15    0.42
   5  18  -6   -0.60    0.43
   4 -18  -5   17.14    1.01
   4  18  -5   15.40    1.04
   4  18  -5   16.44    1.08
  -4  18   5   16.78    0.97
   3 -18  -4   -0.15    0.51
  -3  18   4    0.03    0.47
   3  18  -4    0.35    0.44
   3  18  -4    0.80    0.48
   2 -18  -3   14.80    1.22
   2  18  -3   16.30    1.04
  -2  18   3   16.41    1.02
  -2  18   3   16.49    0.99
  -2  18   3   16.08    1.16
   2  18  -3   15.70    1.06
   1 -18  -2   -0.21    1.06
  -1  18   2    0.92    0.58
  -1  18   2   -0.09    0.42
   1  18  -2   -0.03    0.48
   1  18  -2    0.45    0.49
  -1  18   2   -0.87    0.46
   0  18   1    3.92    0.67
   0  18   1    5.16    0.80
   0  18   1    3.95    0.60
   0  18  -1    4.67    0.82
   0  18  -1    3.58    0.66
  -1  18   0   -0.73    0.52
   1  18   0    0.33    0.50
   1  18   0   -0.18    0.42
  -1  18   0    0.17    0.55
   1  18   0   -0.12    0.39
   2  18  -1    7.85    0.72
   2  18  -1    7.16    0.85
  -2  18   1    6.46    0.87
   2  18  -1    7.62    0.85
   3  18  -2   -0.38    0.47
  -3  18   2   -0.47    0.46
   3  18  -2   -0.20    0.45
   4 -18  -3   24.70    1.40
  -4  18   3   23.31    1.23
   4  18  -3   24.68    1.30
   4  18  -3   24.21    1.24
   4  18  -3   25.15    1.18
   5 -18  -4   -0.94    0.51
   5  18  -4   -0.01    0.40
   5  18  -4   -0.27    0.48
  -5  18   4    0.47    0.47
   5  18  -4   -0.31    0.48
   6 -18  -5    3.15    0.58
   6  18  -5    3.62    0.59
   6  18  -5    3.61    0.55
  -6  18   5    3.17    0.51
   7 -18  -6   -0.48    0.43
  -7  18   6   -0.04    0.38
   7  18  -6   -0.45    0.43
   7  18  -6    0.21    0.41
   8 -18  -7    1.17    0.43
   8  18  -7    1.37    0.46
  -8  18   7    0.75    0.38
   8  18  -7    1.09    0.46
   9 -18  -8   -0.34    0.36
  -9  18   8    0.38    0.35
 -10  18   9   14.50    0.75
  10  18  -9   14.99    0.81
  10  18  -9   13.80    0.83
  11 -18 -10    0.71    0.30
  11  18 -10   -0.27    0.39
  -8 -19   9    1.40    0.50
  -8 -19   9   -0.88    0.53
   8  19  -9    0.39    0.37
   7 -19  -8   13.29    0.76
   7  19  -8   13.40    0.78
   7  19  -8   13.63    0.84
   6 -19  -7    0.21    0.38
   6  19  -7   -0.02    0.40
   6  19  -7   -0.16    0.39
  -6  19   7    0.67    0.43
   5 -19  -6   12.40    0.82
  -5  19   6   10.54    0.74
   5  19  -6   12.60    0.84
   5  19  -6   12.14    0.81
   4 -19  -5    0.23    0.49
  -4  19   5   -0.47    0.38
   4  19  -5    0.20    0.43
   4  19  -5   -0.04    0.41
   3 -19  -4    6.09    0.96
  -3  19   4    7.05    0.70
   3  19  -4    5.17    0.82
   3  19  -4    4.30    0.75
   2  19  -3    0.55    0.46
  -2  19   3    0.81    0.47
   2  19  -3    0.31    0.47
   1  19  -2    1.17    0.47
  -1  19   2    0.87    0.48
   1  19  -2    1.81    0.53
   0  19   1    1.48    0.53
   0  19   1    0.12    0.44
   0  19  -1    0.09    0.43
   0  19   1    0.20    0.37
   0  19  -1    1.36    0.54
   1  19   0    0.66    0.47
   1  19   0    0.04    0.37
  -1  19   0    0.17    0.40
   1  19   0    0.70    0.45
   2  19  -1   -0.10    0.34
   2  19  -1   -0.83    0.42
  -2  19   1    0.21    0.43
   2  19  -1    0.30    0.43
  -3  19   2   -0.48    0.40
   3  19  -2   -0.04    0.43
   3  19  -2    0.63    0.37
   3  19  -2    0.67    0.45
   4  19  -3   -0.11    0.45
   4  19  -3   -0.03    0.34
   4  19  -3   -0.06    0.44
  -4  19   3   -0.16    0.41
   5 -19  -4   13.86    1.14
   5  19  -4   10.91    0.84
  -5  19   4   13.24    0.81
   5  19  -4   12.39    0.87
   6 -19  -5   -0.50    0.49
  -6  19   5   -0.17    0.36
   6  19  -5   -0.34    0.44
   6  19  -5    0.00    0.41
   7 -19  -6   22.13    1.04
  -7  19   6   21.51    0.96
   7  19  -6   22.09    1.08
   7  19  -6   20.27    1.04
   8 -19  -7    0.48    0.41
   8  19  -7   -0.34    0.36
   8  19  -7    0.06    0.42
  -8  19   7   -0.12    0.34
   9 -19  -8   11.17    0.71
  -9  19   8   10.96    0.66
   9  19  -8   10.34    0.72
   9  19  -8   11.60    0.69
  10 -19  -9   -0.51    0.39
  -7 -20   8    0.26    0.78
  -7 -20   8    0.82    0.70
   7  20  -8    0.09    0.38
   6  20  -7    0.57    0.39
   5 -20  -6   -0.38    0.61
  -5  20   6    0.75    0.44
   5  20  -6    0.60    0.40
   5  20  -6    0.49    0.38
   4  20  -5    6.36    0.65
   4  20  -5    6.61    0.65
  -4  20   5    5.08    0.63
   3  20  -4    0.08    0.58
  -3  20   4   -0.33    0.36
   3  20  -4   -0.11    0.40
   2  20  -3    0.28    0.40
   2  20  -3   -0.23    0.64
  -2  20   3    0.90    0.38
  -1  20   2   -0.12    0.38
   1  20  -2    0.38    0.61
   1  20  -2    0.10    0.37
   0  20  -1    1.35    0.43
   0  20   1    1.91    0.47
   1  20   0    0.35    0.51
   1  20   0    0.56    0.42
  -1  20   0   -0.31    0.38
  -2  20   1    2.21    0.44
   2  20  -1    2.12    0.46
   2  20  -1    2.75    0.50
   3  20  -2    0.00    0.40
  -3  20   2    0.20    0.38
   3  20  -2   -0.60    0.41
  -4  20   3    0.07    0.35
   4  20  -3    0.00    0.38
   4  20  -3    0.63    0.39
   5  20  -4   -0.09    0.37
   5  20  -4   -0.10    0.40
  -5  20   4   -0.14    0.36
  -6  20   5    3.29    0.55
   6  20  -5    4.18    0.62
   6  20  -5    3.41    0.52
   7  20  -6   -0.47    0.35
  -7  20   6    0.27    0.36
   7  20  -6   -0.56    0.40
   8  20  -7    0.61    0.39
  -8  20   7    0.51    0.37
   8  20  -7    0.48    0.33
   5  21  -6    1.85    0.39
   4  21  -5    1.12    0.38
   3  21  -4    8.71    0.64
   2  21  -3    0.40    0.62
  -2  21   3    0.42    0.40
   1  21  -2    1.82    0.42
  -1  21   2    2.29    0.40
   0  21  -1    0.27    0.34
   1  21   0    1.21    0.41
  -1  21   0    1.30    0.36
   2  21  -1    0.58    0.39
  -2  21   1    0.12    0.34
   3  21  -2    2.11    0.53
   4  21  -3    1.36    0.41
   5  21  -4   -0.41    0.40
  -5  21   4   -0.35    0.32
   5  21  -4    0.08    0.41
   1  22  -2    0.61    0.36
   0  22  -1    4.84    0.56
  -1  22   0    0.44    0.34
  -2  22   1   -0.28    0.36
  16   0 -18   15.34    0.76
  15   0 -17    0.63    0.39
  15   0 -17    0.82    0.75
  14   0 -16    7.89    0.81
  14   0 -16    5.42    0.95
  14   0 -16    6.44    0.77
  14   0 -16    8.87    0.87
  13   0 -15    0.70    0.65
  13   0 -15   -0.06    0.46
  13   0 -15    0.06    0.52
 -13   0  15   -0.33    1.03
  13   0 -15    0.24    0.61
 -13   0  15   -1.75    0.98
 -12   0  14   -1.06    0.92
  12   0 -14    0.10    0.62
  12   0 -14   -0.19    0.46
 -12   0  14    2.05    0.87
  12   0 -14    1.18    0.67
  12   0 -14    0.39    0.55
 -12   0  14   -0.55    2.17
 -11   0  13   -0.31    0.70
  11   0 -13   -0.08    0.55
  11   0 -13    0.06    0.50
 -11   0  13   -0.23    0.82
  11   0 -13   -0.39    0.59
  11   0 -13    0.75    0.60
 -11   0  13    0.83    1.38
  10   0 -12    2.87    0.65
 -10   0  12    3.45    0.79
  10   0 -12    2.17    0.71
  10   0 -12    2.88    0.62
  10   0 -12    3.83    0.73
 -10   0  12    2.61    1.07
   9   0 -11   -0.44    0.58
   9   0 -11   -0.64    0.47
   9   0 -11   -0.01    0.60
  -9   0  11    0.27    0.76
  -9   0  11    0.02    0.51
   9   0 -11   -0.31    0.62
   8   0 -10    2.74    0.63
   8   0 -10    2.74    0.60
   8   0 -10    2.59    0.72
   8   0 -10    3.18    0.75
  -8   0  10    2.93    0.68
   7   0  -9   -0.76    0.67
  -7   0   9   -0.16    0.43
   7   0  -9    0.31    0.60
   7   0  -9   -0.54    0.63
  -5   0   7   -0.18    0.24
  -4   0   6   74.63    2.44
   4   0  -6   73.20    2.48
  -3   0   5    0.14    0.16
   3   0  -5   -0.45    0.28
  -2   0   4   32.19    1.13
   2   0  -4   33.29    1.17
   1   0  -3    0.02    0.14
  -1   0   3    0.08    0.13
  -1   0   3   -0.04    0.11
   0   0   2  133.95    4.03
   0   0  -2  136.63    4.08
   0   0   2  128.68    4.04
  -1   0  -1   -0.15    0.10
  -1   0  -1    0.00    0.09
   1   0   1   -0.05    0.09
   1   0   1    0.08    0.07
  -2   0   0  975.24   29.29
  -2   0   0 1000.00   29.29
   3   0  -1    0.20    0.14
   4   0  -2  164.82    5.07
   5   0  -3    0.05    0.16
  -6   0   4   26.67    0.91
  -6   0   4   26.84    0.88
   6   0  -4   25.85    1.07
  -7   0   5    0.30    0.33
  -7   0   5    0.11    0.15
   7   0  -5   -0.03    0.26
  -8   0   6    7.80    1.19
   8   0  -6    7.03    0.66
  -8   0   6    7.49    0.48
   9   0  -7   -0.32    0.32
  -9   0   7   -0.15    0.28
  10   0  -8   63.81    2.43
  10   0  -8   65.36    2.45
 -10   0   8   64.57    2.24
  10   0  -8   61.61    2.35
  10   0  -8   63.71    2.53
  10   0  -8   59.49    2.46
  11   0  -9   -0.50    0.53
  11   0  -9   -0.58    0.43
  11   0  -9   -0.05    0.62
 -11   0   9    0.15    0.39
  11   0  -9   -1.01    0.51
  12   0 -10   33.81    1.70
 -12   0  10   32.02    1.54
  12   0 -10   31.64    1.50
  12   0 -10   30.23    1.54
  13   0 -11   -0.63    0.47
 -13   0  11   -1.06    0.61
  13   0 -11    0.13    0.48
  13   0 -11    0.46    0.66
  13   0 -11    0.22    0.52
 -14   0  12   58.34    2.75
  14   0 -12   62.43    2.54
  14   0 -12   63.89    2.47
  14   0 -12   61.10    2.43
  14   0 -12   61.68    2.39
  15   0 -13   -0.53    0.51
  15   0 -13    0.11    0.60
  15   0 -13    0.41    0.51
 -15   0  13    0.06    1.04
  15   0 -13   -0.01    0.58
  16   0 -14   11.50    1.05
  16   0 -14   11.12    1.11
  16   0 -14   11.46    1.04
  16   0 -14   12.56    1.09
 -17   0  15    2.45    1.13
  17   0 -15    0.64    0.51
  17   0 -15    0.58    0.47
  17   0 -15    0.44    0.48
  18   0 -16    2.23    0.49
  18   0 -16    3.17    0.52
  18   0 -16    3.29    0.52
  19   0 -17   -0.53    0.38
  19   0 -17    0.04    0.33
  20   0 -18    1.48    0.36
  16  -1 -18   -0.07    0.38
  16   1 -18    0.49    0.33
  15  -1 -17    0.83    0.40
  15   1 -17    1.50    0.39
  15   1 -17    1.82    0.61
  14  -1 -16    0.34    0.49
  14  -1 -16   -0.49    0.39
  14  -1 -16    0.51    0.44
  14  -1 -16    1.76    0.69
  14   1 -16   -0.19    0.44
  14   1 -16    0.40    0.49
  14   1 -16   -0.38    0.54
  14   1 -16    0.40    0.53
  13  -1 -15   30.60    1.54
  13  -1 -15   30.47    1.46
 -13  -1  15   33.39    1.90
 -13  -1  15   28.61    2.30
  13  -1 -15   30.19    1.46
  13  -1 -15   31.36    1.51
  13   1 -15   31.55    1.71
  13   1 -15   30.58    1.54
 -13   1  15   23.44    2.15
  13   1 -15   28.79    1.47
  13   1 -15   31.40    1.45
  12  -1 -14    0.79    0.51
  12  -1 -14   -0.72    0.51
 -12  -1  14    1.79    0.89
 -12  -1  14    2.52    2.06
  12  -1 -14   -0.50    0.68
 -12  -1  14    0.44    0.89
  12  -1 -14    0.16    0.56
 -12   1  14   -0.77    0.81
  12   1 -14    0.20    0.61
  12   1 -14    0.63    0.49
  12   1 -14   -0.03    0.56
  12   1 -14    0.17    0.62
 -12   1  14    0.80    0.99
  11  -1 -13    4.78    0.78
 -11  -1  13    3.46    1.48
  11  -1 -13    3.94    0.87
  11  -1 -13    3.46    0.64
  11  -1 -13    4.26    0.66
 -11  -1  13    4.00    0.89
  11   1 -13    4.08    0.77
  11   1 -13    4.99    0.91
  11   1 -13    3.18    0.64
 -11   1  13    6.56    1.08
 -11   1  13    4.62    0.85
  11   1 -13    4.69    0.82
  10  -1 -12    0.37    0.54
  10  -1 -12    0.12    0.72
  10  -1 -12    0.13    0.48
 -10  -1  12    1.01    0.65
 -10  -1  12    1.32    0.96
  10  -1 -12    0.97    0.66
 -10   1  12    0.69    0.62
 -10   1  12   -1.33    0.98
  10   1 -12    0.05    0.53
  10   1 -12   -0.37    0.58
 -10   1  12   -1.26    0.83
  10   1 -12   -0.15    0.57
  10   1 -12    0.69    0.49
   9  -1 -11    1.11    0.63
   9  -1 -11    2.34    0.69
   9  -1 -11    2.63    0.78
   9  -1 -11    2.02    0.85
  -9  -1  11    2.05    0.74
  -9  -1  11    0.81    0.58
  -9   1  11    1.99    0.83
   9   1 -11    0.19    0.72
   9   1 -11    0.73    0.63
   9   1 -11    1.14    0.54
  -9   1  11    1.89    0.61
   9   1 -11    1.61    0.58
   8  -1 -10    0.99    0.68
   8  -1 -10   -0.33    0.41
  -8  -1  10   -0.48    0.50
   8  -1 -10   -0.12    0.79
  -8  -1  10   -0.01    0.50
   8  -1 -10    0.94    0.56
  -8   1  10   -0.91    0.56
   8   1 -10   -0.72    0.58
   8   1 -10    0.33    0.53
   8   1 -10    0.18    0.52
   8   1 -10   -0.55    0.53
  -7  -1   9    1.83    0.52
   7  -1  -9    2.42    0.79
   7  -1  -9    0.76    0.49
   7  -1  -9    2.01    0.67
  -7   1   9    1.13    0.50
   7   1  -9    2.72    0.59
   7   1  -9    0.47    0.68
   7   1  -9    1.83    0.66
   7   1  -9    2.36    0.71
  -6  -1   8    0.07    0.37
  -6   1   8   -0.57    0.32
  -5  -1   7  206.05    6.39
  -5   1   7  204.91    6.41
   4  -1  -6   -0.18    0.41
  -4  -1   6    0.05    0.20
  -4   1   6   -0.10    0.20
   3  -1  -5   44.87    1.63
  -3  -1   5   47.87    1.58
   3   1  -5   46.40    1.60
  -3   1   5   47.20    1.60
   2  -1  -4   -0.14    0.18
  -2  -1   4   -0.08    0.14
   2   1  -4    0.11    0.19
  -2   1   4    0.19    0.15
  -1  -1   3  136.58    4.20
   1  -1  -3  140.24    4.26
  -1  -1   3  134.36    4.22
   1   1  -3  137.26    4.22
  -1   1   3  140.87    4.21
   0  -1   2    0.12    0.10
   0  -1   2   -0.04    0.12
   0  -1  -2    0.17    0.15
   0   1  -2   -0.03    0.11
   0   1   2    0.10    0.11
   0   1   2    0.07    0.10
   1  -1   1    1.50    0.18
  -1  -1  -1    1.56    0.19
   1  -1   1    1.77    0.16
   1   1   1    1.67    0.17
   1   1   1    1.64    0.13
  -1   1  -1    1.76    0.19
   2  -1   0    0.01    0.09
   2  -1   0   -0.04    0.09
  -2   1   0    0.09    0.08
  -2   1   0    0.32    0.12
   2   1   0    0.06    0.09
   3  -1  -1    2.07    0.22
   3   1  -1    2.11    0.28
  -3   1   1    2.58    0.16
  -3   1   1    2.18    0.26
   4  -1  -2   -0.02    0.17
  -4   1   2   -0.05    0.08
   4   1  -2    0.17    0.16
  -4   1   2    0.06    0.16
   5  -1  -3  250.30    7.67
   5   1  -3  248.31    7.68
  -5   1   3  255.08    7.54
   6  -1  -4    0.03    0.21
  -6   1   4    0.24    0.13
  -6   1   4    0.20    0.32
   6   1  -4   -0.20    0.19
   7  -1  -5   50.50    1.81
  -7  -1   5   50.02    1.61
  -7  -1   5   48.94    1.58
  -7   1   5   50.71    1.65
   7   1  -5   48.64    1.82
  -7   1   5   47.93    1.93
   8  -1  -6   -0.27    0.24
  -8  -1   6    0.00    0.21
  -8  -1   6   -0.54    0.44
   8   1  -6   -0.17    0.28
  -8   1   6    0.04    0.21
   9  -1  -7   68.70    2.47
  -9  -1   7   66.35    2.29
   9   1  -7   67.97    2.51
  10  -1  -8   -0.10    0.35
  10  -1  -8   -0.62    0.55
  10  -1  -8    0.61    0.77
 -10  -1   8   -0.19    0.34
  10   1  -8    0.51    0.51
 -10   1   8   -0.07    0.32
  10   1  -8    0.03    0.54
  10   1  -8    1.12    0.69
  11  -1  -9   96.00    3.28
  11  -1  -9   94.56    3.42
  11  -1  -9   93.01    3.30
 -11  -1   9   98.61    3.25
  11  -1  -9   89.82    3.22
 -11   1   9   91.73    3.23
  11   1  -9   93.64    3.31
  11   1  -9   97.08    3.37
  11   1  -9   93.15    3.25
  11   1  -9   90.74    3.21
  12  -1 -10   -0.02    0.44
  12  -1 -10    0.21    0.48
  12  -1 -10   -0.60    0.57
 -12  -1  10   -0.71    0.48
  12  -1 -10    0.68    0.55
  12   1 -10   -0.35    0.51
  12   1 -10    0.30    0.55
 -12   1  10   -0.54    0.48
  12   1 -10    0.29    0.47
  12   1 -10   -0.23    0.50
  13  -1 -11   28.49    1.49
 -13  -1  11   30.63    1.54
  13  -1 -11   28.39    1.49
  13  -1 -11   28.73    1.62
  13  -1 -11   27.27    1.46
  13   1 -11   29.59    1.65
  13   1 -11   27.63    1.46
  13   1 -11   27.11    1.47
  13   1 -11   28.07    1.47
 -13   1  11   27.07    1.58
  14  -1 -12    0.80    0.60
  14  -1 -12   -0.07    0.52
  14  -1 -12    0.26    0.56
 -14  -1  12   -0.81    0.82
  14  -1 -12    0.10    0.46
  14   1 -12   -0.01    0.57
 -14   1  12    0.78    0.90
  14   1 -12   -0.63    0.52
  14   1 -12   -0.55    0.58
  14   1 -12    0.04    0.49
  15  -1 -13   39.94    1.80
  15  -1 -13   41.24    1.84
 -15  -1  13   44.09    2.45
  15  -1 -13   40.41    1.85
  15  -1 -13   41.12    1.88
  15   1 -13   40.61    1.93
  15   1 -13   41.18    1.82
  15   1 -13   38.46    1.84
  15   1 -13   41.13    1.86
 -15   1  13   41.45    2.33
  16  -1 -14    0.47    0.51
 -16  -1  14    0.89    0.92
  16  -1 -14    0.14    0.50
  16  -1 -14    0.36    0.52
  16  -1 -14   -0.07    0.52
  16   1 -14   -0.44    0.54
  16   1 -14   -0.05    0.51
  16   1 -14    0.20    0.60
  17  -1 -15    2.71    0.57
  17  -1 -15    2.14    0.56
  17  -1 -15    2.64    0.57
 -17  -1  15    2.10    1.12
  17   1 -15    2.72    0.58
  17   1 -15    2.75    0.55
  17   1 -15    3.22    0.61
 -17   1  15    1.73    1.06
  18  -1 -16    0.68    0.42
  18  -1 -16    0.53    0.44
  18  -1 -16    0.16    0.41
  18   1 -16    0.23    0.42
  18   1 -16   -0.04    0.43
  18   1 -16    0.35    0.43
  19  -1 -17    8.19    0.64
  19  -1 -17    8.51    0.66
  19   1 -17    9.52    0.68
  19   1 -17    7.85    0.68
  20   1 -18   -0.17    0.32
  16  -2 -18   -0.33    0.42
  16   2 -18   -0.15    0.31
  15  -2 -17   -0.72    0.39
  15  -2 -17    0.06    0.40
  15   2 -17    0.09    0.36
  15   2 -17   -0.01    0.50
  15   2 -17    0.72    0.80
  14  -2 -16    0.59    0.42
  14  -2 -16   -0.18    0.42
  14   2 -16   -0.36    0.46
  14   2 -16    0.22    0.51
  14   2 -16    0.42    0.42
  13  -2 -15    0.35    0.46
 -13  -2  15   -0.73    0.85
  13  -2 -15    0.29    0.49
  13  -2 -15    0.75    0.73
 -13  -2  15   -1.69    1.04
  13  -2 -15    0.10    0.54
  13   2 -15    0.03    0.58
  13   2 -15   -0.28    0.52
  13   2 -15    0.29    0.56
  13   2 -15    0.56    0.60
 -12  -2  14    0.74    0.86
  12  -2 -14    0.44    0.54
 -12  -2  14    1.11    1.10
 -12  -2  14   -3.20    2.07
  12  -2 -14    0.94    0.58
  12  -2 -14    0.22    0.76
  12  -2 -14    1.41    0.62
  12   2 -14    0.78    0.63
  12   2 -14    1.01    0.55
  12   2 -14    0.99    0.64
  12   2 -14    1.37    0.56
 -12   2  14    1.60    1.11
  11  -2 -13   -0.01    0.52
 -11  -2  13   -0.35    1.31
  11  -2 -13    0.53    0.77
 -11  -2  13   -0.74    0.76
  11  -2 -13   -0.02    0.54
  11  -2 -13   -0.15    0.55
 -11   2  13    0.47    1.55
 -11   2  13   -0.07    0.96
 -11   2  13   -0.33    0.71
  11   2 -13   -0.02    0.50
  11   2 -13    0.20    0.59
  11   2 -13    0.09    0.65
  11   2 -13    0.79    0.58
 -10  -2  12    2.11    0.80
  10  -2 -12   -0.12    0.79
  10  -2 -12    0.79    0.49
  10  -2 -12    1.39    0.67
 -10  -2  12    0.17    1.01
 -10   2  12    0.00    1.01
  10   2 -12    0.35    0.61
  10   2 -12    1.25    0.63
 -10   2  12    1.31    0.71
 -10   2  12    3.42    1.09
  10   2 -12    1.60    0.54
  10   2 -12    0.71    0.66
  -9  -2  11   -0.78    0.69
   9  -2 -11    0.81    0.83
   9  -2 -11   -0.08    0.46
   9  -2 -11    0.00    0.50
  -9  -2  11    0.47    0.58
   9  -2 -11   -0.24    0.72
  -9   2  11    1.03    0.93
   9   2 -11    0.03    0.58
  -9   2  11    0.29    0.82
   9   2 -11   -0.56    0.49
   9   2 -11   -0.46    0.57
  -9   2  11    0.55    0.54
   8  -2 -10    4.79    0.74
   8  -2 -10    4.97    0.99
  -8  -2  10    5.47    0.87
   8  -2 -10    2.80    0.77
  -8  -2  10    4.40    0.68
   8  -2 -10    3.10    0.56
   8   2 -10    3.97    0.67
   8   2 -10    3.50    0.65
  -8   2  10    4.53    0.80
   8   2 -10    4.10    0.70
   8   2 -10    3.52    0.62
  -8   2  10    6.36    1.07
   7  -2  -9   -0.11    0.61
   7  -2  -9    0.19    0.44
  -7  -2   9   -0.48    0.41
   7   2  -9    0.35    0.70
   7   2  -9    0.21    0.54
   7   2  -9   -0.03    0.47
   7   2  -9    1.35    0.56
  -7   2   9   -0.49    0.43
  -6  -2   8    8.56    0.68
  -6   2   8    9.15    0.68
  -5  -2   7   -0.18    0.26
  -5   2   7   -0.15    0.29
  -4  -2   6    2.32    0.35
   4  -2  -6    2.46    0.48
  -4   2   6    2.97    0.38
   3  -2  -5   -0.24    0.27
  -3  -2   5    0.05    0.17
  -3   2   5   -0.21    0.19
  -2  -2   4  112.64    3.57
  -2  -2   4  116.42    3.55
   2  -2  -4  111.17    3.64
  -2   2   4  117.97    3.58
  -1  -2   3    0.24    0.12
  -1  -2   3    0.04    0.13
   1  -2  -3    0.07    0.18
  -1   2   3    0.04    0.13
   1   2  -3   -0.08    0.16
   0  -2   2    0.45    0.12
   0  -2   2    0.73    0.15
   0  -2  -2    0.55    0.19
   0   2   2    0.53    0.13
   0   2  -2    0.21    0.14
   0   2   2    0.40    0.13
  -1  -2  -1   -0.03    0.09
   1  -2   1   -0.10    0.10
  -1  -2  -1   -0.20    0.11
  -1   2  -1   -0.10    0.10
   2  -2   0   70.29    2.27
   2  -2   0   73.11    2.27
   2   2   0   74.21    2.29
  -2   2   0   76.61    2.29
   3  -2  -1    0.02    0.16
   3  -2  -1   -0.19    0.12
   3   2  -1   -0.08    0.15
   4  -2  -2   16.62    0.64
   4  -2  -2   17.41    0.71
  -4   2   2   18.36    0.65
   4   2  -2   17.90    0.73
   5  -2  -3    0.13    0.18
   5   2  -3    0.02    0.20
  -5   2   3   -0.07    0.12
   6  -2  -4    1.19    0.23
   6   2  -4    0.82    0.21
  -6   2   4    1.09    0.19
   7  -2  -5   -0.16    0.21
  -7   2   5    0.02    0.18
   7   2  -5    0.15    0.24
  -8  -2   6   21.72    0.80
   8  -2  -6   19.62    0.98
  -8  -2   6   20.46    0.93
  -8   2   6   19.20    0.87
   8   2  -6   18.38    1.01
  -9  -2   7   -0.24    0.30
   9  -2  -7   -0.21    0.34
  -9   2   7    0.22    0.30
   9   2  -7   -0.27    0.38
 -10  -2   8   34.60    1.38
  10  -2  -8   30.90    1.56
  10  -2  -8   30.17    1.59
  10  -2  -8   33.72    1.77
  10  -2  -8   33.62    1.57
  10  -2  -8   34.98    1.52
  10   2  -8   32.08    1.41
  10   2  -8   33.14    1.63
  10   2  -8   29.82    1.58
 -10   2   8   34.00    1.40
  11  -2  -9   -0.20    0.49
  11  -2  -9    1.21    0.66
  11  -2  -9    0.14    0.51
 -11  -2   9   -0.07    0.43
  11  -2  -9   -0.20    0.67
  11  -2  -9   -0.12    0.50
  11   2  -9   -0.24    0.44
  11   2  -9    0.09    0.61
 -11   2   9   -0.53    0.41
  11   2  -9   -0.51    0.45
  11   2  -9    0.42    0.55
  12  -2 -10    2.89    0.60
  12  -2 -10    1.71    0.66
  12  -2 -10    3.03    0.71
 -12  -2  10    2.60    0.64
  12  -2 -10    2.64    0.63
  12  -2 -10    3.53    0.65
  12   2 -10    3.50    0.69
  12   2 -10    2.55    0.67
  12   2 -10    3.39    0.62
  12   2 -10    2.15    0.62
 -12   2  10    3.10    0.65
  13  -2 -11   -0.49    1.04
  13  -2 -11    0.54    0.58
 -13  -2  11    0.18    0.66
  13  -2 -11   -0.44    0.54
  13  -2 -11   -0.03    0.53
  13  -2 -11    0.22    0.49
  13   2 -11   -0.25    0.49
  13   2 -11    0.24    0.63
  13   2 -11    0.22    0.53
 -13   2  11    1.29    0.67
  13   2 -11    0.13    0.65
  14  -2 -12    0.21    0.59
  14  -2 -12    0.20    0.51
 -14  -2  12    0.35    0.82
  14  -2 -12   -0.23    0.58
  14  -2 -12    0.84    0.55
  14   2 -12    0.51    0.58
  14   2 -12    0.19    0.55
 -14   2  12    0.43    0.79
  14   2 -12    0.24    0.50
  14   2 -12   -0.17    0.57
  15  -2 -13   -0.18    0.55
 -15  -2  13   -0.56    1.12
  15  -2 -13    0.71    0.56
  15  -2 -13   -0.21    0.57
  15  -2 -13    0.52    0.55
 -15   2  13   -1.90    1.11
  15   2 -13   -0.21    0.54
  15   2 -13   -0.70    0.57
  15   2 -13    0.59    0.52
  15   2 -13   -0.25    0.53
 -16  -2  14    1.33    0.98
  16  -2 -14    0.45    0.54
  16  -2 -14    0.90    0.57
  16  -2 -14    0.90    0.52
  16  -2 -14    0.29    0.52
  16   2 -14    0.28    0.55
  16   2 -14    0.47    0.52
  16   2 -14    1.56    0.52
  17  -2 -15   -0.61    0.44
 -17  -2  15   -0.45    1.09
  17  -2 -15    0.32    0.48
  17  -2 -15    0.04    0.43
 -17   2  15    0.68    1.17
  17   2 -15    0.04    0.47
  17   2 -15   -0.12    0.43
  17   2 -15    0.02    0.48
  18  -2 -16    0.73    0.43
  18  -2 -16    0.03    0.41
  18   2 -16    1.00    0.43
  18   2 -16    0.80    0.43
  18   2 -16    0.36    0.42
  19   2 -17   -0.19    0.33
  19   2 -17   -0.37    0.50
  19   2 -17    0.17    0.35
  16   3 -18    0.06    0.30
  15  -3 -17    1.23    0.40
  15  -3 -17    0.88    0.41
  15   3 -17    0.54    0.36
  15   3 -17    0.84    0.53
  14  -3 -16   -0.44    0.40
  14  -3 -16    0.40    0.43
 -14  -3  16   -1.08    0.93
  14   3 -16    0.57    0.51
  14   3 -16   -0.50    0.40
  14   3 -16   -0.46    0.49
  13  -3 -15   -0.48    0.45
 -13  -3  15   -2.24    1.17
 -13  -3  15    0.11    0.78
  13  -3 -15    0.15    0.42
  13   3 -15    0.79    0.59
 -13   3  15   -0.84    1.23
  13   3 -15   -0.13    0.53
  13   3 -15    0.67    0.76
  13   3 -15   -0.05    0.48
  12  -3 -14   -1.47    0.76
  12  -3 -14   -0.27    0.50
 -12  -3  14    3.67    2.04
 -12  -3  14   -1.25    1.27
  12  -3 -14    0.12    0.48
  12  -3 -14   -0.07    0.49
  12   3 -14   -0.25    0.59
  12   3 -14    0.39    0.49
  12   3 -14   -0.38    0.59
  12   3 -14    0.20    0.67
 -12   3  14    0.58    0.93
 -11  -3  13    5.91    1.46
  11  -3 -13    2.79    0.60
  11  -3 -13    4.52    0.93
  11  -3 -13    3.58    0.67
 -11  -3  13    2.57    0.91
  11  -3 -13    3.71    0.69
  11   3 -13    3.29    0.69
  11   3 -13    3.70    0.75
  11   3 -13    3.24    0.71
  11   3 -13    5.32    0.91
 -11   3  13    4.86    1.11
 -10  -3  12    0.52    0.97
  10  -3 -12    0.06    0.55
  10  -3 -12    0.41    0.82
  10  -3 -12    0.07    0.56
  10  -3 -12   -0.17    0.47
  10   3 -12   -0.11    0.53
 -10   3  12   -0.59    1.25
  10   3 -12   -0.32    0.47
  10   3 -12    0.21    0.56
 -10   3  12   -0.62    0.97
  10   3 -12   -0.35    0.63
 -10   3  12   -0.39    0.61
  -9  -3  11   10.27    1.19
  -9  -3  11    9.38    1.21
   9  -3 -11   10.71    1.78
   9  -3 -11    9.40    0.85
   9  -3 -11    7.72    1.15
   9  -3 -11    8.35    1.03
   9   3 -11   10.46    1.04
  -9   3  11   10.02    1.08
   9   3 -11   11.26    1.22
   9   3 -11    7.97    0.97
  -9   3  11   11.69    1.42
   9   3 -11    8.19    1.05
  -9   3  11    9.56    1.19
   8  -3 -10    0.55    0.67
   8  -3 -10    0.18    0.43
   8  -3 -10   -0.87    1.04
  -8  -3  10    0.75    0.54
  -8  -3  10    0.33    0.48
   8   3 -10    0.73    0.44
   8   3 -10    0.30    0.50
   8   3 -10    1.05    0.77
  -8   3  10    0.76    0.64
   8   3 -10    0.44    0.52
  -8   3  10    2.23    0.99
  -7  -3   9   14.34    0.95
   7  -3  -9   14.25    0.99
   7  -3  -9   12.34    1.37
  -7  -3   9   15.26    1.02
   7  -3  -9   12.95    1.27
   7   3  -9   14.84    1.04
   7   3  -9   14.53    1.08
  -7   3   9   15.43    1.03
   7   3  -9   13.53    1.04
   7   3  -9   15.07    0.98
  -7   3   9   12.04    1.83
   6  -3  -8   -0.79    0.45
  -6  -3   8    0.05    0.36
  -6  -3   8    0.07    0.34
  -6   3   8    0.05    0.34
   6   3  -8   -1.06    0.56
  -5  -3   7   22.02    0.96
   5  -3  -7   17.76    1.55
  -5   3   7   24.26    1.06
   4  -3  -6    0.04    0.42
  -4  -3   6    0.07    0.18
  -4  -3   6   -0.06    0.24
  -4   3   6    0.08    0.25
  -3  -3   5   37.90    1.37
   3  -3  -5   36.75    1.47
  -3  -3   5   38.97    1.34
  -3   3   5   39.39    1.38
  -2  -3   4    0.06    0.16
   2  -3  -4    0.17    0.25
  -2  -3   4    0.06    0.14
  -2   3   4   -0.18    0.17
  -1  -3   3  110.46    3.43
  -1  -3   3  111.58    3.45
   1  -3  -3  113.03    3.56
  -1   3   3  109.99    3.44
   0  -3   2    0.21    0.12
   0  -3  -2   -0.37    0.18
   0  -3   2    0.03    0.11
   0   3  -2   -0.15    0.14
   0   3   2    0.10    0.13
   0   3   2    0.39    0.14
  -1  -3  -1    4.36    0.27
   1  -3   1    4.78    0.28
  -1  -3  -1    4.24    0.27
   1  -3   1    4.54    0.29
  -1   3  -1    4.77    0.29
   2  -3   0    0.08    0.13
   2  -3   0    0.09    0.11
  -2   3   0   -0.15    0.12
   3  -3  -1    1.54    0.22
   3  -3  -1    1.29    0.22
  -3   3   1    1.24    0.19
   3   3  -1    1.14    0.18
   4  -3  -2   -0.08    0.16
   4  -3  -2    0.16    0.22
  -4   3   2    0.04    0.14
   4   3  -2    0.09    0.16
   5  -3  -3  546.25   16.16
   5  -3  -3  536.24   16.21
  -5   3   3  544.85   16.18
   5   3  -3  533.73   16.22
   6  -3  -4   -0.13    0.18
  -6   3   4    0.09    0.17
   6   3  -4   -0.24    0.21
   7  -3  -5  240.99    7.38
   7   3  -5  237.45    7.41
  -7   3   5  236.99    7.30
  -8  -3   6   -0.02    0.19
  -8  -3   6   -0.54    0.34
   8  -3  -6   -0.10    0.28
  -8   3   6    0.00    0.27
   8   3  -6    0.05    0.30
   9  -3  -7   87.10    3.02
  -9   3   7   86.62    2.93
  10  -3  -8   -0.02    0.50
  10  -3  -8   -0.42    0.59
 -10  -3   8    0.62    0.39
  10  -3  -8    0.89    0.75
  10  -3  -8   -0.02    0.34
  10  -3  -8    1.10    0.59
  10   3  -8    0.16    0.57
  10   3  -8    0.75    0.46
 -10   3   8    0.52    0.38
  10   3  -8   -0.46    0.52
  11  -3  -9    1.84    0.58
 -11  -3   9    0.67    0.45
  11  -3  -9    0.52    0.52
  11  -3  -9    0.19    0.46
  11  -3  -9    0.34    0.66
  11  -3  -9    0.53    0.54
  11   3  -9   -0.11    0.61
  11   3  -9    0.73    0.55
  11   3  -9    0.72    0.58
  11   3  -9    0.71    0.43
  11   3  -9   -0.05    0.69
  12  -3 -10    0.03    0.51
  12  -3 -10    0.26    0.56
  12  -3 -10    0.19    0.71
 -12  -3  10   -0.24    0.53
  12  -3 -10   -0.32    0.64
  12   3 -10    0.36    0.98
  12   3 -10   -0.46    0.67
 -12   3  10    0.08    0.52
  12   3 -10   -0.51    0.63
  13  -3 -11    4.87    0.92
  13  -3 -11    6.00    1.06
  13  -3 -11    6.13    0.93
  13  -3 -11    5.68    0.74
 -13  -3  11    5.94    1.06
  13  -3 -11    6.29    0.88
  13   3 -11    6.11    0.91
  13   3 -11    5.61    1.02
 -13   3  11    7.35    1.08
  13   3 -11    4.30    0.70
  13   3 -11    6.91    1.05
  14  -3 -12    0.24    0.56
  14  -3 -12    0.36    0.55
 -14  -3  12   -1.14    0.87
  14  -3 -12    1.17    0.66
  14  -3 -12    0.05    0.52
  14  -3 -12    1.37    0.77
  14   3 -12   -0.79    0.49
  14   3 -12   -0.19    0.60
  14   3 -12    0.28    0.58
  14   3 -12   -0.20    0.61
 -14   3  12   -0.19    0.89
 -15  -3  13   -1.89    1.21
  15  -3 -13   -0.34    0.52
  15  -3 -13   -0.19    0.54
  15  -3 -13    0.11    0.55
  15  -3 -13   -0.24    0.54
  15   3 -13   -0.49    0.54
 -15   3  13    1.18    1.22
  15   3 -13    1.13    0.52
  15   3 -13   -0.36    0.53
  16  -3 -14    0.21    0.49
  16  -3 -14    0.25    0.94
  16  -3 -14   -0.04    0.51
 -16  -3  14    0.38    1.03
  16  -3 -14    0.60    0.51
  16   3 -14   -0.63    0.54
  16   3 -14   -0.14    0.51
  16   3 -14   -0.36    0.51
  17  -3 -15    1.72    0.53
 -17  -3  15   -0.46    1.21
  17  -3 -15    0.51    0.47
  17   3 -15    1.09    0.52
  17   3 -15    1.31    0.49
  17   3 -15    1.70    0.54
  18  -3 -16    0.50    0.40
  18  -3 -16    0.42    0.44
  18   3 -16    0.32    0.41
  18   3 -16    0.01    0.43
  18   3 -16    0.42    0.55
  19  -3 -17   -0.10    0.37
  19   3 -17    0.86    0.43
  19   3 -17    0.12    0.52
  19   3 -17    0.42    0.37
  16   4 -18    0.87    0.33
  15  -4 -17    0.74    0.37
  15  -4 -17    0.35    0.49
  15   4 -17   -0.20    0.55
  15   4 -17   -0.14    0.50
  15   4 -17   -0.08    0.36
 -14  -4  16    0.42    0.85
  14  -4 -16    0.24    0.43
  14   4 -16   -0.42    0.43
  14   4 -16   -0.88    0.48
  14   4 -16   -0.23    0.51
 -13  -4  15   -1.48    1.20
  13  -4 -15    0.11    0.46
 -13  -4  15    0.25    0.78
  13  -4 -15   -0.04    0.49
  13   4 -15   -0.30    0.57
  13   4 -15   -0.24    0.54
  13   4 -15    0.34    0.51
 -12  -4  14    0.34    0.99
  12  -4 -14    0.85    0.52
  12  -4 -14    1.81    0.58
  12   4 -14    1.55    0.66
  12   4 -14    2.30    0.70
 -12   4  14    0.18    1.03
  12   4 -14    1.88    0.60
 -11  -4  13    0.25    0.85
 -11  -4  13   -0.76    1.43
  11  -4 -13   -0.44    0.47
  11  -4 -13    1.25    1.20
  11  -4 -13   -0.43    0.57
  11  -4 -13   -0.18    0.56
  11   4 -13    0.76    0.60
  11   4 -13   -0.35    0.81
  11   4 -13   -0.54    0.55
  11   4 -13   -0.35    0.52
 -11   4  13    0.15    0.77
  10  -4 -12   13.01    1.12
 -10  -4  12   12.74    1.42
 -10  -4  12   11.65    2.01
  10  -4 -12   13.44    1.71
  10  -4 -12   10.52    1.20
  10  -4 -12   14.58    1.06
  10   4 -12   13.57    1.10
  10   4 -12   14.75    1.14
  10   4 -12   12.48    1.11
 -10   4  12    9.73    1.67
 -10   4  12   12.42    1.36
  -9  -4  11   -0.40    0.65
   9  -4 -11    0.82    0.47
   9  -4 -11    1.25    0.64
   9  -4 -11    0.19    0.59
   9  -4 -11    0.10    0.55
   9  -4 -11    0.46    1.21
  -9  -4  11    0.40    0.73
  -9   4  11   -0.74    0.57
   9   4 -11   -0.60    0.42
   9   4 -11    0.07    0.49
   9   4 -11   -0.22    0.81
  -9   4  11    0.53    1.03
   9   4 -11    0.47    0.54
  -9   4  11   -0.62    1.05
  -8  -4  10    1.78    0.60
   8  -4 -10    2.74    0.60
   8  -4 -10    3.08    0.65
  -8  -4  10    1.70    0.62
   8  -4 -10    2.09    0.49
   8  -4 -10    1.96    0.67
   8   4 -10    2.81    0.55
  -8   4  10    2.68    0.76
  -8   4  10    3.61    1.09
   8   4 -10    1.79    0.56
   8   4 -10    2.52    0.58
  -7  -4   9    0.25    0.40
   7  -4  -9    1.04    0.59
   7  -4  -9   -0.62    0.68
   7  -4  -9   -0.19    0.43
  -7  -4   9   -0.03    0.38
   7  -4  -9   -0.59    0.64
   7   4  -9    0.52    0.50
   7   4  -9    0.25    0.44
   7   4  -9    0.63    0.55
   7   4  -9    0.11    0.39
  -7   4   9    1.36    0.55
  -7   4   9   -0.51    0.96
  -6  -4   8   16.65    0.91
   6  -4  -8   18.31    1.04
  -6  -4   8   15.72    0.97
  -6   4   8   16.79    0.99
   6   4  -8   16.66    0.99
   6   4  -8   16.17    1.21
   6   4  -8   15.96    1.09
   6   4  -8   15.71    1.04
  -5  -4   7   -0.06    0.30
  -5  -4   7   -0.05    0.25
  -5   4   7   -0.23    0.35
  -4  -4   6    0.96    0.30
   4  -4  -6    1.59    0.49
  -3  -4   5    0.01    0.19
  -3  -4   5   -0.08    0.17
   3  -4  -5    0.39    0.35
  -3   4   5   -0.18    0.23
   2  -4  -4   65.90    2.27
  -2  -4   4   65.32    2.14
  -2  -4   4   66.54    2.12
  -2   4   4   63.99    2.15
   1  -4  -3    0.24    0.24
  -1  -4   3   -0.07    0.13
   1   4  -3   -0.11    0.25
  -1   4   3   -0.09    0.16
   0  -4  -2   12.35    0.60
   0  -4   2   12.73    0.52
   0  -4   2   12.08    0.51
   0   4  -2   12.32    0.54
   0   4   2   10.07    0.52
  -1  -4  -1   -0.06    0.12
   1  -4   1    0.13    0.13
   1  -4   1    0.08    0.14
  -1  -4  -1   -0.08    0.18
  -1   4  -1   -0.10    0.14
  -2  -4   0   36.98    1.14
  -2  -4   0   36.12    1.14
   2  -4   0   35.19    1.20
   2  -4   0   35.90    1.24
  -2   4   0   37.84    1.25
   3  -4  -1   -0.10    0.14
   3  -4  -1    0.08    0.17
  -3   4   1   -0.24    0.13
   3   4  -1   -0.05    0.14
   4  -4  -2    3.83    0.44
   4  -4  -2    4.41    0.38
   4   4  -2    3.75    0.35
  -4   4   2    4.83    0.34
   5  -4  -3    0.57    0.28
   5  -4  -3    0.03    0.20
  -5   4   3   -0.01    0.16
   5   4  -3   -0.24    0.17
   6  -4  -4   40.04    1.53
   6  -4  -4   41.45    1.49
   6   4  -4   40.63    1.48
  -6   4   4   41.40    1.45
   7  -4  -5   -0.23    0.24
  -7   4   5    0.02    0.21
  -8  -4   6   25.22    0.95
  -8  -4   6   27.46    1.07
   8  -4  -6   25.32    1.16
  -8   4   6   25.98    1.11
   9  -4  -7   -0.11    0.30
  -9  -4   7   -0.19    0.30
  -9   4   7   -0.11    0.34
  10  -4  -8   35.49    1.60
  10  -4  -8   36.15    1.59
  10  -4  -8   34.19    1.78
  10  -4  -8   35.07    1.72
  10  -4  -8   36.59    1.60
  10  -4  -8   33.47    1.56
 -10  -4   8   36.40    1.43
  10   4  -8   34.48    1.62
  10   4  -8   36.90    1.64
 -10   4   8   36.21    1.53
  10   4  -8   34.27    1.68
  10   4  -8   34.83    1.50
 -11  -4   9   -0.18    0.43
  11  -4  -9   -0.41    0.47
  11  -4  -9    0.17    0.43
  11  -4  -9    1.15    0.51
  11  -4  -9    0.63    0.70
  11  -4  -9    0.81    0.56
  11   4  -9   -0.63    0.51
 -11   4   9    0.73    0.47
  11   4  -9    0.46    0.42
  11   4  -9   -0.44    0.50
  11   4  -9   -0.02    0.58
  12  -4 -10   11.07    0.97
  12  -4 -10   10.18    0.95
  12  -4 -10    8.68    1.24
  12  -4 -10   10.04    0.93
  12  -4 -10    9.49    1.13
 -12  -4  10    8.87    0.96
  12   4 -10   10.03    1.04
  12   4 -10    9.75    0.88
  12   4 -10   10.39    0.99
  12   4 -10    7.29    0.90
  12   4 -10    8.77    1.09
 -12   4  10    9.19    1.08
  13  -4 -11    0.24    0.59
  13  -4 -11   -0.50    0.49
 -13  -4  11   -1.31    0.72
  13  -4 -11   -0.85    0.55
  13  -4 -11    1.33    0.51
  13  -4 -11    0.05    0.53
 -13   4  11    1.18    0.82
  13   4 -11   -0.72    0.58
  13   4 -11    0.13    0.71
  13   4 -11    0.60    0.48
  13   4 -11    0.31    0.54
 -14  -4  12    2.65    0.95
  14  -4 -12    2.34    0.62
  14  -4 -12    2.15    0.63
  14  -4 -12    1.51    0.60
  14  -4 -12    1.90    0.57
  14  -4 -12    2.56    0.61
 -14   4  12    3.72    1.08
  14   4 -12    3.02    0.65
  14   4 -12    2.32    0.66
  14   4 -12    2.72    0.73
  15  -4 -13   -0.76    0.46
  15  -4 -13    0.20    0.54
  15  -4 -13    0.18    0.56
 -15  -4  13    0.34    1.23
  15  -4 -13    1.52    0.73
  15  -4 -13   -0.07    0.54
 -15  -4  13   -0.32    0.91
  15   4 -13    0.39    0.68
 -15   4  13    2.76    1.54
  15   4 -13    0.37    0.55
  15   4 -13    0.31    0.56
  16  -4 -14    0.46    0.63
  16  -4 -14   -0.11    0.47
  16  -4 -14    0.45    0.66
 -16  -4  14    0.62    0.99
  16   4 -14   -1.08    0.53
  16   4 -14   -0.88    0.87
  16   4 -14    0.51    0.84
 -17  -4  15   -1.77    1.35
  17  -4 -15   -0.33    0.44
  17  -4 -15    0.34    0.43
  17  -4 -15    0.76    0.47
  17   4 -15    0.30    0.48
  17   4 -15    0.25    0.48
  17   4 -15    0.23    0.45
  18  -4 -16    3.07    0.80
  18  -4 -16    3.36    0.50
  18   4 -16    3.07    0.54
  18   4 -16    3.98    0.65
  18   4 -16    4.04    0.63
  19  -4 -17    0.41    0.42
  19   4 -17    0.99    0.36
  15  -5 -17    2.24    0.41
  15   5 -17    2.40    0.66
  15   5 -17    1.46    0.52
  15   5 -17    1.25    0.39
  14  -5 -16   -0.16    0.50
 -14  -5  16   -1.21    0.75
  14  -5 -16   -0.16    0.37
  14   5 -16    0.51    0.50
  14   5 -16   -0.39    0.38
  14   5 -16    0.26    0.50
 -13  -5  15    3.31    1.31
  13  -5 -15    4.45    0.66
  13  -5 -15    4.83    0.80
  13   5 -15    3.99    0.64
  13   5 -15    3.82    0.71
  13   5 -15    3.62    0.61
 -12  -5  14    0.51    1.06
  12  -5 -14   -0.40    0.46
  12  -5 -14    0.64    0.65
  12   5 -14    0.05    0.59
  12   5 -14   -0.16    0.48
  12   5 -14   -0.25    0.55
 -11  -5  13  108.82    4.71
  11  -5 -13  115.57    3.88
  11  -5 -13  114.98    3.93
 -11  -5  13  119.92    4.48
  11   5 -13  116.91    4.02
 -11   5  13  106.75    4.10
  11   5 -13  115.12    3.93
  11   5 -13  116.37    4.01
  10  -5 -12    0.30    0.54
  10  -5 -12    0.75    0.54
  10  -5 -12   -0.66    0.55
  10  -5 -12   -0.17    0.60
 -10  -5  12   -1.01    1.00
 -10  -5  12   -0.45    0.78
 -10   5  12    0.05    0.74
  10   5 -12   -0.57    0.54
  10   5 -12   -0.08    0.58
  -9  -5  11  100.04    3.68
   9  -5 -11   96.40    3.34
   9  -5 -11   98.59    3.30
  -9  -5  11   99.80    3.65
   9  -5 -11   97.07    3.47
   9  -5 -11   95.28    3.37
   9   5 -11   94.85    3.34
   9   5 -11   98.18    3.48
  -9   5  11   92.45    3.90
  -9   5  11   95.03    3.43
   9   5 -11   99.08    3.40
   8  -5 -10   -0.29    0.46
   8  -5 -10   -0.82    0.53
  -8  -5  10    0.09    0.52
  -8  -5  10   -0.16    0.53
   8  -5 -10   -1.17    0.66
   8   5 -10   -0.16    0.44
   8   5 -10    0.71    0.53
   8   5 -10    0.50    0.63
   8   5 -10   -0.60    0.47
  -8   5  10   -0.19    0.87
  -7  -5   9  188.57    6.55
  -7  -5   9  192.81    6.30
   7  -5  -9  190.96    6.35
   7  -5  -9  191.84    6.20
   7  -5  -9  199.80    6.25
   7  -5  -9  194.92    6.28
   7   5  -9  210.58    6.23
   7   5  -9  198.42    6.23
  -7   5   9  197.67    6.41
   7   5  -9  210.98    6.28
   7   5  -9  192.65    6.31
  -7   5   9  196.70    6.49
   6  -5  -8   -0.41    0.43
  -6  -5   8   -0.68    0.35
   6  -5  -8    0.92    0.78
  -6  -5   8    0.24    0.33
   6   5  -8   -0.20    0.36
  -6   5   8   -0.58    0.47
   6   5  -8   -0.20    0.47
   6   5  -8   -0.71    0.47
   6   5  -8    0.31    0.58
  -5  -5   7  100.20    3.34
  -5  -5   7  103.97    3.41
  -5   5   7  102.84    3.44
  -4  -5   6   -0.16    0.21
  -4  -5   6    0.11    0.22
   4  -5  -6   -0.40    0.45
  -4   5   6   -0.56    0.32
  -3  -5   5   59.49    1.99
  -3  -5   5   58.68    2.02
   3  -5  -5   62.30    2.18
  -3   5   5   57.31    2.04
   2  -5  -4    0.10    0.30
  -2  -5   4    0.00    0.18
  -2  -5   4   -0.24    0.16
  -2   5   4    0.41    0.26
  -1  -5   3   18.87    0.76
  -1  -5   3   19.25    0.75
   1  -5  -3   18.88    0.87
  -1   5   3   18.42    0.79
  -1   5   3   18.77    0.68
   0  -5   2   -0.06    0.15
   0  -5   2   -0.16    0.14
   0  -5  -2   -0.20    0.19
   0   5   2   -0.12    0.30
   1  -5   1   13.46    0.56
   1  -5   1   14.72    0.61
  -1  -5  -1   13.73    0.58
  -1   5  -1   14.62    0.63
   2  -5   0    0.13    0.15
  -2  -5   0   -0.05    0.11
   2  -5   0    0.27    0.14
  -2  -5   0    0.27    0.17
  -2   5   0    0.07    0.18
  -3  -5   1   64.59    1.97
   3  -5  -1   63.15    2.07
   3  -5  -1   66.63    2.15
  -3   5   1   66.02    2.13
   4  -5  -2   -0.12    0.24
   4  -5  -2    0.02    0.19
  -4   5   2   -0.05    0.17
  -5   5   3  200.24    6.17
   6  -5  -4   -0.09    0.24
   6  -5  -4    0.02    0.38
  -6   5   4    0.18    0.24
   7  -5  -5    7.19    0.63
  -7   5   5    8.79    0.60
  -8  -5   6    0.04    0.21
   8  -5  -6    0.07    0.34
  -8  -5   6   -0.81    0.43
  -8   5   6    0.09    0.29
   9  -5  -7    6.89    0.76
   9  -5  -7    4.95    0.84
  -9  -5   7    7.17    0.55
   9  -5  -7    6.97    0.99
   9  -5  -7    4.75    0.90
   9   5  -7    9.05    0.92
  -9   5   7    7.10    0.69
   9   5  -7    6.33    0.76
  10  -5  -8   -0.53    0.46
  10  -5  -8    0.01    0.66
  10  -5  -8   -0.10    0.42
  10  -5  -8   -0.15    0.55
  10  -5  -8   -0.15    0.49
 -10  -5   8   -0.45    0.37
  10  -5  -8    0.69    0.58
  10   5  -8    0.65    0.58
  10   5  -8    1.25    0.61
  10   5  -8   -0.42    0.55
  10   5  -8    0.74    0.45
 -10   5   8    0.23    0.42
  11  -5  -9   12.66    1.00
  11  -5  -9   13.23    1.13
  11  -5  -9   14.00    1.01
  11  -5  -9   12.78    1.20
  11  -5  -9   14.33    1.04
 -11  -5   9   13.14    0.92
 -11   5   9   12.85    1.07
  11   5  -9   12.77    1.08
  11   5  -9   14.15    0.91
  11   5  -9   13.30    0.98
  11   5  -9   11.45    1.14
  12  -5 -10   -0.32    0.47
  12  -5 -10   -0.51    0.49
 -12  -5  10    0.62    0.59
  12  -5 -10   -0.12    0.51
  12  -5 -10   -0.33    0.51
  12  -5 -10    0.25    0.54
  12   5 -10   -0.17    0.55
  12   5 -10   -0.26    0.51
  12   5 -10    0.56    0.43
  12   5 -10   -0.03    0.69
 -12   5  10   -0.12    0.68
  13  -5 -11    4.93    0.74
  13  -5 -11    6.25    1.08
  13  -5 -11    6.24    0.87
 -13  -5  11    6.04    0.93
  13  -5 -11    7.53    0.98
  13  -5 -11    4.85    0.81
  13   5 -11    5.84    0.79
  13   5 -11    5.56    0.99
  13   5 -11    4.65    0.67
 -13   5  11    4.73    1.05
  13   5 -11    5.78    0.72
  14  -5 -12   -0.33    0.52
  14  -5 -12    0.68    0.58
  14  -5 -12    0.45    0.50
  14  -5 -12    0.12    0.52
  14  -5 -12    0.39    0.49
 -14  -5  12   -1.05    0.94
  14   5 -12    0.07    0.53
  14   5 -12   -0.03    0.48
  14   5 -12    0.35    0.62
 -14   5  12   -1.47    1.17
  15  -5 -13    7.17    0.97
  15  -5 -13    8.32    1.00
  15  -5 -13    8.71    0.96
  15  -5 -13    6.74    1.03
 -15  -5  13    5.93    1.43
  15   5 -13    8.65    1.06
  15   5 -13    9.75    1.07
  15   5 -13    8.03    1.04
  16  -5 -14   -0.13    0.51
  16  -5 -14    0.20    0.51
 -16  -5  14    0.03    1.24
  16  -5 -14   -0.33    0.45
  16   5 -14   -0.02    0.50
  16   5 -14   -0.04    0.50
  16   5 -14    0.23    0.53
  17  -5 -15    0.47    0.47
  17  -5 -15    0.44    0.45
  17   5 -15    0.81    0.48
  17   5 -15    0.25    0.47
  17   5 -15   -0.20    0.46
  18  -5 -16   -0.30    0.40
  18   5 -16    0.57    0.43
  18   5 -16    0.34    0.41
  18   5 -16    0.51    0.41
  19   5 -17    1.21    0.39
  19   5 -17    1.53    0.38
  15  -6 -17    0.60    0.36
  15   6 -17   -0.33    0.42
  15   6 -17    0.82    0.49
  15   6 -17    0.17    0.38
  14  -6 -16    0.44    0.36
 -14  -6  16   -0.15    0.70
  14   6 -16   -0.49    0.42
  14   6 -16    0.36    0.49
  14   6 -16    0.07    0.44
 -13  -6  15   -0.32    1.47
  13  -6 -15   -0.15    0.61
  13  -6 -15    0.46    0.46
  13   6 -15    0.18    0.50
  13   6 -15   -0.18    0.52
  13   6 -15   -0.70    0.48
 -12  -6  14   -0.19    1.12
  12  -6 -14    0.45    0.52
  12  -6 -14    0.38    0.61
  12   6 -14    0.93    0.61
 -11  -6  13   -0.10    0.96
  11  -6 -13   -0.60    0.50
 -11  -6  13    0.87    1.54
  11  -6 -13    0.50    0.54
  11  -6 -13    0.83    0.63
  11   6 -13   -0.17    0.57
  11   6 -13    0.34    0.55
  11   6 -13    0.21    0.56
  10  -6 -12   11.46    0.95
 -10  -6  12   11.81    1.60
  10  -6 -12   12.49    1.03
  10  -6 -12   10.30    1.31
 -10  -6  12   11.06    1.78
  10   6 -12   11.58    1.15
  10   6 -12   11.55    1.05
  10   6 -12   10.36    1.01
  -9  -6  11   -0.17    0.65
   9  -6 -11   -0.19    0.41
   9  -6 -11    0.76    0.72
  -9  -6  11    0.77    0.79
   9  -6 -11    0.11    0.51
   9   6 -11    0.18    0.45
   9   6 -11    0.31    0.46
  -9   6  11   -0.57    0.68
   9   6 -11   -0.36    0.57
  -8  -6  10    1.39    0.64
   8  -6 -10    0.33    0.39
  -8  -6  10    1.04    0.61
   8  -6 -10    0.45    0.75
   8   6 -10    1.01    0.39
  -8   6  10    2.32    0.99
   8   6 -10    1.78    0.55
   8   6 -10    1.49    0.53
   8   6 -10    1.11    0.53
  -8   6  10    1.20    0.66
  -7  -6   9   -0.15    0.44
  -7  -6   9    0.09    0.45
   7  -6  -9    0.62    0.96
   7  -6  -9    0.04    0.44
   7  -6  -9   -0.44    0.44
   7   6  -9    0.46    0.42
  -7   6   9   -1.01    0.83
   7   6  -9    0.72    0.47
  -7   6   9   -0.56    0.89
   7   6  -9    0.47    0.34
   7   6  -9    0.13    0.41
  -7   6   9   -0.27    0.45
  -6  -6   8    2.77    0.47
  -6  -6   8    3.25    0.62
   6  -6  -8    2.35    0.49
   6   6  -8    3.21    0.56
  -6   6   8    0.13    1.00
   6   6  -8    2.64    0.43
   6   6  -8    3.37    0.58
   5  -6  -7    0.59    0.75
  -5  -6   7    0.48    0.30
   5  -6  -7    0.24    0.50
  -5  -6   7    0.28    0.27
   5   6  -7   -0.79    0.47
   5   6  -7    0.03    0.43
  -5   6   7   -0.02    0.49
   5   6  -7   -0.11    0.43
   4  -6  -6   58.82    2.26
  -4  -6   6   58.62    2.04
  -4  -6   6   58.67    2.07
  -4   6   6   59.13    2.12
   3  -6  -5   -0.19    0.33
  -3  -6   5    0.27    0.23
  -3  -6   5   -0.05    0.21
  -3   6   5   -0.06    0.36
   2  -6  -4   10.68    0.73
  -2  -6   4    9.63    0.52
  -2  -6   4    9.97    0.56
  -2   6   4    9.33    0.52
  -2   6   4    7.38    0.66
  -1  -6   3    0.07    0.18
  -1  -6   3    0.30    0.16
   1  -6  -3   -0.12    0.25
   0  -6  -2   13.36    0.70
   0  -6   2   13.97    0.64
   0   6  -2   14.90    0.79
   1  -6   1   -0.01    0.14
  -1  -6  -1    0.02    0.16
   1  -6   1   -0.14    0.16
  -1   6  -1   -0.05    0.25
  -2  -6   0   44.56    1.45
  -2  -6   0   41.57    1.53
   2  -6   0   45.06    1.54
   2  -6   0   43.34    1.46
  -2   6   0   45.73    1.57
  -3  -6   1    0.10    0.16
   3  -6  -1   -0.16    0.20
   3  -6  -1   -0.06    0.19
  -3  -6   1   -0.04    0.11
  -3  -6   1   -0.24    0.20
  -3   6   1    0.04    0.20
  -4  -6   2  161.61    4.85
   4  -6  -2  153.38    4.97
   4  -6  -2  161.14    5.08
  -4  -6   2  167.74    4.90
  -4   6   2  163.23    5.03
   5  -6  -3    0.18    0.32
   5  -6  -3   -0.18    0.23
  -5   6   3   -0.11    0.23
   6  -6  -4  171.34    5.57
   6  -6  -4  178.51    5.71
  -6   6   4  187.99    5.64
   7  -6  -5   -0.12    0.28
  -7  -6   5    0.05    0.35
  -7  -6   5    0.01    0.14
  -7   6   5   -0.30    0.27
  -8  -6   6   11.22    0.58
   8  -6  -6   12.00    0.81
  -8   6   6   12.99    0.80
   9  -6  -7   -0.02    0.47
   9  -6  -7    0.29    0.50
   9  -6  -7    0.04    0.36
   9  -6  -7    0.34    0.73
  -9  -6   7    0.12    0.28
   9  -6  -7   -0.14    0.56
   9   6  -7   -0.01    0.44
   9   6  -7   -0.83    0.48
  -9   6   7    0.74    0.42
   9   6  -7    0.55    0.54
 -10  -6   8   12.64    0.78
  10  -6  -8   12.00    0.99
  10  -6  -8   13.17    1.43
  10  -6  -8   12.15    1.02
  10  -6  -8   12.58    1.04
  10  -6  -8   10.50    0.91
  10  -6  -8   12.45    1.22
  10   6  -8   14.37    0.96
 -10   6   8   12.25    1.00
  10   6  -8   12.30    0.99
  10   6  -8   12.31    0.92
  10   6  -8   10.38    1.25
  11  -6  -9   -0.22    0.46
  11  -6  -9    0.38    0.59
  11  -6  -9    0.29    0.70
  11  -6  -9    0.77    0.43
 -11  -6   9    0.13    0.45
  11  -6  -9    0.13    0.41
  11   6  -9   -0.15    0.56
  11   6  -9   -0.13    0.58
 -11   6   9   -0.02    0.63
  11   6  -9   -0.43    0.50
  11   6  -9   -0.12    0.46
  12  -6 -10    1.14    0.46
  12  -6 -10    0.82    0.61
 -12  -6  10    0.10    0.60
  12  -6 -10    0.90    0.52
  12  -6 -10    0.66    0.62
  12  -6 -10    0.08    0.50
  12   6 -10    0.74    0.55
 -12   6  10    1.14    0.78
  12   6 -10    0.77    0.48
  12   6 -10    0.46    0.53
  12   6 -10    1.27    0.43
  13  -6 -11    0.41    0.62
  13  -6 -11   -0.09    0.54
 -13  -6  11    0.56    0.76
  13  -6 -11    0.34    0.45
  13  -6 -11   -0.59    0.56
  13   6 -11   -0.91    0.56
  13   6 -11    0.17    0.47
  13   6 -11   -0.20    0.46
  13   6 -11    0.16    0.54
 -13   6  11   -0.66    1.06
  14  -6 -12    1.52    0.48
 -14  -6  12    3.46    1.02
 -14  -6  12    0.72    1.07
  14  -6 -12    0.85    0.61
  14  -6 -12    2.01    0.59
  14  -6 -12    3.22    0.66
 -14   6  12    2.36    1.64
  14   6 -12    3.02    0.64
  14   6 -12    2.06    0.56
  14   6 -12    1.78    0.68
  15  -6 -13   -0.75    0.53
  15  -6 -13    0.10    0.51
 -15  -6  13    2.63    1.47
  15  -6 -13    0.14    0.51
  15  -6 -13   -0.68    0.55
  15   6 -13    0.01    0.54
  15   6 -13    0.68    0.60
  15   6 -13   -0.20    0.56
  16  -6 -14    5.60    0.69
 -16  -6  14    4.93    1.41
  16  -6 -14    6.38    0.82
  16  -6 -14    5.71    0.84
  16   6 -14    6.23    0.87
  16   6 -14    6.74    0.95
  16   6 -14    5.55    0.79
  17  -6 -15    0.55    0.64
  17  -6 -15    0.15    0.48
  17   6 -15    0.22    0.48
  17   6 -15   -0.12    0.47
  17   6 -15    0.33    0.46
  18  -6 -16    6.29    0.87
  18   6 -16    8.35    0.68
  18   6 -16    8.07    0.71
  18   6 -16    9.46    0.79
  19   6 -17   -0.59    0.43
  19   6 -17    0.19    0.34
  15   7 -17    4.03    0.57
  15   7 -17    5.29    0.75
  15   7 -17    3.75    0.68
  14  -7 -16   -0.25    0.36
 -14  -7  16   -0.89    0.93
  14   7 -16    0.67    0.43
 -14   7  16    1.09    0.52
  14   7 -16   -0.23    0.45
  14   7 -16    0.23    0.41
  13  -7 -15    4.96    0.74
  13   7 -15    5.00    0.78
  13   7 -15    5.44    0.87
  12  -7 -14    0.26    0.47
  12  -7 -14    0.67    0.79
 -12  -7  14    0.74    1.29
  12   7 -14    0.45    0.52
  12   7 -14   -0.04    0.54
  12   7 -14   -0.08    0.57
 -11  -7  13   61.71    3.52
  11  -7 -13   60.64    2.53
  11  -7 -13   63.57    2.38
  11  -7 -13   60.61    2.26
 -11  -7  13   67.27    3.23
  11   7 -13   60.20    2.45
  11   7 -13   62.60    2.48
  11   7 -13   62.28    2.39
  10  -7 -12   -0.64    0.46
  10  -7 -12    0.29    0.85
  10  -7 -12    0.24    0.44
 -10  -7  12    2.66    1.08
 -10  -7  12   -0.87    0.83
  10   7 -12   -0.35    0.57
  10   7 -12    0.47    0.52
  10   7 -12    0.03    0.49
  -9  -7  11   23.19    1.69
   9  -7 -11   22.76    1.22
   9  -7 -11   24.62    1.83
   9  -7 -11   23.43    1.31
   9   7 -11   26.10    1.30
   9   7 -11   26.43    1.35
   9   7 -11   23.91    1.43
   9   7 -11   24.31    1.32
  -8  -7  10    0.00    0.61
   8  -7 -10    0.36    0.43
  -8  -7  10    0.39    0.58
   8  -7 -10    0.23    0.41
   8   7 -10    0.22    0.49
   8   7 -10    0.22    0.51
   8   7 -10    0.29    0.39
   8   7 -10    0.24    0.42
  -7  -7   9   95.43    3.32
   7  -7  -9   90.77    3.19
  -7  -7   9   96.28    3.39
   7  -7  -9   94.85    3.17
   7   7  -9   96.64    3.19
   7   7  -9   93.99    3.23
  -7   7   9   90.91    3.51
   7   7  -9   93.15    3.20
   7   7  -9   90.05    3.33
  -6  -7   8   -0.08    0.34
   6  -7  -8    0.66    0.50
  -6  -7   8    0.14    0.39
   6   7  -8   -0.03    0.45
  -6   7   8   -0.68    0.46
   6   7  -8    0.19    0.41
  -6   7   8   -1.07    0.90
   6   7  -8    0.54    0.60
   6   7  -8    0.21    0.39
  -5  -7   7    3.78    0.61
   5  -7  -7    3.84    0.64
  -5  -7   7    4.00    0.60
   5   7  -7    4.96    0.73
   5   7  -7    5.55    0.81
   5   7  -7    4.75    0.72
   5   7  -7    4.23    0.67
   4  -7  -6    0.43    0.53
  -4  -7   6    0.18    0.28
  -4  -7   6    0.01    0.24
   4   7  -6   -0.65    0.46
   4   7  -6   -0.09    0.41
  -4   7   6   -0.73    0.38
  -4   7   6   -1.18    0.58
   3  -7  -5   18.95    1.08
  -3  -7   5   19.00    0.88
  -3  -7   5   18.63    0.89
  -2  -7   4   -0.11    0.21
  -2  -7   4    0.04    0.20
   2  -7  -4    0.11    0.35
  -2   7   4   -0.11    0.58
  -1  -7   3   19.62    0.81
  -1  -7   3   18.69    0.82
   0  -7   2   -0.27    0.18
   0  -7  -2   -0.03    0.23
   0  -7   2   -0.01    0.20
   1  -7   1   98.74    3.08
  -1  -7  -1   96.30    3.06
   1  -7   1   89.71    3.03
  -1   7  -1   96.25    3.07
  -2  -7   0   -0.14    0.16
   2  -7   0   -0.21    0.22
   2  -7   0   -0.02    0.20
  -2   7   0    0.16    0.32
  -3  -7   1   56.08    1.87
  -3  -7   1   60.74    1.93
   3  -7  -1   60.09    1.97
  -3  -7   1   56.72    2.08
   3  -7  -1   62.41    2.09
  -3   7   1   64.24    2.08
  -4  -7   2    0.14    0.15
   4  -7  -2   -0.26    0.26
   4  -7  -2    0.25    0.35
  -4  -7   2   -0.15    0.20
  -4  -7   2    0.52    0.38
  -4   7   2    0.16    0.30
   5  -7  -3   68.60    2.32
   5  -7  -3   71.22    2.48
  -5  -7   3   60.54    2.32
  -5  -7   3   72.49    2.18
  -5   7   3   74.92    2.40
   6  -7  -4    0.56    0.52
  -6  -7   4    0.11    0.16
   6  -7  -4    0.04    0.29
  -6  -7   4    0.01    0.47
  -6   7   4   -0.13    0.31
   7  -7  -5    6.57    0.69
  -7  -7   5    7.45    0.54
  -7   7   5    8.61    0.71
   8  -7  -6    0.17    0.40
   8  -7  -6    0.10    0.45
  -8  -7   6    0.14    0.23
   8   7  -6    0.74    0.59
  -8   7   6   -0.79    0.38
   8   7  -6    0.29    0.47
   9  -7  -7   37.73    1.57
   9  -7  -7   37.77    1.64
   9  -7  -7   39.80    1.85
   9  -7  -7   36.33    1.67
  -9  -7   7   38.93    1.40
  -9   7   7   36.55    1.68
   9   7  -7   35.21    1.99
   9   7  -7   33.42    1.84
   9   7  -7   37.76    1.57
   9   7  -7   37.71    1.53
   9   7  -7   42.63    1.70
  10  -7  -8    1.05    0.66
 -10  -7   8    0.32    0.39
  10  -7  -8    0.63    0.58
  10  -7  -8   -0.90    0.50
  10  -7  -8    1.56    0.86
  10  -7  -8   -0.28    0.42
  10   7  -8   -0.21    0.40
 -10   7   8    0.29    0.59
  10   7  -8    0.23    0.58
  10   7  -8    0.23    0.43
  10   7  -8   -1.14    0.69
 -11  -7   9    6.33    0.78
  11  -7  -9    7.91    1.12
  11  -7  -9    7.06    0.95
  11  -7  -9    7.68    0.81
  11  -7  -9    5.90    0.90
 -11   7   9    5.07    0.92
  11   7  -9    6.22    1.07
  11   7  -9    7.62    0.83
  11   7  -9    8.13    0.98
  12  -7 -10   -0.18    0.65
 -12  -7  10    0.43    0.71
 -12  -7  10    0.34    0.61
  12  -7 -10    0.10    0.41
  12  -7 -10    0.25    0.55
  12  -7 -10    0.74    0.64
  12   7 -10    0.40    0.58
  12   7 -10    0.40    0.55
 -12   7  10    0.54    0.99
  12   7 -10    0.11    0.43
  12   7 -10    0.00    0.46
 -13  -7  11   11.84    1.23
  13  -7 -11    8.24    1.20
  13  -7 -11   12.26    1.05
  13  -7 -11   10.28    1.14
 -13  -7  11    9.78    1.57
  13  -7 -11   10.21    0.86
  13   7 -11   11.34    0.91
  13   7 -11   10.11    0.97
 -13   7  11   10.29    1.51
  13   7 -11   10.37    1.15
  13   7 -11   11.01    1.12
  14  -7 -12   -0.67    0.63
 -14  -7  12   -0.45    1.01
  14  -7 -12   -0.59    0.47
  14  -7 -12    0.21    0.64
 -14  -7  12   -1.81    1.07
  14  -7 -12   -0.69    0.48
  14   7 -12    0.39    0.62
  14   7 -12   -0.08    0.52
  14   7 -12    0.53    0.56
  15  -7 -13    5.49    0.97
 -15  -7  13    4.13    1.30
  15  -7 -13    6.34    0.88
  15  -7 -13    6.94    0.93
  15  -7 -13    6.83    0.82
  15   7 -13    7.37    0.93
  15   7 -13    6.76    1.03
 -16  -7  14    1.02    1.54
  16  -7 -14    1.35    0.55
  16  -7 -14   -0.64    0.64
  16  -7 -14    0.66    0.50
  16  -7 -14   -0.81    0.51
  16   7 -14   -0.34    0.49
  16   7 -14   -0.02    0.52
  16   7 -14   -0.20    0.46
  17  -7 -15   19.18    1.33
  17   7 -15   19.33    1.10
  17   7 -15   19.84    1.10
  17   7 -15   21.84    1.14
  18   7 -16    0.54    0.42
  18   7 -16   -0.11    0.38
  18   7 -16    0.41    0.38
  19   7 -17    1.88    0.37
  15   8 -17   -0.20    0.38
  14  -8 -16   10.01    0.66
 -14  -8  16    7.96    0.98
  14   8 -16    7.50    0.75
  14   8 -16    8.18    0.69
  13  -8 -15    0.41    0.41
  13   8 -15    0.22    0.51
  13   8 -15    0.43    0.47
 -12  -8  14    1.67    1.50
  12  -8 -14    2.00    0.52
  12  -8 -14    1.57    0.50
  12   8 -14    2.60    0.61
  12   8 -14    2.00    0.62
  12   8 -14    1.75    0.61
  11  -8 -13    0.59    0.51
 -11  -8  13    0.35    1.20
  11   8 -13    0.95    0.59
  11   8 -13    0.27    0.54
  11   8 -13   -0.24    0.50
 -10  -8  12   19.70    2.09
 -10  -8  12   21.48    1.89
  10  -8 -12   21.58    1.22
  10  -8 -12   21.65    1.14
  10   8 -12   21.67    1.28
  10   8 -12   19.98    1.24
  10   8 -12   21.20    1.39
   9  -8 -11    0.17    0.41
  -9  -8  11   -0.66    0.87
  -9  -8  11    0.43    0.69
   9  -8 -11    1.28    0.53
   9   8 -11   -0.51    0.58
   9   8 -11    0.59    0.50
   9   8 -11    0.24    0.42
   9   8 -11   -0.03    0.53
  -8  -8  10    0.36    0.68
   8  -8 -10    0.01    0.43
  -8  -8  10    0.42    0.61
   8  -8 -10   -0.46    0.45
   8   8 -10   -0.45    0.49
   8   8 -10    1.06    0.42
   8   8 -10    0.86    0.61
   8   8 -10    0.59    0.46
  -7  -8   9    1.45    0.53
   7  -8  -9    0.24    0.38
  -7  -8   9   -0.26    0.49
   7   8  -9    0.22    0.39
  -7   8   9   -1.07    0.91
   7   8  -9   -0.48    0.39
   7   8  -9    1.15    0.76
   7   8  -9   -0.30    0.37
  -6  -8   8   13.14    1.02
   6  -8  -8   14.46    1.00
  -6  -8   8   14.83    0.98
   6   8  -8   17.71    1.27
   6   8  -8   14.43    0.98
  -6   8   8   11.62    1.49
   6   8  -8   14.35    0.97
   6   8  -8   14.85    0.93
  -5  -8   7   -0.46    0.35
   5  -8  -7   -0.28    0.50
  -5  -8   7    0.26    0.38
  -5   8   7   -1.50    0.83
   5   8  -7    0.80    0.46
   5   8  -7    0.21    0.42
   5   8  -7    0.00    0.40
   5   8  -7    1.30    0.70
   5   8  -7    0.10    0.47
   4  -8  -6  156.26    5.26
  -4  -8   6  163.52    5.10
  -4  -8   6  158.09    5.05
   4  -8  -6  146.41    5.11
   4   8  -6  156.97    5.05
   4   8  -6  165.51    5.06
   4   8  -6  163.11    5.07
   4   8  -6  159.83    5.06
  -3  -8   5    0.12    0.29
  -3  -8   5    0.13    0.29
   3  -8  -5    1.38    0.52
   3   8  -5    0.96    0.60
   3   8  -5   -0.11    0.49
   3   8  -5   -0.45    0.48
  -2  -8   4   22.67    1.01
   2  -8  -4   24.00    1.18
  -2  -8   4   22.48    0.97
   1  -8  -3    0.07    0.32
  -1  -8   3    0.19    0.23
  -1  -8   3    0.04    0.20
   0  -8   2   74.26    2.43
   0  -8   2   75.07    2.51
   0  -8  -2   76.09    2.60
   1  -8   1    0.03    0.25
  -1  -8  -1   -0.35    0.20
   2  -8   0  266.66    8.23
   2  -8   0  260.21    8.15
  -2  -8   0  273.99    8.16
   3  -8  -1    0.04    0.28
  -3  -8   1   -0.06    0.18
   3  -8  -1   -0.11    0.30
  -3   8   1    0.37    0.47
  -4  -8   2   76.05    2.45
  -4  -8   2   73.69    2.42
   4  -8  -2   78.45    2.70
  -4   8   2   78.59    2.62
  -5  -8   3   -0.06    0.30
  -5  -8   3   -0.07    0.17
   5  -8  -3    0.02    0.33
   5  -8  -3   -0.49    0.44
  -5   8   3    0.09    0.40
   6  -8  -4   51.67    1.89
  -6  -8   4   54.37    1.72
  -6  -8   4   50.25    1.78
  -6   8   4   49.58    1.93
   7  -8  -5    0.57    0.44
  -7  -8   5    0.11    0.23
   7  -8  -5    0.57    0.45
   7   8  -5   -0.32    0.42
   7   8  -5    0.21    0.40
   8  -8  -6   16.59    1.00
   8  -8  -6   14.94    1.30
   8  -8  -6   17.51    1.64
   8  -8  -6   16.61    1.12
  -8  -8   6   16.71    0.77
  -8   8   6   16.02    1.06
   8   8  -6   15.90    0.98
   8   8  -6   17.67    1.13
   8   8  -6   16.79    1.19
  -9  -8   7    0.44    0.32
   9  -8  -7    1.38    0.76
   9  -8  -7    0.53    0.58
   9  -8  -7    0.42    0.40
   9  -8  -7    0.23    0.52
   9   8  -7    0.40    0.53
  -9   8   7    1.45    0.65
   9   8  -7    0.24    0.41
   9   8  -7    0.35    0.42
   9   8  -7    1.22    0.59
   9   8  -7    2.14    1.09
 -10  -8   8    3.37    0.63
  10  -8  -8    4.02    0.77
  10  -8  -8    2.81    0.79
 -10  -8   8    3.38    0.51
  10  -8  -8    3.02    0.63
  10   8  -8    2.33    0.48
 -10   8   8    3.88    0.87
  10   8  -8    3.64    0.65
  10   8  -8    4.69    0.87
  10   8  -8    3.42    0.63
  11  -8  -9    0.12    0.43
 -11  -8   9    0.64    0.53
  11  -8  -9    0.47    0.56
  11  -8  -9   -0.28    0.99
  11  -8  -9    1.22    0.67
 -11  -8   9    0.95    0.58
  11   8  -9    0.33    0.43
  11   8  -9    0.83    0.66
  11   8  -9    0.18    0.45
 -11   8   9    2.16    0.93
  11   8  -9    0.46    0.55
  12  -8 -10   20.98    1.58
  12  -8 -10   20.62    1.15
  12  -8 -10   24.19    1.46
  12  -8 -10   20.02    1.35
 -12  -8  10   22.63    1.65
  12   8 -10   20.65    1.34
  12   8 -10   24.90    1.20
  12   8 -10   21.83    1.20
  12   8 -10   23.96    1.47
  13  -8 -11    0.40    0.72
  13  -8 -11   -0.98    0.76
 -13  -8  11   -0.71    0.90
  13  -8 -11   -0.11    0.51
 -13  -8  11    0.16    0.85
  13  -8 -11   -0.26    0.38
  13   8 -11    0.17    0.49
  13   8 -11   -0.27    0.62
  13   8 -11   -0.07    0.54
  13   8 -11    0.48    0.45
 -14  -8  12    2.74    1.16
  14  -8 -12    2.39    0.73
  14  -8 -12    1.88    0.46
  14  -8 -12    2.12    0.77
 -14  -8  12   -0.44    1.11
  14  -8 -12    2.13    0.60
  14   8 -12    1.02    0.55
  14   8 -12    1.95    0.70
  14   8 -12    1.13    0.51
  15  -8 -13   -0.20    0.42
  15  -8 -13   -0.08    0.46
 -15  -8  13   -0.99    1.32
  15  -8 -13   -1.10    0.69
  15   8 -13    0.53    0.61
  15   8 -13   -0.06    0.47
  15   8 -13    0.47    0.55
  16  -8 -14    7.41    0.82
  16  -8 -14    6.24    0.84
  16   8 -14    8.01    0.85
  16   8 -14    8.53    0.96
  16   8 -14    7.24    0.89
  17   8 -15    0.18    0.41
  17   8 -15    0.56    0.50
  17   8 -15    0.68    0.47
 -18   8  16    2.51    0.48
  18   8 -16    2.41    0.47
  18   8 -16    3.02    0.58
  14  -9 -16    0.47    0.34
 -14  -9  16   -0.57    0.59
  14   9 -16    0.30    0.55
  14   9 -16   -0.08    0.39
  14   9 -16    0.10    0.43
  13  -9 -15   37.46    1.41
  13   9 -15   36.30    1.51
  13   9 -15   34.67    1.47
  13   9 -15   33.13    1.51
  12  -9 -14   -0.21    0.44
  12  -9 -14    0.60    0.48
  12   9 -14    0.38    0.50
  12   9 -14    0.41    0.56
  12   9 -14    0.00    0.49
 -11  -9  13    2.73    1.38
  11  -9 -13   -0.45    0.38
  11  -9 -13   -0.27    0.46
  11   9 -13    0.15    0.51
  11   9 -13    0.31    0.74
  11   9 -13    0.21    0.59
 -10  -9  12    1.48    1.38
  10  -9 -12   -0.05    0.39
 -10  -9  12   -1.14    1.67
  10  -9 -12    0.18    0.55
  10   9 -12   -0.22    0.61
  10   9 -12    0.34    0.52
  10   9 -12    0.56    0.51
  -9  -9  11    0.11    0.82
  -9  -9  11    0.91    1.01
   9  -9 -11    1.13    0.45
   9  -9 -11   -0.32    0.47
   9   9 -11   -0.22    0.62
   9   9 -11    0.68    0.50
   9   9 -11    0.75    0.53
   9   9 -11    1.39    0.51
   8  -9 -10   -0.77    0.38
  -8  -9  10   -0.19    0.67
  -8  -9  10    0.58    0.90
   8  -9 -10   -0.25    0.45
   8   9 -10    0.06    0.47
   8   9 -10   -0.16    0.60
   8   9 -10   -0.16    0.39
   8   9 -10    0.07    0.46
   7  -9  -9    0.14    0.47
   7  -9  -9    0.48    0.40
  -7  -9   9   -0.08    0.55
  -7  -9   9    1.11    0.62
   7   9  -9    0.33    0.40
   7   9  -9    0.25    0.63
   7   9  -9    0.65    0.48
   7   9  -9    0.02    0.38
  -6  -9   8   -0.56    0.46
   6  -9  -8   -0.91    0.46
  -6  -9   8   -0.50    0.50
   6   9  -8   -0.07    0.40
  -6   9   8    0.47    0.81
   6   9  -8   -0.22    0.40
   6   9  -8    0.53    0.72
  -5  -9   7   20.21    1.13
  -5  -9   7   19.88    1.13
   5  -9  -7   17.97    1.16
  -5   9   7   19.03    1.56
   5   9  -7   21.37    1.09
   5   9  -7   18.62    1.07
   5   9  -7   20.59    1.08
   5   9  -7   19.42    1.64
   5   9  -7   20.91    1.10
  -4  -9   6    0.58    0.35
   4  -9  -6   -0.29    0.67
   4  -9  -6   -0.98    0.56
  -4  -9   6   -0.08    0.39
   4   9  -6    0.39    0.43
  -4   9   6   -1.20    0.70
   4   9  -6   -0.40    0.46
   4   9  -6   -0.24    0.36
   4   9  -6   -0.17    0.35
  -3  -9   5   79.91    2.71
   3  -9  -5   82.67    3.16
  -3  -9   5   81.58    2.78
   3   9  -5   77.72    2.78
   3   9  -5   82.16    2.79
   3   9  -5   77.40    2.74
   3   9  -5   80.40    2.77
  -2  -9   4   -0.05    0.34
   2   9  -4    0.46    0.52
   2   9  -4    0.63    0.38
   2   9  -4    1.34    0.50
   1  -9  -3    4.92    0.84
  -1  -9   3    6.20    0.52
  -1  -9   3    6.07    0.58
   0  -9   2    0.42    0.25
   0  -9  -2   -0.07    0.40
   0  -9   2    0.20    0.39
   1  -9   1   16.95    0.81
  -1  -9  -1   16.90    0.92
   1  -9   1   16.95    0.86
   2  -9   0   -0.07    0.32
  -2  -9   0   -0.20    0.24
   2  -9   0   -0.02    0.33
   3  -9  -1    6.43    0.69
  -3  -9   1    6.23    0.51
   4  -9  -2   -0.19    0.44
   4  -9  -2    0.49    0.67
  -4  -9   2   -0.44    0.21
  -4   9   2   -0.15    0.55
   5  -9  -3    1.93    0.45
  -5  -9   3    1.30    0.30
   5  -9  -3    1.63    0.60
   5   9  -3    2.87    0.72
  -5   9   3    0.08    0.55
   5   9  -3    1.62    0.73
   5   9  -3    2.34    0.60
   6  -9  -4    0.06    0.76
  -6  -9   4   -0.08    0.36
  -6  -9   4   -0.19    0.25
   6  -9  -4    0.09    0.49
   6  -9  -4   -0.35    0.48
   6   9  -4    0.28    0.46
   6   9  -4    0.22    0.50
   6   9  -4    0.19    0.37
   7  -9  -5   -0.19    0.57
  -7  -9   5    0.34    0.37
   7  -9  -5    0.79    0.45
  -7  -9   5    0.06    0.30
   7   9  -5    0.36    0.41
   7   9  -5    0.62    0.56
  -7   9   5    1.12    0.60
   7   9  -5   -0.17    0.38
   7   9  -5    0.10    0.58
   8  -9  -6   -0.72    0.43
   8  -9  -6   -0.94    0.78
  -8  -9   6   -0.19    0.32
   8  -9  -6    0.89    0.81
   8  -9  -6    0.33    0.68
  -8  -9   6    0.52    0.41
  -8   9   6   -0.98    0.67
   8   9  -6   -0.35    0.44
   8   9  -6    0.06    0.37
   8   9  -6   -0.21    0.58
   8   9  -6    0.62    0.53
  -9  -9   7   22.72    1.08
   9  -9  -7   21.03    1.62
   9  -9  -7   21.57    1.36
  -9  -9   7   20.80    1.16
   9  -9  -7   20.44    1.11
   9   9  -7   24.73    1.20
   9   9  -7   21.14    1.29
   9   9  -7   21.14    1.12
   9   9  -7   21.51    1.15
 -10  -9   8    0.49    0.57
 -10  -9   8    0.07    0.46
  10  -9  -8   -0.79    0.80
  10  -9  -8    0.66    0.57
  10  -9  -8    0.37    0.44
  10   9  -8   -0.75    0.52
  10   9  -8   -0.03    0.38
  10   9  -8   -0.72    1.54
  10   9  -8    0.46    0.41
  10   9  -8   -0.57    0.51
  11  -9  -9   13.89    1.19
  11  -9  -9   15.72    1.00
 -11  -9   9   16.27    1.13
 -11  -9   9   14.03    1.38
  11  -9  -9   13.78    1.42
  11   9  -9   14.41    1.12
  11   9  -9   16.67    1.52
  11   9  -9   16.15    1.03
  11   9  -9   16.10    1.07
  11   9  -9   15.90    1.20
  12  -9 -10   -0.53    0.78
  12  -9 -10    0.06    0.57
 -12  -9  10    0.21    0.72
 -12  -9  10   -0.79    0.79
  12  -9 -10    0.12    0.40
  12   9 -10    1.35    0.73
  12   9 -10   -0.68    0.63
  12   9 -10    0.13    0.50
  12   9 -10    0.09    0.42
 -13  -9  11   11.25    1.47
 -13  -9  11   12.35    1.82
  13  -9 -11   11.26    1.27
  13  -9 -11   10.89    0.89
  13  -9 -11   10.07    1.07
  13   9 -11   10.30    0.93
  13   9 -11   11.92    1.12
  13   9 -11   10.92    0.94
  13   9 -11   10.61    1.34
  14  -9 -12   -0.02    1.23
  14  -9 -12    0.16    0.41
 -14  -9  12   -1.41    1.24
  14  -9 -12    0.27    0.52
  14   9 -12   -0.17    0.45
  14   9 -12   -0.08    0.59
  14   9 -12    0.28    0.92
  14   9 -12    0.14    0.44
 -15  -9  13    8.73    1.95
  15  -9 -13   10.17    0.85
  15  -9 -13   11.24    0.94
  15   9 -13   11.22    1.04
  15   9 -13   12.91    1.11
  15   9 -13   10.85    0.97
  16  -9 -14   -0.38    0.40
  16   9 -14    0.09    0.58
  16   9 -14    0.45    0.42
  16   9 -14    0.49    0.48
  17  -9 -15    7.38    1.35
  17   9 -15    3.65    0.53
  17   9 -15    3.55    0.62
  17   9 -15    4.08    0.67
 -17   9  15    3.87    0.52
 -18   9  16   -0.32    0.35
  18   9 -16   -0.05    0.34
  18   9 -16    0.50    0.36
 -14 -10  16    0.00    0.81
  14  10 -16    1.44    0.47
  14  10 -16    1.27    0.40
  13 -10 -15    0.19    0.35
  13  10 -15   -0.48    0.41
  13  10 -15   -0.59    0.43
  13  10 -15   -1.18    0.63
  12 -10 -14   30.83    1.33
  12 -10 -14   29.64    1.27
  12  10 -14   29.13    1.41
 -12  10  14   31.68    1.27
  12  10 -14   29.91    1.36
  12  10 -14   30.23    1.45
  11 -10 -13   -0.24    0.45
 -11 -10  13    2.65    1.58
  11  10 -13   -0.30    0.46
  11  10 -13   -0.02    0.49
 -11  10  13   -0.17    0.47
  11  10 -13   -1.24    0.64
 -10 -10  12    4.25    1.29
  10 -10 -12    1.36    0.44
  10 -10 -12    1.16    0.54
  10  10 -12    3.65    0.96
  10  10 -12    1.45    0.54
  10  10 -12    2.25    0.59
   9 -10 -11    0.01    0.53
   9 -10 -11    0.38    0.44
  -9 -10  11    0.96    0.89
  -9 -10  11    0.31    1.12
   9  10 -11   -0.20    0.48
   9  10 -11   -0.23    0.69
   9  10 -11   -0.29    0.47
   9  10 -11    0.41    0.45
   8 -10 -10    0.37    0.54
   8 -10 -10   -0.15    0.42
  -8 -10  10   -0.69    0.87
  -8 -10  10    0.20    0.71
   8  10 -10    0.34    0.42
   8  10 -10    0.59    0.49
   8  10 -10    0.63    0.49
   7 -10  -9   -0.10    0.37
  -7 -10   9   -0.15    0.69
  -7 -10   9    0.42    0.60
   7 -10  -9   -0.12    0.57
   7  10  -9    0.42    0.45
   7  10  -9    0.22    0.42
   7  10  -9    0.15    0.77
   7  10  -9    0.16    0.39
  -6 -10   8   15.52    1.15
   6 -10  -8   14.30    1.07
  -6 -10   8   13.16    1.19
   6  10  -8   16.78    1.57
  -6  10   8   12.60    1.42
   6  10  -8   13.58    0.97
   6  10  -8   13.60    0.98
   6  10  -8   13.77    0.98
  -5 -10   7    0.90    0.51
   5 -10  -7   -0.23    0.57
  -5 -10   7   -0.20    0.47
  -5  10   7    1.02    0.73
   5  10  -7    0.18    0.44
   5  10  -7    0.26    0.57
  -4 -10   6    6.63    0.82
  -4 -10   6    7.16    0.82
   4 -10  -6    8.77    1.14
   4  10  -6    8.63    0.86
   4  10  -6    8.08    0.83
   4  10  -6    6.91    0.81
  -4  10   6    9.85    0.96
  -4  10   6    9.73    1.23
   4  10  -6    6.38    0.79
   3 -10  -5   -1.30    0.66
  -3 -10   5   -0.07    0.34
  -3 -10   5   -0.12    0.38
  -3  10   5   -0.24    0.56
   3  10  -5   -0.15    0.46
  -3  10   5    0.62    0.76
   3  10  -5   -0.02    0.43
   3  10  -5   -0.13    0.46
   3  10  -5    0.93    0.40
  -2 -10   4    0.05    0.39
   2 -10  -4   -0.07    0.59
  -2 -10   4    0.26    0.35
  -2  10   4    0.09    0.78
  -2  10   4    0.75    0.60
   2  10  -4    1.44    0.48
   2  10  -4    0.10    0.50
   2  10  -4    0.28    0.38
   2  10  -4    0.24    0.42
  -1 -10   3    0.01    0.36
   1 -10  -3   -0.47    0.45
  -1 -10   3   -0.02    0.35
   1  10  -3    0.97    0.54
   1  10  -3    0.58    0.40
   1  10  -3    0.64    0.44
   1  10  -3    0.29    0.49
   0 -10   2    0.55    0.33
   0 -10   2    0.83    0.38
   0 -10  -2    0.98    0.47
   0  10  -2    1.09    0.50
   0  10   2   -0.38    1.02
   0  10  -2    0.78    0.51
   1 -10   1    0.04    0.38
  -1 -10  -1    0.16    0.37
   1 -10   1   -0.52    0.36
  -1  10  -1    0.22    0.47
   1  10   1    0.28    0.68
   1  10   1   -0.64    0.63
   2 -10   0    1.16    0.51
  -2 -10   0    0.77    0.36
   2  10   0    2.41    0.75
  -2  10   0    0.74    0.46
   2  10   0    0.65    0.56
   2  10   0    0.87    0.56
   3 -10  -1    0.02    0.45
  -3 -10   1   -0.26    0.28
  -3  10   1   -0.08    0.52
   3  10  -1   -0.75    0.52
   3  10  -1    0.70    0.54
   3  10  -1   -0.59    0.51
  -4 -10   2   49.90    1.79
   4 -10  -2   49.73    2.06
   4  10  -2   50.79    1.89
   4  10  -2   49.41    1.98
  -4  10   2   47.93    1.95
   4  10  -2   50.06    1.99
   4  10  -2   48.25    1.96
   5 -10  -3    0.66    0.68
  -5 -10   3    0.26    0.28
   5 -10  -3   -0.33    0.49
   5  10  -3   -0.36    0.45
   5  10  -3    0.61    0.49
   5  10  -3    0.11    0.46
  -5  10   3    0.26    0.51
   5  10  -3   -0.34    0.44
   6 -10  -4    0.86    0.46
   6 -10  -4   -0.03    1.35
  -6 -10   4   -0.22    0.35
   6  10  -4   -0.51    0.48
   6  10  -4    1.33    0.79
   6  10  -4    0.22    0.39
   6  10  -4    0.41    0.41
  -7 -10   5    0.10    0.38
  -7 -10   5    1.01    0.51
   7 -10  -5    0.61    0.41
   7  10  -5   -0.35    0.49
   7  10  -5   -0.29    0.40
   7  10  -5    2.41    0.69
   8 -10  -6   17.80    1.65
  -8 -10   6   19.86    1.19
   8 -10  -6   18.13    1.07
  -8 -10   6   17.95    0.99
   8  10  -6   18.97    1.08
   8  10  -6   18.36    1.07
   8  10  -6   22.69    1.24
   8  10  -6   18.85    1.14
   9 -10  -7   -0.02    0.40
   9 -10  -7    0.55    0.71
  -9 -10   7    0.26    0.57
  -9 -10   7    0.79    0.47
   9  10  -7    1.00    0.61
   9  10  -7    0.05    0.42
   9  10  -7   -0.35    0.41
 -10 -10   8   20.12    1.19
  10 -10  -8   21.98    1.34
 -10 -10   8   19.50    1.44
  10 -10  -8   21.57    1.12
  10 -10  -8   20.95    1.66
  10  10  -8   20.60    1.18
  10  10  -8   20.29    1.29
  10  10  -8   20.19    1.15
  10  10  -8   21.00    1.14
 -11 -10   9   -0.04    0.74
  11 -10  -9    0.20    0.57
 -11 -10   9   -0.21    0.67
  11 -10  -9    0.48    0.44
  11 -10  -9    0.54    0.90
  11  10  -9   -0.04    0.44
  11  10  -9   -0.14    0.53
  11  10  -9   -0.27    0.54
  11  10  -9   -0.25    0.47
  12 -10 -10   10.48    0.87
 -12 -10  10    9.27    1.70
  12 -10 -10   11.96    1.10
 -12 -10  10   11.18    1.37
  12  10 -10   10.73    0.93
  12  10 -10    8.04    1.10
  12  10 -10   10.30    0.99
  13 -10 -11   -0.78    0.55
 -13 -10  11   -0.57    1.18
  13 -10 -11    0.00    0.41
 -13 -10  11    0.42    1.13
  13  10 -11    0.45    0.43
  13  10 -11    0.44    0.50
  13  10 -11   -0.16    0.76
  13  10 -11    0.71    0.62
  14 -10 -12    0.40    0.46
  14 -10 -12    0.47    0.52
 -14 -10  12    1.80    1.67
  14  10 -12    0.22    0.72
  14  10 -12    1.03    0.44
  14  10 -12    0.49    0.63
  14  10 -12    0.12    0.49
  15 -10 -13   -0.44    0.41
  15 -10 -13    0.20    0.48
  15  10 -13   -0.49    0.49
  15  10 -13    0.56    0.71
  15  10 -13    0.05    0.48
  16 -10 -14    1.43    0.43
 -16  10  14    2.11    0.42
  16  10 -14    1.52    0.54
  16  10 -14    2.14    0.48
 -17  10  15   -0.68    0.48
  17  10 -15   -0.32    0.43
  17  10 -15   -0.25    0.37
  18  10 -16    3.58    0.55
  18  10 -16    2.74    0.40
  14  11 -16    0.78    0.41
  13 -11 -15    4.66    0.97
  13 -11 -15    6.56    0.68
  13  11 -15    6.69    1.00
  13  11 -15    4.89    0.62
  12 -11 -14   -0.45    0.35
  12 -11 -14   -0.20    0.41
  12  11 -14    0.00    0.46
  12  11 -14    0.31    0.48
  11 -11 -13    0.11    0.37
  11 -11 -13   -0.07    0.44
  11  11 -13    0.68    0.51
  11  11 -13   -0.25    0.46
 -11  11  13    1.07    0.48
 -10 -11  12   -1.14    1.43
  10 -11 -12   -0.34    0.38
  10 -11 -12   -0.03    0.49
 -10  11  12   -0.37    0.46
  10  11 -12    0.49    0.49
  10  11 -12   -0.13    0.76
  10  11 -12    0.13    0.42
   9 -11 -11    3.90    0.67
   9 -11 -11    3.14    0.53
  -9 -11  11    5.21    1.48
  -9 -11  11    4.44    1.15
   9  11 -11    5.64    0.84
   9  11 -11    3.71    0.58
  -9  11  11    3.78    0.59
   9  11 -11    4.56    0.82
   8 -11 -10    0.68    0.41
  -8 -11  10    1.95    0.90
  -8 -11  10    1.29    1.04
   8 -11 -10   -0.03    0.51
  -8  11  10    0.58    0.51
   8  11 -10    0.57    0.47
   8  11 -10    0.74    0.42
   8  11 -10   -0.04    0.50
   8  11 -10   -0.94    0.86
  -7 -11   9    0.43    0.82
  -7 -11   9    1.57    0.77
   7 -11  -9    0.97    0.57
   7 -11  -9    0.78    0.42
  -7  11   9    0.68    0.53
   7  11  -9    0.04    0.44
   7  11  -9    0.43    0.41
   7  11  -9    1.06    0.48
  -6 -11   8    0.31    0.69
  -6 -11   8    0.50    0.64
   6 -11  -8   -0.33    0.36
   6 -11  -8   -0.80    0.60
  -6  11   8   -0.62    0.52
   6  11  -8   -0.36    0.42
   6  11  -8   -0.29    0.42
   6  11  -8    0.26    0.45
  -5 -11   7    4.17    0.70
  -5 -11   7    4.63    0.78
  -5  11   7    3.93    0.81
   5  11  -7    4.68    0.81
   5  11  -7    4.18    0.74
   5  11  -7    4.27    0.78
   4 -11  -6    0.30    0.77
  -4 -11   6    0.12    0.59
   4 -11  -6   -0.04    1.12
  -4 -11   6   -0.12    0.63
  -4  11   6   -0.19    0.56
   4  11  -6   -0.15    0.40
  -4  11   6    0.18    0.62
   4  11  -6    0.15    0.43
   4  11  -6    0.59    0.45
   3 -11  -5   19.99    1.60
  -3 -11   5   17.96    1.15
  -3 -11   5   19.04    1.14
   3  11  -5   20.48    1.07
   3  11  -5   17.79    1.12
  -3  11   5   21.14    1.19
   3  11  -5   17.56    1.08
   3  11  -5   18.43    1.11
  -3  11   5   19.67    1.34
  -2 -11   4    0.26    0.42
   2 -11  -4   -0.44    0.69
  -2 -11   4    0.85    0.48
  -2  11   4   -0.69    0.64
  -2  11   4   -0.27    0.56
   2  11  -4   -0.61    0.39
   2  11  -4   -0.74    0.46
  -2  11   4    0.37    0.66
   2  11  -4    0.56    0.52
   2  11  -4    0.18    0.37
  -2  11   4    0.88    0.66
  -1 -11   3    3.62    0.55
  -1 -11   3    2.85    0.55
   1 -11  -3    2.98    0.74
   1  11  -3    2.09    0.50
  -1  11   3    4.53    0.67
   1  11  -3    3.38    0.54
  -1  11   3    3.01    0.67
  -1  11   3    4.80    0.74
   1  11  -3    4.35    0.80
  -1  11   3    4.03    0.66
   1  11  -3    2.62    0.64
   0 -11  -2    0.26    0.55
   0 -11   2    0.28    0.40
   0  11  -2    0.36    0.47
   0  11   2   -0.95    0.58
   0  11   2    0.68    0.52
   0  11   2   -0.08    0.53
   0  11  -2   -0.39    0.44
   0  11  -2    0.57    0.53
   0  11  -2   -0.46    0.53
   0  11   2   -0.32    0.51
  -1 -11  -1    1.28    0.55
   1 -11   1    1.12    0.49
   1  11   1    1.02    0.54
  -1  11  -1    1.41    0.57
  -1  11  -1    0.90    0.59
  -1  11  -1    2.54    0.55
  -1  11  -1    1.46    0.72
   1  11   1    1.73    0.58
   1  11   1    1.54    0.64
   1  11   1    2.09    0.58
  -2 -11   0   -0.25    0.38
   2 -11   0    0.58    0.50
  -2  11   0    0.35    0.63
   2  11   0    0.03    0.53
   2  11   0   -0.37    0.50
   2  11   0   -0.54    0.56
  -2  11   0    0.37    0.50
   2  11   0   -0.08    0.51
  -2  11   0    0.45    0.45
   3 -11  -1    3.91    0.72
   3 -11  -1    3.33    0.79
  -3 -11   1    3.10    0.51
   3  11  -1    2.71    0.62
   3  11  -1    4.62    0.80
  -3  11   1    5.01    0.79
   3  11  -1    3.07    0.61
  -3  11   1    3.34    0.57
  -3  11   1    2.85    0.54
   3  11  -1    2.23    0.53
   4 -11  -2    0.28    0.52
   4 -11  -2    1.20    0.74
  -4 -11   2   -0.01    0.32
  -4  11   2   -0.03    0.66
   4  11  -2    0.27    0.43
   4  11  -2   -0.32    0.42
   4  11  -2    0.15    0.46
  -4  11   2   -0.04    0.52
   4  11  -2    0.88    0.43
   5 -11  -3   13.02    1.02
  -5 -11   3   15.41    0.89
   5  11  -3   16.07    1.02
   5  11  -3   16.27    1.00
   5  11  -3   13.69    1.06
  -5  11   3   14.33    1.05
  -6 -11   4    0.36    0.37
   6 -11  -4    0.34    0.45
   6  11  -4    0.47    0.51
   6  11  -4   -0.18    0.41
   6  11  -4   -1.23    0.70
  -6  11   4   -0.15    0.43
   7 -11  -5    0.64    0.41
  -7 -11   5    0.06    0.46
   7  11  -5   -0.16    0.41
   7  11  -5    0.02    0.37
  -7  11   5    0.17    0.43
   7  11  -5    1.80    0.66
   7  11  -5    1.55    0.54
  -8 -11   6   -0.35    0.47
   8 -11  -6   -1.21    1.48
   8 -11  -6    0.74    0.45
   8  11  -6    0.85    0.48
   8  11  -6   -0.21    0.43
   8  11  -6   -0.07    0.42
   9 -11  -7    1.92    0.82
   9 -11  -7    2.26    0.52
  -9 -11   7    3.48    0.65
   9  11  -7    3.36    0.60
   9  11  -7    1.98    0.48
   9  11  -7    1.93    0.51
   9  11  -7    3.09    0.68
  10 -11  -8    0.30    0.44
 -10 -11   8    0.22    0.69
  10  11  -8   -0.29    0.55
  10  11  -8   -0.70    0.49
  10  11  -8    0.34    0.48
  10  11  -8   -0.03    0.46
  11 -11  -9    2.90    0.50
 -11 -11   9    3.47    0.86
  11 -11  -9    3.80    0.71
  11  11  -9    2.50    0.55
  11  11  -9    2.18    0.58
  11  11  -9    1.60    0.70
  11  11  -9    2.62    0.55
 -12 -11  10   -0.68    0.97
  12 -11 -10   -0.23    0.58
  12 -11 -10    0.15    0.40
  12  11 -10   -0.21    0.57
  12  11 -10    0.66    0.49
  12  11 -10    0.37    0.42
  13 -11 -11    0.72    0.44
  13  11 -11    1.38    0.49
  13  11 -11    1.17    0.45
  13  11 -11    0.61    0.64
  14 -11 -12   -0.49    0.38
  14 -11 -12    0.14    0.55
  14  11 -12   -0.26    0.45
  14  11 -12   -0.63    0.56
  14  11 -12    0.34    0.42
  15 -11 -13    2.77    0.47
  15  11 -13    2.85    0.58
 -15  11  13    3.64    0.53
  15  11 -13    4.06    0.72
  16 -11 -14    0.06    0.36
 -16  11  14    0.27    0.34
  16  11 -14   -0.26    0.46
  16  11 -14    0.15    0.40
 -17  11  15   33.20    1.15
  17  11 -15   30.44    1.21
  17  11 -15   30.26    1.23
  13  12 -15    1.01    0.47
  13  12 -15    0.13    0.40
  12 -12 -14    1.57    0.44
  12 -12 -14    0.93    0.34
  12  12 -14    0.92    0.46
  12  12 -14    1.21    0.49
  11 -12 -13   -0.61    0.43
  11 -12 -13    0.07    0.35
  11  12 -13   -0.27    0.43
  11  12 -13    0.56    0.43
 -11  12  13   -0.64    0.47
  10 -12 -12    2.58    0.46
  10 -12 -12    3.31    0.57
  10  12 -12    3.34    0.55
 -10  12  12    3.36    0.54
  10  12 -12    3.59    0.62
   9 -12 -11    0.35    0.56
   9 -12 -11   -0.24    0.49
   9  12 -11   -0.45    0.59
   9  12 -11    0.17    0.53
   9  12 -11   -0.24    0.41
  -9  12  11    0.12    0.48
  -8 -12  10   -0.52    1.19
   8 -12 -10    0.88    0.44
  -8 -12  10    2.57    1.21
   8 -12 -10    1.11    0.58
   8  12 -10    1.76    0.52
   8  12 -10    1.25    0.59
  -8  12  10    2.09    0.54
   8  12 -10    1.32    0.49
  -7 -12   9    0.17    0.95
  -7 -12   9    1.42    0.97
   7 -12  -9   -0.69    0.40
   7 -12  -9    0.28    0.64
   7  12  -9    0.19    0.41
   7  12  -9    0.27    0.48
   7  12  -9   -0.28    0.45
  -7  12   9    1.37    0.53
  -6 -12   8    2.62    0.89
   6 -12  -8    2.34    0.50
  -6 -12   8    1.45    0.84
   6 -12  -8    3.26    0.77
   6  12  -8    2.70    0.59
   6  12  -8    2.22    0.53
   6  12  -8    3.09    0.57
  -6  12   8    2.48    0.63
   5 -12  -7    1.40    0.85
  -5 -12   7   -0.56    0.69
  -5 -12   7   -0.77    0.73
   5  12  -7   -0.59    0.48
  -5  12   7    0.94    0.76
   5  12  -7    0.30    0.43
   5  12  -7   -0.09    0.45
  -5  12   7    1.19    0.55
  -4 -12   6    1.46    0.69
  -4 -12   6    0.47    0.80
   4  12  -6    1.10    0.47
   4  12  -6    0.63    0.45
  -4  12   6    1.47    0.52
   4  12  -6    0.82    0.51
  -4  12   6    0.69    0.66
   4  12  -6    1.69    0.47
  -3 -12   5    0.84    0.57
   3 -12  -5   -1.72    1.02
   3  12  -5   -0.24    0.35
  -3  12   5   -0.16    0.58
   3  12  -5    0.45    0.43
   3  12  -5    0.03    0.47
   3  12  -5    0.35    0.46
  -3  12   5   -0.01    0.93
   2 -12  -4   12.35    1.49
  -2 -12   4   11.71    1.00
  -2  12   4    9.71    1.12
   2  12  -4   12.37    0.97
   2  12  -4   12.11    1.07
  -2  12   4   10.77    0.97
  -2  12   4   10.20    1.04
   1 -12  -3   -1.04    0.70
  -1 -12   3    0.57    0.49
   1  12  -3    0.70    0.39
  -1  12   3   -0.42    0.49
   1  12  -3    0.37    0.51
  -1  12   3    0.66    0.55
   1  12  -3    0.42    0.58
  -1  12   3    0.96    0.50
   1  12  -3    0.05    0.41
  -1  12   3    0.08    0.52
   0 -12  -2    6.97    1.08
   0 -12   2    6.54    0.86
   0  12  -2    5.66    0.81
   0  12   2    6.44    0.80
   0  12  -2    6.29    0.91
   0  12  -2    4.10    0.70
   0  12  -2    5.45    0.83
   0  12   2    5.71    0.90
   0  12   2    7.92    0.83
   0  12   2    5.82    1.06
  -1 -12  -1   -0.95    0.58
   1 -12   1   -0.90    0.52
  -1  12  -1   -0.09    0.40
   1  12   1   -0.10    0.52
   1  12   1    0.14    0.44
   1  12   1   -0.59    0.53
   1  12   1    0.25    0.44
  -1  12  -1    0.18    0.49
  -1  12  -1   -0.12    0.58
  -1  12  -1    0.00    0.62
  -2 -12   0   13.22    1.04
   2 -12   0   13.51    1.17
   2  12   0   14.01    1.00
   2  12   0   11.68    0.93
  -2  12   0   16.05    1.11
   2  12   0   13.16    0.94
   2  12   0   12.41    1.14
  -2  12   0   13.24    0.99
  -2  12   0   12.69    0.98
  -2  12   0   10.06    1.33
  -3 -12   1   -0.01    0.45
   3 -12  -1   -0.53    0.74
   3  12  -1    0.99    0.47
  -3  12   1    0.67    0.56
  -3  12   1    0.47    0.48
   3  12  -1    0.10    0.43
   3  12  -1    0.38    0.57
  -3  12   1   -0.41    0.68
  -4 -12   2    0.53    0.42
   4 -12  -2    0.30    0.57
   4 -12  -2    0.42    0.95
  -4  12   2    0.80    0.69
   4  12  -2   -0.15    0.43
   4  12  -2    0.26    0.58
  -4  12   2    0.56    0.59
   4  12  -2    0.01    0.42
  -4  12   2    0.00    0.46
   5 -12  -3    1.11    1.26
   5 -12  -3   -0.19    0.50
  -5 -12   3    0.06    0.42
   5  12  -3   -0.60    0.40
  -5  12   3    0.16    0.53
   5  12  -3    0.14    0.41
   5  12  -3    0.87    0.52
  -6 -12   4    1.66    0.53
   6  12  -4    1.11    0.52
   6  12  -4    2.47    0.65
   6  12  -4    1.26    0.46
   6  12  -4    3.08    0.86
  -6  12   4    2.32    0.58
  -7 -12   5   -0.40    0.48
   7 -12  -5   -0.35    0.40
   7  12  -5   -0.09    0.54
   7  12  -5    0.24    0.45
   7  12  -5    1.38    0.75
  -7  12   5   -0.05    0.50
   7  12  -5   -0.66    0.41
  -8 -12   6    7.49    0.90
   8 -12  -6    6.73    0.82
   8  12  -6   10.02    1.12
  -8  12   6    6.67    0.84
   8  12  -6    7.33    0.87
   8  12  -6    8.05    0.92
   8  12  -6    7.51    0.83
   9 -12  -7   -0.10    1.02
  -9 -12   7   -0.39    0.64
   9 -12  -7    0.55    0.43
   9  12  -7   -0.16    0.43
   9  12  -7   -0.86    0.58
   9  12  -7    0.10    0.44
  -9  12   7    0.24    0.47
   9  12  -7    0.01    0.52
  10 -12  -8   11.37    1.44
  10 -12  -8   12.43    0.96
 -10 -12   8   12.77    1.30
  10  12  -8   13.06    1.18
  10  12  -8   12.07    1.01
  10  12  -8   13.14    1.03
 -10  12   8   13.83    1.02
  10  12  -8   12.54    0.99
  11 -12  -9   -0.27    0.38
  11 -12  -9    1.12    0.72
 -11 -12   9   -0.49    0.94
  11  12  -9    0.24    0.51
 -11  12   9    0.92    0.46
  11  12  -9   -1.08    0.61
  11  12  -9   -0.29    0.44
  12 -12 -10    0.09    0.41
  12 -12 -10    0.36    0.72
 -12  12  10    1.30    0.48
  12  12 -10   -0.73    0.59
  12  12 -10    0.59    0.44
  12  12 -10    0.25    0.47
  13 -12 -11    0.17    0.41
  13  12 -11   -0.15    0.45
  13  12 -11    0.88    0.66
  13  12 -11    0.10    0.38
 -13  12  11    0.26    0.43
  14 -12 -12   -0.13    0.36
  14  12 -12   -0.32    0.42
  14  12 -12   -0.02    0.39
  14  12 -12   -0.45    0.58
 -14  12  12   -0.36    0.38
  15 -12 -13    0.25    0.36
  15  12 -13   -0.44    0.41
 -15  12  13   -0.24    0.38
  15  12 -13    0.32    0.53
  16 -12 -14    4.00    0.57
  16  12 -14    3.44    0.60
  16  12 -14    4.59    0.68
 -16  12  14    4.72    0.54
  17  12 -15   -0.28    0.36
  13  13 -15   11.77    0.73
  12 -13 -14   -0.14    0.32
  12  13 -14    0.38    0.42
  12  13 -14   -0.45    0.46
  11 -13 -13   11.77    0.71
  11 -13 -13   14.11    0.98
  11  13 -13   11.90    0.85
 -11  13  13   11.32    0.93
  11  13 -13   12.27    0.84
  10 -13 -12   -0.17    0.33
  10 -13 -12    0.33    0.52
  10  13 -12   -0.08    0.44
  10  13 -12   -0.04    0.48
 -10  13  12    0.93    0.47
   9 -13 -11   10.28    1.03
   9 -13 -11   10.68    0.82
   9  13 -11   11.25    0.88
   9  13 -11   10.82    0.88
   9  13 -11   11.55    0.91
  -9  13  11    8.96    0.84
   8 -13 -10    0.50    0.40
   8 -13 -10    0.96    0.65
   8  13 -10    0.88    0.58
   8  13 -10   -0.24    0.43
  -8  13  10    0.31    0.47
   8  13 -10    0.43    0.46
  -7 -13   9   24.33    2.10
   7 -13  -9   22.99    1.14
   7 -13  -9   20.29    1.49
   7  13  -9   23.76    1.27
   7  13  -9   22.52    1.24
  -7  13   9   20.37    1.17
   7  13  -9   23.54    1.32
   6 -13  -8   -0.33    0.38
   6 -13  -8    0.66    0.83
  -6 -13   8   -1.50    0.97
   6  13  -8   -0.67    0.45
   6  13  -8   -0.26    0.44
  -6  13   8   -0.14    0.52
   6  13  -8    0.34    0.50
   5 -13  -7   26.78    1.26
  -5 -13   7   25.35    1.74
   5  13  -7   26.36    1.38
   5  13  -7   25.64    1.34
  -5  13   7   25.94    1.34
   5  13  -7   25.16    1.35
  -5  13   7   24.23    1.64
  -4 -13   6   -1.02    0.69
   4  13  -6    0.78    0.44
  -4  13   6   -0.33    0.51
   4  13  -6   -0.13    0.46
  -4  13   6   -0.29    0.61
   4  13  -6    0.37    0.44
   4  13  -6   -0.21    0.52
  -3 -13   5   19.04    1.39
   3  13  -5   18.53    1.14
   3  13  -5   17.68    1.17
  -3  13   5   17.39    1.39
   3  13  -5   17.62    1.07
   3  13  -5   18.64    1.14
  -3  13   5   15.21    1.29
  -3  13   5   16.82    1.12
  -2 -13   4    1.45    0.69
   2 -13  -4    0.69    1.08
   2  13  -4   -0.25    0.53
   2  13  -4    0.31    0.47
  -2  13   4    0.42    0.54
   2  13  -4   -0.62    0.50
  -2  13   4   -0.46    0.54
  -2  13   4    0.69    0.61
   2  13  -4   -0.03    0.41
   1 -13  -3    1.94    0.99
  -1 -13   3   -0.01    0.61
   1  13  -3    0.22    0.55
   1  13  -3    0.04    0.44
   1  13  -3    0.84    0.72
   1  13  -3    0.67    0.42
  -1  13   3    0.68    0.53
   0 -13  -2   -0.23    0.80
   0 -13   2    0.35    0.67
   0  13  -2   -0.14    0.44
   0  13   2   -0.04    0.63
   0  13   2   -0.39    0.57
   0  13  -2   -0.40    0.54
   0  13  -2    0.14    0.43
   0  13  -2   -0.20    0.52
   1 -13   1   46.21    2.11
  -1 -13  -1   45.61    2.14
  -1  13  -1   49.29    1.93
  -1  13  -1   47.10    1.89
   1  13   1   44.92    1.85
  -1  13  -1   43.64    1.95
   1  13   1   43.85    1.95
   1  13   1   44.11    2.10
   2 -13   0    1.75    0.88
  -2 -13   0   -0.26    0.63
  -2  13   0   -0.48    0.45
   2  13   0    0.46    0.62
  -2  13   0    0.91    0.47
  -2  13   0    0.64    0.68
   2  13   0    0.52    0.55
  -2  13   0    0.70    0.62
   2  13   0    0.23    0.74
   3 -13  -1  114.70    4.37
   3 -13  -1  111.17    4.04
  -3 -13   1  115.29    4.10
   3  13  -1  114.27    4.17
   3  13  -1  122.66    3.98
  -3  13   1  122.53    3.91
  -3  13   1  115.78    4.30
  -3  13   1  118.56    4.00
  -3  13   1  128.33    3.98
   4 -13  -2   -0.19    1.26
   4 -13  -2    0.63    0.58
  -4 -13   2   -0.29    0.51
   4  13  -2    0.36    0.54
  -4  13   2   -0.43    0.53
   4  13  -2   -0.30    0.40
  -4  13   2   -0.18    0.49
   4  13  -2    0.00    0.47
   5 -13  -3   40.43    1.70
  -5 -13   3   40.44    1.80
  -5  13   3   43.52    1.84
  -5  13   3   39.60    1.75
   5  13  -3   38.24    1.80
   5  13  -3   38.27    1.73
   5  13  -3   40.68    1.68
  -6 -13   4   -0.19    0.51
   6 -13  -4    0.28    0.45
   6  13  -4   -0.37    0.44
   6  13  -4   -0.12    0.44
  -6  13   4   -0.02    0.50
   6  13  -4    0.27    0.54
   7 -13  -5   12.89    0.97
  -7 -13   5   10.52    1.11
  -7  13   5   12.44    0.97
   7  13  -5   12.09    0.95
   7  13  -5   11.53    1.33
   7  13  -5   12.81    1.09
   7  13  -5   13.37    1.07
  -8 -13   6    0.31    0.66
   8 -13  -6   -0.07    0.42
   8  13  -6    0.04    0.49
   8  13  -6    0.25    0.45
   8  13  -6    0.93    0.50
  -8  13   6    0.84    0.50
   8  13  -6    1.03    0.68
   9 -13  -7   40.06    1.69
  -9 -13   7   42.04    1.98
   9  13  -7   39.80    1.72
   9  13  -7   39.93    1.76
  -9  13   7   41.03    1.76
   9  13  -7   39.15    1.86
   9  13  -7   39.92    1.74
  10 -13  -8    0.05    0.39
 -10 -13   8   -0.39    0.84
  10  13  -8   -0.46    0.65
  10  13  -8    0.09    0.46
  10  13  -8   -0.40    0.52
  10  13  -8   -0.05    0.44
 -10  13   8   -0.18    0.45
  11 -13  -9   29.03    1.34
  11  13  -9   28.37    1.43
  11  13  -9   29.44    1.38
  11  13  -9   28.06    1.65
 -11  13   9   29.11    1.39
  12 -13 -10    0.06    0.38
  12  13 -10   -0.06    0.63
 -12  13  10    0.17    0.42
  12  13 -10    0.08    0.39
  12  13 -10    0.47    0.46
  13 -13 -11   16.88    0.97
 -13  13  11   17.54    0.98
  13  13 -11   17.12    0.97
  13  13 -11   17.19    1.03
  13  13 -11   15.02    1.19
  14 -13 -12   -0.26    0.32
 -14  13  12    0.41    0.37
  14  13 -12    1.10    0.58
  14  13 -12   -0.15    0.39
  15 -13 -13    1.79    0.36
 -15  13  13    1.63    0.39
  15  13 -13    1.11    0.42
  15  13 -13    2.40    0.67
  16 -13 -14    0.31    0.34
  16  13 -14   -0.72    0.53
 -16  13  14    0.61    0.35
  12 -14 -14    0.04    0.35
  12  14 -14   -0.20    0.44
  12  14 -14    0.29    0.46
  11 -14 -13   -0.12    0.30
  11  14 -13   -0.28    0.44
  11  14 -13    0.70    0.39
  10 -14 -12    2.24    0.40
  10  14 -12    1.91    0.48
 -10  14  12    1.77    0.75
  10  14 -12    2.65    0.59
   9 -14 -11    1.78    0.82
  -9  14  11    0.90    0.48
   9  14 -11    0.02    0.39
   9  14 -11    0.56    0.43
   9  14 -11   -0.02    0.46
   8 -14 -10    0.15    0.37
  -8  14  10    0.65    0.48
   8  14 -10    0.81    0.52
   8  14 -10    1.50    0.56
   8  14 -10    1.40    0.49
   7 -14  -9   -0.25    0.37
   7  14  -9    0.03    0.56
  -7  14   9   -0.10    0.47
   7  14  -9    0.08    0.47
   7  14  -9   -0.06    0.45
  -6 -14   8   -0.70    1.30
   6 -14  -8    0.03    0.39
   6  14  -8    0.24    0.42
   6  14  -8    1.11    0.49
   6  14  -8    0.58    0.50
  -6  14   8    0.23    0.51
  -5 -14   7   -1.05    1.07
   5 -14  -7   -0.33    0.37
   5  14  -7    0.50    0.44
  -5  14   7   -0.59    0.51
   5  14  -7   -0.27    0.47
   5  14  -7    0.39    0.52
   4 -14  -6    0.79    0.41
  -4 -14   6    1.60    0.97
   4  14  -6    0.94    0.51
  -4  14   6    0.36    0.53
   4  14  -6    0.84    0.57
   4  14  -6    0.66    0.53
  -4  14   6    0.47    0.68
   3 -14  -5   -0.24    0.39
  -3 -14   5    0.18    0.93
   3  14  -5    0.52    0.48
  -3  14   5    0.44    0.57
  -3  14   5   -0.26    0.51
   3  14  -5    0.06    0.43
  -3  14   5    0.26    0.73
   3  14  -5    0.73    0.49
   3  14  -5   -0.60    0.60
  -2 -14   4   34.76    2.01
   2 -14  -4   34.60    2.58
   2  14  -4   36.34    1.62
   2  14  -4   36.12    1.59
   2  14  -4   34.48    1.59
   2  14  -4   36.85    1.71
  -2  14   4   33.04    1.63
  -2  14   4   37.85    1.62
  -2  14   4   34.52    1.61
   1 -14  -3   -1.28    1.17
  -1 -14   3    0.47    0.84
   1  14  -3    0.09    0.45
  -1  14   3   -0.21    0.45
  -1  14   3    1.23    0.57
  -1  14   3    0.02    0.51
   1  14  -3    0.02    0.47
   0 -14   2   24.35    1.75
   0 -14  -2   26.15    2.06
   0  14   2   25.18    1.35
   0  14   2   26.66    1.41
   0  14  -2   26.09    1.44
   0  14   2   26.00    1.27
   0  14  -2   24.91    1.39
   0  14  -2   25.77    1.31
   0  14  -2   26.35    1.38
  -1 -14  -1    0.70    0.87
   1 -14   1    0.81    1.00
   1  14   1    0.72    0.51
   1  14   1    0.15    0.52
  -1  14  -1   -0.89    0.58
  -1  14  -1   -0.48    0.44
  -1  14  -1    0.32    0.51
   1  14   1   -0.16    0.44
  -1  14  -1    0.54    0.59
   2 -14   0    5.57    1.26
  -2 -14   0    2.70    0.83
  -2  14   0    2.38    0.53
  -2  14   0    2.21    0.73
   2  14   0    2.60    0.70
  -2  14   0    2.14    0.53
   2  14   0    3.04    0.60
  -2  14   0    1.78    0.68
   2  14   0    1.86    0.50
   3 -14  -1    0.08    0.77
  -3 -14   1    0.00    0.75
   3  14  -1   -0.13    0.45
  -3  14   1    0.57    0.91
   3  14  -1    1.21    0.49
  -3  14   1   -0.54    0.73
   3  14  -1    0.21    0.57
  -3  14   1   -0.32    0.46
  -3  14   1   -0.48    0.46
  -4 -14   2   10.12    1.19
   4 -14  -2    9.95    1.12
   4  14  -2    6.46    1.05
   4  14  -2    9.89    0.95
   4  14  -2    9.17    0.93
  -4  14   2   10.12    1.01
  -4  14   2    9.34    0.99
  -5 -14   3   -0.26    0.68
   5 -14  -3   -0.23    0.49
  -5  14   3   -0.04    0.51
   5  14  -3   -0.06    0.46
   5  14  -3   -0.05    0.51
   5  14  -3   -1.00    0.51
  -5  14   3   -0.40    0.63
  -6 -14   4    1.89    0.72
   6 -14  -4    1.68    0.55
   6  14  -4    2.14    0.54
   6  14  -4    1.73    0.60
   6  14  -4    2.34    0.60
  -6  14   4    1.99    0.58
   7 -14  -5    0.41    0.43
  -7 -14   5    1.10    0.77
   7  14  -5   -0.48    0.46
  -7  14   5    0.03    0.46
   7  14  -5   -0.16    0.46
   7  14  -5    0.48    0.87
   7  14  -5   -0.28    0.48
  -8 -14   6   25.49    1.67
   8 -14  -6   23.56    1.30
   8  14  -6   24.43    1.38
   8  14  -6   25.44    1.34
   8  14  -6   24.58    1.43
  -8  14   6   25.77    1.35
   9 -14  -7    0.03    0.42
  -9 -14   7   -0.48    0.92
  -9  14   7   -0.14    0.45
   9  14  -7    0.46    0.46
   9  14  -7    0.34    0.73
   9  14  -7   -0.75    0.52
   9  14  -7   -0.44    0.45
  10 -14  -8    4.17    0.71
 -10 -14   8    0.62    1.23
  10  14  -8    4.92    0.78
  10  14  -8    4.58    0.82
  10  14  -8    3.07    0.58
 -10  14   8    3.33    0.58
  11 -14  -9    0.15    0.43
  11  14  -9    0.29    0.40
 -11  14   9   -0.46    0.41
  11  14  -9   -0.20    0.68
  11  14  -9   -0.46    0.45
  12 -14 -10    1.05    0.41
 -12  14  10    1.24    0.44
  12  14 -10    1.43    0.44
  12  14 -10    0.65    0.67
  12  14 -10    1.28    0.47
  13 -14 -11   -0.26    0.35
  13  14 -11    1.04    0.63
  13  14 -11    0.12    0.39
  13  14 -11   -0.04    0.38
 -13  14  11   -0.03    0.38
  14 -14 -12    7.32    0.59
  14  14 -12    6.92    0.91
  14  14 -12    6.61    0.68
 -14  14  12    6.67    0.60
  15 -14 -13   -0.51    0.30
  15  14 -13   -0.48    0.62
 -15  14  13   -0.33    0.33
  15  14 -13    0.17    0.39
  11 -15 -13    6.57    0.53
  11  15 -13    6.38    0.65
  11  15 -13    5.96    0.74
  10 -15 -12   -0.09    0.27
  10  15 -12   -0.08    0.42
  -9 -15  11    0.45    0.65
   9 -15 -11    0.82    0.36
  -9 -15  11    0.74    0.58
   9  15 -11    1.45    0.48
   9  15 -11    0.92    0.44
  -9  15  11    1.70    0.74
   8 -15 -10   -0.38    0.35
   8  15 -10   -0.06    0.47
   8  15 -10    0.26    0.45
   8  15 -10   -0.26    0.39
  -8  15  10    1.17    0.47
   7 -15  -9    5.26    0.74
   7  15  -9    3.13    0.57
   7  15  -9    4.57    0.68
   7  15  -9    4.89    0.76
  -7  15   9    3.62    0.57
   6 -15  -8   -0.44    0.41
   6  15  -8    0.85    0.58
   6  15  -8    0.27    0.45
  -6  15   8   -0.23    0.47
   6  15  -8    0.31    0.48
   5 -15  -7    3.67    0.67
  -5 -15   7    0.96    1.62
   5  15  -7    4.44    0.64
   5  15  -7    3.21    0.68
  -5  15   7    4.75    0.87
   5  15  -7    3.56    0.67
  -4 -15   6    0.28    1.37
   4 -15  -6    0.55    0.42
   4  15  -6    0.03    0.54
  -4  15   6    0.61    0.66
   4  15  -6    0.23    0.49
  -4  15   6   -0.34    0.53
   4  15  -6    0.64    0.54
   3 -15  -5    2.15    0.50
  -3 -15   5    3.25    1.24
  -3  15   5    1.08    0.56
  -3  15   5    1.93    0.82
  -3  15   5    0.64    0.57
   3  15  -5    1.81    0.63
   3  15  -5    1.27    0.60
   2 -15  -4   -0.13    0.41
  -2 -15   4   -0.23    1.16
   2  15  -4    0.67    0.51
   2  15  -4   -0.51    0.44
   2  15  -4   -0.57    0.51
  -2  15   4   -0.27    0.52
  -2  15   4    0.68    0.56
   2  15  -4   -0.27    0.53
  -2  15   4    0.09    0.54
  -1 -15   3    2.10    1.17
   1 -15  -3    4.21    0.62
   1 -15  -3    3.52    1.61
   1  15  -3    6.13    0.91
   1  15  -3    4.19    0.67
  -1  15   3    4.05    0.61
  -1  15   3    4.82    0.69
   1  15  -3    3.65    0.59
  -1  15   3    5.95    0.87
   1  15  -3    3.76    0.67
   0 -15  -2   -0.05    0.51
   0 -15  -2    0.62    1.30
   0 -15   2   -0.25    1.22
   0  15   2   -0.78    0.49
   0  15   2    0.22    0.46
   0  15   2    0.17    0.50
   0  15  -2   -0.06    0.43
   0  15  -2    0.16    0.52
   1 -15   1    2.19    1.85
  -1 -15  -1    2.06    0.65
  -1 -15  -1    3.82    1.33
  -1  15  -1    2.07    0.68
  -1  15  -1    2.66    0.52
   1  15   1    3.00    0.68
   1  15   1    2.55    0.61
  -1  15  -1    1.69    0.56
   1  15   1    3.28    0.56
  -1  15  -1    3.07    0.70
  -2 -15   0    0.79    1.03
  -2  15   0   -0.11    0.44
   2  15   0    0.24    0.58
  -2  15   0    0.08    0.62
  -2  15   0   -0.35    0.48
   2  15   0    0.03    0.44
   2  15   0   -0.08    0.52
  -2  15   0    0.79    0.67
  -3 -15   1    1.97    1.08
   3 -15  -1    1.33    0.94
   3  15  -1    1.31    0.56
   3  15  -1    0.79    0.49
  -3  15   1    0.95    0.46
   3  15  -1    0.88    0.62
  -3  15   1    1.14    0.54
   4 -15  -2    0.91    0.67
  -4 -15   2   -1.10    0.86
  -4  15   2    0.21    0.53
   4  15  -2    0.13    0.45
  -4  15   2    0.07    0.53
   4  15  -2   -0.43    0.54
   4  15  -2    0.02    0.49
   5 -15  -3    4.61    0.69
  -5 -15   3    8.29    1.38
   5  15  -3    3.99    0.73
   5  15  -3    5.19    0.76
   5  15  -3    5.21    0.86
  -5  15   3    5.30    0.85
  -6 -15   4   -1.02    0.92
   6 -15  -4   -0.06    0.46
   6  15  -4   -0.22    0.50
   6  15  -4   -0.45    0.54
  -6  15   4    0.30    0.48
   6  15  -4   -0.62    0.45
   7 -15  -5    3.87    0.60
  -7 -15   5    5.18    1.13
   7  15  -5    3.06    0.62
   7  15  -5    4.21    0.70
  -7  15   5    3.18    0.61
   7  15  -5    3.61    0.73
   8 -15  -6    0.23    0.49
  -8 -15   6    0.01    1.02
   8  15  -6    0.09    0.53
   8  15  -6    0.15    0.48
   8  15  -6    2.05    1.18
  -8  15   6    0.45    0.46
   8  15  -6   -0.04    0.53
   9 -15  -7   13.89    0.96
   9  15  -7   11.15    1.01
   9  15  -7   13.84    1.08
  -9  15   7   12.76    0.91
   9  15  -7   14.01    1.00
  10 -15  -8    0.11    0.45
  10  15  -8   -0.09    0.47
  10  15  -8   -1.03    0.75
 -10  15   8    0.28    0.43
  10  15  -8    0.77    0.47
  11 -15  -9    5.92    0.71
  11  15  -9    5.46    0.85
 -11  15   9    5.70    0.69
  11  15  -9    4.24    0.76
  11  15  -9    4.79    0.68
  12 -15 -10   -0.70    0.37
 -12  15  10    0.07    0.39
  12  15 -10   -0.18    0.40
  12  15 -10    0.94    0.70
  12  15 -10   -0.51    0.34
  13 -15 -11   16.08    0.83
  13  15 -11   15.06    0.83
  13  15 -11   14.14    1.08
 -13  15  11   16.00    0.81
  13  15 -11   15.73    0.90
  14 -15 -12    0.18    0.31
  14  15 -12    0.53    0.38
  15 -15 -13    7.13    0.52
  15  15 -13    6.81    0.64
  10 -16 -12    2.42    0.43
  10  16 -12    4.56    0.74
  10  16 -12    3.22    0.50
  -9 -16  11    0.80    0.61
   9 -16 -11   -0.09    0.27
  -9 -16  11   -0.03    0.66
   9  16 -11   -0.41    0.39
   9  16 -11   -0.38    0.51
   8 -16 -10    0.29    0.35
   8  16 -10   -0.06    0.44
   8  16 -10   -0.13    0.45
   8  16 -10    0.98    0.52
   7 -16  -9    0.02    0.39
   7  16  -9   -0.75    0.47
  -7  16   9   -0.62    0.44
   7  16  -9    0.39    0.46
   7  16  -9    0.09    0.43
   6 -16  -8   32.23    1.35
   6  16  -8   30.45    1.41
   6  16  -8   28.21    1.38
  -6  16   8   31.10    1.31
   6  16  -8   25.76    1.40
   5 -16  -7    0.19    0.41
  -5  16   7    0.52    0.49
   5  16  -7   -0.58    0.47
   5  16  -7   -0.29    0.45
   5  16  -7    0.22    0.50
   4 -16  -6   21.83    1.12
   4  16  -6   20.87    1.22
   4  16  -6   18.37    1.24
  -4  16   6   18.26    1.59
   3 -16  -5    0.29    0.47
  -3 -16   5   -0.51    1.83
   3  16  -5   -0.17    0.51
  -3  16   5   -0.30    0.64
  -3  16   5    0.34    0.51
   3  16  -5    0.11    0.54
   3  16  -5   -0.31    0.50
  -2 -16   4   -2.21    1.66
   2 -16  -4    1.06    0.47
   2  16  -4    1.17    0.52
   2  16  -4    0.82    0.56
  -2  16   4    1.16    0.59
  -2  16   4    0.51    0.55
  -2  16   4    0.53    0.59
   2  16  -4    0.42    0.59
   1 -16  -3   -0.24    0.45
  -1 -16   3    0.03    1.77
   1  16  -3   -0.39    0.49
  -1  16   3    0.32    0.55
   1  16  -3    1.25    0.59
   1  16  -3    0.32    0.45
   1  16  -3    0.02    0.51
  -1  16   3   -0.03    0.52
  -1  16   3    0.12    0.49
   0 -16  -2    7.41    1.95
   0 -16   2    9.58    2.03
   0 -16  -2    9.56    1.00
   0  16  -2    9.53    0.89
   0  16   2   10.51    0.99
   0  16   2   10.39    0.90
   0  16  -2    9.14    1.00
   0  16  -2    9.40    1.03
   0  16   2    9.58    0.98
  -1 -16  -1   -0.04    1.55
   1 -16   1    5.83    2.32
  -1 -16  -1    0.05    0.70
  -1  16  -1   -0.56    0.56
   1  16   1    0.27    0.51
  -1  16  -1   -1.24    0.70
  -1  16  -1   -0.54    0.42
  -1  16  -1   -0.03    0.49
   1  16   1    0.60    0.53
   1  16   1    0.91    0.45
  -2 -16   0    6.81    1.54
   2  16   0    8.89    0.97
   2  16   0    9.79    0.87
   2  16   0    8.94    1.06
  -2  16   0    8.00    0.89
  -2  16   0    8.90    0.85
  -2  16   0    8.93    1.03
  -3 -16   1    2.05    1.34
  -3  16   1    0.19    0.46
   3  16  -1    0.49    0.48
   3  16  -1    0.29    0.48
   3  16  -1   -0.89    0.53
  -3  16   1   -0.98    0.53
  -4 -16   2   20.02    2.17
   4 -16  -2   25.16    1.47
   4  16  -2   23.91    1.27
  -4  16   2   22.75    1.31
   4  16  -2   25.09    1.30
   4  16  -2   22.94    1.46
   5 -16  -3    0.29    0.59
  -5 -16   3   -0.82    1.21
   5  16  -3    0.46    0.49
  -5  16   3   -0.15    0.53
   5  16  -3    0.44    0.52
   5  16  -3    0.11    0.47
   6 -16  -4   16.96    1.11
  -6 -16   4   21.33    2.14
   6  16  -4   16.48    1.14
   6  16  -4   16.98    1.10
  -6  16   4   16.99    1.14
   6  16  -4   14.82    1.16
   7 -16  -5    0.49    0.47
  -7 -16   5    2.17    1.48
   7  16  -5   -0.54    0.47
  -7  16   5    0.38    0.47
   7  16  -5   -0.11    0.53
   8  16  -6    7.54    1.05
   8  16  -6    9.35    0.97
  -8  16   6    9.85    1.00
   9 -16  -7   -0.18    0.44
   9  16  -7    0.27    0.50
  -9  16   7   -0.43    0.43
   9  16  -7   -0.06    0.48
   9  16  -7    0.21    0.45
  10 -16  -8   15.06    0.92
 -10  16   8   12.95    0.87
  10  16  -8   14.33    0.98
  10  16  -8   13.10    0.93
  11 -16  -9    0.07    0.40
 -11  16   9   -0.35    0.37
  11  16  -9   -0.28    0.36
  11  16  -9    0.00    0.41
  12 -16 -10    3.22    0.55
  12  16 -10    3.15    0.50
 -12  16  10    3.85    0.54
  12  16 -10    3.32    0.54
  13 -16 -11   -0.03    0.30
  13  16 -11    0.27    0.40
 -13  16  11    0.43    0.40
 -14  16  12    1.37    0.40
  14  16 -12    1.90    0.43
   9 -17 -11    1.52    0.32
   9  17 -11    1.00    0.71
   9  17 -11    1.22    0.42
   8 -17 -10    0.00    0.33
  -8 -17  10   -0.82    0.83
  -8 -17  10   -0.39    0.95
   8  17 -10    0.06    0.41
   8  17 -10   -1.08    0.54
   7 -17  -9    7.28    0.65
   7  17  -9    8.90    0.80
   7  17  -9    7.88    0.79
   7  17  -9    7.13    0.75
   6 -17  -8   -0.20    0.36
  -6  17   8    0.93    0.45
   6  17  -8    0.25    0.42
   6  17  -8    0.07    0.52
   6  17  -8    0.48    0.45
   5 -17  -7   -0.06    0.42
   5  17  -7    0.00    0.44
  -5  17   7   -0.14    0.44
   5  17  -7   -0.61    0.55
   5  17  -7   -0.26    0.44
   4 -17  -6   -0.10    0.43
   4  17  -6   -0.62    0.48
  -4  17   6   -0.15    0.46
   4  17  -6   -0.82    0.55
   4  17  -6   -0.20    0.51
   3 -17  -5   -0.53    0.44
   3  17  -5    0.33    0.57
   3  17  -5    0.93    0.60
  -3  17   5   -0.17    0.47
   3  17  -5    0.26    0.51
  -3  17   5    1.76    0.88
  -2  17   4   -0.04    0.61
   2  17  -4   -0.92    0.48
  -2  17   4    0.71    0.58
   2  17  -4    0.12    0.61
   1 -17  -3   -0.76    0.55
   1  17  -3    0.66    0.53
  -1  17   3    0.58    0.55
   1  17  -3   -0.22    0.48
   1  17  -3    0.97    0.64
  -1  17   3   -0.02    0.61
  -1  17   3   -0.21    0.51
   0  17  -2   -0.58    0.56
   0  17   2    0.34    0.48
   0  17   2    0.06    0.51
   0  17   2    0.00    0.53
   0  17  -2    0.42    0.52
  -1 -17  -1   -1.07    2.44
   1  17   1    1.50    0.56
   1  17   1    1.03    0.45
  -1  17  -1    1.30    0.61
  -1  17  -1   -0.19    0.51
   1  17   1    0.24    0.54
   2  17   0    0.08    0.44
   2  17   0   -0.39    0.54
  -2  17   0    0.19    0.55
   2  17   0    0.52    0.47
  -2  17   0    0.97    0.74
  -3 -17   1   11.45    2.20
   3  17  -1    9.14    0.89
  -3  17   1    9.38    1.02
   3  17  -1    9.79    0.85
   3  17  -1   10.15    1.05
   4 -17  -2   -0.12    1.30
  -4 -17   2    3.07    2.76
   4  17  -2    0.25    0.56
   4  17  -2    0.60    0.48
  -4  17   2   -0.08    0.52
   4  17  -2   -0.29    0.50
   5 -17  -3    0.38    0.68
   5  17  -3    0.01    0.49
  -5  17   3    1.22    0.50
   5  17  -3    0.33    0.50
   5  17  -3   -0.06    0.55
   6 -17  -4   -0.34    0.55
   6  17  -4   -0.51    0.69
   6  17  -4   -0.06    0.49
  -6  17   4   -0.03    0.76
   7 -17  -5   27.82    1.33
   7  17  -5   29.28    1.37
   7  17  -5   27.16    1.37
  -7  17   5   30.25    1.34
   7  17  -5   25.45    1.39
   8 -17  -6   -0.27    0.44
   8  17  -6   -0.12    0.45
   8  17  -6    0.24    0.45
   8  17  -6   -0.17    0.49
  -8  17   6    0.20    0.44
   9 -17  -7    2.89    0.52
   9  17  -7    2.32    0.52
   9  17  -7    3.17    0.60
  -9  17   7    2.44    0.49
  10 -17  -8   -0.01    0.36
  10  17  -8   -0.14    0.37
  10  17  -8    0.16    0.44
  11 -17  -9    0.08    0.34
 -11  17   9   -0.01    0.35
  11  17  -9   -0.13    0.39
  11  17  -9    0.30    0.35
  12 -17 -10    0.40    0.34
  12  17 -10    0.09    0.33
  13 -17 -11   -0.26    0.29
  13  17 -11    0.46    0.41
 -13  17  11   -0.31    0.35
   9 -18 -11   -0.07    0.36
  -8 -18  10    0.07    0.58
   8 -18 -10    0.11    0.30
  -8 -18  10   -0.06    0.63
   8  18 -10    0.36    0.40
   7 -18  -9   -0.04    0.31
   7  18  -9   -0.26    0.42
   6 -18  -8    3.64    0.57
   6  18  -8    3.46    0.55
  -6  18   8    2.83    0.56
   6  18  -8    3.63    0.54
   5 -18  -7   -0.24    0.38
   5  18  -7    0.15    0.62
   5  18  -7    0.76    0.48
  -5  18   7   -0.35    0.45
   5  18  -7   -0.14    0.43
   4 -18  -6    5.53    0.73
   4  18  -6    4.93    0.78
   4  18  -6    4.66    0.69
   4  18  -6    4.34    0.64
  -4  18   6    5.81    0.72
   3 -18  -5    0.27    0.44
   3  18  -5   -0.37    0.46
   3  18  -5   -0.42    0.48
  -3  18   5   -0.20    0.44
   2 -18  -4   27.62    1.36
   2  18  -4   29.98    1.37
   2  18  -4   28.62    1.40
  -2  18   4   30.82    1.52
  -2  18   4   28.38    1.30
  -2  18   4   29.42    1.36
   1 -18  -3    0.11    0.56
  -1  18   3    0.11    0.46
  -1  18   3    0.01    0.52
   1  18  -3   -0.11    0.49
  -1  18   3   -0.02    0.46
   1  18  -3   -0.30    0.51
   0 -18  -2    8.06    0.91
   0  18   2    7.15    0.74
   0  18   2    7.88    0.86
   0  18   2    7.76    0.85
   0  18  -2    8.02    0.89
   1  18   1    0.06    0.44
  -1  18  -1   -0.21    0.45
  -1  18  -1    0.77    0.61
   1  18   1    0.41    0.40
   1  18   1   -0.09    0.49
   2  18   0    5.64    0.83
   2  18   0    5.24    0.63
  -2  18   0    4.41    0.81
   2  18   0    5.76    0.84
  -3  18   1    0.32    0.50
   3  18  -1    1.10    0.49
   3  18  -1    0.17    0.36
   3  18  -1   -0.08    0.48
  -4  18   2    1.07    0.53
   4  18  -2    0.64    0.51
   4  18  -2    2.13    0.46
   4  18  -2    1.04    0.52
   5 -18  -3   -1.34    0.75
   5  18  -3    0.37    0.51
   5  18  -3    0.56    0.46
   5  18  -3   -0.26    0.42
  -5  18   3    0.19    0.45
   6 -18  -4    5.72    0.93
   6  18  -4    5.60    0.65
   6  18  -4    5.59    0.77
  -6  18   4    6.03    0.74
   6  18  -4    7.35    0.78
   7 -18  -5   -0.84    0.48
   7  18  -5   -0.04    0.44
  -7  18   5   -0.60    0.37
   7  18  -5    0.08    0.44
   7  18  -5   -0.17    0.37
   8 -18  -6   -0.20    0.44
   8  18  -6    1.26    0.46
  -8  18   6    0.81    0.41
   8  18  -6    0.01    0.38
   9 -18  -7   -0.27    0.39
  -9  18   7   -0.45    0.34
   9  18  -7   -0.03    0.45
   9  18  -7   -0.08    0.42
  10 -18  -8    5.16    0.62
  10  18  -8    3.53    0.65
  10  18  -8    4.68    0.59
 -10  18   8    4.79    0.54
  11 -18  -9    0.27    0.34
 -11  18   9    0.51    0.31
  11  18  -9   -0.05    0.34
  11  18  -9    0.13    0.40
  12 -18 -10    3.13    0.49
 -12  18  10    3.02    0.48
  12  18 -10    4.51    0.53
  -7 -19   9    2.96    0.52
   7 -19  -9    3.42    0.50
  -7 -19   9    2.77    0.58
   7  19  -9    4.16    0.62
   6 -19  -8   -0.42    0.34
   6  19  -8   -0.34    0.43
   5 -19  -7    0.22    0.38
  -5  19   7    0.58    0.71
   5  19  -7    0.37    0.43
   5  19  -7    0.59    0.42
   4 -19  -6   -0.07    0.42
   4  19  -6   -0.42    0.39
   4  19  -6   -0.07    0.41
  -4  19   6   -0.37    0.57
   3 -19  -5    1.71    0.52
   3  19  -5    0.74    0.48
   3  19  -5    1.83    0.49
  -3  19   5    2.23    0.50
   2 -19  -4    0.36    0.55
  -2  19   4   -0.35    0.43
   2  19  -4   -0.71    0.43
   2  19  -4   -0.17    0.46
   1 -19  -3    0.51    0.78
   1  19  -3    0.56    0.45
   1  19  -3    0.72    0.50
  -1  19   3    0.70    0.42
  -1  19   3    0.05    0.59
   0  19  -2   -0.11    0.46
   0  19   2    0.40    0.39
   0  19   2   -0.07    0.47
   0  19   2   -0.55    0.41
   0  19  -2    0.05    0.58
   1  19   1    4.21    0.71
  -1  19  -1    4.56    0.69
   1  19   1    4.91    0.71
   1  19   1    4.58    0.60
  -2  19   0    0.12    0.43
   2  19   0   -0.64    0.43
   2  19   0    0.11    0.34
   2  19   0   -0.18    0.39
   3  19  -1    3.25    0.56
   3  19  -1    5.15    0.74
   3  19  -1    3.79    0.67
  -3  19   1    2.99    0.55
   4  19  -2    0.40    0.48
   4  19  -2    0.16    0.43
   4  19  -2    0.43    0.34
   5  19  -3    0.87    0.49
   5  19  -3   -0.02    0.34
  -5  19   3    0.37    0.42
   5  19  -3    0.07    0.40
   6  19  -4   -0.29    0.47
   6  19  -4    0.30    0.41
  -6  19   4    0.12    0.36
   6  19  -4   -0.11    0.34
   7  19  -5    0.91    0.44
   7  19  -5    1.22    0.42
  -7  19   5    0.65    0.40
   8 -19  -6   -0.56    0.51
   8  19  -6    0.30    0.41
   8  19  -6    0.04    0.37
  -8  19   6   -0.03    0.34
   9 -19  -7    8.03    0.74
  -9  19   7    6.87    0.57
   9  19  -7    8.09    1.04
   9  19  -7    8.61    0.65
  10 -19  -8   -0.10    0.38
  10  19  -8   -0.32    0.39
  10  19  -8   -0.11    0.34
 -10  19   8    0.10    0.31
  -6 -20   8    3.94    0.55
  -6 -20   8    4.72    0.61
   6  20  -8    4.20    0.62
   5  20  -7    0.82    0.43
   4 -20  -6    3.23    0.60
   4  20  -6    1.87    0.45
   3 -20  -5   -2.05    1.16
   3  20  -5    0.06    0.47
   3  20  -5   -0.64    0.34
  -3  20   5   -0.60    0.53
  -2  20   4    0.33    0.44
   2  20  -4    1.03    0.54
   2  20  -4    1.11    0.44
   1  20  -3   -0.56    0.41
  -1  20   3    0.03    0.45
   0  20  -2    1.00    0.43
   0  20   2   -0.53    0.40
   1  20   1    0.31    0.54
   1  20   1    0.47    0.42
  -1  20  -1    0.50    0.41
  -2  20   0    5.65    0.62
   2  20   0    5.87    0.67
   2  20   0    5.32    0.63
  -3  20   1   -0.38    0.34
   3  20  -1   -0.32    0.44
   3  20  -1    0.35    0.39
   4  20  -2   24.87    1.08
  -4  20   2   23.20    1.06
   4  20  -2   23.11    1.06
   5  20  -3   -0.47    0.37
   5  20  -3   -0.19    0.41
  -5  20   3    0.37    0.36
  -6  20   4   17.34    0.85
   6  20  -4   17.41    0.87
   6  20  -4   18.03    0.93
  -7  20   5   -0.07    0.33
   7  20  -5    0.47    0.45
   7  20  -5   -0.49    0.34
  -8  20   6    3.03    0.47
   8  20  -6    1.91    0.39
   8  20  -6    1.89    0.47
   9  20  -7   -0.17    0.47
   9  20  -7   -0.17    0.30
  -9  20   7    1.20    0.37
  -4 -21   6    0.13    0.31
  -4 -21   6    0.28    0.34
   4  21  -6    0.60    0.37
   3  21  -5    6.83    0.61
   2  21  -4    0.41    0.35
   0  21  -2   -0.25    0.37
   0  21   2    0.90    0.49
   1  21   1    1.99    0.46
  -1  21  -1    1.22    0.36
  -2  21   0   -0.01    0.31
   2  21   0    0.14    0.43
   3  21  -1    5.84    0.65
   3  21  -1    5.92    0.67
  -3  21   1    5.43    0.55
   4  21  -2   -0.30    0.40
   4  21  -2    1.16    0.43
   5  21  -3   12.40    0.77
  -5  21   3   11.86    0.63
   5  21  -3   10.35    0.68
   6  21  -4   -0.03    0.48
   6  21  -4   -0.37    0.36
  -7  21   5   19.40    0.76
   7  21  -5   15.15    0.92
   0  22  -2   10.60    0.62
  -1  22  -1   -0.18    0.32
  -2  22   0    2.55    0.47
  -3  22   1   -0.24    0.33
  15   0 -18    1.51    0.37
  13   0 -16   -0.06    0.42
  13   0 -16   -0.30    0.68
  13   0 -16   -0.55    0.55
 -13   0  16   -1.07    1.52
  13   0 -16   -0.39    0.46
 -12   0  15   -0.54    0.79
  12   0 -15   -0.55    0.65
  12   0 -15    1.44    0.60
  12   0 -15   -0.17    0.50
  12   0 -15   -0.21    0.50
 -12   0  15   -1.25    1.07
  11   0 -14    0.29    0.62
 -11   0  14    0.11    0.82
  11   0 -14   -0.55    0.47
  11   0 -14   -0.29    0.54
 -11   0  14   -0.32    0.84
  11   0 -14   -0.49    0.69
 -10   0  13    2.45    1.65
  10   0 -13   -0.19    0.51
 -10   0  13   -0.55    0.70
  10   0 -13    0.85    0.76
 -10   0  13   -0.48    0.74
  10   0 -13    0.60    0.62
  -9   0  12   -0.34    1.12
   9   0 -12   -0.39    0.68
  -9   0  12   -0.42    0.60
   9   0 -12    0.39    0.70
   9   0 -12   -0.52    0.51
   9   0 -12   -0.65    0.52
   8   0 -11    1.04    0.69
   8   0 -11   -0.51    0.50
  -8   0  11   -0.73    0.79
  -8   0  11   -0.02    0.54
   8   0 -11    0.54    0.69
  -7   0  10    0.47    0.63
   7   0 -10    0.08    0.76
   7   0 -10    0.20    0.53
  -7   0  10   -0.06    0.48
   7   0 -10    0.11    0.48
   7   0 -10   -0.41    0.67
   6   0  -9   -0.01    0.51
   6   0  -9   -0.58    0.76
  -6   0   9    0.00    0.48
  -6   0   9   -0.16    0.36
   6   0  -9    0.03    0.55
   6   0  -9    0.98    0.87
  -5   0   8    0.53    0.35
  -5   0   8    0.19    0.34
  -4   0   7   -0.26    0.27
  -4   0   7   -0.37    0.25
   3   0  -6    0.01    0.39
  -3   0   6    0.03    0.20
  -3   0   6    0.19    0.22
  -2   0   5    0.14    0.20
   2   0  -5    0.01    0.27
  -2   0   5   -0.03    0.18
  -1   0   4    0.03    0.16
   1   0  -4    0.11    0.20
   0   0   3   -0.15    0.12
   0   0   3    0.19    0.15
   0   0  -3   -0.06    0.15
   1   0   2    0.06    0.12
   1   0   2   -0.08    0.12
  -1   0  -2   -0.20    0.13
   2   0   1   -0.22    0.11
   2   0   1    0.09    0.11
  -2   0  -1    0.05    0.14
  -2   0  -1    0.04    0.11
  -3   0   0    0.10    0.10
  -3   0   0   -0.08    0.08
   3   0   0   -0.20    0.11
   4   0  -1   -0.10    0.14
   5   0  -2    0.12    0.18
   7   0  -4   -0.04    0.22
  -7   0   4   -0.05    0.16
  -7   0   4    0.03    0.11
  -8   0   5    0.49    0.32
  -8   0   5   -0.01    0.15
   8   0  -5   -0.02    0.24
  -9   0   6   -0.06    0.19
   9   0  -6   -0.06    0.28
  10   0  -7   -0.21    0.35
 -10   0   7    0.06    0.30
  11   0  -8    0.27    0.53
  11   0  -8   -0.18    0.33
  11   0  -8   -0.44    0.45
  11   0  -8   -0.25    0.63
  11   0  -8    1.17    0.66
 -11   0   8    0.14    0.37
  12   0  -9   -0.05    0.52
 -12   0   9   -0.27    0.41
  12   0  -9    0.25    0.54
  12   0  -9   -0.41    0.51
  12   0  -9    0.63    0.62
  13   0 -10   -0.27    0.53
 -13   0  10    0.02    0.52
  14   0 -11    0.54    0.55
 -14   0  11    0.02    0.58
  14   0 -11    0.24    0.64
  14   0 -11    0.41    0.50
  14   0 -11   -0.07    0.56
  15   0 -12    0.48    0.51
  15   0 -12   -0.38    0.52
  15   0 -12   -0.45    0.54
  15   0 -12   -0.27    0.53
 -15   0  12    0.97    0.79
  16   0 -13   -0.15    0.47
  16   0 -13    0.44    0.53
 -16   0  13    0.66    1.10
  16   0 -13   -0.85    0.56
  16   0 -13    0.04    0.53
  17   0 -14    0.59    0.46
  17   0 -14   -0.36    0.49
  17   0 -14    0.11    0.50
  18   0 -15    0.42    0.45
  18   0 -15   -0.20    0.41
 -18   0  15    1.78    1.15
  18   0 -15    0.22    0.44
  19   0 -16    0.43    0.39
  19   0 -16    0.30    0.40
  19   0 -16    0.44    0.41
  20   0 -17   -0.40    0.42
  15  -1 -18    4.03    0.63
  14  -1 -17   -0.13    0.37
  14  -1 -17    1.08    0.42
  14   1 -17    0.59    0.94
  14   1 -17   -0.09    0.38
 -13  -1  16    3.35    0.90
  13  -1 -16    3.76    0.55
  13  -1 -16    2.68    0.52
  13   1 -16    3.03    0.55
  13   1 -16    3.05    0.71
  13   1 -16    5.02    0.94
  13   1 -16    2.90    0.57
  12  -1 -15    0.60    0.63
 -12  -1  15    1.55    1.07
  12  -1 -15   -1.27    0.75
 -12  -1  15    1.49    0.76
  12  -1 -15    0.66    0.49
  12  -1 -15   -0.47    0.47
  12   1 -15    0.70    0.64
  12   1 -15    0.08    0.46
 -12   1  15   -0.19    1.07
  12   1 -15   -0.51    0.55
 -12   1  15   -0.21    0.81
 -11  -1  14    0.32    0.89
  11  -1 -14    1.66    0.59
  11  -1 -14    1.50    0.59
 -11  -1  14    0.57    0.78
  11  -1 -14    0.07    0.77
  11  -1 -14    1.67    0.63
 -11   1  14    0.84    0.84
  11   1 -14    1.49    0.65
  11   1 -14    0.99    0.56
  11   1 -14    2.37    0.67
  11   1 -14    1.21    0.56
 -11   1  14    0.51    1.05
  10  -1 -13   -0.30    0.45
  10  -1 -13   -0.05    0.53
  10  -1 -13   -0.88    0.77
  10  -1 -13    0.50    0.63
 -10  -1  13   -1.88    1.56
 -10  -1  13    0.99    0.79
 -10   1  13   -0.03    0.69
 -10   1  13    0.36    0.83
  10   1 -13    0.22    0.62
  10   1 -13    0.38    0.64
 -10   1  13    0.11    1.77
  10   1 -13   -0.21    0.55
  10   1 -13    0.35    0.54
   9  -1 -12    5.46    0.83
  -9  -1  12    5.61    1.16
   9  -1 -12    6.45    1.00
  -9  -1  12    5.86    0.92
   9  -1 -12    5.22    0.73
   9  -1 -12    5.02    0.87
  -9   1  12    7.68    1.37
   9   1 -12    5.60    0.99
   9   1 -12    4.85    0.75
  -9   1  12    7.23    1.12
   9   1 -12    6.60    1.09
   9   1 -12    5.93    0.94
  -9   1  12    6.04    0.95
   8  -1 -11    0.28    0.54
   8  -1 -11   -0.53    0.74
  -8  -1  11   -0.32    0.83
   8  -1 -11   -0.76    0.47
   8  -1 -11   -0.47    0.70
  -8  -1  11   -0.18    0.58
   8   1 -11   -0.21    0.48
   8   1 -11   -0.07    0.60
  -8   1  11   -0.26    0.81
   8   1 -11   -0.15    0.55
  -8   1  11    0.09    0.53
   8   1 -11   -0.06    0.59
   7  -1 -10    0.52    0.55
   7  -1 -10    0.67    0.80
  -7  -1  10   -0.37    0.58
  -7  -1  10   -0.04    0.45
   7  -1 -10    2.60    0.87
   7  -1 -10   -0.47    0.42
   7   1 -10    0.07    0.55
  -7   1  10   -0.06    0.59
   7   1 -10    0.38    0.64
   7   1 -10   -0.17    0.53
   7   1 -10    1.14    0.50
   6  -1  -9   -0.18    0.43
   6  -1  -9    0.60    0.58
   6  -1  -9   -1.21    1.67
  -6  -1   9    0.21    0.46
  -6  -1   9   -0.68    0.36
   6   1  -9   -0.66    0.77
   6   1  -9    0.35    0.67
   6   1  -9    0.16    0.46
  -6   1   9   -0.73    0.50
  -6   1   9   -0.18    0.34
   6   1  -9    1.88    0.64
  -5  -1   8    3.61    0.59
  -5  -1   8    3.02    0.77
  -5   1   8    3.07    0.48
  -5   1   8    3.39    0.56
  -4  -1   7   -0.22    0.26
  -4  -1   7   -0.08    0.26
   4  -1  -7   -0.51    0.66
  -4   1   7   -0.10    0.26
  -4   1   7   -0.25    0.30
  -3  -1   6   20.05    0.88
  -3  -1   6   19.79    0.88
   3  -1  -6   20.74    1.05
  -3   1   6   19.54    0.88
  -3   1   6   20.00    0.87
   2  -1  -5    0.19    0.26
  -2  -1   5   -0.09    0.18
  -2   1   5   -0.01    0.21
   2   1  -5    0.28    0.30
  -2   1   5   -0.08    0.17
  -1  -1   4   12.41    0.57
  -1  -1   4   13.21    0.57
   1   1  -4   12.56    0.62
  -1   1   4   13.00    0.58
  -1   1   4   13.03    0.58
   0  -1  -3    0.06    0.16
   0  -1   3   -0.05    0.14
   0  -1   3   -0.01    0.13
   0   1   3    0.08    0.15
   0   1  -3   -0.05    0.15
   0   1   3   -0.09    0.21
  -1  -1  -2    0.27    0.17
   1  -1   2    0.11    0.12
   1  -1   2    0.22    0.14
   1   1   2    0.13    0.12
   1   1   2    0.38    0.13
  -1   1  -2   -0.14    0.13
  -2  -1  -1   -0.05    0.12
  -2  -1  -1    0.12    0.14
   2  -1   1    0.11    0.12
   2  -1   1    0.00    0.12
  -2   1  -1    0.08    0.12
   2   1   1    0.35    0.12
   3  -1   0    1.27    0.16
   3  -1   0    0.82    0.15
   3   1   0    0.99    0.15
  -3   1   0    1.13    0.17
  -3   1   0    1.68    0.26
   4  -1  -1    0.01    0.14
   4   1  -1   -0.21    0.15
  -4   1   1   -0.02    0.17
  -4   1   1    0.05    0.10
   5  -1  -2   40.06    1.41
  -5   1   2   40.83    1.36
  -5   1   2   43.12    1.30
   5   1  -2   38.62    1.43
   6  -1  -3   -0.01    0.20
  -6   1   3    0.06    0.11
  -6   1   3    0.21    0.23
   7  -1  -4  122.46    3.95
  -7   1   4  122.92    3.77
   7   1  -4  123.26    3.98
  -8  -1   5   -0.18    0.18
   8  -1  -5   -0.17    0.25
  -8  -1   5    0.02    0.12
  -8   1   5    0.02    0.17
  -8   1   5   -0.36    0.52
   8   1  -5   -0.11    0.26
   9  -1  -6    3.65    0.57
  -9  -1   6    3.90    0.34
  -9  -1   6    2.78    0.51
   9   1  -6    3.54    0.61
  -9   1   6    3.44    0.39
 -10  -1   7   -0.08    0.29
  10  -1  -7    0.46    0.35
  10   1  -7   -0.01    0.41
 -10   1   7   -0.09    0.32
  11  -1  -8   64.12    2.50
  11  -1  -8   69.23    2.55
  11  -1  -8   65.55    2.45
  11  -1  -8   68.75    2.48
 -11  -1   8   66.88    2.32
  11  -1  -8   66.92    2.60
  11   1  -8   62.77    2.41
  11   1  -8   68.05    2.61
  11   1  -8   63.94    2.57
 -11   1   8   67.82    2.34
  11   1  -8   62.13    2.46
  11   1  -8   63.98    2.48
  12  -1  -9    0.20    0.53
  12  -1  -9   -0.34    0.51
  12  -1  -9   -0.18    0.51
 -12  -1   9    0.10    0.43
  12  -1  -9    0.42    0.53
  12  -1  -9   -0.88    0.54
  12  -1  -9   -0.74    0.73
  12   1  -9   -0.55    0.44
  12   1  -9    0.49    0.51
 -12   1   9    0.20    0.39
  12   1  -9    0.00    0.54
  12   1  -9   -0.54    0.56
 -13  -1  10   35.33    1.69
 -13   1  10   36.58    1.68
  13   1 -10   35.37    1.70
  13   1 -10   39.56    2.47
  14  -1 -11   -0.09    0.50
  14  -1 -11   -0.31    0.55
  14  -1 -11    0.17    0.56
 -14  -1  11   -0.68    0.64
  14  -1 -11    0.02    0.49
 -14   1  11   -0.29    0.64
  14   1 -11    0.52    0.50
  14   1 -11   -0.73    0.49
  14   1 -11    0.57    0.57
  14   1 -11   -0.94    0.56
  15  -1 -12   17.09    1.33
  15  -1 -12   18.77    1.29
 -15  -1  12   18.38    1.51
  15  -1 -12   20.25    1.30
  15  -1 -12   18.99    1.30
  15   1 -12   17.72    1.21
  15   1 -12   17.52    1.22
  15   1 -12   17.25    1.30
  15   1 -12   15.14    1.19
 -15   1  12   17.87    1.53
 -16  -1  13   -0.65    1.04
  16  -1 -13   -1.01    0.53
  16  -1 -13    0.35    0.55
  16  -1 -13   -0.12    0.50
  16  -1 -13    0.23    0.56
  16   1 -13    0.39    0.51
  16   1 -13    0.27    0.57
  16   1 -13    0.89    0.57
 -16   1  13   -0.02    1.09
  17  -1 -14    1.72    0.55
  17  -1 -14    1.96    0.58
  17  -1 -14    1.80    0.61
  17   1 -14    2.95    0.65
  17   1 -14    2.49    0.62
  17   1 -14    1.83    0.60
  18  -1 -15    0.88    0.42
  18  -1 -15    0.72    0.49
 -18  -1  15    2.67    1.17
  18   1 -15   -0.02    0.45
 -18   1  15    0.87    1.16
  18   1 -15    0.35    0.43
  18   1 -15    0.03    0.46
  19  -1 -16    0.36    0.40
  19  -1 -16    1.06    0.43
  19   1 -16    1.24    0.43
  19   1 -16    0.11    0.38
  19   1 -16    0.53    0.39
  20  -1 -17   -0.44    0.35
  20  -1 -17   -0.39    0.30
  20   1 -17    0.00    0.57
  20   1 -17   -0.20    0.33
  15  -2 -18   -0.32    0.44
  15   2 -18    0.34    0.32
  14  -2 -17    5.12    0.67
  14  -2 -17    4.72    0.66
  14   2 -17    6.21    0.92
  14   2 -17    4.92    0.61
  13  -2 -16   -0.46    0.38
 -13  -2  16    1.04    0.80
  13  -2 -16   -0.64    0.41
  13   2 -16   -0.09    0.59
  13   2 -16   -0.04    0.47
  13   2 -16    0.57    0.57
  13   2 -16   -0.29    0.66
  12  -2 -15    9.04    0.94
  12  -2 -15    8.59    0.90
 -12  -2  15   12.80    2.07
 -12  -2  15    8.65    1.31
  12  -2 -15    6.60    0.97
  12   2 -15    9.00    0.93
  12   2 -15    8.16    0.99
 -12   2  15    6.84    1.29
  12   2 -15    8.80    1.00
 -12   2  15    9.72    1.10
  12   2 -15    6.10    1.02
  11  -2 -14   -0.26    0.88
  11  -2 -14    0.20    0.61
  11  -2 -14    0.21    0.50
 -11  -2  14   -0.06    0.73
 -11  -2  14   -2.07    1.32
 -11  -2  14   -4.46    2.50
  11   2 -14   -0.70    0.65
  11   2 -14    0.03    0.61
  11   2 -14    0.42    0.61
 -11   2  14    0.27    0.85
  11   2 -14    0.08    0.45
  10  -2 -13   -1.07    0.87
  10  -2 -13    0.09    0.52
 -10  -2  13   -2.10    1.45
 -10  -2  13    0.93    0.80
  10  -2 -13   -0.97    0.59
  10  -2 -13    0.24    0.55
  10   2 -13   -0.45    0.48
  10   2 -13    0.16    0.61
  10   2 -13    0.50    0.63
 -10   2  13   -0.01    0.80
 -10   2  13    0.60    0.72
  10   2 -13   -0.54    0.55
   9  -2 -12   -0.12    0.92
   9  -2 -12    1.41    0.68
  -9  -2  12   -0.28    1.01
   9  -2 -12   -0.31    0.52
   9  -2 -12    0.23    0.49
   9   2 -12   -0.27    0.62
  -9   2  12   -0.84    0.58
  -9   2  12   -0.18    1.25
  -9   2  12    0.07    0.86
   9   2 -12    0.00    0.57
   9   2 -12   -0.14    0.50
   9   2 -12   -0.98    0.55
   8  -2 -11    2.37    0.64
  -8  -2  11    1.90    0.66
   8  -2 -11    1.39    0.51
   8  -2 -11    2.11    0.82
  -8  -2  11    1.60    0.81
   8  -2 -11    1.99    0.97
  -8   2  11    3.07    0.96
   8   2 -11    2.36    0.61
   8   2 -11    1.19    0.60
   8   2 -11    1.43    0.97
   8   2 -11    1.94    0.57
  -8   2  11    1.80    0.86
  -8   2  11    3.25    0.68
   7  -2 -10    1.66    0.80
   7  -2 -10    0.53    0.60
   7  -2 -10    2.81    1.13
   7  -2 -10    0.62    0.44
  -7  -2  10    0.45    0.58
   7   2 -10    0.89    0.48
  -7   2  10    0.33    0.73
   7   2 -10    0.53    0.61
   7   2 -10   -0.06    0.61
   7   2 -10   -0.01    0.44
  -7   2  10   -0.05    0.68
   6  -2  -9    1.06    0.95
  -6  -2   9   -0.13    0.37
   6  -2  -9    1.46    0.62
  -6  -2   9    1.20    0.44
   6  -2  -9    0.48    0.43
   6   2  -9    0.54    0.57
   6   2  -9    1.60    0.74
   6   2  -9   -0.78    0.49
  -6   2   9    0.04    0.54
  -6   2   9    0.06    0.35
   6   2  -9    1.69    0.63
  -5  -2   8    0.10    0.33
  -5  -2   8   -0.13    0.34
  -5   2   8    0.07    0.29
   5   2  -8   -0.22    0.52
  -5   2   8   -0.05    0.39
  -4  -2   7   83.26    2.78
  -4  -2   7   83.82    2.76
   4  -2  -7   75.23    2.91
  -4   2   7   82.35    2.75
  -4   2   7   85.39    2.80
  -3  -2   6   -0.19    0.22
   3  -2  -6    0.43    0.42
  -3  -2   6    0.02    0.21
  -3   2   6    0.11    0.22
  -3   2   6   -0.27    0.27
  -2  -2   5  381.91   11.49
  -2  -2   5  381.05   11.47
   2  -2  -5  372.01   11.57
   2   2  -5  370.33   11.47
  -2   2   5  398.88   11.49
  -2   2   5  374.92   11.45
  -1  -2   4    0.02    0.14
   1  -2  -4   -0.28    0.22
  -1  -2   4    0.44    0.18
   1   2  -4   -0.06    0.22
  -1   2   4    0.05    0.19
  -1   2   4    0.12    0.17
   0  -2   3  551.55   16.63
   0  -2  -3  542.80   16.70
   0  -2   3  565.82   16.63
   0   2  -3  566.53   16.65
   0   2   3  545.40   16.61
   0   2   3  564.25   16.60
   1  -2   2    0.07    0.12
  -1  -2  -2    0.08    0.19
   1  -2   2    0.17    0.13
   1   2   2   -0.24    0.12
   1   2   2   -0.05    0.17
  -1   2  -2   -0.12    0.14
   2  -2   1   19.56    0.71
   2  -2   1   20.04    0.71
  -2  -2  -1   18.60    0.66
  -2  -2  -1   18.69    0.72
   2   2   1   19.08    0.68
  -2   2  -1   20.20    0.73
   3  -2   0   -0.24    0.13
   3  -2   0   -0.04    0.12
   3   2   0    0.02    0.14
  -3   2   0   -0.01    0.12
   4  -2  -1  189.56    5.66
   4  -2  -1  185.13    5.70
   4   2  -1  181.54    5.73
  -4   2   1  193.43    5.68
   5  -2  -2   -0.26    0.15
   5   2  -2   -0.18    0.19
  -5   2   2   -0.30    0.36
  -5   2   2    0.02    0.11
   6  -2  -3  242.29    7.41
  -6   2   3  236.28    7.46
  -6   2   3  246.68    7.31
   7  -2  -4    0.38    0.24
   7   2  -4   -0.17    0.22
  -7   2   4   -0.03    0.15
   8  -2  -5   63.43    2.21
  -8   2   5   61.95    2.06
   8   2  -5   62.24    2.26
   9  -2  -6   -0.14    0.29
  -9  -2   6   -0.17    0.29
  -9  -2   6    0.03    0.17
  -9   2   6   -0.30    0.19
   9   2  -6    0.80    0.34
  10  -2  -7   -0.02    0.29
 -10  -2   7    0.35    0.30
  10   2  -7   -0.18    0.41
 -10   2   7    0.28    0.31
  11  -2  -8   -1.19    0.58
  11  -2  -8   -0.02    0.51
  11  -2  -8    0.26    0.56
  11  -2  -8    0.66    0.72
  11  -2  -8    1.15    0.56
  11  -2  -8   -0.14    0.34
 -11  -2   8    0.05    0.38
 -11   2   8    0.58    0.35
  11   2  -8   -0.08    0.51
  11   2  -8    0.65    0.53
  11   2  -8   -1.04    0.57
  11   2  -8    1.66    0.74
 -12  -2   9   24.13    1.26
  12  -2  -9   23.66    1.45
  12  -2  -9   23.16    1.29
  12  -2  -9   23.95    1.44
  12  -2  -9   24.14    1.33
  12  -2  -9   24.10    1.34
  12  -2  -9   24.17    1.30
  12   2  -9   21.98    1.45
  12   2  -9   25.22    1.26
  12   2  -9   24.71    1.34
  12   2  -9   23.89    1.41
 -12   2   9   24.57    1.24
  13  -2 -10    1.00    0.57
  13  -2 -10   -0.54    0.63
  13  -2 -10    0.42    0.48
  13  -2 -10   -0.12    0.68
 -13  -2  10    0.82    0.55
  13  -2 -10    0.01    0.67
  13   2 -10   -0.55    0.63
  13   2 -10    0.59    0.47
 -13   2  10    0.22    0.55
  13   2 -10    0.82    0.63
  14  -2 -11   28.44    1.46
 -14  -2  11   27.96    1.64
  14  -2 -11   27.62    1.58
  14  -2 -11   28.85    1.60
  14  -2 -11   29.15    1.51
  14  -2 -11   27.03    1.51
 -14   2  11   28.31    1.65
  14   2 -11   28.75    1.49
  14   2 -11   26.54    1.50
  14   2 -11   29.47    1.45
  14   2 -11   29.14    1.59
  15  -2 -12   -0.16    0.50
  15  -2 -12    0.09    0.56
  15  -2 -12   -0.68    0.49
  15  -2 -12   -0.73    0.53
 -15  -2  12   -0.16    0.81
  15   2 -12    0.25    0.55
  15   2 -12   -0.58    0.52
 -15   2  12   -0.94    0.81
  15   2 -12    0.16    0.53
 -16  -2  13   20.83    2.03
  16  -2 -13   23.50    1.33
  16  -2 -13   23.55    1.40
  16  -2 -13   21.34    1.33
  16  -2 -13   22.85    1.37
  16   2 -13   23.36    1.40
  16   2 -13   24.72    1.43
 -16   2  13   21.57    2.00
  16   2 -13   23.81    1.44
  17  -2 -14    0.55    0.57
  17  -2 -14    0.12    0.64
  17  -2 -14   -0.58    0.71
  17   2 -14    0.76    0.61
  17   2 -14    0.31    0.58
  17   2 -14    0.46    0.62
  18  -2 -15    0.86    0.47
 -18  -2  15    2.63    1.24
  18  -2 -15    0.21    0.47
  18   2 -15    0.13    0.45
  18   2 -15    0.30    0.47
  18   2 -15    0.61    0.48
  19  -2 -16    0.33    0.39
  19  -2 -16    0.38    0.37
  19   2 -16    0.73    0.40
  19   2 -16   -0.42    0.36
  19   2 -16    0.48    0.40
  20  -2 -17    0.79    0.44
  20  -2 -17   -0.47    0.32
  20   2 -17    0.28    0.32
  20   2 -17    0.03    0.32
  15   3 -18    3.31    0.51
  14  -3 -17    0.49    0.43
  14  -3 -17    0.75    0.35
  14   3 -17    0.33    0.35
  14   3 -17    1.77    0.63
  14   3 -17    0.15    0.52
  13  -3 -16   24.48    1.13
 -13  -3  16   26.51    1.43
  13  -3 -16   21.90    1.15
  13   3 -16   22.77    1.26
  13   3 -16   22.98    1.19
  13   3 -16   20.82    1.21
  12  -3 -15   -0.09    0.43
 -12  -3  15    0.85    0.70
 -12  -3  15   -0.70    1.15
  12  -3 -15   -0.73    0.45
 -12   3  15   -1.86    1.45
  12   3 -15    0.68    0.58
  12   3 -15    0.70    0.74
  12   3 -15    0.48    0.47
  12   3 -15   -0.58    0.59
  11  -3 -14    7.15    0.96
 -11  -3  14    8.63    1.71
  11  -3 -14    9.35    1.10
 -11  -3  14    5.13    3.05
  11  -3 -14    8.14    1.06
 -11   3  14    7.15    1.13
  11   3 -14    9.24    1.13
 -11   3  14    9.12    1.06
  11   3 -14    8.20    1.12
  11   3 -14    7.40    0.97
 -10  -3  13    1.37    1.58
  10  -3 -13   -0.58    0.60
  10  -3 -13    0.22    0.49
  10  -3 -13   -0.08    0.53
 -10  -3  13   -0.59    0.79
 -10   3  13    0.48    0.83
  10   3 -13   -0.96    0.60
 -10   3  13   -0.12    0.80
  10   3 -13    0.52    0.63
  10   3 -13    0.61    0.58
  10   3 -13   -0.12    0.48
   9  -3 -12   23.22    1.39
   9  -3 -12   19.96    1.40
  -9  -3  12   23.30    1.64
  -9  -3  12   18.48    1.94
   9  -3 -12   22.50    1.23
   9   3 -12   23.31    1.38
   9   3 -12   22.81    1.41
   9   3 -12   21.67    1.36
   9   3 -12   22.12    1.33
  -9   3  12   23.46    1.68
  -9   3  12   21.81    1.49
   8  -3 -11    0.14    0.41
  -8  -3  11   -0.18    0.73
  -8  -3  11   -0.47    0.57
   8  -3 -11   -0.25    0.56
   8   3 -11    0.22    0.52
  -8   3  11    1.43    1.07
   8   3 -11   -0.09    0.56
   8   3 -11   -0.18    0.49
   8   3 -11   -0.88    0.69
  -8   3  11    0.53    0.56
   7  -3 -10   46.80    1.92
  -7  -3  10   47.67    2.12
   7  -3 -10   50.71    2.22
  -7  -3  10   47.38    2.08
   7  -3 -10   51.92    2.30
   7   3 -10   48.40    1.95
  -7   3  10   55.98    2.37
   7   3 -10   44.98    1.97
   7   3 -10   48.15    1.95
   7   3 -10   49.51    2.13
  -7   3  10   47.21    2.22
   6  -3  -9    0.17    0.46
   6  -3  -9    0.46    0.90
  -6  -3   9    0.12    0.39
  -6  -3   9   -0.08    0.47
   6  -3  -9   -0.68    0.62
   6   3  -9    3.34    1.28
   6   3  -9    0.09    0.52
  -6   3   9   -0.06    0.91
   6   3  -9    0.57    0.47
  -6   3   9   -0.13    0.35
  -6   3   9   -0.93    0.53
  -5  -3   8   26.12    1.21
  -5  -3   8   26.53    1.21
   5   3  -8   24.44    1.21
  -5   3   8   24.41    1.26
  -5   3   8   26.27    1.17
   5   3  -8   31.01    1.69
   5   3  -8   22.41    1.30
  -4  -3   7    0.42    0.26
   4  -3  -7    0.24    0.61
  -4  -3   7   -0.04    0.28
  -4   3   7    0.04    0.30
  -4   3   7    0.46    0.35
  -3  -3   6   53.21    1.83
  -3  -3   6   52.92    1.87
   3  -3  -6   50.65    2.00
  -3   3   6   52.30    1.82
  -3   3   6   54.01    1.88
  -2  -3   5   -0.01    0.19
   2  -3  -5   -0.18    0.30
  -2  -3   5   -0.07    0.19
   2   3  -5    0.48    0.42
  -2   3   5    0.04    0.22
  -2   3   5   -0.31    0.26
   1  -3  -4   67.19    2.37
  -1  -3   4   70.09    2.25
  -1  -3   4   69.23    2.26
  -1   3   4   71.42    2.27
  -1   3   4   69.68    2.21
   1   3  -4   68.58    2.26
   0  -3   3   -0.02    0.13
   0  -3   3    0.15    0.15
   0  -3  -3    0.10    0.25
   0   3   3    0.26    0.16
   0   3  -3   -0.03    0.18
   0   3   3   -0.16    0.19
  -1  -3  -2    1.67    0.27
   1  -3   2    1.87    0.26
   1  -3   2    1.68    0.24
  -1   3  -2    1.83    0.25
   1   3   2    1.58    0.23
  -2  -3  -1    0.24    0.14
   2  -3   1    0.08    0.12
  -2  -3  -1    0.05    0.13
   2  -3   1    0.11    0.13
   2   3   1    0.12    0.14
  -2   3  -1    0.01    0.14
   3  -3   0   83.12    2.51
   3  -3   0   80.60    2.49
  -3   3   0   82.37    2.52
   3   3   0   72.04    2.49
   4  -3  -1   -0.01    0.20
  -4   3   1   -0.16    0.15
   4   3  -1   -0.28    0.19
   5  -3  -2  224.19    6.59
   5  -3  -2  219.59    6.64
  -5   3   2  215.42    6.60
   5   3  -2  209.84    6.65
   6  -3  -3   -0.31    0.19
  -6   3   3    0.12    0.16
   7  -3  -4    3.25    0.43
  -7   3   4    2.71    0.33
   7   3  -4    2.58    0.48
   8  -3  -5    0.16    0.26
  -8   3   5   -0.20    0.20
   8   3  -5    0.25    0.30
   9  -3  -6   32.25    1.34
  -9   3   6   31.90    1.23
   9   3  -6   28.23    1.38
  10  -3  -7    0.97    0.58
  10  -3  -7    0.09    0.35
  10  -3  -7    0.16    0.59
 -10  -3   7   -0.57    0.30
  10   3  -7   -0.66    0.79
 -10   3   7    0.15    0.34
  10   3  -7   -0.09    0.40
  11  -3  -8  106.08    3.67
  11  -3  -8  107.28    3.70
  11  -3  -8  113.54    3.85
  11  -3  -8  115.76    3.80
  11  -3  -8  106.14    3.71
  11  -3  -8  105.82    3.76
 -11  -3   8  111.75    3.60
 -11   3   8  111.64    3.70
  11   3  -8  108.33    3.64
  11   3  -8  110.88    4.11
  11   3  -8  117.07    3.84
  11   3  -8  104.29    3.78
  12  -3  -9   -0.05    0.51
  12  -3  -9    0.08    0.62
  12  -3  -9   -0.30    0.48
  12  -3  -9    0.75    0.55
  12  -3  -9    0.04    0.53
  12  -3  -9    1.49    0.54
 -12  -3   9    0.26    0.56
  12   3  -9   -0.31    0.47
  12   3  -9    0.33    0.56
  12   3  -9    0.57    0.61
 -12   3   9    0.04    0.45
  12   3  -9    0.07    0.59
  13  -3 -10    9.99    1.12
  13  -3 -10    8.86    0.98
 -13  -3  10    8.80    1.03
  13  -3 -10    9.43    0.99
  13  -3 -10   11.59    1.00
  13  -3 -10   10.23    1.09
  13   3 -10    8.81    1.07
  13   3 -10    9.52    0.96
 -13   3  10   10.92    1.06
  13   3 -10    8.90    1.09
  13   3 -10    8.94    1.07
  14  -3 -11    0.66    0.53
 -14  -3  11   -0.34    0.68
  14  -3 -11    0.04    0.61
  14  -3 -11    0.32    0.52
  14  -3 -11   -0.29    0.63
  14  -3 -11    0.35    0.54
  14   3 -11    0.44    0.50
 -14   3  11   -0.71    0.75
  14   3 -11    0.44    0.51
  14   3 -11    0.91    0.57
  15  -3 -12    3.11    0.67
  15  -3 -12    2.30    0.60
  15  -3 -12    2.61    0.74
  15  -3 -12    2.99    0.64
 -15  -3  12    5.03    0.94
  15  -3 -12    3.23    0.65
 -15   3  12    1.33    0.99
  15   3 -12    2.80    0.64
  15   3 -12    4.16    0.74
  15   3 -12    3.12    0.76
  16  -3 -13   -0.12    0.54
 -16  -3  13    1.41    1.19
  16  -3 -13   -0.39    0.48
  16  -3 -13   -0.59    0.56
  16  -3 -13   -0.11    0.50
  16   3 -13   -0.23    0.54
 -16   3  13   -0.67    1.29
  16   3 -13    0.61    0.53
  16   3 -13    0.57    0.52
  17  -3 -14   15.82    1.21
  17  -3 -14   14.36    1.02
  17  -3 -14   15.29    1.18
  17  -3 -14   15.48    1.12
 -17  -3  14   14.85    1.90
  17   3 -14   15.29    1.40
  17   3 -14   16.41    1.27
  18  -3 -15    0.09    0.44
  18  -3 -15   -0.29    0.41
  18   3 -15   -0.10    0.47
  18   3 -15   -0.12    0.44
  18   3 -15   -0.17    0.50
  19  -3 -16    0.25    0.39
  19  -3 -16    0.58    0.35
  19   3 -16    0.11    0.39
  19   3 -16   -0.17    0.38
  19   3 -16    0.40    0.41
  20  -3 -17    0.18    0.38
  20   3 -17    0.31    0.32
  20   3 -17    0.39    0.35
  20   3 -17   -0.48    0.32
  15   4 -18   -0.02    0.31
  14  -4 -17    1.68    0.51
  14  -4 -17    1.00    0.37
  14   4 -17    0.88    0.50
  14   4 -17    0.14    0.61
  14   4 -17    1.18    0.35
  13  -4 -16   -0.31    0.36
  13  -4 -16   -0.18    0.46
 -13  -4  16    0.62    0.70
  13   4 -16   -0.39    0.53
  13   4 -16    0.44    0.42
  13   4 -16    0.33    0.52
  12  -4 -15   13.30    0.94
  12  -4 -15   13.67    1.00
 -12  -4  15   12.02    1.56
 -12  -4  15   14.75    1.24
  12   4 -15   12.53    1.10
  12   4 -15   14.90    1.04
  12   4 -15   14.05    1.12
 -11  -4  14   -0.07    0.96
  11  -4 -14   -0.36    0.47
  11  -4 -14   -0.29    0.52
  11   4 -14   -0.25    0.58
  11   4 -14   -0.32    0.60
 -11   4  14    1.50    1.18
  11   4 -14   -0.33    0.43
  10  -4 -13    1.65    0.59
  10  -4 -13    2.13    0.56
 -10  -4  13    3.05    1.69
  10  -4 -13    2.87    0.71
 -10  -4  13    2.97    0.93
  10   4 -13    1.37    0.65
  10   4 -13    1.39    0.60
  10   4 -13    2.87    0.66
 -10   4  13    2.93    0.85
 -10   4  13    1.19    0.89
  -9  -4  12    0.88    1.50
   9  -4 -12    0.03    0.57
   9  -4 -12    0.24    0.62
  -9  -4  12   -0.26    0.70
   9  -4 -12   -0.15    0.45
  -9   4  12   -1.00    0.66
   9   4 -12   -0.78    0.78
   9   4 -12   -0.49    0.56
   9   4 -12   -0.71    0.48
  -9   4  12    1.35    0.80
  -8  -4  11    0.46    0.59
   8  -4 -11    0.87    0.61
   8  -4 -11    0.45    0.42
   8  -4 -11   -0.01    0.66
   8  -4 -11   -0.17    0.67
  -8  -4  11   -0.30    0.77
  -8   4  11    0.18    1.25
   8   4 -11    0.62    0.48
  -8   4  11   -0.21    0.83
   8   4 -11    1.51    0.59
  -8   4  11    0.69    0.59
   8   4 -11    1.01    0.92
   8   4 -11    1.17    0.48
   7  -4 -10   -0.16    0.62
   7  -4 -10   -0.03    0.37
   7  -4 -10    0.37    0.55
   7  -4 -10    0.69    0.86
  -7  -4  10    1.27    0.57
  -7  -4  10    0.00    0.50
   7   4 -10    0.00    0.49
   7   4 -10   -0.09    0.46
   7   4 -10   -0.49    0.52
  -7   4  10    0.05    0.86
  -6  -4   9    1.03    0.49
  -6  -4   9    2.84    0.56
   6  -4  -9    1.24    0.82
   6  -4  -9    2.27    0.80
   6  -4  -9    1.42    0.44
  -6   4   9    1.78    0.46
   6   4  -9    2.51    0.53
  -6   4   9    3.11    0.92
   6   4  -9    1.27    0.59
   6   4  -9    2.01    0.45
   6   4  -9    2.01    0.54
  -5  -4   8    0.42    0.35
  -5  -4   8    0.05    0.30
   5  -4  -8   -0.65    0.40
   5   4  -8   -0.66    0.38
  -5   4   8   -0.09    0.34
   5   4  -8   -0.22    0.48
  -5   4   8    0.28    0.52
   5   4  -8    0.08    0.48
  -4  -4   7    3.97    0.52
   4  -4  -7    4.66    0.72
  -4  -4   7    3.54    0.52
  -4   4   7    4.26    0.66
  -4   4   7    4.06    0.54
   3  -4  -6   -0.12    0.42
  -3  -4   6    0.00    0.23
  -3  -4   6    0.08    0.22
  -3   4   6    0.03    0.25
  -3   4   6    0.69    0.34
  -2  -4   5    1.11    0.27
   2  -4  -5    1.45    0.41
  -2  -4   5    1.01    0.24
  -2   4   5    0.83    0.32
  -2   4   5    1.15    0.25
  -1  -4   4   -0.20    0.16
   1  -4  -4   -0.08    0.25
  -1  -4   4    0.05    0.18
  -1   4   4   -0.32    0.26
  -1   4   4    0.24    0.20
   0  -4  -3    2.41    0.44
   0  -4   3    2.18    0.28
   0  -4   3    1.69    0.27
   0   4   3    2.10    0.27
   0   4  -3    2.31    0.31
   1  -4   2    0.02    0.13
  -1  -4  -2    0.14    0.22
  -1   4  -2   -0.02    0.19
   1   4   2   -0.02    0.17
   2  -4   1   76.18    2.42
  -2  -4  -1   73.92    2.40
   2  -4   1   79.43    2.45
  -2  -4  -1   73.75    2.39
  -2   4  -1   78.96    2.46
  -3  -4   0   -0.02    0.07
   3  -4   0    0.02    0.16
   3  -4   0   -0.08    0.13
  -3   4   0    0.00    0.15
   3   4   0    0.29    0.17
   4  -4  -1  144.27    4.32
   4  -4  -1  138.43    4.27
  -4   4   1  139.41    4.29
   4   4  -1  132.69    4.25
   5  -4  -2    0.07    0.29
   5   4  -2    0.11    0.19
  -5   4   2    0.08    0.17
   6  -4  -3  108.64    3.50
   6  -4  -3  106.02    3.46
  -6   4   3  114.54    3.48
   7  -4  -4   -0.12    0.24
  -7   4   4   -0.02    0.21
   7   4  -4   -0.13    0.25
   8  -4  -5   46.79    1.76
  -8   4   5   48.56    1.72
   8   4  -5   48.14    1.81
   9  -4  -6    0.28    0.30
   9   4  -6   -0.26    0.33
  10  -4  -7   49.73    2.14
  10  -4  -7   47.65    1.95
  10  -4  -7   46.42    1.93
 -10  -4   7   49.67    1.69
  10  -4  -7   50.06    1.93
  10  -4  -7   45.43    1.94
  10   4  -7   47.56    2.06
  10   4  -7   48.09    1.88
 -10   4   7   50.81    1.87
 -11  -4   8    0.32    0.41
  11  -4  -8    0.86    0.51
  11  -4  -8    0.68    0.46
  11  -4  -8   -0.49    0.61
  11  -4  -8    0.90    0.51
  11  -4  -8   -0.17    0.39
  11  -4  -8    0.66    0.66
  11   4  -8   -0.06    0.56
  11   4  -8   -0.62    0.75
  11   4  -8    0.26    0.57
  11   4  -8    0.57    0.43
 -11   4   8   -0.10    0.42
  12  -4  -9   41.03    1.71
  12  -4  -9   41.56    1.77
  12  -4  -9   41.86    1.78
  12  -4  -9   40.53    1.89
  12  -4  -9   41.33    1.84
 -12  -4   9   41.62    1.73
  12  -4  -9   42.44    1.85
  12   4  -9   38.16    1.76
  12   4  -9   41.20    1.86
  12   4  -9   41.59    1.67
 -12   4   9   42.30    1.82
  12   4  -9   40.87    1.82
  13  -4 -10    1.11    0.51
 -13  -4  10    0.53    0.60
  13  -4 -10    0.17    0.52
  13  -4 -10   -0.40    0.57
  13  -4 -10   -0.53    0.50
  13  -4 -10    0.19    0.45
  13   4 -10    0.68    0.57
  13   4 -10    0.18    0.61
  13   4 -10   -0.44    0.43
  13   4 -10   -0.17    0.53
  14  -4 -11    4.15    0.71
 -14  -4  11    4.05    0.82
  14  -4 -11    5.07    0.75
  14  -4 -11    4.18    0.71
  14  -4 -11    6.28    0.97
  14   4 -11    5.76    1.04
 -14   4  11    5.42    0.93
  14   4 -11    4.01    0.68
  14   4 -11    3.61    0.62
  15  -4 -12   -0.01    0.54
 -15  -4  12    1.18    0.96
  15  -4 -12    0.07    0.53
  15  -4 -12   -0.90    0.49
  15  -4 -12   -0.18    0.61
  15   4 -12    0.32    0.59
  15   4 -12    0.20    0.54
 -15   4  12   -1.55    1.05
  16  -4 -13    2.34    0.60
  16  -4 -13    0.88    0.66
 -16  -4  13    1.81    1.28
  16  -4 -13    1.51    0.59
  16  -4 -13    1.97    0.61
  16  -4 -13    1.59    0.56
  16   4 -13    1.68    0.64
  16   4 -13    1.84    0.57
 -16   4  13   -0.27    1.48
  16   4 -13    2.67    0.64
  17  -4 -14    0.73    0.50
  17  -4 -14    0.83    0.51
  17  -4 -14    0.33    0.48
 -17  -4  14   -0.33    1.15
  17   4 -14    0.06    0.49
  17   4 -14   -0.16    0.51
  17   4 -14   -0.60    0.53
  18  -4 -15   12.71    0.93
  18  -4 -15   12.29    0.82
  18   4 -15   12.77    0.94
  18   4 -15   13.04    0.96
  18   4 -15   13.73    0.99
  19  -4 -16    0.40    0.49
  19  -4 -16   -0.28    0.38
  19   4 -16   -0.27    0.37
  19   4 -16    0.51    0.37
  19   4 -16    0.79    0.38
  20  -4 -17   13.79    0.87
  20   4 -17   14.21    0.73
  20   4 -17   15.55    0.79
  20   4 -17   16.84    0.79
  15   5 -18    1.01    0.38
  14   5 -17    0.53    0.46
 -13  -5  16    2.77    0.74
  13  -5 -16    3.21    0.49
  13  -5 -16    4.00    0.60
  13   5 -16    3.33    0.60
  13   5 -16    2.94    0.63
  13   5 -16    4.94    0.71
  12  -5 -15   -0.24    0.53
  12  -5 -15   -0.01    0.42
 -12  -5  15   -0.70    1.39
  12   5 -15    0.51    0.45
  12   5 -15   -0.37    0.55
  12   5 -15    0.47    0.57
  11  -5 -14    2.85    0.59
 -11  -5  14    3.04    1.21
  11   5 -14    2.33    0.68
  11   5 -14    3.34    0.69
  11   5 -14    4.07    0.73
 -10  -5  13   -0.68    0.86
 -10  -5  13    4.63    1.69
  10  -5 -13   -0.39    0.47
  10  -5 -13   -0.33    0.58
  10   5 -13    0.49    0.55
  10   5 -13    0.48    0.63
 -10   5  13    1.27    0.90
  -9  -5  12   40.18    2.47
   9  -5 -12   43.43    1.77
   9  -5 -12   41.36    1.76
   9  -5 -12   38.98    1.94
  -9  -5  12   43.64    2.22
   9   5 -12   41.80    1.85
   9   5 -12   43.05    1.91
  -9   5  12   41.07    2.01
  -9   5  12   39.37    2.02
   9   5 -12   42.12    1.87
   8  -5 -11    0.12    0.50
   8  -5 -11    0.30    0.70
   8  -5 -11   -0.08    0.45
   8  -5 -11    0.30    0.65
  -8  -5  11    0.23    0.77
  -8  -5  11   -0.40    0.60
  -8   5  11   -1.01    0.64
   8   5 -11   -0.43    0.51
  -8   5  11    1.51    0.77
   8   5 -11    1.11    0.56
   8   5 -11    0.64    0.53
   7  -5 -10   55.48    2.66
   7  -5 -10   52.21    2.22
   7  -5 -10   55.45    2.34
  -7  -5  10   58.45    2.31
  -7  -5  10   58.27    2.35
   7  -5 -10   51.41    2.06
  -7   5  10   56.36    2.40
   7   5 -10   54.62    2.12
   6  -5  -9   -0.58    0.81
  -6  -5   9    0.11    0.46
   6  -5  -9    0.12    0.73
  -6  -5   9   -0.67    0.43
   6  -5  -9   -0.09    0.43
   6   5  -9   -0.11    0.51
  -6   5   9    1.07    0.91
   6   5  -9    0.01    0.42
   6   5  -9   -0.65    0.48
  -6   5   9   -0.02    0.42
   6   5  -9    0.39    0.36
   5  -5  -8   15.01    0.96
  -5  -5   8   15.10    0.93
  -5  -5   8   16.26    0.97
  -5   5   8   15.24    0.87
   5   5  -8   15.52    0.96
   5   5  -8   14.23    1.12
   5   5  -8   12.72    1.03
   5   5  -8   15.30    0.92
  -5   5   8   17.03    1.66
   4  -5  -7   -0.09    0.66
  -4  -5   7    0.29    0.32
  -4  -5   7   -0.14    0.27
  -4   5   7    0.15    0.30
   4   5  -7   -0.14    0.52
  -4   5   7    0.38    0.50
   4   5  -7    0.70    0.43
  -3  -5   6    0.69    0.27
  -3  -5   6    0.73    0.25
   3  -5  -6   -0.45    0.48
  -3   5   6    1.02    0.29
  -3   5   6    1.16    0.44
   2  -5  -5    0.28    0.36
  -2  -5   5    0.01    0.21
  -2  -5   5    0.00    0.21
  -2   5   5   -0.43    0.37
  -2   5   5   -0.17    0.24
   1  -5  -4    9.16    0.67
  -1  -5   4    8.46    0.51
  -1  -5   4    8.75    0.51
  -1   5   4    9.09    0.50
  -1   5   4    7.93    0.64
   0  -5   3    0.01    0.16
   0  -5  -3   -0.01    0.25
   0  -5   3    0.10    0.18
   0   5   3   -0.19    0.21
   0   5  -3   -0.19    0.31
   0   5   3   -0.53    0.49
  -1  -5  -2    6.77    0.47
   1  -5   2    6.38    0.41
   1  -5   2    6.92    0.43
  -1   5  -2    6.29    0.47
  -2  -5  -1    0.44    0.25
  -2  -5  -1    0.19    0.14
   2  -5   1    0.17    0.17
  -2   5  -1   -0.15    0.19
  -3  -5   0    1.15    0.18
   3  -5   0    1.52    0.28
  -3  -5   0    1.63    0.23
   3  -5   0    1.28    0.24
  -3   5   0    1.11    0.24
   4  -5  -1   -0.07    0.25
   4  -5  -1   -0.01    0.28
   4   5  -1   -0.06    0.18
  -4   5   1    0.17    0.20
   5  -5  -2   29.99    1.20
   5  -5  -2   29.94    1.12
   5   5  -2   28.96    1.08
  -5   5   2   30.20    1.12
   6  -5  -3    0.18    0.21
   6  -5  -3    1.08    0.40
  -6   5   3    0.04    0.21
   6   5  -3   -0.07    0.23
   7  -5  -4   87.28    2.93
   7   5  -4   89.09    2.92
  -7   5   4   88.49    2.91
   8  -5  -5    0.20    0.28
  -8   5   5    0.08    0.25
   9  -5  -6   21.50    1.07
  -9   5   6   22.92    1.09
  10  -5  -7    0.57    0.45
  10  -5  -7    0.46    0.60
 -10  -5   7    0.10    0.30
  10  -5  -7   -0.57    0.75
  10  -5  -7   -0.30    0.63
  10  -5  -7    0.21    0.35
  10  -5  -7   -0.26    0.45
 -10   5   7    0.59    0.42
  10   5  -7    0.04    0.50
  10   5  -7    0.46    0.60
  10   5  -7    0.45    0.67
  11  -5  -8   12.01    1.01
  11  -5  -8   12.86    1.07
  11  -5  -8   12.82    1.07
  11  -5  -8   13.06    1.24
  11  -5  -8   13.13    0.97
  11  -5  -8   12.71    1.12
 -11  -5   8   12.56    0.83
  11   5  -8   14.90    1.18
 -11   5   8   12.62    0.94
  11   5  -8   13.54    1.19
  11   5  -8   14.29    1.10
  11   5  -8   14.22    0.91
 -12  -5   9    0.01    0.47
  12  -5  -9    0.76    0.60
  12  -5  -9   -0.40    0.56
  12  -5  -9    0.02    0.52
  12  -5  -9   -0.39    0.47
  12  -5  -9    0.20    0.49
  12  -5  -9   -0.53    0.52
  12   5  -9    0.24    0.46
  12   5  -9    0.14    0.57
  12   5  -9    0.13    0.57
 -12   5   9    0.10    0.55
  12   5  -9    0.92    0.56
 -13  -5  10   -0.28    0.61
  13  -5 -10    1.59    0.57
  13  -5 -10    0.77    0.46
  13  -5 -10    0.25    0.53
  13  -5 -10    0.76    0.52
  13  -5 -10    0.31    0.45
 -13   5  10    0.66    0.73
  13   5 -10    1.74    0.56
  13   5 -10    1.31    0.60
  13   5 -10    0.39    0.48
  13   5 -10    0.57    0.57
  14  -5 -11   -0.16    0.57
  14  -5 -11   -0.67    0.49
  14  -5 -11   -0.09    0.57
  14  -5 -11    0.15    0.48
 -14  -5  11   -0.65    0.81
  14   5 -11   -0.87    0.60
  14   5 -11   -0.12    0.53
  14   5 -11   -0.67    0.47
  14   5 -11   -0.16    0.61
  15  -5 -12    1.48    0.55
  15  -5 -12    1.57    0.58
 -15  -5  12    1.75    0.98
  15  -5 -12    1.15    0.57
  15  -5 -12    1.91    0.64
  15  -5 -12    0.90    0.54
  15   5 -12    1.97    0.65
  15   5 -12    0.37    0.59
  15   5 -12    2.26    0.59
 -15   5  12   -0.08    1.24
  16  -5 -13    0.31    0.55
  16  -5 -13   -0.43    0.51
  16  -5 -13    0.15    0.51
 -16  -5  13    2.68    1.42
 -16  -5  13   -0.71    1.09
  16  -5 -13   -0.68    0.70
  16   5 -13    0.47    0.57
  16   5 -13   -0.26    0.49
  16   5 -13   -0.10    0.53
  17  -5 -14   51.80    2.01
 -17  -5  14   50.70    2.90
  17  -5 -14   51.74    2.00
  17  -5 -14   48.99    1.92
  17   5 -14   51.16    2.10
  17   5 -14   51.15    2.04
  17   5 -14   50.88    2.05
  18  -5 -15   -0.35    0.44
  18  -5 -15   -0.33    0.46
  18   5 -15    0.33    0.47
  18   5 -15    0.27    0.41
  18   5 -15    0.51    0.43
  19  -5 -16    1.71    0.58
  19  -5 -16    1.50    0.47
  19   5 -16    1.45    0.40
  19   5 -16    0.74    0.42
  19   5 -16    1.24    0.40
  20   5 -17   -0.27    0.39
  14  -6 -17    2.13    0.40
  14   6 -17    1.77    0.48
  14   6 -17    3.15    0.71
  14   6 -17    1.35    0.49
 -13  -6  16    0.14    0.62
  13  -6 -16   -0.15    0.36
  13   6 -16    0.15    0.47
  13   6 -16   -0.04    0.53
  13   6 -16    0.03    0.41
 -12  -6  15   22.42    2.95
  12  -6 -15   26.45    1.35
  12  -6 -15   25.87    1.24
  12   6 -15   24.17    1.33
  12   6 -15   25.51    1.31
  12   6 -15   22.79    1.32
  11  -6 -14    0.16    0.64
 -11  -6  14   -0.61    1.15
  11  -6 -14   -0.02    0.54
  11   6 -14    0.38    0.56
 -10  -6  13    4.75    1.74
  10  -6 -13    4.42    0.74
 -10  -6  13    1.75    1.00
  10  -6 -13    3.68    0.68
  10   6 -13    2.62    0.67
  10   6 -13    3.95    0.71
  10   6 -13    2.91    0.68
  -9  -6  12    0.85    1.16
   9  -6 -12    1.36    0.68
   9  -6 -12   -0.49    0.48
  -9  -6  12    0.17    0.78
   9  -6 -12    0.33    0.50
   9   6 -12   -0.28    0.51
   9   6 -12   -0.61    0.51
   9   6 -12    0.23    0.57
  -9   6  12   -0.38    0.78
  -8  -6  11    2.72    0.93
  -8  -6  11    2.02    0.76
   8  -6 -11    2.63    0.50
   8  -6 -11    1.85    0.82
   8  -6 -11    2.04    0.51
   8   6 -11    2.72    0.67
   8   6 -11    2.88    0.67
  -8   6  11    2.48    0.83
   8   6 -11    2.98    0.60
  -7  -6  10   -0.10    0.59
   7  -6 -10   -0.13    0.39
  -7  -6  10   -0.56    0.51
   7  -6 -10    0.73    0.83
   7   6 -10   -0.69    0.50
   7   6 -10   -0.43    0.53
   7   6 -10    0.34    0.43
   7   6 -10    0.12    0.43
   6  -6  -9   48.01    1.90
  -6  -6   9   48.29    2.02
  -6  -6   9   47.01    2.01
   6   6  -9   48.88    2.00
  -6   6   9   50.49    2.20
   6   6  -9   49.79    1.90
   6   6  -9   50.16    1.89
   6   6  -9   46.55    1.87
   5  -6  -8    0.04    0.46
  -5  -6   8    0.48    0.36
  -5  -6   8   -0.04    0.37
  -5   6   8    0.66    0.75
   5   6  -8    0.11    0.51
   5   6  -8    0.06    0.48
   5   6  -8    0.48    0.39
  -5   6   8    0.82    0.43
   5   6  -8    0.57    0.42
  -4  -6   7   44.24    1.69
  -4  -6   7   43.59    1.69
   4  -6  -7   41.29    1.74
   4   6  -7   46.28    1.70
   4   6  -7   39.63    1.88
  -4   6   7   43.97    1.59
   4   6  -7   41.72    1.76
   4   6  -7   43.96    1.68
  -3  -6   6    0.17    0.28
   3  -6  -6   -0.91    0.50
  -3  -6   6    0.37    0.29
  -3   6   6   -0.25    0.50
  -3   6   6   -0.59    0.58
  -2  -6   5   19.18    0.88
  -2  -6   5   19.10    0.87
   2  -6  -5   19.67    1.06
  -2   6   5   20.12    0.84
  -2   6   5   17.77    1.11
   1  -6  -4    0.23    0.33
  -1  -6   4    0.27    0.21
  -1  -6   4    0.04    0.22
  -1   6   4   -0.41    0.56
   0  -6   3  141.32    4.33
   0  -6   3  139.60    4.30
   0  -6  -3  138.13    4.43
   0   6  -3  132.66    4.33
   1  -6   2    0.13    0.16
  -1  -6  -2    0.00    0.22
   1  -6   2   -0.16    0.18
  -1   6  -2    0.13    0.33
   2  -6   1   68.12    2.21
   2  -6   1   70.47    2.28
  -2  -6  -1   65.74    2.22
  -2   6  -1   69.60    2.27
   3  -6   0    0.11    0.17
   3  -6   0   -0.19    0.19
  -3  -6   0    0.03    0.14
  -3  -6   0   -0.06    0.24
  -3   6   0    0.37    0.24
  -4  -6   1   29.35    0.92
   4  -6  -1   27.86    1.06
   4  -6  -1   27.26    1.14
  -4   6   1   28.29    1.12
   5  -6  -2    0.51    0.36
   5  -6  -2    0.07    0.23
  -5   6   2    0.12    0.22
   6  -6  -3    7.77    0.61
   6  -6  -3    8.51    0.80
  -6   6   3    7.43    0.55
   7  -6  -4    0.43    0.30
  -7   6   4    0.42    0.29
   8  -6  -5    8.81    0.72
  -8   6   5   10.00    0.70
   9  -6  -6    0.90    1.14
   9  -6  -6    0.03    0.46
   9  -6  -6    0.18    0.34
  -9   6   6   -0.42    0.35
 -10  -6   7    6.50    0.53
  10  -6  -7    9.09    1.06
  10  -6  -7    7.69    1.04
  10  -6  -7    6.92    0.86
  10  -6  -7    6.97    1.03
  10  -6  -7    6.78    0.83
  10  -6  -7    8.04    0.84
  10   6  -7    6.96    0.80
 -10   6   7    6.69    0.82
  10   6  -7    8.22    1.03
  10   6  -7    6.84    1.27
  10   6  -7    6.28    0.90
  11  -6  -8   -0.45    0.44
 -11  -6   8    0.01    0.37
  11  -6  -8   -0.47    0.45
  11  -6  -8    0.13    0.48
  11  -6  -8    0.44    0.67
  11  -6  -8    0.41    0.53
  11  -6  -8    0.11    0.57
 -11   6   8   -0.45    0.51
  11   6  -8    0.04    0.64
  11   6  -8    0.62    0.45
  11   6  -8    0.29    0.53
  12  -6  -9    4.86    0.67
  12  -6  -9    4.05    0.65
 -12  -6   9    5.07    0.77
  12  -6  -9    4.29    0.74
  12  -6  -9    5.30    0.92
  12  -6  -9    4.73    0.79
  12   6  -9    5.57    0.63
 -12   6   9    4.59    0.84
  12   6  -9    4.56    0.73
  12   6  -9    5.90    0.96
  12   6  -9    5.59    0.80
 -13  -6  10    0.36    0.64
  13  -6 -10   -0.44    0.52
  13  -6 -10    0.00    0.41
  13  -6 -10   -0.14    0.54
  13  -6 -10    0.75    0.58
  13   6 -10    0.16    0.49
  13   6 -10    1.23    0.49
 -13   6  10    0.13    0.82
  13   6 -10   -0.46    0.57
  13   6 -10    0.16    0.59
 -14  -6  11   -0.56    0.78
  14  -6 -11    0.42    0.52
  14  -6 -11   -0.20    0.55
  14  -6 -11    0.58    0.48
  14  -6 -11   -0.28    0.52
 -14   6  11    2.96    1.16
  14   6 -11   -0.04    0.49
  14   6 -11    0.04    0.55
  14   6 -11   -0.01    0.62
  14   6 -11    0.65    0.55
  15  -6 -12   -0.03    0.55
  15  -6 -12    0.05    0.52
  15  -6 -12    0.05    0.51
 -15  -6  12    0.48    0.93
 -15  -6  12    0.30    1.03
  15  -6 -12   -0.09    0.55
  15   6 -12    0.31    0.64
  15   6 -12   -0.76    0.48
  15   6 -12    0.76    0.54
 -16  -6  13    5.22    1.18
  16  -6 -13    3.76    0.63
  16  -6 -13    4.00    0.65
  16   6 -13    5.41    0.86
  16   6 -13    4.95    0.77
  16   6 -13    5.57    0.93
  17  -6 -14   -0.05    0.51
 -17  -6  14   -1.71    1.50
  17  -6 -14    0.01    0.49
  17  -6 -14   -0.56    0.60
  17   6 -14    0.03    0.50
  17   6 -14    0.01    0.53
  17   6 -14   -0.01    0.52
  18  -6 -15    1.56    0.57
  18  -6 -15    1.70    0.51
  18   6 -15    2.55    0.53
  18   6 -15    2.51    0.51
  18   6 -15    3.01    0.57
  19  -6 -16    0.49    0.56
  19   6 -16   -0.59    0.33
  19   6 -16   -0.37    0.42
  19   6 -16    0.17    0.36
  20   6 -17    1.64    0.37
 -20   6  17    1.67    0.41
  14  -7 -17    0.62    0.32
  14   7 -17    0.44    0.42
  14   7 -17    0.16    0.45
  13  -7 -16   -0.22    0.35
 -13  -7  16    0.42    0.60
  13   7 -16    1.12    0.47
  13   7 -16   -0.50    0.38
  13   7 -16    0.86    0.54
  12  -7 -15   -0.55    0.40
  12   7 -15   -0.40    0.53
  12   7 -15    0.08    0.52
  12   7 -15    0.31    0.53
  11  -7 -14    6.19    0.81
 -11  -7  14    6.37    1.41
  11   7 -14    6.70    0.99
  11   7 -14    5.07    0.74
  11   7 -14    6.62    0.92
  10  -7 -13    0.37    0.47
  10  -7 -13   -0.65    0.45
 -10  -7  13    3.71    2.05
  10  -7 -13    0.07    0.99
 -10  -7  13   -0.11    1.06
  10   7 -13    0.68    0.55
  10   7 -13   -0.09    0.55
  10   7 -13   -0.05    0.54
  -9  -7  12    3.85    1.38
   9  -7 -12    3.60    0.98
   9  -7 -12    2.59    0.60
  -9  -7  12    2.92    0.95
   9   7 -12    3.50    0.69
   9   7 -12    3.13    0.64
  -9   7  12    4.83    0.95
   9   7 -12    4.86    0.86
  -8  -7  11    0.21    0.69
   8  -7 -11    0.58    0.47
   8  -7 -11    0.20    0.44
   8   7 -11    0.01    0.49
  -8   7  11   -0.56    0.76
   8   7 -11   -0.24    0.50
   8   7 -11   -0.60    0.51
  -7  -7  10   15.88    1.25
  -7  -7  10   13.30    1.25
   7  -7 -10   13.93    0.96
   7  -7 -10   14.14    0.97
   7   7 -10   14.45    0.98
   7   7 -10   14.79    0.99
  -7   7  10   11.93    1.43
   7   7 -10   14.51    1.17
   7   7 -10   14.67    1.04
  -6  -7   9   -0.65    0.47
   6  -7  -9   -0.42    0.39
  -6  -7   9    0.52    0.48
  -6   7   9   -1.47    0.75
   6   7  -9   -0.38    0.45
   6   7  -9   -0.51    0.50
   6   7  -9    0.31    0.61
   5  -7  -8    2.35    0.48
  -5  -7   8    3.45    0.58
   5   7  -8    4.78    0.82
   5   7  -8    3.14    0.55
   5   7  -8    3.07    0.61
  -5   7   8    1.48    0.81
   5   7  -8    2.54    0.44
  -4  -7   7   -0.02    0.35
   4  -7  -7   -0.81    0.71
   4  -7  -7   -0.66    0.46
  -4  -7   7    0.06    0.33
   4   7  -7   -0.21    0.45
   4   7  -7   -0.14    0.60
   4   7  -7   -0.34    0.40
  -4   7   7   -0.47    0.81
  -3  -7   6    3.24    0.48
  -3  -7   6    2.81    0.52
   3  -7  -6    3.30    0.63
   3   7  -6    3.27    0.50
   3   7  -6    3.13    0.52
  -2  -7   5    0.28    0.28
  -2  -7   5   -0.25    0.25
   2  -7  -5   -0.52    0.40
   1  -7  -4   63.19    2.32
  -1  -7   4   62.91    2.13
  -1  -7   4   62.50    2.17
   0  -7   3    0.03    0.22
   0  -7  -3   -0.05    0.32
   0  -7   3   -0.17    0.20
   1  -7   2   12.13    0.65
  -1  -7  -2   11.08    0.68
   1  -7   2   11.90    0.60
   2  -7   1   -0.10    0.18
  -2  -7  -1   -0.05    0.18
   2  -7   1   -0.27    0.22
   3  -7   0   13.28    0.72
   3  -7   0   13.11    0.62
  -3  -7   0   10.32    0.88
  -3  -7   0   12.60    0.58
  -3   7   0   12.47    0.72
  -4  -7   1   -0.11    0.32
  -4  -7   1   -0.30    0.15
   4  -7  -1    0.15    0.23
  -4   7   1   -0.51    0.26
   5  -7  -2    8.98    0.77
  -5  -7   2    8.35    0.37
   5  -7  -2    7.36    0.59
  -5  -7   2    7.99    0.49
  -5   7   2    8.54    0.58
   6  -7  -3    0.02    0.29
   6  -7  -3   -0.03    0.49
  -6   7   3    0.27    0.30
   7  -7  -4   54.03    2.02
  -7   7   4   58.90    2.07
   8  -7  -5    0.35    0.48
  -8  -7   5    0.03    0.16
   8  -7  -5   -0.19    0.35
  -8  -7   5   -0.20    0.45
  -8   7   5   -0.10    0.36
   9  -7  -6   13.22    0.94
   9  -7  -6   12.56    1.28
   9  -7  -6   11.45    0.88
   9  -7  -6   14.95    1.24
  -9  -7   6   12.93    0.58
   9   7  -6   11.65    0.92
   9   7  -6   13.58    1.13
  -9   7   6   12.11    0.94
  10  -7  -7   -0.51    0.60
  10  -7  -7    0.53    0.44
 -10  -7   7   -0.21    0.28
  10  -7  -7    0.60    0.59
  10  -7  -7    0.12    0.44
  10  -7  -7    1.03    0.94
  10   7  -7   -0.30    0.56
  10   7  -7    1.59    0.78
  10   7  -7   -0.97    0.81
 -10   7   7   -0.72    0.49
  10   7  -7   -0.56    0.44
  11  -7  -8   -0.76    0.77
 -11  -7   8    0.84    0.38
  11  -7  -8   -0.26    0.39
  11  -7  -8    1.45    0.59
  11  -7  -8    0.38    0.62
  11   7  -8   -0.24    0.56
 -11   7   8   -0.42    0.60
  11   7  -8    0.20    0.46
  11   7  -8    0.72    0.48
  11   7  -8    0.30    0.72
 -12  -7   9    0.11    0.43
  12  -7  -9    0.45    0.46
  12  -7  -9    0.29    0.52
  12  -7  -9    0.83    0.57
  12   7  -9   -0.26    0.60
  12   7  -9    0.65    0.48
 -12   7   9    0.45    0.76
  12   7  -9    0.05    0.45
  12   7  -9   -0.37    0.61
  13  -7 -10    8.55    1.01
  13  -7 -10    5.04    0.73
  13  -7 -10    6.16    0.86
 -13  -7  10    5.63    0.99
  13  -7 -10    6.55    0.81
  13   7 -10    6.63    0.89
  13   7 -10    6.81    0.82
 -13   7  10    7.74    1.25
  13   7 -10    8.22    1.09
  13   7 -10    9.33    1.18
  14  -7 -11   -0.08    0.54
  14  -7 -11    0.57    0.62
  14  -7 -11   -0.25    0.40
 -14  -7  11   -1.11    0.81
  14  -7 -11   -0.36    0.57
 -14  -7  11    0.91    0.93
  14   7 -11    0.13    0.47
  14   7 -11    1.42    0.69
  14   7 -11   -0.22    0.48
  15  -7 -12    1.63    0.67
  15  -7 -12    1.85    0.48
  15  -7 -12    2.62    0.62
 -15  -7  12    2.50    1.17
  15  -7 -12    2.06    0.58
  15   7 -12    1.70    0.55
  15   7 -12    2.79    0.70
  15   7 -12    2.68    0.70
  16  -7 -13   -0.25    0.49
  16  -7 -13   -0.88    0.55
  16  -7 -13    0.08    0.55
 -16  -7  13   -2.04    1.28
  16   7 -13    0.59    0.57
  16   7 -13    0.18    0.70
  17  -7 -14    2.02    0.61
  17  -7 -14    3.00    0.62
  17   7 -14    2.27    0.59
  17   7 -14    3.14    0.58
  17   7 -14    2.10    0.57
  18  -7 -15    0.52    0.57
  18   7 -15   -0.43    0.40
  18   7 -15    0.22    0.46
  18   7 -15    0.59    0.44
  19   7 -16    0.93    0.63
  19   7 -16    0.16    0.44
  14   8 -17    2.33    0.46
  13  -8 -16   -0.63    0.34
  13   8 -16    0.37    0.50
  13   8 -16   -0.71    0.47
  13   8 -16    0.28    0.42
  12  -8 -15    8.59    0.79
  12   8 -15    8.13    0.86
  12   8 -15    7.76    0.93
  12   8 -15    8.23    0.82
 -11  -8  14    0.32    1.52
  11  -8 -14    0.31    0.41
  11  -8 -14    0.10    0.48
  11   8 -14   -0.12    0.49
  11   8 -14    0.52    0.55
  10  -8 -13    0.72    0.50
 -10  -8  13    0.48    1.22
  10   8 -13    0.45    0.57
  10   8 -13    1.45    0.52
  10   8 -13    0.17    0.58
  -9  -8  12   -1.14    0.86
   9  -8 -12   -0.33    0.46
  -9  -8  12    0.33    1.32
   9  -8 -12    0.15    0.41
   9   8 -12    0.08    0.49
   9   8 -12   -0.04    0.54
   9   8 -12   -0.28    0.60
  -8  -8  11    2.86    0.81
   8  -8 -11    2.80    0.58
  -8  -8  11    4.98    1.15
   8  -8 -11    3.17    0.48
  -8  -8  11    3.33    1.03
  -8  -8  11    3.54    1.00
   8   8 -11    2.79    0.61
  -8   8  11    3.00    0.86
   8   8 -11    2.64    0.65
   8   8 -11    2.73    0.53
   8   8 -11    3.84    0.65
  -7  -8  10    0.90    0.76
  -7  -8  10    0.19    0.62
   7  -8 -10   -0.28    0.39
   7  -8 -10   -0.67    0.42
   7   8 -10    0.06    0.59
   7   8 -10   -0.36    0.49
   7   8 -10    0.03    0.41
  -7   8  10   -0.80    0.68
   7   8 -10    0.09    0.39
  -6  -8   9    0.62    0.56
   6  -8  -9    0.81    0.47
  -6  -8   9    1.05    0.71
   6   8  -9    1.57    0.47
   6   8  -9    1.00    0.48
   6   8  -9    1.66    0.43
   6   8  -9    2.25    0.82
  -6   8   9    0.56    0.69
  -5  -8   8   -0.17    0.44
  -5  -8   8    0.49    0.49
   5  -8  -8    0.15    0.46
  -5   8   8   -0.59    0.67
   5   8  -8   -0.01    0.45
   5   8  -8    0.61    0.37
   5   8  -8    0.85    0.60
   5   8  -8    0.58    0.40
   4  -8  -7    9.48    1.01
  -4  -8   7   12.84    0.86
  -4  -8   7   11.95    0.91
   4   8  -7   11.93    0.89
   4   8  -7   11.47    1.23
   4   8  -7   13.97    0.88
  -4   8   7   14.89    1.35
   4   8  -7   12.53    0.92
  -3  -8   6    0.04    0.29
  -3  -8   6    0.11    0.37
   3  -8  -6    0.16    0.55
   3  -8  -6   -0.20    0.58
   3   8  -6   -0.26    0.40
   3   8  -6    0.72    0.43
   3   8  -6    0.41    0.44
  -3   8   6   -0.68    0.65
  -2  -8   5    9.19    0.72
   2  -8  -5   10.04    0.90
  -2  -8   5    8.88    0.67
   2   8  -5    8.96    0.88
   2   8  -5    7.94    0.90
   2   8  -5   10.20    0.84
   2   8  -5   12.03    0.86
  -1  -8   4    0.24    0.28
   1  -8  -4   -0.22    0.38
  -1  -8   4    0.04    0.23
   0  -8   3   71.41    2.36
   0  -8   3   71.65    2.44
   0  -8  -3   70.54    2.54
   1  -8   2    0.25    0.21
   1  -8   2    0.29    0.28
  -1  -8  -2   -0.16    0.28
   2  -8   1   56.09    1.99
   2  -8   1   57.22    1.89
  -2  -8  -1   55.35    1.96
   3  -8   0    0.11    0.32
  -3  -8   0    0.18    0.22
   3  -8   0    0.03    0.25
  -3   8   0    0.53    0.72
  -4  -8   1   74.14    2.43
   4  -8  -1   73.87    2.49
   4  -8  -1   77.00    2.63
  -4   8   1   76.40    2.58
  -5  -8   2    0.00    0.17
   5  -8  -2    0.55    0.44
   5  -8  -2    0.28    0.34
  -5   8   2   -0.03    0.38
  -6  -8   3   58.21    2.31
   6  -8  -3   48.78    2.06
   6  -8  -3   49.45    1.88
  -6  -8   3   51.72    1.70
  -6   8   3   53.94    1.98
   7  -8  -4   -0.21    0.55
  -7  -8   4   -0.05    0.19
   7  -8  -4    0.00    0.36
  -7   8   4    0.40    0.43
   7   8  -4    0.61    0.45
   8  -8  -5   20.01    1.60
   8  -8  -5   21.08    1.13
   8  -8  -5   19.79    1.13
  -8  -8   5   21.67    0.81
   8   8  -5   19.22    1.07
   8   8  -5   20.79    1.12
   8   8  -5   21.65    1.40
  -8   8   5   21.07    1.15
   8   8  -5   19.62    1.35
   9  -8  -6    0.45    0.72
   9  -8  -6    0.79    0.70
   9  -8  -6   -0.12    0.47
   9  -8  -6    1.08    0.43
   9   8  -6   -0.40    0.41
  -9   8   6   -0.08    0.51
   9   8  -6    0.24    0.57
   9   8  -6    0.52    0.42
  10  -8  -7   13.70    1.17
  10  -8  -7   14.57    1.21
 -10  -8   7   12.98    0.74
  10  -8  -7   12.47    0.94
  10  -8  -7   15.50    1.25
 -10   8   7   11.27    1.13
  10   8  -7   12.06    1.06
  10   8  -7   15.01    1.16
  10   8  -7   11.64    0.94
  10   8  -7   13.94    0.92
 -11  -8   8   -0.14    0.39
  11  -8  -8    1.87    0.93
  11  -8  -8   -0.68    0.40
  11  -8  -8    0.86    0.62
  11  -8  -8    0.27    0.74
  11   8  -8    0.24    0.47
  11   8  -8    1.12    0.77
 -11   8   8    1.39    0.81
  11   8  -8   -0.73    0.53
  12  -8  -9    9.55    0.88
  12  -8  -9   10.62    1.09
  12  -8  -9    6.27    1.03
  12  -8  -9    9.44    1.42
 -12  -8   9    7.84    0.83
  12   8  -9    9.01    1.25
 -12   8   9    8.69    1.23
  12   8  -9    7.25    1.09
  12   8  -9    7.77    0.87
  12   8  -9    8.34    0.85
 -13  -8  10    0.48    0.64
  13  -8 -10   -0.14    0.61
  13  -8 -10    0.23    0.59
 -13  -8  10    0.98    0.77
  13  -8 -10    1.37    0.75
  13   8 -10    0.37    0.50
  13   8 -10    0.19    0.47
  13   8 -10   -0.05    0.69
  13   8 -10    1.29    0.68
  14  -8 -11    1.31    0.60
  14  -8 -11    0.95    0.71
  14  -8 -11    1.91    0.69
  14  -8 -11    1.99    0.48
 -14  -8  11    2.67    1.02
 -14  -8  11    2.35    0.98
  14   8 -11    1.62    0.55
  14   8 -11    1.86    0.58
  14   8 -11    0.26    0.63
  14   8 -11    1.63    0.67
 -15  -8  12   -2.28    1.56
  15  -8 -12   -0.22    0.51
  15  -8 -12   -0.22    0.39
 -15  -8  12   -1.67    1.13
  15  -8 -12   -1.50    0.97
  15  -8 -12    0.24    0.65
  15   8 -12    0.95    0.62
  15   8 -12    0.50    0.67
  15   8 -12    0.76    0.53
 -16  -8  13   -0.95    1.60
  16  -8 -13    0.55    0.44
  16  -8 -13    1.38    0.65
  16  -8 -13    0.11    0.59
  16  -8 -13    1.17    0.52
  16   8 -13    0.27    0.52
  16   8 -13    0.27    0.55
  16   8 -13   -0.18    0.58
  17  -8 -14   -0.09    0.46
  17  -8 -14    0.36    0.78
  17   8 -14    0.03    0.44
  17   8 -14    0.04    0.48
  17   8 -14   -0.51    0.50
  18   8 -15    2.65    0.51
  18   8 -15    1.74    0.55
  18   8 -15    2.50    0.48
  19   8 -16   -0.37    0.33
  19   8 -16   -0.09    0.37
 -19   8  16    0.37    0.32
 -13  -9  16    1.44    0.56
  13  -9 -16    1.54    0.37
  13   9 -16    0.96    0.54
  13   9 -16    1.82    0.47
  13   9 -16    1.42    0.55
  12  -9 -15    0.38    0.37
  12   9 -15    0.02    0.50
  12   9 -15   -0.27    0.42
  11  -9 -14    1.80    0.50
  11  -9 -14    1.74    0.45
 -11   9  14    1.18    0.56
  11   9 -14    0.94    0.60
  11   9 -14    1.16    0.52
  11   9 -14    1.31    0.55
  10  -9 -13   -0.01    0.44
 -10  -9  13    3.01    1.27
  10  -9 -13    0.37    0.42
  10   9 -13    0.44    0.54
  10   9 -13   -0.67    0.54
  10   9 -13    0.78    0.53
   9  -9 -12   10.59    0.96
   9  -9 -12   12.34    0.86
  -9  -9  12   13.41    2.42
  -9  -9  12   12.63    1.53
   9   9 -12   12.19    1.01
   9   9 -12   10.24    1.20
   9   9 -12   11.84    1.02
   8  -9 -11   -0.06    0.46
  -8  -9  11    0.34    0.81
   8  -9 -11    0.48    0.37
  -8  -9  11   -0.94    1.08
   8   9 -11   -0.28    0.49
   8   9 -11    0.59    0.65
   8   9 -11    0.36    0.50
   8   9 -11    0.15    0.48
   7  -9 -10   13.93    0.99
  -7  -9  10   13.90    1.46
  -7  -9  10   14.89    1.39
   7  -9 -10   13.23    0.92
  -7   9  10   16.26    1.42
   7   9 -10   15.59    1.26
   7   9 -10   13.46    0.98
   7   9 -10   13.00    1.00
  -6  -9   9    0.34    0.61
  -6  -9   9   -0.55    0.61
   6  -9  -9   -0.64    0.48
   6   9  -9    0.04    0.47
  -6   9   9    0.09    0.65
   6   9  -9    0.19    0.59
   6   9  -9    0.26    0.43
   6   9  -9    0.30    0.39
   5  -9  -8    0.11    0.47
  -5  -9   8    0.17    0.58
  -5  -9   8    0.65    0.46
   5   9  -8    0.31    0.40
  -5   9   8   -0.79    0.67
   5   9  -8    0.43    0.39
   5   9  -8   -0.06    0.43
   5   9  -8   -0.46    0.64
  -4  -9   7   -0.05    0.42
  -4  -9   7   -0.22    0.51
   4  -9  -7    0.30    0.49
   4  -9  -7    0.36    1.06
   4   9  -7   -0.09    0.38
   4   9  -7    0.37    0.45
   4   9  -7    0.18    0.39
  -4   9   7   -0.41    0.62
   4   9  -7    1.17    0.73
  -3  -9   6    3.91    0.68
   3  -9  -6    6.55    1.12
   3  -9  -6    4.43    0.75
  -3  -9   6    4.76    0.72
   3   9  -6    5.94    1.00
   3   9  -6    4.16    0.72
   3   9  -6    5.73    0.70
  -3   9   6    6.01    1.11
   3   9  -6    5.20    0.79
  -2  -9   5    0.29    0.39
  -2  -9   5   -0.10    0.29
   2  -9  -5   -0.21    0.57
   2   9  -5   -0.05    0.45
   2   9  -5    0.50    0.43
   2   9  -5    0.49    0.46
   2   9  -5    0.02    0.40
  -2   9   5   -0.08    0.67
  -1  -9   4   17.61    0.85
   1  -9  -4   16.41    1.13
  -1  -9   4   18.09    0.97
   1   9  -4   15.79    1.13
   1   9  -4   18.53    1.01
   1   9  -4   17.89    1.04
   1   9  -4   17.31    1.02
  -1   9   4   14.14    1.42
   0  -9  -3   -0.74    0.39
   0  -9   3    0.36    0.34
   0  -9   3    0.13    0.27
   0   9  -3    0.13    0.52
   1  -9   2  120.86    3.87
   1  -9   2  118.02    3.73
  -1  -9  -2  114.72    3.91
   2  -9   1    0.01    0.32
  -2  -9  -1    0.00    0.30
  -3  -9   0    6.99    0.58
   3  -9   0    7.59    0.62
   3  -9   0    7.45    0.70
  -4  -9   1    0.01    0.26
   4  -9  -1   -0.55    0.42
   4  -9  -1    0.38    0.37
  -4   9   1    0.13    0.59
  -5  -9   2    5.40    0.47
   5  -9  -2    6.92    0.92
   5  -9  -2    6.13    0.76
  -5   9   2    3.69    0.68
   5   9  -2    4.20    0.64
   5   9  -2    5.95    1.01
   5   9  -2    6.15    0.82
  -6  -9   3    0.05    0.25
   6  -9  -3    0.46    0.56
   6  -9  -3   -0.08    0.74
   6  -9  -3    0.10    0.42
  -6   9   3    1.03    0.51
   6   9  -3    0.33    0.53
   6   9  -3    1.55    0.67
   6   9  -3    1.31    0.65
  -7  -9   4   53.13    1.89
   7  -9  -4   53.33    2.01
  -7  -9   4   51.87    1.76
   7  -9  -4   53.94    2.03
   7   9  -4   52.40    2.07
   7   9  -4   50.04    2.09
   7   9  -4   48.48    1.96
   7   9  -4   53.76    1.97
   8  -9  -5    1.41    0.79
   8  -9  -5   -1.55    0.99
   8  -9  -5    0.38    0.57
  -8  -9   5    0.19    0.42
  -8  -9   5   -0.21    0.25
   8   9  -5   -0.04    0.56
   8   9  -5   -0.64    0.41
   8   9  -5    0.53    0.69
  -8   9   5   -0.42    0.56
   8   9  -5    0.28    0.45
   9  -9  -6    8.51    1.14
  -9  -9   6    6.16    0.58
   9  -9  -6    6.72    0.94
   9  -9  -6    7.28    1.17
  -9  -9   6    4.62    0.81
   9  -9  -6    6.18    0.75
   9   9  -6    6.66    0.77
   9   9  -6    6.34    0.74
   9   9  -6    6.71    0.75
   9   9  -6    5.80    0.75
  10  -9  -7    0.11    0.68
  10  -9  -7    0.31    0.47
  10  -9  -7    0.61    0.75
 -10  -9   7   -0.01    0.39
  10  -9  -7    0.28    0.65
 -10   9   7    0.03    0.79
  10   9  -7   -0.27    0.58
  10   9  -7   -0.27    0.44
  10   9  -7   -0.48    0.50
  11  -9  -8   10.51    1.24
  11  -9  -8   11.69    0.90
  11  -9  -8   11.63    1.19
 -11  -9   8   10.93    0.86
 -11  -9   8   12.53    1.19
  11   9  -8   12.19    0.93
  11   9  -8   11.46    1.12
  11   9  -8   10.39    1.05
  11   9  -8   12.89    0.90
 -12  -9   9    0.00    0.66
  12  -9  -9   -0.73    0.65
  12  -9  -9    0.24    0.55
  12  -9  -9   -0.04    0.43
  12   9  -9    0.44    0.48
  12   9  -9    0.74    0.84
  12   9  -9   -0.54    0.60
  13  -9 -10   38.18    1.63
 -13  -9  10   37.59    2.24
 -13  -9  10   37.90    1.86
  13  -9 -10   40.17    1.82
  13  -9 -10   39.11    1.84
  13   9 -10   40.12    1.72
  13   9 -10   38.82    1.65
  13   9 -10   35.56    1.96
  13   9 -10   38.93    1.88
 -14  -9  11    1.33    0.99
  14  -9 -11    1.58    0.64
  14  -9 -11   -0.67    0.54
  14  -9 -11    1.05    0.46
  14   9 -11    1.73    0.51
  14   9 -11    0.44    0.48
  14   9 -11    0.62    0.71
  14   9 -11   -0.02    0.63
  15  -9 -12   26.52    1.40
 -15  -9  12   25.66    2.69
  15  -9 -12   23.34    1.84
  15   9 -12   25.03    1.46
  15   9 -12   25.53    1.22
  15   9 -12   22.17    1.68
  15   9 -12   24.96    1.37
  16  -9 -13    0.64    0.44
  16   9 -13    0.33    0.60
  16   9 -13    0.55    0.54
  16   9 -13   -0.31    0.48
  17  -9 -14   13.53    0.88
  17   9 -14   12.47    1.14
  17   9 -14   12.85    0.91
  17   9 -14   14.45    0.94
  18   9 -15   -0.52    0.33
  18   9 -15    0.49    0.39
 -18   9  15   -0.57    0.30
 -19   9  16   11.25    0.63
  19   9 -16   10.72    0.62
  19   9 -16    9.31    0.59
  13 -10 -16    0.90    0.35
 -13 -10  16    0.48    0.52
  13  10 -16    1.38    0.40
  12 -10 -15   19.83    0.93
  12  10 -15   18.93    1.03
  12  10 -15   20.60    1.07
  12  10 -15   19.56    1.19
  11 -10 -14    0.70    0.40
  11 -10 -14    0.04    0.41
  11  10 -14    0.36    0.48
  11  10 -14    0.22    0.50
  11  10 -14   -0.36    0.61
 -10 -10  13   -1.78    1.47
  10 -10 -13   -0.42    0.42
  10 -10 -13    0.33    0.37
  10  10 -13    0.44    0.50
  10  10 -13    0.18    0.51
  10  10 -13    0.66    0.64
 -10  10  13    0.31    0.53
  -9 -10  12    3.04    1.09
   9 -10 -12   -0.32    0.48
   9  10 -12    0.57    0.48
   9  10 -12    0.22    0.79
  -9  10  12    0.26    0.53
   9  10 -12   -0.26    0.44
  -8 -10  11   -0.01    0.86
  -8 -10  11    0.34    1.22
   8 -10 -11    0.40    0.40
   8 -10 -11    0.22    0.56
   8  10 -11   -0.05    0.48
   8  10 -11    0.49    0.51
   8  10 -11   -0.59    0.62
   8  10 -11    0.39    0.47
  -8  10  11    0.36    0.57
   7 -10 -10    0.12    0.49
   7 -10 -10    0.34    0.41
  -7 -10  10    1.99    1.06
  -7 -10  10    0.98    0.79
  -7  10  10    0.07    0.81
   7  10 -10   -0.18    0.43
   7  10 -10   -0.81    0.71
   7  10 -10   -0.36    0.39
   6 -10  -9    0.58    0.50
  -6 -10   9    0.22    0.76
  -6 -10   9    2.24    0.69
   6  10  -9    0.84    0.43
   6  10  -9    1.26    0.54
   6  10  -9    1.26    0.71
   6  10  -9    0.60    0.50
  -6  10   9    0.82    0.71
  -5 -10   8    0.24    0.59
  -5 -10   8   -0.43    0.52
   5 -10  -8   -0.45    0.47
   5  10  -8   -0.29    0.39
   5  10  -8    1.61    0.83
  -5  10   8   -1.07    0.55
  -5  10   8   -0.09    0.61
   5  10  -8   -0.14    0.44
  -4 -10   7   44.35    1.82
  -4 -10   7   45.01    1.93
   4 -10  -7   40.74    1.80
  -4  10   7   40.13    1.80
   4  10  -7   39.89    1.94
   4  10  -7   42.30    2.10
   4  10  -7   45.21    1.78
   4  10  -7   44.90    1.77
  -4  10   7   40.21    1.87
  -3 -10   6    0.39    0.50
  -3 -10   6   -0.41    0.37
   3 -10  -6    0.47    0.84
   3 -10  -6    0.11    0.60
   3  10  -6   -0.31    0.39
  -3  10   6    0.94    0.64
  -3  10   6    1.52    0.63
   3  10  -6    0.31    0.48
   3  10  -6    0.27    0.45
  -2 -10   5  118.77    3.82
  -2 -10   5  119.80    3.95
   2 -10  -5  101.97    3.99
   2 -10  -5  116.44    4.12
  -2  10   5  113.07    3.95
   2  10  -5  115.49    3.82
  -2  10   5  111.87    3.94
   2  10  -5  124.85    3.88
  -2  10   5  120.49    3.94
   2  10  -5  119.72    3.88
   2  10  -5  121.65    3.85
  -2  10   5  110.46    3.89
   1 -10  -4    0.78    0.57
  -1 -10   4   -0.03    0.39
  -1 -10   4    0.44    0.36
   1  10  -4   -0.18    0.53
  -1  10   4   -0.34    0.64
  -1  10   4    0.00    0.62
  -1  10   4   -0.84    0.59
   1  10  -4    0.26    0.42
   1  10  -4    0.36    0.43
   1  10  -4    0.25    0.42
  -1  10   4    0.32    0.63
   0 -10  -3   95.13    3.44
   0 -10   3   98.61    3.17
   0 -10   3   97.76    3.31
   0  10  -3   95.62    3.25
   0  10  -3  101.51    3.28
   0  10   3  100.07    3.45
   0  10  -3   96.08    3.26
   0  10   3   88.66    3.26
   0  10  -3   97.31    3.34
   0  10   3   95.66    3.27
   1 -10   2    0.58    0.35
  -1 -10  -2    0.00    0.44
   1 -10   2    0.14    0.36
   1  10   2    0.04    0.48
  -1  10  -2    1.04    0.50
  -1  10  -2   -0.21    0.43
  -1  10  -2   -0.28    0.46
   1  10   2    0.65    0.59
   1  10   2   -0.49    0.49
   2 -10   1   32.14    1.28
   2 -10   1   31.79    1.42
  -2 -10  -1   31.86    1.39
  -2  10  -1   29.66    1.41
   2  10   1   28.73    1.68
   2  10   1   29.51    1.45
  -2  10  -1   29.69    1.41
   2  10   1   32.59    1.45
  -2  10  -1   31.61    1.48
   3 -10   0   -0.23    0.40
   3 -10   0   -0.16    0.41
  -3 -10   0    0.07    0.34
   3  10   0   -0.01    0.55
   3  10   0    0.18    0.50
  -3  10   0   -0.23    0.62
  -3  10   0    0.41    0.47
  -4 -10   1   58.13    2.02
   4 -10  -1   57.81    2.26
   4 -10  -1   57.07    2.09
   4  10  -1   53.91    2.17
   4  10  -1   56.13    2.18
   4  10  -1   54.94    2.17
  -4  10   1   51.83    2.12
  -5 -10   2   -0.07    0.30
   5 -10  -2    0.48    0.59
   5 -10  -2    0.89    0.55
   5  10  -2    0.13    0.46
   5  10  -2   -0.30    0.56
  -5  10   2   -0.65    0.52
   5  10  -2    0.21    0.56
  -6 -10   3   16.75    0.85
   6 -10  -3   16.33    1.22
   6  10  -3   17.57    1.05
   6  10  -3   17.25    1.20
   6  10  -3   16.89    1.19
   6  10  -3   19.61    1.08
  -6  10   3   15.77    1.10
  -7 -10   4    0.09    0.34
   7 -10  -4   -1.12    0.71
   7 -10  -4    0.43    0.52
   7  10  -4   -0.97    0.50
   7  10  -4    0.61    0.54
   7  10  -4   -0.46    0.41
   7  10  -4    0.22    0.43
  -8 -10   5    2.85    0.47
   8 -10  -5    3.39    0.56
   8  10  -5    4.05    0.75
   8  10  -5    3.66    0.57
   8  10  -5    3.45    0.60
  -9 -10   6    0.14    0.59
  -9 -10   6   -0.21    0.40
   9 -10  -6    0.69    0.86
   9  10  -6    0.37    0.59
   9  10  -6    0.13    0.48
   9  10  -6    0.03    0.46
   9  10  -6   -0.01    0.55
 -10 -10   7    7.18    0.75
  10 -10  -7    7.69    1.04
 -10 -10   7    5.21    0.78
  10 -10  -7    5.41    1.24
  10 -10  -7    6.28    0.79
  10  10  -7    7.54    0.85
  10  10  -7    7.72    1.07
  10  10  -7    5.62    0.83
  10  10  -7    5.76    0.91
 -11 -10   8    0.24    0.52
  11 -10  -8    0.97    0.71
  11 -10  -8    0.09    0.66
 -11 -10   8   -1.10    0.70
  11 -10  -8   -0.41    0.39
  11  10  -8    0.06    0.65
  11  10  -8   -0.48    0.43
  11  10  -8   -0.23    0.55
  11  10  -8   -0.07    0.41
 -12 -10   9    1.15    0.87
  12 -10  -9    0.54    0.71
 -12 -10   9    0.70    0.72
  12 -10  -9    1.26    0.61
  12 -10  -9    0.47    0.44
  12  10  -9    0.22    0.57
  12  10  -9    1.20    0.64
  12  10  -9    0.86    0.49
  12  10  -9    0.74    0.46
 -13 -10  10    0.17    0.91
  13 -10 -10   -0.05    0.59
  13 -10 -10   -0.62    0.43
 -13 -10  10   -0.08    1.08
  13  10 -10    0.08    0.59
  13  10 -10    0.23    0.45
  13  10 -10   -0.16    0.50
 -14 -10  11    2.91    1.66
  14 -10 -11    3.99    0.73
  14 -10 -11    4.68    0.72
  14  10 -11    4.07    0.60
  14  10 -11    4.55    0.84
  14  10 -11    3.89    0.82
  15 -10 -12    0.18    0.46
  15  10 -12    0.44    0.49
  15  10 -12    0.46    0.81
  15  10 -12   -0.58    0.43
  15  10 -12   -0.21    0.60
  16 -10 -13    5.51    0.71
  16  10 -13    4.92    0.80
  16  10 -13    4.39    0.74
  17 -10 -14    0.43    0.39
  17  10 -14   -0.13    0.48
 -17  10  14    0.32    0.34
 -18  10  15    0.70    0.33
  18  10 -15   -0.26    0.38
  18  10 -15   -0.47    0.33
  13  11 -16    6.42    0.61
  12 -11 -15   -0.02    0.41
  12  11 -15   -0.50    0.40
  12  11 -15   -0.28    0.49
  11 -11 -14    8.98    0.73
  11 -11 -14    8.67    0.69
  11  11 -14    6.70    0.81
  11  11 -14    7.36    0.75
  10 -11 -13    0.24    0.40
  10 -11 -13   -0.70    0.44
  10  11 -13   -0.33    0.46
  10  11 -13    1.47    0.73
 -10  11  13   -0.71    0.55
  10  11 -13    0.05    0.45
   9 -11 -12   24.06    1.17
  -9 -11  12   23.01    1.62
  -9 -11  12   20.99    2.59
  -9 -11  12   22.35    1.55
   9 -11 -12   25.10    1.25
   9  11 -12   25.25    1.53
   9  11 -12   22.98    1.23
   9  11 -12   24.43    1.27
  -9  11  12   25.28    1.24
   8 -11 -11   -0.42    0.51
   8 -11 -11   -0.50    0.42
  -8 -11  11    0.74    1.02
  -8 -11  11    3.32    1.59
   8  11 -11    0.54    0.53
   8  11 -11    0.08    0.45
  -8  11  11   -0.17    0.54
   8  11 -11    0.17    0.52
   8  11 -11   -0.35    0.85
  -7 -11  10   22.74    2.01
   7 -11 -10   24.60    1.36
  -7 -11  10   22.53    1.87
   7 -11 -10   26.19    1.24
   7  11 -10   24.63    1.29
  -7  11  10   25.62    1.32
   7  11 -10   25.47    1.33
   7  11 -10   24.88    1.33
   6 -11  -9    0.47    0.53
  -6 -11   9    0.47    0.74
  -6 -11   9   -1.45    0.88
   6 -11  -9   -0.13    0.37
   6  11  -9    0.03    0.49
   6  11  -9   -0.54    0.38
  -6  11   9   -0.34    0.53
  -6  11   9    0.76    0.74
   6  11  -9    0.85    0.86
   6  11  -9    0.73    0.45
  -5 -11   8   34.59    1.76
   5 -11  -8   35.43    1.62
  -5 -11   8   36.09    1.88
  -5  11   8   36.29    1.76
   5  11  -8   33.93    1.55
   5  11  -8   35.41    1.59
  -5  11   8   34.53    1.61
   5  11  -8   34.54    1.58
   4 -11  -7   -0.81    0.57
  -4 -11   7   -0.37    0.57
  -4 -11   7    0.73    0.67
  -4  11   7    0.66    0.56
   4  11  -7   -0.29    0.42
  -4  11   7    0.84    0.62
   4  11  -7    0.05    0.46
   4  11  -7   -0.16    0.42
  -3 -11   6   30.66    1.52
  -3 -11   6   29.07    1.55
   3 -11  -6   28.61    1.62
   3  11  -6   29.61    1.38
   3  11  -6   31.03    1.41
  -3  11   6   30.16    1.59
  -3  11   6   31.78    1.48
   3  11  -6   32.43    1.47
  -2 -11   5    0.45    0.50
  -2 -11   5    0.65    0.50
   2 -11  -5   -0.84    0.77
   2  11  -5    0.42    0.46
  -2  11   5   -0.52    0.66
  -2  11   5   -0.51    0.65
  -2  11   5   -0.30    0.58
   2  11  -5    0.48    0.40
   2  11  -5    0.08    0.48
  -2  11   5    0.17    0.56
   2  11  -5    0.30    0.44
  -1 -11   4    6.68    0.81
  -1 -11   4    4.91    0.71
   1 -11  -4    6.59    0.94
  -1  11   4    5.54    0.74
  -1  11   4    6.22    0.77
  -1  11   4    4.87    0.72
   1  11  -4    6.62    0.75
   1  11  -4    6.38    0.91
   1  11  -4    6.78    0.76
   1  11  -4    6.53    0.80
  -1  11   4    5.66    0.98
   0 -11  -3    0.02    0.61
   0 -11   3   -0.05    0.41
   0 -11   3    0.16    0.46
   0  11   3    1.56    0.61
   0  11   3   -0.14    0.49
   0  11   3    0.57    0.61
   0  11   3   -0.50    0.49
   0  11  -3    0.58    0.48
   0  11  -3    0.39    0.45
   0  11  -3   -0.05    0.44
   0  11  -3   -0.56    0.52
   1 -11   2   10.75    0.96
  -1 -11  -2   12.91    1.08
   1 -11   2   10.41    0.91
  -1  11  -2   11.92    0.95
   1  11   2   10.27    1.08
   1  11   2   10.54    0.94
  -1  11  -2   10.84    0.93
  -1  11  -2   12.01    1.22
   1  11   2   11.03    1.10
   1  11   2   11.14    0.93
  -1  11  -2   12.73    0.93
   2 -11   1    1.02    0.49
   2 -11   1    0.07    0.51
  -2 -11  -1   -0.66    0.47
  -2  11  -1    0.54    0.50
  -2  11  -1   -0.92    0.51
   2  11   1    0.80    0.52
   2  11   1   -0.16    0.59
  -2  11  -1   -1.07    0.80
   2  11   1   -0.08    0.48
  -2  11  -1   -0.27    0.47
   2  11   1    0.35    0.48
  -3 -11   0   79.09    2.77
   3 -11   0   80.01    2.92
  -3  11   0   76.91    2.74
   3  11   0   80.91    2.78
  -3  11   0   75.96    2.76
  -3  11   0   80.16    2.77
   3  11   0   72.54    2.85
   3  11   0   78.83    2.77
   3  11   0   77.89    2.77
   4 -11  -1   -0.67    0.71
   4 -11  -1   -0.18    0.75
  -4 -11   1    0.06    0.37
   4  11  -1    0.35    0.46
   4  11  -1    0.03    0.48
  -4  11   1   -0.41    0.58
  -4  11   1   -0.03    0.45
   4  11  -1   -0.70    0.56
   4  11  -1    0.23    0.49
  -5 -11   2   22.10    1.05
   5 -11  -2   17.70    1.28
  -5  11   2   19.63    1.22
   5  11  -2   21.96    1.25
   5  11  -2   21.94    1.24
  -5  11   2   22.21    1.40
   5  11  -2   22.07    1.24
   5  11  -2   21.89    1.22
   6 -11  -3   -0.05    0.49
  -6 -11   3   -0.51    0.38
   6  11  -3    0.20    0.52
   6  11  -3   -0.39    0.52
   6  11  -3    0.86    0.44
   6  11  -3    0.20    0.43
  -6  11   3   -0.07    0.50
   7 -11  -4   17.22    1.08
  -7 -11   4   17.29    0.97
   7  11  -4   18.35    1.04
  -7  11   4   18.23    1.12
   7  11  -4   14.64    1.17
   7  11  -4   18.35    1.08
   8 -11  -5    0.22    0.46
  -8 -11   5   -0.23    0.42
   8  11  -5   -0.05    0.47
  -8  11   5    0.44    0.45
   8  11  -5    0.20    0.73
   9 -11  -6   13.79    2.05
  -9 -11   6   16.22    1.05
   9 -11  -6   16.24    1.01
   9  11  -6   17.87    1.34
   9  11  -6   16.18    1.03
   9  11  -6   16.25    1.13
   9  11  -6   15.49    1.04
  10 -11  -7   -0.02    0.85
 -10 -11   7    0.15    0.56
  10 -11  -7   -0.33    0.41
  10  11  -7    0.52    0.42
  10  11  -7    0.00    0.46
  10  11  -7   -1.00    0.61
  10  11  -7    0.46    0.55
  11 -11  -8   57.80    2.39
 -11 -11   8   58.91    2.35
  11 -11  -8   58.71    2.24
  11  11  -8   59.07    2.44
  11  11  -8   57.83    2.18
  11  11  -8   58.91    2.24
  11  11  -8   58.24    2.23
  12 -11  -9   -0.54    0.65
  12 -11  -9    0.11    0.39
 -12 -11   9   -0.84    0.83
  12  11  -9    0.26    0.71
  12  11  -9    0.20    0.46
  12  11  -9    0.64    0.48
  12  11  -9    0.39    0.55
 -13 -11  10   52.28    2.57
  13 -11 -10   52.98    2.18
  13 -11 -10   55.27    2.07
  13  11 -10   53.85    2.10
  13  11 -10   53.15    2.31
  13  11 -10   54.18    2.04
  14  11 -11   -0.06    0.41
  14  11 -11    0.67    0.68
  15 -11 -12    2.05    0.47
  15  11 -12    1.45    0.44
  15  11 -12    2.39    0.52
  15  11 -12    1.75    0.66
  16 -11 -13    0.16    0.36
  16  11 -13    0.92    0.56
 -16  11  13    0.40    0.37
  17 -11 -14    4.19    0.64
 -17  11  14    3.36    0.54
  17  11 -14    3.63    0.60
  17  11 -14    3.29    0.63
  18  11 -15    0.53    0.47
 -18  11  15    0.58    0.33
  18  11 -15    0.29    0.34
  11 -12 -14   -0.36    0.38
  11 -12 -14   -0.89    0.60
  11  12 -14   -0.32    0.45
  11  12 -14    0.90    0.45
  10 -12 -13    0.80    0.43
  10 -12 -13    0.24    0.36
  10  12 -13    1.44    0.48
  10  12 -13    0.87    0.47
   9 -12 -12    0.04    0.36
   9 -12 -12   -0.45    0.44
  -9 -12  12   -1.06    0.81
  -9 -12  12    0.13    0.74
  -9  12  12    0.06    0.55
   9  12 -12    0.17    0.48
   9  12 -12   -0.44    0.44
   8 -12 -11    7.95    0.95
  -8 -12  11    9.85    1.78
  -8  12  11    7.64    0.89
   8  12 -11    8.94    1.03
   8  12 -11    9.62    1.13
   7 -12 -10   -0.09    0.41
  -7 -12  10    1.35    1.10
  -7 -12  10   -0.36    1.42
  -7  12  10    0.49    0.55
   7  12 -10   -0.02    0.47
   7  12 -10    0.09    0.44
   7  12 -10   -0.25    0.48
  -6 -12   9   20.92    1.82
   6 -12  -9   20.03    1.13
  -6 -12   9   19.34    1.91
   6 -12  -9   21.40    1.33
   6  12  -9   21.82    1.22
   6  12  -9   20.41    1.21
   6  12  -9   20.76    1.21
  -6  12   9   18.63    1.51
  -6  12   9   21.58    1.21
   5 -12  -8    1.01    0.66
  -5 -12   8   -0.39    0.82
  -5 -12   8   -0.29    0.91
  -5  12   8    1.29    0.54
   5  12  -8   -0.23    0.44
   5  12  -8   -0.16    0.45
   5  12  -8   -0.15    0.44
  -5  12   8    0.07    0.63
  -4 -12   7    3.10    0.84
  -4 -12   7    1.59    0.84
   4 -12  -7    0.90    0.77
   4  12  -7    1.47    0.53
  -4  12   7    1.20    0.55
  -4  12   7    1.36    0.63
   4  12  -7    2.44    0.59
   4  12  -7    1.38    0.52
  -3 -12   6    0.17    0.74
  -3 -12   6   -0.65    0.69
   3 -12  -6    0.08    1.33
   3  12  -6   -0.45    0.40
  -3  12   6   -0.13    0.54
  -3  12   6    0.73    0.52
   3  12  -6    0.13    0.43
   3  12  -6    0.14    0.50
  -2 -12   5    3.84    0.74
  -2 -12   5    4.10    0.77
   2 -12  -5    2.37    1.03
  -2  12   5    3.59    0.75
   2  12  -5    3.64    0.63
   2  12  -5    4.35    0.75
   2  12  -5    3.09    0.57
   2  12  -5    4.15    0.75
  -2  12   5    3.67    0.73
  -2  12   5    3.78    0.76
  -1 -12   4   -0.48    0.60
  -1 -12   4   -0.15    0.64
   1 -12  -4   -0.20    0.83
  -1  12   4   -0.20    0.53
   1  12  -4   -0.09    0.44
   1  12  -4    0.61    0.51
  -1  12   4    0.96    0.56
  -1  12   4    0.85    0.58
  -1  12   4   -0.34    0.52
   1  12  -4    0.49    0.52
   1  12  -4   -0.16    0.45
   0 -12   3   25.22    1.50
   0 -12  -3   27.33    1.67
   0  12  -3   27.51    1.31
   0  12  -3   24.55    1.43
   0  12   3   27.44    1.43
   0  12   3   26.86    1.39
   0  12   3   26.08    1.29
   0  12  -3   28.03    1.31
   0  12   3   26.98    1.28
   1 -12   2   -0.21    0.56
  -1 -12  -2    0.35    0.63
  -1  12  -2   -0.09    0.43
   1  12   2    0.22    0.48
   1  12   2    0.17    0.47
   1  12   2   -0.79    0.54
  -1  12  -2   -0.17    0.49
   1  12   2   -0.54    0.56
  -1  12  -2    0.52    0.41
  -1  12  -2    0.02    0.63
   2 -12   1    1.99    0.69
  -2 -12  -1    1.94    0.65
  -2  12  -1    1.91    0.50
   2  12   1    2.77    0.54
  -2  12  -1    2.89    0.61
   2  12   1    1.93    0.52
  -2  12  -1    3.50    0.79
  -2  12  -1    2.42    0.51
   2  12   1    2.62    0.60
   2  12   1    2.32    0.62
  -3 -12   0   -0.25    0.50
   3 -12   0    0.84    0.80
   3  12   0   -0.09    0.52
   3  12   0   -0.17    0.43
   3  12   0    0.00    0.52
  -3  12   0   -0.46    0.47
  -3  12   0    0.38    0.44
  -3  12   0   -0.55    0.53
   3  12   0    0.38    0.45
   4 -12  -1    2.74    0.83
   4 -12  -1    3.27    1.02
  -4 -12   1    2.27    0.50
   4  12  -1    2.87    0.65
   4  12  -1    2.77    0.56
   4  12  -1    2.59    0.53
   4  12  -1    2.65    0.57
  -4  12   1    2.43    0.62
  -4  12   1    3.49    0.64
  -4  12   1    2.66    0.61
  -5 -12   2   -0.12    0.43
   5 -12  -2    1.91    1.37
   5 -12  -2    0.30    0.56
   5  12  -2   -0.11    0.48
   5  12  -2   -0.30    0.51
   5  12  -2   -0.40    0.50
  -5  12   2    0.20    0.50
  -5  12   2   -0.55    0.57
   5  12  -2    0.28    0.52
   6 -12  -3   36.93    1.67
  -6 -12   3   40.59    1.64
   6  12  -3   39.81    1.63
  -6  12   3   40.31    2.09
   6  12  -3   38.79    1.96
   6  12  -3   37.89    1.85
  -7 -12   4   -0.02    0.50
   7 -12  -4   -0.35    0.47
   7  12  -4   -0.70    0.44
   7  12  -4    0.38    0.53
  -7  12   4   -0.65    0.45
   7  12  -4   -0.55    0.46
  -8 -12   5   68.23    2.49
   8 -12  -5   66.51    2.45
   8  12  -5   66.98    2.44
  -8  12   5   68.50    2.49
   8  12  -5   61.19    2.50
  -9 -12   6    0.19    0.57
   9 -12  -6    0.49    0.42
  -9  12   6    0.80    0.47
   9  12  -6    0.11    0.41
   9  12  -6    0.25    0.74
   9  12  -6    0.19    0.47
   9  12  -6    0.19    0.46
  10 -12  -7   28.00    1.39
 -10 -12   7   29.29    1.60
  10  12  -7   29.11    1.44
  10  12  -7   30.49    1.45
  10  12  -7   28.82    1.41
 -10  12   7   29.40    1.43
  10  12  -7   27.00    1.65
  11 -12  -8    0.29    0.42
 -11 -12   8   -0.49    0.83
 -11  12   8   -0.02    0.48
  11  12  -8    0.04    0.49
  11  12  -8    0.03    0.45
  11  12  -8   -1.31    0.64
 -12 -12   9   22.78    1.85
  12 -12  -9   24.51    1.24
  12  12  -9   26.43    1.31
 -12  12   9   25.32    1.32
  12  12  -9   25.65    1.28
  12  12  -9   25.98    1.56
  12  12  -9   26.41    1.31
  13 -12 -10   -0.34    0.38
 -13  12  10    0.07    0.48
  13  12 -10    0.60    0.46
  13  12 -10    0.36    0.45
  13  12 -10    0.04    0.77
  14 -12 -11    1.06    0.44
  14  12 -11    0.74    0.44
  14  12 -11    0.27    0.65
 -14  12  11    1.47    0.47
  14  12 -11    0.08    0.41
  15 -12 -12    0.31    0.36
  15  12 -12    0.92    0.55
  15  12 -12   -0.20    0.40
  15  12 -12    0.20    0.42
 -15  12  12   -0.22    0.37
  16 -12 -13    2.18    0.41
  16  12 -13    3.09    0.58
 -16  12  13    2.60    0.43
  16  12 -13    2.38    0.47
  17 -12 -14    0.15    0.34
  17  12 -14    0.31    0.37
 -17  12  14    0.43    0.30
  17  12 -14   -0.11    0.48
  12  13 -15    0.79    0.43
  11 -13 -14    2.06    0.34
  11  13 -14    2.42    0.53
  11  13 -14    1.35    0.47
  10 -13 -13   -0.70    0.53
  10 -13 -13    0.20    0.30
  10  13 -13   -0.36    0.41
  10  13 -13    0.17    0.45
   9 -13 -12    2.42    0.44
  -9 -13  12    4.04    0.79
   9 -13 -12    5.12    0.83
  -9 -13  12    4.21    0.89
   9  13 -12    3.19    0.56
   9  13 -12    3.16    0.57
   8 -13 -11    0.14    0.57
   8 -13 -11   -0.27    0.36
   8  13 -11    0.65    0.43
   8  13 -11   -0.23    0.42
  -8  13  11   -0.31    0.56
   7 -13 -10    7.78    0.75
   7 -13 -10    7.15    1.02
  -7  13  10    9.08    0.90
   7  13 -10    9.69    0.90
   7  13 -10    8.97    0.90
   7  13 -10    7.53    0.82
   6 -13  -9    0.17    0.38
   6 -13  -9   -1.14    0.66
  -6 -13   9    0.15    1.35
   6  13  -9   -0.81    0.43
  -6  13   9   -0.09    0.54
   6  13  -9   -0.11    0.44
   6  13  -9    0.80    0.47
  -5 -13   8    3.47    1.14
   5 -13  -8    2.14    0.86
   5 -13  -8    0.81    0.43
  -5  13   8    1.04    0.68
   5  13  -8    1.55    0.53
   5  13  -8    0.92    0.50
  -5  13   8    0.17    0.54
   5  13  -8    1.21    0.51
  -4 -13   7    1.23    1.00
  -4  13   7   -0.02    0.56
   4  13  -7   -0.24    0.44
   4  13  -7    0.55    0.52
   4  13  -7    0.35    0.47
  -4  13   7    0.00    0.53
   3  13  -6    2.30    0.60
  -3  13   6    2.12    0.56
   3  13  -6    2.18    0.63
  -3  13   6    1.33    0.60
   3  13  -6    2.39    0.56
  -2 -13   5   -0.07    0.77
   2 -13  -5    2.85    1.27
  -2  13   5   -0.02    0.62
   2  13  -5    0.70    0.50
  -2  13   5    0.11    0.55
   2  13  -5    0.65    0.57
  -2  13   5   -0.22    0.46
   2  13  -5    0.08    0.43
   1 -13  -4    1.23    1.02
  -1 -13   4    0.19    0.78
  -1  13   4   -0.22    0.51
   1  13  -4    0.20    0.41
  -1  13   4   -0.46    0.50
   1  13  -4   -0.18    0.44
   1  13  -4    0.35    0.51
   1  13  -4    0.47    0.48
  -1  13   4   -0.53    0.51
  -1  13   4    0.05    0.47
   0 -13  -3    0.42    0.87
   0 -13   3   -0.42    0.70
   0  13  -3   -0.07    0.43
   0  13  -3   -0.39    0.40
   0  13   3    0.19    0.45
   0  13   3   -0.19    0.44
   0  13  -3    0.07    0.51
   0  13  -3    0.31    0.57
   0  13   3   -0.74    0.58
   0  13   3   -0.37    0.52
  -1 -13  -2    0.38    0.83
   1 -13   2    0.71    0.75
  -1  13  -2   -0.08    0.50
  -1  13  -2    0.88    0.62
   1  13   2    0.49    0.45
   1  13   2    0.55    0.46
  -1  13  -2    0.27    0.45
   1  13   2    0.33    0.54
  -1  13  -2   -0.50    0.59
  -2 -13  -1    0.27    0.70
   2 -13   1    1.53    0.88
  -2  13  -1    1.09    0.71
   2  13   1    0.37    0.46
   2  13   1   -0.02    0.80
  -2  13  -1    0.31    0.47
  -2  13  -1   -0.11    0.54
  -2  13  -1   -0.07    0.44
   2  13   1   -0.35    0.50
   2  13   1    0.07    0.44
   3 -13   0   26.35    1.96
  -3 -13   0   22.72    1.48
  -3  13   0   24.01    1.33
   3  13   0   24.50    1.23
  -3  13   0   24.59    1.27
   3  13   0   25.04    1.39
   3  13   0   24.64    1.22
  -3  13   0   23.94    1.65
   4 -13  -1    2.22    1.25
   4 -13  -1    0.11    0.82
  -4 -13   1    0.95    0.59
   4  13  -1   -0.64    0.52
   4  13  -1    0.10    0.57
  -4  13   1   -0.66    0.48
  -4  13   1    0.42    0.46
   4  13  -1   -0.37    0.43
  -4  13   1    0.12    0.59
  -5 -13   2    2.22    0.62
  -5  13   2    3.17    0.64
   5  13  -2    1.77    0.58
  -5  13   2    3.86    0.73
  -5  13   2    1.56    0.67
   5  13  -2    2.52    0.54
   5  13  -2    2.29    0.53
  -6 -13   3    0.06    0.55
  -6  13   3   -0.23    0.59
  -6  13   3   -0.74    0.44
   6  13  -3    0.39    0.46
   6  13  -3   -0.50    0.43
   6  13  -3    0.60    0.52
   7 -13  -4    0.46    0.49
  -7 -13   4    0.02    0.58
   7  13  -4   -0.03    0.45
   7  13  -4   -0.60    0.49
  -7  13   4   -0.11    0.49
   7  13  -4   -0.47    0.44
   8 -13  -5    0.27    0.45
   8  13  -5   -0.37    0.47
  -8  13   5   -0.81    0.47
   8  13  -5   -0.07    0.56
   8  13  -5    0.53    0.47
   9 -13  -6    2.17    0.56
  -9 -13   6    3.00    0.85
  -9  13   6    2.35    0.59
   9  13  -6    2.42    0.62
   9  13  -6    3.11    0.61
   9  13  -6    3.00    0.59
 -10 -13   7    0.40    0.83
  10 -13  -7    0.35    0.47
  10  13  -7   -0.05    0.53
  10  13  -7    0.00    0.50
  10  13  -7   -0.11    0.48
  10  13  -7    0.20    0.82
 -10  13   7   -0.17    0.49
 -11 -13   8   11.77    1.67
  11 -13  -8   14.04    0.94
  11  13  -8   14.87    1.04
  11  13  -8   11.79    0.97
 -11  13   8   11.96    0.99
  11  13  -8   12.68    1.29
  11  13  -8   12.54    0.96
  12 -13  -9   -0.31    0.40
  12  13  -9    0.74    0.47
  12  13  -9    0.79    0.69
 -12  13   9   -0.18    0.45
  12  13  -9    0.14    0.42
  13 -13 -10    3.53    0.58
  13  13 -10    4.73    0.84
  13  13 -10    3.89    0.61
  13  13 -10    5.60    0.67
 -13  13  10    4.40    0.70
  14 -13 -11    0.03    0.37
 -14  13  11   -0.05    0.39
  14  13 -11    0.08    0.45
  14  13 -11   -0.90    0.64
  14  13 -11    0.09    0.41
  15 -13 -12    0.38    0.37
 -15  13  12    0.05    0.34
  15  13 -12    0.09    0.40
  15  13 -12    1.11    0.62
  16 -13 -13    0.32    0.34
  16  13 -13    0.46    0.56
 -16  13  13   -0.19    0.30
  16  13 -13    0.01    0.40
  17  13 -14    2.27    0.43
 -17  13  14    2.73    0.48
  11  14 -14    1.53    0.55
  10 -14 -13    2.43    0.36
  10  14 -13    1.81    0.47
  10  14 -13    2.35    0.51
  -9 -14  12    2.03    0.89
   9 -14 -12   -0.32    0.33
  -9 -14  12    0.98    0.82
   9 -14 -12    1.17    1.14
   9  14 -12    0.55    0.44
   9  14 -12    0.40    0.46
   8 -14 -11    1.20    0.77
  -8 -14  11    0.58    0.58
   8 -14 -11    0.13    0.36
  -8 -14  11    0.30    0.63
  -8  14  11    1.05    0.62
   8  14 -11    0.20    0.47
   8  14 -11    0.42    0.44
   7 -14 -10    0.16    1.08
   7  14 -10   -0.55    0.47
   7  14 -10    0.63    0.54
  -7  14  10    1.10    0.56
   7  14 -10    0.46    0.46
   6 -14  -9    1.67    0.44
   6  14  -9    1.84    0.57
   6  14  -9    1.07    0.62
   6  14  -9    0.77    0.47
  -6  14   9    1.25    0.57
   5 -14  -8    0.56    0.41
  -5 -14   8    0.53    1.53
   5  14  -8    0.47    0.47
  -5  14   8    0.70    0.76
  -5  14   8    0.16    0.59
   5  14  -8   -0.21    0.44
   5  14  -8    0.41    0.47
  -4 -14   7   10.25    1.43
   4 -14  -7    8.15    0.81
   4  14  -7    7.85    1.05
   4  14  -7    5.90    0.89
  -4  14   7    5.90    0.95
  -4  14   7    6.70    1.07
  -3 -14   6    0.03    1.17
   3  14  -6   -0.62    0.50
  -3  14   6    0.39    0.52
  -3  14   6   -0.13    0.56
   3  14  -6    1.07    0.51
   3  14  -6    0.35    0.45
  -2 -14   5    1.32    1.07
   2 -14  -5    0.92    1.95
   2  14  -5    0.33    0.60
  -2  14   5    0.19    0.53
  -2  14   5   -0.19    0.61
   2  14  -5    0.60    0.44
   2  14  -5    0.21    0.47
  -2  14   5   -0.16    0.54
  -1 -14   4   -0.15    1.00
   1 -14  -4   -2.23    1.28
   1  14  -4   -0.34    0.44
  -1  14   4    0.03    0.53
  -1  14   4   -0.45    0.55
   1  14  -4   -0.05    0.61
   1  14  -4   -0.22    0.50
  -1  14   4    0.63    0.56
   0 -14   3    0.56    1.00
   0 -14  -3   -1.45    1.16
   0  14  -3    1.20    0.58
   0  14   3    1.28    0.56
   0  14  -3    0.56    0.53
   0  14   3    0.65    0.47
   0  14  -3    1.45    0.51
   0  14  -3    0.85    0.47
   0  14   3    1.30    0.54
  -1 -14  -2   -0.23    0.99
   1 -14   2   -0.16    1.01
  -1  14  -2    0.37    0.49
   1  14   2   -0.11    0.43
  -1  14  -2   -0.06    0.62
  -1  14  -2    0.15    0.42
   1  14   2    0.09    0.55
  -1  14  -2    0.50    0.50
   1  14   2    0.28    0.53
   2 -14   1    4.79    1.33
  -2 -14  -1    5.73    1.07
  -2  14  -1    6.36    0.94
   2  14   1    7.33    0.98
   2  14   1    5.37    0.80
   2  14   1    8.45    0.99
  -2  14  -1    5.22    0.90
  -2  14  -1    5.92    0.83
  -2  14  -1    5.68    0.80
  -3 -14   0    0.48    0.83
   3 -14   0    1.05    1.43
  -3  14   0    0.01    0.44
  -3  14   0   -0.23    0.48
   3  14   0   -0.01    0.44
  -3  14   0    0.17    0.56
   3  14   0    0.39    0.52
   3  14   0    0.32    0.59
   4 -14  -1    2.45    0.87
  -4 -14   1    1.84    0.82
   4  14  -1    0.54    0.65
   4  14  -1    1.65    0.53
   4  14  -1    0.79    0.54
  -4  14   1    2.29    0.61
  -4  14   1    1.43    0.51
  -4  14   1    0.92    0.65
   5 -14  -2   -0.50    0.67
  -5 -14   2    0.05    0.69
   5  14  -2   -0.29    0.54
   5  14  -2    0.42    0.48
  -5  14   2   -0.18    0.59
   5  14  -2   -0.27    0.46
  -5  14   2   -0.49    0.55
   6 -14  -3    5.77    0.71
  -6 -14   3    4.49    1.09
  -6  14   3    5.22    0.88
   6  14  -3    4.89    0.88
  -6  14   3    6.91    0.79
   6  14  -3    5.88    0.71
   6  14  -3    4.84    0.76
  -7 -14   4   -0.33    0.67
   7 -14  -4   -0.51    0.47
  -7  14   4    0.06    0.51
   7  14  -4   -0.88    0.50
  -7  14   4   -1.16    0.64
   7  14  -4    0.34    0.45
   7  14  -4   -0.37    0.51
   8 -14  -5   13.56    1.04
  -8 -14   5   10.38    1.40
   8  14  -5   14.24    1.10
  -8  14   5   15.72    1.05
   8  14  -5   13.07    1.03
   8  14  -5   12.86    1.08
  -9 -14   6    0.57    0.82
   9 -14  -6    0.61    0.47
   9  14  -6    0.32    0.48
   9  14  -6   -0.12    0.52
   9  14  -6   -0.21    0.48
  -9  14   6    0.03    0.44
  10 -14  -7   37.27    1.62
 -10 -14   7   37.66    2.21
 -10  14   7   39.01    1.67
  10  14  -7   35.99    1.66
  10  14  -7   38.03    1.71
  10  14  -7   37.60    1.65
  11 -14  -8    0.12    0.40
  11  14  -8    0.20    0.50
  11  14  -8   -0.29    0.80
  11  14  -8    0.20    0.72
 -11  14   8   -0.25    0.45
  11  14  -8    0.38    0.51
  12 -14  -9    1.20    0.47
  12  14  -9    1.14    0.45
 -12  14   9    1.01    0.48
  12  14  -9    1.71    0.80
  12  14  -9    1.00    0.54
  13  14 -10    0.06    0.38
  13  14 -10   -0.42    0.39
  13  14 -10   -0.60    0.69
 -13  14  10   -0.04    0.38
  14 -14 -11    1.13    0.37
  14  14 -11   -0.24    0.67
 -14  14  11    1.87    0.42
  14  14 -11    1.51    0.39
  14  14 -11    1.22    0.50
  15 -14 -12   -0.08    0.31
 -15  14  12    0.14    0.32
  15  14 -12   -0.92    0.66
  15  14 -12   -0.21    0.40
  16 -14 -13    0.70    0.31
  16  14 -13    0.99    0.39
 -16  14  13    0.76    0.33
  10 -15 -13    0.21    0.28
  10  15 -13   -0.06    0.47
  10  15 -13   -0.40    0.48
   9 -15 -12    0.37    0.31
   9  15 -12    0.47    0.43
   9  15 -12    0.24    0.45
  -8 -15  11    0.67    0.64
   8 -15 -11   -0.18    0.32
  -8 -15  11    0.15    0.59
   8  15 -11   -0.12    0.44
   8  15 -11    0.39    0.42
   7 -15 -10    0.72    0.41
   7  15 -10    1.37    0.48
   7  15 -10    0.85    0.48
   7  15 -10    1.35    0.47
  -7  15  10    0.36    0.57
   6 -15  -9    0.24    0.43
   6  15  -9   -0.67    0.46
   6  15  -9    0.34    0.45
   6  15  -9    0.62    0.45
  -6  15   9   -0.08    0.56
   5 -15  -8   37.07    2.09
  -5  15   8   35.20    1.53
   5  15  -8   34.02    1.60
   4 -15  -7    0.24    0.41
  -4  15   7    0.06    0.58
   4  15  -7   -0.58    0.43
   4  15  -7   -0.35    0.45
   4  15  -7   -0.22    0.51
  -3 -15   6   48.98    3.12
   3 -15  -6   50.32    1.92
   3  15  -6   48.82    1.97
   3  15  -6   48.46    1.99
  -3  15   6   47.90    1.94
  -3  15   6   49.79    1.98
   3  15  -6   49.03    2.09
   2 -15  -5   -0.14    0.43
  -2 -15   5    3.59    1.51
   2  15  -5   -0.93    0.54
   2  15  -5   -0.53    0.43
  -2  15   5    0.11    0.65
   2  15  -5   -0.30    0.49
  -2  15   5    0.34    0.52
  -2  15   5    0.68    0.56
  -1 -15   4    1.86    1.44
   1 -15  -4    3.04    1.96
   1  15  -4    3.85    0.61
   1  15  -4    3.81    0.68
   1  15  -4    3.90    0.66
  -1  15   4    2.99    0.62
  -1  15   4    3.15    0.62
  -1  15   4    3.70    0.61
   0 -15  -3   -2.19    1.40
   0 -15   3    1.57    1.42
   0  15   3   -0.74    0.40
   0  15   3   -0.06    0.51
   0  15  -3   -0.47    0.49
   0  15   3   -0.10    0.54
   0  15  -3   -0.94    0.55
  -1 -15  -2   11.29    1.53
   1  15   2   10.43    0.90
  -1  15  -2    8.54    0.94
  -1  15  -2    8.46    1.15
   1  15   2    9.94    1.03
   1  15   2   11.31    1.07
  -1  15  -2   11.21    1.06
  -2 -15  -1    1.79    1.19
   2  15   1    0.56    0.57
  -2  15  -1   -0.14    0.54
  -2  15  -1    0.30    0.44
  -2  15  -1    1.44    0.69
  -2  15  -1   -0.68    0.55
   2  15   1   -0.01    0.50
   2  15   1   -0.12    0.43
  -3 -15   0   -0.23    1.04
   3  15   0    0.62    0.58
   3  15   0   -0.37    0.58
   3  15   0    0.53    0.46
  -3  15   0   -0.74    0.53
  -3  15   0    0.15    0.56
   4 -15  -1   -1.23    1.03
  -4 -15   1    0.28    1.03
  -4  15   1   -0.36    0.62
   4  15  -1    0.50    0.53
  -4  15   1   -0.39    0.53
   4  15  -1    0.06    0.44
   4  15  -1   -0.32    0.56
  -5 -15   2    6.88    1.17
   5 -15  -2    6.68    1.14
  -5  15   2    4.65    0.79
   5  15  -2    5.12    0.85
   5  15  -2    5.96    0.87
   5  15  -2    5.56    0.89
  -6 -15   3    0.48    0.92
   6 -15  -3    0.41    0.55
   6  15  -3   -0.93    0.47
  -6  15   3    0.21    0.49
   6  15  -3   -0.75    0.48
   6  15  -3   -0.87    0.55
  -6  15   3   -0.23    0.76
   7 -15  -4   10.82    1.00
  -7 -15   4   12.82    1.57
  -7  15   4   10.74    1.00
   7  15  -4   11.69    0.94
   7  15  -4    9.72    1.05
   7  15  -4    9.84    1.07
  -8 -15   5   -0.16    1.04
   8 -15  -5   -0.64    0.47
  -8  15   5    0.10    0.46
   8  15  -5   -0.45    0.49
   8  15  -5   -0.84    0.48
   8  15  -5   -0.66    0.45
   9 -15  -6    4.19    0.60
  -9 -15   6    3.60    1.28
   9  15  -6    4.19    0.69
   9  15  -6    4.86    0.76
  -9  15   6    4.79    0.82
   9  15  -6    4.50    0.79
  10 -15  -7   -0.04    0.42
  10  15  -7    1.02    0.79
 -10  15   7    0.44    0.47
  10  15  -7    0.35    0.48
  11 -15  -8    8.07    0.82
  11  15  -8    8.07    0.81
  11  15  -8    9.00    0.90
 -11  15   8    9.64    0.82
  11  15  -8    9.96    0.81
  12 -15  -9   -0.39    0.38
 -12  15   9    0.89    0.39
  12  15  -9    0.04    0.44
  12  15  -9   -0.08    0.38
  13 -15 -10    5.49    0.66
  13  15 -10    3.53    0.56
  13  15 -10    5.08    1.20
 -13  15  10    4.48    0.61
  13  15 -10    4.89    0.71
  14 -15 -11    0.12    0.33
 -14  15  11    0.42    0.34
  14  15 -11   -0.48    0.33
  14  15 -11    0.67    0.46
 -15  15  12    1.43    0.34
  15  15 -12    1.09    0.42
   9 -16 -12    0.31    0.27
   9  16 -12    1.00    0.51
   9  16 -12   -0.39    0.44
   8 -16 -11    0.52    0.31
  -8 -16  11   -0.96    0.64
  -8 -16  11    0.49    0.60
   8  16 -11    0.85    0.52
   8  16 -11    0.42    0.40
   7 -16 -10   -0.36    0.33
   7  16 -10    0.07    0.45
   7  16 -10    0.43    0.45
   6 -16  -9    2.45    0.46
  -6  16   9    2.78    0.60
   6  16  -9    2.29    0.54
   6  16  -9    2.54    0.53
   6  16  -9    1.70    0.55
   5 -16  -8    0.01    0.41
  -5  16   8   -0.31    0.52
   5  16  -8    0.13    0.48
   5  16  -8   -0.12    0.49
   5  16  -8   -0.01    0.44
   4 -16  -7    5.38    0.70
   4  16  -7    5.32    0.81
   4  16  -7    4.99    0.82
  -4  16   7    4.86    0.83
   4  16  -7    6.19    0.83
   3 -16  -6    0.47    0.46
  -3  16   6    0.29    0.55
  -3  16   6    0.81    0.52
   3  16  -6    0.10    0.69
   3  16  -6    0.56    0.53
   2 -16  -5   16.45    1.03
  -2  16   5   20.20    1.73
   2  16  -5   16.23    1.24
  -2  16   5   17.56    1.14
  -2  16   5   15.50    1.09
   2  16  -5   18.22    1.14
   2  16  -5   18.32    1.16
  -1 -16   4   -4.42    2.35
   1 -16  -4   -0.03    0.43
  -1  16   4   -0.44    0.47
   1  16  -4    0.07    0.51
  -1  16   4    0.55    0.55
   1  16  -4   -0.17    0.52
   1  16  -4    0.18    0.48
  -1  16   4    0.39    0.52
   0 -16  -3   32.32    1.49
   0  16   3   35.75    1.49
   0  16   3   34.50    1.58
   0  16  -3   36.09    1.66
   0  16  -3   35.21    1.56
   0  16  -3   33.18    1.64
   0  16   3   34.48    1.56
  -1 -16  -2   -0.25    0.55
  -1 -16  -2   -1.61    1.68
   1  16   2    0.32    0.46
  -1  16  -2   -0.25    0.49
  -1  16  -2    1.48    0.63
   1  16   2   -0.11    0.60
  -1  16  -2    0.28    0.59
  -2 -16  -1   14.52    2.31
  -2 -16  -1   14.21    1.16
   2  16   1   14.01    1.08
   2  16   1   12.67    1.15
  -2  16  -1   13.94    1.27
  -2  16  -1   11.58    1.12
   2  16   1   13.48    0.94
  -2  16  -1   13.39    1.09
  -3 -16   0    0.94    1.45
   3  16   0   -0.84    0.46
   3  16   0   -0.56    0.53
   3  16   0    0.17    0.47
  -3  16   0    0.40    0.60
  -3  16   0   -0.03    0.54
  -4 -16   1   30.78    2.48
   4  16  -1   32.21    1.51
  -4  16   1   32.69    1.65
   4  16  -1   33.88    1.50
   4  16  -1   34.47    1.72
   5 -16  -2   -0.04    0.78
  -5 -16   2   -0.59    1.32
  -5  16   2   -0.75    0.47
   5  16  -2    0.05    0.54
   5  16  -2   -0.31    0.45
   6 -16  -3   11.67    1.18
  -6 -16   3   10.20    1.53
  -6  16   3   11.60    1.04
   6  16  -3   10.48    0.94
   6  16  -3   10.99    1.01
   6  16  -3   10.39    1.06
  -7 -16   4   -0.68    1.40
   7 -16  -4   -0.05    0.51
  -7  16   4    0.14    0.48
   7  16  -4   -0.49    0.53
   7  16  -4    0.17    0.47
   8 -16  -5    1.72    0.56
  -8  16   5    1.27    0.52
   8  16  -5    2.62    0.57
   8  16  -5    1.92    0.62
   8  16  -5    1.96    0.57
   9 -16  -6    0.30    0.48
  -9  16   6   -0.61    0.44
   9  16  -6   -0.36    0.47
   9  16  -6    0.17    0.48
   9  16  -6    0.04    0.45
  10 -16  -7    7.33    0.82
  10  16  -7    6.24    0.75
  10  16  -7    9.88    0.89
 -10  16   7    7.91    0.79
  10  16  -7    8.00    0.84
  11 -16  -8   -0.56    0.41
  11  16  -8    0.83    0.44
  11  16  -8    0.09    0.47
 -11  16   8   -0.40    0.37
  12 -16  -9    0.09    0.36
  12  16  -9    0.15    0.35
  12  16  -9   -0.10    0.45
 -12  16   9   -0.44    0.35
  13 -16 -10   -0.04    0.32
  13  16 -10   -0.75    0.40
  13  16 -10   -0.18    0.35
 -13  16  10   -0.06    0.32
  14 -16 -11    2.97    0.64
 -14  16  11    3.93    0.51
  14  16 -11    3.38    0.51
   9 -17 -12    2.12    0.36
   8 -17 -11   -0.24    0.26
   8  17 -11    0.05    0.55
   8  17 -11   -0.18    0.42
   7 -17 -10    0.51    0.31
  -7 -17  10    0.75    0.90
  -7 -17  10    0.54    0.80
   7  17 -10    1.49    0.55
   7  17 -10    0.66    0.42
   6 -17  -9   -0.15    0.32
   6  17  -9    1.22    0.48
   6  17  -9   -0.36    0.46
   5 -17  -8    3.47    0.50
  -5  17   8    3.64    0.63
   5  17  -8    3.75    0.62
   5  17  -8    2.71    0.54
   5  17  -8    3.97    0.70
   4 -17  -7   -0.09    0.40
  -4  17   7    0.19    0.53
   4  17  -7   -0.21    0.41
   4  17  -7   -0.54    0.47
   4  17  -7   -0.26    0.49
   3 -17  -6    3.68    0.55
  -3  17   6    5.21    0.76
   3  17  -6    3.43    0.61
  -3  17   6    4.45    0.60
   3  17  -6    3.77    0.67
   3  17  -6    2.76    0.59
   2 -17  -5    0.06    0.43
   2  17  -5    0.01    0.47
   2  17  -5   -0.52    0.50
  -2  17   5   -0.18    0.51
   2  17  -5    0.13    0.47
  -2  17   5    1.09    0.57
   1 -17  -4    3.03    0.55
  -1  17   4    3.26    0.59
   1  17  -4    2.20    0.60
  -1  17   4    3.93    0.64
   1  17  -4    4.33    0.79
   1  17  -4    2.90    0.67
  -1  17   4    3.14    0.58
   0  17  -3   -0.01    0.47
   0  17  -3    0.72    0.64
   0  17   3   -0.30    0.74
   0  17  -3   -0.07    0.51
   1  17   2   28.24    1.41
  -1  17  -2   26.57    1.48
   1  17   2   30.06    1.42
   1  17   2   28.27    1.31
   2  17   1   -0.42    0.54
   2  17   1   -0.33    0.53
   2  17   1    0.24    0.43
  -2  17  -1   -0.22    0.56
  -2  17  -1    1.01    0.86
   3  17   0   12.93    0.93
   3  17   0   14.20    1.11
  -3  17   0   12.68    1.07
   3  17   0   13.77    1.01
  -4  17   1    0.00    0.52
   4  17  -1   -0.27    0.54
   4  17  -1    0.43    0.51
   4  17  -1   -0.02    0.48
   5  17  -2   23.79    1.28
  -5  17   2   24.80    1.32
   5  17  -2   23.98    1.39
   5  17  -2   23.26    1.19
   6 -17  -3   -1.24    0.68
  -6  17   3    0.15    0.46
   6  17  -3    0.47    0.52
   6  17  -3   -0.60    0.84
   6  17  -3    0.12    0.44
   7 -17  -4   25.16    1.41
   7  17  -4   26.72    1.31
  -7  17   4   27.06    1.34
   7  17  -4   30.42    1.38
   7  17  -4   25.24    1.40
   8 -17  -5    0.28    0.51
   8  17  -5    0.08    0.47
  -8  17   5    0.24    0.44
   8  17  -5    0.83    0.51
   8  17  -5    0.62    0.46
   9 -17  -6    2.48    0.53
   9  17  -6    1.74    0.48
  -9  17   6    1.74    0.48
   9  17  -6    3.07    0.57
   9  17  -6    2.57    0.58
  10 -17  -7   -0.14    0.41
  10  17  -7   -0.36    0.46
 -10  17   7    0.27    0.38
  10  17  -7   -0.25    0.38
  11 -17  -8    2.82    0.48
  11  17  -8    3.92    0.62
  11  17  -8    3.54    0.66
 -11  17   8    3.73    0.59
  12 -17  -9   -0.03    0.35
 -12  17   9   -0.52    0.33
  12  17  -9    0.10    0.39
  13 -17 -10   19.13    0.83
  13  17 -10   19.07    0.95
 -13  17  10   18.74    0.81
[truncated: 1,133,643 more chars]
